# Supplementary material for: The advanced treatment of hydrogen bonding in quantum crystallography
Source: J Appl Crystallogr. 2021 Apr 16;54(Pt 3):718–29. doi: 10.1107/S1600576721001126 (PMC8202034; doi:10.1107/S1600576721001126)
Supplement: Supplementary file 1 [file j-54-00718-sup1.cif]

 
 
 
 
data_global
#==============================================================================

# PROCESSING SUMMARY (IUCr Office Use Only)

_journal_date_recd_electronic      2020-03-04
_journal_date_to_coeditor         ?
_journal_date_from_coeditor       ?
_journal_date_accepted     2021-01-31
_journal_date_printers_first      ?
_journal_date_printers_final      ?
_journal_date_proofs_out          ?
_journal_date_proofs_in           ?
_journal_coeditor_name            ?
_journal_coeditor_code      IN5039SUP1
_journal_coeditor_notes
; ?
;
_journal_paper_category      FA
_journal_techeditor_code      J210112
_iucr_compatibility_tag          ACTA95
_journal_techeditor_notes  
;
;
_journal_coden_ASTM               ?
_journal_name_full                ?
_journal_year                     ?
_journal_volume                   ?
_journal_issue                    ?
_journal_page_first               ?
_journal_page_last                ?
_journal_suppl_publ_number        ?
_journal_suppl_publ_pages         ?

#==============================================================================

 
#------------------ AUDIT DETAILS -------------------------------------------#
 
_audit_creation_date            2019-08-14
_audit_creation_method          'WinGX routine CIF_UPDATE'
_audit_conform_dict_name        cif_core.dic
_audit_conform_dict_version     2.4
_audit_conform_dict_location    ftp://ftp.iucr.org/pub/cif_core.dic
 
#==============================================================================
#
# SUBMISSION DETAILS
# Name and address of author for correspondence

_publ_contact_author
;
  Lorraine A. Malaspina
  University of Bremen
  Institute for Inorganic Chemistry and Crystallography
  Leobener Str. NW2
  28359 Bremen
  Germany
;
_publ_contact_author_email 'lorraine.malaspina@gmail.com'
_publ_contact_author_fax '0049-421-218-65667'
_publ_contact_author_phone '0049-421-218-65667'

#==============================================================================
#
# TITLE AND AUTHOR LIST

_publ_requested_journal 'Journal of Applied Crystallography'
_publ_section_title
;
lamaGOET: GUI interface for HAR using Tonto and other softwares
;

loop_
_publ_author_name
_publ_author_address

'Malaspina, Lorraine Andrade'
;
University of Bremen
Institute for Inorganic Chemistry and Crystallography
Leobener Str. NW2
28359 Bremen
Germany
;

'Genoni, Alessandro'
;
Universite de Lorraine
CNRS, Laboratoire LPCT
1 Boulevard Arago
57078 Metz
France
;

'Grabowsky, Simon'
;
Dr. Simon Grabowsky
University of Bremen
Institute for Inorganic Chemistry and Crystallography
Leobener Str. NW2
28359 Bremen
Germany
;
 
#------------------  SECTION 2. COMPOUND(S) DETAILS -------------------------#
 
data_I
 
_audit_creation_date                    2019-08-14T13:49:00-00:00
_audit_creation_method                  'WinGX routine CIF_UPDATE'
 
#----------------------------------------------------------------------------#
#                   CHEMICAL INFORMATION                                     #
#----------------------------------------------------------------------------#
 
_chemical_name_common                   xylitol
_chemical_formula_moiety                'C5 H12 O5'
_chemical_formula_sum                   'C5 H12 O5'
_chemical_formula_weight                152.1484
_chemical_melting_point                 366
 
#----------------------------------------------------------------------------#
#                   UNIT CELL INFORMATION                                    #
#----------------------------------------------------------------------------#
 
_symmetry_cell_setting                  Orthorhombic
_symmetry_space_group_name_H-M          'p 21 21 21'
_symmetry_space_group_name_Hall         'p 2ac 2ab'
_symmetry_Int_Tables_number             19
loop_
    _symmetry_equiv_pos_as_xyz
'+x, +y, +z'
'-x+1/2, -y, +z+1/2'
'+x+1/2, -y+1/2, -z'
'-x, +y+1/2, -z+1/2'
 
_cell_length_a                          8.264(4)
_cell_length_b                          8.901(2)
_cell_length_c                          8.9223(14)
_cell_angle_alpha                       90
_cell_angle_beta                        90
_cell_angle_gamma                       90
_cell_volume                            656.3(4)
_cell_formula_units_Z                   4
_cell_measurement_temperature           122.4(5)
_cell_measurement_reflns_used           20
 
#----------------------------------------------------------------------------#
#                   CRYSTAL INFORMATION                                      #
#----------------------------------------------------------------------------#
 
_exptl_crystal_description              prism
_exptl_crystal_colour                   colourless
_exptl_crystal_size_max                 0.37
_exptl_crystal_size_mid                 0.32
_exptl_crystal_size_min                 0.26
_exptl_crystal_density_diffrn           1.54
_exptl_crystal_density_method           'not measured'
_exptl_crystal_F_000                    328
 
#----------------------------------------------------------------------------#
#                   ABSORPTION CORRECTION                                    #
#----------------------------------------------------------------------------#
 
_exptl_absorpt_coefficient_mu           0.139
_exptl_absorpt_correction_type          none
 
#----------------------------------------------------------------------------#
#                   DATA COLLECTION                                          #
#----------------------------------------------------------------------------#
 
_diffrn_ambient_temperature             122.4(5)
_diffrn_radiation_wavelength            0.71073
_diffrn_radiation_type                  MoK\a
_diffrn_radiation_monochromator         graphite
_diffrn_measurement_device_type         'Enraf Nonius CAD4'
_diffrn_measurement_method              '\w 2\q scans'
_diffrn_standards_number                5
_diffrn_standards_interval_count        100
_diffrn_standards_decay_%               10.4
_diffrn_reflns_av_unetI/netI            0.0317
_diffrn_reflns_number                   33102
_diffrn_reflns_limit_h_min              -18
_diffrn_reflns_limit_h_max              18
_diffrn_reflns_limit_k_min              -19
_diffrn_reflns_limit_k_max              19
_diffrn_reflns_limit_l_min              -19
_diffrn_reflns_limit_l_max              19
_diffrn_reflns_theta_min                3.23
_diffrn_reflns_theta_max                59.940
_diffrn_reflns_theta_full               59.940
_diffrn_measured_fraction_theta_full
                                        1
_diffrn_measured_fraction_theta_max
                                        1
_reflns_number_total                    9942
_reflns_number_gt                       8894
_reflns_threshold_expression            'F>0 & F/u(F)>3.0 & |F_calc|>10^-3'
 
#----------------------------------------------------------------------------#
#                   COMPUTER PROGRAMS USED                                   #
#----------------------------------------------------------------------------#
 
_computing_data_collection              'Enraf-Nonius Express'
_computing_cell_refinement              'Enraf-Nonius Express'
_computing_data_reduction               'DREADD (Blessing, 1987)'
_computing_structure_solution           'SHELXS-97 (Sheldrick, 1990)'
_computing_structure_refinement
 'Tonto 19.04.25 github v. 2b3dd9c (Capelli, 2014)'
 
#----------------------------------------------------------------------------#
#                   STRUCTURE SOLUTION                                       #
#----------------------------------------------------------------------------#
 
_atom_sites_solution_primary            direct
_atom_sites_solution_secondary          direct
 
#----------------------------------------------------------------------------#
#                   REFINEMENT INFORMATION                                   #
#----------------------------------------------------------------------------#
 
_refine_special_details
;
  .  Hirshfeld atom refinement (HAR):
     .  Uses aspherical atomic scattering factors
        obtained from Hirshfeld partitioning of a
        gaussian quantum chemical wavefunction.
     .  Hirshfeld weight functions obtained from
        spherically averaged unrestricted atomic
        densities.
  .  Wavefunctions calculated with Tonto including 
     8 Angstrom surrounding cluster of point charges.
  .  Wavefunction type : RHF/6-311G(d,p).
  .  Refinement based on |F| with weight=1/sigma(|F|)
  .  Negative |F|^^2 were pruned from the data
  .  |F| < 3.0 sigma(|F|) were pruned from the data
  .  Eigenvalues < 0.1E-04 removed from normal equations
  .  Reflection used in the refinement appear below
  .  Refined using the Tonto program
  . If constraints were applied they are defined by zero
  eigenvalues of the least-squares hessian, see the
  value of _refine_ls_SVD_threshold
  . X-Ray Constrained Wacefunction fitting (XCW) was performed
    after HAR, using RHF/6-311G(d,p) without point charges
    up to lambda=1.
    . Residual density values presented here are after the 
      XCW procedure and differs from the ones obtaind after HAR.
;
_refine_ls_structure_factor_coef        F
_refine_ls_coordinate_system            cartesian
_refine_ls_SVD_threshold                0.1E-02
_refine_ls_matrix_type                  full
_refine_ls_weighting_scheme             sigma
_refine_ls_weighting_details            w=1/\s(F)
_refine_ls_hydrogen_treatment           refall
_refine_ls_extinction_method            none
_refine_ls_extinction_coef              393E1(12)
_refine_ls_number_reflns                8894
_refine_ls_number_parameters            199
_refine_ls_number_restraints            0
_refine_ls_number_constraints           0
_refine_ls_R_factor_all                 0.0173
_refine_ls_R_factor_gt                  0.0173
_refine_ls_wR_factor_ref                0.0125
_refine_ls_wR_factor_gt                 0.0147
_refine_ls_wR_factor_all                0.0147
_refine_ls_goodness_of_fit_gt           0.7156
_refine_ls_goodness_of_fit_all          0.7156
_refine_ls_goodness_of_fit_ref          0.646
_refine_ls_shift/su_max                 0.0022
_refine_ls_shift/su_mean                0.0001
_refine_ls_abs_structure_details
                                    'Flack H D (1983), Acta Cryst. A39, 876-881'
_refine_ls_abs_structure_Flack          0.0(2)
_refine_diff_density_max                0.11620977
_refine_diff_density_min                -0.15331159
_refine_diff_density_rms                0.03098407
 
#----------------------------------------------------------------------------#
#                   CONSTRAINTS AND RESTRAINTS                               #
#----------------------------------------------------------------------------#
 
 
#----------------------------------------------------------------------------#
#                   ATOMIC TYPES, COORDINATES AND THERMAL PARAMETERS         #
#----------------------------------------------------------------------------#
 
loop_
    _atom_type_symbol
    _atom_type_description
    _atom_type_scat_dispersion_real
    _atom_type_scat_dispersion_imag
    _atom_type_scat_source
C C 0 0 'Hirshfeld partitioning of a quantum chemical wavefunction.'
O O 0 0 'Hirshfeld partitioning of a quantum chemical wavefunction.'
H H 0 0 'Hirshfeld partitioning of a quantum chemical wavefunction.'
 
loop_
    _atom_site_label
    _atom_site_fract_x
    _atom_site_fract_y
    _atom_site_fract_z
    _atom_site_U_iso_or_equiv
    _atom_site_adp_type
    _atom_site_occupancy
    _atom_site_disorder_group
O1 0.678522(15) 0.228849(15) 0.421609(14) 0.01187(4) Uani 1 0
O2 0.614755(15) 0.435988(15) 0.182467(14) 0.01212(4) Uani 1 0
O3 0.318181(16) 0.431247(14) 0.040183(13) 0.01171(4) Uani 1 0
O4 0.229130(15) 0.129547(15) 0.108538(14) 0.01147(4) Uani 1 0
O5 -0.088657(15) 0.205127(16) 0.215987(15) 0.01321(4) Uani 1 0
C1 0.524626(18) 0.293757(19) 0.390599(17) 0.01123(5) Uani 1 0
C2 0.500686(18) 0.322890(17) 0.224421(16) 0.00942(4) Uani 1 0
C3 0.327700(17) 0.375465(17) 0.189839(16) 0.00950(4) Uani 1 0
C4 0.200829(17) 0.251720(17) 0.210087(16) 0.00957(4) Uani 1 0
C5 0.031846(18) 0.314823(19) 0.18555(2) 0.01210(5) Uani 1 0
H1A 0.5115(6) 0.4022(5) 0.4510(5) 0.033(2) Uani 1 0
H1B 0.4331(5) 0.2174(5) 0.4332(5) 0.033(2) Uani 1 0
H2 0.5260(5) 0.2171(4) 0.1621(4) 0.0214(19) Uani 1 0
H3 0.2968(5) 0.4675(4) 0.2680(4) 0.024(2) Uani 1 0
H4 0.2059(5) 0.2098(5) 0.3261(4) 0.025(2) Uani 1 0
H5B 0.0208(5) 0.3579(5) 0.0713(5) 0.034(2) Uani 1 0
H5A 0.0116(5) 0.4106(5) 0.2629(6) 0.034(2) Uani 1 0
H11 0.7571(5) 0.2451(6) 0.3387(6) 0.025(3) Uani 1 0
H12 0.6525(6) 0.4164(6) 0.0805(5) 0.030(3) Uani 1 0
H13 0.3289(6) 0.5418(5) 0.0447(5) 0.026(3) Uani 1 0
H14 0.2789(6) 0.0486(5) 0.1662(6) 0.026(3) Uani 1 0
H15 -0.1177(6) 0.1568(6) 0.1212(6) 0.029(3) Uani 1 0
 
loop_
    _atom_site_aniso_label
    _atom_site_aniso_U_11
    _atom_site_aniso_U_22
    _atom_site_aniso_U_33
    _atom_site_aniso_U_23
    _atom_site_aniso_U_13
    _atom_site_aniso_U_12
O1 0.00980(3) 0.01587(4) 0.00993(3) 0.00042(3) -0.00104(3) 0.00059(3)
O2 0.01065(4) 0.01399(4) 0.01173(4) -0.00054(3) 0.00054(3) -0.00274(3)
O3 0.01281(4) 0.01274(4) 0.00956(3) 0.00030(3) -0.00054(3) 0.00062(4)
O4 0.01161(4) 0.01134(4) 0.01146(4) -0.00159(3) -0.00151(3) 0.00136(3)
O5 0.00914(4) 0.01758(5) 0.01292(4) -0.00144(4) 0.00151(3) -0.00134(3)
C1 0.00940(4) 0.01560(5) 0.00870(4) -0.00039(4) 0.00022(3) 0.00035(4)
C2 0.00837(4) 0.01139(4) 0.00851(4) -0.00098(4) -0.00024(3) -0.00023(3)
C3 0.00865(4) 0.01103(4) 0.00883(4) -0.00102(3) -0.00021(3) 0.00020(4)
C4 0.00816(4) 0.01182(5) 0.00873(4) -0.00050(3) -0.00029(3) 0.00023(3)
C5 0.00864(4) 0.01274(5) 0.01494(5) -0.00148(4) -0.00011(4) 0.00095(4)
H1A 0.038(2) 0.037(2) 0.026(2) -0.009(2) -0.0034(19) 0.001(2)
H1B 0.022(2) 0.044(3) 0.033(2) 0.015(2) 0.0023(19) 0.006(2)
H2 0.025(2) 0.0208(18) 0.0184(19) -0.0058(16) 0.0047(16) 0.0033(17)
H3 0.030(2) 0.024(2) 0.0190(19) -0.0017(17) 0.0014(18) 0.0061(18)
H4 0.032(2) 0.027(2) 0.0160(19) 0.0005(17) 0.0021(18) -0.0006(18)
H5B 0.030(2) 0.038(3) 0.033(2) 0.014(2) -0.0011(19) 0.000(2)
H5A 0.019(2) 0.034(2) 0.050(3) -0.013(2) -0.0057(19) 0.0029(19)
H11 0.017(2) 0.033(3) 0.024(3) 0.005(2) -0.0046(19) 0.002(2)
H12 0.033(3) 0.037(3) 0.021(2) 0.000(2) 0.010(2) -0.005(3)
H13 0.031(3) 0.025(2) 0.022(3) 0.004(2) -0.006(2) 0.004(2)
H14 0.029(3) 0.018(2) 0.031(3) 0.005(2) -0.006(2) 0.003(2)
H15 0.031(3) 0.032(3) 0.024(2) -0.006(2) -0.003(2) -0.002(2)
 
 
#----------------------------------------------------------------------------#
#                   MOLECULAR GEOMETRY                                       #
#----------------------------------------------------------------------------#
 
_geom_special_details
;
 All esds (except the esd in the dihedral angle between two l.s. planes)
 are estimated using the full covariance matrix.  The cell esds are taken
 into account individually in the estimation of esds in distances, angles
 and torsion angles.
;
loop_
    _geom_bond_atom_site_label_1
    _geom_bond_atom_site_label_2
    _geom_bond_distance
    _geom_bond_site_symmetry_1
    _geom_bond_site_symmetry_2
    _geom_bond_publ_flag
O1 C1 1.4240(2) . . yes
O2 C2 1.42904(19) . . yes
O3 C3 1.42677(19) . . yes
O4 C4 1.43464(19) . . yes
O5 C5 1.4208(2) . . yes
O1 H11 0.995(5) . . yes
O2 H12 0.978(4) . . yes
O3 H13 0.989(5) . . yes
O4 H14 0.976(4) . . yes
O5 H15 0.978(5) . . yes
C1 C2 1.5181(2) . . yes
C2 C3 1.5355(2) . . yes
C3 C4 1.5314(2) . . yes
C4 C5 1.5210(2) . . yes
C1 H1A 1.111(4) . . yes
C1 H1B 1.086(4) . . yes
C2 H2 1.114(4) . . yes
C3 H3 1.105(4) . . yes
C4 H4 1.101(4) . . yes
C5 H5B 1.093(4) . . yes
C5 H5A 1.109(4) . . yes
 
loop_
    _geom_angle_atom_site_label_1
    _geom_angle_atom_site_label_2
    _geom_angle_atom_site_label_3
    _geom_angle
    _geom_angle_site_symmetry_1
    _geom_angle_site_symmetry_2
    _geom_angle_site_symmetry_3
    _geom_angle_publ_flag
O1 C1 C2 112.052(12) . . . yes
O2 C2 C1 106.869(12) . . . yes
O2 C2 C3 110.292(13) . . . yes
O3 C3 C2 110.209(12) . . . yes
O3 C3 C4 108.842(12) . . . yes
O4 C4 C3 111.043(12) . . . yes
O4 C4 C5 109.797(12) . . . yes
O5 C5 C4 111.236(14) . . . yes
O1 C1 H1A 110.2(2) . . . yes
O1 C1 H1B 107.5(2) . . . yes
O2 C2 H2 110.0(2) . . . yes
O3 C3 H3 108.6(2) . . . yes
O4 C4 H4 109.3(2) . . . yes
O5 C5 H5B 111.1(2) . . . yes
O5 C5 H5A 107.6(3) . . . yes
C1 O1 H11 112.3(3) . . . yes
C2 O2 H12 109.2(3) . . . yes
C3 O3 H13 107.7(3) . . . yes
C4 O4 H14 107.2(3) . . . yes
C5 O5 H15 108.0(3) . . . yes
C1 C2 C3 111.693(12) . . . yes
C2 C3 C4 113.235(12) . . . yes
C3 C4 C5 110.243(13) . . . yes
C1 C2 H2 108.6(2) . . . yes
C2 C1 H1A 108.2(2) . . . yes
C2 C1 H1B 111.0(2) . . . yes
C2 C3 H3 108.3(2) . . . yes
C3 C2 H2 109.4(2) . . . yes
C3 C4 H4 109.2(2) . . . yes
C4 C3 H3 107.5(2) . . . yes
C4 C5 H5B 109.9(2) . . . yes
C4 C5 H5A 109.4(2) . . . yes
C5 C4 H4 107.2(2) . . . yes
H1A C1 H1B 107.8(3) . . . yes
H5B C5 H5A 107.3(4) . . . yes

#----------------------------------------------------------------------------#
#                    VALIDATION REPLY FORM                                   #
#----------------------------------------------------------------------------#
# start Validation Reply Form
_vrf_PLAT184_I
;
PROBLEM: Missing _cell_measurement_theta_min Value ......     Please Do !  
RESPONSE: This is a re-refinement of deposited data CCDC 1432562 (XYLTOL03). 
These values were not reported by the original authors.
;
_vrf_PLAT185_I
;
PROBLEM: Missing _cell_measurement_theta_max Value ......     Please Do !  
RESPONSE: This is a re-refinement of deposited data CCDC 1432562 (XYLTOL03). 
These values were not reported by the original authors.
;
_vrf_PLAT881_I
;
PROBLEM: No Datum for _diffrn_reflns_av_R_equivalents ...     Please Do !  
RESPONSE: This is a re-refinement of deposited data CCDC 1432562 (XYLTOL03). 
These values were not reported by the original authors.
;
_vrf_PLAT992_I
;
PROBLEM: Repd & Actual _reflns_number_gt Values Differ by        275 Check 
RESPONSE: The refinement is performed in F and the cutoff used was F/u(F)>3.0
and therefore differs from the ones automatically calculated by checkcif.
;
# end Validation Reply Form
 
#----------------------------------------------------------------------------#
#                   TONTO INSTRUCTION FILE                                   #
#----------------------------------------------------------------------------#
_iucr_refine_instructions_details
;
!!!!!!!!!!!!!!!!!!!!!!!!!!!!!!!!!!!!!!!!!!!!!!!!!!!!!!!!!!!!!!!!!!!!!!!!!!!!!!
!!!                                                                        !!!
!!!              This stdin was written with lamaGOET                      !!!
!!!                                                                        !!!
!!!          script written by Lorraine Andrade Malaspina                  !!!
!!!              contact: lorraine.malaspina@gmail.com                     !!!
!!!                                                                        !!!
!!!!!!!!!!!!!!!!!!!!!!!!!!!!!!!!!!!!!!!!!!!!!!!!!!!!!!!!!!!!!!!!!!!!!!!!!!!!!!
{ 

   keyword_echo_on

   name= my_job


   ! Process the CIF
   CIF= {
       file_name= 1432562.cif
    }

   process_CIF

   name= my_job

   basis_directory= /basis_sets
   basis_name= 6-311G(d,p)

   charge= 0
   multiplicity= 1


   crystal= {    
      xray_data= {   
         thermal_smearing_model= hirshfeld
         partition_model= mulliken
         optimise_extinction= false
         correct_dispersion= no
         optimise_scale_factor= true
         wavelength= 0.71073 Angstrom
         REDIRECT 1432562_sh5011sup3.hkl
         f_sigma_cutoff= 3
         tol_for_shift_on_esd= 0.010000
         refine_H_U_iso= no

      }  
   }  

   ! Geometry    
   put

   ! Normal SCF
   scfdata= {
      initial_density= promolecule 
      kind= rhf
      use_SC_cluster_charges= FALSE
      convergence= 0.001
      diis= { convergence_tolerance= 0.0002 }
   }

   scf

   ! SC cluster charge SCF
   scfdata= {
      initial_MOs= restricted
      kind= rhf
      use_SC_cluster_charges= TRUE
      cluster_radius= 8 angstrom
      defragment= true
      convergence= 0.001
      diis= { convergence_tolerance= 0.0002 }
   }

   ! Make Hirshfeld structure factors
   refine_hirshfeld_atoms

   ! More accuracy
   output_style_options= {
      real_precision= 8
      real_width= 20
   }
   
   ! Normal SCF
   scfdata= {
      initial_density= promolecule 
      kind= rhf
      use_SC_cluster_charges= FALSE
      convergence= 0.001
      diis= { convergence_tolerance= 0.0002 }
   }

   scf

   scfdata= {
   
     initial_density=   restricted
     kind=            xray_rhf
     direct=          yes
     convergence= 0.001
     use_SC_cluster_charges= false
   
     diis= {                     ! This is the extrapolation procedure
       save_iteration=  2
       start_iteration= 4
       keep=            8
        convergence_tolerance= 0.0002
     }
   
     max_iterations=  200         ! The maximum number of SCF interation
   
     use_damping=     YES         ! These are used to damp the SCF interation process 
     damp_factor=     0.50        ! by including 20% of the previous result  
     damp_finish=     3 
      
     use_level_shift= YES 
     !level_shift=    1.0         ! This is another form of damping 
     !level_shift_finish= 3 
     initial_lambda=  0       ! These specify the lambda value 
     lambda_step=     0.1          ! used to mix the energy with the chi^2 
     lambda_max=      1 
   } 

   scf 
    
} 
;

#----------------------------------------------------------------------------#
#                   TONTO REFLECTION FILE                                    #
#----------------------------------------------------------------------------#
_iucr_refine_reflections_details
;
reflection_data= {
 
   keys= { h= k= l= i_exp= i_sigma= }
 
      data= {
   0   0   2     4713.47       80.22
   0   0   4        0.79        0.23
   0   0   6      244.55        4.61
   0   0   8      836.03       15.31
   0   0  10      750.18       13.79
   0   0  12      199.47        4.26
   0   0  14       55.94        1.82
   0   0  16        6.07        0.90
   0   0  18       11.22        1.08
   0   0  20        7.48        1.01
   0   1   1      511.68        9.36
   0   1   2      884.17       16.28
   0   1   3     4849.21       87.56
   0   1   4      419.68        7.69
   0   1   5     5157.19       94.28
   0   1   6     1833.44       33.07
   0   1   7      463.73        8.52
   0   1   8      219.75        4.28
   0   1   9      190.17        3.83
   0   1  10       86.20        2.08
   0   1  11       62.67        1.73
   0   1  12       21.92        1.02
   0   1  13       85.85        2.30
   0   1  14       17.80        1.05
   0   1  15        1.20        0.69
   0   1  16        0.94        0.77
   0   1  17        0.63        0.78
   0   1  18        6.59        0.97
   0   1  19        6.62        0.96
   0   1  20       54.91        1.98
   0   1  21        0.63        0.78
   0   2   0     7469.63      133.29
   0   2   1     2317.90       41.56
   0   2   2     2063.34       36.63
   0   2   3      779.13       14.27
   0   2   4       24.10        0.64
   0   2   5       53.66        1.20
   0   2   6      790.71       14.48
   0   2   7     1293.73       23.18
   0   2   8        4.07        0.42
   0   2   9       31.96        1.01
   0   2  10      347.60        6.74
   0   2  11       12.87        0.78
   0   2  12        9.79        0.77
   0   2  13        7.30        0.76
   0   2  14      165.01        3.83
   0   2  15       77.61        2.30
   0   2  16       29.81        1.46
   0   2  17        6.78        0.97
   0   2  18       12.73        1.12
   0   2  19        6.24        0.96
   0   2  20        5.62        0.94
   0   2  21       19.38        1.20
   0   3   1     6231.69      106.46
   0   3   2      250.73        4.60
   0   3   3        0.71        0.23
   0   3   4      359.55        6.59
   0   3   5      853.77       15.66
   0   3   6      293.89        5.51
   0   3   7        3.42        0.39
   0   3   8        2.67        0.41
   0   3   9      177.28        3.63
   0   3  10      125.28        2.82
   0   3  11      184.07        3.94
   0   3  12       24.94        1.10
   0   3  13      144.87        3.40
   0   3  14        1.71        0.70
   0   3  15       30.47        1.39
   0   3  16       32.59        1.52
   0   3  17       23.07        1.35
   0   3  18       25.37        1.41
   0   3  19       29.78        1.53
   0   3  20       23.58        1.34
   0   3  21       12.25        1.03
   0   4   0       24.48        0.63
   0   4   1      624.11       11.41
   0   4   2       30.01        0.74
   0   4   3      116.07        2.28
   0   4   4      129.46        2.55
   0   4   5      341.18        6.32
   0   4   6       96.89        2.06
   0   4   7      329.09        6.21
   0   4   8       37.25        1.09
   0   4   9        1.07        0.45
   0   4  10        1.34        0.51
   0   4  11        7.71        0.70
   0   4  12        1.08        0.59
   0   4  13        1.07        0.65
   0   4  14      167.91        3.92
   0   4  15       -0.17        0.71
   0   4  16       24.94        1.37
   0   4  17        0.04        0.81
   0   4  18        0.81        0.83
   0   4  19       13.39        1.17
   0   4  20        3.76        0.87
   0   4  21       11.26        1.00
   0   5   1      102.55        2.05
   0   5   2        2.94        0.29
   0   5   3       40.79        0.99
   0   5   4      141.12        2.80
   0   5   5      880.73       16.12
   0   5   6       94.78        2.06
   0   5   7       11.47        0.59
   0   5   8       16.32        0.73
   0   5   9       87.90        2.13
   0   5  10       40.86        1.33
   0   5  11       66.80        1.88
   0   5  12       29.52        1.24
   0   5  13       31.42        1.34
   0   5  14       26.81        1.29
   0   5  15        0.38        0.74
   0   5  16        6.61        0.96
   0   5  17       12.23        1.11
   0   5  18       10.98        1.08
   0   5  19        5.14        0.95
   0   5  20        0.16        0.79
   0   5  21       -0.40        0.76
   0   6   0      734.82       13.43
   0   6   1       39.76        0.99
   0   6   2      206.90        3.95
   0   6   3      368.82        6.83
   0   6   4        2.11        0.35
   0   6   5      110.91        2.34
   0   6   6        2.35        0.41
   0   6   7       34.42        1.06
   0   6   8      158.36        3.37
   0   6   9       46.86        1.42
   0   6  10        1.31        0.55
   0   6  11       79.78        2.15
   0   6  12        8.11        0.81
   0   6  13       61.68        1.95
   0   6  14        0.23        0.69
   0   6  15      120.38        3.16
   0   6  16        0.18        0.80
   0   6  17       45.07        1.81
   0   6  18       17.93        1.23
   0   6  19        1.46        0.86
   0   6  20        1.39        0.80
   0   7   1       12.21        0.54
   0   7   2      362.21        6.73
   0   7   3        0.58        0.34
   0   7   4      308.50        5.84
   0   7   5       56.86        1.43
   0   7   6       19.78        0.78
   0   7   7       48.19        1.38
   0   7   8       79.36        2.00
   0   7   9       39.73        1.33
   0   7  10       68.35        1.92
   0   7  11        4.91        0.71
   0   7  12       15.01        0.99
   0   7  13       81.83        2.36
   0   7  14       -0.16        0.70
   0   7  15        6.94        0.96
   0   7  16        4.56        0.92
   0   7  17        3.61        0.91
   0   7  18        0.60        0.84
   0   7  19       22.03        1.30
   0   7  20       17.66        1.15
   0   8   0      187.53        3.69
   0   8   1       76.36        1.75
   0   8   2       54.83        1.37
   0   8   3       90.22        2.02
   0   8   4      177.34        3.58
   0   8   5       58.13        1.50
   0   8   6       78.96        1.95
   0   8   7        0.53        0.49
   0   8   8       17.15        0.88
   0   8   9       33.53        1.25
   0   8  10       68.05        1.95
   0   8  11       28.61        1.25
   0   8  12        4.18        0.76
   0   8  13       21.64        1.20
   0   8  14       31.71        1.51
   0   8  15       60.98        2.11
   0   8  16        3.04        0.89
   0   8  17        3.92        0.91
   0   8  18        6.00        0.98
   0   8  19        3.90        0.88
   0   8  20        6.68        0.94
   0   9   1        2.59        0.44
   0   9   2      142.50        2.99
   0   9   3       22.90        0.86
   0   9   4       66.63        1.71
   0   9   5      197.80        4.08
   0   9   6       39.72        1.29
   0   9   7       22.51        0.99
   0   9   8        0.77        0.57
   0   9   9      101.79        2.57
   0   9  10      119.03        2.94
   0   9  11       25.59        1.23
   0   9  12       10.75        0.94
   0   9  13       31.50        1.49
   0   9  14        0.52        0.80
   0   9  15        2.73        0.88
   0   9  16       78.38        2.44
   0   9  17        0.37        0.83
   0   9  18        2.87        0.88
   0   9  19       22.13        1.25
   0  10   0        3.60        0.54
   0  10   1      352.13        6.76
   0  10   2       11.48        0.70
   0  10   3       75.70        1.92
   0  10   4        2.16        0.53
   0  10   5       94.75        2.32
   0  10   6        4.93        0.64
   0  10   7        1.06        0.57
   0  10   8       35.42        1.34
   0  10   9        2.85        0.68
   0  10  10        2.00        0.70
   0  10  11        1.70        0.72
   0  10  12        0.53        0.71
   0  10  13        1.11        0.80
   0  10  14        0.31        0.81
   0  10  15        0.33        0.82
   0  10  16        0.62        0.83
   0  10  17       14.93        1.18
   0  10  18        4.16        0.88
   0  10  19        2.57        0.80
   0  11   1       66.21        1.79
   0  11   2        8.70        0.69
   0  11   3        2.53        0.58
   0  11   4       13.40        0.83
   0  11   5        5.74        0.68
   0  11   6        6.14        0.71
   0  11   7        1.07        0.63
   0  11   8       11.78        0.90
   0  11   9        3.08        0.73
   0  11  10       76.00        2.25
   0  11  11        7.94        0.90
   0  11  12        1.85        0.83
   0  11  13       16.43        1.21
   0  11  14        1.45        0.84
   0  11  15       11.74        1.11
   0  11  16       30.99        1.55
   0  11  17        0.34        0.80
   0  11  18        1.86        0.80
   0  12   0       45.97        1.48
   0  12   1       14.60        0.87
   0  12   2        0.38        0.56
   0  12   3        2.96        0.64
   0  12   4      126.70        3.01
   0  12   5        0.10        0.60
   0  12   6        5.03        0.74
   0  12   7       76.60        2.19
   0  12   8       10.04        0.90
   0  12   9       29.58        1.36
   0  12  10       59.50        1.99
   0  12  11        3.94        0.89
   0  12  12        0.69        0.80
   0  12  13        0.65        0.84
   0  12  14       27.64        1.45
   0  12  15       11.83        1.15
   0  12  16        8.44        1.02
   0  12  17        2.30        0.82
   0  12  18        1.74        0.79
   0  13   1       19.21        1.03
   0  13   2       40.64        1.46
   0  13   3        0.04        0.62
   0  13   4      107.43        2.74
   0  13   5        0.71        0.65
   0  13   6        0.14        0.65
   0  13   7        4.09        0.79
   0  13   8        3.12        0.79
   0  13   9       25.57        1.37
   0  13  10        5.48        0.94
   0  13  11        9.95        1.06
   0  13  12        1.44        0.84
   0  13  13       31.00        1.53
   0  13  14        1.15        0.87
   0  13  15        0.90        0.84
   0  13  16        0.72        0.81
   0  13  17       -0.25        0.75
   0  14   0       17.59        1.06
   0  14   1       18.53        1.08
   0  14   2       95.77        2.56
   0  14   3        3.39        0.76
   0  14   4       27.36        1.30
   0  14   5        0.59        0.70
   0  14   6        1.77        0.74
   0  14   7       64.49        2.14
   0  14   8       -0.36        0.79
   0  14   9       34.07        1.58
   0  14  10        0.31        0.83
   0  14  11        5.91        0.97
   0  14  12       -0.11        0.81
   0  14  13        6.50        1.02
   0  14  14       31.03        1.53
   0  14  15        7.04        0.97
   0  14  16        0.05        0.74
   0  15   1       33.90        1.45
   0  15   2       13.93        1.04
   0  15   3      102.01        2.76
   0  15   4       17.30        1.13
   0  15   5       24.47        1.34
   0  15   6       43.24        1.74
   0  15   7       31.89        1.54
   0  15   8      123.99        3.26
   0  15   9       10.28        1.10
   0  15  10       19.96        1.30
   0  15  11        7.69        1.01
   0  15  12        7.58        1.03
   0  15  13        3.46        0.92
   0  15  14       13.69        1.12
   0  15  15       -0.45        0.75
   0  16   0      251.51        5.57
   0  16   1       12.54        1.11
   0  16   2       51.04        1.90
   0  16   3       59.13        2.06
   0  16   4        3.60        0.89
   0  16   5        0.01        0.79
   0  16   6       19.96        1.29
   0  16   7        1.36        0.87
   0  16   8       28.73        1.50
   0  16   9        0.42        0.83
   0  16  10       16.77        1.22
   0  16  11        2.03        0.89
   0  16  12       16.79        1.22
   0  16  13        2.76        0.86
   0  16  14       18.96        1.18
   0  17   1       70.43        2.30
   0  17   2       69.53        2.29
   0  17   3       27.47        1.47
   0  17   4       25.17        1.41
   0  17   5        9.19        1.07
   0  17   6       58.82        2.08
   0  17   7       26.50        1.45
   0  17   8       13.90        1.15
   0  17   9        1.55        0.88
   0  17  10        0.26        0.82
   0  17  11        2.18        0.86
   0  17  12        1.61        0.82
   0  17  13       15.58        1.09
   0  18   0        3.27        0.90
   0  18   1       40.44        1.73
   0  18   2        3.46        0.92
   0  18   3       60.09        2.11
   0  18   4        0.07        0.84
   0  18   5        5.50        0.97
   0  18   6       -0.16        0.84
   0  18   7       80.11        2.52
   0  18   8        1.65        0.88
   0  18   9        2.04        0.86
   0  18  10        4.39        0.90
   0  18  11        1.36        0.79
   0  18  12        6.01        0.91
   0  19   1        6.64        0.98
   0  19   2        5.70        1.01
   0  19   3        2.00        0.89
   0  19   4        9.98        1.10
   0  19   5        2.66        0.91
   0  19   6       27.83        1.46
   0  19   7        1.53        0.86
   0  19   8        1.56        0.83
   0  19   9        2.63        0.83
   0  19  10        0.24        0.74
   0  20   0       22.87        1.37
   0  20   1        0.43        0.84
   0  20   2        1.74        0.85
   0  20   3       15.92        1.19
   0  20   4        0.84        0.82
   0  20   5       -0.09        0.79
   0  20   6        0.12        0.78
   0  20   7       -0.13        0.75
   0  20   8        1.00        0.80
   0  21   1        0.50        0.77
   0  21   2       -0.12        0.76
   0  21   3        1.52        0.79
   0  21   4       -0.06        0.74
   0  21   5        3.11        0.86
   1   0   1      644.46       11.87
   1   0   2     5224.21       93.90
   1   0   3     1784.52       32.64
   1   0   4     2186.72       39.97
   1   0   5       41.12        0.97
   1   0   6       62.40        1.39
   1   0   7        3.75        0.37
   1   0   8       69.71        1.62
   1   0   9        1.18        0.40
   1   0  10        5.22        0.55
   1   0  11        0.84        0.51
   1   0  12       56.51        1.68
   1   0  13       34.29        1.33
   1   0  14       18.59        1.06
   1   0  15       23.70        1.22
   1   0  16       -0.34        0.72
   1   0  17        0.83        0.81
   1   0  18       16.85        1.22
   1   0  19        0.06        0.82
   1   0  20        0.60        0.82
   1   0  21        6.48        0.89
   1   1 -21        8.55        0.97
   1   1 -20       14.75        1.15
   1   1 -19        9.37        1.04
   1   1 -18       15.07        1.19
   1   1 -17       13.02        1.12
   1   1 -16        6.48        0.91
   1   1 -15       41.07        1.58
   1   1 -14        7.08        0.81
   1   1 -13        4.54        0.70
   1   1 -12       66.36        1.86
   1   1 -11      195.04        4.10
   1   1 -10       66.01        1.72
   1   1  -9        8.31        0.55
   1   1  -8      286.37        5.45
   1   1  -7      127.25        2.58
   1   1  -6        3.76        0.33
   1   1  -5      509.90        9.30
   1   1  -4     1205.84       22.07
   1   1  -3      374.91        6.83
   1   1  -2     2297.60       41.30
   1   1  -1      870.75       15.88
   1   1   0      143.76        2.61
   1   1   1      897.91       16.37
   1   1   2     2298.58       41.73
   1   1   3      376.49        6.87
   1   1   4     1180.56       21.69
   1   1   5      515.17        9.41
   1   1   6        3.81        0.33
   1   1   7      128.20        2.60
   1   1   8      293.63        5.58
   1   1   9        8.36        0.55
   1   1  10       64.13        1.69
   1   1  11      196.94        4.14
   1   1  12       64.53        1.84
   1   1  13        4.85        0.71
   1   1  14        6.64        0.80
   1   1  15       40.54        1.57
   1   1  16        6.07        0.91
   1   1  17       12.78        1.11
   1   1  18       15.89        1.19
   1   1  19        8.61        1.02
   1   1  20       13.55        1.14
   1   1  21        9.16        0.97
   1   2 -21        6.01        0.89
   1   2 -20        3.05        0.87
   1   2 -19        5.37        0.98
   1   2 -18       20.01        1.28
   1   2 -17       10.93        1.07
   1   2 -16       39.43        1.65
   1   2 -15        6.90        0.86
   1   2 -14        4.86        0.76
   1   2 -13       18.88        1.02
   1   2 -12       55.90        1.68
   1   2 -11       59.60        1.68
   1   2 -10      148.21        3.20
   1   2  -9       81.14        1.90
   1   2  -8      214.48        4.19
   1   2  -7      606.01       11.06
   1   2  -6        7.53        0.42
   1   2  -5     1084.72       19.78
   1   2  -4      161.39        3.05
   1   2  -3     1434.62       26.38
   1   2  -2     1366.19       25.07
   1   2  -1      802.41       14.68
   1   2   0     3948.11       67.60
   1   2   1      812.28       14.94
   1   2   2     1352.21       24.94
   1   2   3     1404.95       26.00
   1   2   4      157.23        3.00
   1   2   5     1071.75       19.70
   1   2   6        7.60        0.42
   1   2   7      606.32       11.12
   1   2   8      213.37        4.19
   1   2   9       81.24        1.91
   1   2  10      149.02        3.22
   1   2  11       58.57        1.66
   1   2  12       55.35        1.67
   1   2  13       16.87        0.98
   1   2  14        4.40        0.76
   1   2  15        6.24        0.85
   1   2  16       39.27        1.66
   1   2  17       11.70        1.09
   1   2  18       20.92        1.31
   1   2  19        6.84        1.02
   1   2  20        2.63        0.87
   1   2  21        5.24        0.87
   1   3 -21        5.40        0.87
   1   3 -20        4.23        0.89
   1   3 -19        4.18        0.94
   1   3 -18       14.76        1.18
   1   3 -17        6.84        0.98
   1   3 -16        7.87        0.97
   1   3 -15        4.87        0.82
   1   3 -14       37.61        1.48
   1   3 -13      126.11        3.05
   1   3 -12       66.73        1.90
   1   3 -11      133.73        3.03
   1   3 -10       16.88        0.82
   1   3  -9      130.04        2.78
   1   3  -8      266.85        5.14
   1   3  -7      219.52        4.23
   1   3  -6      498.20        9.06
   1   3  -5      532.24        9.68
   1   3  -4      359.20        6.54
   1   3  -3     2299.92       41.79
   1   3  -2     3035.42       54.49
   1   3  -1      448.98        8.21
   1   3   0      112.14        2.13
   1   3   1      457.10        8.35
   1   3   2     2980.65       53.91
   1   3   3     2287.96       41.81
   1   3   4      359.89        6.60
   1   3   5      537.21        9.85
   1   3   6      506.00        9.26
   1   3   7      222.94        4.32
   1   3   8      266.96        5.17
   1   3   9      130.15        2.80
   1   3  10       17.41        0.83
   1   3  11      136.09        3.09
   1   3  12       70.38        1.97
   1   3  13      126.71        3.07
   1   3  14       37.02        1.46
   1   3  15        5.24        0.82
   1   3  16        7.57        0.98
   1   3  17        6.82        0.97
   1   3  18       14.39        1.16
   1   3  19        4.74        0.95
   1   3  20        4.86        0.92
   1   3  21        5.46        0.87
   1   4 -21        0.37        0.75
   1   4 -20        1.53        0.81
   1   4 -19        1.18        0.85
   1   4 -18       57.06        2.04
   1   4 -17        8.93        1.03
   1   4 -16      116.70        3.11
   1   4 -15        8.16        0.91
   1   4 -14       77.13        2.25
   1   4 -13       22.13        1.13
   1   4 -12      155.24        3.52
   1   4 -11       50.89        1.56
   1   4 -10       25.82        1.02
   1   4  -9       32.51        1.09
   1   4  -8      435.80        8.12
   1   4  -7       88.35        1.96
   1   4  -6      522.71        9.52
   1   4  -5      360.94        6.65
   1   4  -4      135.58        2.66
   1   4  -3     2159.57       39.61
   1   4  -2      479.55        8.74
   1   4  -1      312.10        5.69
   1   4   0       19.87        0.55
   1   4   1      308.43        5.64
   1   4   2      469.52        8.64
   1   4   3     2090.92       38.71
   1   4   4      135.08        2.67
   1   4   5      354.87        6.60
   1   4   6      518.25        9.57
   1   4   7       86.55        1.94
   1   4   8      431.07        8.11
   1   4   9       30.56        1.05
   1   4  10       26.57        1.04
   1   4  11       51.92        1.58
   1   4  12      158.27        3.59
   1   4  13       21.91        1.12
   1   4  14       77.41        2.26
   1   4  15        9.17        0.93
   1   4  16      113.38        3.05
   1   4  17        9.75        1.04
   1   4  18       58.57        2.07
   1   4  19        0.59        0.85
   1   4  20        2.06        0.82
   1   4  21        1.19        0.76
   1   5 -21        6.91        0.93
   1   5 -20        8.23        0.98
   1   5 -19        4.49        0.93
   1   5 -18        4.73        0.93
   1   5 -17       43.93        1.79
   1   5 -16       12.01        1.10
   1   5 -15       17.35        1.17
   1   5 -14       25.54        1.26
   1   5 -13      301.79        6.23
   1   5 -12       56.46        1.76
   1   5 -11      171.14        3.76
   1   5 -10       81.31        2.07
   1   5  -9      273.37        5.40
   1   5  -8      200.32        4.02
   1   5  -7      189.43        3.77
   1   5  -6      114.98        2.41
   1   5  -5      212.69        4.08
   1   5  -4      110.59        2.26
   1   5  -3      377.26        6.93
   1   5  -2      116.39        2.31
   1   5  -1      509.64        9.30
   1   5   0      523.41        9.57
   1   5   1      507.07        9.27
   1   5   2      115.00        2.29
   1   5   3      378.64        6.96
   1   5   4      112.17        2.30
   1   5   5      212.69        4.11
   1   5   6      116.63        2.46
   1   5   7      188.97        3.79
   1   5   8      198.12        4.00
   1   5   9      272.93        5.44
   1   5  10       81.21        2.08
   1   5  11      172.14        3.79
   1   5  12       56.66        1.77
   1   5  13      300.89        6.27
   1   5  14       26.97        1.29
   1   5  15       17.05        1.17
   1   5  16       11.86        1.11
   1   5  17       44.56        1.81
   1   5  18        4.81        0.94
   1   5  19        3.49        0.91
   1   5  20        8.29        0.99
   1   5  21        6.41        0.92
   1   6 -20        0.87        0.77
   1   6 -19       47.05        1.84
   1   6 -18       47.54        1.84
   1   6 -17       15.63        1.21
   1   6 -16       29.89        1.50
   1   6 -15       69.35        2.24
   1   6 -14       -0.03        0.69
   1   6 -13       48.37        1.69
   1   6 -12       60.96        1.87
   1   6 -11       96.39        2.45
   1   6 -10       32.19        1.20
   1   6  -9      175.25        3.73
   1   6  -8       60.33        1.61
   1   6  -7      177.09        3.59
   1   6  -6      193.15        3.83
   1   6  -5       97.96        2.11
   1   6  -4      208.63        4.03
   1   6  -3      195.05        3.76
   1   6  -2      207.55        3.96
   1   6  -1      125.29        2.50
   1   6   0      324.97        6.02
   1   6   1      121.41        2.44
   1   6   2      206.44        3.96
   1   6   3      197.65        3.82
   1   6   4      203.29        3.96
   1   6   5       96.37        2.10
   1   6   6      191.94        3.84
   1   6   7      177.85        3.64
   1   6   8       60.97        1.63
   1   6   9      173.29        3.72
   1   6  10       32.41        1.21
   1   6  11       96.30        2.46
   1   6  12       61.45        1.89
   1   6  13       46.58        1.65
   1   6  14       -0.31        0.69
   1   6  15       68.95        2.23
   1   6  16       29.76        1.49
   1   6  17       15.70        1.20
   1   6  18       48.20        1.84
   1   6  19       46.62        1.84
   1   6  20        0.70        0.79
   1   7 -20        0.28        0.75
   1   7 -19        3.10        0.89
   1   7 -18        2.36        0.90
   1   7 -17        7.77        1.02
   1   7 -16       42.92        1.76
   1   7 -15        3.56        0.89
   1   7 -14       19.98        1.23
   1   7 -13       19.10        1.12
   1   7 -12       82.18        2.30
   1   7 -11      126.80        3.04
   1   7 -10       29.48        1.19
   1   7  -9       49.01        1.50
   1   7  -8       36.63        1.22
   1   7  -7       63.35        1.66
   1   7  -6      289.32        5.57
   1   7  -5      137.56        2.86
   1   7  -4       31.02        0.94
   1   7  -3       85.04        1.88
   1   7  -2      346.13        6.47
   1   7  -1      280.25        5.28
   1   7   0      489.61        8.96
   1   7   1      277.86        5.26
   1   7   2      344.24        6.45
   1   7   3       84.14        1.87
   1   7   4       31.63        0.95
   1   7   5      138.04        2.88
   1   7   6      289.02        5.59
   1   7   7       63.74        1.68
   1   7   8       35.98        1.21
   1   7   9       48.72        1.50
   1   7  10       29.60        1.19
   1   7  11      123.59        3.01
   1   7  12       80.34        2.27
   1   7  13       19.62        1.13
   1   7  14       20.29        1.23
   1   7  15        2.76        0.87
   1   7  16       40.35        1.72
   1   7  17        7.00        0.99
   1   7  18        2.96        0.90
   1   7  19        4.22        0.92
   1   7  20        0.99        0.77
   1   8 -20        6.61        0.93
   1   8 -19        9.61        1.02
   1   8 -18        6.69        0.99
   1   8 -17       23.95        1.37
   1   8 -16        8.05        1.00
   1   8 -15        6.93        0.98
   1   8 -14       16.36        1.17
   1   8 -13       19.41        1.15
   1   8 -12       55.01        1.82
   1   8 -11       24.92        1.18
   1   8 -10       20.61        1.05
   1   8  -9       48.19        1.53
   1   8  -8      292.18        5.82
   1   8  -7       23.20        0.96
   1   8  -6        6.55        0.59
   1   8  -5       53.67        1.43
   1   8  -4      273.36        5.28
   1   8  -3       13.53        0.64
   1   8  -2      424.36        7.90
   1   8  -1       16.16        0.66
   1   8   0       36.41        1.03
   1   8   1       16.94        0.68
   1   8   2      423.24        7.90
   1   8   3       13.18        0.63
   1   8   4      274.74        5.32
   1   8   5       52.67        1.41
   1   8   6        6.06        0.58
   1   8   7       21.87        0.94
   1   8   8      287.70        5.80
   1   8   9       47.04        1.52
   1   8  10       21.39        1.07
   1   8  11       23.86        1.16
   1   8  12       53.61        1.81
   1   8  13       20.38        1.17
   1   8  14       16.79        1.18
   1   8  15        6.70        0.97
   1   8  16        6.22        0.98
   1   8  17       22.96        1.35
   1   8  18        8.48        1.02
   1   8  19       10.44        1.02
   1   8  20        6.34        0.92
   1   9 -19        2.73        0.82
   1   9 -18       11.41        1.09
   1   9 -17        7.08        1.03
   1   9 -16        7.66        1.03
   1   9 -15       20.73        1.31
   1   9 -14       24.76        1.38
   1   9 -13        3.45        0.84
   1   9 -12       56.86        1.89
   1   9 -11      104.49        2.73
   1   9 -10       30.67        1.29
   1   9  -9       86.82        2.30
   1   9  -8      105.74        2.58
   1   9  -7       30.88        1.16
   1   9  -6        6.82        0.64
   1   9  -5       30.90        1.09
   1   9  -4       42.59        1.28
   1   9  -3       60.47        1.55
   1   9  -2      122.93        2.65
   1   9  -1      271.98        5.26
   1   9   0       49.39        1.32
   1   9   1      275.99        5.35
   1   9   2      122.72        2.66
   1   9   3       60.84        1.57
   1   9   4       43.14        1.29
   1   9   5       29.78        1.07
   1   9   6        6.07        0.62
   1   9   7       30.41        1.15
   1   9   8      108.53        2.64
   1   9   9       84.74        2.27
   1   9  10       32.10        1.32
   1   9  11      105.84        2.77
   1   9  12       58.91        1.94
   1   9  13        4.28        0.85
   1   9  14       25.20        1.38
   1   9  15       19.94        1.28
   1   9  16        8.81        1.03
   1   9  17        6.92        1.03
   1   9  18       11.00        1.07
   1   9  19        3.38        0.84
   1  10 -19        2.23        0.78
   1  10 -18       15.34        1.14
   1  10 -17        2.72        0.90
   1  10 -16       12.62        1.12
   1  10 -15       17.59        1.24
   1  10 -14        8.52        1.02
   1  10 -13        0.46        0.79
   1  10 -12        6.52        0.91
   1  10 -11       16.15        1.06
   1  10 -10       53.05        1.77
   1  10  -9       15.02        0.97
   1  10  -8       41.79        1.46
   1  10  -7       83.16        2.19
   1  10  -6       74.87        2.00
   1  10  -5      242.92        4.96
   1  10  -4       38.31        1.26
   1  10  -3      153.82        3.32
   1  10  -2       25.91        0.99
   1  10  -1      208.51        4.26
   1  10   0       17.62        0.82
   1  10   1      209.15        4.27
   1  10   2       26.87        1.01
   1  10   3      153.86        3.33
   1  10   4       37.55        1.25
   1  10   5      239.78        4.91
   1  10   6       75.10        2.01
   1  10   7       85.34        2.24
   1  10   8       43.60        1.50
   1  10   9       13.61        0.94
   1  10  10       52.89        1.77
   1  10  11       16.26        1.07
   1  10  12        7.54        0.93
   1  10  13        1.20        0.82
   1  10  14        8.42        1.01
   1  10  15       18.18        1.25
   1  10  16       12.43        1.11
   1  10  17        2.60        0.90
   1  10  18       14.03        1.12
   1  10  19        1.54        0.77
   1  11 -18       12.55        1.06
   1  11 -17       23.91        1.36
   1  11 -16       16.13        1.23
   1  11 -15       28.37        1.48
   1  11 -14       22.52        1.35
   1  11 -13       54.25        1.99
   1  11 -12        9.64        1.02
   1  11 -11       75.92        2.29
   1  11 -10       16.36        1.08
   1  11  -9       63.66        1.98
   1  11  -8       56.82        1.80
   1  11  -7        1.36        0.64
   1  11  -6       12.89        0.86
   1  11  -5      113.51        2.73
   1  11  -4       19.24        0.95
   1  11  -3       24.46        1.04
   1  11  -2      100.63        2.43
   1  11  -1       18.32        0.89
   1  11   0        0.85        0.51
   1  11   1       17.86        0.89
   1  11   2      100.10        2.42
   1  11   3       25.55        1.06
   1  11   4       19.79        0.96
   1  11   5      115.17        2.77
   1  11   6       12.43        0.86
   1  11   7        1.69        0.64
   1  11   8       57.15        1.81
   1  11   9       66.62        2.04
   1  11  10       16.28        1.07
   1  11  11       76.43        2.31
   1  11  12       10.83        1.06
   1  11  13       52.50        1.95
   1  11  14       23.18        1.37
   1  11  15       28.46        1.47
   1  11  16       14.83        1.21
   1  11  17       24.21        1.35
   1  11  18       11.44        1.03
   1  12 -18       10.35        1.00
   1  12 -17        4.65        0.89
   1  12 -16       15.84        1.20
   1  12 -15       16.28        1.25
   1  12 -14       32.77        1.57
   1  12 -13       17.90        1.26
   1  12 -12       39.77        1.70
   1  12 -11       54.96        1.97
   1  12 -10       16.25        1.14
   1  12  -9        5.62        0.84
   1  12  -8       41.69        1.57
   1  12  -7        9.90        0.88
   1  12  -6      160.14        3.68
   1  12  -5       43.29        1.50
   1  12  -4        5.81        0.72
   1  12  -3       85.22        2.24
   1  12  -2       24.07        1.08
   1  12  -1        8.88        0.75
   1  12   0        7.99        0.73
   1  12   1        9.11        0.76
   1  12   2       23.80        1.07
   1  12   3       84.95        2.24
   1  12   4        5.27        0.70
   1  12   5       42.11        1.49
   1  12   6      167.80        3.83
   1  12   7        9.77        0.88
   1  12   8       42.04        1.58
   1  12   9        7.51        0.87
   1  12  10       14.76        1.13
   1  12  11       53.10        1.94
   1  12  12       39.38        1.70
   1  12  13       17.80        1.24
   1  12  14       31.81        1.54
   1  12  15       13.96        1.20
   1  12  16       15.88        1.20
   1  12  17        5.33        0.90
   1  12  18        9.12        0.99
   1  13 -17       -0.98        0.74
   1  13 -16        5.15        0.92
   1  13 -15       14.80        1.20
   1  13 -14        9.72        1.10
   1  13 -13       14.88        1.18
   1  13 -12       17.44        1.25
   1  13 -11       12.35        1.12
   1  13 -10       63.14        2.13
   1  13  -9       23.36        1.33
   1  13  -8       68.87        2.15
   1  13  -7        4.90        0.80
   1  13  -6       47.95        1.69
   1  13  -5        1.77        0.70
   1  13  -4       15.92        1.00
   1  13  -3       74.40        2.12
   1  13  -2       80.59        2.22
   1  13  -1       28.54        1.22
   1  13   0       15.98        0.96
   1  13   1       28.33        1.21
   1  13   2       82.87        2.26
   1  13   3       75.61        2.14
   1  13   4       15.97        0.99
   1  13   5        0.78        0.68
   1  13   6       48.14        1.69
   1  13   7        3.21        0.77
   1  13   8       66.62        2.11
   1  13   9       24.84        1.35
   1  13  10       64.23        2.15
   1  13  11       12.67        1.11
   1  13  12       15.85        1.20
   1  13  13       15.35        1.19
   1  13  14       10.37        1.10
   1  13  15       14.86        1.18
   1  13  16        6.26        0.94
   1  13  17        0.68        0.76
   1  14 -16        5.33        0.88
   1  14 -15       21.87        1.30
   1  14 -14        0.74        0.85
   1  14 -13       12.79        1.17
   1  14 -12        0.77        0.83
   1  14 -11        1.56        0.87
   1  14 -10        6.69        0.99
   1  14  -9       16.44        1.21
   1  14  -8       12.01        1.08
   1  14  -7       46.23        1.78
   1  14  -6       12.70        1.01
   1  14  -5       30.37        1.37
   1  14  -4      120.40        3.05
   1  14  -3       31.58        1.37
   1  14  -2        1.06        0.69
   1  14  -1        6.03        0.79
   1  14   0       59.40        1.88
   1  14   1        6.48        0.80
   1  14   2        1.59        0.69
   1  14   3       31.99        1.37
   1  14   4      121.83        3.09
   1  14   5       28.09        1.33
   1  14   6       13.77        1.03
   1  14   7       44.57        1.75
   1  14   8       12.76        1.10
   1  14   9       17.12        1.22
   1  14  10        7.17        1.00
   1  14  11        2.19        0.86
   1  14  12        0.38        0.83
   1  14  13       13.70        1.19
   1  14  14        0.40        0.85
   1  14  15       22.54        1.32
   1  14  16        5.93        0.89
   1  15 -15        1.46        0.77
   1  15 -14        2.09        0.85
   1  15 -13        5.91        0.99
   1  15 -12       16.18        1.25
   1  15 -11       10.14        1.07
   1  15 -10       20.99        1.33
   1  15  -9       27.72        1.46
   1  15  -8       15.33        1.19
   1  15  -7       -0.24        0.80
   1  15  -6       12.76        1.09
   1  15  -5       28.75        1.43
   1  15  -4       48.65        1.77
   1  15  -3        4.21        0.82
   1  15  -2        2.85        0.78
   1  15  -1       49.86        1.77
   1  15   0        5.39        0.84
   1  15   1       49.90        1.76
   1  15   2        2.61        0.77
   1  15   3        4.07        0.82
   1  15   4       47.35        1.75
   1  15   5       29.05        1.43
   1  15   6       12.08        1.07
   1  15   7        0.52        0.81
   1  15   8       16.37        1.21
   1  15   9       28.67        1.49
   1  15  10       20.58        1.32
   1  15  11       10.39        1.07
   1  15  12       16.29        1.24
   1  15  13        6.74        1.00
   1  15  14        1.63        0.85
   1  15  15       -0.28        0.74
   1  16 -14        9.47        0.96
   1  16 -13        1.42        0.81
   1  16 -12        5.31        0.96
   1  16 -11        3.21        0.91
   1  16 -10       18.67        1.26
   1  16  -9        1.97        0.88
   1  16  -8        4.37        0.93
   1  16  -7       10.28        1.07
   1  16  -6       11.10        1.09
   1  16  -5        1.56        0.84
   1  16  -4        8.35        1.01
   1  16  -3        9.22        1.03
   1  16  -2       27.87        1.43
   1  16  -1        6.19        0.95
   1  16   0       17.87        1.20
   1  16   1        6.38        0.94
   1  16   2       28.57        1.45
   1  16   3        7.83        1.00
   1  16   4        7.79        1.00
   1  16   5        1.89        0.86
   1  16   6       10.68        1.08
   1  16   7        9.32        1.04
   1  16   8        3.48        0.92
   1  16   9        1.71        0.87
   1  16  10       18.62        1.25
   1  16  11        3.79        0.93
   1  16  12        6.41        0.98
   1  16  13        0.84        0.82
   1  16  14        7.83        0.94
   1  17 -13        0.80        0.75
   1  17 -12       -0.16        0.77
   1  17 -11       12.55        1.12
   1  17 -10       -0.31        0.83
   1  17  -9        4.84        0.98
   1  17  -8        6.60        0.99
   1  17  -7        2.56        0.88
   1  17  -6        0.14        0.83
   1  17  -5        7.14        1.00
   1  17  -4        4.06        0.93
   1  17  -3       14.14        1.17
   1  17  -2        4.28        0.92
   1  17  -1       45.00        1.82
   1  17   0        4.41        0.94
   1  17   1       44.89        1.81
   1  17   2        4.36        0.93
   1  17   3       12.66        1.13
   1  17   4        4.46        0.92
   1  17   5        6.93        1.00
   1  17   6        1.42        0.85
   1  17   7        0.64        0.85
   1  17   8        7.21        1.00
   1  17   9        4.59        0.96
   1  17  10       -0.51        0.82
   1  17  11       12.37        1.11
   1  17  12       -0.52        0.77
   1  17  13        0.47        0.74
   1  18 -12        2.16        0.81
   1  18 -11        2.52        0.82
   1  18 -10        3.12        0.87
   1  18  -9       14.02        1.15
   1  18  -8        2.54        0.90
   1  18  -7        1.07        0.89
   1  18  -6        1.47        0.85
   1  18  -5       19.45        1.27
   1  18  -4       12.88        1.14
   1  18  -3        6.16        0.99
   1  18  -2        2.99        0.90
   1  18  -1       14.37        1.19
   1  18   0        0.30        0.84
   1  18   1       15.81        1.21
   1  18   2        3.29        0.91
   1  18   3        6.82        1.00
   1  18   4       12.89        1.13
   1  18   5       17.95        1.24
   1  18   6        1.22        0.84
   1  18   7        1.26        0.90
   1  18   8        2.59        0.90
   1  18   9       13.62        1.14
   1  18  10        4.52        0.89
   1  18  11        2.36        0.81
   1  18  12        3.14        0.84
   1  19 -10        2.18        0.79
   1  19  -9        9.87        0.99
   1  19  -8       10.56        1.05
   1  19  -7        1.25        0.84
   1  19  -6       16.13        1.22
   1  19  -5        5.55        0.97
   1  19  -4       13.52        1.19
   1  19  -3        3.21        0.92
   1  19  -2        9.23        1.08
   1  19  -1        1.06        0.84
   1  19   0        0.98        0.83
   1  19   1        2.37        0.87
   1  19   2        8.27        1.08
   1  19   3        2.18        0.90
   1  19   4       14.14        1.20
   1  19   5        5.71        0.99
   1  19   6       17.04        1.23
   1  19   7        1.11        0.83
   1  19   8       11.15        1.06
   1  19   9        8.25        0.98
   1  19  10        3.09        0.80
   1  20  -8        4.19        0.87
   1  20  -7        0.43        0.77
   1  20  -6        1.54        0.83
   1  20  -5       10.17        1.03
   1  20  -4        3.76        0.89
   1  20  -3        7.98        1.02
   1  20  -2       12.93        1.12
   1  20  -1       11.57        1.12
   1  20   0       14.59        1.18
   1  20   1       11.48        1.11
   1  20   2       11.76        1.10
   1  20   3        9.26        1.02
   1  20   4        5.03        0.92
   1  20   5        9.74        1.04
   1  20   6        1.80        0.82
   1  20   7        1.51        0.78
   1  20   8        4.54        0.87
   1  21  -5       10.52        1.01
   1  21  -4        2.30        0.79
   1  21  -3        2.56        0.80
   1  21  -2        0.74        0.78
   1  21  -1        2.93        0.83
   1  21   0        0.31        0.78
   1  21   1        2.55        0.83
   1  21   2        0.88        0.78
   1  21   3        1.83        0.80
   1  21   4        1.61        0.79
   1  21   5        9.73        0.99
   2   0   0      387.15        6.97
   2   0   1     1424.77       25.53
   2   0   2     2243.65       39.09
   2   0   3      766.22       13.83
   2   0   4      209.28        3.85
   2   0   5       37.88        0.91
   2   0   6       43.32        1.05
   2   0   7      255.44        4.80
   2   0   8       31.74        0.95
   2   0   9        5.34        0.49
   2   0  10        0.51        0.45
   2   0  11       71.05        1.88
   2   0  12        5.08        0.66
   2   0  13        5.04        0.73
   2   0  14        0.71        0.65
   2   0  15        0.11        0.68
   2   0  16        1.07        0.77
   2   0  17       17.55        1.23
   2   0  18       28.31        1.47
   2   0  19        0.17        0.84
   2   0  20        9.56        1.04
   2   0  21        0.74        0.76
   2   1 -21        0.31        0.75
   2   1 -20        6.33        0.96
   2   1 -19       57.35        2.09
   2   1 -18        4.98        0.95
   2   1 -17        2.55        0.86
   2   1 -16        5.92        0.91
   2   1 -15        3.02        0.75
   2   1 -14        7.68        0.83
   2   1 -13      228.59        4.83
   2   1 -12       55.91        1.68
   2   1 -11        7.81        0.67
   2   1 -10       25.92        0.98
   2   1  -9      140.37        2.93
   2   1  -8      112.50        2.38
   2   1  -7      145.12        2.89
   2   1  -6      265.22        4.94
   2   1  -5      866.55       15.72
   2   1  -4      897.18       16.25
   2   1  -3      607.19       10.99
   2   1  -2      284.60        5.14
   2   1  -1      533.12        9.63
   2   1   0      403.56        7.31
   2   1   1      538.04        9.76
   2   1   2      279.00        5.04
   2   1   3      599.85       10.91
   2   1   4      894.10       16.22
   2   1   5      856.84       15.53
   2   1   6      264.21        4.92
   2   1   7      144.09        2.88
   2   1   8      112.96        2.39
   2   1   9      139.11        2.91
   2   1  10       25.86        0.98
   2   1  11        7.67        0.67
   2   1  12       57.62        1.71
   2   1  13      224.99        4.77
   2   1  14        7.66        0.83
   2   1  15        2.86        0.76
   2   1  16        7.01        0.93
   2   1  17        2.59        0.88
   2   1  18        4.93        0.94
   2   1  19       56.05        2.07
   2   1  20        6.78        0.98
   2   1  21        0.04        0.76
   2   2 -21        4.56        0.84
   2   2 -20        2.02        0.84
   2   2 -19       30.63        1.56
   2   2 -18       26.38        1.44
   2   2 -17       15.24        1.19
   2   2 -16        6.19        0.93
   2   2 -15        2.28        0.75
   2   2 -14       82.00        2.30
   2   2 -13       46.39        1.58
   2   2 -12       45.89        1.49
   2   2 -11       81.14        2.07
   2   2 -10       28.89        1.05
   2   2  -9       40.55        1.17
   2   2  -8       72.81        1.69
   2   2  -7      586.04       10.58
   2   2  -6       19.97        0.65
   2   2  -5       77.70        1.63
   2   2  -4      567.52       10.22
   2   2  -3     1125.54       20.29
   2   2  -2       99.15        1.89
   2   2  -1     1724.17       30.90
   2   2   0      894.18       16.17
   2   2   1     1730.32       31.10
   2   2   2       98.93        1.89
   2   2   3     1116.04       20.25
   2   2   4      570.70       10.31
   2   2   5       78.30        1.64
   2   2   6       20.32        0.66
   2   2   7      584.29       10.55
   2   2   8       72.52        1.69
   2   2   9       40.73        1.18
   2   2  10       28.96        1.05
   2   2  11       80.98        2.07
   2   2  12       45.74        1.49
   2   2  13       46.05        1.57
   2   2  14       80.72        2.29
   2   2  15        2.69        0.75
   2   2  16        5.40        0.92
   2   2  17       15.72        1.18
   2   2  18       25.77        1.42
   2   2  19       31.02        1.57
   2   2  20        1.77        0.84
   2   2  21        4.19        0.83
   2   3 -21        3.09        0.80
   2   3 -20        1.02        0.82
   2   3 -19       12.61        1.15
   2   3 -18       13.78        1.14
   2   3 -17       21.96        1.34
   2   3 -16       18.60        1.24
   2   3 -15       12.49        1.00
   2   3 -14        6.01        0.80
   2   3 -13       19.97        1.06
   2   3 -12       10.03        0.80
   2   3 -11       10.35        0.75
   2   3 -10       27.38        1.03
   2   3  -9       74.60        1.80
   2   3  -8       28.74        0.92
   2   3  -7       46.97        1.20
   2   3  -6      115.77        2.35
   2   3  -5       99.23        2.02
   2   3  -4        9.29        0.41
   2   3  -3      100.36        1.98
   2   3  -2     1077.58       19.60
   2   3  -1     1496.50       26.52
   2   3   0      274.99        4.97
   2   3   1     1488.91       26.46
   2   3   2     1090.90       19.72
   2   3   3       99.34        1.96
   2   3   4        9.37        0.41
   2   3   5       99.27        2.03
   2   3   6      115.07        2.35
   2   3   7       46.91        1.20
   2   3   8       28.42        0.92
   2   3   9       73.38        1.78
   2   3  10       26.27        1.02
   2   3  11       10.38        0.75
   2   3  12        9.80        0.79
   2   3  13       18.80        1.04
   2   3  14        5.77        0.80
   2   3  15       12.59        1.01
   2   3  16       19.64        1.26
   2   3  17       23.00        1.36
   2   3  18       11.43        1.10
   2   3  19       12.38        1.15
   2   3  20        1.72        0.84
   2   3  21        2.56        0.80
   2   4 -21        7.19        0.90
   2   4 -20        5.73        0.93
   2   4 -19       -0.04        0.82
   2   4 -18       23.53        1.38
   2   4 -17       12.49        1.12
   2   4 -16       12.37        1.10
   2   4 -15       15.93        1.12
   2   4 -14      138.47        3.36
   2   4 -13       44.21        1.56
   2   4 -12       51.29        1.63
   2   4 -11       26.86        1.10
   2   4 -10      104.22        2.45
   2   4  -9        8.25        0.62
   2   4  -8       78.95        1.84
   2   4  -7        8.83        0.52
   2   4  -6      236.39        4.48
   2   4  -5      467.99        8.44
   2   4  -4      619.65       11.15
   2   4  -3      282.45        5.17
   2   4  -2       67.30        1.40
   2   4  -1      889.75       16.05
   2   4   0       66.30        1.37
   2   4   1      903.78       16.33
   2   4   2       67.91        1.42
   2   4   3      292.81        5.36
   2   4   4      622.14       11.25
   2   4   5      467.06        8.47
   2   4   6      243.47        4.61
   2   4   7        8.04        0.51
   2   4   8       77.56        1.82
   2   4   9        8.43        0.62
   2   4  10      107.82        2.52
   2   4  11       26.49        1.10
   2   4  12       52.66        1.66
   2   4  13       45.28        1.58
   2   4  14      138.44        3.36
   2   4  15       16.81        1.15
   2   4  16       13.41        1.11
   2   4  17       12.93        1.13
   2   4  18       22.95        1.37
   2   4  19        1.27        0.83
   2   4  20        6.59        0.97
   2   4  21        6.89        0.90
   2   5 -21        0.27        0.77
   2   5 -20       27.85        1.40
   2   5 -19        3.82        0.91
   2   5 -18       10.91        1.07
   2   5 -17       16.72        1.23
   2   5 -16       18.18        1.24
   2   5 -15        6.40        0.91
   2   5 -14        7.74        0.87
   2   5 -13       10.65        0.88
   2   5 -12       37.02        1.39
   2   5 -11      231.19        4.79
   2   5 -10      105.56        2.51
   2   5  -9        3.69        0.55
   2   5  -8      284.71        5.46
   2   5  -7       34.46        1.03
   2   5  -6      390.09        7.18
   2   5  -5      429.23        7.82
   2   5  -4      197.85        3.77
   2   5  -3      134.93        2.64
   2   5  -2      613.76       11.09
   2   5  -1      390.04        7.05
   2   5   0      475.69        8.62
   2   5   1      386.29        7.00
   2   5   2      608.67       11.04
   2   5   3      130.89        2.59
   2   5   4      196.42        3.76
   2   5   5      419.98        7.70
   2   5   6      382.38        7.09
   2   5   7       33.63        1.02
   2   5   8      289.18        5.57
   2   5   9        3.25        0.54
   2   5  10      103.14        2.47
   2   5  11      232.60        4.84
   2   5  12       37.28        1.40
   2   5  13        9.47        0.87
   2   5  14        7.93        0.88
   2   5  15        5.62        0.89
   2   5  16       18.20        1.25
   2   5  17       18.58        1.25
   2   5  18       10.49        1.06
   2   5  19        4.08        0.91
   2   5  20       27.37        1.39
   2   5  21        0.35        0.77
   2   6 -20        4.71        0.88
   2   6 -19        1.66        0.86
   2   6 -18       10.58        1.06
   2   6 -17       21.58        1.34
   2   6 -16       22.74        1.35
   2   6 -15        5.83        0.93
   2   6 -14       13.80        1.03
   2   6 -13        7.80        0.85
   2   6 -12       48.25        1.62
   2   6 -11       10.41        0.82
   2   6 -10       53.98        1.62
   2   6  -9       93.57        2.26
   2   6  -8      178.34        3.69
   2   6  -7       26.10        0.91
   2   6  -6      206.04        4.03
   2   6  -5      156.53        3.12
   2   6  -4      618.99       11.15
   2   6  -3      324.69        5.98
   2   6  -2      637.49       11.49
   2   6  -1      122.66        2.45
   2   6   0     1236.90       22.36
   2   6   1      123.67        2.47
   2   6   2      648.69       11.75
   2   6   3      323.96        5.99
   2   6   4      607.09       10.98
   2   6   5      156.66        3.14
   2   6   6      206.96        4.07
   2   6   7       26.40        0.92
   2   6   8      179.83        3.73
   2   6   9       91.56        2.24
   2   6  10       53.50        1.61
   2   6  11       11.40        0.84
   2   6  12       48.34        1.63
   2   6  13        7.81        0.85
   2   6  14       13.80        1.04
   2   6  15        5.51        0.93
   2   6  16       22.52        1.35
   2   6  17       23.14        1.36
   2   6  18       10.75        1.07
   2   6  19        2.20        0.87
   2   6  20        5.17        0.89
   2   7 -20        5.49        0.88
   2   7 -19        4.41        0.93
   2   7 -18       14.83        1.21
   2   7 -17        3.05        0.89
   2   7 -16       42.01        1.75
   2   7 -15       11.88        1.10
   2   7 -14       46.21        1.77
   2   7 -13        7.74        0.87
   2   7 -12       11.57        0.91
   2   7 -11       62.08        1.86
   2   7 -10       68.70        1.93
   2   7  -9      192.05        4.04
   2   7  -8       94.26        2.26
   2   7  -7      134.76        2.92
   2   7  -6      145.70        3.03
   2   7  -5      487.61        8.93
   2   7  -4      297.71        5.60
   2   7  -3      723.62       13.06
   2   7  -2      498.80        9.05
   2   7  -1      516.53        9.34
   2   7   0       24.86        0.78
   2   7   1      518.26        9.38
   2   7   2      501.21        9.10
   2   7   3      711.54       12.89
   2   7   4      296.12        5.59
   2   7   5      482.92        8.90
   2   7   6      145.71        3.04
   2   7   7      133.74        2.92
   2   7   8       94.65        2.28
   2   7   9      185.12        3.95
   2   7  10       69.15        1.94
   2   7  11       60.52        1.84
   2   7  12       11.98        0.92
   2   7  13        6.81        0.85
   2   7  14       46.69        1.79
   2   7  15       12.70        1.09
   2   7  16       41.05        1.74
   2   7  17        2.56        0.86
   2   7  18       16.13        1.22
   2   7  19        6.35        0.95
   2   7  20        6.95        0.90
   2   8 -20        1.27        0.80
   2   8 -19       36.48        1.59
   2   8 -18       11.74        1.11
   2   8 -17       18.76        1.26
   2   8 -16       12.70        1.14
   2   8 -15       14.78        1.16
   2   8 -14        2.44        0.83
   2   8 -13        8.29        0.90
   2   8 -12       16.75        1.05
   2   8 -11      219.99        4.73
   2   8 -10      278.16        5.67
   2   8  -9      106.67        2.59
   2   8  -8       64.79        1.78
   2   8  -7       21.54        0.93
   2   8  -6       57.58        1.56
   2   8  -5       40.10        1.18
   2   8  -4       35.59        1.07
   2   8  -3      262.60        5.01
   2   8  -2      479.16        8.77
   2   8  -1       16.72        0.69
   2   8   0     1171.55       21.16
   2   8   1       17.05        0.69
   2   8   2      482.24        8.83
   2   8   3      261.84        5.03
   2   8   4       36.18        1.09
   2   8   5       40.02        1.18
   2   8   6       55.89        1.53
   2   8   7       21.55        0.94
   2   8   8       64.45        1.79
   2   8   9      104.48        2.56
   2   8  10      285.04        5.83
   2   8  11      217.47        4.71
   2   8  12       16.74        1.05
   2   8  13        8.29        0.90
   2   8  14        3.68        0.86
   2   8  15       14.81        1.16
   2   8  16       13.38        1.15
   2   8  17       18.36        1.24
   2   8  18       12.48        1.12
   2   8  19       38.37        1.62
   2   8  20        1.34        0.80
   2   9 -19        1.36        0.80
   2   9 -18        9.80        1.06
   2   9 -17       36.11        1.66
   2   9 -16       39.47        1.70
   2   9 -15        7.96        1.02
   2   9 -14       28.83        1.47
   2   9 -13       27.18        1.39
   2   9 -12       26.84        1.31
   2   9 -11       13.96        0.99
   2   9 -10       11.83        0.90
   2   9  -9      174.83        3.85
   2   9  -8       91.36        2.32
   2   9  -7      101.86        2.46
   2   9  -6      115.48        2.65
   2   9  -5      201.09        4.12
   2   9  -4      146.56        3.13
   2   9  -3      257.12        4.99
   2   9  -2       90.78        2.07
   2   9  -1       78.40        1.84
   2   9   0       44.64        1.24
   2   9   1       77.04        1.82
   2   9   2       90.75        2.08
   2   9   3      256.67        5.00
   2   9   4      146.05        3.13
   2   9   5      195.02        4.02
   2   9   6      113.15        2.62
   2   9   7      100.30        2.44
   2   9   8       90.60        2.32
   2   9   9      172.31        3.83
   2   9  10       11.75        0.91
   2   9  11       12.66        0.96
   2   9  12       26.65        1.30
   2   9  13       26.16        1.38
   2   9  14       30.46        1.49
   2   9  15        7.87        1.01
   2   9  16       38.28        1.67
   2   9  17       34.06        1.61
   2   9  18        9.01        1.04
   2   9  19        0.83        0.79
   2  10 -19        3.75        0.86
   2  10 -18       14.53        1.14
   2  10 -17        5.13        0.96
   2  10 -16        8.90        1.02
   2  10 -15        3.09        0.90
   2  10 -14       11.28        1.09
   2  10 -13        7.76        0.99
   2  10 -12       87.31        2.56
   2  10 -11        1.50        0.71
   2  10 -10       65.10        1.99
   2  10  -9       48.67        1.64
   2  10  -8        0.56        0.62
   2  10  -7       92.16        2.35
   2  10  -6       22.69        1.03
   2  10  -5       61.87        1.73
   2  10  -4      246.49        4.94
   2  10  -3      585.91       10.82
   2  10  -2       42.74        1.32
   2  10  -1       31.61        1.10
   2  10   0      371.89        7.07
   2  10   1       31.64        1.10
   2  10   2       42.19        1.31
   2  10   3      589.23       10.90
   2  10   4      249.90        5.02
   2  10   5       62.16        1.74
   2  10   6       24.01        1.05
   2  10   7       92.27        2.36
   2  10   8        0.30        0.62
   2  10   9       48.53        1.64
   2  10  10       65.88        2.02
   2  10  11        0.69        0.71
   2  10  12       85.97        2.55
   2  10  13        6.71        0.98
   2  10  14       12.49        1.11
   2  10  15        3.62        0.90
   2  10  16        8.55        1.02
   2  10  17        4.58        0.93
   2  10  18       14.59        1.13
   2  10  19        3.09        0.84
   2  11 -18        5.39        0.87
   2  11 -17       19.07        1.24
   2  11 -16        7.36        1.02
   2  11 -15        1.99        0.86
   2  11 -14       12.08        1.12
   2  11 -13        2.07        0.85
   2  11 -12        7.71        0.99
   2  11 -11       26.94        1.39
   2  11 -10       61.19        1.97
   2  11  -9       37.25        1.47
   2  11  -8       62.15        1.91
   2  11  -7       19.58        1.05
   2  11  -6      132.69        3.10
   2  11  -5      101.34        2.50
   2  11  -4       77.62        2.06
   2  11  -3       33.11        1.22
   2  11  -2      275.83        5.50
   2  11  -1       29.38        1.12
   2  11   0       82.56        2.09
   2  11   1       29.21        1.12
   2  11   2      274.35        5.49
   2  11   3       32.54        1.20
   2  11   4       78.79        2.07
   2  11   5      103.01        2.54
   2  11   6      134.38        3.14
   2  11   7       19.19        1.04
   2  11   8       63.64        1.94
   2  11   9       35.67        1.44
   2  11  10       60.73        1.96
   2  11  11       26.47        1.37
   2  11  12        8.26        1.00
   2  11  13        2.85        0.87
   2  11  14       10.71        1.09
   2  11  15        0.40        0.84
   2  11  16        8.68        1.04
   2  11  17       21.06        1.29
   2  11  18        4.27        0.85
   2  12 -17        3.95        0.87
   2  12 -16        6.86        0.99
   2  12 -15        9.44        1.10
   2  12 -14        4.26        0.92
   2  12 -13        2.99        0.90
   2  12 -12        9.93        1.05
   2  12 -11        9.99        1.04
   2  12 -10       43.02        1.72
   2  12  -9       17.54        1.12
   2  12  -8        8.13        0.87
   2  12  -7       76.18        2.18
   2  12  -6        2.83        0.70
   2  12  -5       75.71        2.11
   2  12  -4       14.03        0.91
   2  12  -3      117.12        2.81
   2  12  -2       15.27        0.90
   2  12  -1       23.87        1.07
   2  12   0        0.31        0.55
   2  12   1       23.11        1.06
   2  12   2       14.21        0.89
   2  12   3      120.12        2.86
   2  12   4       13.88        0.90
   2  12   5       77.37        2.15
   2  12   6        2.79        0.69
   2  12   7       76.41        2.20
   2  12   8        7.69        0.87
   2  12   9       19.20        1.14
   2  12  10       43.33        1.72
   2  12  11        8.89        1.02
   2  12  12       10.34        1.06
   2  12  13        2.93        0.90
   2  12  14        4.21        0.93
   2  12  15        9.76        1.10
   2  12  16        6.65        0.99
   2  12  17        3.58        0.87
   2  13 -17       12.60        1.01
   2  13 -16        4.50        0.89
   2  13 -15       26.20        1.43
   2  13 -14        9.28        1.08
   2  13 -13       16.04        1.22
   2  13 -12       23.36        1.37
   2  13 -11        4.11        0.90
   2  13 -10        0.33        0.80
   2  13  -9       18.66        1.21
   2  13  -8        6.12        0.85
   2  13  -7        1.40        0.73
   2  13  -6        9.29        0.88
   2  13  -5       60.90        1.90
   2  13  -4       49.42        1.67
   2  13  -3       31.01        1.30
   2  13  -2       35.70        1.38
   2  13  -1       62.83        1.88
   2  13   0       18.68        1.02
   2  13   1       61.40        1.86
   2  13   2       34.38        1.35
   2  13   3       32.08        1.32
   2  13   4       50.20        1.68
   2  13   5       62.70        1.94
   2  13   6        9.49        0.89
   2  13   7        1.77        0.73
   2  13   8        7.48        0.88
   2  13   9       16.52        1.15
   2  13  10        0.32        0.80
   2  13  11        1.04        0.86
   2  13  12       25.01        1.41
   2  13  13       16.26        1.22
   2  13  14        8.03        1.05
   2  13  15       25.77        1.42
   2  13  16        3.62        0.88
   2  13  17       12.39        1.01
   2  14 -16        1.38        0.78
   2  14 -15        8.92        1.02
   2  14 -14        3.96        0.94
   2  14 -13        5.19        0.96
   2  14 -12        2.13        0.88
   2  14 -11       31.26        1.54
   2  14 -10        8.97        1.05
   2  14  -9        6.97        0.98
   2  14  -8        3.58        0.87
   2  14  -7       34.26        1.54
   2  14  -6        1.08        0.74
   2  14  -5       21.68        1.19
   2  14  -4       25.48        1.26
   2  14  -3       14.73        1.01
   2  14  -2       11.58        0.93
   2  14  -1       18.54        1.08
   2  14   0       23.94        1.19
   2  14   1       19.22        1.10
   2  14   2       12.25        0.95
   2  14   3       14.42        1.00
   2  14   4       24.15        1.23
   2  14   5       21.08        1.17
   2  14   6        1.09        0.74
   2  14   7       34.83        1.55
   2  14   8        3.17        0.86
   2  14   9        5.93        0.94
   2  14  10        8.67        1.03
   2  14  11       30.11        1.52
   2  14  12        1.87        0.88
   2  14  13        5.55        0.99
   2  14  14        4.16        0.94
   2  14  15        9.60        1.03
   2  14  16        0.20        0.77
   2  15 -15        7.42        0.93
   2  15 -14        0.38        0.81
   2  15 -13        0.40        0.83
   2  15 -12        6.60        1.02
   2  15 -11        3.05        0.90
   2  15 -10       11.65        1.12
   2  15  -9       14.59        1.19
   2  15  -8        2.52        0.89
   2  15  -7        1.43        0.85
   2  15  -6       24.55        1.36
   2  15  -5        2.62        0.83
   2  15  -4        8.39        0.96
   2  15  -3        3.56        0.79
   2  15  -2        6.42        0.86
   2  15  -1       10.82        0.96
   2  15   0        5.90        0.85
   2  15   1       11.08        0.96
   2  15   2        6.59        0.86
   2  15   3        3.88        0.80
   2  15   4        9.00        0.98
   2  15   5        0.87        0.81
   2  15   6       24.97        1.37
   2  15   7        2.66        0.88
   2  15   8        2.81        0.88
   2  15   9       14.90        1.19
   2  15  10       10.61        1.10
   2  15  11        3.65        0.90
   2  15  12        7.37        1.03
   2  15  13        0.38        0.83
   2  15  14       -0.02        0.79
   2  15  15        7.87        0.93
   2  16 -14        3.11        0.81
   2  16 -13        3.65        0.89
   2  16 -12       16.29        1.20
   2  16 -11       10.08        1.09
   2  16 -10        6.08        0.96
   2  16  -9        2.63        0.88
   2  16  -8        2.15        0.88
   2  16  -7       11.53        1.11
   2  16  -6        2.85        0.86
   2  16  -5       17.69        1.24
   2  16  -4       21.65        1.31
   2  16  -3       34.13        1.57
   2  16  -2        6.31        0.96
   2  16  -1        6.55        0.94
   2  16   0       17.36        1.21
   2  16   1        6.23        0.94
   2  16   2        6.63        0.95
   2  16   3       32.92        1.53
   2  16   4       21.78        1.33
   2  16   5       17.38        1.23
   2  16   6        1.74        0.85
   2  16   7       11.16        1.10
   2  16   8        2.86        0.89
   2  16   9        1.74        0.88
   2  16  10        6.38        0.97
   2  16  11        8.05        1.04
   2  16  12       14.68        1.17
   2  16  13        2.75        0.87
   2  16  14        2.64        0.80
   2  17 -13        5.09        0.86
   2  17 -12        0.01        0.78
   2  17 -11        1.44        0.82
   2  17 -10       14.70        1.18
   2  17  -9        6.35        1.01
   2  17  -8       10.45        1.09
   2  17  -7        6.99        1.00
   2  17  -6        2.52        0.88
   2  17  -5       10.13        1.07
   2  17  -4        8.63        1.04
   2  17  -3        2.18        0.88
   2  17  -2       19.22        1.28
   2  17  -1       23.21        1.37
   2  17   0       -0.33        0.82
   2  17   1       23.45        1.37
   2  17   2       17.08        1.23
   2  17   3        2.44        0.88
   2  17   4        9.19        1.05
   2  17   5       10.24        1.07
   2  17   6        2.73        0.88
   2  17   7        6.06        0.96
   2  17   8       11.05        1.09
   2  17   9        4.21        0.96
   2  17  10       14.94        1.19
   2  17  11        1.77        0.84
   2  17  12        0.78        0.77
   2  17  13        4.85        0.84
   2  18 -11       -0.01        0.76
   2  18 -10        9.31        1.02
   2  18  -9        1.13        0.84
   2  18  -8        0.68        0.85
   2  18  -7        9.23        1.08
   2  18  -6        4.78        0.98
   2  18  -5        1.57        0.84
   2  18  -4        0.28        0.83
   2  18  -3        2.57        0.88
   2  18  -2        4.34        0.91
   2  18  -1       10.15        1.07
   2  18   0        2.14        0.88
   2  18   1        9.91        1.08
   2  18   2        2.85        0.88
   2  18   3        4.06        0.91
   2  18   4        0.47        0.82
   2  18   5        0.29        0.83
   2  18   6        4.16        0.96
   2  18   7        9.97        1.08
   2  18   8        1.05        0.86
   2  18   9        0.76        0.83
   2  18  10        8.64        1.00
   2  18  11       -0.08        0.76
   2  19 -10        3.38        0.86
   2  19  -9        5.26        0.89
   2  19  -8        8.55        0.99
   2  19  -7        3.56        0.89
   2  19  -6        1.97        0.87
   2  19  -5        1.40        0.86
   2  19  -4        2.82        0.91
   2  19  -3        2.36        0.90
   2  19  -2       12.14        1.14
   2  19  -1        6.09        1.00
   2  19   0        0.82        0.86
   2  19   1        6.07        1.00
   2  19   2       10.19        1.10
   2  19   3        3.23        0.92
   2  19   4        1.64        0.89
   2  19   5        1.87        0.86
   2  19   6        3.97        0.90
   2  19   7        3.13        0.89
   2  19   8        8.03        0.98
   2  19   9        5.84        0.90
   2  19  10        4.23        0.87
   2  20  -8        0.62        0.79
   2  20  -7        2.82        0.81
   2  20  -6        1.66        0.80
   2  20  -5        2.37        0.84
   2  20  -4       14.80        1.14
   2  20  -3        0.95        0.83
   2  20  -2        9.59        1.05
   2  20  -1        6.30        0.97
   2  20   0        4.36        0.93
   2  20   1        4.72        0.95
   2  20   2        9.05        1.02
   2  20   3        1.35        0.83
   2  20   4       14.72        1.14
   2  20   5        1.82        0.82
   2  20   6        0.88        0.78
   2  20   7        2.26        0.80
   2  20   8        0.45        0.76
   2  21  -4       -0.67        0.73
   2  21  -3       -0.53        0.75
   2  21  -2        4.48        0.85
   2  21  -1       -0.08        0.76
   2  21   0       -0.12        0.76
   2  21   1        0.14        0.76
   2  21   2        4.32        0.86
   2  21   3        0.00        0.74
   2  21   4       -0.62        0.73
   3   0   1      212.77        3.83
   3   0   2     2942.81       52.11
   3   0   3      649.74       11.67
   3   0   4      288.92        5.22
   3   0   5      143.00        2.75
   3   0   6      335.40        6.12
   3   0   7     1348.93       24.14
   3   0   8      187.77        3.68
   3   0   9      120.63        2.58
   3   0  10       33.04        1.13
   3   0  11      110.62        2.59
   3   0  12        2.43        0.62
   3   0  13       57.19        1.78
   3   0  14        1.26        0.69
   3   0  15       61.52        1.98
   3   0  16        0.40        0.79
   3   0  17      128.50        3.35
   3   0  18        6.21        0.98
   3   0  19       51.15        1.96
   3   0  20        2.89        0.88
   3   0  21       30.40        1.40
   3   1 -21       10.87        1.00
   3   1 -20        9.87        1.05
   3   1 -19        6.71        1.03
   3   1 -18        5.31        0.97
   3   1 -17       42.80        1.77
   3   1 -16       55.89        2.00
   3   1 -15        2.51        0.76
   3   1 -14       90.73        2.46
   3   1 -13      193.56        4.20
   3   1 -12      301.17        5.98
   3   1 -11      227.80        4.62
   3   1 -10       35.97        1.18
   3   1  -9       85.18        1.96
   3   1  -8      458.98        8.34
   3   1  -7       89.16        1.92
   3   1  -6      141.13        2.77
   3   1  -5       76.95        1.61
   3   1  -4      199.07        3.67
   3   1  -3      190.29        3.48
   3   1  -2        5.68        0.31
   3   1  -1     4900.60       86.37
   3   1   0        4.89        0.29
   3   1   1     4910.22       86.79
   3   1   2        5.05        0.29
   3   1   3      191.65        3.51
   3   1   4      201.29        3.71
   3   1   5       75.95        1.60
   3   1   6      141.86        2.78
   3   1   7       90.53        1.94
   3   1   8      463.57        8.42
   3   1   9       86.03        1.98
   3   1  10       37.27        1.21
   3   1  11      230.45        4.67
   3   1  12      299.50        5.95
   3   1  13      198.49        4.28
   3   1  14       90.37        2.45
   3   1  15        2.38        0.75
   3   1  16       55.99        2.00
   3   1  17       43.89        1.79
   3   1  18        6.36        0.99
   3   1  19        6.30        1.02
   3   1  20        9.95        1.05
   3   1  21       10.13        0.99
   3   2 -21        4.53        0.84
   3   2 -20       16.56        1.19
   3   2 -19       14.18        1.20
   3   2 -18       35.36        1.61
   3   2 -17       82.58        2.52
   3   2 -16       67.43        2.21
   3   2 -15       12.00        0.99
   3   2 -14      123.03        3.05
   3   2 -13       17.02        1.00
   3   2 -12       96.81        2.43
   3   2 -11      203.13        4.22
   3   2 -10       81.81        2.02
   3   2  -9      282.37        5.43
   3   2  -8      432.35        7.91
   3   2  -7       29.48        0.89
   3   2  -6      431.70        7.79
   3   2  -5      285.71        5.23
   3   2  -4        1.96        0.28
   3   2  -3      532.63        9.53
   3   2  -2       25.82        0.65
   3   2  -1     1468.13       25.89
   3   2   0     1938.36       34.65
   3   2   1     1470.04       25.91
   3   2   2       26.05        0.66
   3   2   3      526.69        9.43
   3   2   4        1.91        0.28
   3   2   5      292.88        5.36
   3   2   6      437.96        7.90
   3   2   7       29.69        0.89
   3   2   8      435.37        7.97
   3   2   9      285.90        5.49
   3   2  10       81.10        2.01
   3   2  11      203.38        4.22
   3   2  12       95.42        2.41
   3   2  13       16.68        1.00
   3   2  14      123.94        3.07
   3   2  15       11.45        0.98
   3   2  16       65.62        2.18
   3   2  17       81.38        2.50
   3   2  18       35.65        1.62
   3   2  19       13.82        1.19
   3   2  20       15.25        1.15
   3   2  21        3.56        0.83
   3   3 -21        2.91        0.80
   3   3 -20       20.53        1.27
   3   3 -19        0.61        0.86
   3   3 -18        4.92        0.94
   3   3 -17        9.69        1.06
   3   3 -16       22.34        1.33
   3   3 -15       76.21        2.28
   3   3 -14        6.34        0.82
   3   3 -13      147.11        3.41
   3   3 -12       11.47        0.84
   3   3 -11      221.59        4.55
   3   3 -10       63.89        1.72
   3   3  -9        5.70        0.55
   3   3  -8        8.34        0.56
   3   3  -7       53.99        1.34
   3   3  -6     1157.16       20.69
   3   3  -5      199.31        3.76
   3   3  -4        1.53        0.29
   3   3  -3     1014.55       18.10
   3   3  -2     1503.19       26.82
   3   3  -1      463.10        8.28
   3   3   0     2001.56       35.25
   3   3   1      447.14        7.98
   3   3   2     1489.21       26.62
   3   3   3      987.33       17.69
   3   3   4        1.50        0.29
   3   3   5      201.44        3.79
   3   3   6     1145.05       20.47
   3   3   7       53.19        1.33
   3   3   8        8.87        0.56
   3   3   9        5.34        0.55
   3   3  10       62.58        1.69
   3   3  11      219.79        4.53
   3   3  12       11.69        0.85
   3   3  13      147.12        3.41
   3   3  14        5.86        0.83
   3   3  15       75.69        2.26
   3   3  16       22.51        1.32
   3   3  17        8.31        1.05
   3   3  18        6.17        0.96
   3   3  19        0.83        0.85
   3   3  20       21.00        1.27
   3   3  21        3.95        0.82
   3   4 -21        3.00        0.82
   3   4 -20        3.37        0.87
   3   4 -19        6.55        0.98
   3   4 -18        6.68        0.98
   3   4 -17        3.19        0.89
   3   4 -16       55.53        2.00
   3   4 -15       23.08        1.29
   3   4 -14       10.00        0.91
   3   4 -13       31.51        1.32
   3   4 -12       77.11        2.11
   3   4 -11      116.33        2.74
   3   4 -10        2.97        0.57
   3   4  -9       15.36        0.78
   3   4  -8        1.98        0.45
   3   4  -7      289.16        5.42
   3   4  -6      459.35        8.29
   3   4  -5      318.34        5.84
   3   4  -4      179.04        3.41
   3   4  -3     1184.00       21.16
   3   4  -2      144.92        2.76
   3   4  -1      862.95       15.42
   3   4   0     2192.55       39.43
   3   4   1      858.81       15.39
   3   4   2      144.07        2.75
   3   4   3     1176.15       21.06
   3   4   4      172.45        3.29
   3   4   5      317.27        5.84
   3   4   6      452.90        8.20
   3   4   7      287.73        5.41
   3   4   8        2.85        0.46
   3   4   9       14.35        0.76
   3   4  10        2.75        0.55
   3   4  11      115.48        2.73
   3   4  12       78.96        2.15
   3   4  13       30.17        1.30
   3   4  14        9.75        0.91
   3   4  15       22.45        1.29
   3   4  16       54.16        1.98
   3   4  17        2.47        0.88
   3   4  18        7.95        1.00
   3   4  19        6.50        0.98
   3   4  20        3.26        0.86
   3   4  21        2.61        0.83
   3   5 -20        1.65        0.82
   3   5 -19        0.78        0.84
   3   5 -18        2.26        0.86
   3   5 -17        0.36        0.82
   3   5 -16       97.28        2.78
   3   5 -15        4.05        0.87
   3   5 -14       13.51        1.01
   3   5 -13        9.65        0.88
   3   5 -12        6.09        0.74
   3   5 -11       56.92        1.70
   3   5 -10      111.62        2.61
   3   5  -9       16.07        0.82
   3   5  -8      195.96        3.94
   3   5  -7      273.33        5.18
   3   5  -6       87.64        1.93
   3   5  -5      270.41        5.03
   3   5  -4      369.85        6.71
   3   5  -3      375.51        6.76
   3   5  -2      458.04        8.16
   3   5  -1      208.74        3.88
   3   5   0      188.54        3.53
   3   5   1      204.41        3.81
   3   5   2      452.04        8.07
   3   5   3      379.04        6.85
   3   5   4      369.99        6.72
   3   5   5      269.05        5.02
   3   5   6       88.90        1.96
   3   5   7      276.80        5.25
   3   5   8      200.01        4.02
   3   5   9       16.45        0.83
   3   5  10      113.92        2.66
   3   5  11       56.72        1.70
   3   5  12        5.62        0.74
   3   5  13        9.74        0.87
   3   5  14       13.67        1.01
   3   5  15        4.30        0.89
   3   5  16       94.06        2.72
   3   5  17        0.49        0.82
   3   5  18        3.58        0.90
   3   5  19        1.13        0.81
   3   5  20        2.03        0.82
   3   6 -20        1.71        0.79
   3   6 -19        0.41        0.80
   3   6 -18        0.45        0.84
   3   6 -17       10.17        1.07
   3   6 -16        1.90        0.86
   3   6 -15        6.26        0.95
   3   6 -14        7.62        0.89
   3   6 -13       23.53        1.19
   3   6 -12       12.86        0.92
   3   6 -11       28.34        1.19
   3   6 -10      116.31        2.74
   3   6  -9       26.95        1.07
   3   6  -8       14.78        0.78
   3   6  -7       60.75        1.58
   3   6  -6      291.02        5.48
   3   6  -5      280.49        5.26
   3   6  -4      253.86        4.76
   3   6  -3      164.64        3.20
   3   6  -2      156.18        3.04
   3   6  -1      109.14        2.22
   3   6   0      267.08        4.93
   3   6   1      107.68        2.20
   3   6   2      154.98        3.02
   3   6   3      163.90        3.20
   3   6   4      251.44        4.73
   3   6   5      276.45        5.20
   3   6   6      283.34        5.37
   3   6   7       58.26        1.54
   3   6   8       15.13        0.79
   3   6   9       27.32        1.07
   3   6  10      116.52        2.75
   3   6  11       28.93        1.21
   3   6  12       13.14        0.93
   3   6  13       22.35        1.16
   3   6  14        8.18        0.91
   3   6  15        5.18        0.93
   3   6  16        1.89        0.84
   3   6  17        9.76        1.06
   3   6  18        0.67        0.84
   3   6  19        0.52        0.82
   3   6  20        0.95        0.80
   3   7 -20        2.45        0.80
   3   7 -19        1.13        0.81
   3   7 -18        1.59        0.85
   3   7 -17        1.05        0.82
   3   7 -16       10.21        1.07
   3   7 -15       12.85        1.13
   3   7 -14       85.39        2.52
   3   7 -13        2.94        0.76
   3   7 -12       23.45        1.17
   3   7 -11       20.74        1.07
   3   7 -10       34.48        1.29
   3   7  -9       16.36        0.89
   3   7  -8        2.27        0.55
   3   7  -7       31.91        1.10
   3   7  -6        3.79        0.50
   3   7  -5       15.53        0.70
   3   7  -4      225.17        4.32
   3   7  -3       15.72        0.65
   3   7  -2      240.58        4.54
   3   7  -1      402.88        7.32
   3   7   0      213.49        4.06
   3   7   1      401.35        7.29
   3   7   2      240.33        4.54
   3   7   3       16.13        0.66
   3   7   4      224.94        4.33
   3   7   5       15.73        0.70
   3   7   6        3.65        0.51
   3   7   7       32.56        1.11
   3   7   8        2.72        0.55
   3   7   9       16.84        0.90
   3   7  10       32.77        1.27
   3   7  11       21.42        1.09
   3   7  12       23.15        1.16
   3   7  13        3.93        0.78
   3   7  14       86.33        2.54
   3   7  15       14.45        1.16
   3   7  16       10.61        1.09
   3   7  17        0.29        0.81
   3   7  18        1.95        0.88
   3   7  19        0.72        0.81
   3   7  20        2.61        0.81
   3   8 -19        7.23        0.95
   3   8 -18        2.93        0.88
   3   8 -17        6.95        0.97
   3   8 -16        1.96        0.86
   3   8 -15       14.14        1.16
   3   8 -14        2.23        0.84
   3   8 -13        2.80        0.78
   3   8 -12       35.50        1.45
   3   8 -11       17.45        1.03
   3   8 -10       25.05        1.15
   3   8  -9       21.93        1.04
   3   8  -8       50.40        1.53
   3   8  -7      155.39        3.33
   3   8  -6      124.30        2.75
   3   8  -5        4.75        0.54
   3   8  -4      149.65        3.08
   3   8  -3       21.21        0.80
   3   8  -2       84.77        1.91
   3   8  -1       11.62        0.59
   3   8   0       23.46        0.81
   3   8   1       11.53        0.60
   3   8   2       83.20        1.89
   3   8   3       20.27        0.78
   3   8   4      152.63        3.14
   3   8   5        4.96        0.55
   3   8   6      121.99        2.72
   3   8   7      154.40        3.33
   3   8   8       51.03        1.55
   3   8   9       21.48        1.04
   3   8  10       24.71        1.14
   3   8  11       17.35        1.04
   3   8  12       36.39        1.46
   3   8  13        4.13        0.80
   3   8  14        3.04        0.85
   3   8  15       14.40        1.16
   3   8  16        2.18        0.87
   3   8  17        6.78        0.98
   3   8  18        1.76        0.86
   3   8  19        6.89        0.95
   3   9 -19        0.30        0.76
   3   9 -18        7.15        0.96
   3   9 -17       -0.32        0.83
   3   9 -16        2.38        0.88
   3   9 -15        3.92        0.89
   3   9 -14        8.84        1.02
   3   9 -13       29.04        1.46
   3   9 -12       33.28        1.43
   3   9 -11       11.01        0.92
   3   9 -10        3.35        0.71
   3   9  -9       95.09        2.44
   3   9  -8        2.75        0.63
   3   9  -7       63.23        1.78
   3   9  -6        8.74        0.69
   3   9  -5       67.15        1.76
   3   9  -4       23.26        0.93
   3   9  -3       47.14        1.35
   3   9  -2      210.88        4.18
   3   9  -1       19.67        0.80
   3   9   0       81.15        1.89
   3   9   1       18.66        0.78
   3   9   2      210.66        4.20
   3   9   3       46.66        1.35
   3   9   4       24.51        0.96
   3   9   5       65.12        1.73
   3   9   6        8.62        0.69
   3   9   7       67.15        1.85
   3   9   8        2.99        0.64
   3   9   9       97.88        2.50
   3   9  10        3.99        0.72
   3   9  11        9.51        0.89
   3   9  12       32.47        1.42
   3   9  13       28.57        1.44
   3   9  14        9.12        1.03
   3   9  15        3.39        0.90
   3   9  16        1.36        0.86
   3   9  17       -0.64        0.83
   3   9  18        7.27        0.97
   3   9  19        1.18        0.77
   3  10 -18        8.54        0.97
   3  10 -17        1.52        0.86
   3  10 -16        2.81        0.92
   3  10 -15       11.39        1.10
   3  10 -14       10.93        1.09
   3  10 -13       15.51        1.18
   3  10 -12       38.48        1.62
   3  10 -11        1.61        0.73
   3  10 -10       23.42        1.19
   3  10  -9       22.99        1.15
   3  10  -8       44.69        1.53
   3  10  -7        9.65        0.80
   3  10  -6        0.68        0.56
   3  10  -5       25.17        1.05
   3  10  -4       13.15        0.79
   3  10  -3       78.68        1.99
   3  10  -2      239.00        4.76
   3  10  -1       83.79        2.05
   3  10   0       42.63        1.31
   3  10   1       84.02        2.05
   3  10   2      237.36        4.73
   3  10   3       79.11        2.00
   3  10   4       13.14        0.79
   3  10   5       24.29        1.04
   3  10   6        0.69        0.56
   3  10   7       10.82        0.82
   3  10   8       44.41        1.53
   3  10   9       21.12        1.11
   3  10  10       22.28        1.17
   3  10  11        1.72        0.73
   3  10  12       38.95        1.63
   3  10  13       13.95        1.15
   3  10  14        9.92        1.07
   3  10  15       11.78        1.12
   3  10  16        2.28        0.89
   3  10  17        2.33        0.87
   3  10  18        7.98        0.96
   3  11 -18        3.93        0.85
   3  11 -17        5.47        0.93
   3  11 -16        8.34        1.04
   3  11 -15        2.34        0.88
   3  11 -14        1.53        0.85
   3  11 -13       12.39        1.12
   3  11 -12        4.28        0.90
   3  11 -11        4.52        0.87
   3  11 -10        1.50        0.74
   3  11  -9       21.39        1.16
   3  11  -8      135.52        3.23
   3  11  -7      143.71        3.33
   3  11  -6       19.94        1.03
   3  11  -5        7.46        0.73
   3  11  -4       77.75        2.06
   3  11  -3       14.52        0.86
   3  11  -2       24.67        1.04
   3  11  -1       43.79        1.40
   3  11   0        0.84        0.54
   3  11   1       43.20        1.38
   3  11   2       25.32        1.06
   3  11   3       13.21        0.83
   3  11   4       80.63        2.11
   3  11   5        7.50        0.74
   3  11   6       19.47        1.02
   3  11   7      142.20        3.31
   3  11   8      133.21        3.21
   3  11   9       22.20        1.17
   3  11  10        1.93        0.73
   3  11  11        4.39        0.86
   3  11  12        3.90        0.89
   3  11  13       12.41        1.13
   3  11  14        0.72        0.84
   3  11  15        1.97        0.87
   3  11  16        8.10        1.04
   3  11  17        3.55        0.88
   3  11  18        2.74        0.82
   3  12 -17        5.22        0.89
   3  12 -16        6.36        0.97
   3  12 -15       12.02        1.15
   3  12 -14       11.65        1.11
   3  12 -13       20.94        1.32
   3  12 -12       28.11        1.47
   3  12 -11        1.95        0.85
   3  12 -10       12.35        1.06
   3  12  -9       34.32        1.46
   3  12  -8       18.95        1.11
   3  12  -7       20.60        1.12
   3  12  -6        3.13        0.70
   3  12  -5       71.73        2.05
   3  12  -4       27.17        1.19
   3  12  -3      181.26        3.94
   3  12  -2       11.42        0.84
   3  12  -1       30.95        1.22
   3  12   0        9.19        0.77
   3  12   1       32.43        1.25
   3  12   2       13.47        0.88
   3  12   3      179.41        3.91
   3  12   4       26.48        1.17
   3  12   5       71.82        2.05
   3  12   6        3.33        0.71
   3  12   7       19.18        1.10
   3  12   8       19.19        1.12
   3  12   9       34.60        1.47
   3  12  10       13.43        1.07
   3  12  11        1.81        0.84
   3  12  12       27.02        1.44
   3  12  13       19.77        1.30
   3  12  14       11.30        1.11
   3  12  15       11.42        1.13
   3  12  16        7.22        0.99
   3  12  17        4.65        0.88
   3  13 -17        4.89        0.88
   3  13 -16        0.91        0.81
   3  13 -15       12.42        1.13
   3  13 -14        1.87        0.90
   3  13 -13       25.37        1.41
   3  13 -12        1.20        0.85
   3  13 -11       25.01        1.41
   3  13 -10       21.17        1.32
   3  13  -9       11.77        1.07
   3  13  -8       17.34        1.12
   3  13  -7        7.08        0.86
   3  13  -6       74.93        2.19
   3  13  -5       13.87        0.98
   3  13  -4       27.46        1.25
   3  13  -3       64.40        1.93
   3  13  -2       46.98        1.60
   3  13  -1       87.09        2.33
   3  13   0       65.60        1.94
   3  13   1       87.27        2.34
   3  13   2       46.57        1.60
   3  13   3       62.17        1.90
   3  13   4       27.64        1.25
   3  13   5       14.70        1.00
   3  13   6       76.46        2.22
   3  13   7        7.93        0.88
   3  13   8       17.15        1.11
   3  13   9       11.90        1.08
   3  13  10       22.15        1.33
   3  13  11       27.06        1.45
   3  13  12        1.09        0.86
   3  13  13       22.85        1.36
   3  13  14        1.91        0.88
   3  13  15       14.45        1.16
   3  13  16        2.41        0.83
   3  13  17        4.61        0.87
   3  14 -16        4.60        0.85
   3  14 -15        6.30        0.95
   3  14 -14        0.12        0.82
   3  14 -13       12.45        1.16
   3  14 -12        4.00        0.91
   3  14 -11        2.16        0.88
   3  14 -10       13.05        1.15
   3  14  -9       37.69        1.67
   3  14  -8       53.10        1.95
   3  14  -7       11.37        1.04
   3  14  -6        8.24        0.91
   3  14  -5       64.34        2.03
   3  14  -4        3.89        0.78
   3  14  -3       15.43        1.03
   3  14  -2       23.43        1.19
   3  14  -1       31.63        1.36
   3  14   0      120.10        2.99
   3  14   1       32.67        1.38
   3  14   2       24.73        1.23
   3  14   3       15.35        1.03
   3  14   4        3.60        0.79
   3  14   5       63.24        2.01
   3  14   6        8.23        0.90
   3  14   7       12.44        1.08
   3  14   8       52.13        1.93
   3  14   9       37.55        1.67
   3  14  10       13.97        1.16
   3  14  11        2.96        0.91
   3  14  12        4.55        0.93
   3  14  13       12.95        1.16
   3  14  14       -0.11        0.81
   3  14  15        6.14        0.93
   3  14  16        3.29        0.83
   3  15 -15        5.18        0.87
   3  15 -14        4.68        0.89
   3  15 -13       37.77        1.66
   3  15 -12        9.49        1.09
   3  15 -11        2.66        0.88
   3  15 -10       55.88        2.02
   3  15  -9        3.16        0.92
   3  15  -8       18.97        1.27
   3  15  -7        2.68        0.89
   3  15  -6       17.96        1.24
   3  15  -5       28.16        1.43
   3  15  -4        3.07        0.84
   3  15  -3       20.39        1.23
   3  15  -2        1.36        0.74
   3  15  -1       30.95        1.40
   3  15   0        4.28        0.81
   3  15   1       29.39        1.37
   3  15   2        0.24        0.72
   3  15   3       21.49        1.25
   3  15   4        3.44        0.84
   3  15   5       28.21        1.44
   3  15   6       18.83        1.25
   3  15   7        2.88        0.91
   3  15   8       20.34        1.30
   3  15   9        3.56        0.93
   3  15  10       54.72        2.00
   3  15  11        2.12        0.88
   3  15  12        9.99        1.11
   3  15  13       38.52        1.67
   3  15  14        5.16        0.91
   3  15  15        4.43        0.86
   3  16 -14        3.33        0.84
   3  16 -13        4.73        0.89
   3  16 -12        5.00        0.95
   3  16 -11        0.71        0.85
   3  16 -10        2.13        0.92
   3  16  -9       15.65        1.22
   3  16  -8        6.62        1.02
   3  16  -7       64.79        2.20
   3  16  -6        6.06        0.97
   3  16  -5        3.94        0.92
   3  16  -4       13.68        1.14
   3  16  -3        4.86        0.93
   3  16  -2       21.01        1.30
   3  16  -1        5.85        0.94
   3  16   0       27.15        1.43
   3  16   1        4.89        0.93
   3  16   2       21.09        1.30
   3  16   3        5.03        0.93
   3  16   4       12.79        1.12
   3  16   5        5.21        0.95
   3  16   6        5.96        0.98
   3  16   7       65.84        2.22
   3  16   8        7.70        1.02
   3  16   9       16.33        1.22
   3  16  10        1.84        0.90
   3  16  11        1.36        0.86
   3  16  12        5.76        0.95
   3  16  13        5.12        0.89
   3  16  14        4.22        0.84
   3  17 -13        4.41        0.87
   3  17 -12        4.01        0.86
   3  17 -11       16.40        1.18
   3  17 -10        8.63        1.05
   3  17  -9       28.00        1.50
   3  17  -8       14.02        1.17
   3  17  -7        2.36        0.88
   3  17  -6       14.91        1.19
   3  17  -5        1.92        0.87
   3  17  -4        6.01        0.97
   3  17  -3        3.81        0.91
   3  17  -2       15.14        1.19
   3  17  -1       19.57        1.30
   3  17   0        5.36        0.96
   3  17   1       20.73        1.31
   3  17   2       14.35        1.17
   3  17   3        3.60        0.91
   3  17   4        6.58        0.98
   3  17   5        1.77        0.85
   3  17   6       13.47        1.16
   3  17   7        2.00        0.88
   3  17   8       14.58        1.17
   3  17   9       28.30        1.51
   3  17  10        8.34        1.03
   3  17  11       16.43        1.19
   3  17  12        3.63        0.85
   3  17  13        4.36        0.86
   3  18 -11        0.26        0.77
   3  18 -10        6.81        0.94
   3  18  -9        2.05        0.87
   3  18  -8       10.99        1.10
   3  18  -7        3.13        0.91
   3  18  -6       13.63        1.19
   3  18  -5       11.80        1.11
   3  18  -4        4.26        0.93
   3  18  -3        4.05        0.91
   3  18  -2        1.08        0.84
   3  18  -1        2.35        0.88
   3  18   0       28.67        1.48
   3  18   1        2.10        0.88
   3  18   2        0.97        0.85
   3  18   3        3.26        0.90
   3  18   4        6.31        0.97
   3  18   5       12.84        1.13
   3  18   6       13.53        1.19
   3  18   7        2.81        0.92
   3  18   8       11.95        1.12
   3  18   9        2.77        0.87
   3  18  10        7.02        0.95
   3  18  11       -0.32        0.76
   3  19  -9        4.00        0.86
   3  19  -8        7.03        0.97
   3  19  -7        2.98        0.87
   3  19  -6       12.70        1.12
   3  19  -5        2.31        0.90
   3  19  -4       11.60        1.13
   3  19  -3        2.10        0.89
   3  19  -2        1.11        0.86
   3  19  -1        2.81        0.93
   3  19   0        4.67        0.96
   3  19   1        3.52        0.94
   3  19   2        0.60        0.85
   3  19   3        2.91        0.89
   3  19   4       14.19        1.18
   3  19   5        2.07        0.90
   3  19   6       11.89        1.10
   3  19   7        1.84        0.85
   3  19   8        7.23        0.96
   3  19   9        3.87        0.86
   3  20  -7        7.92        0.93
   3  20  -6        4.75        0.89
   3  20  -5       -0.93        0.78
   3  20  -4        7.86        0.98
   3  20  -3        2.58        0.88
   3  20  -2        2.66        0.86
   3  20  -1        6.97        0.98
   3  20   0        0.96        0.84
   3  20   1        6.96        0.99
   3  20   2        1.66        0.85
   3  20   3        3.96        0.90
   3  20   4        7.18        0.98
   3  20   5        0.99        0.81
   3  20   6        5.76        0.90
   3  20   7        9.52        0.96
   3  21  -4        6.01        0.91
   3  21  -3        5.64        0.87
   3  21  -2        2.68        0.81
   3  21  -1        6.02        0.90
   3  21   0        0.94        0.78
   3  21   1        6.88        0.91
   3  21   2        2.34        0.80
   3  21   3        3.88        0.85
   3  21   4        4.82        0.91
   4   0   0      387.24        6.91
   4   0   1     1206.65       21.61
   4   0   2       15.98        0.50
   4   0   3      249.93        4.55
   4   0   4      232.20        4.28
   4   0   5       22.75        0.70
   4   0   6      287.19        5.30
   4   0   7       10.36        0.55
   4   0   8      329.36        6.14
   4   0   9      886.72       15.82
   4   0  10       34.15        1.17
   4   0  11      101.97        2.46
   4   0  12       21.33        1.04
   4   0  13       12.40        0.91
   4   0  14        7.24        0.86
   4   0  15        1.61        0.74
   4   0  16       18.10        1.23
   4   0  17        0.49        0.83
   4   0  18       48.90        1.89
   4   0  19      108.79        3.02
   4   0  20        1.42        0.84
   4   0  21       23.19        1.25
   4   1 -21        3.10        0.80
   4   1 -20        6.60        0.96
   4   1 -19        5.32        0.98
   4   1 -18        2.98        0.90
   4   1 -17        2.68        0.88
   4   1 -16       54.26        1.97
   4   1 -15       34.87        1.48
   4   1 -14      247.03        5.24
   4   1 -13       27.93        1.24
   4   1 -12      115.86        2.78
   4   1 -11       52.34        1.57
   4   1 -10       49.34        1.45
   4   1  -9       15.82        0.77
   4   1  -8        3.40        0.45
   4   1  -7      168.02        3.31
   4   1  -6      532.69        9.56
   4   1  -5      129.92        2.57
   4   1  -4       15.88        0.55
   4   1  -3      142.02        2.71
   4   1  -2      838.09       15.06
   4   1  -1     1344.97       24.17
   4   1   0      605.53       10.83
   4   1   1     1342.11       24.13
   4   1   2      844.10       15.16
   4   1   3      141.05        2.69
   4   1   4       16.62        0.56
   4   1   5      132.02        2.60
   4   1   6      546.32        9.79
   4   1   7      170.49        3.36
   4   1   8        3.04        0.45
   4   1   9       14.81        0.75
   4   1  10       49.01        1.45
   4   1  11       53.94        1.60
   4   1  12      116.95        2.80
   4   1  13       26.97        1.22
   4   1  14      251.42        5.31
   4   1  15       35.34        1.49
   4   1  16       54.91        1.98
   4   1  17        2.36        0.87
   4   1  18        2.86        0.91
   4   1  19        5.02        0.98
   4   1  20        6.13        0.97
   4   1  21        2.50        0.80
   4   2 -21        1.14        0.76
   4   2 -20        7.86        0.99
   4   2 -19       50.02        1.93
   4   2 -18        6.06        0.97
   4   2 -17       10.07        1.06
   4   2 -16       12.90        1.13
   4   2 -15       58.55        2.00
   4   2 -14       80.50        2.30
   4   2 -13      103.32        2.64
   4   2 -12       63.32        1.85
   4   2 -11      141.38        3.16
   4   2 -10       41.97        1.33
   4   2  -9      137.02        2.94
   4   2  -8       18.18        0.75
   4   2  -7       33.14        0.98
   4   2  -6      392.35        7.11
   4   2  -5      644.14       11.52
   4   2  -4      215.53        4.00
   4   2  -3      343.95        6.17
   4   2  -2      748.49       13.33
   4   2  -1        8.72        0.38
   4   2   0     1011.78       18.07
   4   2   1        8.20        0.37
   4   2   2      748.63       13.38
   4   2   3      341.43        6.13
   4   2   4      216.98        4.03
   4   2   5      637.14       11.40
   4   2   6      391.54        7.11
   4   2   7       34.34        1.00
   4   2   8       18.45        0.76
   4   2   9      138.05        2.96
   4   2  10       42.16        1.33
   4   2  11      141.58        3.17
   4   2  12       63.33        1.85
   4   2  13      101.60        2.62
   4   2  14       80.46        2.30
   4   2  15       59.10        2.02
   4   2  16       12.60        1.12
   4   2  17       11.00        1.08
   4   2  18        5.47        0.95
   4   2  19       48.46        1.90
   4   2  20        7.48        1.00
   4   2  21        2.64        0.79
   4   3 -21        1.82        0.82
   4   3 -20        4.84        0.90
   4   3 -19       28.70        1.50
   4   3 -18       20.39        1.30
   4   3 -17        0.49        0.83
   4   3 -16       11.58        1.10
   4   3 -15       10.38        0.99
   4   3 -14       36.54        1.47
   4   3 -13        2.06        0.68
   4   3 -12       99.38        2.51
   4   3 -11       66.43        1.85
   4   3 -10        3.73        0.59
   4   3  -9      315.45        6.04
   4   3  -8      391.62        7.25
   4   3  -7       49.36        1.28
   4   3  -6      552.27        9.91
   4   3  -5      468.36        8.43
   4   3  -4     1021.20       18.31
   4   3  -3       58.16        1.29
   4   3  -2       15.50        0.53
   4   3  -1     1102.72       19.70
   4   3   0     3140.90       55.71
   4   3   1     1114.78       19.91
   4   3   2       15.71        0.53
   4   3   3       58.55        1.30
   4   3   4     1019.56       18.25
   4   3   5      476.58        8.55
   4   3   6      550.36        9.86
   4   3   7       48.80        1.27
   4   3   8      393.95        7.30
   4   3   9      316.77        6.07
   4   3  10        2.93        0.57
   4   3  11       66.40        1.85
   4   3  12       98.67        2.50
   4   3  13        1.73        0.68
   4   3  14       36.35        1.47
   4   3  15       10.62        1.01
   4   3  16       12.28        1.10
   4   3  17        1.40        0.82
   4   3  18       18.94        1.27
   4   3  19       27.25        1.47
   4   3  20        4.62        0.90
   4   3  21        3.01        0.83
   4   4 -20        5.00        0.91
   4   4 -19       17.38        1.22
   4   4 -18        7.65        1.00
   4   4 -17        5.94        0.98
   4   4 -16       11.88        1.11
   4   4 -15       10.71        1.02
   4   4 -14        0.80        0.70
   4   4 -13       52.54        1.74
   4   4 -12        6.84        0.76
   4   4 -11       54.75        1.66
   4   4 -10        1.73        0.56
   4   4  -9       97.07        2.29
   4   4  -8       80.43        1.93
   4   4  -7       64.57        1.57
   4   4  -6      104.78        2.23
   4   4  -5      798.21       14.21
   4   4  -4      677.82       12.08
   4   4  -3      295.67        5.39
   4   4  -2      151.25        2.89
   4   4  -1     2027.84       36.08
   4   4   0      165.72        3.12
   4   4   1     2020.08       35.95
   4   4   2      150.75        2.89
   4   4   3      294.70        5.38
   4   4   4      690.25       12.08
   4   4   5      788.60       14.10
   4   4   6      103.15        2.20
   4   4   7       61.21        1.51
   4   4   8       80.23        1.93
   4   4   9      100.61        2.35
   4   4  10        1.70        0.56
   4   4  11       55.65        1.68
   4   4  12        6.23        0.75
   4   4  13       51.92        1.73
   4   4  14        0.70        0.70
   4   4  15       10.40        1.02
   4   4  16       11.09        1.07
   4   4  17        7.76        1.01
   4   4  18        8.08        1.02
   4   4  19       15.69        1.20
   4   4  20        4.45        0.88
   4   5 -20        2.78        0.83
   4   5 -19        8.79        1.03
   4   5 -18       11.24        1.12
   4   5 -17       17.91        1.25
   4   5 -16        3.45        0.90
   4   5 -15       56.47        2.00
   4   5 -14       95.02        2.60
   4   5 -13       15.74        1.03
   4   5 -12        7.68        0.80
   4   5 -11        8.30        0.77
   4   5 -10      101.54        2.46
   4   5  -9       64.92        1.75
   4   5  -8      146.46        3.12
   4   5  -7       75.67        1.80
   4   5  -6      277.36        5.23
   4   5  -5       13.87        0.62
   4   5  -4      404.37        7.34
   4   5  -3      244.24        4.56
   4   5  -2      447.25        8.02
   4   5  -1      365.35        6.60
   4   5   0       69.43        1.52
   4   5   1      363.41        6.57
   4   5   2      439.37        7.88
   4   5   3      239.68        4.48
   4   5   4      405.40        7.35
   4   5   5       13.22        0.61
   4   5   6      272.55        5.16
   4   5   7       75.08        1.79
   4   5   8      145.27        3.10
   4   5   9       65.31        1.76
   4   5  10      101.50        2.46
   4   5  11        8.21        0.77
   4   5  12        6.59        0.78
   4   5  13       17.63        1.06
   4   5  14       96.86        2.64
   4   5  15       56.00        2.00
   4   5  16        3.59        0.91
   4   5  17       18.28        1.25
   4   5  18       11.73        1.14
   4   5  19        9.63        1.04
   4   5  20        4.12        0.84
   4   6 -20        5.50        0.88
   4   6 -19        9.93        1.04
   4   6 -18        7.31        1.01
   4   6 -17       14.74        1.17
   4   6 -16        2.19        0.86
   4   6 -15       13.71        1.14
   4   6 -14       11.81        1.03
   4   6 -13        0.47        0.69
   4   6 -12       39.51        1.48
   4   6 -11      100.95        2.55
   4   6 -10       43.66        1.45
   4   6  -9       62.16        1.73
   4   6  -8       88.69        2.15
   4   6  -7      179.10        3.67
   4   6  -6      161.81        3.28
   4   6  -5      101.76        2.21
   4   6  -4       79.12        1.78
   4   6  -3      187.08        3.62
   4   6  -2      230.40        4.34
   4   6  -1      573.29       10.21
   4   6   0      453.92        8.15
   4   6   1      571.84       10.19
   4   6   2      230.17        4.34
   4   6   3      186.84        3.61
   4   6   4       78.13        1.77
   4   6   5      103.64        2.24
   4   6   6      160.45        3.26
   4   6   7      182.65        3.73
   4   6   8       88.92        2.16
   4   6   9       63.08        1.75
   4   6  10       44.34        1.47
   4   6  11      101.88        2.57
   4   6  12       40.53        1.50
   4   6  13        0.58        0.68
   4   6  14       11.58        1.04
   4   6  15       14.53        1.16
   4   6  16        2.67        0.87
   4   6  17       14.22        1.17
   4   6  18        6.90        1.01
   4   6  19       10.54        1.05
   4   6  20        5.90        0.88
   4   7 -20        2.74        0.82
   4   7 -19        6.13        0.93
   4   7 -18        5.40        0.96
   4   7 -17       10.72        1.07
   4   7 -16        3.68        0.91
   4   7 -15        4.78        0.93
   4   7 -14        2.23        0.83
   4   7 -13       11.93        0.99
   4   7 -12        5.03        0.79
   4   7 -11        4.04        0.73
   4   7 -10       41.04        1.44
   4   7  -9        4.37        0.64
   4   7  -8       38.40        1.29
   4   7  -7       20.18        0.90
   4   7  -6       19.60        0.86
   4   7  -5      284.88        5.42
   4   7  -4       17.85        0.74
   4   7  -3       66.18        1.58
   4   7  -2       10.93        0.57
   4   7  -1      141.39        2.85
   4   7   0      261.61        4.91
   4   7   1      141.21        2.85
   4   7   2       10.30        0.56
   4   7   3       67.14        1.60
   4   7   4       17.98        0.74
   4   7   5      283.90        5.40
   4   7   6       19.86        0.86
   4   7   7       20.94        0.91
   4   7   8       38.70        1.30
   4   7   9        4.36        0.64
   4   7  10       41.24        1.44
   4   7  11        4.35        0.73
   4   7  12        5.18        0.78
   4   7  13       13.17        1.00
   4   7  14        1.61        0.82
   4   7  15        4.89        0.93
   4   7  16        3.53        0.91
   4   7  17        9.62        1.05
   4   7  18        4.21        0.94
   4   7  19        5.53        0.91
   4   7  20        2.59        0.82
   4   8 -19        6.96        0.91
   4   8 -18        3.60        0.91
   4   8 -17        0.86        0.90
   4   8 -16        2.85        0.88
   4   8 -15       10.32        1.07
   4   8 -14        8.32        1.02
   4   8 -13       34.85        1.54
   4   8 -12        4.44        0.80
   4   8 -11       32.01        1.35
   4   8 -10       43.86        1.53
   4   8  -9        8.03        0.77
   4   8  -8       15.36        0.88
   4   8  -7       23.20        1.00
   4   8  -6       39.22        1.26
   4   8  -5       24.64        0.96
   4   8  -4       69.62        1.75
   4   8  -3       34.36        1.06
   4   8  -2       60.01        1.50
   4   8  -1       60.87        1.51
   4   8   0       36.55        1.07
   4   8   1       61.08        1.51
   4   8   2       58.16        1.47
   4   8   3       34.56        1.07
   4   8   4       69.85        1.75
   4   8   5       24.01        0.95
   4   8   6       39.57        1.27
   4   8   7       23.87        1.02
   4   8   8       16.77        0.91
   4   8   9        9.28        0.79
   4   8  10       43.04        1.52
   4   8  11       32.54        1.36
   4   8  12        5.73        0.81
   4   8  13       34.51        1.54
   4   8  14        8.60        1.01
   4   8  15        8.62        1.03
   4   8  16        0.98        0.86
   4   8  17        2.03        0.91
   4   8  18        2.86        0.89
   4   8  19        4.81        0.88
   4   9 -19       11.66        1.01
   4   9 -18       -0.33        0.79
   4   9 -17        6.97        1.01
   4   9 -16        5.20        0.96
   4   9 -15       11.14        1.09
   4   9 -14       11.21        1.10
   4   9 -13       15.07        1.16
   4   9 -12       12.21        1.00
   4   9 -11        1.61        0.72
   4   9 -10       24.49        1.19
   4   9  -9      100.65        2.56
   4   9  -8       50.16        1.60
   4   9  -7       75.51        2.02
   4   9  -6       23.37        1.02
   4   9  -5       57.70        1.63
   4   9  -4       26.78        1.03
   4   9  -3       25.28        0.98
   4   9  -2       62.80        1.64
   4   9  -1      114.21        2.53
   4   9   0      205.60        4.11
   4   9   1      115.17        2.55
   4   9   2       63.06        1.65
   4   9   3       25.11        0.97
   4   9   4       27.32        1.04
   4   9   5       56.36        1.60
   4   9   6       23.59        1.02
   4   9   7       74.75        2.01
   4   9   8       50.40        1.60
   4   9   9      102.66        2.60
   4   9  10       23.81        1.18
   4   9  11        2.24        0.73
   4   9  12       11.42        0.98
   4   9  13       13.84        1.15
   4   9  14       10.83        1.09
   4   9  15       10.47        1.09
   4   9  16        5.22        0.96
   4   9  17        5.59        0.98
   4   9  18        0.33        0.80
   4   9  19       12.31        1.02
   4  10 -18        0.41        0.78
   4  10 -17        6.43        0.97
   4  10 -16        9.47        1.10
   4  10 -15        6.37        0.96
   4  10 -14       27.80        1.47
   4  10 -13        0.56        0.81
   4  10 -12       11.01        1.05
   4  10 -11       12.74        1.01
   4  10 -10        4.85        0.80
   4  10  -9       -0.01        0.65
   4  10  -8       16.47        0.98
   4  10  -7       27.37        1.17
   4  10  -6       42.36        1.43
   4  10  -5       17.00        0.91
   4  10  -4      114.25        2.66
   4  10  -3       12.47        0.78
   4  10  -2       19.52        0.91
   4  10  -1       51.41        1.49
   4  10   0       14.87        0.80
   4  10   1       51.79        1.50
   4  10   2       19.57        0.91
   4  10   3       13.15        0.79
   4  10   4      114.95        2.67
   4  10   5       17.06        0.92
   4  10   6       43.28        1.45
   4  10   7       27.14        1.17
   4  10   8       15.87        0.98
   4  10   9        0.43        0.66
   4  10  10        4.86        0.79
   4  10  11       12.38        1.01
   4  10  12        9.60        1.04
   4  10  13        0.20        0.80
   4  10  14       26.90        1.45
   4  10  15        4.57        0.96
   4  10  16        9.07        1.24
   4  10  17        7.20        0.98
   4  10  18        0.53        0.77
   4  11 -18        3.09        0.81
   4  11 -17        5.03        0.92
   4  11 -16       13.74        1.18
   4  11 -15        1.19        0.88
   4  11 -14        4.00        0.93
   4  11 -13        6.51        0.98
   4  11 -12        8.71        1.03
   4  11 -11       18.13        1.26
   4  11 -10       45.98        1.70
   4  11  -9       70.40        2.12
   4  11  -8       38.18        1.48
   4  11  -7       29.08        1.26
   4  11  -6        9.39        0.82
   4  11  -5        3.02        0.67
   4  11  -4       31.39        1.23
   4  11  -3       48.07        1.52
   4  11  -2      169.25        3.65
   4  11  -1       15.94        0.88
   4  11   0        0.32        0.54
   4  11   1       15.84        0.88
   4  11   2      167.46        3.62
   4  11   3       48.17        1.52
   4  11   4       30.86        1.22
   4  11   5        2.58        0.65
   4  11   6        8.90        0.81
   4  11   7       28.54        1.25
   4  11   8       39.15        1.49
   4  11   9       68.18        2.08
   4  11  10       46.35        1.70
   4  11  11       16.96        1.19
   4  11  12        9.58        1.04
   4  11  13        5.71        0.96
   4  11  14        6.67        1.29
   4  11  15        0.49        0.84
   4  11  16       15.49        1.20
   4  11  17        4.86        0.91
   4  11  18        2.77        0.80
   4  12 -17        2.78        0.82
   4  12 -16       14.88        1.16
   4  12 -15       23.09        1.38
   4  12 -14       38.17        1.67
   4  12 -13        5.57        0.95
   4  12 -12        2.57        0.88
   4  12 -11       15.15        1.19
   4  12 -10       23.62        1.35
   4  12  -9       14.39        1.06
   4  12  -8       58.15        1.90
   4  12  -7       17.69        1.07
   4  12  -6        4.33        0.75
   4  12  -5       57.73        1.81
   4  12  -4      121.35        2.92
   4  12  -3       28.74        1.22
   4  12  -2       86.63        2.28
   4  12  -1      137.75        3.17
   4  12   0        2.14        0.64
   4  12   1      137.24        3.16
   4  12   2       88.22        2.30
   4  12   3       28.81        1.23
   4  12   4      120.86        2.92
   4  12   5       57.69        1.81
   4  12   6        4.05        0.75
   4  12   7       18.17        1.08
   4  12   8       58.38        1.91
   4  12   9       14.33        1.05
   4  12  10       24.14        1.36
   4  12  11       15.07        1.18
   4  12  12        2.85        0.89
   4  12  13        5.11        0.97
   4  12  14       36.83        1.64
   4  12  15       22.09        1.36
   4  12  16       16.06        1.18
   4  12  17        3.46        0.84
   4  13 -16        0.00        0.77
   4  13 -15        3.96        0.90
   4  13 -14        2.27        0.90
   4  13 -13        1.27        0.83
   4  13 -12       11.46        1.10
   4  13 -11       16.81        1.23
   4  13 -10        5.09        0.93
   4  13  -9       11.27        1.08
   4  13  -8       12.06        1.05
   4  13  -7       38.28        1.54
   4  13  -6       35.40        1.46
   4  13  -5      160.83        3.72
   4  13  -4       18.95        1.09
   4  13  -3      118.32        2.92
   4  13  -2        1.86        0.70
   4  13  -1       34.33        1.37
   4  13   0       23.34        1.15
   4  13   1       34.44        1.37
   4  13   2        2.16        0.69
   4  13   3      118.52        2.93
   4  13   4       19.09        1.10
   4  13   5      161.40        3.74
   4  13   6       35.77        1.46
   4  13   7       37.72        1.53
   4  13   8       13.61        1.09
   4  13   9       10.60        1.06
   4  13  10        3.89        0.91
   4  13  11       18.75        1.27
   4  13  12       11.91        1.11
   4  13  13       -0.08        0.80
   4  13  14        2.47        0.89
   4  13  15        4.20        0.91
   4  13  16        0.35        0.77
   4  14 -16        1.62        0.80
   4  14 -15        2.70        0.84
   4  14 -14        4.52        0.93
   4  14 -13        2.26        0.91
   4  14 -12        5.22        0.95
   4  14 -11       11.33        1.11
   4  14 -10        6.33        0.99
   4  14  -9        7.83        1.01
   4  14  -8       36.03        1.63
   4  14  -7        6.05        0.96
   4  14  -6       39.36        1.64
   4  14  -5        7.72        0.89
   4  14  -4       51.67        1.79
   4  14  -3       17.70        1.10
   4  14  -2      142.23        3.41
   4  14  -1       15.30        1.04
   4  14   0       63.23        1.97
   4  14   1       15.20        1.04
   4  14   2      142.37        3.41
   4  14   3       18.09        1.11
   4  14   4       48.90        1.74
   4  14   5        6.64        0.87
   4  14   6       40.07        1.65
   4  14   7        5.39        0.94
   4  14   8       36.59        1.63
   4  14   9        6.59        0.98
   4  14  10        6.97        1.00
   4  14  11       10.63        1.09
   4  14  12        5.35        0.94
   4  14  13        1.53        0.88
   4  14  14        5.05        0.93
   4  14  15        2.06        0.84
   4  14  16        1.83        0.80
   4  15 -15       10.89        1.02
   4  15 -14        1.45        0.82
   4  15 -13        0.24        0.82
   4  15 -12       26.84        1.46
   4  15 -11       34.75        1.66
   4  15 -10        0.85        0.84
   4  15  -9       20.73        1.32
   4  15  -8       20.93        1.32
   4  15  -7       17.24        1.23
   4  15  -6        6.84        0.98
   4  15  -5        3.63        0.90
   4  15  -4        2.27        0.84
   4  15  -3       12.82        1.07
   4  15  -2       49.23        1.83
   4  15  -1       45.86        1.76
   4  15   0        2.20        0.78
   4  15   1       46.32        1.76
   4  15   2       49.33        1.83
   4  15   3       13.62        1.09
   4  15   4        3.06        0.87
   4  15   5        4.30        0.90
   4  15   6        6.57        0.98
   4  15   7       17.18        1.23
   4  15   8       20.03        1.30
   4  15   9       19.54        1.31
   4  15  10        0.74        0.86
   4  15  11       35.13        1.66
   4  15  12       25.55        1.43
   4  15  13        0.26        0.82
   4  15  14        0.67        0.79
   4  15  15        9.79        1.00
   4  16 -14        1.55        0.80
   4  16 -13       12.68        1.07
   4  16 -12        3.59        0.90
   4  16 -11        0.22        0.84
   4  16 -10        2.52        0.91
   4  16  -9       20.93        1.32
   4  16  -8        7.07        1.01
   4  16  -7        0.18        0.83
   4  16  -6       26.64        1.45
   4  16  -5       22.96        1.38
   4  16  -4        5.38        0.94
   4  16  -3        1.91        0.86
   4  16  -2        5.71        0.94
   4  16  -1        6.55        0.96
   4  16   0        6.56        0.96
   4  16   1        6.09        0.96
   4  16   2        5.24        0.95
   4  16   3        1.20        0.84
   4  16   4        5.77        0.96
   4  16   5       23.47        1.37
   4  16   6       26.40        1.45
   4  16   7        0.55        0.84
   4  16   8        9.65        1.06
   4  16   9       21.14        1.33
   4  16  10        3.14        0.92
   4  16  11        0.39        0.85
   4  16  12        3.72        0.88
   4  16  13       11.63        1.04
   4  16  14        0.49        0.78
   4  17 -12        3.28        0.83
   4  17 -11        0.81        0.82
   4  17 -10        7.50        1.00
   4  17  -9       10.93        1.11
   4  17  -8       16.73        1.27
   4  17  -7       12.84        1.13
   4  17  -6        3.13        0.90
   4  17  -5        2.52        0.89
   4  17  -4        1.28        0.86
   4  17  -3        5.96        0.97
   4  17  -2        5.75        0.98
   4  17  -1        6.03        0.96
   4  17   0        6.80        1.00
   4  17   1        4.86        0.96
   4  17   2        5.79        0.98
   4  17   3        5.44        0.97
   4  17   4        1.35        0.85
   4  17   5        2.98        0.90
   4  17   6        2.80        0.89
   4  17   7       11.33        1.11
   4  17   8       16.33        1.26
   4  17   9       11.29        1.12
   4  17  10        7.94        1.02
   4  17  11        0.60        0.81
   4  17  12        1.85        0.81
   4  18 -11        5.60        0.91
   4  18 -10        3.91        0.85
   4  18  -9        3.08        0.89
   4  18  -8        5.24        0.97
   4  18  -7        7.54        1.02
   4  18  -6        1.45        0.89
   4  18  -5        5.01        0.97
   4  18  -4        3.52        0.89
   4  18  -3       11.41        1.11
   4  18  -2       15.22        1.18
   4  18  -1        9.45        1.06
   4  18   0        9.28        1.05
   4  18   1        9.67        1.06
   4  18   2       14.76        1.18
   4  18   3       10.53        1.08
   4  18   4        3.82        0.92
   4  18   5        3.80        0.94
   4  18   6        2.48        0.91
   4  18   7        8.08        1.03
   4  18   8        7.28        0.98
   4  18   9        3.40        0.87
   4  18  10        3.40        0.84
   4  18  11        5.88        0.91
   4  19  -9        6.17        0.91
   4  19  -8        3.85        0.87
   4  19  -7        1.81        0.84
   4  19  -6        5.69        0.94
   4  19  -5        5.08        0.94
   4  19  -4       12.07        1.13
   4  19  -3        3.62        0.94
   4  19  -2        4.27        0.95
   4  19  -1        2.80        0.91
   4  19   0       12.39        1.15
   4  19   1        1.87        0.89
   4  19   2        4.64        0.96
   4  19   3        3.09        0.91
   4  19   4       12.26        1.14
   4  19   5        4.19        0.93
   4  19   6        5.38        0.95
   4  19   7        1.79        0.84
   4  19   8        3.86        0.87
   4  19   9        7.33        0.92
   4  20  -7       19.39        1.21
   4  20  -6        6.82        0.91
   4  20  -5        8.52        0.97
   4  20  -4        1.36        0.81
   4  20  -3        6.06        0.93
   4  20  -2        1.04        0.83
   4  20  -1        9.57        1.03
   4  20   0        2.24        0.86
   4  20   1        7.68        0.99
   4  20   2        1.22        0.83
   4  20   3        6.47        0.94
   4  20   4        1.33        0.81
   4  20   5        8.07        0.97
   4  20   6        6.01        0.89
   4  20   7       18.86        1.19
   4  21  -3        5.26        0.91
   4  21  -2       13.61        1.10
   4  21  -1        6.87        0.91
   4  21   0        0.43        0.74
   4  21   1        7.68        0.92
   4  21   2       12.16        1.07
   4  21   3        5.63        0.91
   5   0   1      195.15        3.60
   5   0   2      164.52        3.10
   5   0   3       96.94        1.96
   5   0   4      126.54        2.50
   5   0   5      909.86       16.23
   5   0   6      405.25        7.35
   5   0   7       31.11        0.96
   5   0   8       16.86        0.74
   5   0   9       34.22        1.14
   5   0  10        2.26        0.55
   5   0  11        0.19        0.55
   5   0  12      107.20        2.64
   5   0  13       23.73        1.15
   5   0  14        2.35        0.73
   5   0  15       34.59        1.53
   5   0  16       44.61        1.79
   5   0  17       19.95        1.30
   5   0  18        0.38        0.83
   5   0  19       -0.05        0.82
   5   0  20       11.40        1.04
   5   0  21       12.84        1.04
   5   1 -21        1.82        0.80
   5   1 -20        5.91        0.94
   5   1 -19        1.26        0.87
   5   1 -18        0.64        0.84
   5   1 -17       13.75        1.16
   5   1 -16        6.96        0.98
   5   1 -15        8.57        0.96
   5   1 -14       21.05        1.16
   5   1 -13       11.89        0.91
   5   1 -12      116.85        2.82
   5   1 -11       90.03        2.27
   5   1 -10      124.34        2.80
   5   1  -9       56.77        1.55
   5   1  -8       31.31        1.01
   5   1  -7        5.47        0.49
   5   1  -6      263.72        4.91
   5   1  -5       65.95        1.49
   5   1  -4      247.04        4.55
   5   1  -3      519.27        9.20
   5   1  -2      713.38       12.65
   5   1  -1      161.22        3.01
   5   1   0      225.20        4.09
   5   1   1      159.82        2.99
   5   1   2      708.35       12.57
   5   1   3      519.35        9.22
   5   1   4      245.44        4.52
   5   1   5       65.38        1.48
   5   1   6      264.90        4.93
   5   1   7        5.96        0.49
   5   1   8       31.41        1.02
   5   1   9       57.69        1.57
   5   1  10      123.48        2.79
   5   1  11       88.65        2.25
   5   1  12      115.46        2.79
   5   1  13       12.57        0.92
   5   1  14       21.97        1.17
   5   1  15        8.27        0.94
   5   1  16        6.18        0.95
   5   1  17       12.63        1.13
   5   1  18        0.28        0.82
   5   1  19        1.54        0.87
   5   1  20        5.70        0.92
   5   1  21        0.40        0.78
   5   2 -20        2.45        0.85
   5   2 -19       22.73        1.36
   5   2 -18       10.73        1.08
   5   2 -17        0.21        0.82
   5   2 -16       28.07        1.46
   5   2 -15        7.29        0.93
   5   2 -14       32.56        1.41
   5   2 -13       33.18        1.36
   5   2 -12       86.27        2.29
   5   2 -11       11.63        0.82
   5   2 -10       26.57        1.07
   5   2  -9       65.72        1.72
   5   2  -8       95.80        2.19
   5   2  -7      124.26        2.59
   5   2  -6       85.46        1.88
   5   2  -5       33.81        0.94
   5   2  -4        2.09        0.34
   5   2  -3       32.92        0.87
   5   2  -2      205.16        3.80
   5   2  -1      524.84        9.32
   5   2   0      134.97        2.58
   5   2   1      519.28        9.21
   5   2   2      203.75        3.78
   5   2   3       32.78        0.87
   5   2   4        1.61        0.34
   5   2   5       33.42        0.94
   5   2   6       87.10        1.91
   5   2   7      124.18        2.59
   5   2   8       98.69        2.24
   5   2   9       65.00        1.71
   5   2  10       26.11        1.06
   5   2  11       11.46        0.82
   5   2  12       85.19        2.27
   5   2  13       32.44        1.34
   5   2  14       32.30        1.39
   5   2  15        8.75        0.97
   5   2  16       29.60        1.49
   5   2  17        0.80        0.83
   5   2  18       11.84        1.10
   5   2  19       21.47        1.33
   5   2  20        2.97        0.83
   5   3 -20        2.12        0.82
   5   3 -19       15.83        1.20
   5   3 -18       15.36        1.18
   5   3 -17       17.65        1.23
   5   3 -16       13.63        1.15
   5   3 -15        4.31        0.88
   5   3 -14       17.94        1.10
   5   3 -13       16.32        1.03
   5   3 -12        0.18        0.61
   5   3 -11       28.80        1.17
   5   3 -10       43.69        1.40
   5   3  -9        4.89        0.60
   5   3  -8       19.24        0.84
   5   3  -7      149.54        3.04
   5   3  -6      121.21        2.51
   5   3  -5      140.38        2.80
   5   3  -4      632.51       11.19
   5   3  -3       34.13        0.91
   5   3  -2       94.27        1.92
   5   3  -1       30.06        0.81
   5   3   0      111.81        2.20
   5   3   1       30.44        0.82
   5   3   2       93.80        1.91
   5   3   3       33.36        0.90
   5   3   4      634.74       11.24
   5   3   5      137.69        2.75
   5   3   6      120.84        2.50
   5   3   7      147.11        3.00
   5   3   8       18.47        0.82
   5   3   9        5.57        0.61
   5   3  10       42.22        1.38
   5   3  11       28.49        1.17
   5   3  12        0.66        0.62
   5   3  13       15.85        1.02
   5   3  14       17.79        1.10
   5   3  15        3.60        0.88
   5   3  16       14.64        1.17
   5   3  17       16.88        1.23
   5   3  18       15.45        1.17
   5   3  19       16.11        1.22
   5   3  20        2.33        0.82
   5   4 -20        4.09        0.87
   5   4 -19        4.28        0.92
   5   4 -18       11.99        1.15
   5   4 -17        0.45        0.83
   5   4 -16        7.86        1.01
   5   4 -15        2.82        0.87
   5   4 -14       23.61        1.24
   5   4 -13       31.77        1.36
   5   4 -12       23.87        1.14
   5   4 -11       14.15        0.90
   5   4 -10       23.79        1.05
   5   4  -9        1.59        0.54
   5   4  -8       76.97        1.91
   5   4  -7      214.93        4.19
   5   4  -6       41.72        1.16
   5   4  -5        1.06        0.39
   5   4  -4      243.75        4.57
   5   4  -3      436.61        7.81
   5   4  -2      309.18        5.63
   5   4  -1      247.05        4.55
   5   4   0       32.88        0.88
   5   4   1      244.78        4.51
   5   4   2      309.63        5.62
   5   4   3      428.12        7.67
   5   4   4      238.14        4.46
   5   4   5        1.57        0.40
   5   4   6       41.11        1.15
   5   4   7      214.21        4.18
   5   4   8       78.19        1.93
   5   4   9        2.35        0.55
   5   4  10       23.48        1.04
   5   4  11       13.89        0.89
   5   4  12       22.88        1.13
   5   4  13       31.01        1.34
   5   4  14       20.96        1.19
   5   4  15        3.04        0.87
   5   4  16        7.54        1.00
   5   4  17        0.41        0.82
   5   4  18       12.30        1.17
   5   4  19        4.21        0.92
   5   4  20        5.43        0.88
   5   5 -20        0.07        0.74
   5   5 -19       14.10        1.14
   5   5 -18        8.18        1.06
   5   5 -17       29.18        1.50
   5   5 -16       24.36        1.39
   5   5 -15        5.67        0.95
   5   5 -14        7.58        0.94
   5   5 -13      114.59        2.91
   5   5 -12       16.92        1.03
   5   5 -11       24.10        1.13
   5   5 -10       29.97        1.19
   5   5  -9       84.98        2.13
   5   5  -8      174.00        3.61
   5   5  -7       23.80        0.93
   5   5  -6      176.64        3.52
   5   5  -5       17.72        0.72
   5   5  -4      370.67        6.74
   5   5  -3      120.76        2.46
   5   5  -2      160.22        3.11
   5   5  -1      114.59        2.32
   5   5   0       92.74        1.94
   5   5   1      111.88        2.28
   5   5   2      158.40        3.08
   5   5   3      122.54        2.49
   5   5   4      368.65        6.71
   5   5   5       17.73        0.73
   5   5   6      177.09        3.53
   5   5   7       24.01        0.94
   5   5   8      170.99        3.57
   5   5   9       84.49        2.12
   5   5  10       30.59        1.20
   5   5  11       23.32        1.11
   5   5  12       18.50        1.06
   5   5  13      115.77        2.93
   5   5  14        7.53        0.94
   5   5  15        5.10        0.94
   5   5  16       24.98        1.40
   5   5  17       29.84        1.50
   5   5  18        9.54        1.08
   5   5  19       14.37        1.15
   5   5  20        0.57        0.75
   5   6 -20        2.60        0.83
   5   6 -19       11.91        1.09
   5   6 -18        5.20        0.97
   5   6 -17       11.08        1.09
   5   6 -16        7.90        1.03
   5   6 -15       11.88        1.11
   5   6 -14        2.68        0.85
   5   6 -13       54.98        1.84
   5   6 -12        5.88        0.81
   5   6 -11      123.32        2.97
   5   6 -10       99.59        2.49
   5   6  -9       60.44        1.73
   5   6  -8      130.12        2.90
   5   6  -7       71.48        1.83
   5   6  -6       20.37        0.86
   5   6  -5       13.92        0.68
   5   6  -4       53.96        1.38
   5   6  -3      880.06       15.60
   5   6  -2      242.67        4.56
   5   6  -1      462.45        8.30
   5   6   0      476.65        8.53
   5   6   1      456.59        8.20
   5   6   2      245.25        4.61
   5   6   3      873.27       15.53
   5   6   4       53.11        1.36
   5   6   5       13.59        0.67
   5   6   6       20.53        0.86
   5   6   7       69.68        1.79
   5   6   8      131.81        2.93
   5   6   9       59.49        1.72
   5   6  10       99.62        2.49
   5   6  11      121.40        2.94
   5   6  12        4.94        0.78
   5   6  13       54.19        1.84
   5   6  14        3.36        0.86
   5   6  15       11.65        1.10
   5   6  16        8.10        1.03
   5   6  17       10.48        1.10
   5   6  18        6.54        1.00
   5   6  19       12.41        1.08
   5   6  20        2.89        0.84
   5   7 -19        5.76        0.91
   5   7 -18        8.32        1.05
   5   7 -17       22.01        1.39
   5   7 -16        9.93        1.07
   5   7 -15        8.31        1.03
   5   7 -14       19.51        1.26
   5   7 -13       31.56        1.46
   5   7 -12       87.41        2.42
   5   7 -11       39.35        1.48
   5   7 -10      163.50        3.64
   5   7  -9      112.84        2.70
   5   7  -8      193.56        4.05
   5   7  -7      140.62        3.08
   5   7  -6       99.12        2.31
   5   7  -5      113.14        2.51
   5   7  -4        7.12        0.56
   5   7  -3      663.09       11.80
   5   7  -2      215.79        4.16
   5   7  -1       11.50        0.61
   5   7   0       17.01        0.70
   5   7   1       12.28        0.62
   5   7   2      215.68        4.16
   5   7   3      654.66       11.65
   5   7   4        6.30        0.55
   5   7   5      114.00        2.53
   5   7   6       97.86        2.29
   5   7   7      142.33        3.11
   5   7   8      193.29        4.05
   5   7   9      114.23        2.73
   5   7  10      160.56        3.60
   5   7  11       39.11        1.47
   5   7  12       86.17        2.40
   5   7  13       30.58        1.45
   5   7  14       20.12        1.28
   5   7  15        8.42        1.03
   5   7  16        9.53        1.07
   5   7  17       22.91        1.41
   5   7  18        8.28        1.02
   5   7  19        5.34        0.91
   5   8 -19        2.60        0.82
   5   8 -18       17.92        1.23
   5   8 -17      111.01        3.07
   5   8 -16       10.95        1.10
   5   8 -15       27.27        1.46
   5   8 -14       54.78        2.00
   5   8 -13       66.95        2.21
   5   8 -12       23.21        1.24
   5   8 -11      101.30        2.66
   5   8 -10      112.85        2.81
   5   8  -9      102.14        2.56
   5   8  -8       11.37        0.83
   5   8  -7      158.30        3.44
   5   8  -6       61.80        1.71
   5   8  -5      234.33        4.66
   5   8  -4      215.08        4.29
   5   8  -3       12.77        0.72
   5   8  -2       86.57        2.03
   5   8  -1      103.97        2.29
   5   8   0       66.57        1.63
   5   8   1      103.81        2.28
   5   8   2       84.92        2.00
   5   8   3       12.90        0.72
   5   8   4      211.99        4.24
   5   8   5      226.18        4.52
   5   8   6       60.09        1.68
   5   8   7      158.44        3.44
   5   8   8       11.57        0.84
   5   8   9      100.11        2.53
   5   8  10      110.45        2.77
   5   8  11       99.81        2.63
   5   8  12       23.03        1.24
   5   8  13       65.83        2.19
   5   8  14       53.00        1.98
   5   8  15       27.70        1.48
   5   8  16       10.60        1.11
   5   8  17      110.08        3.06
   5   8  18       17.50        1.23
   5   8  19        2.21        0.81
   5   9 -19       15.58        1.12
   5   9 -18       17.06        1.17
   5   9 -17       25.68        1.44
   5   9 -16       12.67        1.19
   5   9 -15       12.50        1.14
   5   9 -14       13.16        1.16
   5   9 -13        2.52        0.88
   5   9 -12       63.36        2.11
   5   9 -11      172.45        3.96
   5   9 -10      158.60        3.66
   5   9  -9       81.23        2.24
   5   9  -8       88.00        2.31
   5   9  -7      124.57        2.91
   5   9  -6       95.78        2.36
   5   9  -5       38.98        1.31
   5   9  -4       59.47        1.66
   5   9  -3      159.13        3.36
   5   9  -2       35.54        1.18
   5   9  -1        6.30        0.60
   5   9   0      170.71        3.53
   5   9   1        6.88        0.63
   5   9   2       36.16        1.19
   5   9   3      158.70        3.36
   5   9   4       59.63        1.66
   5   9   5       39.74        1.32
   5   9   6       97.83        2.40
   5   9   7      125.28        2.92
   5   9   8       87.83        2.31
   5   9   9       82.17        2.26
   5   9  10      159.74        3.68
   5   9  11      174.62        4.00
   5   9  12       60.67        2.06
   5   9  13        2.59        0.87
   5   9  14       13.14        1.16
   5   9  15       13.68        1.17
   5   9  16       12.06        1.18
   5   9  17       27.45        1.46
   5   9  18       18.03        1.21
   5   9  19       17.74        1.15
   5  10 -18       -0.42        0.74
   5  10 -17       15.23        1.16
   5  10 -16       41.53        1.77
   5  10 -15        2.12        0.91
   5  10 -14       54.52        2.00
   5  10 -13       36.14        1.64
   5  10 -12        7.35        1.01
   5  10 -11       87.51        2.55
   5  10 -10       48.00        1.72
   5  10  -9       24.19        1.20
   5  10  -8        1.62        0.68
   5  10  -7        7.85        0.79
   5  10  -6       84.84        2.23
   5  10  -5       35.79        1.31
   5  10  -4      113.25        2.66
   5  10  -3      202.25        4.18
   5  10  -2       28.28        1.11
   5  10  -1      178.05        3.74
   5  10   0        3.50        0.59
   5  10   1      176.91        3.72
   5  10   2       29.36        1.12
   5  10   3      198.78        4.13
   5  10   4      111.15        2.64
   5  10   5       35.63        1.31
   5  10   6       84.42        2.22
   5  10   7        7.91        0.80
   5  10   8        1.81        0.68
   5  10   9       22.81        1.18
   5  10  10       45.82        1.68
   5  10  11       86.89        2.54
   5  10  12        7.59        0.99
   5  10  13       35.63        1.63
   5  10  14       52.29        1.97
   5  10  15        3.36        0.92
   5  10  16       42.12        1.78
   5  10  17       15.65        1.18
   5  10  18        0.29        0.76
   5  11 -17        1.47        0.81
   5  11 -16       24.31        1.38
   5  11 -15        3.56        0.96
   5  11 -14        5.50        0.97
   5  11 -13        6.31        1.00
   5  11 -12        1.23        0.85
   5  11 -11       39.85        1.70
   5  11 -10       45.63        1.76
   5  11  -9       30.00        1.37
   5  11  -8       44.61        1.62
   5  11  -7        0.03        0.64
   5  11  -6       85.68        2.30
   5  11  -5       49.11        1.61
   5  11  -4      265.99        5.38
   5  11  -3       12.60        0.86
   5  11  -2        5.16        0.69
   5  11  -1       53.04        1.62
   5  11   0      169.56        3.66
   5  11   1       52.94        1.61
   5  11   2        4.47        0.68
   5  11   3       12.35        0.86
   5  11   4      263.73        5.35
   5  11   5       47.37        1.58
   5  11   6       82.99        2.26
   5  11   7        0.11        0.64
   5  11   8       43.77        1.59
   5  11   9       32.07        1.41
   5  11  10       44.92        1.75
   5  11  11       39.15        1.69
   5  11  12        1.13        0.85
   5  11  13        6.13        0.98
   5  11  14        7.02        0.99
   5  11  15        4.22        0.97
   5  11  16       24.60        1.39
   5  11  17        1.94        0.81
   5  12 -17        1.66        0.76
   5  12 -16        8.58        1.00
   5  12 -15        4.43        0.95
   5  12 -14        7.51        1.06
   5  12 -13       18.92        1.28
   5  12 -12       16.61        1.23
   5  12 -11       15.56        1.22
   5  12 -10       23.47        1.36
   5  12  -9       40.24        1.66
   5  12  -8        4.73        0.83
   5  12  -7        6.81        0.85
   5  12  -6       54.79        1.79
   5  12  -5        6.34        0.80
   5  12  -4       67.19        1.98
   5  12  -3       36.29        1.38
   5  12  -2       30.18        1.26
   5  12  -1       49.83        1.62
   5  12   0       16.15        0.97
   5  12   1       49.92        1.62
   5  12   2       29.57        1.25
   5  12   3       35.67        1.38
   5  12   4       65.01        1.95
   5  12   5        7.06        0.82
   5  12   6       53.85        1.78
   5  12   7        6.15        0.84
   5  12   8        5.37        0.84
   5  12   9       41.27        1.68
   5  12  10       23.97        1.37
   5  12  11       17.03        1.24
   5  12  12       16.38        1.22
   5  12  13       17.42        1.24
   5  12  14        7.13        1.04
   5  12  15        6.01        0.97
   5  12  16        8.35        1.00
   5  12  17       -0.03        0.76
   5  13 -16       14.71        1.09
   5  13 -15        1.03        0.83
   5  13 -14       10.94        1.09
   5  13 -13        2.67        0.92
   5  13 -12        2.60        0.90
   5  13 -11        3.36        0.90
   5  13 -10        5.07        0.96
   5  13  -9        2.54        0.87
   5  13  -8        7.23        0.99
   5  13  -7       19.85        1.22
   5  13  -6       67.98        2.09
   5  13  -5        5.39        0.83
   5  13  -4       13.35        0.99
   5  13  -3       21.62        1.15
   5  13  -2       10.55        0.91
   5  13  -1       21.21        1.13
   5  13   0        2.83        0.71
   5  13   1       21.02        1.12
   5  13   2       11.39        0.92
   5  13   3       20.90        1.13
   5  13   4       13.79        1.00
   5  13   5        5.74        0.83
   5  13   6       67.43        2.08
   5  13   7       20.47        1.23
   5  13   8        7.98        1.00
   5  13   9        3.37        0.88
   5  13  10        5.75        0.97
   5  13  11        4.10        0.93
   5  13  12        2.97        0.89
   5  13  13        2.59        0.93
   5  13  14       10.85        1.10
   5  13  15        0.91        0.83
   5  13  16       15.57        1.10
   5  14 -15        1.10        0.78
   5  14 -14        0.76        0.84
   5  14 -13        6.50        0.99
   5  14 -12        2.09        0.91
   5  14 -11       13.91        1.16
   5  14 -10        3.48        0.90
   5  14  -9        0.43        0.84
   5  14  -8        6.08        0.97
   5  14  -7        7.23        0.99
   5  14  -6       34.33        1.57
   5  14  -5       15.66        1.12
   5  14  -4       21.03        1.20
   5  14  -3        6.15        0.86
   5  14  -2       21.71        1.19
   5  14  -1       15.62        1.06
   5  14   0       14.49        1.03
   5  14   1       17.19        1.08
   5  14   2       22.90        1.22
   5  14   3        7.47        0.88
   5  14   4       21.69        1.21
   5  14   5       13.48        1.08
   5  14   6       33.37        1.54
   5  14   7        7.37        1.00
   5  14   8        4.20        0.93
   5  14   9       -0.22        0.81
   5  14  10        3.47        0.90
   5  14  11       14.21        1.17
   5  14  12        2.18        0.92
   5  14  13        7.17        1.00
   5  14  14        1.87        0.86
   5  14  15       -0.01        0.76
   5  15 -14       15.35        1.12
   5  15 -13       13.11        1.11
   5  15 -12        8.20        1.05
   5  15 -11        3.98        0.96
   5  15 -10        2.27        0.86
   5  15  -9        4.79        0.94
   5  15  -8        7.63        1.02
   5  15  -7       12.99        1.14
   5  15  -6        5.05        0.94
   5  15  -5        5.15        0.94
   5  15  -4       13.73        1.14
   5  15  -3       19.69        1.27
   5  15  -2        7.04        0.94
   5  15  -1        1.71        0.81
   5  15   0       11.43        1.03
   5  15   1        2.88        0.84
   5  15   2        7.12        0.95
   5  15   3       21.58        1.31
   5  15   4       13.81        1.15
   5  15   5        5.15        0.94
   5  15   6        5.42        0.96
   5  15   7       12.61        1.15
   5  15   8        6.85        1.00
   5  15   9        4.05        0.95
   5  15  10        1.99        0.87
   5  15  11        3.81        0.96
   5  15  12        8.67        1.06
   5  15  13       13.62        1.12
   5  15  14       15.65        1.12
   5  16 -13        0.16        0.76
   5  16 -12        1.53        0.82
   5  16 -11        4.67        0.93
   5  16 -10        0.64        0.87
   5  16  -9       20.76        1.36
   5  16  -8        5.35        0.96
   5  16  -7        1.63        0.87
   5  16  -6        3.81        0.94
   5  16  -5       11.36        1.10
   5  16  -4       17.59        1.25
   5  16  -3        2.53        0.89
   5  16  -2       41.34        1.74
   5  16  -1       23.64        1.38
   5  16   0        1.68        0.85
   5  16   1       24.84        1.40
   5  16   2       41.92        1.75
   5  16   3        2.36        0.89
   5  16   4       17.79        1.25
   5  16   5        9.33        1.06
   5  16   6        4.27        0.94
   5  16   7        1.96        0.88
   5  16   8        3.16        0.90
   5  16   9       21.25        1.36
   5  16  10        0.90        0.86
   5  16  11        3.48        0.91
   5  16  12        2.28        0.84
   5  16  13        0.30        0.76
   5  17 -12        3.13        0.80
   5  17 -11        9.08        0.99
   5  17 -10        0.27        0.81
   5  17  -9       17.86        1.27
   5  17  -8        7.44        1.05
   5  17  -7       16.08        1.26
   5  17  -6        2.26        0.87
   5  17  -5        7.06        1.01
   5  17  -4       19.36        1.29
   5  17  -3        1.14        0.84
   5  17  -2        2.96        0.91
   5  17  -1       13.09        1.16
   5  17   0        1.54        0.87
   5  17   1       13.17        1.16
   5  17   2        3.04        0.90
   5  17   3        0.55        0.83
   5  17   4       19.54        1.28
   5  17   5        6.58        1.00
   5  17   6        2.07        0.86
   5  17   7       16.59        1.25
   5  17   8        8.68        1.05
   5  17   9       16.74        1.23
   5  17  10       -0.12        0.80
   5  17  11       10.28        1.01
   5  17  12        1.63        0.78
   5  18 -10        1.38        0.78
   5  18  -9        7.81        0.97
   5  18  -8        1.84        0.86
   5  18  -7        0.50        0.84
   5  18  -6        2.66        0.91
   5  18  -5        5.25        0.98
   5  18  -4       10.23        1.11
   5  18  -3        0.18        0.81
   5  18  -2        5.70        0.95
   5  18  -1        9.63        1.06
   5  18   0       10.22        1.08
   5  18   1        9.40        1.06
   5  18   2        6.27        0.97
   5  18   3        0.89        0.83
   5  18   4       10.09        1.12
   5  18   5        5.09        0.99
   5  18   6        2.12        0.88
   5  18   7        0.74        0.85
   5  18   8        2.54        0.87
   5  18   9        6.46        0.95
   5  18  10        1.25        0.79
   5  19  -8        0.63        0.77
   5  19  -7        6.86        0.95
   5  19  -6        9.56        1.03
   5  19  -5        0.69        0.82
   5  19  -4        0.78        0.83
   5  19  -3        1.98        0.87
   5  19  -2        1.42        0.84
   5  19  -1        8.17        1.06
   5  19   0        3.60        0.91
   5  19   1        8.92        1.05
   5  19   2        1.00        0.85
   5  19   3        2.48        0.88
   5  19   4        0.60        0.83
   5  19   5        0.37        0.82
   5  19   6        9.60        1.04
   5  19   7        6.55        0.94
   5  19   8       -0.20        0.75
   5  20  -6        2.41        0.84
   5  20  -5        8.24        0.94
   5  20  -4       -0.50        0.76
   5  20  -3        2.41        0.85
   5  20  -2        3.92        0.87
   5  20  -1        3.81        0.89
   5  20   0       -0.29        0.78
   5  20   1        4.28        0.89
   5  20   2        2.69        0.87
   5  20   3        2.59        0.85
   5  20   4        0.62        0.76
   5  20   5        8.37        0.95
   5  20   6        1.59        0.84
   6   0   0      759.61       13.39
   6   0   1      106.51        2.12
   6   0   2      168.59        3.19
   6   0   3       58.59        1.34
   6   0   4       35.98        0.98
   6   0   5       23.90        0.80
   6   0   6       31.02        0.96
   6   0   7        8.92        0.58
   6   0   8      135.02        2.89
   6   0   9      104.41        2.42
   6   0  10        1.86        0.58
   6   0  11       11.05        0.82
   6   0  12        0.64        0.63
   6   0  13        2.57        0.72
   6   0  14        1.76        0.73
   6   0  15       10.65        1.04
   6   0  16        0.46        0.81
   6   0  17        6.13        0.97
   6   0  18       14.19        1.21
   6   0  19       15.75        1.21
   6   0  20        2.09        0.83
   6   1 -20        1.72        0.81
   6   1 -19        4.66        0.93
   6   1 -18        9.73        1.10
   6   1 -17        0.58        0.85
   6   1 -16        7.13        1.00
   6   1 -15       15.98        1.17
   6   1 -14        3.63        0.78
   6   1 -13       15.43        1.02
   6   1 -12       19.03        1.04
   6   1 -11       28.15        1.17
   6   1 -10      194.71        4.05
   6   1  -9       44.83        1.38
   6   1  -8       10.84        0.69
   6   1  -7       64.30        1.59
   6   1  -6      217.82        4.16
   6   1  -5      429.70        7.72
   6   1  -4       93.62        1.97
   6   1  -3       29.29        0.84
   6   1  -2      328.82        5.92
   6   1  -1      421.34        7.46
   6   1   0     1057.21       18.64
   6   1   1      421.51        7.47
   6   1   2      330.25        5.94
   6   1   3       29.18        0.84
   6   1   4       95.08        2.00
   6   1   5      426.57        7.67
   6   1   6      219.69        4.19
   6   1   7       64.99        1.60
   6   1   8       10.66        0.69
   6   1   9       45.62        1.39
   6   1  10      194.89        4.05
   6   1  11       28.14        1.18
   6   1  12       18.98        1.04
   6   1  13       16.17        1.03
   6   1  14        3.18        0.78
   6   1  15       15.73        1.17
   6   1  16        7.24        1.00
   6   1  17        1.52        0.86
   6   1  18       11.60        1.13
   6   1  19        3.90        0.91
   6   1  20        3.19        0.83
   6   2 -20        6.93        0.92
   6   2 -19        0.48        0.83
   6   2 -18        1.68        0.89
   6   2 -17       26.37        1.43
   6   2 -16       30.32        1.53
   6   2 -15       12.62        1.10
   6   2 -14        7.08        0.87
   6   2 -13       24.77        1.22
   6   2 -12       91.29        2.40
   6   2 -11      146.82        3.30
   6   2 -10       47.68        1.49
   6   2  -9       14.11        0.81
   6   2  -8       14.92        0.78
   6   2  -7       52.91        1.40
   6   2  -6       42.06        1.16
   6   2  -5      696.19       12.24
   6   2  -4      147.96        2.90
   6   2  -3      190.81        3.60
   6   2  -2      324.47        5.84
   6   2  -1      950.78       16.72
   6   2   0       92.80        1.90
   6   2   1      946.99       16.65
   6   2   2      321.22        5.80
   6   2   3      191.91        3.63
   6   2   4      147.71        2.90
   6   2   5      686.40       12.11
   6   2   6       41.50        1.16
   6   2   7       53.55        1.41
   6   2   8       14.98        0.78
   6   2   9       13.97        0.81
   6   2  10       48.53        1.51
   6   2  11      146.57        3.30
   6   2  12       91.56        2.41
   6   2  13       24.44        1.21
   6   2  14        7.07        0.87
   6   2  15       13.42        1.13
   6   2  16       28.96        1.50
   6   2  17       26.73        1.44
   6   2  18        1.26        0.86
   6   2  19        0.10        0.80
   6   2  20        6.95        0.92
   6   3 -20        0.03        0.75
   6   3 -19        3.55        0.89
   6   3 -18        4.43        0.96
   6   3 -17        9.84        1.06
   6   3 -16        0.66        0.82
   6   3 -15       14.44        1.16
   6   3 -14        4.56        0.86
   6   3 -13        5.41        0.80
   6   3 -12       16.63        1.01
   6   3 -11        3.34        0.67
   6   3 -10       44.24        1.44
   6   3  -9       13.69        0.81
   6   3  -8      426.16        7.87
   6   3  -7      174.57        3.54
   6   3  -6      207.78        4.02
   6   3  -5        7.63        0.53
   6   3  -4      290.70        5.35
   6   3  -3       50.02        1.23
   6   3  -2      462.19        8.17
   6   3  -1      317.95        5.75
   6   3   0     1259.90       22.20
   6   3   1      321.84        5.80
   6   3   2      461.44        8.19
   6   3   3       49.67        1.22
   6   3   4      285.94        5.26
   6   3   5        7.33        0.52
   6   3   6      209.28        4.04
   6   3   7      177.73        3.60
   6   3   8      420.19        7.77
   6   3   9       13.79        0.81
   6   3  10       42.62        1.42
   6   3  11        3.41        0.68
   6   3  12       16.20        1.01
   6   3  13        5.63        0.82
   6   3  14        5.96        0.88
   6   3  15       14.61        1.16
   6   3  16        0.94        0.83
   6   3  17        8.81        1.03
   6   3  18        5.18        0.97
   6   3  19        3.50        0.90
   6   3  20        0.29        0.76
   6   4 -20       20.72        1.19
   6   4 -19       26.75        1.41
   6   4 -18        7.96        1.04
   6   4 -17       22.38        1.35
   6   4 -16        2.01        0.86
   6   4 -15       16.83        1.23
   6   4 -14        6.00        0.91
   6   4 -13        3.88        0.78
   6   4 -12       31.90        1.33
   6   4 -11       62.14        1.85
   6   4 -10       86.42        2.22
   6   4  -9       34.40        1.23
   6   4  -8       87.39        2.13
   6   4  -7       79.21        1.93
   6   4  -6      406.22        7.39
   6   4  -5      381.31        6.93
   6   4  -4      282.09        5.21
   6   4  -3      442.56        7.88
   6   4  -2      325.38        5.89
   6   4  -1      520.59        9.17
   6   4   0       13.04        0.57
   6   4   1      513.25        9.04
   6   4   2      321.15        5.82
   6   4   3      448.47        8.00
   6   4   4      280.44        5.19
   6   4   5      381.56        6.94
   6   4   6      404.48        7.37
   6   4   7       77.97        1.91
   6   4   8       88.86        2.15
   6   4   9       34.66        1.24
   6   4  10       84.86        2.20
   6   4  11       61.74        1.84
   6   4  12       32.31        1.34
   6   4  13        4.11        0.79
   6   4  14        5.70        0.88
   6   4  15       16.94        1.22
   6   4  16        3.23        0.90
   6   4  17       20.81        1.31
   6   4  18        9.28        1.07
   6   4  19       25.82        1.39
   6   4  20       19.31        1.17
   6   5 -20        0.55        0.78
   6   5 -19       18.18        1.22
   6   5 -18        2.60        0.90
   6   5 -17        2.99        0.91
   6   5 -16       26.41        1.44
   6   5 -15       72.78        2.34
   6   5 -14      135.42        3.43
   6   5 -13       47.44        1.71
   6   5 -12      126.51        3.08
   6   5 -11       93.15        2.43
   6   5 -10        5.25        0.71
   6   5  -9       12.45        0.82
   6   5  -8      101.82        2.41
   6   5  -7       83.00        2.03
   6   5  -6      187.80        3.78
   6   5  -5       88.19        2.00
   6   5  -4      103.61        2.23
   6   5  -3      164.93        3.25
   6   5  -2        9.86        0.55
   6   5  -1      175.77        3.40
   6   5   0       99.58        2.10
   6   5   1      174.88        3.38
   6   5   2        9.32        0.55
   6   5   3      166.41        3.27
   6   5   4      101.58        2.19
   6   5   5       89.27        2.01
   6   5   6      189.42        3.80
   6   5   7       83.51        2.04
   6   5   8      101.82        2.41
   6   5   9       12.33        0.82
   6   5  10        5.53        0.71
   6   5  11       94.05        2.44
   6   5  12      123.96        3.04
   6   5  13       48.51        1.73
   6   5  14      136.95        3.46
   6   5  15       72.18        2.33
   6   5  16       27.49        1.46
   6   5  17        2.51        0.90
   6   5  18        2.88        0.91
   6   5  19       19.09        1.23
   6   5  20        1.24        0.80
   6   6 -19       17.09        1.15
   6   6 -18        6.52        0.99
   6   6 -17       51.76        2.00
   6   6 -16        6.16        1.00
   6   6 -15       17.03        1.24
   6   6 -14        0.33        0.83
   6   6 -13       45.59        1.75
   6   6 -12        0.96        0.71
   6   6 -11       46.05        1.60
   6   6 -10        8.81        0.81
   6   6  -9      161.89        3.53
   6   6  -8       19.35        0.95
   6   6  -7        4.14        0.60
   6   6  -6       23.23        0.95
   6   6  -5       57.63        1.54
   6   6  -4        5.30        0.52
   6   6  -3      136.46        2.80
   6   6  -2      184.90        3.60
   6   6  -1      103.89        2.22
   6   6   0       43.49        1.17
   6   6   1      102.50        2.19
   6   6   2      183.92        3.58
   6   6   3      133.91        2.76
   6   6   4        4.71        0.51
   6   6   5       58.63        1.55
   6   6   6       23.15        0.95
   6   6   7        4.03        0.60
   6   6   8       19.06        0.95
   6   6   9      167.94        3.64
   6   6  10        7.62        0.79
   6   6  11       46.84        1.62
   6   6  12        1.06        0.71
   6   6  13       45.49        1.75
   6   6  14       -0.25        0.80
   6   6  15       18.54        1.26
   6   6  16        5.43        0.97
   6   6  17       52.10        2.00
   6   6  18        7.31        1.01
   6   6  19       18.25        1.19
   6   7 -19        2.10        0.81
   6   7 -18        6.93        0.97
   6   7 -17        3.89        0.96
   6   7 -16       18.42        1.27
   6   7 -15        9.24        1.06
   6   7 -14       19.05        1.28
   6   7 -13       26.87        1.41
   6   7 -12       88.18        2.46
   6   7 -11       35.56        1.43
   6   7 -10        9.01        0.83
   6   7  -9        6.64        0.76
   6   7  -8        2.02        0.63
   6   7  -7      161.74        3.47
   6   7  -6      185.79        3.83
   6   7  -5       68.73        1.78
   6   7  -4       57.31        1.55
   6   7  -3       37.55        1.17
   6   7  -2        4.56        0.51
   6   7  -1       17.75        0.76
   6   7   0       33.49        1.04
   6   7   1       17.42        0.75
   6   7   2        4.82        0.51
   6   7   3       37.57        1.17
   6   7   4       56.74        1.53
   6   7   5       69.62        1.79
   6   7   6      185.24        3.82
   6   7   7      162.40        3.48
   6   7   8        2.49        0.64
   6   7   9        6.35        0.75
   6   7  10        8.89        0.83
   6   7  11       35.64        1.43
   6   7  12       89.20        2.48
   6   7  13       26.66        1.42
   6   7  14       19.16        1.27
   6   7  15        7.84        1.03
   6   7  16       18.04        1.26
   6   7  17        4.90        0.98
   6   7  18        6.03        0.95
   6   7  19        1.24        0.80
   6   8 -19        9.17        0.99
   6   8 -18       15.28        1.14
   6   8 -17        5.13        0.98
   6   8 -16       20.00        1.30
   6   8 -15       13.39        1.16
   6   8 -14       27.07        1.46
   6   8 -13       31.24        1.53
   6   8 -12       17.31        1.18
   6   8 -11       30.87        1.37
   6   8 -10       24.36        1.20
   6   8  -9       41.85        1.50
   6   8  -8       91.70        2.36
   6   8  -7       10.88        0.81
   6   8  -6       32.31        1.20
   6   8  -5        3.68        0.61
   6   8  -4        6.12        0.63
   6   8  -3       40.80        1.28
   6   8  -2       93.04        2.17
   6   8  -1       91.82        2.14
   6   8   0        4.72        0.56
   6   8   1       89.77        2.11
   6   8   2       92.34        2.16
   6   8   3       39.99        1.26
   6   8   4        6.08        0.63
   6   8   5        4.09        0.61
   6   8   6       31.92        1.20
   6   8   7       11.25        0.82
   6   8   8       91.58        2.35
   6   8   9       41.40        1.49
   6   8  10       25.74        1.23
   6   8  11       32.08        1.39
   6   8  12       19.60        1.22
   6   8  13       33.03        1.55
   6   8  14       28.14        1.48
   6   8  15       11.93        1.13
   6   8  16       19.10        1.29
   6   8  17        6.11        1.00
   6   8  18       16.18        1.16
   6   8  19       10.14        1.01
   6   9 -18        5.05        0.88
   6   9 -17        1.26        0.86
   6   9 -16       21.19        1.37
   6   9 -15       17.95        1.26
   6   9 -14        3.31        0.91
   6   9 -13        1.43        0.85
   6   9 -12       18.42        1.26
   6   9 -11        3.67        0.80
   6   9 -10       69.52        2.10
   6   9  -9        9.21        0.87
   6   9  -8       16.77        1.00
   6   9  -7       17.01        0.97
   6   9  -6        5.99        0.72
   6   9  -5       45.18        1.46
   6   9  -4       14.24        0.85
   6   9  -3       43.38        1.38
   6   9  -2       35.05        1.21
   6   9  -1       22.87        0.97
   6   9   0       38.42        1.26
   6   9   1       22.40        0.96
   6   9   2       35.04        1.21
   6   9   3       45.19        1.41
   6   9   4       15.87        0.87
   6   9   5       44.88        1.45
   6   9   6        6.76        0.72
   6   9   7       16.24        0.96
   6   9   8       16.99        1.01
   6   9   9        8.82        0.86
   6   9  10       72.66        2.16
   6   9  11        3.00        0.80
   6   9  12       19.28        1.27
   6   9  13        0.61        0.83
   6   9  14        3.19        0.92
   6   9  15       19.79        1.29
   6   9  16       22.10        1.38
   6   9  17        1.10        0.85
   6   9  18        4.65        0.87
   6  10 -18       -0.09        0.78
   6  10 -17        3.47        0.88
   6  10 -16        8.65        1.04
   6  10 -15       24.20        1.42
   6  10 -14       26.24        1.44
   6  10 -13        6.68        0.99
   6  10 -12       19.37        1.28
   6  10 -11       35.08        1.60
   6  10 -10        9.47        0.95
   6  10  -9       78.08        2.25
   6  10  -8       21.32        1.14
   6  10  -7        1.79        0.68
   6  10  -6       34.28        1.33
   6  10  -5      145.84        3.28
   6  10  -4       59.76        1.75
   6  10  -3        3.03        0.63
   6  10  -2        7.49        0.72
   6  10  -1        0.60        0.56
   6  10   0        0.85        0.55
   6  10   1        1.15        0.57
   6  10   2        7.34        0.71
   6  10   3        3.23        0.63
   6  10   4       59.44        1.75
   6  10   5      146.78        3.30
   6  10   6       36.01        1.36
   6  10   7        1.91        0.67
   6  10   8       21.13        1.13
   6  10   9       77.34        2.24
   6  10  10        8.51        0.93
   6  10  11       36.52        1.63
   6  10  12       18.99        1.28
   6  10  13        7.03        0.99
   6  10  14       27.55        1.46
   6  10  15       22.80        1.42
   6  10  16        9.63        1.07
   6  10  17        4.04        0.89
   6  10  18        0.72        0.78
   6  11 -17        2.50        0.82
   6  11 -16        8.93        1.04
   6  11 -15       13.65        1.20
   6  11 -14       53.64        1.97
   6  11 -13        5.89        0.97
   6  11 -12       13.86        1.17
   6  11 -11       63.81        2.17
   6  11 -10       24.30        1.38
   6  11  -9       72.51        2.19
   6  11  -8        3.07        0.77
   6  11  -7       16.63        1.04
   6  11  -6       12.89        0.94
   6  11  -5        3.55        0.72
   6  11  -4       63.82        1.88
   6  11  -3        7.14        0.77
   6  11  -2       32.30        1.27
   6  11  -1       98.81        2.46
   6  11   0       74.80        2.04
   6  11   1       96.47        2.42
   6  11   2       32.79        1.28
   6  11   3        7.74        0.78
   6  11   4       63.74        1.88
   6  11   5        3.71        0.73
   6  11   6       13.91        0.96
   6  11   7       17.22        1.05
   6  11   8        3.71        0.77
   6  11   9       71.47        2.18
   6  11  10       22.90        1.34
   6  11  11       62.64        2.15
   6  11  12       13.41        1.15
   6  11  13        5.43        0.95
   6  11  14       52.00        1.94
   6  11  15       14.69        1.21
   6  11  16        8.41        1.01
   6  11  17        1.86        0.81
   6  12 -16       24.69        1.32
   6  12 -15        8.25        1.03
   6  12 -14        9.32        1.11
   6  12 -13        0.18        0.83
   6  12 -12       30.59        1.54
   6  12 -11        6.73        1.00
   6  12 -10        5.11        0.96
   6  12  -9       30.92        1.52
   6  12  -8       15.85        1.14
   6  12  -7        8.44        0.91
   6  12  -6       43.13        1.60
   6  12  -5       12.38        0.96
   6  12  -4       59.03        1.86
   6  12  -3       27.60        1.25
   6  12  -2       33.82        1.35
   6  12  -1       44.58        1.55
   6  12   0       42.18        1.50
   6  12   1       45.09        1.56
   6  12   2       32.82        1.33
   6  12   3       27.75        1.25
   6  12   4       59.20        1.86
   6  12   5       11.88        0.94
   6  12   6       42.53        1.58
   6  12   7        8.53        0.91
   6  12   8       15.22        1.14
   6  12   9       30.51        1.51
   6  12  10        4.61        0.94
   6  12  11        6.44        0.99
   6  12  12       30.52        1.53
   6  12  13       -0.16        0.82
   6  12  14       11.01        1.14
   6  12  15        7.52        1.02
   6  12  16       25.78        1.34
   6  13 -16        2.60        0.81
   6  13 -15        5.65        0.91
   6  13 -14        1.84        0.88
   6  13 -13        6.59        1.02
   6  13 -12        2.10        0.88
   6  13 -11        1.11        0.84
   6  13 -10       -0.52        0.84
   6  13  -9       76.75        2.42
   6  13  -8       65.30        2.20
   6  13  -7       38.86        1.67
   6  13  -6       37.25        1.58
   6  13  -5        0.90        0.72
   6  13  -4      127.60        3.14
   6  13  -3       48.26        1.70
   6  13  -2       32.93        1.39
   6  13  -1       27.03        1.27
   6  13   0       17.60        1.07
   6  13   1       28.08        1.28
   6  13   2       32.21        1.38
   6  13   3       48.91        1.71
   6  13   4      127.85        3.14
   6  13   5        0.32        0.73
   6  13   6       37.33        1.58
   6  13   7       39.36        1.68
   6  13   8       66.33        2.22
   6  13   9       74.39        2.38
   6  13  10        1.49        0.87
   6  13  11        0.90        0.83
   6  13  12        3.12        0.90
   6  13  13        6.35        1.01
   6  13  14        1.61        0.86
   6  13  15        5.26        0.92
   6  13  16        0.62        0.79
   6  14 -15        0.63        0.74
   6  14 -14        5.84        0.93
   6  14 -13       11.23        1.10
   6  14 -12        5.72        0.99
   6  14 -11        7.01        0.99
   6  14 -10       10.22        1.10
   6  14  -9       15.49        1.22
   6  14  -8        6.85        1.03
   6  14  -7       11.28        1.11
   6  14  -6        2.28        0.87
   6  14  -5       34.23        1.57
   6  14  -4        9.92        1.00
   6  14  -3       37.31        1.59
   6  14  -2      117.17        3.00
   6  14  -1       80.81        2.34
   6  14   0       16.16        1.09
   6  14   1       80.32        2.32
   6  14   2      117.04        2.99
   6  14   3       36.46        1.58
   6  14   4        8.60        0.97
   6  14   5       33.34        1.56
   6  14   6        1.28        0.87
   6  14   7       12.23        1.13
   6  14   8        7.33        1.01
   6  14   9       17.73        1.24
   6  14  10       10.45        1.09
   6  14  11        6.91        1.00
   6  14  12        5.70        1.00
   6  14  13        9.70        1.07
   6  14  14        6.21        0.93
   6  14  15        0.43        0.75
   6  15 -14        3.56        0.86
   6  15 -13        0.85        0.79
   6  15 -12        7.76        1.03
   6  15 -11        2.97        0.92
   6  15 -10        8.46        1.08
   6  15  -9        7.49        1.01
   6  15  -8        4.93        0.97
   6  15  -7       35.52        1.64
   6  15  -6        7.75        1.03
   6  15  -5       15.76        1.21
   6  15  -4        2.65        0.89
   6  15  -3       19.80        1.28
   6  15  -2       10.44        1.08
   6  15  -1       16.76        1.21
   6  15   0       13.52        1.14
   6  15   1       17.44        1.22
   6  15   2        9.21        1.05
   6  15   3       18.07        1.25
   6  15   4        2.51        0.87
   6  15   5       14.75        1.18
   6  15   6        7.52        1.02
   6  15   7       34.74        1.61
   6  15   8        3.94        0.94
   6  15   9        5.04        0.97
   6  15  10        9.85        1.11
   6  15  11        3.47        0.93
   6  15  12        8.37        1.03
   6  15  13       -0.56        0.78
   6  15  14        3.64        0.84
   6  16 -13       -0.17        0.78
   6  16 -12        9.42        0.99
   6  16 -11        1.83        0.86
   6  16 -10        0.35        0.85
   6  16  -9       17.95        1.29
   6  16  -8       12.47        1.13
   6  16  -7        2.74        0.92
   6  16  -6        6.87        1.01
   6  16  -5        3.84        0.94
   6  16  -4       24.36        1.41
   6  16  -3       26.55        1.45
   6  16  -2       27.30        1.46
   6  16  -1        5.90        0.99
   6  16   0        9.07        1.05
   6  16   1        6.92        1.00
   6  16   2       28.71        1.49
   6  16   3       27.12        1.47
   6  16   4       23.59        1.39
   6  16   5        3.58        0.94
   6  16   6        7.06        1.00
   6  16   7        2.76        0.91
   6  16   8       12.21        1.12
   6  16   9       19.37        1.31
   6  16  10        0.50        0.84
   6  16  11        0.93        0.83
   6  16  12        9.39        0.99
   6  16  13       -0.53        0.76
   6  17 -11        1.29        0.78
   6  17 -10        6.30        0.94
   6  17  -9        4.67        0.94
   6  17  -8        3.35        0.90
   6  17  -7        5.47        1.00
   6  17  -6        1.87        0.91
   6  17  -5       11.99        1.10
   6  17  -4        2.39        0.88
   6  17  -3        8.63        1.05
   6  17  -2       18.53        1.28
   6  17  -1        7.15        1.02
   6  17   0        3.60        0.93
   6  17   1        6.55        1.01
   6  17   2       18.34        1.27
   6  17   3        8.73        1.04
   6  17   4        2.15        0.89
   6  17   5       10.13        1.08
   6  17   6        1.56        0.91
   6  17   7        4.20        0.99
   6  17   8        2.53        0.91
   6  17   9        5.00        0.95
   6  17  10        6.22        0.94
   6  17  11       -0.23        0.76
   6  18 -10       -0.42        0.77
   6  18  -9        0.93        0.79
   6  18  -8        3.04        0.85
   6  18  -7        8.46        1.01
   6  18  -6        6.37        0.99
   6  18  -5        4.12        0.96
   6  18  -4        1.66        0.88
   6  18  -3        7.47        1.04
   6  18  -2        1.36        0.89
   6  18  -1       10.59        1.14
   6  18   0        3.07        0.95
   6  18   1       11.31        1.14
   6  18   2        1.10        0.88
   6  18   3        8.96        1.07
   6  18   4        0.84        0.87
   6  18   5        4.68        0.95
   6  18   6        6.04        0.98
   6  18   7        9.02        1.02
   6  18   8        2.70        0.85
   6  18   9        0.82        0.77
   6  18  10       -0.65        0.76
   6  19  -8        6.88        0.94
   6  19  -7        7.07        0.93
   6  19  -6        1.95        0.83
   6  19  -5        7.10        0.96
   6  19  -4        1.92        0.85
   6  19  -3        9.86        1.06
   6  19  -2       19.50        1.28
   6  19  -1        1.07        0.86
   6  19   0       14.42        1.18
   6  19   1        1.03        0.85
   6  19   2       18.45        1.26
   6  19   3       10.09        1.07
   6  19   4        1.74        0.85
   6  19   5        7.22        0.96
   6  19   6        2.34        0.83
   6  19   7        7.88        0.94
   6  19   8        5.56        0.91
   6  20  -5        8.24        0.97
   6  20  -4        9.71        0.98
   6  20  -3        0.30        0.78
   6  20  -2        7.87        0.96
   6  20  -1        0.98        0.79
   6  20   0       12.49        1.07
   6  20   1        1.62        0.79
   6  20   2        6.53        0.93
   6  20   3        1.04        0.78
   6  20   4        9.81        0.97
   6  20   5        9.55        1.00
   7   0   1     1089.98       19.12
   7   0   2     1420.44       24.93
   7   0   3       86.60        1.88
   7   0   4      153.82        3.05
   7   0   5       16.95        0.71
   7   0   6      894.22       15.75
   7   0   7       69.23        1.76
   7   0   8       26.87        1.04
   7   0   9       52.99        1.57
   7   0  10       53.56        1.63
   7   0  11      161.90        3.60
   7   0  12       78.99        2.21
   7   0  13       18.82        1.12
   7   0  14       32.65        1.49
   7   0  15        5.93        0.95
   7   0  16        0.47        0.83
   7   0  17       30.54        1.51
   7   0  18        1.42        0.86
   7   0  19       15.44        1.16
   7   0  20       13.86        1.07
   7   1 -20        3.56        0.84
   7   1 -19        9.99        1.05
   7   1 -18        9.63        1.08
   7   1 -17       -0.24        0.82
   7   1 -16        9.93        1.06
   7   1 -15        6.67        0.99
   7   1 -14       83.22        2.46
   7   1 -13       28.67        1.32
   7   1 -12       19.89        1.10
   7   1 -11       41.05        1.46
   7   1 -10       96.05        2.39
   7   1  -9       19.50        0.94
   7   1  -8      399.01        7.42
   7   1  -7      578.01       10.36
   7   1  -6      274.41        5.16
   7   1  -5       80.97        1.84
   7   1  -4      204.54        3.90
   7   1  -3      911.27       16.00
   7   1  -2      127.94        2.56
   7   1  -1      254.88        4.69
   7   1   0      937.88       16.44
   7   1   1      252.27        4.64
   7   1   2      127.77        2.56
   7   1   3      906.85       15.92
   7   1   4      203.33        3.88
   7   1   5       81.86        1.86
   7   1   6      272.02        5.12
   7   1   7      581.51       10.43
   7   1   8      404.73        7.51
   7   1   9       18.51        0.93
   7   1  10       96.64        2.40
   7   1  11       40.75        1.46
   7   1  12       19.47        1.09
   7   1  13       28.73        1.34
   7   1  14       83.10        2.46
   7   1  15        6.90        0.99
   7   1  16        9.15        1.05
   7   1  17       -0.67        0.81
   7   1  18        9.76        1.09
   7   1  19        8.94        1.04
   7   1  20        4.40        0.85
   7   2 -20       12.89        1.03
   7   2 -19        5.01        0.93
   7   2 -18        0.57        0.86
   7   2 -17       37.44        1.66
   7   2 -16       23.99        1.41
   7   2 -15       32.05        1.55
   7   2 -14        4.78        0.89
   7   2 -13      258.72        5.40
   7   2 -12        4.09        0.75
   7   2 -11      118.73        2.86
   7   2 -10        1.89        0.62
   7   2  -9       18.63        0.93
   7   2  -8      343.06        6.48
   7   2  -7       25.32        0.98
   7   2  -6        9.83        0.65
   7   2  -5      126.84        2.64
   7   2  -4       31.38        0.96
   7   2  -3      311.54        5.70
   7   2  -2      174.74        3.37
   7   2  -1      694.69       12.18
   7   2   0        6.93        0.48
   7   2   1      696.64       12.21
   7   2   2      176.44        3.40
   7   2   3      309.83        5.68
   7   2   4       31.57        0.96
   7   2   5      129.68        2.69
   7   2   6       10.04        0.65
   7   2   7       25.57        0.98
   7   2   8      340.01        6.44
   7   2   9       18.74        0.94
   7   2  10        1.06        0.60
   7   2  11      120.23        2.89
   7   2  12        3.28        0.74
   7   2  13      264.36        5.50
   7   2  14        5.56        0.90
   7   2  15       33.55        1.58
   7   2  16       24.85        1.41
   7   2  17       37.36        1.66
   7   2  18        0.73        0.86
   7   2  19        5.62        0.94
   7   2  20       13.36        1.04
   7   3 -20        1.17        0.81
   7   3 -19        8.56        1.01
   7   3 -18       22.67        1.37
   7   3 -17       10.83        1.09
   7   3 -16       29.82        1.51
   7   3 -15       36.51        1.65
   7   3 -14        2.08        0.85
   7   3 -13       65.43        2.04
   7   3 -12       76.99        2.20
   7   3 -11       26.32        1.20
   7   3 -10       45.46        1.51
   7   3  -9       22.57        1.03
   7   3  -8       66.92        1.79
   7   3  -7      115.43        2.58
   7   3  -6      163.39        3.35
   7   3  -5       71.23        1.70
   7   3  -4       51.04        1.32
   7   3  -3      301.78        5.54
   7   3  -2       20.23        0.74
   7   3  -1      145.83        2.88
   7   3   0        9.55        0.54
   7   3   1      146.84        2.89
   7   3   2       20.23        0.74
   7   3   3      300.57        5.53
   7   3   4       51.32        1.33
   7   3   5       71.56        1.71
   7   3   6      159.82        3.29
   7   3   7      115.90        2.59
   7   3   8       68.49        1.82
   7   3   9       22.67        1.03
   7   3  10       46.58        1.53
   7   3  11       26.75        1.21
   7   3  12       78.74        2.23
   7   3  13       63.44        2.00
   7   3  14        3.27        0.88
   7   3  15       36.47        1.65
   7   3  16       28.87        1.49
   7   3  17       11.69        1.12
   7   3  18       23.32        1.38
   7   3  19        9.70        1.01
   7   3  20        0.20        0.80
   7   4 -19        4.47        0.89
   7   4 -18        7.06        1.02
   7   4 -17        6.67        0.98
   7   4 -16        5.83        0.96
   7   4 -15       18.14        1.26
   7   4 -14       12.85        1.12
   7   4 -13       26.09        1.29
   7   4 -12        7.50        0.87
   7   4 -11       23.79        1.16
   7   4 -10       13.26        0.90
   7   4  -9       43.94        1.44
   7   4  -8      190.69        3.95
   7   4  -7       78.73        1.97
   7   4  -6       44.80        1.33
   7   4  -5      105.27        2.34
   7   4  -4      113.35        2.41
   7   4  -3       98.17        2.13
   7   4  -2      120.96        2.50
   7   4  -1      103.16        2.18
   7   4   0        1.30        0.40
   7   4   1      104.77        2.21
   7   4   2      119.65        2.47
   7   4   3       98.35        2.13
   7   4   4      112.73        2.40
   7   4   5      105.50        2.35
   7   4   6       43.29        1.31
   7   4   7       78.00        1.96
   7   4   8      190.56        3.94
   7   4   9       42.12        1.42
   7   4  10       13.32        0.89
   7   4  11       24.02        1.17
   7   4  12        7.90        0.87
   7   4  13       25.83        1.29
   7   4  14       13.21        1.13
   7   4  15       18.14        1.26
   7   4  16        4.96        0.96
   7   4  17        6.07        0.99
   7   4  18        7.57        1.02
   7   4  19        5.08        0.91
   7   5 -19        0.35        0.78
   7   5 -18       10.94        1.09
   7   5 -17       35.18        1.66
   7   5 -16       18.57        1.28
   7   5 -15       10.09        1.07
   7   5 -14       37.10        1.65
   7   5 -13        6.37        0.91
   7   5 -12       71.47        2.14
   7   5 -11       51.25        1.71
   7   5 -10       30.03        1.26
   7   5  -9       36.73        1.34
   7   5  -8       15.79        0.88
   7   5  -7       19.86        0.94
   7   5  -6       32.38        1.14
   7   5  -5       25.49        0.97
   7   5  -4       39.56        1.20
   7   5  -3       27.52        0.94
   7   5  -2       29.91        0.96
   7   5  -1       28.49        0.93
   7   5   0      258.74        4.83
   7   5   1       28.88        0.93
   7   5   2       30.58        0.97
   7   5   3       27.87        0.94
   7   5   4       39.35        1.20
   7   5   5       25.22        0.97
   7   5   6       31.94        1.13
   7   5   7       19.33        0.92
   7   5   8       14.89        0.87
   7   5   9       35.81        1.32
   7   5  10       30.38        1.27
   7   5  11       49.95        1.69
   7   5  12       69.93        2.10
   7   5  13        6.20        0.91
   7   5  14       36.06        1.63
   7   5  15        9.02        1.06
   7   5  16       19.47        1.29
   7   5  17       35.57        1.67
   7   5  18       12.55        1.13
   7   5  19        0.88        0.79
   7   6 -19        3.24        0.81
   7   6 -18        6.93        0.99
   7   6 -17       13.98        1.20
   7   6 -16        0.23        0.82
   7   6 -15       14.78        1.18
   7   6 -14       21.47        1.32
   7   6 -13       31.23        1.51
   7   6 -12        0.39        0.71
   7   6 -11        3.58        0.77
   7   6 -10        7.60        0.82
   7   6  -9       45.29        1.53
   7   6  -8       42.40        1.43
   7   6  -7      100.53        2.42
   7   6  -6       96.10        2.30
   7   6  -5       25.72        1.01
   7   6  -4      130.54        2.81
   7   6  -3        1.41        0.49
   7   6  -2      101.17        2.26
   7   6  -1        0.83        0.44
   7   6   0       22.15        0.84
   7   6   1        1.12        0.44
   7   6   2      100.10        2.25
   7   6   3        1.48        0.48
   7   6   4      130.45        2.81
   7   6   5       25.15        1.00
   7   6   6       96.53        2.31
   7   6   7      103.48        2.47
   7   6   8       41.66        1.42
   7   6   9       43.97        1.50
   7   6  10        7.09        0.81
   7   6  11        3.85        0.76
   7   6  12        0.46        0.70
   7   6  13       31.52        1.51
   7   6  14       20.21        1.30
   7   6  15       14.48        1.19
   7   6  16        1.06        0.84
   7   6  17       14.01        1.20
   7   6  18        7.82        1.00
   7   6  19        2.31        0.81
   7   7 -19        0.49        0.78
   7   7 -18       18.05        1.20
   7   7 -17        1.58        0.87
   7   7 -16        1.91        0.87
   7   7 -15        0.21        0.82
   7   7 -14       19.44        1.29
   7   7 -13        8.29        1.02
   7   7 -12       55.84        1.95
   7   7 -11       25.62        1.27
   7   7 -10       77.18        2.19
   7   7  -9        8.21        0.83
   7   7  -8      111.68        2.70
   7   7  -7       13.10        0.86
   7   7  -6       28.86        1.14
   7   7  -5       19.48        0.93
   7   7  -4       21.05        0.93
   7   7  -3       24.79        0.98
   7   7  -2      105.75        2.39
   7   7  -1       16.66        0.80
   7   7   0       10.93        0.68
   7   7   1       15.61        0.79
   7   7   2      105.68        2.39
   7   7   3       23.83        0.96
   7   7   4       20.88        0.93
   7   7   5       19.57        0.93
   7   7   6       28.96        1.14
   7   7   7       15.45        0.91
   7   7   8      113.48        2.73
   7   7   9        8.99        0.84
   7   7  10       78.31        2.21
   7   7  11       25.53        1.26
   7   7  12       53.83        1.92
   7   7  13        8.18        1.02
   7   7  14       19.97        1.30
   7   7  15        1.29        0.85
   7   7  16        1.87        0.87
   7   7  17        1.78        0.88
   7   7  18       19.18        1.22
   7   7  19        0.67        0.78
   7   8 -18        2.01        0.80
   7   8 -17        4.21        0.92
   7   8 -16       61.09        2.16
   7   8 -15       10.71        1.09
   7   8 -14       15.44        1.19
   7   8 -13       28.09        1.48
   7   8 -12       39.65        1.69
   7   8 -11       15.38        1.07
   7   8 -10        8.15        0.88
   7   8  -9        5.53        0.79
   7   8  -8       18.87        1.05
   7   8  -7       46.99        1.55
   7   8  -6        2.24        0.62
   7   8  -5       11.43        0.80
   7   8  -4       43.13        1.39
   7   8  -3       47.28        1.44
   7   8  -2      137.32        2.99
   7   8  -1        3.91        0.58
   7   8   0        3.75        0.58
   7   8   1        3.74        0.58
   7   8   2      136.14        2.97
   7   8   3       46.10        1.42
   7   8   4       42.13        1.37
   7   8   5       11.67        0.80
   7   8   6        1.85        0.62
   7   8   7       46.38        1.54
   7   8   8       18.81        1.04
   7   8   9        5.66        0.78
   7   8  10        8.08        0.88
   7   8  11       16.28        1.10
   7   8  12       41.56        1.72
   7   8  13       28.16        1.47
   7   8  14       14.59        1.18
   7   8  15       10.40        1.08
   7   8  16       63.72        2.20
   7   8  17        3.40        0.90
   7   8  18        0.91        0.78
   7   9 -18        8.05        0.93
   7   9 -17        2.64        0.85
   7   9 -16        1.18        0.85
   7   9 -15        6.54        0.99
   7   9 -14       35.91        1.64
   7   9 -13        3.23        0.92
   7   9 -12       48.64        1.88
   7   9 -11        6.91        0.94
   7   9 -10        2.30        0.75
   7   9  -9       48.81        1.71
   7   9  -8        2.51        0.72
   7   9  -7       32.04        1.31
   7   9  -6       54.79        1.70
   7   9  -5       11.19        0.84
   7   9  -4       19.09        0.98
   7   9  -3       36.56        1.29
   7   9  -2       42.64        1.39
   7   9  -1       31.03        1.17
   7   9   0       34.29        1.23
   7   9   1       31.53        1.18
   7   9   2       43.11        1.41
   7   9   3       37.54        1.31
   7   9   4       18.62        0.97
   7   9   5       11.48        0.84
   7   9   6       55.43        1.72
   7   9   7       33.34        1.33
   7   9   8        2.37        0.71
   7   9   9       48.94        1.70
   7   9  10        1.96        0.75
   7   9  11        7.17        0.95
   7   9  12       50.08        1.91
   7   9  13        3.80        0.92
   7   9  14       34.48        1.62
   7   9  15        5.63        0.97
   7   9  16        0.63        0.84
   7   9  17        1.65        0.84
   7   9  18        8.18        0.92
   7  10 -17        2.75        0.82
   7  10 -16        4.89        0.93
   7  10 -15        0.25        0.85
   7  10 -14       -0.96        0.81
   7  10 -13        3.95        0.92
   7  10 -12        4.42        0.94
   7  10 -11        0.41        0.83
   7  10 -10       10.70        1.03
   7  10  -9       57.48        1.90
   7  10  -8       26.91        1.28
   7  10  -7       28.90        1.29
   7  10  -6       38.87        1.46
   7  10  -5       17.70        1.02
   7  10  -4        0.94        0.62
   7  10  -3        7.01        0.75
   7  10  -2       24.67        1.10
   7  10  -1       43.28        1.44
   7  10   0       57.82        1.71
   7  10   1       44.06        1.46
   7  10   2       24.52        1.11
   7  10   3        7.18        0.75
   7  10   4        0.44        0.61
   7  10   5       17.41        1.01
   7  10   6       38.26        1.45
   7  10   7       29.24        1.30
   7  10   8       26.83        1.27
   7  10   9       58.94        1.93
   7  10  10       10.25        1.02
   7  10  11        0.70        0.82
   7  10  12        5.52        0.97
   7  10  13        3.73        0.91
   7  10  14        0.25        0.83
   7  10  15        0.42        0.84
   7  10  16        6.09        0.95
   7  10  17        1.70        0.81
   7  11 -17       11.30        1.03
   7  11 -16        0.22        0.80
   7  11 -15       18.07        1.26
   7  11 -14        1.00        0.89
   7  11 -13        3.38        0.92
   7  11 -12        3.46        0.92
   7  11 -11       13.18        1.16
   7  11 -10        6.79        0.99
   7  11  -9       36.91        1.60
   7  11  -8        5.02        0.84
   7  11  -7        4.80        0.81
   7  11  -6       27.57        1.28
   7  11  -5        5.81        0.80
   7  11  -4       19.68        1.08
   7  11  -3       54.78        1.74
   7  11  -2        6.86        0.78
   7  11  -1       17.67        1.01
   7  11   0       44.00        1.52
   7  11   1       18.47        1.02
   7  11   2        6.97        0.78
   7  11   3       53.15        1.71
   7  11   4       19.97        1.09
   7  11   5        5.70        0.79
   7  11   6       27.70        1.28
   7  11   7        5.21        0.81
   7  11   8        4.08        0.82
   7  11   9       38.22        1.62
   7  11  10        7.54        1.01
   7  11  11       13.49        1.15
   7  11  12        3.98        0.92
   7  11  13        3.95        0.92
   7  11  14       -0.17        0.85
   7  11  15       17.25        1.23
   7  11  16        1.11        0.81
   7  11  17        9.46        1.01
   7  12 -16        1.13        0.79
   7  12 -15       16.38        1.19
   7  12 -14        0.92        0.86
   7  12 -13       20.78        1.36
   7  12 -12        1.74        0.88
   7  12 -11       15.95        1.22
   7  12 -10        1.52        0.88
   7  12  -9        0.84        0.83
   7  12  -8       11.71        1.09
   7  12  -7       13.21        1.07
   7  12  -6        8.19        0.91
   7  12  -5       18.71        1.11
   7  12  -4       17.12        1.07
   7  12  -3       47.24        1.66
   7  12  -2        2.42        0.69
   7  12  -1        1.37        0.67
   7  12   0        1.02        0.67
   7  12   1        1.23        0.67
   7  12   2        2.72        0.71
   7  12   3       47.04        1.65
   7  12   4       16.73        1.06
   7  12   5       18.59        1.11
   7  12   6        8.39        0.91
   7  12   7       13.54        1.08
   7  12   8       11.97        1.10
   7  12   9        0.32        0.82
   7  12  10        1.78        0.86
   7  12  11       14.77        1.19
   7  12  12        1.43        0.86
   7  12  13       22.55        1.40
   7  12  14        0.30        0.83
   7  12  15       15.77        1.16
   7  12  16        2.06        0.79
   7  13 -15        1.97        0.80
   7  13 -14        1.69        0.84
   7  13 -13        1.50        0.88
   7  13 -12        9.97        1.11
   7  13 -11        3.52        0.90
   7  13 -10       12.05        1.14
   7  13  -9        3.22        0.91
   7  13  -8        5.16        0.96
   7  13  -7       65.04        2.19
   7  13  -6       39.14        1.68
   7  13  -5        2.73        0.83
   7  13  -4        2.33        0.79
   7  13  -3       25.07        1.27
   7  13  -2       33.08        1.42
   7  13  -1        3.16        0.76
   7  13   0       14.90        1.04
   7  13   1        3.31        0.77
   7  13   2       32.47        1.41
   7  13   3       25.79        1.29
   7  13   4        2.85        0.79
   7  13   5        3.45        0.85
   7  13   6       38.24        1.66
   7  13   7       66.67        2.22
   7  13   8        3.89        0.93
   7  13   9        3.13        0.90
   7  13  10       11.72        1.13
   7  13  11        2.28        0.89
   7  13  12        9.52        1.11
   7  13  13        3.20        0.90
   7  13  14        2.40        0.86
   7  13  15        0.49        0.77
   7  14 -14       -0.42        0.77
   7  14 -13       19.72        1.26
   7  14 -12        3.57        0.93
   7  14 -11       30.39        1.57
   7  14 -10        2.62        0.92
   7  14  -9        2.95        0.90
   7  14  -8        4.81        0.96
   7  14  -7        7.63        1.03
   7  14  -6        7.68        1.02
   7  14  -5       10.71        1.09
   7  14  -4       13.59        1.13
   7  14  -3       49.90        1.89
   7  14  -2        6.68        0.94
   7  14  -1       62.09        2.08
   7  14   0       13.96        1.09
   7  14   1       60.63        2.05
   7  14   2        6.99        0.95
   7  14   3       49.76        1.88
   7  14   4       13.97        1.14
   7  14   5       10.84        1.08
   7  14   6        7.66        1.01
   7  14   7        8.44        1.03
   7  14   8        4.57        0.96
   7  14   9        2.62        0.92
   7  14  10        4.00        0.94
   7  14  11       29.98        1.56
   7  14  12        1.37        0.88
   7  14  13       18.35        1.24
   7  14  14        0.43        0.78
   7  15 -13        1.21        0.80
   7  15 -12        3.27        0.90
   7  15 -11        5.57        0.96
   7  15 -10        8.72        1.08
   7  15  -9       45.35        1.81
   7  15  -8       21.87        1.36
   7  15  -7       12.29        1.16
   7  15  -6       28.17        1.49
   7  15  -5        4.68        0.95
   7  15  -4        3.49        0.92
   7  15  -3        4.93        0.95
   7  15  -2        9.97        1.08
   7  15  -1       42.43        1.76
   7  15   0       15.26        1.20
   7  15   1       41.82        1.75
   7  15   2        9.97        1.07
   7  15   3        4.38        0.93
   7  15   4        3.04        0.91
   7  15   5        4.67        0.95
   7  15   6       29.63        1.51
   7  15   7       14.51        1.18
   7  15   8       22.08        1.35
   7  15   9       44.01        1.79
   7  15  10        8.50        1.09
   7  15  11        4.89        0.95
   7  15  12        3.88        0.89
   7  15  13        2.04        0.81
   7  16 -12        8.40        0.95
   7  16 -11        6.73        0.94
   7  16 -10        4.27        0.93
   7  16  -9        1.13        0.88
   7  16  -8        9.36        1.09
   7  16  -7        1.45        0.88
   7  16  -6       58.11        2.07
   7  16  -5       19.23        1.31
   7  16  -4       54.14        2.01
   7  16  -3        4.17        0.95
   7  16  -2       18.60        1.28
   7  16  -1       40.58        1.76
   7  16   0       13.21        1.17
   7  16   1       40.77        1.75
   7  16   2       18.52        1.27
   7  16   3        4.03        0.95
   7  16   4       53.04        1.99
   7  16   5       19.20        1.31
   7  16   6       58.26        2.08
   7  16   7        1.78        0.88
   7  16   8        9.75        1.10
   7  16   9        2.51        0.90
   7  16  10        4.60        0.93
   7  16  11        5.52        0.92
   7  16  12        8.38        0.95
   7  17 -11        2.54        0.83
   7  17 -10        6.94        0.94
   7  17  -9       11.01        1.06
   7  17  -8       21.34        1.33
   7  17  -7       37.71        1.68
   7  17  -6       -0.34        0.86
   7  17  -5       13.52        1.20
   7  17  -4        3.37        0.91
   7  17  -3        7.32        1.02
   7  17  -2       12.62        1.16
   7  17  -1       19.60        1.32
   7  17   0       85.02        2.58
   7  17   1       20.01        1.32
   7  17   2       14.14        1.17
   7  17   3        5.66        0.98
   7  17   4        2.80        0.90
   7  17   5       12.42        1.17
   7  17   6        0.27        0.87
   7  17   7       35.34        1.64
   7  17   8       21.41        1.32
   7  17   9        9.77        1.03
   7  17  10        7.01        0.94
   7  17  11        1.32        0.81
   7  18  -9        2.15        0.81
   7  18  -8        3.22        0.86
   7  18  -7        3.33        0.86
   7  18  -6        1.30        0.86
   7  18  -5       30.21        1.50
   7  18  -4       15.67        1.22
   7  18  -3       11.90        1.13
   7  18  -2       15.73        1.24
   7  18  -1        9.34        1.09
   7  18   0        0.92        0.89
   7  18   1        9.46        1.09
   7  18   2       15.09        1.22
   7  18   3       11.19        1.12
   7  18   4       16.13        1.22
   7  18   5       29.92        1.50
   7  18   6        0.81        0.85
   7  18   7        3.51        0.86
   7  18   8        2.07        0.82
   7  18   9        2.52        0.80
   7  19  -7       12.18        1.06
   7  19  -6        1.60        0.80
   7  19  -5        6.09        0.92
   7  19  -4        2.03        0.83
   7  19  -3        1.62        0.82
   7  19  -2        1.61        0.83
   7  19  -1        1.66        0.85
   7  19   0       31.32        1.51
   7  19   1        1.27        0.82
   7  19   2        0.90        0.82
   7  19   3        1.24        0.81
   7  19   4        1.65        0.81
   7  19   5        5.85        0.91
   7  19   6        1.89        0.79
   7  19   7       12.24        1.05
   7  20  -3        0.68        0.79
   7  20  -2        0.12        0.76
   7  20  -1        1.99        0.80
   7  20   0       -0.38        0.75
   7  20   1        2.12        0.80
   7  20   2        1.10        0.76
   7  20   3       -0.07        0.78
   8   0   0       52.38        1.32
   8   0   1      258.05        4.80
   8   0   2      149.43        2.98
   8   0   3        5.96        0.51
   8   0   4       53.96        1.40
   8   0   5      217.33        4.25
   8   0   6        9.07        0.67
   8   0   7        0.08        0.50
   8   0   8      128.15        2.88
   8   0   9       16.25        0.92
   8   0  10        6.22        0.74
   8   0  11       34.38        1.38
   8   0  12       11.79        0.96
   8   0  13       60.75        1.97
   8   0  14       20.49        1.29
   8   0  15        2.85        0.90
   8   0  16        2.29        0.87
   8   0  17        2.52        0.88
   8   0  18       33.28        1.58
   8   0  19        0.83        0.80
   8   1 -19       13.22        1.09
   8   1 -18       14.14        1.16
   8   1 -17        8.64        1.02
   8   1 -16        1.67        0.86
   8   1 -15        3.24        0.90
   8   1 -14        9.35        1.03
   8   1 -13       73.91        2.21
   8   1 -12        8.01        0.89
   8   1 -11       12.27        0.92
   8   1 -10        9.34        0.81
   8   1  -9        3.04        0.64
   8   1  -8       15.64        0.87
   8   1  -7      115.59        2.62
   8   1  -6       21.01        0.90
   8   1  -5      108.15        2.40
   8   1  -4      177.51        3.51
   8   1  -3       50.81        1.33
   8   1  -2       35.56        1.04
   8   1  -1       29.19        0.92
   8   1   0      123.07        2.52
   8   1   1       28.99        0.92
   8   1   2       34.44        1.03
   8   1   3       51.25        1.33
   8   1   4      175.41        3.48
   8   1   5      108.35        2.41
   8   1   6       19.95        0.89
   8   1   7      114.97        2.61
   8   1   8       15.17        0.86
   8   1   9        3.44        0.65
   8   1  10        9.42        0.82
   8   1  11       12.16        0.92
   8   1  12        8.48        0.88
   8   1  13       73.87        2.21
   8   1  14        9.79        1.04
   8   1  15        3.98        0.91
   8   1  16        1.66        0.86
   8   1  17        7.26        0.99
   8   1  18       12.69        1.13
   8   1  19       12.65        1.08
   8   2 -19       19.42        1.22
   8   2 -18        7.09        1.02
   8   2 -17        0.49        0.87
   8   2 -16        3.28        0.92
   8   2 -15       21.23        1.32
   8   2 -14       30.72        1.51
   8   2 -13        2.25        0.82
   8   2 -12       20.08        1.14
   8   2 -11       14.83        0.99
   8   2 -10       47.21        1.57
   8   2  -9       28.47        1.17
   8   2  -8       89.34        2.22
   8   2  -7       22.17        0.97
   8   2  -6       73.57        1.85
   8   2  -5      243.82        4.71
   8   2  -4       57.73        1.48
   8   2  -3      124.12        2.59
   8   2  -2       33.78        1.03
   8   2  -1       29.94        0.95
   8   2   0       65.52        1.56
   8   2   1       29.96        0.95
   8   2   2       34.63        1.04
   8   2   3      120.72        2.53
   8   2   4       56.73        1.46
   8   2   5      242.54        4.69
   8   2   6       73.17        1.85
   8   2   7       22.70        0.98
   8   2   8       89.30        2.22
   8   2   9       28.16        1.17
   8   2  10       47.29        1.57
   8   2  11       14.20        0.98
   8   2  12       20.39        1.15
   8   2  13        2.83        0.83
   8   2  14       30.10        1.51
   8   2  15       20.62        1.31
   8   2  16        4.66        0.94
   8   2  17        0.70        0.85
   8   2  18        8.28        1.03
   8   2  19       19.78        1.22
   8   3 -19       11.40        1.03
   8   3 -18        0.81        0.85
   8   3 -17        7.51        1.04
   8   3 -16        5.79        0.97
   8   3 -15       43.01        1.79
   8   3 -14       46.56        1.85
   8   3 -13       40.96        1.66
   8   3 -12       76.31        2.23
   8   3 -11       22.37        1.16
   8   3 -10      121.93        2.92
   8   3  -9       59.21        1.76
   8   3  -8       12.07        0.82
   8   3  -7       14.75        0.83
   8   3  -6       45.00        1.37
   8   3  -5       90.06        2.12
   8   3  -4       47.15        1.34
   8   3  -3      324.27        5.99
   8   3  -2       71.31        1.69
   8   3  -1       85.49        1.92
   8   3   0      547.54        9.55
   8   3   1       85.11        1.91
   8   3   2       71.96        1.70
   8   3   3      321.54        5.95
   8   3   4       47.93        1.36
   8   3   5       90.01        2.12
   8   3   6       45.00        1.37
   8   3   7       15.64        0.85
   8   3   8       12.34        0.83
   8   3   9       59.04        1.75
   8   3  10      123.95        2.95
   8   3  11       20.83        1.13
   8   3  12       78.96        2.27
   8   3  13       40.55        1.66
   8   3  14       46.08        1.83
   8   3  15       42.85        1.78
   8   3  16        4.52        0.95
   8   3  17        5.53        1.00
   8   3  18        2.35        0.88
   8   3  19       10.70        1.02
   8   4 -19        0.41        0.77
   8   4 -18       10.08        1.07
   8   4 -17       26.45        1.48
   8   4 -16       13.17        1.16
   8   4 -15       17.05        1.25
   8   4 -14       30.73        1.54
   8   4 -13       37.47        1.61
   8   4 -12       12.69        1.01
   8   4 -11        4.21        0.78
   8   4 -10      117.78        2.87
   8   4  -9       31.98        1.28
   8   4  -8       76.64        2.03
   8   4  -7       20.79        0.98
   8   4  -6      139.31        3.03
   8   4  -5      238.27        4.66
   8   4  -4        8.80        0.66
   8   4  -3       37.12        1.16
   8   4  -2        7.15        0.57
   8   4  -1       42.57        1.21
   8   4   0      127.68        2.65
   8   4   1       42.33        1.20
   8   4   2        7.33        0.57
   8   4   3       35.84        1.14
   8   4   4        8.75        0.65
   8   4   5      237.07        4.64
   8   4   6      138.52        3.01
   8   4   7       20.85        0.97
   8   4   8       75.94        2.03
   8   4   9       33.08        1.30
   8   4  10      114.81        2.82
   8   4  11        4.73        0.78
   8   4  12       12.91        1.01
   8   4  13       35.66        1.57
   8   4  14       32.48        1.56
   8   4  15       18.02        1.28
   8   4  16       14.30        1.17
   8   4  17       29.39        1.52
   8   4  18       10.15        1.04
   8   4  19        0.43        0.78
   8   5 -19       29.29        1.37
   8   5 -18        1.93        0.86
   8   5 -17        8.10        1.05
   8   5 -16        9.61        1.06
   8   5 -15       68.14        2.27
   8   5 -14        0.97        0.84
   8   5 -13       30.11        1.49
   8   5 -12        5.49        0.86
   8   5 -11      154.05        3.58
   8   5 -10       69.61        2.05
   8   5  -9       91.59        2.38
   8   5  -8       25.40        1.12
   8   5  -7       52.21        1.59
   8   5  -6      111.80        2.59
   8   5  -5       57.48        1.61
   8   5  -4       65.83        1.72
   8   5  -3       29.56        1.06
   8   5  -2       28.11        1.02
   8   5  -1        5.47        0.57
   8   5   0        0.02        0.46
   8   5   1        5.77        0.57
   8   5   2       29.05        1.03
   8   5   3       28.77        1.04
   8   5   4       67.41        1.75
   8   5   5       57.14        1.60
   8   5   6      113.06        2.61
   8   5   7       49.64        1.54
   8   5   8       25.80        1.13
   8   5   9       90.06        2.36
   8   5  10       72.08        2.09
   8   5  11      153.10        3.56
   8   5  12        5.31        0.85
   8   5  13       29.20        1.47
   8   5  14        0.12        0.83
   8   5  15       66.96        2.25
   8   5  16        9.26        1.07
   8   5  17        7.22        1.05
   8   5  18        3.04        0.87
   8   5  19       29.73        1.37
   8   6 -19        3.87        0.85
   8   6 -18        9.66        1.02
   8   6 -17        2.95        0.92
   8   6 -16       56.64        2.09
   8   6 -15        2.45        0.90
   8   6 -14       18.96        1.28
   8   6 -13        9.59        1.06
   8   6 -12       29.40        1.43
   8   6 -11        7.35        0.89
   8   6 -10      112.48        2.83
   8   6  -9       98.84        2.54
   8   6  -8       61.13        1.82
   8   6  -7       48.71        1.55
   8   6  -6      125.96        2.87
   8   6  -5       87.05        2.16
   8   6  -4       50.92        1.50
   8   6  -3       46.77        1.40
   8   6  -2       88.71        2.11
   8   6  -1      268.18        5.13
   8   6   0      231.26        4.51
   8   6   1      265.71        5.09
   8   6   2       87.60        2.10
   8   6   3       45.81        1.38
   8   6   4       52.09        1.52
   8   6   5       86.35        2.15
   8   6   6      124.05        2.83
   8   6   7       46.77        1.52
   8   6   8       59.77        1.79
   8   6   9      100.03        2.56
   8   6  10      108.78        2.76
   8   6  11        9.07        0.91
   8   6  12       28.47        1.41
   8   6  13        9.24        1.05
   8   6  14       19.20        1.29
   8   6  15        2.62        0.89
   8   6  16       57.03        2.11
   8   6  17        4.16        0.93
   8   6  18        8.90        1.01
   8   6  19        3.62        0.85
   8   7 -18        8.07        0.95
   8   7 -17        3.59        0.91
   8   7 -16        1.52        0.87
   8   7 -15        9.22        1.04
   8   7 -14        6.51        0.98
   8   7 -13        3.97        0.93
   8   7 -12       46.29        1.83
   8   7 -11        8.14        0.93
   8   7 -10       72.29        2.15
   8   7  -9       19.72        1.11
   8   7  -8        9.61        0.85
   8   7  -7       28.91        1.22
   8   7  -6        4.14        0.68
   8   7  -5      207.68        4.27
   8   7  -4      230.26        4.61
   8   7  -3       71.91        1.89
   8   7  -2       94.73        2.27
   8   7  -1       34.64        1.20
   8   7   0      247.14        4.83
   8   7   1       32.77        1.16
   8   7   2       93.24        2.24
   8   7   3       70.03        1.85
   8   7   4      233.64        4.67
   8   7   5      212.95        4.35
   8   7   6        4.12        0.69
   8   7   7       29.29        1.23
   8   7   8        9.02        0.85
   8   7   9       18.84        1.09
   8   7  10       70.84        2.12
   8   7  11        9.45        0.95
   8   7  12       45.78        1.81
   8   7  13        4.40        0.92
   8   7  14        6.93        1.00
   8   7  15        8.12        1.04
   8   7  16        0.94        0.88
   8   7  17        3.60        0.91
   8   7  18        7.73        0.95
   8   8 -18        5.04        0.85
   8   8 -17        3.71        0.89
   8   8 -16       10.62        1.09
   8   8 -15        5.90        0.97
   8   8 -14       15.75        1.21
   8   8 -13        7.10        1.00
   8   8 -12        9.34        1.05
   8   8 -11        6.71        0.95
   8   8 -10       78.69        2.29
   8   8  -9       46.61        1.67
   8   8  -8       65.96        1.98
   8   8  -7       75.32        2.11
   8   8  -6        4.52        0.72
   8   8  -5       52.23        1.63
   8   8  -4       18.32        0.98
   8   8  -3      161.23        3.47
   8   8  -2      266.33        5.23
   8   8  -1       27.04        1.11
   8   8   0      128.89        2.89
   8   8   1       25.44        1.08
   8   8   2      264.98        5.21
   8   8   3      158.65        3.43
   8   8   4       18.42        0.98
   8   8   5       52.17        1.63
   8   8   6        5.36        0.73
   8   8   7       74.54        2.10
   8   8   8       65.05        1.97
   8   8   9       47.75        1.68
   8   8  10       80.48        2.32
   8   8  11        6.02        0.93
   8   8  12        9.27        1.05
   8   8  13        5.28        0.97
   8   8  14       14.98        1.19
   8   8  15        6.61        0.98
   8   8  16        9.63        1.08
   8   8  17        4.44        0.89
   8   8  18        2.58        0.81
   8   9 -17        5.83        0.90
   8   9 -16        1.08        0.84
   8   9 -15       18.80        1.31
   8   9 -14        4.54        0.95
   8   9 -13        7.22        1.02
   8   9 -12       24.47        1.40
   8   9 -11        4.06        0.93
   8   9 -10      110.87        2.97
   8   9  -9       22.53        1.23
   8   9  -8       67.69        2.05
   8   9  -7       31.43        1.34
   8   9  -6        8.43        0.84
   8   9  -5      123.13        2.93
   8   9  -4       47.07        1.56
   8   9  -3      104.21        2.55
   8   9  -2      178.67        3.81
   8   9  -1       28.85        1.18
   8   9   0      325.17        6.27
   8   9   1       28.81        1.19
   8   9   2      180.66        3.84
   8   9   3      103.49        2.54
   8   9   4       45.54        1.54
   8   9   5      124.55        2.96
   8   9   6        8.06        0.83
   8   9   7       28.91        1.29
   8   9   8       70.31        2.10
   8   9   9       20.25        1.19
   8   9  10      114.53        3.03
   8   9  11        4.91        0.95
   8   9  12       24.82        1.40
   8   9  13        6.90        1.02
   8   9  14        4.39        0.96
   8   9  15       17.85        1.29
   8   9  16        0.96        0.84
   8   9  17        6.13        0.91
   8  10 -17        3.08        0.82
   8  10 -16        3.21        0.87
   8  10 -15        4.49        0.94
   8  10 -14        7.73        1.04
   8  10 -13        0.04        0.83
   8  10 -12        9.24        1.07
   8  10 -11       14.59        1.20
   8  10 -10        2.27        0.88
   8  10  -9       12.85        1.08
   8  10  -8        0.22        0.71
   8  10  -7       50.09        1.73
   8  10  -6       33.52        1.40
   8  10  -5      145.39        3.37
   8  10  -4       98.29        2.53
   8  10  -3      162.41        3.62
   8  10  -2        2.30        0.69
   8  10  -1       75.94        2.09
   8  10   0        9.53        0.83
   8  10   1       72.73        2.03
   8  10   2        1.55        0.67
   8  10   3      161.79        3.60
   8  10   4       97.32        2.51
   8  10   5      145.38        3.37
   8  10   6       34.06        1.41
   8  10   7       50.08        1.74
   8  10   8        0.40        0.72
   8  10   9       14.04        1.11
   8  10  10        1.38        0.87
   8  10  11       16.05        1.21
   8  10  12        8.99        1.06
   8  10  13        0.50        0.84
   8  10  14        6.66        1.02
   8  10  15        5.33        0.95
   8  10  16        2.92        0.86
   8  10  17        1.73        0.79
   8  11 -16        4.66        0.88
   8  11 -15        1.73        0.83
   8  11 -14        3.59        0.93
   8  11 -13        1.29        0.87
   8  11 -12       12.73        1.15
   8  11 -11       29.37        1.53
   8  11 -10        7.45        1.03
   8  11  -9       26.45        1.44
   8  11  -8       54.18        1.95
   8  11  -7       62.04        2.01
   8  11  -6        9.92        0.93
   8  11  -5        3.23        0.76
   8  11  -4        8.48        0.88
   8  11  -3       63.71        1.95
   8  11  -2       69.42        2.03
   8  11  -1       30.50        1.30
   8  11   0       82.39        2.26
   8  11   1       29.29        1.28
   8  11   2       68.44        2.02
   8  11   3       65.22        1.97
   8  11   4        7.97        0.86
   8  11   5        3.05        0.77
   8  11   6       10.18        0.95
   8  11   7       61.47        2.01
   8  11   8       54.65        1.96
   8  11   9       26.08        1.43
   8  11  10        7.84        1.02
   8  11  11       31.33        1.54
   8  11  12       13.41        1.16
   8  11  13        0.64        0.86
   8  11  14        3.81        0.92
   8  11  15        0.75        0.83
   8  11  16        4.85        0.88
   8  12 -15        3.98        0.85
   8  12 -14        5.09        0.93
   8  12 -13       25.94        1.46
   8  12 -12       10.09        1.08
   8  12 -11       37.10        1.68
   8  12 -10        3.31        0.92
   8  12  -9       35.11        1.63
   8  12  -8       13.99        1.17
   8  12  -7       14.83        1.18
   8  12  -6       18.40        1.19
   8  12  -5       70.74        2.16
   8  12  -4       39.60        1.56
   8  12  -3       11.56        0.98
   8  12  -2       24.77        1.23
   8  12  -1       21.61        1.16
   8  12   0        0.14        0.68
   8  12   1       21.33        1.16
   8  12   2       25.48        1.25
   8  12   3       11.21        0.96
   8  12   4       40.53        1.58
   8  12   5       70.42        2.15
   8  12   6       18.15        1.20
   8  12   7       13.88        1.16
   8  12   8       13.95        1.17
   8  12   9       32.71        1.58
   8  12  10        2.65        0.91
   8  12  11       37.84        1.68
   8  12  12        9.93        1.08
   8  12  13       25.34        1.44
   8  12  14        3.97        0.93
   8  12  15        2.26        0.85
   8  13 -15        3.58        0.87
   8  13 -14       22.16        1.28
   8  13 -13        2.19        0.88
   8  13 -12       16.73        1.26
   8  13 -11       17.82        1.28
   8  13 -10        2.92        0.92
   8  13  -9        0.84        0.87
   8  13  -8        6.18        1.00
   8  13  -7        0.50        0.85
   8  13  -6       21.08        1.33
   8  13  -5        1.99        0.88
   8  13  -4       41.91        1.73
   8  13  -3       25.26        1.34
   8  13  -2        2.26        0.81
   8  13  -1        6.11        0.89
   8  13   0        1.16        0.74
   8  13   1        5.84        0.87
   8  13   2        1.88        0.81
   8  13   3       24.88        1.33
   8  13   4       43.45        1.76
   8  13   5        2.27        0.86
   8  13   6       22.00        1.33
   8  13   7        1.02        0.85
   8  13   8        5.86        0.99
   8  13   9        0.94        0.86
   8  13  10        3.90        0.93
   8  13  11       18.88        1.30
   8  13  12       16.24        1.24
   8  13  13        2.42        0.89
   8  13  14       22.09        1.27
   8  13  15        3.40        0.86
   8  14 -14       -0.04        0.79
   8  14 -13        5.15        0.92
   8  14 -12        1.51        0.87
   8  14 -11       10.09        1.09
   8  14 -10       18.30        1.33
   8  14  -9        6.98        1.01
   8  14  -8        0.95        0.87
   8  14  -7        3.15        0.91
   8  14  -6       20.01        1.30
   8  14  -5       10.83        1.09
   8  14  -4       19.83        1.30
   8  14  -3       10.96        1.09
   8  14  -2       11.47        1.10
   8  14  -1       14.77        1.17
   8  14   0        0.34        0.80
   8  14   1       16.78        1.21
   8  14   2       11.39        1.10
   8  14   3       12.78        1.12
   8  14   4       16.94        1.25
   8  14   5       11.00        1.09
   8  14   6       20.81        1.32
   8  14   7        3.90        0.93
   8  14   8        1.56        0.88
   8  14   9        7.00        1.01
   8  14  10       19.97        1.36
   8  14  11        9.27        1.08
   8  14  12        1.32        0.85
   8  14  13        5.47        0.91
   8  14  14        0.64        0.78
   8  15 -13        1.11        0.82
   8  15 -12        3.44        0.85
   8  15 -11        5.43        0.94
   8  15 -10       25.45        1.44
   8  15  -9        1.13        0.87
   8  15  -8       -0.40        0.82
   8  15  -7       29.13        1.49
   8  15  -6        1.68        0.90
   8  15  -5        2.97        0.91
   8  15  -4        4.62        0.95
   8  15  -3       32.54        1.57
   8  15  -2        3.37        0.91
   8  15  -1        1.22        0.84
   8  15   0       22.30        1.34
   8  15   1        0.82        0.84
   8  15   2        1.85        0.89
   8  15   3       30.68        1.54
   8  15   4        4.30        0.94
   8  15   5        1.96        0.89
   8  15   6        2.70        0.91
   8  15   7       29.63        1.51
   8  15   8        0.65        0.82
   8  15   9        2.12        0.90
   8  15  10       25.81        1.43
   8  15  11        5.90        0.95
   8  15  12        3.49        0.86
   8  15  13        0.60        0.81
   8  16 -11        0.34        0.76
   8  16 -10        0.99        0.83
   8  16  -9        2.71        0.90
   8  16  -8        4.22        0.94
   8  16  -7        0.78        0.89
   8  16  -6        2.45        0.94
   8  16  -5       12.30        1.14
   8  16  -4        5.58        0.98
   8  16  -3        7.15        1.02
   8  16  -2        3.27        0.93
   8  16  -1        7.49        1.03
   8  16   0        0.55        0.86
   8  16   1        6.66        1.01
   8  16   2        3.31        0.92
   8  16   3        7.21        1.02
   8  16   4        5.23        0.97
   8  16   5       12.70        1.14
   8  16   6        2.45        0.95
   8  16   7        2.38        0.91
   8  16   8        5.10        0.95
   8  16   9        2.70        0.89
   8  16  10        2.04        0.83
   8  16  11        0.54        0.75
   8  17 -10        4.89        0.89
   8  17  -9        1.22        0.81
   8  17  -8        1.51        0.83
   8  17  -7        6.44        0.98
   8  17  -6        2.21        0.90
   8  17  -5        5.87        1.00
   8  17  -4        7.27        1.05
   8  17  -3        4.81        0.98
   8  17  -2        1.39        0.88
   8  17  -1        3.44        0.96
   8  17   0       12.61        1.17
   8  17   1        3.94        0.96
   8  17   2        0.05        0.86
   8  17   3        3.80        0.97
   8  17   4        6.26        1.02
   8  17   5        6.16        1.00
   8  17   6        2.22        0.90
   8  17   7        6.43        0.99
   8  17   8        0.17        0.81
   8  17   9        1.38        0.81
   8  17  10        5.48        0.90
   8  18  -8        7.78        0.94
   8  18  -7        1.16        0.81
   8  18  -6        4.35        0.89
   8  18  -5        0.61        0.83
   8  18  -4        4.14        0.92
   8  18  -3        4.63        0.94
   8  18  -2       17.12        1.23
   8  18  -1       -0.76        0.80
   8  18   0        0.67        0.85
   8  18   1       -0.29        0.83
   8  18   2       16.29        1.22
   8  18   3        4.01        0.94
   8  18   4        5.43        0.94
   8  18   5        2.78        0.86
   8  18   6        4.96        0.90
   8  18   7        0.88        0.79
   8  18   8        7.42        0.94
   8  19  -5        0.70        0.78
   8  19  -4        1.03        0.79
   8  19  -3        6.69        0.93
   8  19  -2        2.95        0.87
   8  19  -1        4.06        0.87
   8  19   0        3.67        0.88
   8  19   1        2.35        0.86
   8  19   2        3.55        0.87
   8  19   3        6.49        0.93
   8  19   4        0.26        0.77
   8  19   5        0.60        0.77
   9   0   1       13.28        0.69
   9   0   2       16.98        0.79
   9   0   3      263.97        5.05
   9   0   4       61.78        1.64
   9   0   5       35.96        1.20
   9   0   6       94.32        2.27
   9   0   7        2.28        0.59
   9   0   8       36.66        1.33
   9   0   9       16.68        0.98
   9   0  10       14.04        0.96
   9   0  11       20.26        1.12
   9   0  12       22.50        1.21
   9   0  13        1.15        0.83
   9   0  14        1.17        0.86
   9   0  15        0.44        0.82
   9   0  16       25.21        1.41
   9   0  17        0.49        0.86
   9   0  18        2.00        0.86
   9   0  19       12.14        1.03
   9   1 -19        0.74        0.78
   9   1 -18       14.00        1.15
   9   1 -17       15.64        1.24
   9   1 -16        3.84        0.94
   9   1 -15       13.79        1.16
   9   1 -14       40.93        1.73
   9   1 -13        2.98        0.87
   9   1 -12       71.23        2.15
   9   1 -11       38.49        1.50
   9   1 -10       24.23        1.17
   9   1  -9       47.71        1.58
   9   1  -8        2.34        0.64
   9   1  -7        1.99        0.61
   9   1  -6       18.49        0.91
   9   1  -5        5.49        0.62
   9   1  -4        5.14        0.59
   9   1  -3       99.87        2.27
   9   1  -2       13.57        0.73
   9   1  -1        9.78        0.65
   9   1   0      151.74        3.08
   9   1   1        9.68        0.65
   9   1   2       13.91        0.74
   9   1   3       98.90        2.25
   9   1   4        5.36        0.59
   9   1   5        4.67        0.60
   9   1   6       18.91        0.92
   9   1   7        2.27        0.60
   9   1   8        3.21        0.66
   9   1   9       48.42        1.59
   9   1  10       22.99        1.15
   9   1  11       39.57        1.52
   9   1  12       70.45        2.14
   9   1  13        3.60        0.87
   9   1  14       40.18        1.71
   9   1  15       12.23        1.15
   9   1  16        3.97        0.92
   9   1  17       15.87        1.25
   9   1  18       15.14        1.17
   9   1  19        0.32        0.78
   9   2 -19        0.92        0.78
   9   2 -18       18.76        1.24
   9   2 -17       17.10        1.26
   9   2 -16       39.74        1.71
   9   2 -15        3.27        0.92
   9   2 -14        3.15        0.91
   9   2 -13        1.23        0.83
   9   2 -12       28.59        1.35
   9   2 -11       24.34        1.23
   9   2 -10       39.05        1.47
   9   2  -9       92.22        2.39
   9   2  -8       25.88        1.14
   9   2  -7       16.14        0.91
   9   2  -6       43.68        1.39
   9   2  -5       29.04        1.09
   9   2  -4       38.49        1.24
   9   2  -3        8.27        0.64
   9   2  -2       72.96        1.80
   9   2  -1       43.29        1.28
   9   2   0      153.29        3.15
   9   2   1       44.29        1.30
   9   2   2       72.46        1.80
   9   2   3        7.82        0.64
   9   2   4       38.88        1.25
   9   2   5       28.55        1.08
   9   2   6       44.68        1.41
   9   2   7       17.35        0.93
   9   2   8       25.56        1.13
   9   2   9       92.29        2.39
   9   2  10       40.87        1.51
   9   2  11       25.06        1.24
   9   2  12       28.79        1.35
   9   2  13        1.85        0.84
   9   2  14        3.39        0.91
   9   2  15        4.50        0.96
   9   2  16       40.35        1.72
   9   2  17       16.89        1.26
   9   2  18       21.38        1.28
   9   2  19        0.60        0.77
   9   3 -19       10.02        1.01
   9   3 -18        5.86        0.96
   9   3 -17        5.52        0.97
   9   3 -16        7.38        1.01
   9   3 -15       17.90        1.27
   9   3 -14        2.83        0.91
   9   3 -13        3.52        0.91
   9   3 -12        4.54        0.88
   9   3 -11       81.79        2.32
   9   3 -10       24.94        1.21
   9   3  -9       84.02        2.26
   9   3  -8       31.95        1.26
   9   3  -7       92.60        2.31
   9   3  -6       78.97        2.03
   9   3  -5       46.29        1.42
   9   3  -4      185.59        3.79
   9   3  -3        3.29        0.55
   9   3  -2       42.16        1.28
   9   3  -1       11.38        0.71
   9   3   0       61.07        1.60
   9   3   1       11.74        0.72
   9   3   2       44.04        1.31
   9   3   3        3.40        0.55
   9   3   4      181.15        3.71
   9   3   5       46.17        1.42
   9   3   6       78.88        2.03
   9   3   7       90.50        2.28
   9   3   8       31.12        1.25
   9   3   9       84.21        2.26
   9   3  10       25.60        1.22
   9   3  11       82.55        2.33
   9   3  12        5.43        0.89
   9   3  13        4.58        0.92
   9   3  14        3.71        0.92
   9   3  15       17.59        1.27
   9   3  16        7.36        1.02
   9   3  17        5.39        0.98
   9   3  18        7.85        0.98
   9   3  19        9.75        1.00
   9   4 -19        2.86        0.85
   9   4 -18        2.78        0.87
   9   4 -17        4.00        0.92
   9   4 -16       32.87        1.63
   9   4 -15       54.28        2.01
   9   4 -14       11.81        1.13
   9   4 -13       67.91        2.25
   9   4 -12       19.58        1.23
   9   4 -11       58.34        1.91
   9   4 -10        3.87        0.78
   9   4  -9       29.60        1.28
   9   4  -8       27.47        1.20
   9   4  -7        2.29        0.65
   9   4  -6       95.46        2.34
   9   4  -5       68.54        1.84
   9   4  -4       37.82        1.26
   9   4  -3       11.58        0.74
   9   4  -2       11.97        0.75
   9   4  -1      140.68        2.99
   9   4   0      131.94        2.84
   9   4   1      142.84        3.03
   9   4   2       12.55        0.76
   9   4   3       11.37        0.74
   9   4   4       37.60        1.26
   9   4   5       68.07        1.83
   9   4   6       92.87        2.30
   9   4   7        1.75        0.64
   9   4   8       27.33        1.19
   9   4   9       28.71        1.26
   9   4  10        5.99        0.82
   9   4  11       57.88        1.90
   9   4  12       19.26        1.23
   9   4  13       68.92        2.27
   9   4  14       11.96        1.13
   9   4  15       55.12        2.02
   9   4  16       34.49        1.65
   9   4  17        4.47        0.93
   9   4  18        2.93        0.86
   9   4  19        3.27        0.85
   9   5 -18       22.23        1.26
   9   5 -17       12.83        1.13
   9   5 -16       11.68        1.15
   9   5 -15        4.40        0.95
   9   5 -14       26.18        1.44
   9   5 -13        1.33        0.86
   9   5 -12       61.33        2.11
   9   5 -11       68.92        2.12
   9   5 -10      119.46        2.97
   9   5  -9        0.23        0.66
   9   5  -8       47.06        1.59
   9   5  -7       29.14        1.21
   9   5  -6      128.90        2.95
   9   5  -5      174.55        3.69
   9   5  -4        3.93        0.63
   9   5  -3        7.48        0.69
   9   5  -2      102.88        2.39
   9   5  -1       70.56        1.82
   9   5   0       10.39        0.73
   9   5   1       70.92        1.83
   9   5   2      103.01        2.39
   9   5   3        7.33        0.68
   9   5   4        4.29        0.64
   9   5   5      173.49        3.67
   9   5   6      127.59        2.92
   9   5   7       29.55        1.22
   9   5   8       46.26        1.57
   9   5   9        0.62        0.67
   9   5  10      121.14        3.00
   9   5  11       66.86        2.08
   9   5  12       60.18        2.08
   9   5  13        1.84        0.88
   9   5  14       26.33        1.45
   9   5  15        4.55        0.96
   9   5  16       11.50        1.15
   9   5  17       13.26        1.15
   9   5  18       23.05        1.28
   9   6 -18        9.64        0.99
   9   6 -17        9.44        1.04
   9   6 -16        8.03        1.05
   9   6 -15       17.47        1.25
   9   6 -14        8.50        1.04
   9   6 -13       26.02        1.44
   9   6 -12       13.26        1.14
   9   6 -11       75.61        2.33
   9   6 -10       15.23        1.06
   9   6  -9        1.29        0.72
   9   6  -8      124.80        3.00
   9   6  -7        6.60        0.79
   9   6  -6      127.29        2.96
   9   6  -5      190.20        3.99
   9   6  -4       28.68        1.16
   9   6  -3       25.96        1.09
   9   6  -2      264.25        5.16
   9   6  -1       70.62        1.86
   9   6   0      124.36        2.79
   9   6   1       70.51        1.86
   9   6   2      264.47        5.17
   9   6   3       25.81        1.08
   9   6   4       28.91        1.16
   9   6   5      192.78        4.04
   9   6   6      122.79        2.88
   9   6   7        6.54        0.78
   9   6   8      125.93        3.02
   9   6   9        1.35        0.72
   9   6  10       14.70        1.05
   9   6  11       74.92        2.31
   9   6  12       13.47        1.15
   9   6  13       28.55        1.49
   9   6  14        6.79        1.01
   9   6  15       16.54        1.23
   9   6  16        8.15        1.05
   9   6  17       10.28        1.06
   9   6  18        8.25        0.95
   9   7 -18        2.05        0.82
   9   7 -17        1.56        0.84
   9   7 -16       14.53        1.19
   9   7 -15        7.83        1.07
   9   7 -14        0.74        0.85
   9   7 -13       10.72        1.10
   9   7 -12       20.84        1.32
   9   7 -11       32.38        1.54
   9   7 -10       11.78        1.01
   9   7  -9       31.21        1.38
   9   7  -8       26.49        1.25
   9   7  -7       50.57        1.68
   9   7  -6       58.20        1.79
   9   7  -5      189.84        4.03
   9   7  -4      138.07        3.12
   9   7  -3      210.81        4.32
   9   7  -2       57.91        1.69
   9   7  -1      136.84        3.04
   9   7   0      176.69        3.71
   9   7   1      132.77        2.98
   9   7   2       58.08        1.70
   9   7   3      205.74        4.24
   9   7   4      137.41        3.11
   9   7   5      187.10        3.99
   9   7   6       56.70        1.76
   9   7   7       52.27        1.71
   9   7   8       25.90        1.25
   9   7   9       31.56        1.38
   9   7  10       11.84        1.01
   9   7  11       32.02        1.54
   9   7  12       20.14        1.30
   9   7  13        7.92        1.05
   9   7  14        2.09        0.87
   9   7  15        9.51        1.11
   9   7  16       14.40        1.19
   9   7  17        1.35        0.83
   9   7  18        0.55        0.80
   9   8 -17        3.65        0.85
   9   8 -16       10.24        1.06
   9   8 -15        6.52        1.00
   9   8 -14        4.45        0.94
   9   8 -13        4.82        0.96
   9   8 -12        4.63        0.96
   9   8 -11       28.99        1.50
   9   8 -10        1.47        0.79
   9   8  -9      103.31        2.74
   9   8  -8       83.32        2.35
   9   8  -7        2.69        0.74
   9   8  -6       33.93        1.38
   9   8  -5      115.70        2.81
   9   8  -4      131.70        3.06
   9   8  -3       15.74        0.96
   9   8  -2       54.21        1.67
   9   8  -1      332.73        6.40
   9   8   0        1.85        0.64
   9   8   1      330.45        6.37
   9   8   2       55.56        1.69
   9   8   3       15.67        0.96
   9   8   4      133.33        3.09
   9   8   5      114.79        2.79
   9   8   6       35.66        1.41
   9   8   7        2.47        0.74
   9   8   8       82.11        2.33
   9   8   9      101.92        2.71
   9   8  10        1.63        0.81
   9   8  11       30.23        1.51
   9   8  12        5.19        0.95
   9   8  13        5.04        0.96
   9   8  14        4.02        0.93
   9   8  15        7.13        1.01
   9   8  16        8.58        1.04
   9   8  17        3.91        0.85
   9   9 -17        2.68        0.85
   9   9 -16        1.84        0.84
   9   9 -15       14.08        1.18
   9   9 -14        2.70        0.93
   9   9 -13       26.65        1.45
   9   9 -12       14.58        1.20
   9   9 -11       28.54        1.49
   9   9 -10       32.14        1.55
   9   9  -9       25.12        1.36
   9   9  -8       25.03        1.29
   9   9  -7       65.04        2.02
   9   9  -6        8.38        0.89
   9   9  -5       41.30        1.52
   9   9  -4       81.12        2.23
   9   9  -3      265.94        5.37
   9   9  -2       53.56        1.71
   9   9  -1       49.35        1.61
   9   9   0       63.70        1.87
   9   9   1       49.56        1.62
   9   9   2       56.05        1.75
   9   9   3      265.34        5.36
   9   9   4       79.79        2.21
   9   9   5       41.79        1.53
   9   9   6        8.85        0.89
   9   9   7       64.63        2.01
   9   9   8       25.16        1.29
   9   9   9       24.03        1.33
   9   9  10       32.41        1.57
   9   9  11       27.46        1.46
   9   9  12       14.99        1.20
   9   9  13       26.11        1.43
   9   9  14        2.33        0.92
   9   9  15       14.03        1.17
   9   9  16        2.92        0.85
   9   9  17        2.52        0.84
   9  10 -16        5.80        0.89
   9  10 -15        1.41        0.85
   9  10 -14        2.30        0.90
   9  10 -13        1.28        0.87
   9  10 -12        0.85        0.86
   9  10 -11        5.79        0.99
   9  10 -10       15.91        1.22
   9  10  -9        4.69        0.94
   9  10  -8       60.21        2.04
   9  10  -7        8.02        0.92
   9  10  -6      104.89        2.74
   9  10  -5       28.75        1.32
   9  10  -4       63.87        1.97
   9  10  -3       40.71        1.53
   9  10  -2      238.19        4.95
   9  10  -1       11.50        0.93
   9  10   0        1.00        0.66
   9  10   1       11.82        0.92
   9  10   2      239.51        4.97
   9  10   3       42.01        1.56
   9  10   4       63.84        1.97
   9  10   5       27.55        1.30
   9  10   6      106.28        2.77
   9  10   7        6.41        0.90
   9  10   8       59.33        2.03
   9  10   9        4.92        0.94
   9  10  10       15.23        1.21
   9  10  11        6.38        0.99
   9  10  12        1.63        0.87
   9  10  13        2.09        0.88
   9  10  14        2.12        0.90
   9  10  15        1.92        0.87
   9  10  16        5.28        0.88
   9  11 -16        0.86        0.79
   9  11 -15        6.59        0.94
   9  11 -14        0.60        0.85
   9  11 -13       29.02        1.51
   9  11 -12       12.94        1.15
   9  11 -11        8.65        1.06
   9  11 -10       20.15        1.32
   9  11  -9        1.46        0.87
   9  11  -8       21.47        1.33
   9  11  -7       69.31        2.26
   9  11  -6        0.09        0.77
   9  11  -5       47.39        1.72
   9  11  -4       57.40        1.89
   9  11  -3       40.61        1.56
   9  11  -2       36.14        1.47
   9  11  -1       38.98        1.51
   9  11   0       59.73        1.90
   9  11   1       39.15        1.52
   9  11   2       36.03        1.47
   9  11   3       38.41        1.52
   9  11   4       56.97        1.89
   9  11   5       45.18        1.68
   9  11   6        0.20        0.79
   9  11   7       66.29        2.20
   9  11   8       21.94        1.33
   9  11   9        0.73        0.85
   9  11  10       19.29        1.30
   9  11  11        7.45        1.04
   9  11  12       12.50        1.14
   9  11  13       28.55        1.51
   9  11  14        0.88        0.85
   9  11  15        6.92        0.94
   9  11  16        1.21        0.79
   9  12 -15        1.99        0.81
   9  12 -14       -0.10        0.80
   9  12 -13       22.94        1.37
   9  12 -12       16.32        1.26
   9  12 -11        7.33        1.02
   9  12 -10       33.76        1.61
   9  12  -9       12.48        1.16
   9  12  -8       43.53        1.80
   9  12  -7        3.13        0.90
   9  12  -6        9.22        1.04
   9  12  -5       12.39        1.12
   9  12  -4       26.90        1.39
   9  12  -3        6.70        0.93
   9  12  -2       40.35        1.58
   9  12  -1       58.32        1.92
   9  12   0        4.05        0.81
   9  12   1       57.62        1.91
   9  12   2       42.19        1.62
   9  12   3        7.14        0.95
   9  12   4       27.37        1.39
   9  12   5       13.46        1.13
   9  12   6        8.34        1.02
   9  12   7        2.56        0.86
   9  12   8       42.16        1.77
   9  12   9       12.16        1.16
   9  12  10       35.07        1.63
   9  12  11        7.08        1.04
   9  12  12       14.34        1.22
   9  12  13       22.45        1.35
   9  12  14        0.62        0.80
   9  12  15        2.58        0.83
   9  13 -14        0.24        0.76
   9  13 -13       11.38        1.07
   9  13 -12        0.48        0.84
   9  13 -11        7.64        1.06
   9  13 -10       22.69        1.36
   9  13  -9        4.77        0.95
   9  13  -8       30.38        1.54
   9  13  -7        7.43        1.02
   9  13  -6        3.50        0.92
   9  13  -5       17.67        1.25
   9  13  -4        0.62        0.85
   9  13  -3       25.12        1.40
   9  13  -2       16.12        1.19
   9  13  -1       14.52        1.15
   9  13   0       14.03        1.13
   9  13   1       14.83        1.16
   9  13   2       16.63        1.20
   9  13   3       26.52        1.43
   9  13   4        1.44        0.85
   9  13   5       18.76        1.27
   9  13   6        2.72        0.90
   9  13   7        7.58        1.03
   9  13   8       29.76        1.52
   9  13   9        4.70        0.96
   9  13  10       22.03        1.34
   9  13  11        8.30        1.07
   9  13  12       -0.31        0.85
   9  13  13       11.82        1.08
   9  13  14        1.40        0.78
   9  14 -13        2.87        0.83
   9  14 -12        1.40        0.82
   9  14 -11       -0.13        0.84
   9  14 -10       11.85        1.15
   9  14  -9        3.10        0.95
   9  14  -8       45.88        1.83
   9  14  -7        9.98        1.09
   9  14  -6        1.29        0.89
   9  14  -5       19.46        1.30
   9  14  -4        6.89        1.01
   9  14  -3       -0.04        0.83
   9  14  -2        1.14        0.85
   9  14  -1        6.31        1.00
   9  14   0       -0.69        0.81
   9  14   1        6.02        0.98
   9  14   2        0.02        0.83
   9  14   3        1.55        0.85
   9  14   4        7.35        1.02
   9  14   5       19.27        1.29
   9  14   6        2.53        0.91
   9  14   7        9.24        1.07
   9  14   8       45.81        1.83
   9  14   9        4.21        0.96
   9  14  10       12.77        1.16
   9  14  11        1.66        0.84
   9  14  12        1.12        0.82
   9  14  13        3.53        0.84
   9  15 -12       10.41        1.00
   9  15 -11       11.59        1.06
   9  15 -10        1.59        0.89
   9  15  -9        1.14        0.86
   9  15  -8       -0.02        0.85
   9  15  -7        0.46        0.87
   9  15  -6        1.75        0.89
   9  15  -5       15.46        1.21
   9  15  -4        1.06        0.87
   9  15  -3        9.83        1.09
   9  15  -2        1.46        0.85
   9  15  -1        3.35        0.92
   9  15   0       29.02        1.50
   9  15   1        3.24        0.90
   9  15   2        0.72        0.86
   9  15   3       10.55        1.10
   9  15   4        1.23        0.86
   9  15   5       15.04        1.20
   9  15   6        3.12        0.90
   9  15   7        1.80        0.90
   9  15   8        0.27        0.86
   9  15   9        0.65        0.86
   9  15  10        3.08        0.88
   9  15  11       11.53        1.05
   9  15  12       10.44        1.02
   9  16 -10        6.49        0.92
   9  16  -9        1.58        0.83
   9  16  -8        1.64        0.85
   9  16  -7        6.32        0.98
   9  16  -6       10.05        1.10
   9  16  -5        2.21        0.94
   9  16  -4        4.21        0.97
   9  16  -3        5.31        0.96
   9  16  -2        0.11        0.82
   9  16  -1        3.68        0.92
   9  16   0        4.13        0.94
   9  16   1        4.56        0.95
   9  16   2        0.42        0.82
   9  16   3        5.75        0.97
   9  16   4        3.53        0.94
   9  16   5        4.42        0.97
   9  16   6        8.63        1.08
   9  16   7        5.58        0.97
   9  16   8        0.75        0.82
   9  16   9        0.95        0.81
   9  16  10        5.62        0.90
   9  17  -9        2.41        0.85
   9  17  -8        2.97        0.84
   9  17  -7        3.64        0.87
   9  17  -6        0.40        0.82
   9  17  -5        4.63        0.93
   9  17  -4        3.72        0.93
   9  17  -3        3.69        0.93
   9  17  -2       12.32        1.16
   9  17  -1        1.82        0.90
   9  17   0        1.77        0.90
   9  17   1        0.67        0.87
   9  17   2       13.96        1.19
   9  17   3        4.93        0.95
   9  17   4        3.42        0.93
   9  17   5        3.58        0.91
   9  17   6       -0.02        0.80
   9  17   7        2.86        0.88
   9  17   8        3.28        0.84
   9  17   9        3.44        0.86
   9  18  -7        0.74        0.80
   9  18  -6        4.08        0.86
   9  18  -5        2.83        0.83
   9  18  -4        4.18        0.88
   9  18  -3        2.37        0.85
   9  18  -2        2.86        0.88
   9  18  -1        5.86        0.95
   9  18   0        3.69        0.90
   9  18   1        4.85        0.92
   9  18   2        3.66        0.89
   9  18   3        1.60        0.83
   9  18   4        3.88        0.88
   9  18   5        0.94        0.82
   9  18   6        4.67        0.87
   9  18   7        0.12        0.80
   9  19  -3        0.48        0.78
   9  19  -2        2.34        0.81
   9  19  -1        0.67        0.77
   9  19   0        0.02        0.76
   9  19   1        0.45        0.77
   9  19   2        2.58        0.80
   9  19   3       -0.50        0.78
  10   0   0      435.69        7.98
  10   0   1      373.40        6.93
  10   0   2      171.49        3.55
  10   0   3      160.48        3.38
  10   0   4      142.82        3.11
  10   0   5      184.43        3.85
  10   0   6       16.41        0.94
  10   0   7      202.97        4.25
  10   0   8       12.60        0.92
  10   0   9       30.98        1.31
  10   0  10        7.25        0.87
  10   0  11       39.77        1.56
  10   0  12       45.62        1.80
  10   0  13       25.76        1.43
  10   0  14       35.88        1.66
  10   0  15        1.11        0.86
  10   0  16       25.83        1.47
  10   0  17       -0.23        0.82
  10   0  18        5.30        0.92
  10   1 -18       12.89        1.07
  10   1 -17        8.26        1.03
  10   1 -16        7.21        1.05
  10   1 -15       20.07        1.32
  10   1 -14       87.38        2.64
  10   1 -13       10.90        1.10
  10   1 -12       67.15        2.22
  10   1 -11       79.58        2.30
  10   1 -10       87.02        2.40
  10   1  -9       98.18        2.54
  10   1  -8       -0.24        0.64
  10   1  -7      312.96        6.11
  10   1  -6       47.40        1.52
  10   1  -5      186.28        3.89
  10   1  -4        6.03        0.67
  10   1  -3       46.67        1.43
  10   1  -2      158.94        3.34
  10   1  -1       89.54        2.15
  10   1   0      473.51        8.61
  10   1   1       89.05        2.14
  10   1   2      154.91        3.28
  10   1   3       45.69        1.41
  10   1   4        4.84        0.64
  10   1   5      186.07        3.88
  10   1   6       47.21        1.52
  10   1   7      306.94        6.02
  10   1   8        0.70        0.65
  10   1   9       97.43        2.53
  10   1  10       88.67        2.43
  10   1  11       78.13        2.28
  10   1  12       69.68        2.26
  10   1  13       10.19        1.09
  10   1  14       86.03        2.61
  10   1  15       20.81        1.33
  10   1  16        8.11        1.06
  10   1  17        7.70        1.02
  10   1  18       13.19        1.09
  10   2 -18        6.86        0.94
  10   2 -17       10.99        1.10
  10   2 -16       23.92        1.42
  10   2 -15       15.32        1.23
  10   2 -14       85.65        2.60
  10   2 -13       61.93        2.14
  10   2 -12       37.71        1.66
  10   2 -11        3.69        0.80
  10   2 -10       79.69        2.28
  10   2  -9        5.20        0.79
  10   2  -8      112.95        2.77
  10   2  -7       68.51        1.95
  10   2  -6      278.50        5.49
  10   2  -5       12.69        0.84
  10   2  -4      204.02        4.16
  10   2  -3        4.53        0.63
  10   2  -2       95.80        2.27
  10   2  -1       10.75        0.75
  10   2   0       85.49        2.09
  10   2   1       10.47        0.74
  10   2   2       96.92        2.29
  10   2   3        3.70        0.61
  10   2   4      203.01        4.15
  10   2   5       11.43        0.81
  10   2   6      278.13        5.49
  10   2   7       69.39        1.96
  10   2   8      111.66        2.75
  10   2   9        5.62        0.80
  10   2  10       81.17        2.30
  10   2  11        3.46        0.78
  10   2  12       37.84        1.64
  10   2  13       62.72        2.16
  10   2  14       83.81        2.57
  10   2  15       16.36        1.23
  10   2  16       24.96        1.44
  10   2  17       11.05        1.10
  10   2  18        6.10        0.92
  10   3 -18       13.06        1.08
  10   3 -17       21.12        1.31
  10   3 -16        5.48        1.00
  10   3 -15        8.02        1.03
  10   3 -14       23.16        1.39
  10   3 -13        7.58        1.04
  10   3 -12       14.63        1.17
  10   3 -11       16.58        1.15
  10   3 -10       15.06        1.05
  10   3  -9      123.93        3.02
  10   3  -8      109.02        2.71
  10   3  -7       53.98        1.70
  10   3  -6        5.49        0.72
  10   3  -5       42.22        1.41
  10   3  -4       17.76        0.93
  10   3  -3       26.29        1.07
  10   3  -2       35.82        1.24
  10   3  -1       19.48        0.93
  10   3   0      228.27        4.52
  10   3   1       19.83        0.94
  10   3   2       35.83        1.24
  10   3   3       25.12        1.06
  10   3   4       17.63        0.92
  10   3   5       41.75        1.40
  10   3   6        4.86        0.71
  10   3   7       55.02        1.71
  10   3   8      108.91        2.71
  10   3   9      126.28        3.06
  10   3  10       16.13        1.06
  10   3  11       16.84        1.16
  10   3  12       15.13        1.18
  10   3  13        7.72        1.04
  10   3  14       22.63        1.39
  10   3  15        6.58        0.99
  10   3  16        6.51        1.02
  10   3  17       21.55        1.31
  10   3  18       12.43        1.05
  10   4 -18        2.09        0.81
  10   4 -17        9.52        1.05
  10   4 -16        8.59        1.08
  10   4 -15       12.59        1.14
  10   4 -14        6.06        1.00
  10   4 -13       96.74        2.80
  10   4 -12       10.19        1.07
  10   4 -11       10.44        1.02
  10   4 -10       45.88        1.67
  10   4  -9       29.11        1.31
  10   4  -8       21.40        1.13
  10   4  -7       78.16        2.15
  10   4  -6       13.87        0.91
  10   4  -5        4.51        0.69
  10   4  -4       35.77        1.29
  10   4  -3       60.68        1.72
  10   4  -2      162.91        3.46
  10   4  -1       37.68        1.29
  10   4   0       99.79        2.37
  10   4   1       38.44        1.30
  10   4   2      165.18        3.50
  10   4   3       62.17        1.74
  10   4   4       35.32        1.28
  10   4   5        4.36        0.69
  10   4   6       13.37        0.90
  10   4   7       79.47        2.17
  10   4   8       20.59        1.11
  10   4   9       27.39        1.28
  10   4  10       46.65        1.69
  10   4  11        9.78        1.01
  10   4  12       10.81        1.09
  10   4  13       96.68        2.80
  10   4  14        4.70        0.97
  10   4  15       11.90        1.12
  10   4  16        9.15        1.08
  10   4  17       10.01        1.05
  10   4  18        1.46        0.79
  10   5 -18        2.90        0.84
  10   5 -17        1.42        0.82
  10   5 -16        3.02        0.91
  10   5 -15        2.17        0.93
  10   5 -14        8.53        1.07
  10   5 -13       40.19        1.74
  10   5 -12       19.06        1.28
  10   5 -11        6.33        0.96
  10   5 -10       32.15        1.43
  10   5  -9        7.40        0.88
  10   5  -8        1.83        0.73
  10   5  -7      118.60        2.88
  10   5  -6       31.94        1.30
  10   5  -5       59.67        1.78
  10   5  -4       41.32        1.42
  10   5  -3      186.01        3.90
  10   5  -2        8.43        0.76
  10   5  -1       21.32        1.01
  10   5   0       24.36        1.06
  10   5   1       20.76        1.00
  10   5   2        9.31        0.77
  10   5   3      185.02        3.88
  10   5   4       39.44        1.39
  10   5   5       60.61        1.80
  10   5   6       32.95        1.32
  10   5   7      121.43        2.93
  10   5   8        1.82        0.71
  10   5   9        7.68        0.89
  10   5  10       30.85        1.40
  10   5  11        6.64        0.97
  10   5  12       18.95        1.28
  10   5  13       39.82        1.73
  10   5  14        8.56        1.04
  10   5  15        3.35        0.95
  10   5  16        3.25        0.90
  10   5  17        0.45        0.82
  10   5  18        2.31        0.84
  10   6 -17        1.19        0.80
  10   6 -16       12.05        1.12
  10   6 -15        5.49        1.00
  10   6 -14        4.15        0.93
  10   6 -13        1.95        0.89
  10   6 -12        7.18        1.02
  10   6 -11        2.12        0.87
  10   6 -10       10.48        1.03
  10   6  -9       15.24        1.06
  10   6  -8       85.50        2.37
  10   6  -7       16.51        1.04
  10   6  -6       13.63        0.95
  10   6  -5        2.92        0.70
  10   6  -4        1.92        0.67
  10   6  -3       10.44        0.84
  10   6  -2        5.09        0.70
  10   6  -1       43.29        1.44
  10   6   0       50.61        1.57
  10   6   1       44.04        1.46
  10   6   2        5.41        0.71
  10   6   3       10.26        0.83
  10   6   4        2.17        0.67
  10   6   5        2.46        0.69
  10   6   6       13.26        0.95
  10   6   7       16.09        1.03
  10   6   8       85.44        2.36
  10   6   9       16.92        1.10
  10   6  10       10.57        1.02
  10   6  11        3.01        0.88
  10   6  12        8.44        1.04
  10   6  13        2.06        0.88
  10   6  14        2.30        0.89
  10   6  15        4.96        0.99
  10   6  16       12.66        1.13
  10   6  17        1.02        0.80
  10   7 -17        6.72        0.91
  10   7 -16        1.34        0.84
  10   7 -15       25.01        1.42
  10   7 -14        3.11        0.92
  10   7 -13       28.86        1.51
  10   7 -12        5.78        0.98
  10   7 -11        7.08        1.01
  10   7 -10       13.40        1.14
  10   7  -9        4.37        0.87
  10   7  -8       36.39        1.49
  10   7  -7        5.99        0.83
  10   7  -6        1.68        0.72
  10   7  -5        3.06        0.72
  10   7  -4        2.90        0.71
  10   7  -3      233.06        4.78
  10   7  -2        1.17        0.63
  10   7  -1       51.73        1.63
  10   7   0       28.55        1.20
  10   7   1       52.11        1.64
  10   7   2        1.04        0.63
  10   7   3      232.25        4.77
  10   7   4        2.54        0.71
  10   7   5        2.91        0.72
  10   7   6        2.71        0.73
  10   7   7        6.58        0.85
  10   7   8       38.24        1.53
  10   7   9        2.84        0.85
  10   7  10       13.38        1.14
  10   7  11        6.49        0.99
  10   7  12        6.21        0.98
  10   7  13       29.03        1.50
  10   7  14        3.90        0.92
  10   7  15       25.08        1.43
  10   7  16        0.99        0.85
  10   7  17        6.61        0.91
  10   8 -17        1.64        0.81
  10   8 -16        2.60        0.85
  10   8 -15        6.29        0.99
  10   8 -14        7.93        1.06
  10   8 -13        2.29        0.90
  10   8 -12        0.38        0.84
  10   8 -11       14.72        1.19
  10   8 -10        3.80        0.91
  10   8  -9       45.36        1.81
  10   8  -8       34.62        1.49
  10   8  -7        4.65        0.83
  10   8  -6        1.26        0.72
  10   8  -5      152.16        3.50
  10   8  -4        8.39        0.86
  10   8  -3       11.36        0.90
  10   8  -2       33.36        1.34
  10   8  -1       31.30        1.29
  10   8   0       28.37        1.23
  10   8   1       31.56        1.30
  10   8   2       32.17        1.31
  10   8   3       11.60        0.91
  10   8   4        7.64        0.85
  10   8   5      153.55        3.52
  10   8   6        1.67        0.74
  10   8   7        5.05        0.84
  10   8   8       36.34        1.51
  10   8   9       46.09        1.82
  10   8  10        3.72        0.91
  10   8  11       15.27        1.20
  10   8  12        0.66        0.84
  10   8  13        2.27        0.88
  10   8  14        7.18        1.04
  10   8  15        6.13        0.99
  10   8  16        1.71        0.84
  10   8  17        2.39        0.82
  10   9 -16        3.02        0.83
  10   9 -15       11.82        1.10
  10   9 -14       -0.18        0.84
  10   9 -13        1.34        0.89
  10   9 -12        3.24        0.92
  10   9 -11        8.11        1.04
  10   9 -10        9.33        1.07
  10   9  -9       13.56        1.16
  10   9  -8       13.95        1.15
  10   9  -7       21.67        1.27
  10   9  -6       33.83        1.45
  10   9  -5        2.64        0.77
  10   9  -4       29.47        1.32
  10   9  -3       11.15        0.93
  10   9  -2        9.94        0.90
  10   9  -1        7.62        0.84
  10   9   0       62.44        1.91
  10   9   1        7.56        0.84
  10   9   2        9.72        0.89
  10   9   3       10.58        0.92
  10   9   4       29.59        1.32
  10   9   5        2.26        0.77
  10   9   6       35.78        1.48
  10   9   7       23.58        1.30
  10   9   8       15.41        1.17
  10   9   9       14.90        1.17
  10   9  10        8.74        1.06
  10   9  11        7.84        1.04
  10   9  12        1.56        0.89
  10   9  13        1.78        0.91
  10   9  14       -0.07        0.84
  10   9  15       13.84        1.12
  10   9  16        3.45        0.84
  10  10 -15        3.57        0.88
  10  10 -14        1.02        0.84
  10  10 -13        8.70        1.07
  10  10 -12        5.90        0.98
  10  10 -11        2.23        0.91
  10  10 -10        1.54        0.89
  10  10  -9       -0.11        0.83
  10  10  -8       18.99        1.28
  10  10  -7        3.39        0.90
  10  10  -6        8.08        0.97
  10  10  -5       50.63        1.79
  10  10  -4       32.27        1.41
  10  10  -3       10.79        0.96
  10  10  -2      119.80        2.98
  10  10  -1       47.90        1.69
  10  10   0       12.72        0.98
  10  10   1       49.04        1.71
  10  10   2      120.50        2.99
  10  10   3       10.19        0.94
  10  10   4       31.44        1.40
  10  10   5       50.18        1.78
  10  10   6        7.88        0.97
  10  10   7        2.83        0.88
  10  10   8       18.03        1.26
  10  10   9        0.70        0.84
  10  10  10        1.66        0.88
  10  10  11        2.90        0.92
  10  10  12        6.47        0.99
  10  10  13       10.05        1.10
  10  10  14        0.10        0.83
  10  10  15        2.83        0.86
  10  11 -15        4.74        0.86
  10  11 -14        1.90        0.85
  10  11 -13        5.42        0.97
  10  11 -12       12.24        1.15
  10  11 -11        8.89        1.05
  10  11 -10       46.57        1.85
  10  11  -9        7.28        1.01
  10  11  -8       11.26        1.12
  10  11  -7        6.76        1.00
  10  11  -6       16.32        1.21
  10  11  -5       23.35        1.36
  10  11  -4       14.94        1.14
  10  11  -3        7.75        0.95
  10  11  -2       19.70        1.16
  10  11  -1        8.23        0.91
  10  11   0       18.49        1.14
  10  11   1        8.13        0.91
  10  11   2       19.22        1.16
  10  11   3        8.25        0.95
  10  11   4       16.33        1.15
  10  11   5       24.87        1.38
  10  11   6       15.33        1.19
  10  11   7        5.60        0.97
  10  11   8       12.43        1.13
  10  11   9        6.47        1.01
  10  11  10       45.17        1.83
  10  11  11        8.33        1.05
  10  11  12       11.31        1.14
  10  11  13        4.98        0.96
  10  11  14        2.50        0.85
  10  11  15        4.93        0.87
  10  12 -14        2.33        0.82
  10  12 -13        0.82        0.84
  10  12 -12        3.17        0.92
  10  12 -11        2.81        0.94
  10  12 -10       12.11        1.14
  10  12  -9        6.76        1.02
  10  12  -8       12.28        1.16
  10  12  -7       19.28        1.30
  10  12  -6        6.50        1.02
  10  12  -5        8.75        1.05
  10  12  -4        4.59        0.95
  10  12  -3       15.53        1.18
  10  12  -2        5.07        0.95
  10  12  -1        2.89        0.89
  10  12   0       16.96        1.22
  10  12   1        3.21        0.90
  10  12   2        5.29        0.95
  10  12   3       14.24        1.16
  10  12   4        4.03        0.92
  10  12   5        7.95        1.01
  10  12   6        7.75        1.05
  10  12   7       20.00        1.31
  10  12   8       13.88        1.20
  10  12   9        5.76        0.99
  10  12  10       11.75        1.14
  10  12  11        1.71        0.92
  10  12  12        2.69        0.91
  10  12  13        1.29        0.85
  10  12  14        1.69        0.80
  10  13 -13        2.93        0.83
  10  13 -12        7.98        1.00
  10  13 -11        6.23        0.98
  10  13 -10       12.11        1.16
  10  13  -9       21.20        1.38
  10  13  -8       -0.20        0.84
  10  13  -7        6.62        1.03
  10  13  -6        4.67        0.98
  10  13  -5       18.08        1.28
  10  13  -4        5.56        0.99
  10  13  -3       18.45        1.27
  10  13  -2        5.90        0.97
  10  13  -1       -0.27        0.82
  10  13   0       85.87        2.59
  10  13   1        1.28        0.86
  10  13   2        5.62        0.98
  10  13   3       19.02        1.29
  10  13   4        5.03        0.97
  10  13   5       18.26        1.28
  10  13   6        5.76        1.00
  10  13   7        7.40        1.03
  10  13   8        0.58        0.85
  10  13   9       20.77        1.37
  10  13  10       11.50        1.17
  10  13  11        6.49        0.99
  10  13  12        7.94        1.00
  10  13  13        2.76        0.82
  10  14 -12        0.84        0.78
  10  14 -11        2.66        0.87
  10  14 -10       31.92        1.54
  10  14  -9        0.83        0.90
  10  14  -8        8.21        1.08
  10  14  -7        2.06        0.89
  10  14  -6       37.35        1.67
  10  14  -5        1.51        0.90
  10  14  -4        8.94        1.05
  10  14  -3        8.09        1.05
  10  14  -2        9.24        1.07
  10  14  -1        6.45        1.01
  10  14   0        0.78        0.86
  10  14   1        7.81        1.04
  10  14   2        9.59        1.08
  10  14   3        7.25        1.01
  10  14   4        8.26        1.05
  10  14   5        1.15        0.88
  10  14   6       35.48        1.64
  10  14   7        3.09        0.92
  10  14   8        9.80        1.11
  10  14   9        1.44        0.89
  10  14  10       31.98        1.54
  10  14  11        2.18        0.84
  10  14  12        0.33        0.78
  10  15 -11        2.61        0.83
  10  15 -10        4.87        0.91
  10  15  -9        5.51        0.95
  10  15  -8       16.80        1.23
  10  15  -7       37.13        1.69
  10  15  -6        4.41        0.98
  10  15  -5        3.72        0.97
  10  15  -4        4.11        0.93
  10  15  -3        5.07        0.98
  10  15  -2        4.99        0.96
  10  15  -1        2.00        0.90
  10  15   0       14.84        1.19
  10  15   1        2.06        0.88
  10  15   2        4.01        0.96
  10  15   3        5.04        0.96
  10  15   4        3.78        0.93
  10  15   5        3.05        0.97
  10  15   6        4.29        1.00
  10  15   7       36.95        1.68
  10  15   8       16.49        1.23
  10  15   9        4.58        0.93
  10  15  10        3.66        0.89
  10  15  11        3.22        0.83
  10  16  -9       -0.38        0.76
  10  16  -8        3.62        0.91
  10  16  -7        0.73        0.84
  10  16  -6        3.24        0.91
  10  16  -5       10.84        1.11
  10  16  -4        6.57        1.03
  10  16  -3       33.91        1.63
  10  16  -2        5.07        1.01
  10  16  -1       23.32        1.42
  10  16   0        7.43        1.05
  10  16   1       23.69        1.43
  10  16   2        4.17        0.97
  10  16   3       34.55        1.64
  10  16   4        7.97        1.05
  10  16   5       10.73        1.11
  10  16   6        4.24        0.94
  10  16   7        0.99        0.84
  10  16   8        3.80        0.90
  10  16   9        0.45        0.77
  10  17  -8        9.00        1.01
  10  17  -7       19.05        1.19
  10  17  -6        7.91        0.98
  10  17  -5        4.37        0.91
  10  17  -4        3.95        0.90
  10  17  -3        2.86        0.89
  10  17  -2        3.74        0.91
  10  17  -1       11.30        1.10
  10  17   0       55.86        2.02
  10  17   1       10.27        1.10
  10  17   2        3.43        0.91
  10  17   3        2.88        0.89
  10  17   4        4.52        0.92
  10  17   5        4.82        0.90
  10  17   6        6.55        0.95
  10  17   7       18.29        1.17
  10  17   8       10.06        1.02
  10  18  -5        3.45        0.88
  10  18  -4       12.71        1.05
  10  18  -3        2.07        0.83
  10  18  -2        4.72        0.89
  10  18  -1        4.69        0.89
  10  18   0        0.52        0.80
  10  18   1        6.33        0.92
  10  18   2        4.32        0.89
  10  18   3        2.03        0.83
  10  18   4       12.49        1.06
  10  18   5        2.77        0.86
  11   0   1      124.97        2.84
  11   0   2        6.14        0.71
  11   0   3      143.86        3.19
  11   0   4        0.27        0.60
  11   0   5       24.44        1.13
  11   0   6        2.29        0.67
  11   0   7        4.64        0.76
  11   0   8       39.96        1.51
  11   0   9       11.27        0.96
  11   0  10       65.25        2.05
  11   0  11       -0.77        0.79
  11   0  12        1.21        0.85
  11   0  13       18.08        1.29
  11   0  14        1.17        0.87
  11   0  15       12.97        1.20
  11   0  16        0.35        0.86
  11   0  17        0.75        0.81
  11   0  18        9.55        1.03
  11   1 -18        0.02        0.77
  11   1 -17        1.59        0.84
  11   1 -16       45.56        1.83
  11   1 -15       23.38        1.43
  11   1 -14       11.29        1.13
  11   1 -13       24.08        1.42
  11   1 -12       31.70        1.55
  11   1 -11       13.11        1.12
  11   1 -10       20.07        1.17
  11   1  -9       12.36        0.99
  11   1  -8       27.57        1.27
  11   1  -7       50.14        1.67
  11   1  -6       14.41        0.95
  11   1  -5      111.97        2.70
  11   1  -4       20.79        1.03
  11   1  -3       54.66        1.65
  11   1  -2       22.18        1.03
  11   1  -1       25.95        1.10
  11   1   0       52.45        1.58
  11   1   1       27.55        1.13
  11   1   2       22.48        1.04
  11   1   3       53.60        1.63
  11   1   4       20.99        1.03
  11   1   5      112.13        2.70
  11   1   6       15.20        0.96
  11   1   7       50.51        1.68
  11   1   8       27.31        1.27
  11   1   9       11.95        0.98
  11   1  10       19.58        1.17
  11   1  11       13.50        1.14
  11   1  12       32.97        1.58
  11   1  13       24.25        1.40
  11   1  14       12.03        1.13
  11   1  15       21.95        1.39
  11   1  16       45.48        1.84
  11   1  17        0.90        0.84
  11   1  18        0.39        0.79
  11   2 -18        0.45        0.80
  11   2 -17       15.31        1.15
  11   2 -16        4.11        0.94
  11   2 -15        2.95        0.94
  11   2 -14        7.93        1.05
  11   2 -13        9.85        1.09
  11   2 -12       49.81        1.92
  11   2 -11       32.41        1.54
  11   2 -10        5.05        0.85
  11   2  -9       34.10        1.43
  11   2  -8       72.60        2.12
  11   2  -7       12.95        0.95
  11   2  -6       49.49        1.63
  11   2  -5       50.95        1.63
  11   2  -4      255.15        5.12
  11   2  -3       24.17        1.10
  11   2  -2      192.74        4.01
  11   2  -1        3.32        0.66
  11   2   0       93.19        2.30
  11   2   1        3.14        0.65
  11   2   2      193.33        4.02
  11   2   3       26.48        1.14
  11   2   4      258.49        5.17
  11   2   5       51.00        1.63
  11   2   6       49.15        1.63
  11   2   7       12.84        0.95
  11   2   8       72.49        2.12
  11   2   9       33.43        1.43
  11   2  10        5.30        0.84
  11   2  11       34.54        1.58
  11   2  12       49.44        1.91
  11   2  13        9.45        1.07
  11   2  14        7.58        1.03
  11   2  15        3.46        0.95
  11   2  16        4.74        0.95
  11   2  17       15.21        1.15
  11   2  18        0.44        0.81
  11   3 -17        4.81        0.91
  11   3 -16        0.42        0.85
  11   3 -15        1.88        0.91
  11   3 -14        1.13        0.86
  11   3 -13       16.11        1.24
  11   3 -12        4.42        0.95
  11   3 -11        3.52        0.91
  11   3 -10        1.55        0.79
  11   3  -9       75.14        2.21
  11   3  -8       35.31        1.45
  11   3  -7      202.74        4.35
  11   3  -6       77.67        2.16
  11   3  -5      146.56        3.32
  11   3  -4       28.19        1.20
  11   3  -3      137.21        3.11
  11   3  -2      149.41        3.30
  11   3  -1      126.90        2.90
  11   3   0        1.24        0.62
  11   3   1      126.59        2.89
  11   3   2      151.19        3.33
  11   3   3      135.46        3.07
  11   3   4       28.34        1.20
  11   3   5      148.47        3.35
  11   3   6       77.68        2.15
  11   3   7      205.02        4.39
  11   3   8       36.63        1.47
  11   3   9       75.52        2.22
  11   3  10        1.39        0.79
  11   3  11        4.26        0.92
  11   3  12        4.84        0.96
  11   3  13       16.40        1.24
  11   3  14        1.40        0.87
  11   3  15        2.21        0.91
  11   3  16        1.70        0.86
  11   3  17        5.91        0.92
  11   4 -17       15.59        1.13
  11   4 -16        0.99        0.83
  11   4 -15       10.75        1.11
  11   4 -14       22.29        1.36
  11   4 -13       29.73        1.52
  11   4 -12       13.68        1.17
  11   4 -11      128.72        3.35
  11   4 -10       27.48        1.40
  11   4  -9        1.42        0.77
  11   4  -8       27.48        1.30
  11   4  -7        1.91        0.72
  11   4  -6       17.00        1.03
  11   4  -5       11.02        0.89
  11   4  -4       77.59        2.12
  11   4  -3      126.12        2.94
  11   4  -2      313.39        6.09
  11   4  -1      143.24        3.20
  11   4   0       18.76        1.00
  11   4   1      143.31        3.20
  11   4   2      307.84        6.00
  11   4   3      123.74        2.90
  11   4   4       78.83        2.14
  11   4   5       11.20        0.88
  11   4   6       16.82        1.03
  11   4   7        1.87        0.72
  11   4   8       27.90        1.31
  11   4   9        1.37        0.76
  11   4  10       26.63        1.39
  11   4  11      125.53        3.29
  11   4  12       13.04        1.16
  11   4  13       30.69        1.55
  11   4  14       23.17        1.37
  11   4  15        9.27        1.10
  11   4  16        0.95        0.83
  11   4  17       15.31        1.13
  11   5 -17        1.69        0.79
  11   5 -16       11.23        1.07
  11   5 -15       14.47        1.21
  11   5 -14        2.99        0.90
  11   5 -13       37.34        1.67
  11   5 -12        3.17        0.93
  11   5 -11        4.89        0.97
  11   5 -10        1.97        0.87
  11   5  -9       75.62        2.32
  11   5  -8      189.61        4.21
  11   5  -7       77.44        2.23
  11   5  -6       72.06        2.10
  11   5  -5       18.23        1.06
  11   5  -4       36.60        1.40
  11   5  -3       65.74        1.92
  11   5  -2      129.85        3.01
  11   5  -1       24.22        1.13
  11   5   0        2.56        0.67
  11   5   1       24.48        1.14
  11   5   2      128.01        2.98
  11   5   3       66.23        1.92
  11   5   4       36.32        1.39
  11   5   5       19.18        1.07
  11   5   6       71.83        2.09
  11   5   7       76.87        2.21
  11   5   8      186.88        4.17
  11   5   9       77.07        2.35
  11   5  10        3.03        0.88
  11   5  11        5.65        0.97
  11   5  12        2.03        0.91
  11   5  13       39.66        1.72
  11   5  14        1.50        0.89
  11   5  15       16.12        1.22
  11   5  16       10.87        1.07
  11   5  17        1.16        0.79
  11   6 -17        0.22        0.78
  11   6 -16       16.56        1.18
  11   6 -15        1.18        0.86
  11   6 -14        1.65        0.91
  11   6 -13        9.30        1.07
  11   6 -12       44.09        1.81
  11   6 -11       11.33        1.11
  11   6 -10       29.79        1.51
  11   6  -9        7.78        0.98
  11   6  -8       35.51        1.50
  11   6  -7        5.37        0.84
  11   6  -6        3.57        0.78
  11   6  -5       17.29        1.06
  11   6  -4       14.40        0.98
  11   6  -3      109.19        2.70
  11   6  -2       24.98        1.17
  11   6  -1       41.40        1.48
  11   6   0       58.05        1.78
  11   6   1       41.58        1.48
  11   6   2       24.48        1.16
  11   6   3      109.81        2.72
  11   6   4       12.80        0.96
  11   6   5       18.86        1.09
  11   6   6        4.30        0.78
  11   6   7        5.39        0.84
  11   6   8       35.33        1.49
  11   6   9        6.83        0.96
  11   6  10       30.91        1.53
  11   6  11       10.93        1.12
  11   6  12       44.15        1.82
  11   6  13        9.06        1.07
  11   6  14        1.95        0.91
  11   6  15        2.16        0.88
  11   6  16       16.71        1.17
  11   6  17        0.88        0.81
  11   7 -16        0.79        0.80
  11   7 -15       11.65        1.09
  11   7 -14       15.31        1.22
  11   7 -13        5.96        0.98
  11   7 -12       16.00        1.24
  11   7 -11       12.28        1.15
  11   7 -10        6.51        0.99
  11   7  -9       11.06        1.08
  11   7  -8        6.18        0.93
  11   7  -7       38.87        1.56
  11   7  -6       28.60        1.34
  11   7  -5       18.87        1.13
  11   7  -4       17.81        1.08
  11   7  -3        1.90        0.71
  11   7  -2        3.63        0.74
  11   7  -1      106.49        2.67
  11   7   0       46.56        1.60
  11   7   1      105.50        2.65
  11   7   2        3.48        0.74
  11   7   3        2.02        0.71
  11   7   4       18.48        1.09
  11   7   5       19.56        1.13
  11   7   6       27.72        1.32
  11   7   7       38.43        1.55
  11   7   8        5.96        0.93
  11   7   9       10.98        1.08
  11   7  10        4.93        0.96
  11   7  11       11.70        1.13
  11   7  12       14.04        1.19
  11   7  13        6.92        0.98
  11   7  14       13.97        1.19
  11   7  15       11.13        1.09
  11   7  16        1.02        0.80
  11   8 -16        3.04        0.83
  11   8 -15        0.59        0.81
  11   8 -14        1.03        0.87
  11   8 -13        3.91        0.96
  11   8 -12       19.52        1.30
  11   8 -11        3.37        0.94
  11   8 -10       -0.18        0.85
  11   8  -9       34.78        1.62
  11   8  -8        2.88        0.90
  11   8  -7       27.53        1.40
  11   8  -6       16.06        1.11
  11   8  -5       28.07        1.33
  11   8  -4       12.48        0.99
  11   8  -3       19.45        1.12
  11   8  -2        4.56        0.78
  11   8  -1       11.30        0.93
  11   8   0        2.59        0.73
  11   8   1       11.04        0.92
  11   8   2        4.42        0.78
  11   8   3       18.63        1.11
  11   8   4       12.51        0.99
  11   8   5       28.41        1.34
  11   8   6       17.15        1.13
  11   8   7       28.24        1.42
  11   8   8        2.53        0.90
  11   8   9       34.10        1.61
  11   8  10        1.01        0.86
  11   8  11        3.63        0.93
  11   8  12       18.91        1.29
  11   8  13        4.27        0.96
  11   8  14        2.77        0.88
  11   8  15        0.67        0.82
  11   8  16        2.37        0.82
  11   9 -15       13.98        1.10
  11   9 -14        1.56        0.86
  11   9 -13        7.37        1.05
  11   9 -12        7.75        1.08
  11   9 -11       25.95        1.45
  11   9 -10        1.83        0.90
  11   9  -9        2.70        0.92
  11   9  -8       11.42        1.13
  11   9  -7       12.82        1.13
  11   9  -6       17.52        1.20
  11   9  -5        1.63        0.82
  11   9  -4       15.17        1.06
  11   9  -3        3.04        0.78
  11   9  -2        4.64        0.80
  11   9  -1        4.23        0.79
  11   9   0        4.13        0.79
  11   9   1        4.76        0.81
  11   9   2        2.95        0.77
  11   9   3        1.01        0.75
  11   9   4       14.74        1.06
  11   9   5        1.88        0.81
  11   9   6       17.95        1.21
  11   9   7       13.39        1.14
  11   9   8       10.70        1.10
  11   9   9        2.00        0.89
  11   9  10        1.85        0.90
  11   9  11       26.42        1.45
  11   9  12        8.73        1.10
  11   9  13        7.39        1.05
  11   9  14        0.94        0.84
  11   9  15       15.47        1.12
  11  10 -15        1.97        0.83
  11  10 -14        0.78        0.80
  11  10 -13        0.65        0.85
  11  10 -12       12.98        1.18
  11  10 -11        1.34        0.88
  11  10 -10        4.99        0.96
  11  10  -9        2.10        0.89
  11  10  -8        3.30        0.94
  11  10  -7        1.96        0.87
  11  10  -6       53.52        1.98
  11  10  -5       13.57        1.15
  11  10  -4        1.17        0.80
  11  10  -3        3.42        0.86
  11  10  -2       38.94        1.59
  11  10  -1        8.05        0.93
  11  10   0      106.96        2.80
  11  10   1        7.85        0.91
  11  10   2       38.94        1.59
  11  10   3        2.77        0.85
  11  10   4        1.31        0.80
  11  10   5       13.12        1.14
  11  10   6       52.53        1.96
  11  10   7        0.21        0.84
  11  10   8        3.28        0.92
  11  10   9        1.12        0.88
  11  10  10        4.29        0.95
  11  10  11        1.19        0.87
  11  10  12       13.70        1.20
  11  10  13        1.01        0.85
  11  10  14        0.07        0.80
  11  10  15        2.46        0.85
  11  11 -14        4.16        0.84
  11  11 -13        2.86        0.89
  11  11 -12       12.91        1.16
  11  11 -11       19.43        1.33
  11  11 -10       17.02        1.24
  11  11  -9       23.85        1.41
  11  11  -8       16.37        1.24
  11  11  -7       11.22        1.13
  11  11  -6       30.51        1.55
  11  11  -5        3.67        0.91
  11  11  -4        3.45        0.92
  11  11  -3        5.83        0.97
  11  11  -2        4.44        0.93
  11  11  -1        3.67        0.91
  11  11   0       19.17        1.25
  11  11   1        3.45        0.90
  11  11   2        4.31        0.93
  11  11   3        4.85        0.95
  11  11   4        3.59        0.92
  11  11   5        1.40        0.89
  11  11   6       31.60        1.56
  11  11   7       10.13        1.11
  11  11   8       14.59        1.20
  11  11   9       24.72        1.41
  11  11  10       15.72        1.24
  11  11  11       19.27        1.33
  11  11  12       12.94        1.15
  11  11  13        5.49        0.91
  11  11  14        2.91        0.82
  11  12 -13       11.55        1.03
  11  12 -12        7.25        0.98
  11  12 -11        9.85        1.10
  11  12 -10       12.02        1.17
  11  12  -9       11.44        1.19
  11  12  -8        0.97        0.89
  11  12  -7        1.50        0.87
  11  12  -6       34.00        1.62
  11  12  -5       35.82        1.66
  11  12  -4       16.43        1.25
  11  12  -3       28.70        1.50
  11  12  -2       17.22        1.25
  11  12  -1        0.87        0.86
  11  12   0       31.19        1.54
  11  12   1        0.80        0.86
  11  12   2       16.68        1.23
  11  12   3       27.70        1.49
  11  12   4       17.08        1.26
  11  12   5       34.44        1.63
  11  12   6       32.89        1.60
  11  12   7        0.62        0.86
  11  12   8        1.09        0.88
  11  12   9       12.53        1.18
  11  12  10       11.12        1.14
  11  12  11        8.29        1.04
  11  12  12        7.71        0.99
  11  12  13       11.68        1.04
  11  13 -12       17.37        1.16
  11  13 -11       12.60        1.11
  11  13 -10        0.45        0.85
  11  13  -9       14.87        1.23
  11  13  -8       11.39        1.16
  11  13  -7        3.58        0.95
  11  13  -6       11.21        1.12
  11  13  -5       38.14        1.70
  11  13  -4       13.84        1.20
  11  13  -3       26.40        1.46
  11  13  -2        5.17        0.98
  11  13  -1       63.73        2.19
  11  13   0        0.68        0.88
  11  13   1       64.05        2.20
  11  13   2        4.56        0.97
  11  13   3       25.28        1.44
  11  13   4       14.90        1.22
  11  13   5       39.22        1.72
  11  13   6       10.73        1.10
  11  13   7        4.25        0.95
  11  13   8        9.50        1.11
  11  13   9       14.38        1.21
  11  13  10        1.85        0.87
  11  13  11       12.63        1.09
  11  13  12       18.07        1.16
  11  14 -11        0.94        0.77
  11  14 -10        2.71        0.86
  11  14  -9        5.22        0.94
  11  14  -8       23.95        1.40
  11  14  -7        2.80        0.94
  11  14  -6       16.04        1.27
  11  14  -5        9.87        1.10
  11  14  -4       25.48        1.44
  11  14  -3       34.95        1.64
  11  14  -2       10.80        1.11
  11  14  -1       11.25        1.12
  11  14   0       13.92        1.19
  11  14   1       10.45        1.10
  11  14   2        8.80        1.08
  11  14   3       35.90        1.65
  11  14   4       28.19        1.49
  11  14   5        8.99        1.07
  11  14   6       17.60        1.29
  11  14   7        1.62        0.91
  11  14   8       24.67        1.41
  11  14   9        4.03        0.93
  11  14  10        1.69        0.84
  11  14  11        0.24        0.77
  11  15 -10        2.30        0.85
  11  15  -9        3.19        0.87
  11  15  -8        7.97        1.01
  11  15  -7        0.15        0.84
  11  15  -6        6.44        1.01
  11  15  -5       22.11        1.37
  11  15  -4        9.97        1.11
  11  15  -3        1.88        0.91
  11  15  -2       17.83        1.31
  11  15  -1        5.51        1.03
  11  15   0       13.00        1.20
  11  15   1        5.33        1.00
  11  15   2       20.66        1.36
  11  15   3        1.05        0.89
  11  15   4       10.12        1.11
  11  15   5       20.45        1.33
  11  15   6        7.09        1.02
  11  15   7        1.77        0.87
  11  15   8        6.95        0.98
  11  15   9        4.47        0.87
  11  15  10        1.91        0.83
  11  16  -8        3.68        0.85
  11  16  -7        1.64        0.83
  11  16  -6        1.60        0.83
  11  16  -5        1.68        0.88
  11  16  -4        0.77        0.85
  11  16  -3        0.00        0.84
  11  16  -2        4.72        0.95
  11  16  -1       14.76        1.21
  11  16   0        1.01        0.87
  11  16   1       15.18        1.21
  11  16   2        4.47        0.97
  11  16   3        0.35        0.84
  11  16   4        0.41        0.83
  11  16   5        3.54        0.90
  11  16   6        1.64        0.84
  11  16   7        1.31        0.82
  11  16   8        3.11        0.84
  11  17  -6        2.03        0.84
  11  17  -5        1.95        0.81
  11  17  -4        3.54        0.87
  11  17  -3        3.07        0.86
  11  17  -2       11.35        1.07
  11  17  -1        3.19        0.88
  11  17   0        0.68        0.81
  11  17   1        4.07        0.90
  11  17   2       11.91        1.09
  11  17   3        1.95        0.84
  11  17   4        4.28        0.86
  11  17   5        1.85        0.82
  11  17   6        1.43        0.82
  11  18  -2        2.29        0.85
  11  18  -1        1.14        0.83
  11  18   0        0.94        0.79
  11  18   1        1.82        0.84
  11  18   2        3.98        0.86
  12   0   0       43.81        1.50
  12   0   1      164.02        3.60
  12   0   2        0.25        0.63
  12   0   3       17.13        1.01
  12   0   4       41.43        1.49
  12   0   5      197.23        4.24
  12   0   6       64.90        1.97
  12   0   7        6.84        0.86
  12   0   8        0.29        0.71
  12   0   9       34.14        1.53
  12   0  10        3.95        0.92
  12   0  11        2.54        0.90
  12   0  12        1.54        0.86
  12   0  13        7.79        1.03
  12   0  14       19.28        1.28
  12   0  15        9.32        1.09
  12   0  16       11.54        1.09
  12   0  17       -0.43        0.75
  12   1 -17        1.11        0.79
  12   1 -16        1.64        0.85
  12   1 -15       14.88        1.20
  12   1 -14        1.52        0.86
  12   1 -13        7.21        1.02
  12   1 -12       11.54        1.12
  12   1 -11       39.07        1.70
  12   1 -10       18.27        1.25
  12   1  -9       55.07        1.95
  12   1  -8       12.30        0.99
  12   1  -7       17.58        1.09
  12   1  -6        5.80        0.81
  12   1  -5       48.84        1.65
  12   1  -4       20.31        1.09
  12   1  -3        0.49        0.65
  12   1  -2        2.68        0.68
  12   1  -1       27.34        1.20
  12   1   0       49.44        1.60
  12   1   1       27.51        1.20
  12   1   2        2.86        0.68
  12   1   3        0.05        0.64
  12   1   4       21.48        1.11
  12   1   5       47.65        1.64
  12   1   6        5.47        0.79
  12   1   7       18.43        1.10
  12   1   8       11.95        0.99
  12   1   9       55.38        1.95
  12   1  10       17.97        1.25
  12   1  11       39.97        1.73
  12   1  12       12.03        1.14
  12   1  13        6.90        1.01
  12   1  14        1.11        0.87
  12   1  15       14.15        1.19
  12   1  16        0.84        0.83
  12   1  17        1.66        0.79
  12   2 -17        2.21        0.80
  12   2 -16        0.69        0.82
  12   2 -15        0.49        0.84
  12   2 -14        9.80        1.12
  12   2 -13        4.71        0.96
  12   2 -12       10.36        1.11
  12   2 -11       22.56        1.37
  12   2 -10        5.82        0.96
  12   2  -9       13.79        1.10
  12   2  -8       17.64        1.13
  12   2  -7        1.83        0.75
  12   2  -6       24.94        1.22
  12   2  -5       64.89        1.95
  12   2  -4       18.50        1.06
  12   2  -3       13.28        0.93
  12   2  -2       24.94        1.16
  12   2  -1       17.39        1.00
  12   2   0       16.98        1.00
  12   2   1       17.53        1.01
  12   2   2       24.73        1.15
  12   2   3       12.03        0.91
  12   2   4       18.33        1.05
  12   2   5       64.32        1.95
  12   2   6       25.75        1.23
  12   2   7        2.60        0.75
  12   2   8       19.03        1.14
  12   2   9       14.04        1.10
  12   2  10        5.20        0.94
  12   2  11       23.90        1.38
  12   2  12       10.62        1.12
  12   2  13        6.09        1.00
  12   2  14        8.96        1.10
  12   2  15        1.01        0.85
  12   2  16       -0.14        0.80
  12   2  17        1.91        0.79
  12   3 -17       16.44        1.16
  12   3 -16        3.58        0.87
  12   3 -15       10.38        1.08
  12   3 -14        2.94        0.95
  12   3 -13        1.24        0.87
  12   3 -12        9.79        1.10
  12   3 -11       32.56        1.58
  12   3 -10        7.92        1.02
  12   3  -9        4.64        0.89
  12   3  -8        6.20        0.87
  12   3  -7       29.62        1.36
  12   3  -6       44.53        1.62
  12   3  -5        1.42        0.70
  12   3  -4       13.24        0.96
  12   3  -3       15.34        0.99
  12   3  -2       38.24        1.43
  12   3  -1       45.08        1.55
  12   3   0      187.26        4.02
  12   3   1       45.32        1.55
  12   3   2       39.14        1.44
  12   3   3       14.34        0.97
  12   3   4       12.85        0.95
  12   3   5        1.66        0.70
  12   3   6       46.32        1.65
  12   3   7       30.45        1.37
  12   3   8        5.61        0.86
  12   3   9        5.57        0.91
  12   3  10        7.94        1.03
  12   3  11       33.62        1.61
  12   3  12        9.68        1.09
  12   3  13        1.10        0.87
  12   3  14        4.76        0.98
  12   3  15        9.71        1.08
  12   3  16        2.65        0.87
  12   3  17       17.89        1.18
  12   4 -16        3.40        0.87
  12   4 -15        1.95        0.86
  12   4 -14        1.51        0.90
  12   4 -13       20.35        1.32
  12   4 -12       17.98        1.28
  12   4 -11        1.96        0.92
  12   4 -10       14.39        1.17
  12   4  -9        9.11        1.03
  12   4  -8        5.93        0.92
  12   4  -7        1.72        0.75
  12   4  -6       68.52        2.08
  12   4  -5       12.53        0.97
  12   4  -4       13.18        0.97
  12   4  -3       30.19        1.30
  12   4  -2       39.43        1.47
  12   4  -1        3.07        0.74
  12   4   0       18.70        1.07
  12   4   1        3.02        0.74
  12   4   2       37.50        1.44
  12   4   3       29.64        1.30
  12   4   4       13.42        0.97
  12   4   5       12.36        0.97
  12   4   6       69.83        2.10
  12   4   7        1.02        0.75
  12   4   8        6.03        0.92
  12   4   9        8.70        1.04
  12   4  10       13.30        1.15
  12   4  11        4.49        0.96
  12   4  12       18.51        1.29
  12   4  13       20.83        1.32
  12   4  14        1.38        0.89
  12   4  15        0.50        0.85
  12   4  16        2.48        0.85
  12   5 -16        0.80        0.79
  12   5 -15        6.72        0.99
  12   5 -14        8.83        1.08
  12   5 -13        2.91        0.90
  12   5 -12       10.45        1.12
  12   5 -11       21.35        1.35
  12   5 -10       48.50        1.90
  12   5  -9        8.30        1.04
  12   5  -8        3.04        0.86
  12   5  -7       72.05        2.19
  12   5  -6       29.62        1.37
  12   5  -5       34.97        1.45
  12   5  -4       71.52        2.11
  12   5  -3       62.01        1.92
  12   5  -2       14.31        1.00
  12   5  -1       36.41        1.43
  12   5   0       76.56        2.16
  12   5   1       35.24        1.41
  12   5   2       13.60        0.98
  12   5   3       60.09        1.88
  12   5   4       71.67        2.11
  12   5   5       34.91        1.45
  12   5   6       28.75        1.35
  12   5   7       72.62        2.20
  12   5   8        3.46        0.87
  12   5   9        5.88        0.98
  12   5  10       45.76        1.85
  12   5  11       21.57        1.36
  12   5  12       11.02        1.11
  12   5  13        2.56        0.91
  12   5  14        8.06        1.06
  12   5  15        7.66        1.00
  12   5  16        1.72        0.82
  12   6 -16       25.24        1.30
  12   6 -15        1.62        0.84
  12   6 -14        5.74        1.00
  12   6 -13        0.38        0.87
  12   6 -12       14.76        1.20
  12   6 -11        7.47        1.04
  12   6 -10       59.99        2.12
  12   6  -9       71.73        2.34
  12   6  -8        1.23        0.86
  12   6  -7       15.17        1.13
  12   6  -6       86.62        2.45
  12   6  -5        5.63        0.88
  12   6  -4      106.78        2.76
  12   6  -3       20.78        1.16
  12   6  -2       86.56        2.37
  12   6  -1      128.34        3.09
  12   6   0       23.88        1.20
  12   6   1      129.11        3.11
  12   6   2       85.81        2.36
  12   6   3       21.37        1.17
  12   6   4      102.60        2.69
  12   6   5        5.80        0.87
  12   6   6       85.47        2.42
  12   6   7       14.25        1.13
  12   6   8        1.20        0.85
  12   6   9       71.38        2.32
  12   6  10       57.25        2.07
  12   6  11        6.98        1.04
  12   6  12       12.76        1.16
  12   6  13       -0.46        0.85
  12   6  14        6.19        1.00
  12   6  15        0.72        0.84
  12   6  16       25.63        1.32
  12   7 -15        2.41        0.86
  12   7 -14       29.47        1.49
  12   7 -13       22.32        1.39
  12   7 -12        3.60        0.93
  12   7 -11       49.98        1.93
  12   7 -10        5.70        1.01
  12   7  -9       67.14        2.26
  12   7  -8        3.30        0.92
  12   7  -7       42.04        1.75
  12   7  -6       44.69        1.75
  12   7  -5       31.98        1.44
  12   7  -4      154.63        3.62
  12   7  -3       57.53        1.89
  12   7  -2        9.55        0.93
  12   7  -1       17.30        1.09
  12   7   0       14.68        1.03
  12   7   1       15.81        1.07
  12   7   2        9.87        0.93
  12   7   3       58.15        1.90
  12   7   4      153.47        3.60
  12   7   5       29.80        1.40
  12   7   6       46.21        1.78
  12   7   7       41.70        1.74
  12   7   8        4.23        0.95
  12   7   9       64.67        2.21
  12   7  10        5.31        1.00
  12   7  11       49.83        1.93
  12   7  12        2.92        0.93
  12   7  13       22.48        1.40
  12   7  14       29.14        1.49
  12   7  15        1.62        0.84
  12   8 -15        6.85        0.94
  12   8 -14       27.08        1.41
  12   8 -13        3.94        0.96
  12   8 -12       34.54        1.65
  12   8 -11       54.03        2.00
  12   8 -10       11.84        1.17
  12   8  -9        8.45        1.08
  12   8  -8       40.33        1.74
  12   8  -7        4.52        0.95
  12   8  -6       49.34        1.90
  12   8  -5       10.65        1.05
  12   8  -4       51.40        1.87
  12   8  -3       50.84        1.78
  12   8  -2        3.86        0.83
  12   8  -1       36.52        1.50
  12   8   0       -0.24        0.71
  12   8   1       34.68        1.47
  12   8   2        4.38        0.82
  12   8   3       51.07        1.79
  12   8   4       50.63        1.86
  12   8   5        9.43        1.03
  12   8   6       48.14        1.88
  12   8   7        3.56        0.92
  12   8   8       40.30        1.74
  12   8   9        9.08        1.09
  12   8  10       10.94        1.15
  12   8  11       53.62        2.00
  12   8  12       35.41        1.69
  12   8  13        4.49        0.96
  12   8  14       27.52        1.42
  12   8  15        6.97        0.94
  12   9 -14       22.52        1.29
  12   9 -13       13.63        1.16
  12   9 -12       24.58        1.44
  12   9 -11       58.67        2.15
  12   9 -10       71.73        2.35
  12   9  -9       62.17        2.17
  12   9  -8        7.59        1.05
  12   9  -7       36.17        1.66
  12   9  -6        2.87        0.93
  12   9  -5        2.95        0.93
  12   9  -4       43.51        1.78
  12   9  -3        7.21        0.96
  12   9  -2       20.26        1.24
  12   9  -1        2.27        0.83
  12   9   0        9.85        1.00
  12   9   1        3.65        0.85
  12   9   2       21.37        1.27
  12   9   3        6.90        0.96
  12   9   4       43.24        1.77
  12   9   5        3.18        0.92
  12   9   6        4.09        0.95
  12   9   7       33.25        1.62
  12   9   8        8.47        1.08
  12   9   9       61.91        2.17
  12   9  10       73.15        2.36
  12   9  11       58.87        2.15
  12   9  12       22.73        1.40
  12   9  13       13.55        1.16
  12   9  14       22.80        1.29
  12  10 -14        8.70        0.99
  12  10 -13        7.79        0.99
  12  10 -12        6.08        0.99
  12  10 -11        0.47        0.91
  12  10 -10        9.78        1.15
  12  10  -9       19.21        1.31
  12  10  -8        2.94        0.95
  12  10  -7       33.53        1.62
  12  10  -6        1.06        0.88
  12  10  -5       51.86        1.96
  12  10  -4       84.22        2.57
  12  10  -3       16.93        1.25
  12  10  -2       41.27        1.74
  12  10  -1        0.74        0.84
  12  10   0       14.63        1.17
  12  10   1        1.66        0.86
  12  10   2       42.92        1.76
  12  10   3       17.32        1.24
  12  10   4       84.43        2.56
  12  10   5       49.07        1.91
  12  10   6        1.28        0.88
  12  10   7       33.18        1.61
  12  10   8        3.99        0.97
  12  10   9       18.28        1.29
  12  10  10        9.09        1.13
  12  10  11        0.86        0.89
  12  10  12        7.26        1.01
  12  10  13        6.54        0.97
  12  10  14        8.34        0.98
  12  11 -13        1.52        0.81
  12  11 -12        6.06        0.96
  12  11 -11        9.83        1.10
  12  11 -10       29.93        1.55
  12  11  -9        7.09        1.09
  12  11  -8        6.51        1.03
  12  11  -7       24.91        1.43
  12  11  -6        1.40        0.89
  12  11  -5       32.73        1.59
  12  11  -4        0.30        0.87
  12  11  -3       46.92        1.88
  12  11  -2       40.74        1.76
  12  11  -1        2.75        0.91
  12  11   0        2.86        0.92
  12  11   1        3.00        0.92
  12  11   2       40.99        1.75
  12  11   3       47.84        1.89
  12  11   4        1.68        0.88
  12  11   5       32.34        1.60
  12  11   6        2.08        0.90
  12  11   7       23.90        1.41
  12  11   8        7.03        1.04
  12  11   9        7.86        1.09
  12  11  10       28.76        1.52
  12  11  11        9.37        1.09
  12  11  12        6.59        0.97
  12  11  13        1.24        0.80
  12  12 -12        1.09        0.82
  12  12 -11        2.62        0.88
  12  12 -10       15.58        1.22
  12  12  -9       31.65        1.58
  12  12  -8       27.32        1.53
  12  12  -7        5.29        0.98
  12  12  -6        9.94        1.10
  12  12  -5        2.47        0.92
  12  12  -4        1.29        0.88
  12  12  -3       27.42        1.49
  12  12  -2       25.88        1.47
  12  12  -1       15.85        1.25
  12  12   0       24.81        1.42
  12  12   1       16.49        1.25
  12  12   2       28.74        1.51
  12  12   3       27.65        1.49
  12  12   4        1.28        0.89
  12  12   5        2.78        0.93
  12  12   6       10.98        1.11
  12  12   7        5.05        0.99
  12  12   8       27.47        1.51
  12  12   9       31.06        1.58
  12  12  10       17.85        1.25
  12  12  11        3.35        0.88
  12  12  12        0.68        0.82
  12  13 -11        0.35        0.78
  12  13 -10        0.71        0.83
  12  13  -9        0.97        0.86
  12  13  -8        0.06        0.86
  12  13  -7        3.80        0.95
  12  13  -6        1.73        0.91
  12  13  -5        8.89        1.07
  12  13  -4       10.03        1.10
  12  13  -3       19.56        1.31
  12  13  -2        1.06        0.89
  12  13  -1        9.31        1.10
  12  13   0       13.27        1.18
  12  13   1        8.43        1.07
  12  13   2        1.29        0.89
  12  13   3       19.07        1.30
  12  13   4       10.39        1.10
  12  13   5        9.55        1.08
  12  13   6        1.23        0.89
  12  13   7        3.41        0.95
  12  13   8        0.63        0.86
  12  13   9        0.92        0.84
  12  13  10        0.20        0.80
  12  13  11        1.14        0.78
  12  14 -10        1.78        0.82
  12  14  -9        3.65        0.88
  12  14  -8        1.27        0.86
  12  14  -7        4.98        0.97
  12  14  -6        0.51        0.85
  12  14  -5       -0.52        0.86
  12  14  -4        5.29        1.01
  12  14  -3        3.49        0.97
  12  14  -2        0.92        0.90
  12  14  -1       17.21        1.31
  12  14   0        3.30        0.92
  12  14   1       16.35        1.29
  12  14   2       -0.37        0.89
  12  14   3        4.07        0.98
  12  14   4        5.29        1.00
  12  14   5       -0.11        0.85
  12  14   6        0.88        0.84
  12  14   7        5.83        0.97
  12  14   8        1.54        0.86
  12  14   9        4.21        0.89
  12  14  10        1.22        0.81
  12  15  -8        9.41        0.99
  12  15  -7       11.21        1.06
  12  15  -6        5.60        0.96
  12  15  -5        3.73        0.91
  12  15  -4        8.22        1.03
  12  15  -3        5.52        0.99
  12  15  -2        7.12        1.03
  12  15  -1       11.74        1.14
  12  15   0        1.85        0.92
  12  15   1       10.29        1.10
  12  15   2        6.61        1.02
  12  15   3        6.32        0.99
  12  15   4        7.19        1.01
  12  15   5        3.73        0.92
  12  15   6        6.21        0.96
  12  15   7       11.22        1.05
  12  15   8        8.80        0.97
  12  16  -6       -0.07        0.77
  12  16  -5        7.20        0.95
  12  16  -4        3.42        0.88
  12  16  -3       11.32        1.08
  12  16  -2        3.34        0.90
  12  16  -1        7.34        0.99
  12  16   0        1.42        0.85
  12  16   1        6.10        0.96
  12  16   2        2.73        0.88
  12  16   3       10.35        1.06
  12  16   4        2.40        0.86
  12  16   5        6.21        0.93
  12  16   6        0.75        0.79
  12  17  -3        3.82        0.90
  12  17  -2        7.82        0.94
  12  17  -1        0.30        0.77
  12  17   0        3.41        0.84
  12  17   1       -0.05        0.77
  12  17   2        7.46        0.93
  12  17   3        4.89        0.91
  13   0   1        2.12        0.73
  13   0   2       85.87        2.35
  13   0   3      155.30        3.56
  13   0   4       48.22        1.69
  13   0   5        1.59        0.74
  13   0   6        0.73        0.74
  13   0   7        4.00        0.88
  13   0   8        5.65        0.98
  13   0   9       -0.28        0.82
  13   0  10       44.39        1.82
  13   0  11        1.69        0.89
  13   0  12       35.36        1.64
  13   0  13       19.36        1.34
  13   0  14        1.38        0.92
  13   0  15       15.75        1.19
  13   0  16        2.06        0.81
  13   1 -16        3.85        0.86
  13   1 -15       23.74        1.36
  13   1 -14        2.89        0.93
  13   1 -13       12.29        1.19
  13   1 -12        8.25        1.06
  13   1 -11        5.45        0.98
  13   1 -10        0.14        0.85
  13   1  -9       55.28        2.02
  13   1  -8       40.97        1.72
  13   1  -7       74.23        2.30
  13   1  -6       25.52        1.29
  13   1  -5       29.54        1.35
  13   1  -4       22.56        1.20
  13   1  -3       17.37        1.08
  13   1  -2        9.16        0.90
  13   1  -1       40.73        1.52
  13   1   0       51.39        1.72
  13   1   1       41.21        1.53
  13   1   2        9.22        0.90
  13   1   3       17.01        1.07
  13   1   4       23.70        1.22
  13   1   5       30.57        1.38
  13   1   6       25.37        1.29
  13   1   7       74.26        2.30
  13   1   8       40.76        1.71
  13   1   9       56.93        2.05
  13   1  10        0.00        0.84
  13   1  11        5.02        0.97
  13   1  12        7.63        1.04
  13   1  13       12.38        1.18
  13   1  14        2.07        0.93
  13   1  15       22.16        1.33
  13   1  16        3.57        0.86
  13   2 -16        3.54        0.84
  13   2 -15        1.86        0.88
  13   2 -14        5.07        0.98
  13   2 -13       33.93        1.66
  13   2 -12        7.00        1.03
  13   2 -11        5.59        0.97
  13   2 -10       51.06        1.95
  13   2  -9        3.24        0.93
  13   2  -8       10.16        1.07
  13   2  -7       61.23        2.06
  13   2  -6       81.06        2.34
  13   2  -5       31.05        1.39
  13   2  -4       39.21        1.53
  13   2  -3       78.52        2.24
  13   2  -2       43.26        1.59
  13   2  -1       75.39        2.17
  13   2   0       37.37        1.47
  13   2   1       76.98        2.20
  13   2   2       42.53        1.58
  13   2   3       79.70        2.26
  13   2   4       40.02        1.55
  13   2   5       30.57        1.38
  13   2   6       80.82        2.33
  13   2   7       60.01        2.05
  13   2   8       10.19        1.07
  13   2   9        2.43        0.91
  13   2  10       53.80        2.00
  13   2  11        5.78        0.98
  13   2  12        6.99        1.02
  13   2  13       35.88        1.68
  13   2  14        4.70        0.97
  13   2  15        3.52        0.91
  13   2  16        2.81        0.83
  13   3 -16        4.48        0.86
  13   3 -15       10.08        1.04
  13   3 -14        5.20        0.98
  13   3 -13        8.09        1.07
  13   3 -12       18.59        1.29
  13   3 -11       14.29        1.19
  13   3 -10        7.45        1.03
  13   3  -9       56.90        2.05
  13   3  -8       40.77        1.73
  13   3  -7       29.42        1.46
  13   3  -6       24.37        1.28
  13   3  -5       57.19        1.90
  13   3  -4        8.12        0.90
  13   3  -3       85.17        2.37
  13   3  -2      155.77        3.59
  13   3  -1      157.03        3.60
  13   3   0       38.96        1.51
  13   3   1      157.95        3.61
  13   3   2      154.16        3.56
  13   3   3       86.12        2.38
  13   3   4        8.99        0.91
  13   3   5       56.10        1.87
  13   3   6       24.26        1.28
  13   3   7       29.32        1.45
  13   3   8       42.02        1.75
  13   3   9       56.98        2.06
  13   3  10        7.62        1.04
  13   3  11       14.60        1.21
  13   3  12       19.56        1.31
  13   3  13        7.22        1.07
  13   3  14        5.61        0.99
  13   3  15       10.73        1.06
  13   3  16        4.16        0.85
  13   4 -16        1.01        0.81
  13   4 -15        1.90        0.83
  13   4 -14        8.78        1.04
  13   4 -13        2.39        0.91
  13   4 -12        5.68        0.98
  13   4 -11       19.40        1.30
  13   4 -10        4.08        0.96
  13   4  -9       25.84        1.44
  13   4  -8       42.73        1.77
  13   4  -7        2.31        0.87
  13   4  -6       65.53        2.14
  13   4  -5        5.46        0.88
  13   4  -4      144.99        3.45
  13   4  -3       51.31        1.77
  13   4  -2       71.54        2.14
  13   4  -1        5.09        0.85
  13   4   0      256.79        5.31
  13   4   1        5.87        0.87
  13   4   2       72.93        2.15
  13   4   3       52.08        1.79
  13   4   4      145.54        3.46
  13   4   5        6.44        0.90
  13   4   6       65.53        2.14
  13   4   7        1.57        0.86
  13   4   8       45.35        1.83
  13   4   9       23.83        1.40
  13   4  10        5.09        0.99
  13   4  11       18.59        1.29
  13   4  12        5.39        0.97
  13   4  13        2.48        0.91
  13   4  14        8.61        1.03
  13   4  15        1.43        0.84
  13   4  16        0.93        0.80
  13   5 -15        3.92        0.88
  13   5 -14       27.42        1.43
  13   5 -13        1.26        0.88
  13   5 -12        3.62        0.98
  13   5 -11        4.75        0.96
  13   5 -10        2.63        0.93
  13   5  -9       58.73        2.10
  13   5  -8       32.63        1.58
  13   5  -7       20.87        1.32
  13   5  -6       37.62        1.63
  13   5  -5       81.76        2.44
  13   5  -4       37.69        1.54
  13   5  -3       32.06        1.43
  13   5  -2        5.14        0.85
  13   5  -1       64.05        2.01
  13   5   0        0.63        0.75
  13   5   1       62.73        1.99
  13   5   2        5.19        0.85
  13   5   3       33.01        1.44
  13   5   4       37.65        1.54
  13   5   5       80.75        2.42
  13   5   6       36.94        1.61
  13   5   7       21.64        1.34
  13   5   8       32.44        1.58
  13   5   9       57.24        2.07
  13   5  10        3.88        0.95
  13   5  11        4.76        0.98
  13   5  12        4.06        0.98
  13   5  13       -0.23        0.85
  13   5  14       28.62        1.45
  13   5  15        3.58        0.88
  13   6 -15        9.99        1.00
  13   6 -14       31.21        1.50
  13   6 -13        4.98        0.98
  13   6 -12        1.93        0.93
  13   6 -11       20.04        1.30
  13   6 -10        3.24        0.94
  13   6  -9       19.73        1.33
  13   6  -8        6.27        1.01
  13   6  -7       20.29        1.31
  13   6  -6        0.66        0.84
  13   6  -5        1.77        0.86
  13   6  -4       76.61        2.35
  13   6  -3        0.11        0.75
  13   6  -2       18.98        1.16
  13   6  -1       29.23        1.38
  13   6   0        3.77        0.82
  13   6   1       28.87        1.36
  13   6   2       19.59        1.17
  13   6   3        0.21        0.76
  13   6   4       77.14        2.36
  13   6   5        2.00        0.84
  13   6   6        1.20        0.85
  13   6   7       19.53        1.31
  13   6   8        6.74        1.00
  13   6   9       18.80        1.30
  13   6  10        3.34        0.94
  13   6  11       20.25        1.32
  13   6  12        2.94        0.93
  13   6  13        6.79        1.01
  13   6  14       29.75        1.47
  13   6  15        9.99        1.01
  13   7 -15        5.07        0.91
  13   7 -14        9.52        1.02
  13   7 -13        7.68        1.02
  13   7 -12        0.93        0.89
  13   7 -11        6.34        1.06
  13   7 -10       10.19        1.11
  13   7  -9        7.60        1.06
  13   7  -8       11.01        1.12
  13   7  -7       -0.84        0.82
  13   7  -6        9.85        1.10
  13   7  -5        5.81        0.98
  13   7  -4       19.28        1.28
  13   7  -3        4.03        0.88
  13   7  -2        6.35        0.94
  13   7  -1       26.64        1.38
  13   7   0        9.84        1.02
  13   7   1       27.53        1.39
  13   7   2        6.65        0.94
  13   7   3        4.54        0.89
  13   7   4       18.36        1.26
  13   7   5        5.21        0.96
  13   7   6        9.36        1.08
  13   7   7        0.36        0.84
  13   7   8        9.84        1.11
  13   7   9        7.63        1.04
  13   7  10        9.46        1.09
  13   7  11        6.29        1.04
  13   7  12        0.46        0.88
  13   7  13        7.61        1.03
  13   7  14        9.36        1.03
  13   7  15        5.36        0.92
  13   8 -14        4.35        0.88
  13   8 -13       10.90        1.06
  13   8 -12        2.17        0.90
  13   8 -11        2.56        0.93
  13   8 -10       13.15        1.14
  13   8  -9       10.25        1.11
  13   8  -8        3.35        0.96
  13   8  -7       34.60        1.64
  13   8  -6        1.09        0.88
  13   8  -5        6.02        1.00
  13   8  -4        5.31        0.98
  13   8  -3       13.01        1.13
  13   8  -2        1.46        0.85
  13   8  -1        1.26        0.83
  13   8   0        3.47        0.89
  13   8   1        1.34        0.84
  13   8   2        1.21        0.85
  13   8   3       12.67        1.13
  13   8   4        5.34        0.97
  13   8   5        5.96        0.99
  13   8   6       -0.19        0.86
  13   8   7       34.11        1.63
  13   8   8        3.80        0.95
  13   8   9       10.91        1.12
  13   8  10       12.75        1.15
  13   8  11        3.73        0.96
  13   8  12        1.74        0.89
  13   8  13       10.34        1.07
  13   8  14        5.12        0.89
  13   9 -13       18.94        1.21
  13   9 -12        7.40        1.02
  13   9 -11        3.32        0.95
  13   9 -10        5.27        1.02
  13   9  -9        1.63        0.90
  13   9  -8       11.64        1.15
  13   9  -7       10.49        1.13
  13   9  -6       31.34        1.57
  13   9  -5        2.22        0.93
  13   9  -4        2.60        0.91
  13   9  -3        2.75        0.91
  13   9  -2        9.80        1.09
  13   9  -1        5.43        0.97
  13   9   0       13.57        1.15
  13   9   1        6.14        0.97
  13   9   2       11.17        1.11
  13   9   3        2.45        0.90
  13   9   4        1.38        0.89
  13   9   5        3.22        0.93
  13   9   6       30.39        1.56
  13   9   7        9.75        1.10
  13   9   8       12.43        1.15
  13   9   9        1.64        0.89
  13   9  10        5.13        0.99
  13   9  11        3.71        0.93
  13   9  12        7.57        1.01
  13   9  13       16.14        1.15
  13  10 -13       11.93        1.07
  13  10 -12        5.75        0.94
  13  10 -11        3.40        0.92
  13  10 -10        1.61        0.90
  13  10  -9        9.38        1.12
  13  10  -8        2.08        0.91
  13  10  -7        7.95        1.06
  13  10  -6        3.09        0.94
  13  10  -5        6.39        1.03
  13  10  -4       17.70        1.29
  13  10  -3       19.67        1.33
  13  10  -2       23.35        1.39
  13  10  -1        5.14        0.98
  13  10   0       12.45        1.13
  13  10   1        5.01        0.96
  13  10   2       23.66        1.40
  13  10   3       20.60        1.35
  13  10   4       18.70        1.29
  13  10   5        6.52        1.03
  13  10   6        3.67        0.94
  13  10   7        8.16        1.06
  13  10   8        1.63        0.89
  13  10   9        7.87        1.08
  13  10  10        0.41        0.88
  13  10  11        3.24        0.92
  13  10  12        6.14        0.93
  13  10  13       12.04        1.08
  13  11 -12        8.34        0.97
  13  11 -11        2.36        0.86
  13  11 -10       12.79        1.13
  13  11  -9        8.77        1.08
  13  11  -8       25.68        1.48
  13  11  -7       16.68        1.30
  13  11  -6        5.09        0.99
  13  11  -5       28.40        1.49
  13  11  -4        0.88        0.88
  13  11  -3       18.08        1.28
  13  11  -2        1.02        0.89
  13  11  -1        0.64        0.86
  13  11   0        5.19        0.98
  13  11   1       -0.25        0.84
  13  11   2        1.34        0.90
  13  11   3       17.40        1.27
  13  11   4        1.81        0.90
  13  11   5       26.74        1.47
  13  11   6        5.24        0.98
  13  11   7       16.41        1.30
  13  11   8       24.95        1.46
  13  11   9        9.60        1.10
  13  11  10       12.23        1.12
  13  11  11        1.39        0.84
  13  11  12        8.28        0.96
  13  12 -11       17.43        1.15
  13  12 -10       -0.07        0.83
  13  12  -9        2.17        0.89
  13  12  -8       13.15        1.16
  13  12  -7       16.40        1.26
  13  12  -6       11.38        1.17
  13  12  -5        1.00        0.92
  13  12  -4       12.58        1.14
  13  12  -3        8.84        1.07
  13  12  -2       22.93        1.39
  13  12  -1       37.70        1.69
  13  12   0       29.09        1.52
  13  12   1       38.99        1.71
  13  12   2       24.12        1.42
  13  12   3        7.50        1.05
  13  12   4       11.25        1.12
  13  12   5        1.24        0.91
  13  12   6       12.58        1.18
  13  12   7       16.53        1.27
  13  12   8       12.35        1.13
  13  12   9        2.66        0.87
  13  12  10        0.33        0.80
  13  12  11       17.53        1.13
  13  13 -10        5.76        0.94
  13  13  -9        1.21        0.80
  13  13  -8        9.91        1.07
  13  13  -7       13.84        1.17
  13  13  -6       26.96        1.48
  13  13  -5        2.73        0.95
  13  13  -4       18.41        1.32
  13  13  -3        7.53        1.10
  13  13  -2       46.71        1.91
  13  13  -1       17.10        1.30
  13  13   0       -0.27        0.89
  13  13   1       16.53        1.29
  13  13   2       45.92        1.90
  13  13   3        8.19        1.09
  13  13   4       18.50        1.31
  13  13   5        3.37        0.95
  13  13   6       27.07        1.47
  13  13   7       13.22        1.14
  13  13   8        9.85        1.04
  13  13   9        0.16        0.78
  13  13  10        5.06        0.92
  13  14  -8        2.74        0.85
  13  14  -7       11.80        1.07
  13  14  -6        0.77        0.84
  13  14  -5        2.74        0.88
  13  14  -4        4.57        0.96
  13  14  -3        9.52        1.08
  13  14  -2        4.34        0.98
  13  14  -1       66.67        2.25
  13  14   0       -0.29        0.89
  13  14   1       64.82        2.22
  13  14   2        3.17        0.95
  13  14   3        9.51        1.09
  13  14   4        4.64        0.95
  13  14   5        2.40        0.90
  13  14   6        0.13        0.83
  13  14   7       11.29        1.05
  13  14   8        2.46        0.82
  13  15  -7        0.45        0.77
  13  15  -6       18.00        1.17
  13  15  -5       15.52        1.15
  13  15  -4       15.81        1.18
  13  15  -3        1.21        0.84
  13  15  -2        3.99        0.93
  13  15  -1        1.57        0.87
  13  15   0        2.99        0.90
  13  15   1        1.75        0.88
  13  15   2        5.05        0.94
  13  15   3        0.22        0.82
  13  15   4       16.21        1.19
  13  15   5       14.53        1.12
  13  15   6       17.67        1.17
  13  15   7       -0.24        0.78
  13  16  -4        3.42        0.87
  13  16  -3        8.02        0.95
  13  16  -2       -0.55        0.76
  13  16  -1        6.13        1.14
  13  16   0        3.09        0.86
  13  16   1        5.99        0.92
  13  16   2       -0.07        0.77
  13  16   3        8.19        0.94
  13  16   4        3.50        0.87
  14   0   0      165.52        3.81
  14   0   1        2.63        0.80
  14   0   2       15.20        1.08
  14   0   3       63.06        2.03
  14   0   4       26.59        1.34
  14   0   5       85.11        2.52
  14   0   6       19.47        1.27
  14   0   7       46.08        1.84
  14   0   8      123.46        3.28
  14   0   9       14.07        1.19
  14   0  10        6.92        1.02
  14   0  11        0.37        0.83
  14   0  12        6.84        1.04
  14   0  13        0.26        0.86
  14   0  14       30.65        1.50
  14   0  15        5.01        0.91
  14   1 -15        4.34        0.88
  14   1 -14       38.86        1.65
  14   1 -13       44.82        1.83
  14   1 -12       27.48        1.51
  14   1 -11       12.40        1.11
  14   1 -10       14.26        1.19
  14   1  -9       58.95        2.11
  14   1  -8       41.71        1.77
  14   1  -7       24.39        1.40
  14   1  -6       31.07        1.52
  14   1  -5       65.70        2.16
  14   1  -4       80.33        2.38
  14   1  -3        3.48        0.84
  14   1  -2      116.03        2.96
  14   1  -1       13.12        1.05
  14   1   0        7.36        0.92
  14   1   1       12.44        1.02
  14   1   2      116.52        2.97
  14   1   3        3.10        0.82
  14   1   4       78.71        2.36
  14   1   5       63.70        2.12
  14   1   6       30.66        1.51
  14   1   7       25.55        1.42
  14   1   8       41.15        1.75
  14   1   9       57.68        2.08
  14   1  10       12.34        1.14
  14   1  11       12.33        1.13
  14   1  12       27.13        1.49
  14   1  13       46.20        1.84
  14   1  14       41.45        1.70
  14   1  15        5.06        0.91
  14   2 -15       32.49        1.45
  14   2 -14        1.71        0.88
  14   2 -13        6.67        0.99
  14   2 -12       45.50        1.87
  14   2 -11       29.03        1.48
  14   2 -10        7.75        1.03
  14   2  -9       49.32        1.91
  14   2  -8        2.95        0.92
  14   2  -7       80.05        2.49
  14   2  -6       29.30        1.49
  14   2  -5       17.85        1.21
  14   2  -4       41.55        1.68
  14   2  -3       10.72        0.99
  14   2  -2       47.72        1.73
  14   2  -1       41.10        1.61
  14   2   0        0.50        0.74
  14   2   1       40.25        1.59
  14   2   2       47.27        1.72
  14   2   3        9.53        0.97
  14   2   4       40.82        1.68
  14   2   5       18.14        1.23
  14   2   6       29.77        1.49
  14   2   7       80.46        2.49
  14   2   8        3.31        0.92
  14   2   9       48.37        1.90
  14   2  10        8.13        1.02
  14   2  11       26.90        1.44
  14   2  12       45.84        1.88
  14   2  13        6.47        1.00
  14   2  14        2.62        0.90
  14   2  15       33.17        1.46
  14   3 -15        2.02        0.83
  14   3 -14       17.05        1.19
  14   3 -13        2.87        0.91
  14   3 -12       26.99        1.48
  14   3 -11        2.71        0.91
  14   3 -10       29.89        1.52
  14   3  -9        4.49        0.96
  14   3  -8        4.26        0.95
  14   3  -7       37.46        1.67
  14   3  -6       14.79        1.16
  14   3  -5        4.94        0.94
  14   3  -4       15.99        1.18
  14   3  -3       16.37        1.17
  14   3  -2        6.40        0.91
  14   3  -1       83.82        2.39
  14   3   0        9.48        0.98
  14   3   1       82.51        2.38
  14   3   2        6.91        0.91
  14   3   3       14.30        1.14
  14   3   4       16.39        1.18
  14   3   5        5.94        0.96
  14   3   6       14.02        1.16
  14   3   7       36.87        1.66
  14   3   8        3.77        0.93
  14   3   9        4.88        0.96
  14   3  10       29.61        1.51
  14   3  11        3.04        0.93
  14   3  12       25.93        1.46
  14   3  13        2.62        0.89
  14   3  14       18.00        1.21
  14   3  15        1.69        0.81
  14   4 -15        1.53        0.84
  14   4 -14        3.10        0.88
  14   4 -13        1.30        0.85
  14   4 -12        6.95        1.03
  14   4 -11        5.84        0.99
  14   4 -10        2.97        0.92
  14   4  -9       46.26        1.86
  14   4  -8        6.84        1.00
  14   4  -7       16.22        1.22
  14   4  -6       72.99        2.35
  14   4  -5       35.64        1.62
  14   4  -4       65.61        2.18
  14   4  -3        8.53        1.01
  14   4  -2       18.00        1.21
  14   4  -1       28.23        1.40
  14   4   0        2.11        0.81
  14   4   1       28.74        1.41
  14   4   2       17.07        1.19
  14   4   3       10.05        1.03
  14   4   4       64.53        2.17
  14   4   5       36.29        1.63
  14   4   6       71.67        2.33
  14   4   7       15.87        1.22
  14   4   8        7.37        1.01
  14   4   9       45.00        1.83
  14   4  10        2.16        0.90
  14   4  11        4.89        0.99
  14   4  12        6.15        1.01
  14   4  13        1.46        0.85
  14   4  14        1.64        0.84
  14   4  15        2.08        0.86
  14   5 -14        0.75        0.81
  14   5 -13        3.14        0.90
  14   5 -12        3.54        0.94
  14   5 -11       46.58        1.89
  14   5 -10       40.47        1.73
  14   5  -9       14.48        1.19
  14   5  -8        0.31        0.84
  14   5  -7        8.08        1.03
  14   5  -6        1.63        0.87
  14   5  -5        6.85        0.99
  14   5  -4        2.89        0.89
  14   5  -3        3.32        0.90
  14   5  -2       22.20        1.31
  14   5  -1       89.87        2.60
  14   5   0       42.43        1.72
  14   5   1       89.82        2.60
  14   5   2       21.66        1.30
  14   5   3        4.17        0.92
  14   5   4        2.43        0.87
  14   5   5        7.30        1.01
  14   5   6        1.27        0.86
  14   5   7        8.15        1.04
  14   5   8        0.21        0.85
  14   5   9       13.51        1.18
  14   5  10       40.17        1.72
  14   5  11       42.45        1.81
  14   5  12        2.95        0.92
  14   5  13        2.52        0.89
  14   5  14        1.22        0.81
  14   6 -14       -0.05        0.77
  14   6 -13        3.61        0.89
  14   6 -12        0.21        0.83
  14   6 -11        4.01        0.96
  14   6 -10        6.65        1.00
  14   6  -9        6.05        1.01
  14   6  -8        9.35        1.09
  14   6  -7       13.74        1.17
  14   6  -6       29.30        1.51
  14   6  -5       20.41        1.32
  14   6  -4       12.64        1.14
  14   6  -3       24.47        1.40
  14   6  -2       12.23        1.11
  14   6  -1        1.75        0.88
  14   6   0       35.07        1.61
  14   6   1        1.36        0.86
  14   6   2       12.42        1.12
  14   6   3       23.41        1.38
  14   6   4       13.84        1.16
  14   6   5       19.93        1.31
  14   6   6       29.01        1.50
  14   6   7       13.74        1.17
  14   6   8       10.12        1.10
  14   6   9        6.01        0.99
  14   6  10        7.50        1.01
  14   6  11        4.09        0.95
  14   6  12        0.61        0.84
  14   6  13        2.12        0.86
  14   6  14        0.27        0.77
  14   7 -13        1.85        0.84
  14   7 -12        3.35        0.88
  14   7 -11       33.35        1.59
  14   7 -10        8.16        1.08
  14   7  -9       12.67        1.15
  14   7  -8       11.32        1.12
  14   7  -7       15.44        1.23
  14   7  -6       23.39        1.38
  14   7  -5        3.51        0.93
  14   7  -4        8.80        1.06
  14   7  -3        5.41        0.97
  14   7  -2       14.68        1.18
  14   7  -1       37.52        1.66
  14   7   0        8.37        1.05
  14   7   1       37.17        1.66
  14   7   2       14.65        1.18
  14   7   3        4.85        0.96
  14   7   4        9.29        1.07
  14   7   5        3.30        0.92
  14   7   6       22.41        1.37
  14   7   7       16.45        1.24
  14   7   8       10.68        1.11
  14   7   9       13.17        1.16
  14   7  10        9.00        1.09
  14   7  11       33.08        1.59
  14   7  12        2.59        0.87
  14   7  13        1.28        0.82
  14   8 -13        0.02        0.77
  14   8 -12        6.02        0.97
  14   8 -11        6.40        0.98
  14   8 -10        1.01        0.87
  14   8  -9       15.54        1.26
  14   8  -8        3.85        0.94
  14   8  -7        3.42        0.95
  14   8  -6       23.97        1.42
  14   8  -5       28.28        1.50
  14   8  -4        4.79        0.97
  14   8  -3        4.50        0.97
  14   8  -2        2.40        0.92
  14   8  -1        4.03        0.94
  14   8   0       11.33        1.12
  14   8   1        3.70        0.96
  14   8   2        2.31        0.92
  14   8   3        4.50        0.96
  14   8   4        5.44        0.98
  14   8   5       28.34        1.49
  14   8   6       25.80        1.44
  14   8   7        3.18        0.94
  14   8   8        3.85        0.93
  14   8   9       16.02        1.25
  14   8  10        2.46        0.89
  14   8  11        5.34        0.95
  14   8  12        6.85        0.98
  14   8  13        0.48        0.77
  14   9 -12       10.09        1.01
  14   9 -11        0.62        0.85
  14   9 -10        0.47        0.85
  14   9  -9        5.75        1.01
  14   9  -8       27.51        1.52
  14   9  -7        0.72        0.86
  14   9  -6        0.84        0.89
  14   9  -5        1.45        0.89
  14   9  -4        3.23        0.92
  14   9  -3        1.94        0.90
  14   9  -2        0.44        0.85
  14   9  -1        9.46        1.06
  14   9   0        0.53        0.87
  14   9   1        7.40        1.03
  14   9   2       -0.85        0.84
  14   9   3        2.02        0.91
  14   9   4        2.55        0.91
  14   9   5        0.91        0.87
  14   9   6        0.55        0.86
  14   9   7        0.14        0.84
  14   9   8       26.89        1.50
  14   9   9        9.01        1.07
  14   9  10       -0.31        0.83
  14   9  11        0.39        0.83
  14   9  12        9.96        1.01
  14  10 -11        5.14        0.92
  14  10 -10        5.18        0.95
  14  10  -9        7.01        1.02
  14  10  -8        2.04        0.94
  14  10  -7       14.92        1.22
  14  10  -6        3.39        0.93
  14  10  -5       12.09        1.15
  14  10  -4        2.63        0.94
  14  10  -3       20.46        1.32
  14  10  -2       11.36        1.14
  14  10  -1        1.64        0.90
  14  10   0        0.62        0.86
  14  10   1        3.27        0.93
  14  10   2       12.17        1.15
  14  10   3       20.29        1.33
  14  10   4        4.22        0.94
  14  10   5       13.07        1.16
  14  10   6        3.18        0.91
  14  10   7       14.54        1.21
  14  10   8        3.19        0.92
  14  10   9        6.81        0.99
  14  10  10        4.07        0.92
  14  10  11        3.55        0.89
  14  11 -11        1.60        0.85
  14  11 -10        5.04        0.92
  14  11  -9        2.33        0.88
  14  11  -8        9.00        1.06
  14  11  -7        3.35        0.94
  14  11  -6        1.26        0.91
  14  11  -5        5.57        1.01
  14  11  -4        9.34        1.11
  14  11  -3        3.04        0.91
  14  11  -2        7.90        1.05
  14  11  -1       14.40        1.20
  14  11   0        9.05        1.07
  14  11   1       14.49        1.21
  14  11   2        7.33        1.03
  14  11   3        3.84        0.94
  14  11   4       10.05        1.14
  14  11   5        5.32        0.98
  14  11   6        1.04        0.89
  14  11   7        3.20        0.93
  14  11   8        8.15        1.04
  14  11   9        2.81        0.87
  14  11  10        5.56        0.91
  14  11  11        1.41        0.83
  14  12  -9        8.77        0.99
  14  12  -8        1.87        0.88
  14  12  -7        2.87        0.91
  14  12  -6       -0.33        0.84
  14  12  -5        1.54        0.91
  14  12  -4        7.05        1.04
  14  12  -3        4.41        0.99
  14  12  -2       18.69        1.32
  14  12  -1        0.39        0.88
  14  12   0       10.47        1.16
  14  12   1        0.36        0.89
  14  12   2       17.53        1.30
  14  12   3        4.00        0.98
  14  12   4        5.93        1.02
  14  12   5        2.52        0.92
  14  12   6        1.71        0.86
  14  12   7        2.51        0.87
  14  12   8        2.66        0.85
  14  12   9        9.05        0.98
  14  13  -8        4.50        0.87
  14  13  -7        6.93        0.95
  14  13  -6        5.15        0.96
  14  13  -5       20.45        1.31
  14  13  -4       27.28        1.44
  14  13  -3        5.12        0.97
  14  13  -2        3.81        0.94
  14  13  -1        2.79        0.95
  14  13   0        4.19        0.95
  14  13   1        3.35        0.94
  14  13   2        3.87        0.96
  14  13   3        4.98        0.95
  14  13   4       26.32        1.42
  14  13   5       21.55        1.33
  14  13   6        6.30        0.96
  14  13   7        6.27        0.94
  14  13   8        4.41        0.87
  14  14  -6       10.60        1.04
  14  14  -5       -0.20        0.81
  14  14  -4        3.31        0.90
  14  14  -3        3.97        0.90
  14  14  -2        3.65        0.92
  14  14  -1       24.06        1.38
  14  14   0       18.65        1.26
  14  14   1       25.97        1.40
  14  14   2        4.05        0.93
  14  14   3        2.80        0.87
  14  14   4        3.14        0.88
  14  14   5        0.18        0.81
  14  14   6        7.43        0.94
  14  15  -4        8.32        0.99
  14  15  -3        2.68        0.83
  14  15  -2        1.10        0.81
  14  15  -1        0.70        0.81
  14  15   0        1.64        0.82
  14  15   1        1.10        0.80
  14  15   2        1.57        0.81
  14  15   3        3.10        0.84
  14  15   4        7.97        0.97
  15   0   1        2.12        0.88
  15   0   2        0.55        0.83
  15   0   3        7.59        1.01
  15   0   4       14.98        1.19
  15   0   5        0.72        0.84
  15   0   6       58.29        2.08
  15   0   7        6.50        1.00
  15   0   8        3.17        0.91
  15   0   9        5.58        0.96
  15   0  10        0.62        0.84
  15   0  11        0.07        0.84
  15   0  12       22.99        1.36
  15   0  13        0.04        0.81
  15   0  14        2.84        0.83
  15   1 -14        4.68        0.88
  15   1 -13        7.42        0.99
  15   1 -12        5.69        0.96
  15   1 -11       20.83        1.35
  15   1 -10        3.98        0.92
  15   1  -9        7.52        1.00
  15   1  -8       20.13        1.31
  15   1  -7        1.05        0.84
  15   1  -6        8.92        1.05
  15   1  -5        0.98        0.86
  15   1  -4        3.16        0.91
  15   1  -3       15.39        1.17
  15   1  -2       56.31        2.02
  15   1  -1        6.94        1.00
  15   1   0        2.13        0.86
  15   1   1        8.72        1.03
  15   1   2       59.88        2.08
  15   1   3       16.56        1.22
  15   1   4        3.44        0.92
  15   1   5        1.18        0.87
  15   1   6        8.81        1.05
  15   1   7       -0.03        0.83
  15   1   8       20.42        1.31
  15   1   9        7.36        1.00
  15   1  10        3.31        0.91
  15   1  11       21.15        1.35
  15   1  12        5.89        0.97
  15   1  13        7.85        1.00
  15   1  14        5.13        0.88
  15   2 -14       12.51        1.04
  15   2 -13        3.51        0.91
  15   2 -12        5.52        0.96
  15   2 -11        5.69        0.99
  15   2 -10       21.72        1.39
  15   2  -9        1.50        0.87
  15   2  -8       15.46        1.19
  15   2  -7       11.11        1.11
  15   2  -6       11.55        1.11
  15   2  -5        1.71        0.86
  15   2  -4       29.06        1.49
  15   2  -3       26.65        1.45
  15   2  -2        9.14        1.05
  15   2  -1        2.34        0.87
  15   2   0        7.55        1.00
  15   2   1        1.24        0.85
  15   2   2       10.16        1.08
  15   2   3       25.57        1.43
  15   2   4       28.68        1.48
  15   2   5       -0.37        0.82
  15   2   6       10.62        1.09
  15   2   7        9.89        1.08
  15   2   8       14.67        1.19
  15   2   9        1.81        0.88
  15   2  10       24.08        1.43
  15   2  11        5.37        0.98
  15   2  12        4.02        0.93
  15   2  13        4.84        0.92
  15   2  14       11.67        1.03
  15   3 -14        4.27        0.90
  15   3 -13        1.50        0.83
  15   3 -12        3.29        0.90
  15   3 -11       10.61        1.11
  15   3 -10       13.24        1.20
  15   3  -9        0.73        0.85
  15   3  -8        0.86        0.85
  15   3  -7        6.22        0.99
  15   3  -6        3.28        0.91
  15   3  -5       33.67        1.59
  15   3  -4       20.19        1.31
  15   3  -3       24.39        1.38
  15   3  -2        7.25        1.01
  15   3  -1        7.17        1.02
  15   3   0        6.49        0.99
  15   3   1        6.84        0.99
  15   3   2        8.02        1.03
  15   3   3       24.16        1.38
  15   3   4       20.25        1.31
  15   3   5       32.37        1.57
  15   3   6        2.29        0.91
  15   3   7        4.81        0.96
  15   3   8       -0.05        0.84
  15   3   9        0.05        0.84
  15   3  10       14.25        1.21
  15   3  11        8.86        1.07
  15   3  12        3.72        0.91
  15   3  13        1.51        0.83
  15   3  14        3.58        0.89
  15   4 -13       -0.01        0.80
  15   4 -12        4.92        0.94
  15   4 -11       17.67        1.25
  15   4 -10        1.23        0.89
  15   4  -9        9.65        1.06
  15   4  -8       16.20        1.23
  15   4  -7       32.54        1.58
  15   4  -6        2.14        0.89
  15   4  -5        5.23        0.99
  15   4  -4       16.13        1.23
  15   4  -3       13.04        1.16
  15   4  -2       14.19        1.19
  15   4  -1       35.95        1.64
  15   4   0       17.50        1.24
  15   4   1       35.73        1.64
  15   4   2       15.02        1.19
  15   4   3       13.37        1.15
  15   4   4       15.89        1.23
  15   4   5        6.59        1.01
  15   4   6        3.02        0.92
  15   4   7       33.80        1.60
  15   4   8       17.10        1.24
  15   4   9        8.87        1.05
  15   4  10        1.67        0.91
  15   4  11       17.47        1.26
  15   4  12        4.78        0.94
  15   4  13        0.01        0.80
  15   5 -13       11.13        1.03
  15   5 -12       12.07        1.09
  15   5 -11        6.97        1.01
  15   5 -10       13.64        1.18
  15   5  -9       32.11        1.62
  15   5  -8        9.29        1.08
  15   5  -7        2.87        0.91
  15   5  -6        6.45        1.01
  15   5  -5        4.38        0.97
  15   5  -4       28.56        1.51
  15   5  -3       28.17        1.49
  15   5  -2       16.91        1.26
  15   5  -1       24.23        1.41
  15   5   0        1.74        0.90
  15   5   1       22.24        1.37
  15   5   2       16.35        1.24
  15   5   3       28.72        1.50
  15   5   4       29.06        1.51
  15   5   5        4.47        0.95
  15   5   6        7.07        1.01
  15   5   7        3.05        0.92
  15   5   8        9.66        1.08
  15   5   9       35.33        1.67
  15   5  10       15.27        1.21
  15   5  11        6.19        0.98
  15   5  12       11.70        1.11
  15   5  13       11.33        1.04
  15   6 -13        2.83        0.87
  15   6 -12        2.06        0.86
  15   6 -11       13.24        1.12
  15   6 -10        2.71        0.91
  15   6  -9       18.49        1.31
  15   6  -8        5.69        0.97
  15   6  -7       18.13        1.27
  15   6  -6        0.36        0.84
  15   6  -5        6.31        0.99
  15   6  -4       38.21        1.70
  15   6  -3       62.75        2.18
  15   6  -2        2.38        0.94
  15   6  -1       85.78        2.60
  15   6   0       19.16        1.31
  15   6   1       88.15        2.64
  15   6   2        3.62        0.96
  15   6   3       60.09        2.13
  15   6   4       34.09        1.63
  15   6   5        5.20        0.99
  15   6   6        0.82        0.84
  15   6   7       16.98        1.26
  15   6   8        4.78        0.98
  15   6   9       19.51        1.33
  15   6  10        3.01        0.94
  15   6  11       12.62        1.11
  15   6  12        1.26        0.85
  15   6  13        2.29        0.86
  15   7 -12        0.42        0.78
  15   7 -11        4.69        0.94
  15   7 -10       11.36        1.10
  15   7  -9        2.47        0.93
  15   7  -8       16.43        1.27
  15   7  -7       11.71        1.13
  15   7  -6       66.78        2.24
  15   7  -5        9.39        1.09
  15   7  -4       66.52        2.25
  15   7  -3       12.16        1.18
  15   7  -2       74.94        2.40
  15   7  -1        6.36        1.01
  15   7   0        0.73        0.88
  15   7   1        4.87        0.99
  15   7   2       76.13        2.44
  15   7   3       12.42        1.17
  15   7   4       68.51        2.29
  15   7   5        9.73        1.09
  15   7   6       69.01        2.28
  15   7   7       12.66        1.14
  15   7   8       16.47        1.25
  15   7   9        4.18        0.93
  15   7  10       10.92        1.08
  15   7  11        4.71        0.94
  15   7  12        0.16        0.79
  15   8 -12        9.72        1.02
  15   8 -11        0.88        0.83
  15   8 -10       30.83        1.50
  15   8  -9       21.16        1.34
  15   8  -8        0.14        0.89
  15   8  -7       33.32        1.63
  15   8  -6        0.62        0.86
  15   8  -5        5.68        1.01
  15   8  -4       12.04        1.16
  15   8  -3       75.30        2.40
  15   8  -2       12.14        1.17
  15   8  -1       57.41        2.08
  15   8   0        3.51        0.96
  15   8   1       57.47        2.08
  15   8   2       12.30        1.17
  15   8   3       73.50        2.37
  15   8   4       12.50        1.18
  15   8   5        5.92        0.99
  15   8   6        0.75        0.87
  15   8   7       32.96        1.61
  15   8   8        1.54        0.89
  15   8   9       21.12        1.31
  15   8  10       29.33        1.47
  15   8  11        3.13        0.86
  15   8  12       10.67        1.04
  15   9 -11        2.01        0.86
  15   9 -10        8.28        1.01
  15   9  -9        5.08        0.97
  15   9  -8       10.25        1.10
  15   9  -7       23.88        1.41
  15   9  -6       39.78        1.76
  15   9  -5       19.44        1.35
  15   9  -4       68.65        2.27
  15   9  -3       18.30        1.28
  15   9  -2       10.92        1.12
  15   9  -1        8.29        1.07
  15   9   0       13.35        1.19
  15   9   1        8.01        1.05
  15   9   2       10.29        1.13
  15   9   3       18.45        1.29
  15   9   4       71.74        2.32
  15   9   5       18.40        1.31
  15   9   6       37.27        1.70
  15   9   7       21.84        1.37
  15   9   8       11.17        1.11
  15   9   9        3.91        0.95
  15   9  10        9.31        1.03
  15   9  11        2.01        0.82
  15  10 -10       14.59        1.10
  15  10  -9        4.03        0.91
  15  10  -8        1.44        0.87
  15  10  -7       15.39        1.19
  15  10  -6        6.36        1.00
  15  10  -5        7.68        1.06
  15  10  -4       16.48        1.28
  15  10  -3       34.83        1.67
  15  10  -2       30.43        1.59
  15  10  -1       19.41        1.31
  15  10   0       59.48        2.09
  15  10   1       19.20        1.30
  15  10   2       29.26        1.56
  15  10   3       35.76        1.66
  15  10   4       17.41        1.28
  15  10   5        8.36        1.06
  15  10   6        5.99        0.99
  15  10   7       15.67        1.19
  15  10   8        0.05        0.86
  15  10   9        3.01        0.88
  15  10  10       12.49        1.05
  15  11  -9       14.41        1.11
  15  11  -8        6.74        0.98
  15  11  -7       13.16        1.13
  15  11  -6        4.10        0.92
  15  11  -5        9.25        1.07
  15  11  -4        2.31        0.92
  15  11  -3       32.32        1.60
  15  11  -2        7.42        1.06
  15  11  -1       34.23        1.64
  15  11   0        7.55        1.05
  15  11   1       34.66        1.63
  15  11   2        7.37        1.05
  15  11   3       31.09        1.55
  15  11   4        2.22        0.90
  15  11   5       10.35        1.08
  15  11   6        3.11        0.88
  15  11   7       11.62        1.08
  15  11   8        5.38        0.92
  15  11   9       13.78        1.09
  15  12  -8        1.31        0.84
  15  12  -7        3.12        0.87
  15  12  -6        8.22        1.01
  15  12  -5        0.49        0.84
  15  12  -4       13.36        1.14
  15  12  -3        5.44        0.96
  15  12  -2        9.17        1.05
  15  12  -1        0.26        0.84
  15  12   0       11.17        1.10
  15  12   1        1.00        0.84
  15  12   2        7.93        1.03
  15  12   3        4.52        0.92
  15  12   4       12.14        1.13
  15  12   5        0.20        0.83
  15  12   6        8.43        0.99
  15  12   7        3.50        0.86
  15  12   8        0.63        0.83
  15  13  -6        7.04        0.98
  15  13  -5        2.43        0.86
  15  13  -4        5.57        0.94
  15  13  -3       -0.56        0.81
  15  13  -2        6.13        0.95
  15  13  -1        2.15        0.86
  15  13   0        1.36        0.85
  15  13   1        0.94        0.86
  15  13   2        5.58        0.94
  15  13   3       -1.53        0.78
  15  13   4        5.88        0.92
  15  13   5        2.96        0.85
  15  13   6        7.90        1.00
  15  14  -3        1.12        0.84
  15  14  -2       -0.44        0.78
  15  14  -1        2.58        0.83
  15  14   0       16.16        1.13
  15  14   1        0.82        0.82
  15  14   2       -0.17        0.77
  15  14   3        2.18        0.83
  16   0   0       -0.31        0.84
  16   0   1        0.18        0.86
  16   0   2        6.64        1.00
  16   0   3        3.22        0.93
  16   0   4       18.08        1.29
  16   0   5       16.28        1.24
  16   0   6        3.08        0.93
  16   0   7       21.12        1.33
  16   0   8        5.87        0.97
  16   0   9        7.90        1.04
  16   0  10       17.57        1.25
  16   0  11       -0.06        0.83
  16   0  12        1.58        0.85
  16   0  13        2.18        0.84
  16   1 -13        1.48        0.82
  16   1 -12       12.57        1.09
  16   1 -11       14.34        1.14
  16   1 -10        7.61        1.03
  16   1  -9        2.06        0.91
  16   1  -8        0.51        0.84
  16   1  -7        5.20        0.95
  16   1  -6       15.70        1.22
  16   1  -5        4.20        0.95
  16   1  -4        4.81        0.97
  16   1  -3        8.25        1.06
  16   1  -2       22.59        1.37
  16   1  -1        4.55        0.97
  16   1   0        0.49        0.85
  16   1   1        3.95        0.96
  16   1   2       23.32        1.38
  16   1   3        8.18        1.06
  16   1   4        4.18        0.95
  16   1   5        4.17        0.93
  16   1   6       15.43        1.22
  16   1   7        5.30        0.98
  16   1   8        1.54        0.86
  16   1   9        3.37        0.95
  16   1  10        7.53        1.02
  16   1  11       13.23        1.13
  16   1  12       12.73        1.10
  16   1  13        0.97        0.82
  16   2 -13        4.35        0.91
  16   2 -12       10.12        1.02
  16   2 -11        8.33        1.04
  16   2 -10        7.38        1.04
  16   2  -9        4.36        0.99
  16   2  -8        3.51        0.97
  16   2  -7       11.85        1.13
  16   2  -6       14.38        1.18
  16   2  -5       17.68        1.27
  16   2  -4        0.51        0.88
  16   2  -3       11.37        1.12
  16   2  -2        7.15        1.04
  16   2  -1       13.39        1.18
  16   2   0       16.74        1.26
  16   2   1       13.26        1.16
  16   2   2        5.71        1.01
  16   2   3       10.81        1.11
  16   2   4        1.56        0.89
  16   2   5       16.80        1.25
  16   2   6       13.28        1.16
  16   2   7       12.97        1.16
  16   2   8        4.43        0.96
  16   2   9        4.35        0.98
  16   2  10        6.83        1.01
  16   2  11        8.62        1.04
  16   2  12        8.94        1.00
  16   2  13        5.40        0.91
  16   3 -12        6.63        0.95
  16   3 -11        5.32        0.96
  16   3 -10       31.10        1.53
  16   3  -9       23.83        1.40
  16   3  -8       42.20        1.81
  16   3  -7       14.39        1.17
  16   3  -6        0.59        0.87
  16   3  -5       16.56        1.24
  16   3  -4        2.93        0.92
  16   3  -3        0.74        0.88
  16   3  -2       18.37        1.29
  16   3  -1       48.34        1.90
  16   3   0        2.15        0.92
  16   3   1       48.56        1.90
  16   3   2       17.17        1.27
  16   3   3        0.25        0.88
  16   3   4        3.00        0.93
  16   3   5       14.84        1.21
  16   3   6        0.93        0.89
  16   3   7       12.36        1.15
  16   3   8       41.31        1.80
  16   3   9       24.11        1.41
  16   3  10       30.57        1.52
  16   3  11        5.87        0.97
  16   3  12        7.65        0.96
  16   4 -12        2.81        0.84
  16   4 -11        0.31        0.83
  16   4 -10        0.77        0.84
  16   4  -9        9.23        1.07
  16   4  -8        0.16        0.89
  16   4  -7       21.77        1.35
  16   4  -6        5.68        0.97
  16   4  -5       16.81        1.25
  16   4  -4       37.63        1.69
  16   4  -3       43.37        1.80
  16   4  -2        4.09        0.97
  16   4  -1        6.77        1.02
  16   4   0       -0.06        0.85
  16   4   1        7.23        1.03
  16   4   2        4.43        0.97
  16   4   3       41.24        1.77
  16   4   4       37.56        1.69
  16   4   5       17.13        1.25
  16   4   6        6.64        1.01
  16   4   7       23.26        1.37
  16   4   8        1.05        0.89
  16   4   9        7.49        1.05
  16   4  10       -0.34        0.83
  16   4  11       -0.41        0.80
  16   4  12        2.04        0.83
  16   5 -12       23.13        1.31
  16   5 -11        1.23        0.84
  16   5 -10       13.66        1.14
  16   5  -9        3.39        0.93
  16   5  -8       48.85        1.92
  16   5  -7        8.11        1.08
  16   5  -6        4.52        0.95
  16   5  -5        2.05        0.90
  16   5  -4        2.11        0.88
  16   5  -3        1.34        0.89
  16   5  -2        1.97        0.91
  16   5  -1        5.05        0.98
  16   5   0        1.18        0.88
  16   5   1        4.14        0.97
  16   5   2        1.00        0.89
  16   5   3        0.84        0.88
  16   5   4        1.18        0.89
  16   5   5        3.12        0.93
  16   5   6        4.24        0.95
  16   5   7        8.84        1.09
  16   5   8       49.72        1.92
  16   5   9        3.44        0.93
  16   5  10       12.98        1.15
  16   5  11        1.05        0.85
  16   5  12       22.79        1.31
  16   6 -11        1.06        0.83
  16   6 -10       11.96        1.09
  16   6  -9        4.92        0.95
  16   6  -8       21.29        1.35
  16   6  -7       17.70        1.29
  16   6  -6        7.69        1.05
  16   6  -5        8.85        1.07
  16   6  -4        2.81        0.92
  16   6  -3       29.60        1.52
  16   6  -2       44.77        1.83
  16   6  -1        8.68        1.07
  16   6   0       20.02        1.34
  16   6   1        7.83        1.06
  16   6   2       46.23        1.86
  16   6   3       27.85        1.50
  16   6   4        3.69        0.92
  16   6   5        7.54        1.05
  16   6   6        6.22        1.02
  16   6   7       18.99        1.30
  16   6   8       21.84        1.35
  16   6   9        5.45        0.95
  16   6  10       11.04        1.08
  16   6  11        1.95        0.85
  16   7 -11        2.92        0.89
  16   7 -10        3.46        0.89
  16   7  -9        8.58        1.04
  16   7  -8        9.12        1.08
  16   7  -7        4.02        0.98
  16   7  -6       19.82        1.32
  16   7  -5       25.95        1.49
  16   7  -4        8.81        1.09
  16   7  -3        5.68        1.02
  16   7  -2       44.96        1.83
  16   7  -1        3.29        0.96
  16   7   0        8.95        1.07
  16   7   1        4.18        0.97
  16   7   2       43.57        1.81
  16   7   3        4.03        0.98
  16   7   4        9.11        1.08
  16   7   5       25.73        1.49
  16   7   6       19.86        1.34
  16   7   7        5.81        0.99
  16   7   8        9.85        1.08
  16   7   9        7.61        1.03
  16   7  10        4.20        0.90
  16   7  11        3.16        0.88
  16   8 -10        7.14        0.94
  16   8  -9        0.54        0.82
  16   8  -8        4.36        0.94
  16   8  -7       26.68        1.43
  16   8  -6        4.13        0.97
  16   8  -5       40.18        1.75
  16   8  -4        9.26        1.11
  16   8  -3       42.59        1.83
  16   8  -2        7.18        1.08
  16   8  -1        2.49        0.93
  16   8   0       -0.29        0.85
  16   8   1        1.89        0.89
  16   8   2        6.69        1.06
  16   8   3       42.16        1.80
  16   8   4       10.54        1.14
  16   8   5       36.32        1.67
  16   8   6        3.07        0.94
  16   8   7       25.08        1.40
  16   8   8        4.31        0.94
  16   8   9        0.36        0.81
  16   8  10        6.37        0.92
  16   9  -9       18.51        1.19
  16   9  -8       12.26        1.10
  16   9  -7        1.27        0.87
  16   9  -6       10.88        1.10
  16   9  -5       13.71        1.18
  16   9  -4       12.31        1.17
  16   9  -3        3.25        0.94
  16   9  -2       34.14        1.64
  16   9  -1       30.73        1.56
  16   9   0        3.86        0.96
  16   9   1       32.98        1.62
  16   9   2       33.26        1.61
  16   9   3        1.83        0.95
  16   9   4       13.54        1.20
  16   9   5       12.80        1.17
  16   9   6       11.20        1.09
  16   9   7        1.12        0.86
  16   9   8       12.39        1.09
  16   9   9       18.63        1.18
  16  10  -8        1.80        0.83
  16  10  -7        5.18        0.94
  16  10  -6        0.23        0.84
  16  10  -5       11.29        1.12
  16  10  -4       22.32        1.35
  16  10  -3       -0.34        0.85
  16  10  -2        6.56        1.01
  16  10  -1        2.88        0.94
  16  10   0       29.35        1.52
  16  10   1        2.17        0.90
  16  10   2        6.78        1.00
  16  10   3        0.18        0.85
  16  10   4       20.52        1.32
  16  10   5       10.91        1.11
  16  10   6       -0.67        0.83
  16  10   7        5.45        0.92
  16  10   8        2.98        0.83
  16  11  -7        7.72        0.99
  16  11  -6        4.07        0.91
  16  11  -5       17.64        1.21
  16  11  -4        5.52        0.96
  16  11  -3        9.37        1.05
  16  11  -2        5.93        0.98
  16  11  -1        7.51        1.00
  16  11   0        0.97        0.85
  16  11   1        6.71        0.98
  16  11   2        6.35        1.00
  16  11   3       10.11        1.06
  16  11   4        5.68        0.95
  16  11   5       17.87        1.21
  16  11   6        5.09        0.91
  16  11   7        7.63        0.98
  16  12  -5        3.74        0.90
  16  12  -4        1.51        0.82
  16  12  -3        0.94        0.82
  16  12  -2        5.39        0.93
  16  12  -1        4.03        0.91
  16  12   0       31.09        1.48
  16  12   1        2.22        0.89
  16  12   2        5.59        0.93
  16  12   3        0.74        0.81
  16  12   4        1.47        0.83
  16  12   5        4.17        0.90
  16  13  -2        4.79        0.89
  16  13  -1        3.58        0.87
  16  13   0        5.34        0.94
  16  13   1        2.84        0.87
  16  13   2        4.93        0.90
  17   0   1      183.71        4.31
  17   0   2        1.76        0.88
  17   0   3       65.35        2.22
  17   0   4        2.50        0.95
  17   0   5       26.35        1.46
  17   0   6        3.61        0.99
  17   0   7       79.60        2.50
  17   0   8       -0.17        0.86
  17   0   9       45.19        1.78
  17   0  10       -0.59        0.81
  17   0  11        1.05        0.80
  17   1 -11        5.18        0.90
  17   1 -10       22.02        1.29
  17   1  -9        1.51        0.87
  17   1  -8       11.64        1.14
  17   1  -7        7.91        1.08
  17   1  -6       70.97        2.36
  17   1  -5        8.37        1.08
  17   1  -4      129.63        3.37
  17   1  -3       23.68        1.41
  17   1  -2       26.41        1.47
  17   1  -1       29.29        1.54
  17   1   0        3.33        0.96
  17   1   1       29.49        1.55
  17   1   2       25.65        1.47
  17   1   3       23.18        1.40
  17   1   4      129.63        3.36
  17   1   5        8.53        1.08
  17   1   6       72.14        2.38
  17   1   7        8.58        1.08
  17   1   8       12.54        1.15
  17   1   9        1.31        0.86
  17   1  10       21.40        1.29
  17   1  11        4.25        0.89
  17   2 -11        1.28        0.80
  17   2 -10        3.91        0.90
  17   2  -9       17.28        1.22
  17   2  -8       20.41        1.32
  17   2  -7        0.89        0.89
  17   2  -6       11.26        1.15
  17   2  -5       22.05        1.41
  17   2  -4        1.29        0.89
  17   2  -3       21.88        1.38
  17   2  -2       13.90        1.21
  17   2  -1       39.42        1.72
  17   2   0       57.95        2.08
  17   2   1       38.30        1.71
  17   2   2       12.68        1.18
  17   2   3       21.78        1.36
  17   2   4       -0.04        0.87
  17   2   5       22.89        1.43
  17   2   6       12.72        1.18
  17   2   7        0.82        0.89
  17   2   8       21.06        1.33
  17   2   9       16.96        1.21
  17   2  10        3.97        0.92
  17   2  11        1.47        0.80
  17   3 -11        7.31        0.98
  17   3 -10       35.63        1.55
  17   3  -9        4.28        0.95
  17   3  -8       27.91        1.46
  17   3  -7        3.87        0.97
  17   3  -6        4.54        0.98
  17   3  -5        1.06        0.92
  17   3  -4        8.48        1.06
  17   3  -3       20.99        1.34
  17   3  -2        1.65        0.92
  17   3  -1       16.04        1.25
  17   3   0        3.23        0.96
  17   3   1       16.48        1.25
  17   3   2        1.34        0.91
  17   3   3       20.88        1.35
  17   3   4        9.80        1.08
  17   3   5        2.74        0.95
  17   3   6        3.73        0.97
  17   3   7        3.12        0.95
  17   3   8       26.00        1.43
  17   3   9        5.39        0.97
  17   3  10       35.57        1.55
  17   3  11        6.87        0.98
  17   4 -10        1.07        0.81
  17   4  -9        7.22        0.99
  17   4  -8       10.01        1.07
  17   4  -7        8.17        1.04
  17   4  -6        1.05        0.90
  17   4  -5       10.95        1.15
  17   4  -4        4.29        0.99
  17   4  -3        3.24        0.94
  17   4  -2       20.20        1.32
  17   4  -1        5.50        0.99
  17   4   0       20.28        1.33
  17   4   1        4.47        0.98
  17   4   2       19.77        1.32
  17   4   3        4.35        0.96
  17   4   4        3.79        0.96
  17   4   5        9.78        1.11
  17   4   6        0.59        0.89
  17   4   7        9.61        1.07
  17   4   8        8.10        1.03
  17   4   9        5.94        0.98
  17   4  10       -0.03        0.82
  17   5 -10        5.47        0.90
  17   5  -9        0.73        0.83
  17   5  -8        1.71        0.90
  17   5  -7        3.20        0.92
  17   5  -6        0.80        0.87
  17   5  -5       11.79        1.15
  17   5  -4        1.48        0.92
  17   5  -3        1.13        0.93
  17   5  -2        2.01        0.96
  17   5  -1       12.21        1.15
  17   5   0        5.71        1.00
  17   5   1       14.33        1.20
  17   5   2        1.05        0.93
  17   5   3        0.93        0.93
  17   5   4        1.37        0.92
  17   5   5       11.72        1.15
  17   5   6        0.53        0.88
  17   5   7        3.92        0.93
  17   5   8        2.14        0.89
  17   5   9        0.87        0.84
  17   5  10        6.11        0.92
  17   6  -9        4.60        0.90
  17   6  -8        1.77        0.86
  17   6  -7        2.79        0.90
  17   6  -6       25.29        1.40
  17   6  -5        4.27        0.96
  17   6  -4        7.19        1.06
  17   6  -3       13.21        1.20
  17   6  -2        3.78        0.99
  17   6  -1        0.99        0.92
  17   6   0       23.75        1.45
  17   6   1        1.10        0.92
  17   6   2        4.46        0.98
  17   6   3       14.26        1.22
  17   6   4        8.01        1.06
  17   6   5        3.73        0.94
  17   6   6       23.20        1.36
  17   6   7        2.40        0.89
  17   6   8        1.32        0.87
  17   6   9        4.26        0.91
  17   7  -9       11.15        1.09
  17   7  -8        9.64        1.02
  17   7  -7        0.04        0.83
  17   7  -6        2.21        0.89
  17   7  -5        2.80        0.92
  17   7  -4        3.56        0.95
  17   7  -3        3.06        0.96
  17   7  -2       11.35        1.16
  17   7  -1       10.34        1.14
  17   7   0        0.16        0.87
  17   7   1       10.29        1.13
  17   7   2       11.61        1.16
  17   7   3        4.77        0.97
  17   7   4        4.92        0.97
  17   7   5        4.87        0.93
  17   7   6        2.23        0.87
  17   7   7        0.69        0.84
  17   7   8        8.34        0.99
  17   7   9       11.22        1.07
  17   8  -8        1.40        0.86
  17   8  -7        2.60        0.87
  17   8  -6       13.85        1.14
  17   8  -5        0.72        0.85
  17   8  -4        1.79        0.88
  17   8  -3        2.49        0.91
  17   8  -2        5.47        0.99
  17   8  -1       11.89        1.15
  17   8   0       29.25        1.51
  17   8   1       12.15        1.14
  17   8   2        5.30        0.99
  17   8   3        2.55        0.89
  17   8   4        1.21        0.86
  17   8   5        0.10        0.86
  17   8   6       13.05        1.13
  17   8   7        1.75        0.85
  17   8   8        0.87        0.82
  17   9  -7       -0.04        0.83
  17   9  -6        1.52        0.86
  17   9  -5       29.80        1.45
  17   9  -4        0.46        0.86
  17   9  -3        4.05        0.95
  17   9  -2       21.16        1.31
  17   9  -1        1.23        0.89
  17   9   0        1.78        0.89
  17   9   1        2.14        0.88
  17   9   2       20.96        1.31
  17   9   3        5.70        0.99
  17   9   4        0.79        0.85
  17   9   5       27.35        1.42
  17   9   6        0.78        0.83
  17   9   7        1.59        0.85
  17  10  -5        2.15        0.86
  17  10  -4        5.28        0.93
  17  10  -3        3.76        0.91
  17  10  -2        2.04        0.86
  17  10  -1        0.61        0.84
  17  10   0       25.31        1.40
  17  10   1       -0.36        0.82
  17  10   2        1.47        0.84
  17  10   3        4.06        0.91
  17  10   4        4.45        0.91
  17  10   5        2.32        0.84
  17  11  -3        0.59        0.84
  17  11  -2       -0.38        0.79
  17  11  -1        8.70        1.00
  17  11   0        1.65        0.85
  17  11   1        9.79        1.02
  17  11   2       -0.19        0.78
  17  11   3        0.65        0.83
  18   0   0       -0.25        0.90
  18   0   1       15.32        1.26
  18   0   2        0.06        0.89
  18   0   3        0.58        0.89
  18   0   4        0.73        0.88
  18   0   5        0.47        0.86
  18   0   6        0.13        0.87
  18   0   7        7.23        1.01
  18   0   8       -0.05        0.83
  18   0   9        4.84        0.90
  18   1  -9        1.83        0.83
  18   1  -8        1.72        0.85
  18   1  -7        5.75        0.98
  18   1  -6       24.24        1.39
  18   1  -5       14.81        1.21
  18   1  -4       18.07        1.30
  18   1  -3        3.29        0.96
  18   1  -2        5.50        1.03
  18   1  -1        5.20        1.01
  18   1   0        4.83        1.02
  18   1   1        4.31        1.00
  18   1   2        6.57        1.05
  18   1   3        3.43        0.95
  18   1   4       19.66        1.33
  18   1   5       16.26        1.23
  18   1   6       24.72        1.40
  18   1   7        6.12        0.98
  18   1   8        1.38        0.86
  18   1   9        1.79        0.84
  18   2  -9        1.44        0.82
  18   2  -8        2.33        0.87
  18   2  -7       10.86        1.08
  18   2  -6        4.50        0.95
  18   2  -5        4.30        0.96
  18   2  -4        0.66        0.89
  18   2  -3       33.63        1.62
  18   2  -2       22.64        1.41
  18   2  -1       11.39        1.18
  18   2   0       34.28        1.65
  18   2   1       10.46        1.16
  18   2   2       21.98        1.41
  18   2   3       32.88        1.62
  18   2   4        0.20        0.87
  18   2   5        4.26        0.97
  18   2   6        4.51        0.93
  18   2   7       10.90        1.10
  18   2   8        3.56        0.90
  18   2   9        1.91        0.85
  18   3  -9        7.80        1.00
  18   3  -8       14.74        1.13
  18   3  -7       10.13        1.07
  18   3  -6        8.86        1.04
  18   3  -5       26.09        1.43
  18   3  -4        0.65        0.89
  18   3  -3       25.50        1.46
  18   3  -2        9.92        1.13
  18   3  -1       15.07        1.25
  18   3   0        9.16        1.12
  18   3   1       13.90        1.21
  18   3   2        7.95        1.11
  18   3   3       24.97        1.44
  18   3   4        1.17        0.88
  18   3   5       26.07        1.43
  18   3   6        7.94        1.06
  18   3   7       10.15        1.08
  18   3   8       14.35        1.13
  18   3   9        8.29        1.00
  18   4  -8        2.84        0.86
  18   4  -7        9.92        1.04
  18   4  -6       -0.40        0.84
  18   4  -5       31.42        1.52
  18   4  -4       21.31        1.34
  18   4  -3       13.36        1.17
  18   4  -2       13.77        1.20
  18   4  -1        7.47        1.07
  18   4   0       36.11        1.68
  18   4   1        8.02        1.07
  18   4   2       14.56        1.21
  18   4   3       13.33        1.18
  18   4   4       20.85        1.33
  18   4   5       30.19        1.49
  18   4   6       -0.88        0.84
  18   4   7        7.58        1.00
  18   4   8        3.52        0.88
  18   5  -8       21.95        1.30
  18   5  -7        7.70        0.99
  18   5  -6        1.37        0.86
  18   5  -5        0.78        0.87
  18   5  -4        7.57        1.02
  18   5  -3        1.36        0.91
  18   5  -2        3.29        0.93
  18   5  -1        2.07        0.92
  18   5   0       -0.04        0.86
  18   5   1        2.40        0.92
  18   5   2        3.22        0.92
  18   5   3        1.78        0.88
  18   5   4        8.69        1.03
  18   5   5        1.66        0.88
  18   5   6        2.16        0.86
  18   5   7        7.89        1.00
  18   5   8       22.67        1.30
  18   6  -7        6.14        0.92
  18   6  -6        7.11        0.97
  18   6  -5        2.89        0.90
  18   6  -4        7.10        1.01
  18   6  -3        5.74        1.01
  18   6  -2        3.21        0.93
  18   6  -1        8.62        1.04
  18   6   0        0.88        0.87
  18   6   1        7.95        1.04
  18   6   2        3.00        0.93
  18   6   3        6.47        1.02
  18   6   4        6.73        1.01
  18   6   5        1.48        0.88
  18   6   6        7.79        1.00
  18   6   7        5.61        0.93
  18   7  -6        1.87        0.83
  18   7  -5       10.90        1.07
  18   7  -4        1.84        0.90
  18   7  -3        0.70        0.87
  18   7  -2       14.27        1.19
  18   7  -1        0.03        0.86
  18   7   0        0.90        0.86
  18   7   1       -0.08        0.85
  18   7   2       16.21        1.20
  18   7   3        0.95        0.86
  18   7   4        1.66        0.88
  18   7   5       12.20        1.09
  18   7   6        2.29        0.85
  18   8  -5        7.08        1.00
  18   8  -4        7.91        0.99
  18   8  -3        6.06        0.99
  18   8  -2        2.05        0.90
  18   8  -1        0.99        0.87
  18   8   0        2.83        0.90
  18   8   1       -0.01        0.83
  18   8   2        2.56        0.90
  18   8   3        7.76        1.00
  18   8   4        7.58        0.99
  18   8   5        6.97        0.99
  18   9  -3        0.02        0.83
  18   9  -2       10.35        1.06
  18   9  -1        5.21        0.91
  18   9   0       -0.84        0.81
  18   9   1        3.33        0.89
  18   9   2       12.68        1.07
  18   9   3        0.29        0.85
  19   0   1        3.51        0.94
  19   0   2        5.12        0.99
  19   0   3       31.39        1.52
  19   0   4        8.82        1.06
  19   0   5       -0.48        0.85
  19   0   6        1.26        0.83
  19   0   7        0.52        0.82
  19   1  -7        0.61        0.83
  19   1  -6       -0.64        0.80
  19   1  -5        0.88        0.85
  19   1  -4        0.88        0.86
  19   1  -3        6.22        1.00
  19   1  -2       26.47        1.44
  19   1  -1        1.29        0.91
  19   1   0        3.88        0.93
  19   1   1        0.81        0.90
  19   1   2       27.06        1.45
  19   1   3        5.07        0.99
  19   1   4        0.16        0.86
  19   1   5        1.32        0.86
  19   1   6       -0.55        0.81
  19   1   7        0.91        0.85
  19   2  -6        2.14        0.83
  19   2  -5        1.66        0.84
  19   2  -4        1.95        0.88
  19   2  -3       15.42        1.19
  19   2  -2        9.66        1.09
  19   2  -1        1.58        0.91
  19   2   0       -0.13        0.85
  19   2   1        2.10        0.90
  19   2   2       10.76        1.11
  19   2   3       15.43        1.19
  19   2   4        3.03        0.92
  19   2   5        0.56        0.85
  19   2   6        1.08        0.81
  19   3  -6        2.10        0.87
  19   3  -5        3.31        0.88
  19   3  -4        6.44        0.98
  19   3  -3        5.18        0.97
  19   3  -2        4.62        0.98
  19   3  -1        4.32        0.95
  19   3   0        3.63        0.93
  19   3   1        3.35        0.93
  19   3   2        7.31        1.01
  19   3   3        5.65        0.97
  19   3   4        8.31        1.02
  19   3   5        4.96        0.91
  19   3   6        1.60        0.87
  19   4  -5        1.77        0.82
  19   4  -4       13.46        1.12
  19   4  -3        4.81        0.94
  19   4  -2        3.19        0.91
  19   4  -1        5.95        0.99
  19   4   0        3.26        0.94
  19   4   1        5.50        0.99
  19   4   2        2.75        0.91
  19   4   3        4.66        0.93
  19   4   4       12.52        1.10
  19   4   5        2.08        0.85
  19   5  -5        0.78        0.84
  19   5  -4        5.18        0.93
  19   5  -3        2.24        0.87
  19   5  -2        8.68        1.04
  19   5  -1       19.93        1.25
  19   5   0        5.25        0.97
  19   5   1       19.76        1.27
  19   5   2       11.08        1.06
  19   5   3        1.52        0.86
  19   5   4        4.58        0.93
  19   5   5       -0.03        0.83
  19   6  -3        9.77        1.09
  19   6  -2        1.58        0.86
  19   6  -1       15.99        1.16
  19   6   0        2.69        0.88
  19   6   1       15.84        1.15
  19   6   2        0.78        0.84
  19   6   3       11.53        1.09
  19   7  -1       -0.10        0.86
  19   7   0        7.17        0.99
  19   7   1        0.49        0.86
  20   0   0       22.51        1.31
  20   0   1        1.94        0.89
  20   0   2       10.56        1.08
  20   1  -2        3.37        0.90
  20   1  -1        2.59        0.90
  20   1   0        0.37        0.85
  20   1   1        2.47        0.89
  20   1   2        3.63        0.91
  20   2  -1        0.44        0.86
  20   2   0       -0.41        0.84
  20   2   1        1.46        0.86
!   0   0   0     7469.63      133.29
}
   }
      REVERT
;
 
# END of CIF
