# Supplementary material for: The advanced treatment of hydrogen bonding in quantum crystallography
Source: J Appl Crystallogr. 2021 Apr 16;54(Pt 3):718–29. doi: 10.1107/S1600576721001126 (PMC8202034; doi:10.1107/S1600576721001126)
Supplement: Supplementary file 2 [file j-54-00718-Isup2.hkl]

#\#CIF_1.1 Converted from #\#CIF_2.0

# ========================
# Tonto generated CIF file
# ========================

# NOTE: This is an incomplete CIF file
# Manually edit it to pass checkCIF

data_Xylitol_XWR

_audit_creation_date                2019-8-14
_audit_creation_method              'Tonto 19.05.21 github v. dbec73a'

# ============
# QCr software
# ============

_QCr_software                       'Tonto'
_QCr_software_version               '19.05.21 v. dbec73a'
_QCr_software_platform              'Linux-3.19.0-80-generic'
_QCr_software_build_date            '2019-05-21 16:48'
_QCr_software_website               'https://github.com/dylan-jayatilaka/tonto'

# ================
# Diffraction data
# ================

_diffrn_radiation_type              MoK\a
_diffrn_radiation_wavelength        0.710730

_diffrn_measurement_device_type     'Enraf Nonius CAD4'
_diffrn_measurement_method          '\w 2\q scans'

_diffrn_reflns_number               33102
_diffrn_reflns_theta_max            59.940471

# ===========
# Reflections
# ===========

_reflns_d_resolution_high           0.410587
_reflns_d_resolution_low            6.301475
_reflns_limit_h_max                 20
_reflns_limit_h_min                 0
_reflns_limit_k_max                 21
_reflns_limit_k_min                 0
_reflns_limit_l_max                 21
_reflns_limit_l_min                 -21
_reflns_number_gt                   8624
_reflns_number_total                8624
_reflns_threshold_expression        'F>0 & F/u(F)>4.0 & |F_calc|>10^-3'

_reflns_special_details
;
* Specify symmetry and Friedel pair averaging *

. Only.data reflections which satisfy the threshold expression
  are listed below, and only they are considered observed,
  thus the *_gt, *_all, & *_total data are always the same
;

loop_
    _refln_index_h
    _refln_index_k
    _refln_index_l
    _refln_index_group
    _refln_stl
    _refln_d_spacing
    _refln_A_calc
    _refln_B_calc
    _refln_phase_calc
    _refln_F_calc
    _refln_F_meas
    _refln_F_sigma
    _refln_delta_F_on_sigma
   0   0    2  0  0.112079  4.461150  -59.898295    0.000000  180.000000  59.898295  56.794485  0.485375   -6.394659
   0   0    4  0  0.224157  2.230575    0.742926    0.000000    0.000000   0.742926   0.735274  0.116218   -0.065841
   0   0    6  0  0.336236  1.487050  -12.890616    0.000000  180.000000  12.890616  12.936584  0.122514    0.375206
   0   0    8  0  0.448315  1.115287  -24.003979    0.000000  180.000000  24.003979  23.919204  0.220025   -0.385299
   0   0   10  0  0.560394  0.892230   22.833433    0.000000  360.000000  22.833433  22.657841  0.209217   -0.839279
   0   0   12  0  0.672472  0.743525  -11.711752    0.000000  180.000000  11.711752  11.683544  0.125434   -0.224889
   0   0   14  0  0.784551  0.637307   -6.220250    0.000000  180.000000   6.220250   6.187241  0.101483   -0.325271
   0   0   16  0  0.896630  0.557644   -2.006598    0.000000  180.000000   2.006598   2.038122  0.157155    0.200591
   0   0   18  0  1.008709  0.495683    2.710157    0.000000  360.000000   2.710157   2.770973  0.136736    0.444768
   0   0   20  0  1.120787  0.446115   -2.137347    0.000000  180.000000   2.137347   2.262490  0.158285    0.790614
   0   1    1  0  0.079347  6.301475    0.000000   18.516562   90.000000  18.516562  18.712638  0.171942    1.140361
   0   1    2  0  0.125368  3.988263    0.000000  -24.818183  270.000000  24.818183  24.598220  0.227513   -0.966820
   0   1    3  0  0.177254  2.820803    0.000000  -59.940540  270.000000  59.940540  57.606473  0.522456   -4.467488
   0   1    4  0  0.231089  2.163671    0.000000   16.992953   90.000000  16.992953  16.947082  0.155983   -0.294076
   0   1    5  0  0.285772  1.749646    0.000000   61.360599   90.000000  61.360599  59.407648  0.545528   -3.579927
   0   1    6  0  0.340896  1.466722    0.000000  -35.533273  270.000000  35.533273  35.421679  0.320906   -0.347747
   0   1    7  0  0.396277  1.261743    0.000000  -17.935769  270.000000  17.935769  17.814285  0.164407   -0.738923
   0   1    8  0  0.451820  1.106634    0.000000  -12.303752  270.000000  12.303752  12.263099  0.120009   -0.338747
   0   1    9  0  0.507473  0.985274    0.000000   11.452041   90.000000  11.452041  11.407929  0.115461   -0.382057
   0   1   10  0  0.563202  0.887781    0.000000    7.662389   90.000000   7.662389   7.680499  0.093231    0.194246
   0   1   11  0  0.618987  0.807771    0.000000   -6.581656  270.000000   6.581656   6.548859  0.091023   -0.360316
   0   1   12  0  0.674814  0.740944    0.000000   -3.836086  270.000000   3.836086   3.873076  0.091186    0.405656
   0   1   13  0  0.730674  0.684300    0.000000   -7.712683  270.000000   7.712683   7.664890  0.103372   -0.462342
   0   1   14  0  0.786559  0.635680    0.000000    3.484561   90.000000   3.484561   3.490164  0.104505    0.053607
   0   1   18  0  1.010271  0.494917    0.000000   -2.036560  270.000000   2.036560   2.123628  0.162509    0.535773
   0   1   19  0  1.066229  0.468943    0.000000    2.156901   90.000000   2.156901   2.128457  0.160371   -0.177369
   0   1   20  0  1.122194  0.445556    0.000000    6.135375   90.000000   6.135375   6.130015  0.111536   -0.048064
   0   2    0  0  0.112347  4.450500  -78.277287    0.000000  180.000000  78.277287  71.496591  0.640773  -10.582054
   0   2    1  0  0.125548  3.982548   40.345268    0.000000  360.000000  40.345268  39.827508  0.358669   -1.443558
   0   2    2  0  0.158693  3.150737   38.030740    0.000000  360.000000  38.030740  37.576921  0.335041   -1.354520
   0   2    3  0  0.202202  2.472779  -23.052602    0.000000  180.000000  23.052602  23.090894  0.212436    0.180254
   0   2    4  0  0.250736  1.994132    4.076622    0.000000  360.000000   4.076622   4.061106  0.054286   -0.285827
   0   2    5  0  0.301881  1.656282    6.087116    0.000000  360.000000   6.087116   6.059840  0.068141   -0.400294
   0   2    6  0  0.354509  1.410402   23.291366    0.000000    0.000000  23.291366  23.261858  0.213977   -0.137902
   0   2    7  0  0.408046  1.225351   29.949994    0.000000  360.000000  29.949994  29.754840  0.267766   -0.728824
   0   2    8  0  0.462178  1.081835    1.590135    0.000000    0.000000   1.590135   1.668910  0.088455    0.890572
   0   2    9  0  0.516716  0.967650   -4.651621    0.000000  180.000000   4.651621   4.676696  0.074490    0.336627
   0   2   10  0  0.571544  0.874823  -15.500180    0.000000  180.000000  15.500180  15.423242  0.150261   -0.512031
   0   2   11  0  0.626587  0.797974    3.033543    0.000000    0.000000   3.033543   2.967735  0.091337   -0.720505
   0   2   12  0  0.681792  0.733361    2.645246    0.000000  360.000000   2.645246   2.588375  0.103874   -0.547501
   0   2   13  0  0.737124  0.678312    2.253073    0.000000  360.000000   2.253073   2.235101  0.119545   -0.150338
   0   2   14  0  0.792554  0.630872  -10.658952    0.000000  180.000000  10.658952  10.626517  0.124049   -0.261476
   0   2   15  0  0.848065  0.589578   -7.345297    0.000000  180.000000   7.345297   7.287770  0.108800   -0.528744
   0   2   16  0  0.903641  0.553317    4.542798    0.000000  360.000000   4.542798   4.516654  0.111994   -0.233441
   0   2   17  0  0.959271  0.521229    2.138126    0.000000    0.000000   2.138126   2.154024  0.160030    0.099349
   0   2   18  0  1.014946  0.492637   -2.881238    0.000000  180.000000   2.881238   2.951549  0.132829    0.529336
   0   2   19  0  1.070659  0.467002   -2.049828    0.000000  180.000000   2.049828   2.066465  0.165594    0.100472
   0   2   20  0  1.126404  0.443890    1.887509    0.000000  360.000000   1.887509   1.961119  0.171508    0.429196
   0   2   21  0  1.182177  0.422948   -3.599706    0.000000  180.000000   3.599706   3.641771  0.114550    0.367224
   0   3    1  0  0.177594  2.815415    0.000000   68.745659   90.000000  68.745659  65.303839  0.560217   -6.143729
   0   3    2  0  0.202388  2.470506    0.000000  -13.160244  270.000000  13.160244  13.099024  0.120716   -0.507140
   0   3    3  0  0.238040  2.100492    0.000000   -0.822055  270.000000   0.822055   0.697052  0.123917   -1.008762
   0   3    4  0  0.280438  1.782923    0.000000  -15.691644  270.000000  15.691644  15.686116  0.144416   -0.038272
   0   3    5  0  0.326970  1.529192    0.000000  -24.287883  270.000000  24.287883  24.171646  0.222706   -0.521928
   0   3    6  0  0.376104  1.329421    0.000000   14.210098   90.000000  14.210098  14.181697  0.133572   -0.212631
   0   3    7  0  0.426942  1.171120    0.000000    1.416520   90.000000   1.416520   1.529850  0.089868    1.261077
   0   3    8  0  0.478942  1.043968    0.000000    1.317898   90.000000   1.317898   1.351735  0.108108    0.312989
   0   3    9  0  0.531763  0.940268    0.000000  -11.056927  270.000000  11.056927  11.014522  0.113350   -0.374104
   0   3   10  0  0.585184  0.854432    0.000000   -9.294318  270.000000   9.294318   9.259268  0.104804   -0.334433
   0   3   11  0  0.639053  0.782408    0.000000   11.290864   90.000000  11.290864  11.223474  0.120768   -0.558008
   0   3   12  0  0.693266  0.721224    0.000000   -4.208419  270.000000   4.208419   4.131274  0.092134   -0.837316
   0   3   13  0  0.747749  0.668674    0.000000  -10.074838  270.000000  10.074838   9.956920  0.117535   -1.003259
   0   3   14  0  0.802446  0.623095    0.000000    1.083078   90.000000   1.083078   1.081767  0.250393   -0.005235
   0   3   15  0  0.857316  0.583215    0.000000   -4.630462  270.000000   4.630462   4.566380  0.105372   -0.608150
   0   3   16  0  0.912329  0.548048    0.000000    4.749336   90.000000   4.749336   4.722565  0.111445   -0.240216
   0   3   17  0  0.967459  0.516818    0.000000    4.054014   90.000000   4.054014   3.973375  0.118009   -0.683334
   0   3   18  0  1.022689  0.488907    0.000000    4.204816   90.000000   4.204816   4.166736  0.117443   -0.324237
   0   3   19  0  1.078001  0.463821    0.000000   -4.537882  270.000000   4.537882   4.514380  0.117496   -0.200025
   0   3   20  0  1.133386  0.441156    0.000000   -4.073869  270.000000   4.073869   4.017054  0.115810   -0.490586
   0   3   21  0  1.188831  0.420581    0.000000    2.843604   90.000000   2.843604   2.895368  0.124396    0.416125
   0   4    0  0  0.224694  2.225250    4.098319    0.000000  360.000000   4.098319   4.092998  0.053011   -0.100384
   0   4    1  0  0.231577  2.159112   20.746202    0.000000  360.000000  20.746202  20.666473  0.189784   -0.420104
   0   4    2  0  0.251096  1.991274   -4.541421    0.000000  180.000000   4.541421   4.531780  0.056222   -0.171482
   0   4    3  0  0.280626  1.781730    8.937110    0.000000  360.000000   8.937110   8.912423  0.087969   -0.280632
   0   4    4  0  0.317386  1.575369    9.440137    0.000000  360.000000   9.440137   9.412470  0.093161   -0.296981
   0   4    5  0  0.359162  1.392128   15.319047    0.000000    0.000000  15.319047  15.280148  0.142186   -0.273576
   0   4    6  0  0.404403  1.236389   -8.054071    0.000000  180.000000   8.054071   8.142828  0.087028    1.019869
   0   4    7  0  0.452070  1.106023   15.011139    0.000000  360.000000  15.011139  15.006974  0.142267   -0.029277
   0   4    8  0  0.501471  0.997066   -5.045223    0.000000  180.000000   5.045223   5.048925  0.074419    0.049740
   0   4    9  0  0.552142  0.905565   -0.480802    0.000000  180.000000   0.480802   0.855712  0.204336    1.834771
   0   4   10  0  0.603762  0.828141   -0.755938    0.000000  180.000000   0.755938   0.957609  0.203950    0.988826
   0   4   11  0  0.656107  0.762070   -2.267760    0.000000  180.000000   2.267760   2.297010  0.106755    0.273993
   0   4   14  0  0.816093  0.612675   10.817190    0.000000  360.000000  10.817190  10.719489  0.125867   -0.776228
   0   4   16  0  0.924355  0.540918   -4.241195    0.000000  180.000000   4.241195   4.131274  0.115072   -0.955234
   0   4   19  0  1.088198  0.459475   -3.080900    0.000000  180.000000   3.080900   3.027095  0.135274   -0.397743
   0   4   20  0  1.143089  0.437411   -1.569681    0.000000  180.000000   1.569681   1.604094  0.197772    0.174003
   0   4   21  0  1.198085  0.417333   -2.738288    0.000000  180.000000   2.738288   2.775907  0.126130    0.298263
   0   5    1  0  0.286403  1.745790    0.000000   -8.369981  270.000000   8.369981   8.377291  0.084155    0.086869
   0   5    2  0  0.302404  1.653418    0.000000    1.356407   90.000000   1.356407   1.418435  0.071773    0.864229
   0   5    3  0  0.327338  1.527473    0.000000    5.264573   90.000000   5.264573   5.283390  0.064509    0.291694
   0   5    4  0  0.359351  1.391398    0.000000   -9.796926  270.000000   9.796926   9.827206  0.097981    0.309044
   0   5    5  0  0.396733  1.260295    0.000000   24.778712   90.000000  24.778712  24.550322  0.225710   -1.011879
   0   5    6  0  0.438111  1.141263    0.000000    8.099248   90.000000   8.099248   8.053676  0.088002   -0.517851
   0   5    7  0  0.482459  1.036358    0.000000    2.777470   90.000000   2.777470   2.801673  0.073008    0.331517
   0   5    8  0  0.529030  0.945126    0.000000    3.372782   90.000000   3.372782   3.341919  0.075598   -0.408255
   0   5    9  0  0.577286  0.866121    0.000000   -7.755088  270.000000   7.755088   7.755865  0.094547    0.008216
   0   5   10  0  0.626839  0.797653    0.000000    5.316632   90.000000   5.316632   5.287921  0.086773   -0.330869
   0   5   11  0  0.677404  0.738112    0.000000   -6.812371  270.000000   6.812371   6.761204  0.095822   -0.533986
   0   5   12  0  0.728770  0.686088    0.000000    4.503270   90.000000   4.503270   4.494630  0.095412   -0.090548
   0   5   13  0  0.780779  0.640386    0.000000   -4.605991  270.000000   4.605991   4.637019  0.099957    0.310411
   0   5   14  0  0.833311  0.600016    0.000000   -4.425507  270.000000   4.425507   4.283356  0.104320   -1.362641
   0   5   16  0  0.939591  0.532146    0.000000   -2.094482  270.000000   2.094482   2.126848  0.160502    0.201658
   0   5   17  0  0.993209  0.503418    0.000000   -2.899759  270.000000   2.899759   2.893004  0.134407   -0.050255
   0   5   18  0  1.047081  0.477518    0.000000   -2.763968  270.000000   2.763968   2.741176  0.138301   -0.164798
   0   5   19  0  1.101170  0.454063    0.000000    1.915481   90.000000   1.915481   1.875501  0.182167   -0.219471
   0   6    0  0  0.337041  1.483500  -22.297484    0.000000  180.000000  22.297484  22.424681  0.205868    0.617857
   0   6    1  0  0.341668  1.463410    5.189001    0.000000  360.000000   5.189001   5.216257  0.065350    0.417072
   0   6    2  0  0.355187  1.407707  -11.860249    0.000000  180.000000  11.860249  11.899153  0.114133    0.340861
   0   6    3  0  0.376643  1.327516   15.772039    0.000000  360.000000  15.772039  15.887041  0.147790    0.778149
   0   6    4  0  0.404775  1.235253   -1.217375    0.000000  180.000000   1.217375   1.201647  0.104179   -0.150968
   0   6    5  0  0.438300  1.140772   -8.620035    0.000000  180.000000   8.620035   8.712066  0.092394    0.996065
   0   6    6  0  0.476079  1.050246   -1.236032    0.000000  180.000000   1.236032   1.268147  0.115924    0.277040
   0   6    7  0  0.517181  0.966779   -4.855710    0.000000  180.000000   4.855710   4.853346  0.075316   -0.031389
   0   6    8  0  0.560877  0.891461   10.477234    0.000000  360.000000  10.477234  10.410187  0.111363   -0.602060
   0   6    9  0  0.606605  0.824260    5.642442    0.000000  360.000000   5.642442   5.662874  0.086461    0.236322
   0   6   10  0  0.653940  0.764596    0.813622    0.000000  360.000000   0.813622   0.946829  0.225651    0.590325
   0   6   11  0  0.702557  0.711686    7.444322    0.000000  360.000000   7.444322   7.388951  0.100243   -0.552363
   0   6   12  0  0.752207  0.664711    2.375146    0.000000  360.000000   2.375146   2.355842  0.120741   -0.159880
   0   6   13  0  0.802699  0.622898    6.519725    0.000000  360.000000   6.519725   6.496927  0.103524   -0.220225
   0   6   15  0  0.905643  0.552094   -9.229749    0.000000  180.000000   9.229749   9.076386  0.119921   -1.278872
   0   6   17  0  1.010532  0.494789   -5.574539    0.000000  180.000000   5.574539   5.553664  0.112660   -0.185299
   0   6   18  0  1.063527  0.470134    3.424813    0.000000  360.000000   3.424813   3.502885  0.122284    0.638456
   0   7    1  0  0.397187  1.258852    0.000000    2.831893   90.000000   2.831893   2.890637  0.064644    0.908749
   0   7    2  0  0.408875  1.222866    0.000000   15.694836   90.000000  15.694836  15.744034  0.146951    0.334792
   0   7    4  0  0.452619  1.104682    0.000000   14.655492   90.000000  14.655492  14.529925  0.138185   -0.908684
   0   7    5  0  0.482833  1.035555    0.000000    6.259726   90.000000   6.259726   6.237912  0.078940   -0.276342
   0   7    6  0  0.517370  0.966425    0.000000    3.687008   90.000000   3.687008   3.679162  0.073271   -0.107080
   0   7    7  0  0.555426  0.900211    0.000000   -5.691732  270.000000   5.691732   5.742675  0.082823    0.615089
   0   7    8  0  0.596325  0.838469    0.000000    7.464818   90.000000   7.464818   7.369476  0.093454   -1.020200
   0   7    9  0  0.639524  0.781832    0.000000   -5.201098  270.000000   5.201098   5.214289  0.088020    0.149864
   0   7   10  0  0.684586  0.730368    0.000000   -6.925059  270.000000   6.925059   6.839196  0.096743   -0.887538
   0   7   11  0  0.731168  0.683837    0.000000   -1.714860  270.000000   1.714860   1.833059  0.137705    0.858347
   0   7   12  0  0.778997  0.641851    0.000000    3.181377   90.000000   3.181377   3.204986  0.107497    0.219626
   0   7   13  0  0.827857  0.603969    0.000000    7.457664   90.000000   7.457664   7.483281  0.108699    0.235669
   0   7   15  0  0.928014  0.538785    0.000000   -2.135454  270.000000   2.135454   2.179293  0.156337    0.280411
   0   7   16  0  0.979062  0.510693    0.000000   -1.879182  270.000000   1.879182   1.766519  0.188230   -0.598544
   0   7   17  0  1.030629  0.485141    0.000000    1.476683   90.000000   1.476683   1.571771  0.212464    0.447549
   0   7   19  0  1.135035  0.440515    0.000000   -3.833787  270.000000   3.833787   3.882782  0.116304    0.421270
   0   7   20  0  1.187763  0.420959    0.000000   -3.504462  270.000000   3.504462   3.476411  0.115095   -0.243717
   0   8    0  0  0.449388  1.112625  -11.345624    0.000000  180.000000  11.345624  11.328468  0.112008   -0.153176
   0   8    1  0  0.452868  1.104074    7.191534    0.000000  360.000000   7.191534   7.228842  0.083315    0.447805
   0   8    2  0  0.463153  1.079556    6.090995    0.000000  360.000000   6.090995   6.125548  0.077012    0.448668
   0   8    3  0  0.479805  1.042090   -7.935075    0.000000  180.000000   7.935075   7.857551  0.088462   -0.876350
   0   8    4  0  0.502191  0.995637  -11.044721    0.000000  180.000000  11.044721  11.016386  0.111762   -0.253535
   0   8    5  0  0.529584  0.944137    6.348421    0.000000  360.000000   6.348421   6.307191  0.081908   -0.503379
   0   8    6  0  0.561252  0.890865   -7.350703    0.000000  180.000000   7.350703   7.350880  0.091336    0.001944
   0   8    8  0  0.634772  0.787684    3.457107    0.000000  360.000000   3.457107   3.425846  0.089051   -0.351046
   0   8    9  0  0.675516  0.740174   -4.851955    0.000000  180.000000   4.851955   4.790188  0.090137   -0.685259
   0   8   10  0  0.718325  0.696064    6.866729    0.000000  360.000000   6.866729   6.824170  0.098485   -0.432130
   0   8   11  0  0.762849  0.655438   -4.401033    0.000000  180.000000   4.401033   4.424811  0.097742    0.243273
   0   8   12  0  0.808807  0.618195    1.651892    0.000000  360.000000   1.651892   1.691313  0.161463    0.244146
   0   8   13  0  0.855966  0.584135   -3.819931    0.000000  180.000000   3.819931   3.848260  0.108220    0.261771
   0   8   14  0  0.904140  0.553012    4.669524    0.000000  360.000000   4.669524   4.658369  0.112266   -0.099356
   0   8   15  0  0.953174  0.524563    6.574041    0.000000  360.000000   6.574041   6.459955  0.112746   -1.011882
   0   8   16  0  1.002943  0.498533    1.524806    0.000000  360.000000   1.524806   1.442356  0.229373   -0.359457
   0   8   17  0  1.053341  0.474680    1.616266    0.000000  360.000000   1.616266   1.637868  0.202646    0.106597
   0   8   18  0  1.104284  0.452782   -2.033212    0.000000  180.000000   2.033212   2.026336  0.172857   -0.039782
   0   8   19  0  1.155698  0.432639    1.481913    0.000000    0.000000   1.481913   1.633684  0.196080    0.774028
   0   8   20  0  1.207524  0.414071    2.245211    0.000000    0.000000   2.245211   2.138080  0.156135   -0.686144
   0   9    1  0  0.508658  0.982980    0.000000   -1.350903  270.000000   1.350903   1.331330  0.118346   -0.165388
   0   9    2  0  0.517836  0.965557    0.000000    9.929327   90.000000   9.929327   9.875139  0.104152   -0.520277
   0   9    3  0  0.532781  0.938472    0.000000   -3.969729  270.000000   3.969729   3.958709  0.075045   -0.146851
   0   9    4  0  0.553027  0.904115    0.000000   -6.763673  270.000000   6.763673   6.752595  0.087213   -0.127024
   0   9    5  0  0.578016  0.865028    0.000000  -11.673252  270.000000  11.673252  11.634532  0.120617   -0.321009
   0   9    6  0  0.607163  0.823502    0.000000    5.215003   90.000000   5.215003   5.213632  0.085361   -0.016056
   0   9    7  0  0.639900  0.781372    0.000000    3.906028   90.000000   3.906028   3.924854  0.087279    0.215698
   0   9    9  0  0.714119  0.700164    0.000000    8.374101   90.000000   8.374101   8.346192  0.106036   -0.263212
   0   9   10  0  0.754740  0.662479    0.000000    9.100843   90.000000   9.100843   9.025349  0.112158   -0.673104
   0   9   11  0  0.797234  0.627169    0.000000    4.257648   90.000000   4.257648   4.184764  0.101810   -0.715888
   0   9   12  0  0.841315  0.594308    0.000000    2.702821   90.000000   2.702821   2.712314  0.121297    0.078262
   0   9   13  0  0.886748  0.563858    0.000000   -4.616978  270.000000   4.616978   4.642919  0.111139    0.233403
   0   9   15  0  0.980910  0.509731    0.000000    1.271927   90.000000   1.271927   1.366838  0.241659    0.392750
   0   9   16  0  1.029338  0.485749    0.000000   -7.410774  270.000000   7.410774   7.323833  0.114898   -0.756678
   0   9   18  0  1.128311  0.443140    0.000000   -1.458188  270.000000   1.458188   1.401447  0.234470   -0.241995
   0   9   19  0  1.178677  0.424204    0.000000    3.830875   90.000000   3.830875   3.891585  0.111504    0.544459
   0  10    0  0  0.561735  0.890100   -1.437716    0.000000  180.000000   1.437716   1.569593  0.122500    1.076552
   0  10    1  0  0.564523  0.885704  -15.395571    0.000000  180.000000  15.395571  15.523416  0.149727    0.853852
   0  10    2  0  0.572807  0.872895   -2.803983    0.000000  180.000000   2.803983   2.802894  0.086798   -0.012547
   0  10    3  0  0.586353  0.852729   -7.120947    0.000000  180.000000   7.120947   7.197534  0.091863    0.833714
   0  10    4  0  0.604808  0.826709   -1.095789    0.000000  180.000000   1.095789   1.215801  0.159642    0.751762
   0  10    5  0  0.627739  0.796510   -8.007270    0.000000  180.000000   8.007270   8.052401  0.099194    0.454971
   0  10    6  0  0.654676  0.763737   -1.806315    0.000000  180.000000   1.806315   1.836789  0.123367    0.247022
   0  10    8  0  0.718702  0.695699    4.943612    0.000000  360.000000   4.943612   4.923343  0.094027   -0.215567
   0  10    9  0  0.754930  0.662313    1.402656    0.000000  360.000000   1.402656   1.396556  0.177943   -0.034283
   0  10   10  0  0.793465  0.630147    1.238996    0.000000  360.000000   1.238996   1.169906  0.226698   -0.304770
   0  10   11  0  0.833988  0.599529   -0.925853    0.000000  180.000000   0.925853   1.078600  0.259666    0.588243
   0  10   17  0  1.105950  0.452100    3.045924    0.000000  360.000000   3.045924   3.196434  0.128916    1.167509
   0  10   18  0  1.154573  0.433061    1.698294    0.000000  360.000000   1.698294   1.687262  0.189052   -0.058354
   0  10   19  0  1.203841  0.415337   -1.334043    0.000000  180.000000   1.334043   1.326180  0.225598   -0.034858
   0  11    1  0  0.620444  0.805874    0.000000   -6.615683  270.000000   6.615683   6.731279  0.091614    1.261770
   0  11    2  0  0.627990  0.796190    0.000000   -2.408488  270.000000   2.408488   2.440031  0.098758    0.319398
   0  11    3  0  0.640370  0.780798    0.000000   -1.300841  270.000000   1.300841   1.315819  0.160630    0.093241
   0  11    4  0  0.657310  0.760676    0.000000    2.972223   90.000000   2.972223   3.028225  0.095284    0.587747
   0  11    5  0  0.678469  0.736953    0.000000   -1.809099  270.000000   1.809099   1.981946  0.121097    1.427341
   0  11    6  0  0.703467  0.710766    0.000000    1.973182   90.000000   1.973182   2.049840  0.122157    0.627540
   0  11    8  0  0.763411  0.654955    0.000000    2.850336   90.000000   2.850336   2.839281  0.110616   -0.099939
   0  11    9  0  0.797611  0.626872    0.000000    1.403909   90.000000   1.403909   1.451815  0.183667    0.260828
   0  11   10  0  0.834177  0.599393    0.000000   -7.207529  270.000000   7.207529   7.211782  0.107555    0.039542
   0  11   11  0  0.872812  0.572861    0.000000    2.341036   90.000000   2.341036   2.331020  0.136083   -0.073597
   0  11   13  0  0.955269  0.523413    0.000000    3.419380   90.000000   3.419380   3.353162  0.125834   -0.526234
   0  11   15  0  1.043265  0.479264    0.000000    2.781813   90.000000   2.781813   2.834457  0.137323    0.383356
   0  11   16  0  1.088924  0.459169    0.000000    4.625927   90.000000   4.625927   4.605180  0.116644   -0.177866
   0  11   18  0  1.182922  0.422682    0.000000    1.021739   90.000000   1.021739   1.128216  0.276512    0.385073
   0  12    0  0  0.674082  0.741750   -5.642461    0.000000  180.000000   5.642461   5.608840  0.091027   -0.369356
   0  12    1  0  0.676407  0.739200    3.142885    0.000000  360.000000   3.142885   3.160911  0.095624    0.188500
   0  12    3  0  0.694730  0.719704    1.538517    0.000000    0.000000   1.538517   1.423251  0.163225   -0.706176
   0  12    4  0  0.710375  0.703854    9.301741    0.000000  360.000000   9.301741   9.311595  0.111272    0.088557
   0  12    6  0  0.753287  0.663758    1.888736    0.000000  360.000000   1.888736   1.855324  0.141902   -0.235458
   0  12    7  0  0.779914  0.641096   -7.209141    0.000000  180.000000   7.209141   7.240194  0.104249    0.297867
   0  12    8  0  0.809551  0.617627   -2.709094    0.000000  180.000000   2.709094   2.621215  0.120243   -0.730847
   0  12    9  0  0.841878  0.593910   -4.485101    0.000000  180.000000   4.485101   4.499196  0.104647    0.134690
   0  12   10  0  0.876600  0.570386   -6.317520    0.000000  180.000000   6.317520   6.381081  0.107616    0.590633
   0  12   11  0  0.913442  0.547380   -1.577935    0.000000  180.000000   1.577935   1.642041  0.197314    0.324891
   0  12   14  0  1.034363  0.483389    4.385098    0.000000  360.000000   4.385098   4.349154  0.115615   -0.310886
   0  12   15  0  1.077487  0.464043    2.900281    0.000000  360.000000   2.900281   2.845301  0.141832   -0.387648
   0  12   16  0  1.121754  0.445731   -2.264189    0.000000  180.000000   2.264189   2.403295  0.149897    0.928003
   0  12   17  0  1.167032  0.428437    1.249004    0.000000  360.000000   1.249004   1.254584  0.248193    0.022482
   0  13    1  0  0.732402  0.682685    0.000000   -3.576305  270.000000   3.576305   3.625763  0.098542    0.501898
   0  13    2  0  0.738806  0.676768    0.000000   -5.176811  270.000000   5.176811   5.273666  0.095595    1.013182
   0  13    4  0  0.763884  0.654550    0.000000   -8.594284  270.000000   8.594284   8.574298  0.110050   -0.181609
   0  13    7  0  0.828947  0.603175    0.000000   -1.685921  270.000000   1.685921   1.673006  0.170235   -0.075865
   0  13    8  0  0.856889  0.583506    0.000000    1.392475   90.000000   1.392475   1.461212  0.198472    0.346330
   0  13    9  0  0.887494  0.563384    0.000000    4.126524   90.000000   4.126524   4.183128  0.113605    0.498247
   0  13   10  0  0.920496  0.543185    0.000000   -2.033775  270.000000   2.033775   1.936538  0.173898   -0.559160
   0  13   11  0  0.955647  0.523206    0.000000   -2.686096  270.000000   2.686096   2.609440  0.142909   -0.536397
   0  13   13  0  1.031505  0.484729    0.000000    4.684354   90.000000   4.684354   4.605923  0.115100   -0.681416
   0  14    0  0  0.786428  0.635786    3.417290    0.000000  360.000000   3.417290   3.469515  0.106163    0.491930
   0  14    1  0  0.788423  0.634178   -3.646058    0.000000  180.000000   3.646058   3.561013  0.105333   -0.807398
   0  14    2  0  0.794375  0.629426    7.946910    0.000000  360.000000   7.946910   8.095628  0.108934    1.365212
   0  14    3  0  0.804197  0.621738   -1.324587    0.000000  180.000000   1.324587   1.523125  0.181554    1.093547
   0  14    4  0  0.817751  0.611433   -4.258443    0.000000  180.000000   4.258443   4.327069  0.104051    0.659545
   0  14    6  0  0.855292  0.584596   -0.933128    0.000000  180.000000   0.933128   1.100582  0.261017    0.641545
   0  14    7  0  0.878834  0.568935   -6.544146    0.000000  180.000000   6.544146   6.643271  0.111153    0.891789
   0  14    9  0  0.934261  0.535183    4.859169    0.000000  360.000000   4.859169   4.828607  0.113293   -0.269766
   0  14   11  0  0.999229  0.500386    2.091978    0.000000  360.000000   2.091978   2.011081  0.172430   -0.469159
   0  14   13  0  1.072007  0.466415   -2.256872    0.000000  180.000000   2.256872   2.109077  0.172539   -0.856587
   0  14   14  0  1.110851  0.450105   -4.689166    0.000000  180.000000   4.689166   4.608151  0.115043   -0.704216
   0  14   15  0  1.151113  0.434362    2.216609    0.000000  360.000000   2.216609   2.194937  0.156815   -0.138200
   0  15    1  0  0.844463  0.592092    0.000000   -4.775858  270.000000   4.775858   4.816545  0.104134    0.390715
   0  15    2  0  0.850023  0.588219    0.000000    3.076147   90.000000   3.076147   3.087531  0.117491    0.096896
   0  15    3  0  0.859210  0.581930    0.000000    8.237185   90.000000   8.237185   8.355206  0.113805    1.037042
   0  15    4  0  0.871909  0.573455    0.000000    3.385920   90.000000   3.385920   3.440795  0.114270    0.480223
   0  15    5  0  0.887969  0.563083    0.000000   -4.019412  270.000000   4.019412   4.092162  0.113623    0.640269
   0  15    6  0  0.907212  0.551139    0.000000   -5.442935  270.000000   5.442935   5.439746  0.110573   -0.028836
   0  15    7  0  0.929440  0.537959    0.000000    4.643273   90.000000   4.643273   4.671572  0.114193    0.247815
   0  15    8  0  0.954444  0.523865    0.000000   -9.251179  270.000000   9.251179   9.211474  0.121903   -0.325713
   0  15    9  0  0.982014  0.509158    0.000000   -2.663930  270.000000   2.663930   2.652359  0.145920   -0.079296
   0  15   10  0  1.011938  0.494101    0.000000    3.607611   90.000000   3.607611   3.695865  0.122383    0.721133
   0  15   11  0  1.044015  0.478920    0.000000   -2.188582  270.000000   2.188582   2.294029  0.155949    0.676165
   0  15   12  0  1.078052  0.463799    0.000000   -2.187860  270.000000   2.187860   2.277563  0.160390    0.559280
   0  15   13  0  1.113870  0.448885    0.000000    1.528190   90.000000   1.528190   1.538770  0.220354    0.048015
   0  15   14  0  1.151303  0.434291    0.000000    3.068782   90.000000   3.068782   3.060818  0.127876   -0.062280
   0  16    0  0  0.898775  0.556312   12.959911    0.000000  360.000000  12.959911  13.119383  0.146086    1.091636
   0  16    1  0  0.900521  0.555234   -2.899386    0.000000  180.000000   2.899386   2.929440  0.132656    0.226555
   0  16    2  0  0.905737  0.552037   -5.768097    0.000000  180.000000   5.768097   5.910050  0.111046    1.278323
   0  16    3  0  0.914364  0.546828    6.453217    0.000000  360.000000   6.453217   6.361210  0.111790   -0.823032
   0  16    4  0  0.926307  0.539778    1.363922    0.000000  360.000000   1.363922   1.569593  0.207771    0.989896
   0  16    6  0  0.959610  0.521045    3.592064    0.000000  360.000000   3.592064   3.695865  0.121425    0.854854
   0  16    8  0  1.004382  0.497818   -4.373803    0.000000  180.000000   4.373803   4.434081  0.117304    0.513860
   0  16   10  0  1.059169  0.472068    3.385138    0.000000  360.000000   3.385138   3.387680  0.125552    0.020240
   0  16   12  0  1.122504  0.445433   -3.207595    0.000000  180.000000   3.207595   3.389699  0.125474    1.451329
   0  16   13  0  1.156947  0.432172    1.280757    0.000000  360.000000   1.280757   1.374328  0.234045    0.399799
   0  16   14  0  1.193029  0.419101   -3.634047    0.000000  180.000000   3.634047   3.602093  0.113891   -0.280566
   0  17    1  0  0.956592  0.522689    0.000000    6.878662   90.000000   6.878662   6.942480  0.114300    0.558343
   0  17    2  0  0.961504  0.520019    0.000000   -6.976908  270.000000   6.976908   6.897980  0.114545   -0.689061
   0  17    3  0  0.969634  0.515658    0.000000   -4.350799  270.000000   4.350799   4.335759  0.117605   -0.127886
   0  17    4  0  0.980905  0.509734    0.000000    4.184201   90.000000   4.184201   4.150280  0.117923   -0.287659
   0  17    5  0  0.995207  0.502408    0.000000    2.590098   90.000000   2.590098   2.507804  0.150509   -0.546774
   0  17    6  0  1.012414  0.493869    0.000000   -6.239546  270.000000   6.239546   6.344513  0.113187    0.927378
   0  17    7  0  1.032380  0.484318    0.000000   -4.151972  270.000000   4.151972   4.258520  0.118146    0.901838
   0  17    8  0  1.054947  0.473957    0.000000    2.993911   90.000000   2.993911   3.084205  0.130338    0.692766
   0  17   11  0  1.136625  0.439899    0.000000    1.361535   90.000000   1.361535   1.221417  0.270981   -0.517076
   0  17   13  0  1.201106  0.416283    0.000000   -3.145274  270.000000   3.145274   3.265273  0.116293    1.031869
   0  18    0  0  1.011122  0.494500   -1.288011    0.000000  180.000000   1.288011   1.495924  0.222392    0.934895
   0  18    1  0  1.012674  0.493742    5.321127    0.000000  360.000000   5.321127   5.260674  0.113754   -0.531440
   0  18    2  0  1.017315  0.491490    1.484643    0.000000    0.000000   1.484643   1.538770  0.220354    0.245637
   0  18    3  0  1.025003  0.487803   -6.433555    0.000000  180.000000   6.433555   6.412640  0.113593   -0.184116
   0  18    5  0  1.049228  0.476541    1.860248    0.000000  360.000000   1.860248   1.940069  0.179371    0.445007
   0  18    7  0  1.084550  0.461021    7.435865    0.000000  360.000000   7.435865   7.404217  0.117387   -0.269606
   0  18    9  0  1.129930  0.442505   -1.132518    0.000000  180.000000   1.132518   1.181547  0.282925    0.173293
   0  18   10  0  1.156032  0.432514   -1.821407    0.000000  180.000000   1.821407   1.733277  0.187850   -0.469148
   0  18   12  0  1.214326  0.411751    1.907680    0.000000  360.000000   1.907680   2.028024  0.159834    0.752928
   0  19    1  0  1.068766  0.467829    0.000000    2.083391   90.000000   2.083391   2.131669  0.163584    0.295131
   0  19    2  0  1.073164  0.465912    0.000000    2.075277   90.000000   2.075277   1.975028  0.183506   -0.546302
   0  19    4  0  1.090581  0.458471    0.000000   -2.586649  270.000000   2.586649   2.613371  0.148227    0.180277
   0  19    5  0  1.103463  0.453119    0.000000    1.382314   90.000000   1.382314   1.349201  0.254854   -0.129928
   0  19    6  0  1.119006  0.446825    0.000000    4.318785   90.000000   4.318785   4.364077  0.116015    0.390397
   0  19    9  0  1.180463  0.423563    0.000000   -1.328034  270.000000   1.328034   1.341571  0.231701    0.058425
   0  20    0  0  1.123469  0.445050   -3.942599    0.000000  180.000000   3.942599   3.956115  0.120323    0.112329
   0  20    3  0  1.135978  0.440149    3.339644    0.000000  360.000000   3.339644   3.300710  0.125758   -0.309602
   0  21    5  0  1.212463  0.412384    0.000000    1.568544   90.000000   1.568544   1.458868  0.217996   -0.503111
   1   0    1  0  0.082469  6.062914    0.000000  -21.168265  270.000000  21.168265  21.000700  0.194300   -0.862404
   1   0    2  0  0.127367  3.925670  -63.734470    0.000000  180.000000  63.734470  59.792416  0.539791   -7.302922
   1   0    3  0  0.178674  2.798395    0.000000  -35.360870  270.000000  35.360870  34.945922  0.321066   -1.292407
   1   0    4  0  0.232179  2.153508  -39.150633    0.000000  180.000000  39.150633  38.684089  0.355174   -1.313563
   1   0    5  0  0.286655  1.744259    0.000000   -5.331184  270.000000   5.331184   5.304718  0.062941   -0.420485
   1   0    6  0  0.341636  1.463544   -6.450367    0.000000  180.000000   6.450367   6.534737  0.073193    1.152706
   1   0    7  0  0.396914  1.259719    0.000000   -1.669989  270.000000   1.669989   1.601959  0.081082   -0.839023
   1   0    8  0  0.452379  1.105268    6.869097    0.000000  360.000000   6.869097   6.906903  0.080727    0.468317
   1   0    9  0  0.507970  0.984309    0.000000    0.790366   90.000000   0.790366   0.898621  0.168016    0.644319
   1   0   10  0  0.563650  0.887075   -1.873000    0.000000  180.000000   1.873000   1.890040  0.102342    0.166503
   1   0   12  0  0.675189  0.740534   -6.241725    0.000000  180.000000   6.241725   6.218683  0.093136   -0.247400
   1   0   13  0  0.731020  0.683976    0.000000   -4.840829  270.000000   4.840829   4.844172  0.094874    0.035229
   1   0   14  0  0.786881  0.635420    3.441650    0.000000  360.000000   3.441650   3.566773  0.103181    1.212660
   1   0   15  0  0.842765  0.593285    0.000000    4.010245   90.000000   4.010245   4.027263  0.105025    0.162036
   1   0   18  0  1.010521  0.494794    3.409421    0.000000  360.000000   3.409421   3.395750  0.125242   -0.109156
   1   0   21  0  1.178381  0.424311    0.000000    1.945010   90.000000   1.945010   2.105830  0.149952    1.072477
   1   1  -21  0  1.179719  0.423830    0.651809    2.414475   74.892614   2.500908   2.418905  0.141342   -0.580174
   1   1  -20  0  1.123824  0.444910    3.121474   -0.577157  349.524393   3.174384   3.177107  0.126366    0.021549
   1   1  -19  0  1.067944  0.468189   -1.456194   -2.058550  234.724848   2.521533   2.532244  0.144662    0.074043
   1   1  -18  0  1.012082  0.494031   -1.546944    2.809839  118.834781   3.207528   3.211385  0.129400    0.029811
   1   1  -17  0  0.956240  0.522881    0.515459   -2.961894  279.872325   3.006412   2.984979  0.131273   -0.163269
   1   1  -16  0  0.900423  0.555295    1.276600    1.575572   50.984031   2.027840   2.105830  0.153454    0.508230
   1   1  -15  0  0.844635  0.591972   -1.315413   -5.073916  255.466034   5.241653   5.301492  0.102977    0.581091
   1   1  -14  0  0.788883  0.633807   -1.912729   -0.988992  207.341588   2.153285   2.201164  0.129737    0.369045
   1   1  -13  0  0.733175  0.681966   -1.370739   -0.977953  215.505950   1.683840   1.762640  0.141572    0.556611
   1   1  -12  0  0.677521  0.737984    4.730331    4.663551   44.592700   6.642645   6.738899  0.095113    1.011997
   1   1  -11  0  0.621937  0.803940   -1.371078   11.522019   96.786075  11.603309  11.553076  0.122075   -0.411491
   1   1  -10  0  0.566443  0.882702   -0.429838    6.657936   93.693906   6.671797   6.721105  0.088143    0.559407
   1   1   -9  0  0.511067  0.978346   -0.990280    2.196432  114.268635   2.409351   2.384714  0.080267   -0.306931
   1   1   -8  0  0.455853  1.096844  -12.399953    6.859702  151.048461  14.170897  13.999082  0.133850   -1.283640
   1   1   -7  0  0.400869  1.247289   -7.864435    5.077601  147.152057   9.361163   9.331784  0.095086   -0.308968
   1   1   -6  0  0.346224  1.444153   -1.552646   -0.179803  186.605680   1.563023   1.604094  0.072009    0.570361
   1   1   -5  0  0.292107  1.711703   17.808710   -5.816614  341.912122  18.734544  18.680061  0.171136   -0.318362
   1   1   -4  0  0.238878  2.093119    6.682334  -27.811791  283.510351  28.603309  28.726362  0.264097    0.465937
   1   1   -3  0  0.187296  2.669571  -13.777436   -8.166691  210.657698  16.016010  16.017669  0.146573    0.011317
   1   1   -2  0  0.139204  3.591850   37.377542  -14.692791  338.540636  40.161658  39.652722  0.358000   -1.421608
   1   1   -1  0  0.099782  5.010904   19.777340   14.437314   36.129172  24.486307  24.410829  0.223616   -0.337534
   1   1    0  0  0.082560  6.056217    0.000000   -9.915290  270.000000   9.915290   9.918702  0.090451    0.037718
   1   1    1  0  0.099782  5.010904   19.777340  -14.437314  323.870828  24.486307  24.788611  0.227003    1.331719
   1   1    2  0  0.139204  3.591850  -37.377542  -14.692791  201.459364  40.161658  39.661177  0.361667   -1.383815
   1   1    3  0  0.187296  2.669571  -13.777436    8.166691  149.342302  16.016010  16.051385  0.147123    0.240447
   1   1    4  0  0.238878  2.093119   -6.682334  -27.811791  256.489649  28.603309  28.423648  0.262319   -0.684895
   1   1    5  0  0.292107  1.711703   17.808710    5.816614   18.087878  18.734544  18.776346  0.172273    0.242647
   1   1    6  0  0.346224  1.444153    1.552646   -0.179803  353.394320   1.563023   1.614724  0.071513    0.722967
   1   1    7  0  0.400869  1.247289   -7.864435   -5.077601  212.847943   9.361163   9.366553  0.095467    0.056466
   1   1    8  0  0.455853  1.096844   12.399953    6.859702   28.951539  14.170897  14.175422  0.135337    0.033432
   1   1    9  0  0.511067  0.978346   -0.990280   -2.196432  245.731365   2.409351   2.391877  0.080019   -0.218362
   1   1   10  0  0.566443  0.882702    0.429838    6.657936   86.306094   6.671797   6.624703  0.087872   -0.535938
   1   1   11  0  0.621937  0.803940   -1.371078  -11.522019  263.213925  11.603309  11.609212  0.122670    0.048124
   1   1   12  0  0.677521  0.737984   -4.730331    4.663551  135.407300   6.642645   6.645331  0.095427    0.028146
   1   1   13  0  0.733175  0.681966   -1.370739    0.977953  144.494050   1.683840   1.821825  0.138624    0.995390
   1   1   14  0  0.788883  0.633807    1.912729   -0.988992  332.658412   2.153285   2.131669  0.132534   -0.163096
   1   1   15  0  0.844635  0.591972   -1.315413    5.073916  104.533966   5.241653   5.267174  0.102998    0.247775
   1   1   16  0  0.900423  0.555295   -1.276600    1.575572  129.015969   2.027840   2.038122  0.158975    0.064676
   1   1   17  0  0.956240  0.522881    0.515459    2.961894   80.127675   3.006412   2.957340  0.131346   -0.373610
   1   1   18  0  1.012082  0.494031    1.546944    2.809839   61.165219   3.207528   3.297598  0.125881    0.715520
   1   1   19  0  1.067944  0.468189   -1.456194    2.058550  125.275152   2.521533   2.427378  0.148313   -0.634842
   1   1   20  0  1.123824  0.444910   -3.121474   -0.577157  190.475607   3.174384   3.045127  0.130912   -0.987357
   1   1   21  0  1.179719  0.423830    0.651809   -2.414475  285.107386   2.500908   2.503707  0.136274    0.020538
   1   2  -21  0  1.183724  0.422396    1.739738   -0.980560  330.593309   1.997045   2.028024  0.156175    0.198361
   1   2  -20  0  1.128028  0.443252   -0.871848   -0.964815  227.897683   1.300379   1.444727  0.223310    0.646402
   1   2  -19  0  1.072367  0.466258   -1.133798   -1.806620  237.888450   2.132926   1.917004  0.183726   -1.175240
   1   2  -18  0  1.016747  0.491764   -2.057937    3.159640  123.077009   3.770733   3.700491  0.120312   -0.583835
   1   2  -17  0  0.961177  0.520196   -2.507702    1.138452  155.582789   2.754023   2.734928  0.137316   -0.139061
   1   2  -16  0  0.905664  0.552081   -4.681214   -2.305089  206.216212   5.217969   5.194565  0.109848   -0.213059
   1   2  -15  0  0.850220  0.588083    1.492080   -1.503749  314.776834   2.118387   2.173003  0.139924    0.390327
   1   2  -14  0  0.794860  0.629041   -0.587928   -1.712722  251.054134   1.810822   1.823702  0.148652    0.086649
   1   2  -13  0  0.739602  0.676039   -2.952965   -1.887027  212.579701   3.504408   3.594486  0.098445    0.915010
   1   2  -12  0  0.684472  0.730490   -1.768850   -5.847844  253.170537   6.109509   6.185028  0.093650    0.806391
   1   2  -11  0  0.629501  0.794279   -5.654591    2.931131  152.599442   6.369138   6.386441  0.090654    0.190867
   1   2  -10  0  0.574738  0.869962    9.176915    4.191562   24.548581  10.088854  10.071045  0.109315   -0.162910
   1   2   -9  0  0.520246  0.961084   -6.527264   -3.557592  208.591957   7.433817   7.451664  0.087762    0.203359
   1   2   -8  0  0.466121  1.072683   12.064762   -0.209948  359.003053  12.066588  12.115161  0.118922    0.408440
   1   2   -7  0  0.412508  1.212099   -4.733669   19.792292  103.450613  20.350490  20.364591  0.186688    0.075530
   1   2   -6  0  0.359635  1.390299    1.128160   -1.944263  300.124476   2.247866   2.270039  0.064216    0.345279
   1   2   -5  0  0.307884  1.623987   27.196909   -1.601581  356.629838  27.244026  27.245489  0.249555    0.005865
   1   2   -4  0  0.257932  1.938493    6.572342    8.122790   51.022861  10.448703  10.509308  0.099778    0.607393
   1   2   -3  0  0.211060  2.368998   12.482841  -28.716281  293.494374  31.312076  31.333162  0.289416    0.072858
   1   2   -2  0  0.169836  2.944023  -24.071377  -18.866134  218.087857  30.583692  30.576751  0.281845   -0.024626
   1   2   -1  0  0.139366  3.587674   -4.870343   23.111704  101.899865  23.619295  23.433327  0.215345   -0.863582
   1   2    0  0  0.127603  3.918407    0.000000   54.549573   90.000000  54.549573  51.979298  0.446919   -5.751097
   1   2    1  0  0.139366  3.587674   -4.870343  -23.111704  258.100135  23.619295  23.577007  0.217828   -0.194134
   1   2    2  0  0.169836  2.944023   24.071377  -18.866134  321.912143  30.583692  30.419906  0.281836   -0.581141
   1   2    3  0  0.211060  2.368998   12.482841   28.716281   66.505626  31.312076  31.007462  0.288252   -1.056763
   1   2    4  0  0.257932  1.938493   -6.572342    8.122790  128.977139  10.448703  10.372979  0.099437   -0.761533
   1   2    5  0  0.307884  1.623987   27.196909    1.601581    3.370162  27.244026  27.082112  0.250055   -0.647512
   1   2    6  0  0.359635  1.390299   -1.128160   -1.944263  239.875524   2.247866   2.280566  0.063911    0.511638
   1   2    7  0  0.412508  1.212099   -4.733669  -19.792292  256.549387  20.350490  20.369799  0.187657    0.102893
   1   2    8  0  0.466121  1.072683  -12.064762   -0.209948  180.996947  12.066588  12.083770  0.119234    0.144104
   1   2    9  0  0.520246  0.961084   -6.527264    3.557592  151.408043   7.433817   7.456255  0.088172    0.254476
   1   2   10  0  0.574738  0.869962   -9.176915    4.191562  155.451419  10.088854  10.098528  0.109700    0.088188
   1   2   11  0  0.629501  0.794279   -5.654591   -2.931131  207.400558   6.369138   6.331016  0.090362   -0.421886
   1   2   12  0  0.684472  0.730490    1.768850   -5.847844  286.829463   6.109509   6.154526  0.093557    0.481165
   1   2   13  0  0.739602  0.676039   -2.952965    1.887027  147.420299   3.504408   3.397765  0.100167   -1.064654
   1   2   14  0  0.794860  0.629041    0.587928   -1.712722  288.945866   1.810822   1.735250  0.156961   -0.481464
   1   2   15  0  0.850220  0.588083    1.492080    1.503749   45.223166   2.118387   2.066465  0.145895   -0.355885
   1   2   16  0  0.905664  0.552081    4.681214   -2.305089  333.783788   5.217969   5.184015  0.110751   -0.306581
   1   2   17  0  0.961177  0.520196   -2.507702   -1.138452  204.417211   2.754023   2.829624  0.135029    0.559885
   1   2   18  0  1.016747  0.491764    2.057937    3.159640   56.922991   3.770733   3.783699  0.120382    0.107707
   1   2   19  0  1.072367  0.466258   -1.133798    1.806620  122.111550   2.132926   2.163535  0.167825    0.182383
   1   2   20  0  1.128028  0.443252    0.871848   -0.964815  312.102317   1.300379   1.341571  0.244102    0.168749
   1   2   21  0  1.183724  0.422396    1.739738    0.980560   29.406691   1.997045   1.893658  0.164333   -0.629133
   1   3  -21  0  1.190370  0.420037    1.250221   -1.407513  311.613027   1.882590   1.922351  0.161653    0.245967
   1   3  -20  0  1.134999  0.440529    0.660948   -1.564041  292.908417   1.697962   1.701398  0.189547    0.018128
   1   3  -19  0  1.079698  0.463092   -0.196751   -1.671170  263.285334   1.682712   1.691313  0.202266    0.042523
   1   3  -18  0  1.024477  0.488054    0.078229   -3.190189  271.404715   3.191148   3.178183  0.129687   -0.099969
   1   3  -17  0  0.969349  0.515810    1.915513   -0.942072  333.811500   2.134640   2.163535  0.160979    0.179494
   1   3  -16  0  0.914333  0.546847    0.688085    2.180631   72.487230   2.286616   2.320722  0.147719    0.230888
   1   3  -15  0  0.859449  0.581768   -0.048308   -1.924543  268.562105   1.925150   1.825577  0.160773   -0.619334
   1   3  -14  0  0.804724  0.621331    3.064528    4.028953   52.742423   5.061995   5.073264  0.100821    0.111772
   1   3  -13  0  0.750193  0.666495   -9.033614    2.366263  165.321726   9.338382   9.289890  0.113027   -0.429034
   1   3  -12  0  0.695901  0.718493   -6.449607    2.261696  160.675664   6.834669   6.757660  0.096900   -0.794722
   1   3  -11  0  0.641911  0.778924    9.588949    0.289127    1.727064   9.593306   9.566437  0.108997   -0.246516
   1   3  -10  0  0.588303  0.849902    2.276889    2.552881   48.270551   3.420734   3.398772  0.083581   -0.262771
   1   3   -9  0  0.535194  0.934240   -9.232569    2.296017  166.034598   9.513781   9.433531  0.101380   -0.791582
   1   3   -8  0  0.482748  1.035736    6.016127  -12.005121  296.616827  13.428206  13.513548  0.130780    0.652559
   1   3   -7  0  0.431207  1.159535   11.357935   -4.822237  336.995384  12.339232  12.256680  0.118663   -0.695686
   1   3   -6  0  0.380939  1.312546  -17.030568    7.400211  156.513839  18.568881  18.464504  0.168663   -0.618849
   1   3   -5  0  0.332521  1.503666   -8.001183   17.332871  114.778946  19.090504  19.084885  0.174347   -0.032231
   1   3   -4  0  0.286891  1.742823   12.030938   10.108735   40.037928  15.714006  15.678480  0.143386   -0.247766
   1   3   -3  0  0.245608  2.035761   -0.670189   39.894347   90.962427  39.899976  39.672736  0.362083   -0.627591
   1   3   -2  0  0.211238  2.367000  -39.653091  -23.725343  210.893039  46.208869  45.576942  0.410937   -1.537769
   1   3   -1  0  0.187617  2.665002    8.849105   15.203953   59.799457  17.591670  17.528683  0.161003   -0.391216
   1   3    0  0  0.179052  2.792478    0.000000    8.714412   90.000000   8.714412   8.760241  0.083595    0.548227
   1   3    1  0  0.187617  2.665002    8.849105  -15.203953  300.200543  17.591670  17.686480  0.162287    0.584210
   1   3    2  0  0.211238  2.367000   39.653091  -23.725343  329.106961  46.208869  45.163884  0.410296   -2.546908
   1   3    3  0  0.245608  2.035761   -0.670189  -39.894347  269.037573  39.899976  39.569449  0.363211   -0.910013
   1   3    4  0  0.286891  1.742823  -12.030938   10.108735  139.962072  15.714006  15.693531  0.144567   -0.141627
   1   3    5  0  0.332521  1.503666   -8.001183  -17.332871  245.221054  19.090504  19.173784  0.176593    0.471590
   1   3    6  0  0.380939  1.312546   17.030568    7.400211   23.486161  18.568881  18.608486  0.171058    0.231530
   1   3    7  0  0.431207  1.159535   11.357935    4.822237   23.004616  12.339232  12.351787  0.120258    0.104398
   1   3    8  0  0.482748  1.035736   -6.016127  -12.005121  243.383173  13.428206  13.516333  0.131520    0.670064
   1   3    9  0  0.535194  0.934240   -9.232569   -2.296017  193.965402   9.513781   9.437520  0.102070   -0.747151
   1   3   10  0  0.588303  0.849902   -2.276889    2.552881  131.729449   3.420734   3.451717  0.083283    0.372015
   1   3   11  0  0.641911  0.778924    9.588949   -0.289127  358.272936   9.593306   9.650480  0.110189    0.518865
   1   3   12  0  0.695901  0.718493    6.449607    2.261696   19.324336   6.834669   6.940015  0.097818    1.076963
   1   3   13  0  0.750193  0.666495   -9.033614   -2.366263  194.678274   9.338382   9.311963  0.113499   -0.232768
   1   3   14  0  0.804724  0.621331   -3.064528    4.028953  127.257577   5.061995   5.033314  0.100251   -0.286095
   1   3   15  0  0.859449  0.581768   -0.048308    1.924543   91.437895   1.925150   1.893658  0.154468   -0.203874
   1   3   16  0  0.914333  0.546847   -0.688085    2.180631  107.512770   2.286616   2.276060  0.152432   -0.069248
   1   3   17  0  0.969349  0.515810    1.915513    0.942072   26.188500   2.134640   2.160369  0.159523    0.161290
   1   3   18  0  1.024477  0.488054   -0.078229   -3.190189  268.595285   3.191148   3.138096  0.129141   -0.410812
   1   3   19  0  1.079698  0.463092   -0.196751    1.671170   96.714666   1.682712   1.801047  0.190566    0.620964
   1   3   20  0  1.134999  0.440529   -0.660948   -1.564041  247.091583   1.697962   1.823702  0.181662    0.692166
   1   3   21  0  1.190370  0.420037    1.250221    1.407513   48.386973   1.882590   1.933001  0.160681    0.313736
   1   4  -18  0  1.035201  0.482998   -0.645377   -6.292351  264.143920   6.325361   6.248873  0.112721   -0.678562
   1   4  -17  0  0.980677  0.509852   -2.499792    0.366070  171.668811   2.526453   2.472074  0.146933   -0.370092
   1   4  -16  0  0.926333  0.539763    6.113540    6.483342   46.681531   8.911178   8.936577  0.119882    0.211867
   1   4  -15  0  0.872204  0.573260   -2.088056   -1.376629  213.396352   2.501017   2.363093  0.135660   -1.016691
   1   4  -14  0  0.818333  0.610998    3.180474   -6.554078  295.885744   7.285009   7.265198  0.106753   -0.185575
   1   4  -13  0  0.764773  0.653789   -0.114464    3.798650   91.725966   3.800375   3.891585  0.100658    0.906142
   1   4  -12  0  0.711595  0.702647   -8.690336    5.711545  146.685905  10.399215  10.307126  0.117525   -0.783570
   1   4  -11  0  0.658891  0.758851   -4.882142   -3.318774  214.207010   5.903353   5.901359  0.091155   -0.021875
   1   4  -10  0  0.606786  0.824014   -3.224331   -2.825925  221.232539   4.287443   4.203528  0.083865   -1.000592
   1   4   -9  0  0.555447  0.900176   -4.456871    1.326087  163.430281   4.649968   4.716765  0.079746    0.837618
   1   4   -8  0  0.505108  0.989887   -1.785977  -17.212227  264.076067  17.304638  17.269486  0.161642   -0.217468
   1   4   -7  0  0.456101  1.096249    0.805211   -7.729919  275.946943   7.771745   7.775692  0.086734    0.045513
   1   4   -6  0  0.408904  1.222780    6.746411   17.547894   68.970392  18.800070  18.913251  0.173023    0.654140
   1   4   -5  0  0.364223  1.372786  -15.410792   -2.403480  188.864487  15.597090  15.716408  0.145454    0.820318
   1   4   -4  0  0.323101  1.547502    6.110250   -7.496855  309.181471   9.671504   9.632380  0.094959   -0.412006
   1   4   -3  0  0.287074  1.741709   31.277635   22.300404   35.488201  38.413519  38.443191  0.354187    0.083776
   1   4   -2  0  0.258282  1.935868   -9.154576   15.614535  120.382478  18.100275  18.115601  0.165841    0.092409
   1   4   -1  0  0.239350  2.088991   13.030339   -6.130253  334.804893  14.400338  14.614457  0.133833    1.599891
   1   4    0  0  0.232697  2.148715    0.000000    3.701290   90.000000   3.701290   3.687523  0.051393   -0.267886
   1   4    1  0  0.239350  2.088991   13.030339    6.130253   25.195107  14.400338  14.528276  0.133446    0.958728
   1   4    2  0  0.258282  1.935868    9.154576   15.614535   59.617522  18.100275  17.925152  0.165693   -1.056917
   1   4    3  0  0.287074  1.741709   31.277635  -22.300404  324.511799  38.413519  37.827226  0.351791   -1.666595
   1   4    4  0  0.323101  1.547502   -6.110250   -7.496855  230.818529   9.671504   9.614602  0.095496   -0.595854
   1   4    5  0  0.364223  1.372786  -15.410792    2.403480  171.135513  15.597090  15.583695  0.145596   -0.092003
   1   4    6  0  0.408904  1.222780   -6.746411   17.547894  111.029608  18.800070  18.832390  0.174690    0.185014
   1   4    7  0  0.456101  1.096249    0.805211    7.729919   84.053057   7.771745   7.696076  0.086742   -0.872350
   1   4    8  0  0.505108  0.989887    1.785977  -17.212227  275.923933  17.304638  17.175512  0.162334   -0.795432
   1   4    9  0  0.555447  0.900176   -4.456871   -1.326087  196.569719   4.649968   4.573119  0.079250   -0.969717
   1   4   10  0  0.606786  0.824014    3.224331   -2.825925  318.767461   4.287443   4.264141  0.084286   -0.276456
   1   4   11  0  0.658891  0.758851   -4.882142    3.318774  145.792990   5.903353   5.960781  0.091398    0.628325
   1   4   12  0  0.711595  0.702647    8.690336    5.711545   33.314095  10.399215  10.407229  0.118709    0.067502
   1   4   13  0  0.764773  0.653789   -0.114464   -3.798650  268.274034   3.800375   3.872193  0.100268    0.716263
   1   4   14  0  0.818333  0.610998   -3.180474   -6.554078  244.114256   7.285009   7.278373  0.107034   -0.061994
   1   4   15  0  0.872204  0.573260   -2.088056    1.376629  146.603648   2.501017   2.505073  0.130425    0.031101
   1   4   16  0  0.926333  0.539763   -6.113540    6.483342  133.318469   8.911178   8.808542  0.119286   -0.860427
   1   4   17  0  0.980677  0.509852   -2.499792   -0.366070  188.331189   2.526453   2.583081  0.141648    0.399782
   1   4   18  0  1.035201  0.482998    0.645377   -6.292351  275.856080   6.325361   6.331016  0.112883    0.050096
   1   4   20  0  1.144689  0.436800   -0.798370    0.472845  149.363303   0.927889   1.187324  0.266140    0.974809
   1   5  -21  0  1.211391  0.412749   -2.158699    0.109545  177.094980   2.161477   2.174577  0.151621    0.086402
   1   5  -20  0  1.157027  0.432142    1.870617    1.534867   39.369348   2.419716   2.373207  0.145774   -0.319044
   1   5  -19  0  1.102831  0.453379    0.536244   -1.748341  287.051607   1.828730   1.752907  0.192059   -0.394788
   1   5  -18  0  1.048828  0.476723   -0.859645   -1.484749  239.929880   1.715654   1.799146  0.186542    0.447574
   1   5  -17  0  0.995051  0.502487   -2.856909   -4.759244  239.024185   5.550885   5.482977  0.112868   -0.601665
   1   5  -16  0  0.941537  0.531047    2.732851    0.908912   18.396476   2.880034   2.866865  0.134441   -0.097952
   1   5  -15  0  0.888335  0.562851    0.489346    3.400357   81.810777   3.435387   3.445764  0.118210    0.087782
   1   5  -14  0  0.835504  0.598441    2.530050   -3.372037  306.881014   4.215660   4.180673  0.104430   -0.335022
   1   5  -13  0  0.783120  0.638472   12.363199   -7.361994  329.227198  14.389150  14.371040  0.149108   -0.121456
   1   5  -12  0  0.731277  0.683735   -5.677576   -2.551519  204.199291   6.224558   6.215932  0.097650   -0.088336
   1   5  -11  0  0.680101  0.735185  -10.649122    2.027621  169.219770  10.840436  10.822100  0.119543   -0.153380
   1   5  -10  0  0.629752  0.793963    5.226851   -5.299025  314.607142   7.443094   7.459467  0.095564    0.171328
   1   5   -9  0  0.580448  0.861403    6.375674   12.123268   62.259942  13.697549  13.677641  0.135764   -0.146635
   1   5   -8  0  0.532479  0.939005  -11.586353   -1.003943  184.952240  11.629766  11.708411  0.118077    0.666041
   1   5   -7  0  0.486238  1.028303   -9.432738    6.360699  146.007361  11.376953  11.385711  0.113868    0.076921
   1   5   -6  0  0.442269  1.130534    1.163641    8.811670   82.477230   8.888171   8.870476  0.093456   -0.189343
   1   5   -5  0  0.401320  1.245890    3.531332   11.477591   72.898342  12.008555  12.064500  0.116276    0.481136
   1   5   -4  0  0.364409  1.372086    2.648780    8.283477   72.267455   8.696668   8.699488  0.089350    0.031572
   1   5   -3  0  0.332883  1.502031    8.348757  -13.751247  301.263078  16.087217  16.067791  0.148261   -0.131025
   1   5   -2  0  0.308397  1.621286   -4.611558    7.621344  121.177487   8.907937   8.924700  0.089008    0.188329
   1   5   -1  0  0.292724  1.708092   -9.609251  -15.843064  238.762046  18.529447  18.675298  0.171180    0.852038
   1   5    0  0  0.287310  1.740280    0.000000  -18.771537  270.000000  18.771537  18.925911  0.173818    0.888133
   1   5    1  0  0.292724  1.708092   -9.609251   15.843064  121.237954  18.529447  18.628151  0.171061    0.577013
   1   5    2  0  0.308397  1.621286    4.611558    7.621344   58.822513   8.907937   8.871248  0.088771   -0.413303
   1   5    3  0  0.332883  1.502031    8.348757   13.751247   58.736922  16.087217  16.097152  0.148632    0.066842
   1   5    4  0  0.364409  1.372086   -2.648780    8.283477  107.732545   8.696668   8.761413  0.090290    0.717084
   1   5    5  0  0.401320  1.245890    3.531332  -11.477591  287.101658  12.008555  12.064500  0.117135    0.477607
   1   5    6  0  0.442269  1.130534   -1.163641    8.811670   97.522770   8.888171   8.933897  0.094721    0.482739
   1   5    7  0  0.486238  1.028303   -9.432738   -6.360699  213.992639  11.376953  11.371879  0.114615   -0.044268
   1   5    8  0  0.532479  0.939005   11.586353   -1.003943  355.047760  11.629766  11.643940  0.118144    0.119966
   1   5    9  0  0.580448  0.861403    6.375674  -12.123268  297.740058  13.697549  13.666630  0.136886   -0.225878
   1   5   10  0  0.629752  0.793963   -5.226851   -5.299025  225.392858   7.443094   7.454878  0.096089    0.122641
   1   5   11  0  0.680101  0.735185  -10.649122   -2.027621  190.780230  10.840436  10.853672  0.120147    0.110166
   1   5   12  0  0.731277  0.683735    5.677576   -2.551519  335.800709   6.224558   6.226931  0.098033    0.024213
   1   5   13  0  0.783120  0.638472   12.363199    7.361994   30.772802  14.389150  14.349596  0.150297   -0.263177
   1   5   14  0  0.835504  0.598441   -2.530050   -3.372037  233.118986   4.215660   4.296119  0.104003    0.773625
   1   5   15  0  0.888335  0.562851    0.489346   -3.400357  278.189223   3.435387   3.415844  0.119283   -0.163843
   1   5   16  0  0.941537  0.531047   -2.732851    0.908912  161.603524   2.880034   2.848906  0.136592   -0.227890
   1   5   17  0  0.995051  0.502487   -2.856909    4.759244  120.975815   5.550885   5.522152  0.113316   -0.253567
   1   5   18  0  1.048828  0.476723    0.859645   -1.484749  300.070120   1.715654   1.814297  0.186908    0.527759
   1   5   19  0  1.102831  0.453379    0.536244    1.748341   72.948393   1.828730   1.545427  0.216670   -1.307533
   1   5   20  0  1.157027  0.432142   -1.870617    1.534867  140.630652   2.419716   2.381843  0.146741   -0.258095
   1   5   21  0  1.211391  0.412749   -2.158699   -0.109545  182.905020   2.161477   2.094425  0.156121   -0.429487
   1   6  -19  0  1.118457  0.447045    5.365966    1.930074   19.783054   5.702524   5.674343  0.112061   -0.251474
   1   6  -18  0  1.065246  0.469375    3.413549    4.705906   54.043783   5.813593   5.703814  0.111470   -0.984828
   1   6  -17  0  1.012342  0.493904    0.198045   -3.284339  273.450740   3.290305   3.270508  0.129143   -0.153291
   1   6  -16  0  0.959793  0.520946   -2.572575   -3.833856  236.137799   4.616990   4.522710  0.114945   -0.820219
   1   6  -15  0  0.907662  0.550866   -4.965744    4.923839  135.242775   6.993054   6.889045  0.112171   -0.927239
   1   6  -13  0  0.804976  0.621136   -3.318208   -4.634618  234.398791   5.700017   5.753390  0.101402    0.526353
   1   6  -12  0  0.754636  0.662571    4.102704   -5.012228  309.301666   6.477238   6.458896  0.099838   -0.183720
   1   6  -11  0  0.705157  0.709062   -8.011425    1.768435  167.552191   8.204286   8.121790  0.103882   -0.794120
   1   6  -10  0  0.656733  0.761344   -4.495802    1.393064  162.783936   4.706683   4.693494  0.088314   -0.149335
   1   6   -9  0  0.609615  0.820190   10.067008    4.388514   23.553844  10.981972  10.951278  0.117170   -0.261963
   1   6   -8  0  0.564131  0.886320    2.036156    6.145926   71.669874   6.474437   6.425434  0.086316   -0.567718
   1   6   -7  0  0.520708  0.960230    2.191809  -10.822587  281.448793  11.042301  11.008618  0.112156   -0.300320
   1   6   -6  0  0.479908  1.041866  -10.501062   -4.610302  203.703009  11.468530  11.496963  0.114558    0.248199
   1   6   -5  0  0.442456  1.130056   -7.000607    4.055990  149.912988   8.090708   8.187667  0.088659    1.093619
   1   6   -4  0  0.409272  1.221681  -10.900532    4.798429  156.240838  11.909933  11.948797  0.115967    0.335123
   1   6   -3  0  0.381472  1.310712    2.873723  -11.216258  284.370654  11.578545  11.553372  0.111900   -0.224963
   1   6   -2  0  0.360304  1.387718   -6.903972   -9.586091  234.238295  11.813466  11.917829  0.114242    0.913528
   1   6   -1  0  0.346984  1.440991    6.342653   -6.650317  313.643531   9.189992   9.259638  0.092848    0.750106
   1   6    0  0  0.342428  1.460160    0.000000   14.747210   90.000000  14.747210  14.912739  0.138773    1.192801
   1   6    1  0  0.346984  1.440991    6.342653    6.650317   46.356469   9.189992   9.115133  0.092059   -0.813162
   1   6    2  0  0.360304  1.387718    6.903972   -9.586091  305.761705  11.813466  11.885918  0.114552    0.632480
   1   6    3  0  0.381472  1.310712    2.873723   11.216258   75.629346  11.578545  11.630120  0.112937    0.456669
   1   6    4  0  0.409272  1.221681   10.900532    4.798429   23.759162  11.909933  11.794887  0.115445   -0.996548
   1   6    5  0  0.442456  1.130056   -7.000607   -4.055990  210.087012   8.090708   8.120948  0.088969    0.339888
   1   6    6  0  0.479908  1.041866   10.501062   -4.610302  336.296991  11.468530  11.460895  0.115224   -0.066262
   1   6    7  0  0.520708  0.960230    2.191809   10.822587   78.551207  11.042301  11.032215  0.113480   -0.088876
   1   6    8  0  0.564131  0.886320   -2.036156    6.145926  108.330126   6.474437   6.459425  0.086930   -0.172687
   1   6    9  0  0.609615  0.820190   10.067008   -4.388514  336.446156  10.981972  10.889866  0.117520   -0.783747
   1   6   10  0  0.656733  0.761344    4.495802    1.393064   17.216064   4.706683   4.709505  0.088749    0.031807
   1   6   11  0  0.705157  0.709062   -8.011425   -1.768435  192.447809   8.204286   8.117998  0.104359   -0.826838
   1   6   12  0  0.754636  0.662571   -4.102704   -5.012228  230.698334   6.477238   6.484802  0.100504    0.075264
   1   6   13  0  0.804976  0.621136   -3.318208    4.634618  125.601209   5.700017   5.645931  0.100899   -0.536041
   1   6   15  0  0.907662  0.550866   -4.965744   -4.923839  224.757225   6.993054   6.869149  0.111995   -1.106350
   1   6   16  0  0.959793  0.520946    2.572575   -3.833856  303.862201   4.616990   4.512864  0.114424   -0.910000
   1   6   17  0  1.012342  0.493904    0.198045    3.284339   86.549260   3.290305   3.277824  0.127757   -0.097694
   1   6   18  0  1.065246  0.469375   -3.413549    4.705906  125.956217   5.813593   5.743271  0.110689   -0.635312
   1   6   19  0  1.118457  0.447045    5.365966   -1.930074  340.216946   5.702524   5.648354  0.112587   -0.481135
   1   7  -19  0  1.136647  0.439890    1.622738   -0.294423  349.716358   1.649231   1.456521  0.226728   -0.849965
   1   7  -18  0  1.084330  0.461114    0.350023    1.338780   75.348050   1.383781   1.270843  0.271275   -0.416323
   1   7  -17  0  1.032403  0.484307    1.663380    1.601716   43.918038   2.309183   2.305931  0.156677   -0.020759
   1   7  -16  0  0.980930  0.509721   -0.145079   -5.327883  268.440217   5.329858   5.419580  0.112282    0.799076
   1   7  -15  0  0.929984  0.537644   -0.331351    1.460617  102.781602   1.497730   1.560849  0.209114    0.301838
   1   7  -14  0  0.879658  0.568403   -3.673047    0.826179  167.323420   3.764817   3.697716  0.115626   -0.580327
   1   7  -13  0  0.830065  0.602363   -3.159876    1.830352  149.918520   3.651713   3.615368  0.107602   -0.337774
   1   7  -12  0  0.781343  0.639924    6.496320   -3.688004  330.416136   7.470177   7.499268  0.105687    0.275249
   1   7  -11  0  0.733667  0.681508    2.686836   -8.856908  286.875722   9.255480   9.315269  0.112343    0.532207
   1   7  -10  0  0.687255  0.727532   -4.234855   -1.592227  200.605328   4.524288   4.491584  0.091588   -0.357077
   1   7   -9  0  0.642379  0.778356    4.463821    3.690591   39.583203   5.791905   5.791328  0.089313   -0.006461
   1   7   -8  0  0.599387  0.834186    3.947760    3.068791   37.859706   5.000229   5.006731  0.084083    0.077328
   1   7   -7  0  0.558711  0.894917    6.566287   -0.197075  358.280887   6.569244   6.584292  0.086839    0.173287
   1   7   -6  0  0.520896  0.959884   -2.397539  -13.849676  260.178773  14.055665  14.071002  0.136106    0.112685
   1   7   -5  0  0.486609  1.027519   -9.171064    3.224899  160.626361   9.721542   9.702460  0.101391   -0.188204
   1   7   -4  0  0.456645  1.094942   -4.608080   -0.016875  180.209822   4.608111   4.607408  0.070346   -0.009994
   1   7   -3  0  0.431905  1.157662   -1.161956    7.444283   98.871544   7.534420   7.628645  0.084795    1.111203
   1   7   -2  0  0.413328  1.209694    1.852650   15.346295   83.116397  15.457719  15.390595  0.144522   -0.464454
   1   7   -1  0  0.401769  1.244496   -4.926124  -12.797072  248.946215  13.712467  13.848687  0.131077    1.039235
   1   7    0  0  0.397842  1.256781    0.000000   18.363231   90.000000  18.363231  18.304629  0.168263   -0.348274
   1   7    1  0  0.401769  1.244496   -4.926124   12.797072  111.053785  13.712467  13.789509  0.131144    0.587461
   1   7    2  0  0.413328  1.209694   -1.852650   15.346295   96.883603  15.457719  15.348518  0.144472   -0.755860
   1   7    3  0  0.431905  1.157662   -1.161956   -7.444283  261.128456   7.534420   7.588170  0.084797    0.633864
   1   7    4  0  0.456645  1.094942    4.608080   -0.016875  359.790178   4.608111   4.652489  0.070401    0.630363
   1   7    5  0  0.486609  1.027519   -9.171064   -3.224899  199.373639   9.721542   9.719373  0.101925   -0.021282
   1   7    6  0  0.520896  0.959884    2.397539  -13.849676  279.821227  14.055665  14.063705  0.136669    0.058829
   1   7    7  0  0.558711  0.894917    6.566287    0.197075    1.719113   6.569244   6.604529  0.087619    0.402701
   1   7    8  0  0.599387  0.834186   -3.947760    3.068791  142.140294   5.000229   4.962110  0.084151   -0.452985
   1   7    9  0  0.642379  0.778356    4.463821   -3.690591  320.416797   5.791905   5.774168  0.089583   -0.197990
   1   7   10  0  0.687255  0.727532    4.234855   -1.592227  339.394672   4.524288   4.500716  0.091399   -0.257900
   1   7   11  0  0.733667  0.681508    2.686836    8.856908   73.124278   9.255480   9.196603  0.112681   -0.522505
   1   7   12  0  0.781343  0.639924   -6.496320   -3.688004  209.583864   7.470177   7.414839  0.105503   -0.524522
   1   7   13  0  0.830065  0.602363   -3.159876   -1.830352  210.081480   3.651713   3.664252  0.107085    0.117094
   1   7   14  0  0.879658  0.568403    3.673047    0.826179   12.676580   3.764817   3.726291  0.114711   -0.335848
   1   7   15  0  0.929984  0.537644   -0.331351   -1.460617  257.218398   1.497730   1.374328  0.237050   -0.520576
   1   7   16  0  0.980930  0.509721    0.145079   -5.327883  271.559783   5.329858   5.254817  0.113218   -0.662805
   1   7   17  0  1.032403  0.484307    1.663380   -1.601716  316.081962   2.309183   2.188693  0.160669   -0.749930
   1   7   18  0  1.084330  0.461114   -0.350023    1.338780  104.651950   1.383781   1.423251  0.235927    0.167301
   1   7   19  0  1.136647  0.439890    1.622738    0.294423   10.283642   1.649231   1.699386  0.196615    0.255090
   1   8  -20  0  1.209038  0.413552    1.904361   -1.111840  329.721948   2.205171   2.126848  0.155289   -0.504368
   1   8  -19  0  1.157280  0.432047   -2.341914   -1.297348  208.985091   2.677251   2.564469  0.139912   -0.806086
   1   8  -18  0  1.105940  0.452104    1.559076   -1.462706  316.826636   2.137809   2.139680  0.164652    0.011365
   1   8  -17  0  1.055077  0.473899   -0.207402    4.028514   92.947186   4.033849   4.048448  0.117496    0.124249
   1   8  -16  0  1.004766  0.497628    2.148802    0.058374    1.556106   2.149595   2.347112  0.150616    1.311392
   1   8  -15  0  0.955093  0.523509    2.064144    0.715859   19.126903   2.184752   2.177722  0.159847   -0.043983
   1   8  -14  0  0.906162  0.551777   -1.698709    2.953785  119.903021   3.407413   3.346012  0.121866   -0.503842
   1   8  -13  0  0.858102  0.582681    3.669261   -0.120623  358.117149   3.671243   3.644589  0.109615   -0.243163
   1   8  -12  0  0.811067  0.616472    5.266476    3.220482   31.446039   6.173109   6.135594  0.102351   -0.366534
   1   8  -11  0  0.765245  0.653386    3.303402   -2.417732  323.799913   4.093640   4.129617  0.098957    0.363560
   1   8  -10  0  0.720868  0.693608   -2.674471   -2.794262  226.254846   3.867906   3.755561  0.096916   -1.159201
   1   8   -9  0  0.678221  0.737223   -3.435604   -4.540918  232.889284   5.694147   5.742675  0.091898    0.528064
   1   8   -8  0  0.637649  0.784130  -14.032660   -1.726734  187.015041  14.138499  14.140378  0.141541    0.013277
   1   8   -7  0  0.599575  0.833924   -0.932448    3.817996  103.724382   3.930210   3.984555  0.083310    0.652318
   1   8   -6  0  0.564504  0.885733    1.795351   -1.140226  327.580410   2.126829   2.117173  0.097603   -0.098923
   1   8   -5  0  0.533029  0.938035   -5.219949   -2.873054  208.828335   5.958381   6.060404  0.081283    1.255164
   1   8   -4  0  0.505823  0.988489  -13.493248    1.770042  172.526621  13.608849  13.677391  0.132735    0.516383
   1   8   -3  0  0.483605  1.033902    1.415032   -2.677880  297.852642   3.028755   3.042879  0.072839    0.193906
   1   8   -2  0  0.467088  1.070461   16.955740    0.974968    3.290927  16.983748  17.041311  0.159368    0.361198
   1   8   -1  0  0.456892  1.094350   -0.298526   -3.352927  264.912115   3.366190   3.325496  0.068617   -0.593060
   1   8    0  0  0.453442  1.102676    0.000000   -5.036467  270.000000   5.036467   4.991673  0.071111   -0.629921
   1   8    1  0  0.456892  1.094350   -0.298526    3.352927   95.087885   3.366190   3.404807  0.069037    0.559359
   1   8    2  0  0.467088  1.070461  -16.955740    0.974968  176.709073  16.983748  17.018808  0.159581    0.219702
   1   8    3  0  0.483605  1.033902    1.415032    2.677880   62.147358   3.028755   3.003264  0.072656   -0.350845
   1   8    4  0  0.505823  0.988489   13.493248    1.770042    7.473379  13.608849  13.711872  0.133406    0.772248
   1   8    5  0  0.533029  0.938035   -5.219949    2.873054  151.171665   5.958381   6.003679  0.080906    0.559883
   1   8    6  0  0.564504  0.885733   -1.795351   -1.140226  212.419590   2.126829   2.036442  0.099904   -0.904732
   1   8    7  0  0.599575  0.833924   -0.932448   -3.817996  256.275618   3.930210   3.868657  0.084053   -0.732317
   1   8    8  0  0.637649  0.784130   14.032660   -1.726734  352.984959  14.138499  14.031552  0.142157   -0.752313
   1   8    9  0  0.678221  0.737223   -3.435604    4.540918  127.110716   5.694147   5.673740  0.092420   -0.220804
   1   8   10  0  0.720868  0.693608    2.674471   -2.794262  313.745154   3.867906   3.825967  0.096922   -0.432714
   1   8   11  0  0.765245  0.653386    3.303402    2.417732   36.200087   4.093640   4.040834  0.099450   -0.530982
   1   8   12  0  0.811067  0.616472   -5.266476    3.220482  148.553961   6.173109   6.057016  0.103127   -1.125729
   1   8   13  0  0.858102  0.582681    3.669261    0.120623    1.882851   3.671243   3.734547  0.108783    0.581921
   1   8   14  0  0.906162  0.551777    1.698709    2.953785   60.096979   3.407413   3.389699  0.121284   -0.146051
   1   8   15  0  0.955093  0.523509    2.064144   -0.715859  340.873097   2.184752   2.141279  0.161060   -0.269923
   1   8   16  0  1.004766  0.497628   -2.148802    0.058374  178.443894   2.149595   2.063151  0.169493   -0.510015
   1   8   17  0  1.055077  0.473899   -0.207402   -4.028514  267.052814   4.033849   3.963891  0.118300   -0.591363
   1   8   18  0  1.105940  0.452104   -1.559076   -1.462706  223.173364   2.137809   2.408983  0.149520    1.813631
   1   8   19  0  1.157280  0.432047   -2.341914    1.297348  151.014909   2.677251   2.672920  0.133929   -0.032331
   1   8   20  0  1.209038  0.413552   -1.904361   -1.111840  210.278052   2.205171   2.082958  0.157050   -0.778181
   1   9  -19  0  1.180229  0.423647   -0.661133    1.137851  120.158148   1.315979   1.366838  0.223559    0.227498
   1   9  -18  0  1.129932  0.442505   -0.165997    2.723042   93.488432   2.728097   2.794336  0.136821    0.484124
   1   9  -17  0  1.080200  0.462877   -1.934102   -0.968477  206.598843   2.163030   2.201164  0.166403    0.229165
   1   9  -16  0  1.031115  0.484912    0.223741   -2.295490  275.567013   2.306369   2.289550  0.159487   -0.105454
   1   9  -15  0  0.982774  0.508764    3.649148   -0.261292  355.904409   3.658491   3.766478  0.120950    0.892823
   1   9  -14  0  0.935293  0.534592    2.053295   -3.655598  299.322270   4.192782   4.116339  0.116357   -0.656970
   1   9  -13  0  0.888809  0.562550    1.181472   -1.016309  319.297701   1.558448   1.536545  0.200085   -0.109465
   1   9  -12  0  0.843488  0.592777   -4.114744   -4.795804  229.370792   6.319087   6.237912  0.104549   -0.776434
   1   9  -11  0  0.799526  0.625370    3.104948    7.884964   68.506432   8.474276   8.456159  0.111198   -0.162927
   1   9  -10  0  0.757162  0.660361    0.986805   -4.593689  282.123885   4.698485   4.581342  0.097382   -1.202928
   1   9   -9  0  0.716677  0.697664   -2.432231   -7.282337  251.531174   7.677772   7.708071  0.102785    0.294777
   1   9   -8  0  0.678409  0.737018    2.195445    8.286627   75.161073   8.572524   8.506589  0.104419   -0.631449
   1   9   -7  0  0.642754  0.777902   -1.028598   -4.399273  256.840029   4.517922   4.596999  0.087169    0.907171
   1   9   -6  0  0.610170  0.819444    1.570381   -1.444162  317.397579   2.133471   2.160369  0.103863    0.258978
   1   9   -5  0  0.581174  0.860328   -0.850634   -4.457414  259.195819   4.537854   4.598488  0.081834    0.740935
   1   9   -4  0  0.556327  0.898753    5.401509   -0.232277  357.537668   5.406501   5.398705  0.081745   -0.095366
   1   9   -3  0  0.536206  0.932478    0.845492   -6.351961  277.581915   6.407984   6.432885  0.082981    0.300079
   1   9   -2  0  0.521358  0.959033   -3.611883    8.375317  113.328279   9.120944   9.172014  0.099399    0.513787
   1   9   -1  0  0.512243  0.976099   -2.063768   13.522552   98.677340  13.679128  13.642824  0.132568   -0.273855
   1   9    0  0  0.509169  0.981993    0.000000   -5.735489  270.000000   5.735489   5.813736  0.078215    1.000403
   1   9    1  0  0.512243  0.976099   -2.063768  -13.522552  261.322660  13.679128  13.743029  0.133855    0.477389
   1   9    2  0  0.521358  0.959033    3.611883    8.375317   66.671721   9.120944   9.164177  0.099863    0.432919
   1   9    3  0  0.536206  0.932478    0.845492    6.351961   82.418085   6.407984   6.452535  0.083799    0.531643
   1   9    4  0  0.556327  0.898753   -5.401509   -0.232277  182.462332   5.406501   5.433452  0.081854    0.329263
   1   9    5  0  0.581174  0.860328   -0.850634    4.457414  100.804181   4.537854   4.514380  0.081843   -0.286813
   1   9    6  0  0.610170  0.819444   -1.570381   -1.444162  222.602421   2.133471   2.038122  0.106892   -0.892017
   1   9    7  0  0.642754  0.777902   -1.028598    4.399273  103.159971   4.517922   4.561881  0.087088    0.504768
   1   9    8  0  0.678409  0.737018   -2.195445    8.286627  104.838927   8.572524   8.618083  0.105463    0.431993
   1   9    9  0  0.716677  0.697664   -2.432231    7.282337  108.468826   7.677772   7.615177  0.102689   -0.609553
   1   9   10  0  0.757162  0.660361   -0.986805   -4.593689  257.876115   4.698485   4.686928  0.097378   -0.118681
   1   9   11  0  0.799526  0.625370    3.104948   -7.884964  291.493568   8.474276   8.510610  0.112106    0.324102
   1   9   12  0  0.843488  0.592777    4.114744   -4.795804  310.629208   6.319087   6.349365  0.105423    0.287209
   1   9   13  0  0.888809  0.562550    1.181472    1.016309   40.702299   1.558448   1.711424  0.179339    0.853001
   1   9   14  0  0.935293  0.534592   -2.053295   -3.655598  240.677730   4.192782   4.152753  0.115307   -0.347151
   1   9   15  0  0.982774  0.508764    3.649148    0.261292    4.095591   3.658491   3.694013  0.120530    0.294712
   1   9   16  0  1.031115  0.484912   -0.223741   -2.295490  264.432987   2.306369   2.455408  0.147994    1.007066
   1   9   17  0  1.080200  0.462877   -1.934102    0.968477  153.401157   2.163030   2.176150  0.168475    0.077873
   1   9   18  0  1.129932  0.442505    0.165997    2.723042   86.511568   2.728097   2.743672  0.136855    0.113801
   1   9   19  0  1.180229  0.423647   -0.661133   -1.137851  239.841852   1.315979   1.520877  0.202461    1.012039
   1  10  -19  0  1.205361  0.414814   -1.073566    0.319269  163.437989   1.120034   1.235345  0.239206    0.482056
   1  10  -18  0  1.156157  0.432467    3.071189   -0.582042  349.268755   3.125856   3.240026  0.122716    0.930360
   1  10  -17  0  1.107603  0.451425    0.864968   -1.265199  304.358942   1.532611   1.364333  0.248314   -0.677686
   1  10  -16  0  1.059788  0.471792   -1.482876    2.528673  120.388400   2.931400   2.938769  0.133434    0.055225
   1  10  -15  0  1.012817  0.493672    3.387922   -0.354956  354.018888   3.406466   3.469515  0.124526    0.506312
   1  10  -14  0  0.966813  0.517163    0.143297   -2.314933  273.542165   2.319363   2.414658  0.149145    0.638935
   1  10  -12  0  0.878308  0.569276    2.119437   -0.381771  349.788885   2.153547   2.112319  0.152946   -0.269556
   1  10  -11  0  0.836179  0.597958    3.142640    1.216132   21.155326   3.369742   3.324467  0.110952   -0.408062
   1  10  -10  0  0.795768  0.628323   -4.517653    4.046815  138.146709   6.065139   6.025297  0.101369   -0.393032
   1  10   -9  0  0.757350  0.660196   -1.612803    2.801086  119.932385   3.232215   3.206053  0.105252   -0.248564
   1  10   -8  0  0.721244  0.693247    5.377635   -0.232687  357.522396   5.382667   5.347761  0.094247   -0.370365
   1  10   -7  0  0.687813  0.726942    0.811720   -7.581136  276.111438   7.624468   7.543850  0.099996   -0.806220
   1  10   -6  0  0.657466  0.760496   -5.870079    4.049104  145.402589   7.131134   7.157967  0.096252    0.278782
   1  10   -5  0  0.630648  0.792835   12.759308   -0.926670  355.846072  12.792915  12.893399  0.132309    0.759467
   1  10   -4  0  0.607826  0.822603   -0.556511   -5.033679  263.691141   5.064349   5.120258  0.084906    0.658486
   1  10   -3  0  0.589466  0.848225   -8.308398    5.964483  144.325963  10.227636  10.259878  0.111327    0.289618
   1  10   -2  0  0.575993  0.868066   -3.999568   -1.305813  198.081268   4.207338   4.210847  0.081230    0.043207
   1  10   -1  0  0.567756  0.880660  -10.719587   -5.074456  205.332018  11.860002  11.945360  0.122656    0.695916
   1  10    0  0  0.564984  0.884981    0.000000   -3.419509  270.000000   3.419509   3.472472  0.081764    0.647755
   1  10    1  0  0.567756  0.880660  -10.719587    5.074456  154.667982  11.860002  11.963678  0.122755    0.844582
   1  10    2  0  0.575993  0.868066    3.999568   -1.305813  341.918732   4.207338   4.288147  0.081364    0.993176
   1  10    3  0  0.589466  0.848225   -8.308398   -5.964483  215.674037  10.227636  10.261212  0.111649    0.300728
   1  10    4  0  0.607826  0.822603    0.556511   -5.033679  276.308859   5.064349   5.069216  0.085089    0.057193
   1  10    5  0  0.630648  0.792835   12.759308    0.926670    4.153928  12.792915  12.809798  0.131832    0.128064
   1  10    6  0  0.657466  0.760496    5.870079    4.049104   34.597411   7.131134   7.168953  0.096587    0.391562
   1  10    7  0  0.687813  0.726942    0.811720    7.581136   83.888562   7.624468   7.642089  0.100962    0.174533
   1  10    8  0  0.721244  0.693247   -5.377635   -0.232687  182.477604   5.382667   5.462344  0.094785    0.840614
   1  10    9  0  0.757350  0.660196   -1.612803   -2.801086  240.067615   3.232215   3.051862  0.107277   -1.681200
   1  10   10  0  0.795768  0.628323    4.517653    4.046815   41.853291   6.065139   6.016204  0.101525   -0.481994
   1  10   11  0  0.836179  0.597958    3.142640   -1.216132  338.844674   3.369742   3.335770  0.111624   -0.304349
   1  10   12  0  0.878308  0.569276   -2.119437   -0.381771  190.211115   2.153547   2.271546  0.144697    0.815487
   1  10   14  0  0.966813  0.517163   -0.143297   -2.314933  266.457835   2.319363   2.400445  0.148567    0.545759
   1  10   15  0  1.012817  0.493672    3.387922    0.354956    5.981112   3.406466   3.527221  0.123420    0.978417
   1  10   16  0  1.059788  0.471792    1.482876    2.528673   59.611600   2.931400   2.916563  0.133269   -0.111333
   1  10   17  0  1.107603  0.451425    0.864968    1.265199   55.641058   1.532611   1.333898  0.255298   -0.778361
   1  10   18  0  1.156157  0.432467   -3.071189   -0.582042  190.731245   3.125856   3.098594  0.126251   -0.215936
   1  11  -18  0  1.184468  0.422131   -0.384290   -2.854222  262.331851   2.879976   2.930607  0.126493    0.400273
   1  11  -17  0  1.137123  0.439706    0.113446    3.974285   88.364943   3.975904   4.045066  0.116726    0.592513
   1  11  -16  0  1.090604  0.458462   -3.030544    0.740647  166.266462   3.119737   3.322408  0.129187    1.568817
   1  11  -15  0  1.045018  0.478460   -2.217630   -3.738367  239.323239   4.346639   4.406213  0.116471    0.511489
   1  11  -14  0  1.000496  0.499752   -0.188324    3.886109   92.774436   3.890669   3.925726  0.119486    0.293396
   1  11  -13  0  0.957184  0.522366    3.475308    4.993542   55.163609   6.083850   6.093063  0.112797    0.081675
   1  11  -12  0  0.915254  0.546296    2.008182    1.725536   40.670912   2.647692   2.568469  0.139682   -0.567165
   1  11  -11  0  0.874906  0.571490   -6.720210   -2.500903  200.412577   7.170477   7.207985  0.109541    0.342415
   1  11  -10  0  0.836368  0.597823    3.267313   -0.590385  349.757500   3.320224   3.346012  0.112328    0.229573
   1  11   -9  0  0.799903  0.625076    5.339472   -4.045598  322.849606   6.699017   6.600383  0.103456   -0.953397
   1  11   -8  0  0.765805  0.652908   -2.870887   -5.548006  242.640115   6.246788   6.235717  0.099565   -0.111193
   1  11   -6  0  0.706064  0.708151    2.893905   -0.536093  349.504996   2.943142   2.970040  0.100788    0.266876
   1  11   -5  0  0.681162  0.734040   -1.007382   -8.772087  263.448880   8.829741   8.813590  0.106632   -0.151465
   1  11   -4  0  0.660089  0.757473   -1.990903    2.935139  124.149014   3.546651   3.628594  0.090717    0.903271
   1  11   -3  0  0.643222  0.777336    3.885853    1.496353   21.060557   4.164004   4.091325  0.087923   -0.826618
   1  11   -2  0  0.630898  0.792521    8.253724   -0.516517  356.419106   8.269870   8.298499  0.100808    0.283990
   1  11   -1  0  0.623387  0.802070   -3.504701   -0.285350  184.654712   3.516298   3.540777  0.087078    0.281113
   1  11    1  0  0.623387  0.802070   -3.504701    0.285350  175.345288   3.516298   3.496041  0.088221   -0.229618
   1  11    2  0  0.630898  0.792521   -8.253724   -0.516517  183.580894   8.269870   8.276616  0.100659    0.067021
   1  11    3  0  0.643222  0.777336    3.885853   -1.496353  338.939443   4.164004   4.181492  0.087658    0.199498
   1  11    4  0  0.660089  0.757473    1.990903    2.935139   55.850986   3.546651   3.680092  0.090369    1.476621
   1  11    5  0  0.681162  0.734040   -1.007382    8.772087   96.551120   8.829741   8.877802  0.107412    0.447450
   1  11    6  0  0.706064  0.708151   -2.893905   -0.536093  190.495004   2.943142   2.916563  0.102703   -0.258792
   1  11    7  0  0.734405  0.680823   -0.005253    1.019117   90.295303   1.019131   1.075423  0.227745    0.247170
   1  11    8  0  0.765805  0.652908    2.870887   -5.548006  297.359885   6.246788   6.253799  0.099829    0.070228
   1  11    9  0  0.799903  0.625076    5.339472    4.045598   37.150394   6.699017   6.752088  0.104183    0.509403
   1  11   10  0  0.836368  0.597823   -3.267313   -0.590385  190.242500   3.320224   3.337821  0.111553    0.157742
   1  11   11  0  0.874906  0.571490   -6.720210    2.500903  159.587423   7.170477   7.232155  0.110130    0.560048
   1  11   12  0  0.915254  0.546296   -2.008182    1.725536  139.329088   2.647692   2.722388  0.136659    0.546591
   1  11   13  0  0.957184  0.522366    3.475308   -4.993542  304.836391   6.083850   5.993982  0.112370   -0.799750
   1  11   14  0  1.000496  0.499752    0.188324    3.886109   87.225564   3.890669   3.982837  0.119491    0.771335
   1  11   15  0  1.045018  0.478460   -2.217630    3.738367  120.676761   4.346639   4.413196  0.115485    0.576325
   1  11   16  0  1.090604  0.458462    3.030544    0.740647   13.733538   3.119737   3.185711  0.132728    0.497063
   1  11   17  0  1.137123  0.439706    0.113446   -3.974285  271.635057   3.975904   4.070363  0.115114    0.820573
   1  11   18  0  1.184468  0.422131    0.384290   -2.854222  277.668149   2.879976   2.798007  0.128930   -0.635764
   1  12  -18  0  1.214718  0.411618   -2.173942    1.283170  149.448749   2.524391   2.661374  0.131834    1.039057
   1  12  -17  0  1.168600  0.427863    1.045933   -1.575463  303.579743   1.891047   1.783866  0.179773   -0.596204
   1  12  -16  0  1.123384  0.445084    2.094802   -2.459676  310.419636   3.230820   3.292406  0.127168    0.484285
   1  12  -15  0  1.079184  0.463313    0.911958    3.045843   73.331739   3.179438   3.337821  0.130700    1.211802
   1  12  -14  0  1.036131  0.482565    0.964628    4.604044   78.166702   4.704012   4.735589  0.114833    0.274983
   1  12  -13  0  0.994372  0.502830    2.205832   -2.743759  308.797376   3.520498   3.499954  0.125430   -0.163791
   1  12  -12  0  0.954078  0.524066   -5.323192    0.133572  178.562604   5.324867   5.216913  0.112718   -0.957738
   1  12  -11  0  0.915443  0.546184    6.058183   -0.823974  352.254726   6.113960   6.132805  0.110916    0.169902
   1  12  -10  0  0.878685  0.569032    3.087184   -0.804213  345.398919   3.190214   3.334744  0.119099    1.213523
   1  12   -9  0  0.844050  0.592382    0.655050    2.060167   72.361432   2.161800   1.961119  0.152489   -1.316036
   1  12   -8  0  0.811808  0.615909    0.535797    5.319148   84.248003   5.346065   5.341359  0.101540   -0.046348
   1  12   -7  0  0.782257  0.639176   -2.668181    0.007312  179.842992   2.668191   2.602875  0.118375   -0.551770
   1  12   -6  0  0.755712  0.661627    7.376280   -7.635465  314.010861  10.616488  10.468530  0.120982   -1.222980
   1  12   -5  0  0.732500  0.682593   -2.319431    4.892198  115.366011   5.414181   5.442890  0.095129    0.301787
   1  12   -4  0  0.712947  0.701315   -1.241874    1.490431  129.802133   1.940009   1.993994  0.127637    0.422956
   1  12   -3  0  0.697360  0.716990   -5.956628   -4.758054  218.617270   7.623680   7.636714  0.101034    0.129015
   1  12   -2  0  0.686009  0.728853   -3.916191    0.490374  172.862745   3.946773   4.058577  0.092097    1.213977
   1  12   -1  0  0.679108  0.736260    2.296372    0.962107   22.732125   2.489774   2.465144  0.106399   -0.231492
   1  12    0  0  0.676791  0.738780    0.000000   -2.476427  270.000000   2.476427   2.338348  0.109379   -1.262390
   1  12    1  0  0.679108  0.736260    2.296372   -0.962107  337.267875   2.489774   2.496865  0.106418    0.066627
   1  12    2  0  0.686009  0.728853    3.916191    0.490374    7.137255   3.946773   4.035750  0.091763    0.969638
   1  12    3  0  0.697360  0.716990   -5.956628    4.758054  141.382730   7.623680   7.624607  0.101196    0.009167
   1  12    4  0  0.712947  0.701315    1.241874    1.490431   50.197867   1.940009   1.899071  0.130616   -0.313427
   1  12    5  0  0.732500  0.682593   -2.319431   -4.892198  244.633989   5.414181   5.368197  0.095828   -0.479868
   1  12    6  0  0.755712  0.661627   -7.376280   -7.635465  225.989139  10.616488  10.715977  0.123001    0.808843
   1  12    7  0  0.782257  0.639176   -2.668181   -0.007312  180.157008   2.668191   2.585729  0.119198   -0.691807
   1  12    8  0  0.811808  0.615909   -0.535797    5.319148   95.751997   5.346065   5.363733  0.101759    0.173628
   1  12    9  0  0.844050  0.592382    0.655050   -2.060167  287.638568   2.161800   2.267022  0.135353    0.777391
   1  12   10  0  0.878685  0.569032   -3.087184   -0.804213  194.601081   3.190214   3.178183  0.124080   -0.096958
   1  12   11  0  0.915443  0.546184    6.058183    0.823974    7.745274   6.113960   6.028136  0.111143   -0.772194
   1  12   12  0  0.954078  0.524066    5.323192    0.133572    1.437396   5.324867   5.191270  0.113287   -1.179276
   1  12   13  0  0.994372  0.502830    2.205832    2.743759   51.202624   3.520498   3.490164  0.123762   -0.245104
   1  12   14  0  1.036131  0.482565   -0.964628    4.604044  101.833298   4.704012   4.665709  0.114340   -0.334994
   1  12   15  0  1.079184  0.463313    0.911958   -3.045843  286.668261   3.179438   3.090854  0.135829   -0.652171
   1  12   16  0  1.123384  0.445084   -2.094802   -2.459676  229.580364   3.230820   3.296560  0.127002    0.517632
   1  12   17  0  1.168600  0.427863    1.045933    1.575463   56.420257   1.891047   1.909851  0.168695    0.111464
   1  12   18  0  1.214718  0.411618    2.173942    1.283170   30.551251   2.524391   2.498235  0.139489   -0.187518
   1  13  -16  0  1.157963  0.431793    0.891559    1.763744   63.183752   1.976277   1.877325  0.175927   -0.562462
   1  13  -15  0  1.115135  0.448376    0.045841    3.195736   89.178186   3.196064   3.182487  0.131747   -0.103057
   1  13  -14  0  1.073524  0.465756   -2.625435   -0.274155  185.961371   2.639710   2.579104  0.150317   -0.403186
   1  13  -13  0  1.033277  0.483897   -2.216000   -2.380049  227.044226   3.251967   3.191077  0.129141   -0.471501
   1  13  -12  0  0.994561  0.502734    3.388964    0.669751   11.179144   3.454510   3.454690  0.126108    0.001421
   1  13  -11  0  0.957561  0.522160    2.835758   -0.657588  346.944347   2.911004   2.907162  0.134955   -0.028469
   1  13  -10  0  0.922483  0.542016   -6.340674    1.895568  163.355772   6.617955   6.573370  0.111826   -0.398700
   1  13   -9  0  0.889554  0.562079   -3.001557   -2.713756  222.117242   4.046458   3.998271  0.115489   -0.417242
   1  13   -8  0  0.859022  0.582057    6.665018   -1.444894  347.768253   6.819837   6.865163  0.108009    0.419643
   1  13   -7  0  0.831152  0.601575    0.273053    1.630138   80.491051   1.652849   1.831192  0.156142    1.142186
   1  13   -6  0  0.806218  0.620179    2.460995    5.146738   64.444458   5.704859   5.728357  0.101854    0.230710
   1  13   -5  0  0.784502  0.637347   -1.076542   -0.033900  181.803627   1.077076   1.100582  0.244870    0.095994
   1  13   -4  0  0.766276  0.652506   -2.760420    1.571749  150.343342   3.176525   3.300710  0.105347    1.178817
   1  13   -3  0  0.751796  0.665074   -0.548553   -7.177770  265.629726   7.198701   7.135465  0.102396   -0.617565
   1  13   -2  0  0.741279  0.674510   -0.320066   -7.494477  267.554560   7.501308   7.426366  0.103001   -0.727587
   1  13   -1  0  0.734897  0.680368    3.818486    2.274611   30.781581   4.444625   4.419395  0.095490   -0.264222
   1  13    0  0  0.732757  0.682354    0.000000   -3.347763  270.000000   3.347763   3.306924  0.100870   -0.404873
   1  13    1  0  0.734897  0.680368    3.818486   -2.274611  329.218419   4.444625   4.403105  0.095056   -0.436790
   1  13    2  0  0.741279  0.674510    0.320066   -7.494477  272.445440   7.501308   7.530685  0.103397    0.284112
   1  13    3  0  0.751796  0.665074   -0.548553    7.177770   94.370274   7.198701   7.193254  0.102526   -0.053123
   1  13    4  0  0.766276  0.652506    2.760420    1.571749   29.656658   3.176525   3.305889  0.104107    1.242599
   1  13    6  0  0.806218  0.620179   -2.460995    5.146738  115.555542   5.704859   5.739695  0.101649    0.342715
   1  13    7  0  0.831152  0.601575    0.273053   -1.630138  279.508949   1.652849   1.482137  0.189934   -0.898795
   1  13    8  0  0.859022  0.582057   -6.665018   -1.444894  192.231747   6.819837   6.752088  0.107787   -0.628548
   1  13    9  0  0.889554  0.562079   -3.001557    2.713756  137.882758   4.046458   4.122983  0.113603    0.673627
   1  13   10  0  0.922483  0.542016    6.340674    1.895568   16.644228   6.617955   6.629866  0.111907    0.106437
   1  13   11  0  0.957561  0.522160    2.835758    0.657588   13.055653   2.911004   2.944585  0.131941    0.254512
   1  13   12  0  0.994561  0.502734   -3.388964    0.669751  168.820856   3.454510   3.293445  0.127127   -1.266969
   1  13   13  0  1.033277  0.483897   -2.216000    2.380049  132.955774   3.251967   3.241082  0.128166   -0.084931
   1  13   14  0  1.073524  0.465756    2.625435   -0.274155  354.038629   2.639710   2.663944  0.145249    0.166846
   1  13   15  0  1.115135  0.448376    0.045841   -3.195736  270.821814   3.196064   3.188932  0.129232   -0.055195
   1  13   16  0  1.157963  0.431793   -0.891559    1.763744  116.816248   1.976277   2.069774  0.161716    0.578158
   1  14  -16  0  1.194184  0.418696   -1.922458   -0.182706  185.428969   1.931120   1.909851  0.164769   -0.129087
   1  14  -15  0  1.152702  0.433763   -1.767106   -3.572992  243.684237   3.986092   3.868657  0.116742   -1.005942
   1  14  -13  0  1.073713  0.465674   -1.531995    2.678612  119.766798   3.085769   2.958497  0.138563   -0.918514
   1  14  -10  0  0.967560  0.516764    0.846753   -2.008117  292.863450   2.179340   2.139680  0.164652   -0.240871
   1  14   -9  0  0.936218  0.534064    2.689006   -2.140367  321.481272   3.436848   3.354183  0.125794   -0.657145
   1  14   -8  0  0.907258  0.551111    2.857128    0.831113   16.219245   2.975556   2.866865  0.131938   -0.823802
   1  14   -7  0  0.880915  0.567592    3.841149    3.996628   46.136433   5.543236   5.624679  0.109347    0.744812
   1  14   -6  0  0.857429  0.583138   -2.697973    1.319983  153.929807   3.003567   2.948069  0.119655   -0.463816
   1  14   -5  0  0.837043  0.597341   -3.158683   -3.123578  224.679836   4.442299   4.558880  0.104013    1.120838
   1  14   -4  0  0.819986  0.609767    8.934300    1.321056    8.411007   9.031439   9.077140  0.115710    0.394958
   1  14   -3  0  0.806470  0.619986   -0.359401    4.609694   94.458118   4.623684   4.648811  0.101955    0.246451
   1  14   -1  0  0.790741  0.632319   -1.007080    1.768042  119.665932   2.034744   2.031395  0.137738   -0.024311
   1  14    0  0  0.788752  0.633912    0.000000   -6.326659  270.000000   6.326659   6.375717  0.101706    0.482347
   1  14    1  0  0.790741  0.632319   -1.007080   -1.768042  240.334068   2.034744   2.105830  0.134270    0.529426
   1  14    2  0  0.796676  0.627608   -0.240043    0.914980  104.700136   0.945944   1.043120  0.258324    0.376181
   1  14    3  0  0.806470  0.619986   -0.359401   -4.609694  265.541882   4.623684   4.678891  0.101285    0.545067
   1  14    4  0  0.819986  0.609767   -8.934300    1.321056  171.588993   9.031439   9.130886  0.116538    0.853338
   1  14    5  0  0.837043  0.597341   -3.158683    3.123578  135.320164   4.442299   4.384415  0.105055   -0.550985
   1  14    6  0  0.857429  0.583138    2.697973    1.319983   26.070193   3.003567   3.069748  0.117040    0.565459
   1  14    7  0  0.880915  0.567592    3.841149   -3.996628  313.863567   5.543236   5.522772  0.109509   -0.186872
   1  14    8  0  0.907258  0.551111   -2.857128    0.831113  163.780755   2.975556   2.955025  0.130242   -0.157636
   1  14    9  0  0.936218  0.534064    2.689006    2.140367   38.518728   3.436848   3.422848  0.124213   -0.112704
   1  14   10  0  0.967560  0.516764   -0.846753   -2.008117  247.136550   2.179340   2.215110  0.160269    0.223190
   1  14   11  0  1.001059  0.499471   -0.387868   -0.993283  248.669775   1.066327   1.224215  0.270186    0.584370
   1  14   13  0  1.073713  0.465674   -1.531995   -2.678612  240.233202   3.085769   3.061936  0.136002   -0.175239
   1  14   15  0  1.152702  0.433763   -1.767106    3.572992  116.315763   3.986092   3.927469  0.116736   -0.502188
   1  14   16  0  1.194184  0.418696    1.922458   -0.182706  354.571031   1.931120   2.014481  0.157313    0.529902
   1  15  -14  0  1.152892  0.433692    1.207826   -0.194337  350.859546   1.223360   1.195939  0.274754   -0.099804
   1  15  -13  0  1.115512  0.448224   -1.839145    1.159582  147.768542   2.174186   2.011081  0.176156   -0.925915
   1  15  -12  0  1.079749  0.463071   -1.208750    3.080548  111.424127   3.309208   3.327554  0.131120    0.139916
   1  15  -11  0  1.045767  0.478118    0.249846   -2.625704  275.435558   2.637564   2.634237  0.142860   -0.023294
   1  15  -10  0  1.013745  0.493220    1.892863    3.302406   60.179658   3.806418   3.790024  0.122039   -0.134328
   1  15   -9  0  0.983876  0.508194   -2.312135    3.624076  122.537583   4.298825   4.355444  0.116251    0.487039
   1  15   -8  0  0.956360  0.522816   -2.890936    1.362025  154.773173   3.195719   3.238970  0.128253    0.337228
   1  15   -6  0  0.909227  0.549918    0.360173   -2.886295  277.113007   2.908681   2.955025  0.129031    0.359168
   1  15   -5  0  0.890028  0.561780    4.450536    0.126959    1.634011   4.452346   4.435624  0.111719   -0.149681
   1  15   -4  0  0.874005  0.572079    0.122257   -5.748999  271.218257   5.750299   5.770019  0.105936    0.186146
   1  15   -3  0  0.861338  0.580493   -1.126509    1.335664  130.144537   1.747289   1.697371  0.174246   -0.286480
   1  15   -2  0  0.852174  0.586735    1.238759    0.145430    6.695854   1.247267   1.396556  0.206353    0.723465
   1  15   -1  0  0.846628  0.590578    0.434715   -5.786449  274.296350   5.802756   5.841332  0.104619    0.368738
   1  15    0  0  0.844771  0.591876    0.000000    2.094263   90.000000   2.094263   1.920570  0.155990   -1.113490
   1  15    1  0  0.846628  0.590578    0.434715    5.786449   85.703650   5.802756   5.843675  0.103980    0.393534
   1  15    2  0  0.852174  0.586735   -1.238759    0.145430  173.304146   1.247267   1.336460  0.214326    0.416158
   1  15    3  0  0.861338  0.580493   -1.126509   -1.335664  229.855463   1.747289   1.668910  0.177568   -0.441403
   1  15    4  0  0.874005  0.572079   -0.122257   -5.748999  268.781743   5.750299   5.692405  0.106183   -0.545233
   1  15    5  0  0.890028  0.561780    4.450536   -0.126959  358.365989   4.452346   4.458706  0.111126    0.057234
   1  15    6  0  0.909227  0.549918   -0.360173   -2.886295  262.886993   2.908681   2.875208  0.130289   -0.256913
   1  15    8  0  0.956360  0.522816    2.890936    1.362025   25.226827   3.195719   3.347034  0.126074    1.200211
   1  15    9  0  0.983876  0.508194   -2.312135   -3.624076  237.462417   4.298825   4.429448  0.116636    1.119920
   1  15   10  0  1.013745  0.493220   -1.892863    3.302406  119.820342   3.806418   3.752826  0.122347   -0.438026
   1  15   11  0  1.045767  0.478118    0.249846    2.625704   84.564442   2.637564   2.666512  0.141033    0.205255
   1  15   12  0  1.079749  0.463071    1.208750    3.080548   68.575873   3.309208   3.338846  0.129592    0.228701
   1  15   13  0  1.115512  0.448224   -1.839145   -1.159582  212.231458   2.174186   2.147661  0.165715   -0.160064
   1  16  -14  0  1.194562  0.418563   -2.176006   -1.016760  205.044787   2.401833   2.545721  0.132481    1.086108
   1  16  -12  0  1.124134  0.444787    1.985810   -0.544980  344.653729   2.059234   1.906264  0.180901   -0.845599
   1  16  -11  0  1.091534  0.458071   -1.393261   -0.155428  186.365409   1.401904   1.482137  0.227553    0.352591
   1  16  -10  0  1.060895  0.471300    3.244035    1.467213   24.336304   3.560405   3.574439  0.122723    0.114363
   1  16   -8  0  1.006203  0.496918   -1.557689   -0.680534  203.599893   1.699859   1.729325  0.195008    0.151097
   1  16   -7  0  0.982516  0.508897   -1.794430    1.863679  133.915517   2.587137   2.652359  0.141828    0.459868
   1  16   -6  0  0.961516  0.520012    2.728412   -0.454754  350.537292   2.766051   2.756115  0.138819   -0.071575
   1  16   -4  0  0.928280  0.538630   -1.202346   -2.058729  239.714082   2.384114   2.390446  0.149230    0.042433
   1  16   -3  0  0.916363  0.545635    1.681782   -1.643286  315.663311   2.351336   2.511894  0.144460    1.111432
   1  16   -2  0  0.907755  0.550809    4.244214    1.300172   17.031920   4.438896   4.367212  0.113515   -0.631494
   1  16   -1  0  0.902551  0.553985    1.887719    0.943531   26.557073   2.110387   2.058169  0.164512   -0.317409
   1  16    0  0  0.900810  0.555056    0.000000    3.496421   90.000000   3.496421   3.497020  0.119456    0.005008
   1  16    1  0  0.902551  0.553985    1.887719   -0.943531  333.442927   2.110387   2.089518  0.160060   -0.130381
   1  16    2  0  0.907755  0.550809   -4.244214    1.300172  162.968080   4.438896   4.421717  0.113668   -0.151138
   1  16    3  0  0.916363  0.545635    1.681782    1.643286   44.336689   2.351336   2.314817  0.152865   -0.238895
   1  16    4  0  0.928280  0.538630    1.202346   -2.058729  300.285918   2.384114   2.308897  0.153284   -0.490705
   1  16    6  0  0.961516  0.520012   -2.728412   -0.454754  189.462708   2.766051   2.703469  0.140335   -0.445945
   1  16    7  0  0.982516  0.508897   -1.794430   -1.863679  226.084483   2.587137   2.525479  0.145073   -0.425014
   1  16    8  0  1.006203  0.496918    1.557689   -0.680534  336.400107   1.699859   1.543211  0.219614   -0.713287
   1  16   10  0  1.060895  0.471300   -3.244035    1.467213  155.663696   3.560405   3.569650  0.121900    0.075844
   1  16   11  0  1.091534  0.458071   -1.393261    0.155428  173.634591   1.401904   1.610480  0.211477    0.986285
   1  16   12  0  1.124134  0.444787   -1.985810   -0.544980  195.346271   2.059234   2.094425  0.166742    0.211051
   1  16   14  0  1.194562  0.418563    2.176006   -1.016760  334.955213   2.401833   2.314817  0.143389   -0.606849
   1  17  -11  0  1.138234  0.439277    0.176826    2.975158   86.598669   2.980408   2.930607  0.133824   -0.372134
   1  17   -9  0  1.081647  0.462258    0.985862   -1.560568  302.281958   1.845886   1.819946  0.194661   -0.133259
   1  17   -8  0  1.056681  0.473180   -0.890086    1.987404  114.125882   2.177620   2.125239  0.165865   -0.315803
   1  17   -7  0  1.034151  0.483488   -1.025947    0.038718  177.838770   1.026677   1.323597  0.251361    1.181250
   1  17   -5  0  0.997045  0.501482   -0.675990    2.021931  108.486285   2.131940   2.210471  0.160631    0.488894
   1  17   -4  0  0.982769  0.508767   -1.515654   -0.309028  191.524134   1.546837   1.666859  0.203307    0.590345
   1  17   -3  0  0.971520  0.514657   -1.318071    2.630912  116.610599   2.942620   3.110717  0.131475    1.278551
   1  17   -2  0  0.963405  0.518992   -0.248031   -1.595134  261.161724   1.614302   1.711424  0.195053    0.497924
   1  17   -1  0  0.958503  0.521647    2.593893    4.873830   61.977722   5.521096   5.549349  0.113378    0.249192
   1  17    0  0  0.956864  0.522540    0.000000   -1.654844  270.000000   1.654844   1.737221  0.196229    0.419801
   1  17    1  0  0.958503  0.521647    2.593893   -4.873830  298.022278   5.521096   5.542562  0.112890    0.190152
   1  17    2  0  0.963405  0.518992    0.248031   -1.595134  278.838276   1.614302   1.727345  0.195260    0.578933
   1  17    3  0  0.971520  0.514657   -1.318071   -2.630912  243.389401   2.942620   2.943423  0.134431    0.005975
   1  17    4  0  0.982769  0.508767    1.515654   -0.309028  348.475866   1.546837   1.747041  0.190583    1.050480
   1  17    5  0  0.997045  0.501482   -0.675990   -2.021931  251.513715   2.131940   2.177722  0.163241    0.280458
   1  17    8  0  1.056681  0.473180    0.890086    1.987404   65.874118   2.177620   2.221281  0.159789    0.273241
   1  17    9  0  1.081647  0.462258    0.985862    1.560568   57.718042   1.845886   1.772320  0.196201   -0.374954
   1  17   11  0  1.138234  0.439277    0.176826   -2.975158  273.401331   2.980408   2.909515  0.133608   -0.530602
   1  18  -12  0  1.215832  0.411241   -1.242448   -0.315529  194.249457   1.281888   1.215801  0.254626   -0.259543
   1  18  -11  0  1.185757  0.421672   -1.207544    0.406960  161.375433   1.274276   1.313216  0.234616    0.165974
   1  18  -10  0  1.157614  0.431923   -1.056958   -1.159624  227.651893   1.569040   1.461212  0.220339   -0.489376
   1  18   -9  0  1.131549  0.441872   -2.484779   -1.590909  212.629876   2.950444   3.097489  0.129755    1.133259
   1  18   -8  0  1.107707  0.451383    1.155195   -0.474144  337.684568   1.248715   1.318417  0.259022    0.269096
   1  18   -5  0  1.050971  0.475751    3.537746    0.509936    8.202209   3.574309   3.648342  0.121121    0.611238
   1  18   -4  0  1.037437  0.481957    2.179127    1.948034   41.795166   2.922914   2.968887  0.134431    0.341983
   1  18   -3  0  1.026788  0.486956    1.582696   -1.385377  318.803444   2.103377   2.053176  0.172209   -0.291515
   1  18   -2  0  1.019113  0.490623   -1.365928   -0.628923  204.723057   1.503764   1.430446  0.234507   -0.312647
   1  18   -1  0  1.014480  0.492863   -0.445490    3.153495   98.040886   3.184807   3.135914  0.132650   -0.368582
   1  18    1  0  1.014480  0.492863   -0.445490   -3.153495  261.959114   3.184807   3.289287  0.128376    0.813858
   1  18    2  0  1.019113  0.490623    1.365928   -0.628923  335.276943   1.503764   1.500492  0.224276   -0.014586
   1  18    3  0  1.026788  0.486956    1.582696    1.385377   41.196556   2.103377   2.160369  0.164660    0.346118
   1  18    4  0  1.037437  0.481957   -2.179127    1.948034  138.204834   2.922914   2.970040  0.133170    0.353874
   1  18    5  0  1.050971  0.475751    3.537746   -0.509936  351.797791   3.574309   3.504839  0.123225   -0.563768
   1  18    8  0  1.107707  0.451383   -1.155195   -0.474144  202.315432   1.248715   1.331330  0.255907    0.322832
   1  18    9  0  1.131549  0.441872   -2.484779    1.590909  147.370124   2.950444   3.052983  0.130560    0.785380
   1  18   10  0  1.157614  0.431923    1.056958   -1.159624  312.348107   1.569040   1.758754  0.182634    1.038760
   1  18   11  0  1.185757  0.421672   -1.207544   -0.406960  198.624567   1.274276   1.270843  0.240927   -0.014249
   1  18   12  0  1.215832  0.411241    1.242448   -0.315529  345.750543   1.281888   1.465887  0.211304    0.870783
   1  19  -10  0  1.206989  0.414254   -1.134167   -0.629742  209.041063   1.297270   1.221417  0.246106   -0.308213
   1  19   -9  0  1.182013  0.423007   -1.335726    2.102236  122.431196   2.490695   2.598929  0.133785    0.809012
   1  19   -8  0  1.159210  0.431328    0.980776   -2.493642  291.470244   2.679584   2.688238  0.137147    0.063101
   1  19   -6  0  1.120641  0.446173   -2.933651    1.296485  156.157650   3.207364   3.322408  0.128116    0.897969
   1  19   -5  0  1.105120  0.452439    1.942527    0.417447   12.128348   1.986875   1.948867  0.178479   -0.212954
   1  19   -4  0  1.092258  0.457767    2.737365    1.418966   27.400827   3.083283   3.041754  0.136947   -0.303245
   1  19   -3  0  1.082148  0.462044   -0.771251    1.104064  124.936462   1.346768   1.482137  0.230283    0.587835
   1  19   -2  0  1.074869  0.465173   -2.377901   -0.285706  186.851268   2.395003   2.513255  0.151611    0.779974
   1  19    1  0  1.070477  0.467081   -0.874273    0.646122  143.534142   1.087119   1.273532  0.260364    0.715970
   1  19    2  0  1.074869  0.465173    2.377901   -0.285706  353.148732   2.395003   2.378968  0.160770   -0.099742
   1  19    3  0  1.082148  0.462044   -0.771251   -1.104064  235.063538   1.346768   1.221417  0.285493   -0.439069
   1  19    4  0  1.092258  0.457767   -2.737365    1.418966  152.599173   3.083283   3.110717  0.134923    0.203332
   1  19    5  0  1.105120  0.452439    1.942527   -0.417447  347.871652   1.986875   1.976760  0.179517   -0.056350
   1  19    6  0  1.120641  0.446173    2.933651    1.296485   23.842350   3.207364   3.414842  0.125555    1.652485
   1  19    8  0  1.159210  0.431328   -0.980776   -2.493642  248.529756   2.679584   2.762315  0.134581    0.614729
   1  19    9  0  1.182013  0.423007   -1.335726   -2.102236  237.568804   2.490695   2.376089  0.145585   -0.787207
   1  19   10  0  1.206989  0.414254    1.134167   -0.629742  330.958937   1.297270   1.454169  0.202316    0.775516
   1  20   -8  0  1.211128  0.412838    0.064727   -1.777589  272.085369   1.778767   1.693335  0.186017   -0.459274
   1  20   -5  0  1.159463  0.431234   -1.674284   -1.911872  228.790392   2.541354   2.638130  0.137158    0.705580
   1  20   -4  0  1.147210  0.435840   -1.579875   -0.428151  195.163131   1.636863   1.604094  0.202646   -0.161706
   1  20   -3  0  1.137588  0.439526    1.166467    2.008274   59.850667   2.322458   2.336884  0.154454    0.093401
   1  20   -2  0  1.130666  0.442217   -2.678198   -0.892747  198.435223   2.823073   2.974644  0.131750    1.150448
   1  20   -1  0  1.126492  0.443856    1.683035   -2.362464  305.466330   2.900662   2.813860  0.139660   -0.621529
   1  20    0  0  1.125097  0.444406    0.000000    3.302783   90.000000   3.302783   3.159828  0.130473   -1.095667
   1  20    1  0  1.126492  0.443856    1.683035    2.362464   54.533670   2.900662   2.802894  0.138950   -0.703620
   1  20    2  0  1.130666  0.442217    2.678198   -0.892747  341.564777   2.823073   2.836870  0.135933    0.101499
   1  20    3  0  1.137588  0.439526    1.166467   -2.008274  300.149333   2.322458   2.517337  0.142688    1.365768
   1  20    4  0  1.147210  0.435840    1.579875   -0.428151  344.836869   1.636863   1.855324  0.178233    1.225708
   1  20    5  0  1.159463  0.431234   -1.674284    1.911872  131.209608   2.541354   2.581756  0.141725    0.285073
   1  20    8  0  1.211128  0.412838   -0.064727   -1.777589  267.914631   1.778767   1.762640  0.177861   -0.090672
   1  21   -5  0  1.213972  0.411871   -2.089843    1.690436  141.031233   2.687939   2.683142  0.132050   -0.036325
   1  21   -4  0  1.202275  0.415878   -0.700233    0.951316  126.355604   1.181240   1.254584  0.238044    0.308110
   1  21   -3  0  1.193097  0.419077    1.214790   -0.254270  348.177997   1.241115   1.323597  0.226128    0.364756
   1  21   -1  0  1.182522  0.422825   -0.835020   -1.139252  233.760257   1.412499   1.416021  0.217224    0.016212
   1  21    1  0  1.182522  0.422825   -0.835020    1.139252  126.239743   1.412499   1.321009  0.236084   -0.387531
   1  21    3  0  1.193097  0.419077    1.214790    0.254270   11.822003   1.241115   1.119081  0.279515   -0.436594
   1  21    5  0  1.213972  0.411871   -2.089843   -1.690436  218.968767   2.687939   2.580431  0.134797   -0.797558
   2   0    0  0  0.121007  4.132000  -16.694567    0.000000  180.000000  16.694567  16.277040  0.147186   -2.836732
   2   0    1  0  0.133353  3.749444    0.000000  -31.637653  270.000000  31.637653  31.225411  0.281024   -1.466928
   2   0    2  0  0.164937  3.031457  -40.057952    0.000000  180.000000  40.057952  39.184413  0.342845   -2.547911
   2   0    3  0  0.207138  2.413845    0.000000  -23.035659  270.000000  23.035659  22.898790  0.207599   -0.659297
   2   0    4  0  0.254734  1.962835   11.916235    0.000000  360.000000  11.916235  11.967396  0.110590    0.462616
   2   0    5  0  0.305210  1.638219    0.000000    5.090405   90.000000   5.090405   5.091442  0.061528    0.016850
   2   0    6  0  0.357348  1.399197    5.484461    0.000000  360.000000   5.484461   5.444776  0.066391   -0.597746
   2   0    7  0  0.410515  1.217982    0.000000   13.185937   90.000000  13.185937  13.221485  0.124812    0.284815
   2   0    8  0  0.464359  1.076754    4.633947    0.000000  360.000000   4.633947   4.660572  0.070277    0.378858
   2   0    9  0  0.518667  0.964009    0.000000   -1.882825  270.000000   1.882825   1.911641  0.089816    0.320836
   2   0   11  0  0.628198  0.795928    0.000000    7.000517   90.000000   7.000517   6.972971  0.092872   -0.296606
   2   0   12  0  0.683273  0.731772    1.792167    0.000000    0.000000   1.792167   1.864523  0.125333    0.577308
   2   0   13  0  0.738493  0.677054    0.000000   -1.983815  270.000000   1.983815   1.857167  0.139756   -0.906210
   2   0   17  0  0.960323  0.520658    0.000000    3.529948   90.000000   3.529948   3.465567  0.123649   -0.520676
   2   0   18  0  1.015941  0.492155    4.390566    0.000000  360.000000   4.390566   4.401551  0.115799    0.094860
   2   0   20  0  1.127301  0.443537   -2.513423    0.000000  180.000000   2.513423   2.557789  0.143131    0.309967
   2   1  -20  0  1.128699  0.442988    1.173706    1.792727   56.787061   2.142768   2.081314  0.164311   -0.374011
   2   1  -19  0  1.073073  0.465951   -2.672269   -5.630104  244.609142   6.232102   6.264732  0.115212    0.283215
   2   1  -18  0  1.017492  0.491404    0.738614    1.705794   66.587243   1.858839   1.846080  0.185391   -0.068824
   2   1  -17  0  0.961965  0.519769   -1.335453    0.124904  174.656697   1.341282   1.321009  0.245587   -0.082547
   2   1  -16  0  0.906500  0.551572   -1.702663   -1.185476  214.847477   2.074708   2.012782  0.161150   -0.384282
   2   1  -15  0  0.851111  0.587467   -0.440885    1.381262  107.702555   1.449919   1.437604  0.191229   -0.064398
   2   1  -14  0  0.795813  0.628288   -0.074420    2.277281   91.871724   2.278497   2.292537  0.127422    0.110188
   2   1  -13  0  0.740626  0.675104   -1.572381   12.461627   97.191453  12.560435  12.507324  0.132842   -0.399807
   2   1  -12  0  0.685578  0.729312   -6.150280    0.218118  177.968871   6.154146   6.185582  0.093642    0.335696
   2   1  -11  0  0.630704  0.792765    1.709500   -1.550415  317.793840   2.307852   2.311859  0.101387    0.039523
   2   1  -10  0  0.576055  0.867973   -4.195636    0.296804  175.953580   4.206121   4.211660  0.080386    0.068904
   2   1   -9  0  0.521700  0.958404    6.579801   -7.288092  312.076206   9.818863   9.801058  0.102830   -0.173153
   2   1   -8  0  0.467744  1.068961    3.886785   -7.906254  296.179143   8.809991   8.774291  0.093309   -0.382600
   2   1   -7  0  0.414341  1.206736   -0.160230   -9.878701  269.070760   9.880000   9.965508  0.099728    0.857405
   2   1   -6  0  0.361736  1.382224    6.178877  -11.946655  297.348258  13.449947  13.472212  0.126057    0.176631
   2   1   -5  0  0.310336  1.611158   15.564253   18.721949   50.261992  24.346609  24.351886  0.221894    0.023783
   2   1   -4  0  0.260854  1.916783   22.262541  -10.712398  334.303844  24.705793  24.778532  0.225424    0.322680
   2   1   -3  0  0.214620  2.329698   19.468787   -5.680116  343.735130  20.280468  20.384408  0.185319    0.560868
   2   1   -2  0  0.174240  2.869598  -12.403779    6.187658  153.487564  13.861488  13.955752  0.126598    0.744593
   2   1   -1  0  0.144701  3.455391  -14.661992  -12.426826  220.283068  19.219782  19.100656  0.173298   -0.687404
   2   1    0  0  0.133410  3.747859  -16.586872    0.000000  180.000000  16.586872  16.618424  0.151199    0.208681
   2   1    1  0  0.144701  3.455391   14.661992  -12.426826  319.716932  19.219782  19.188590  0.174836   -0.178403
   2   1    2  0  0.174240  2.869598  -12.403779   -6.187658  206.512436  13.861488  13.817768  0.125374   -0.348718
   2   1    3  0  0.214620  2.329698  -19.468787   -5.680116  196.264870  20.280468  20.260825  0.185096   -0.106125
   2   1    4  0  0.260854  1.916783   22.262541   10.712398   25.696156  24.705793  24.735964  0.225396    0.133857
   2   1    5  0  0.310336  1.611158  -15.564253   18.721949  129.738008  24.346609  24.215066  0.220449   -0.596703
   2   1    6  0  0.361736  1.382224    6.178877   11.946655   62.651742  13.449947  13.446536  0.125786   -0.027119
   2   1    7  0  0.414341  1.206736    0.160230   -9.878701  270.929240   9.880000   9.930079  0.099740    0.502099
   2   1    8  0  0.467744  1.068961    3.886785    7.906254   63.820857   8.809991   8.792212  0.093510   -0.190137
   2   1    9  0  0.521700  0.958404   -6.579801   -7.288092  227.923794   9.818863   9.756970  0.102591   -0.603299
   2   1   10  0  0.576055  0.867973   -4.195636   -0.296804  184.046420   4.206121   4.206782  0.080481    0.008219
   2   1   11  0  0.630704  0.792765   -1.709500   -1.550415  222.206160   2.307852   2.291044  0.102351   -0.164213
   2   1   12  0  0.685578  0.729312   -6.150280   -0.218118  182.031129   6.154146   6.279462  0.093880    1.334844
   2   1   13  0  0.740626  0.675104    1.572381   12.461627   82.808547  12.560435  12.408446  0.132240   -1.149344
   2   1   14  0  0.795813  0.628288   -0.074420   -2.277281  268.128276   2.278497   2.289550  0.127598    0.086626
   2   1   15  0  0.851111  0.587467    0.440885    1.381262   72.297445   1.449919   1.399004  0.200207   -0.254313
   2   1   16  0  0.906500  0.551572   -1.702663    1.185476  145.152523   2.074708   2.190256  0.150456    0.767982
   2   1   17  0  0.961965  0.519769    1.335453    0.124904    5.343303   1.341282   1.331330  0.249563   -0.039877
   2   1   18  0  1.017492  0.491404    0.738614   -1.705794  293.412757   1.858839   1.836789  0.184362   -0.119602
   2   1   19  0  1.073073  0.465951    2.672269   -5.630104  295.390858   6.232102   6.193321  0.115440   -0.335944
   2   1   20  0  1.128699  0.442988    1.173706   -1.792727  303.212939   2.142768   2.154024  0.161747    0.069593
   2   2  -21  0  1.188354  0.420750   -1.067073   -1.215330  228.716497   1.617304   1.766519  0.170980    0.872701
   2   2  -20  0  1.132885  0.441351   -0.032598   -0.997420  268.128099   0.997952   1.175740  0.277119    0.641559
   2   2  -19  0  1.077475  0.464048   -4.043328   -2.268969  209.299562   4.636455   4.578353  0.118112   -0.491923
   2   2  -18  0  1.022134  0.489173   -3.691308   -2.115248  209.814218   4.254413   4.248867  0.117593   -0.047157
   2   2  -17  0  0.966873  0.517131    2.884882    1.472527   27.041069   3.238963   3.229448  0.128646   -0.073961
   2   2  -16  0  0.911707  0.548422    0.644441   -1.920717  288.547690   2.025946   2.058169  0.160901    0.200269
   2   2  -15  0  0.856654  0.583666    0.938507    0.994554   46.660743   1.367455   1.249117  0.225868   -0.523925
   2   2  -14  0  0.801739  0.623645    6.857832   -2.859212  337.367448   7.430003   7.491050  0.105805    0.576979
   2   2  -13  0  0.746990  0.669353   -3.509146    4.467234  128.150693   5.680694   5.634404  0.096782   -0.478293
   2   2  -12  0  0.692447  0.722076    4.648542    3.127981   33.936414   5.602964   5.603957  0.091728    0.010829
   2   2  -11  0  0.638165  0.783497   -3.998271    6.264726  122.546815   7.431888   7.451664  0.095666    0.206723
   2   2  -10  0  0.584214  0.855851    0.537031    4.425644   83.081256   4.458108   4.446411  0.081550   -0.143436
   2   2   -9  0  0.530695  0.942160    4.583336    2.508527   28.692531   5.224909   5.267824  0.076553    0.560587
   2   2   -8  0  0.477756  1.046560   -4.853274    5.131651  133.403019   7.063152   7.058807  0.082402   -0.052728
   2   2   -7  0  0.425611  1.174782   17.524834   -9.875910  330.597088  20.115999  20.026240  0.181594   -0.494282
   2   2   -6  0  0.374592  1.334785   -2.152839   -2.962891  233.997815   3.662436   3.696790  0.060661    0.566339
   2   2   -5  0  0.325230  1.537372    7.119648   -1.671699  346.786268   7.313273   7.291994  0.076892   -0.276740
   2   2   -4  0  0.278408  1.795925   -5.253499   18.915411  105.521913  19.631404  19.707266  0.178252    0.425587
   2   2   -3  0  0.235644  2.121844  -15.989378  -22.950899  235.135936  27.971485  27.753404  0.251292   -0.867839
   2   2   -2  0  0.199565  2.505452    6.729136   -4.780101  324.611583   8.254128   8.237248  0.078887   -0.213979
   2   2   -1  0  0.174370  2.867466  -32.015982   12.738823  158.302911  34.457230  34.349928  0.309196   -0.347036
   2   2    0  0  0.165120  3.028109  -24.757395    0.000000  180.000000  24.757395  24.737070  0.224688   -0.090458
   2   2    1  0  0.174370  2.867466   32.015982   12.738823   21.697089  34.457230  34.411135  0.310647   -0.148383
   2   2    2  0  0.199565  2.505452    6.729136    4.780101   35.388417   8.254128   8.228104  0.078976   -0.329518
   2   2    3  0  0.235644  2.121844   15.989378  -22.950899  304.864064  27.971485  27.636031  0.251869   -1.331859
   2   2    4  0  0.278408  1.795925   -5.253499  -18.915411  254.478087  19.631404  19.762402  0.179323    0.730514
   2   2    5  0  0.325230  1.537372   -7.119648   -1.671699  193.213732   7.313273   7.320094  0.077066    0.088513
   2   2    6  0  0.374592  1.334785   -2.152839    2.962891  126.002185   3.662436   3.729045  0.061060    1.090880
   2   2    7  0  0.425611  1.174782  -17.524834   -9.875910  209.402912  20.115999  19.996317  0.181350   -0.659948
   2   2    8  0  0.477756  1.046560   -4.853274   -5.131651  226.596981   7.063152   7.044735  0.082569   -0.223043
   2   2    9  0  0.530695  0.942160   -4.583336    2.508527  151.307469   5.224909   5.279502  0.077039    0.708649
   2   2   10  0  0.584214  0.855851    0.537031   -4.425644  276.918744   4.458108   4.451794  0.081449   -0.077516
   2   2   11  0  0.638165  0.783497    3.998271    6.264726   57.453185   7.431888   7.444314  0.095761    0.129757
   2   2   12  0  0.692447  0.722076    4.648542   -3.127981  326.063586   5.602964   5.594791  0.091881   -0.088952
   2   2   13  0  0.746990  0.669353    3.509146    4.467234   51.849307   5.680694   5.613718  0.096525   -0.693872
   2   2   14  0  0.801739  0.623645    6.857832    2.859212   22.632552   7.430003   7.432354  0.106185    0.022135
   2   2   15  0  0.856654  0.583666   -0.938507    0.994554  133.339257   1.367455   1.356788  0.204564   -0.052146
   2   2   16  0  0.911707  0.548422    0.644441    1.920717   71.452310   2.025946   1.922351  0.171397   -0.604416
   2   2   17  0  0.966873  0.517131   -2.884882    1.472527  152.958931   3.238963   3.279911  0.125502    0.326276
   2   2   18  0  1.022134  0.489173   -3.691308    2.115248  150.185782   4.254413   4.199456  0.117340   -0.468357
   2   2   19  0  1.077475  0.464048    4.043328   -2.268969  330.700438   4.636455   4.607408  0.118110   -0.245933
   2   2   21  0  1.188354  0.420750    1.067073   -1.215330  311.283503   1.617304   1.693335  0.176964    0.429640
   2   3  -21  0  1.194974  0.418419    0.270584   -1.355447  281.289377   1.382191   1.454169  0.202316    0.355772
   2   3  -19  0  1.084772  0.460926    0.678137    2.917941   76.916557   2.995706   2.937605  0.137153   -0.423623
   2   3  -18  0  1.029823  0.485521   -2.903205   -0.377786  187.414083   2.927682   3.070863  0.129766    1.103374
   2   3  -17  0  0.974998  0.512822   -3.909739   -0.308267  184.508209   3.921873   3.876609  0.120137   -0.376770
   2   3  -16  0  0.920319  0.543290   -1.505945    3.367980  114.091140   3.689330   3.567732  0.120975   -1.005147
   2   3  -15  0  0.865814  0.577491    2.216728    1.862374   40.035153   2.895224   2.923594  0.119479    0.237448
   2   3  -14  0  0.811518  0.616129    0.970428   -1.675495  300.078938   1.936237   2.028024  0.139795    0.656585
   2   3  -13  0  0.757477  0.660086   -3.504222    0.902537  165.556978   3.618584   3.696790  0.099450    0.786395
   2   3  -12  0  0.703748  0.710482   -2.338868    0.978114  157.305323   2.535155   2.619909  0.106654    0.794671
   2   3  -11  0  0.650409  0.768747    2.601711   -0.404636  351.159791   2.632989   2.661374  0.098240    0.288936
   2   3  -10  0  0.597564  0.836730   -2.050285   -3.795318  241.621443   4.313711   4.328650  0.082200    0.181740
   2   3   -9  0  0.545358  0.916830    5.348728    4.776160   41.763342   7.170815   7.145049  0.086727   -0.297102
   2   3   -8  0  0.493992  1.012162   -4.147025    1.365947  161.769150   4.366191   4.434852  0.071560    0.959497
   2   3   -7  0  0.443759  1.126738   -2.204039    5.285137  112.637399   5.726295   5.669517  0.072892   -0.778939
   2   3   -6  0  0.395091  1.265533   -8.580485   -2.047492  193.421050   8.821391   8.900898  0.090802    0.875598
   2   3   -5  0  0.348643  1.434131    7.924839    2.226824   15.694989   8.231756   8.240571  0.084307    0.104552
   2   3   -4  0  0.305431  1.637029    2.456697   -0.544349  347.506399   2.516282   2.521411  0.056267    0.091152
   2   3   -3  0  0.267031  1.872443   -8.225298   -0.437136  183.042141   8.236905   8.287358  0.082158    0.614096
   2   3   -2  0  0.235804  2.120407   26.392625   -6.879687  345.389991  27.274544  27.155672  0.248099   -0.479133
   2   3   -1  0  0.214900  2.326659    3.650768  -32.143212  276.479783  32.349871  32.001781  0.284825   -1.222120
   2   3    0  0  0.207465  2.410044   13.711635    0.000000    0.000000  13.711635  13.718109  0.124532    0.051984
   2   3    1  0  0.214900  2.326659   -3.650768  -32.143212  263.520217  32.349871  31.920524  0.284908   -1.506970
   2   3    2  0  0.235804  2.120407   26.392625    6.879687   14.610009  27.274544  27.322992  0.248083    0.195290
   2   3    3  0  0.267031  1.872443    8.225298   -0.437136  356.957859   8.236905   8.245137  0.081744    0.100696
   2   3    4  0  0.305431  1.637029    2.456697    0.544349   12.493601   2.516282   2.532244  0.056021    0.284930
   2   3    5  0  0.348643  1.434131   -7.924839    2.226824  164.305011   8.231756   8.242231  0.084709    0.123660
   2   3    6  0  0.395091  1.265533   -8.580485    2.047492  166.578950   8.821391   8.873947  0.091081    0.577025
   2   3    7  0  0.443759  1.126738    2.204039    5.285137   67.362601   5.726295   5.665895  0.072939   -0.828097
   2   3    8  0  0.493992  1.012162   -4.147025   -1.365947  198.230850   4.366191   4.410094  0.071968    0.610029
   2   3    9  0  0.545358  0.916830   -5.348728    4.776160  138.236658   7.170815   7.086383  0.086476   -0.976366
   2   3   10  0  0.597564  0.836730   -2.050285    3.795318  118.378557   4.313711   4.240000  0.083129   -0.886711
   2   3   11  0  0.650409  0.768747   -2.601711   -0.404636  188.840209   2.632989   2.665229  0.098092    0.328663
   2   3   12  0  0.703748  0.710482   -2.338868   -0.978114  202.694677   2.535155   2.589696  0.106574    0.511775
   2   3   13  0  0.757477  0.660086    3.504222    0.902537   14.443022   3.618584   3.586862  0.100622   -0.315249
   2   3   14  0  0.811518  0.616129    0.970428    1.675495   59.921062   1.936237   1.987118  0.142893    0.356082
   2   3   15  0  0.865814  0.577491   -2.216728    1.862374  139.964847   2.895224   2.935274  0.120198    0.333202
   2   3   16  0  0.920319  0.543290   -1.505945   -3.367980  245.908860   3.689330   3.666119  0.119549   -0.194160
   2   3   17  0  0.974998  0.512822    3.909739   -0.308267  355.491791   3.921873   3.967343  0.119083    0.381836
   2   3   18  0  1.029823  0.485521   -2.903205    0.377786  172.585917   2.927682   2.796784  0.137982   -0.948663
   2   3   19  0  1.084772  0.460926   -0.678137    2.917941  103.083443   2.995706   2.910691  0.138484   -0.613894
   2   3   21  0  1.194974  0.418419   -0.270584   -1.355447  258.710623   1.382191   1.323597  0.226128   -0.259119
   2   4  -21  0  1.204181  0.415220   -1.475666    1.680854  131.280757   2.236707   2.218198  0.143470   -0.129015
   2   4  -20  0  1.149476  0.434981    2.070764   -0.171391  355.268588   2.077845   1.980218  0.167809   -0.581774
   2   4  -18  0  1.040492  0.480542    2.049617   -3.552023  299.986148   4.100951   4.012793  0.119450   -0.738029
   2   4  -17  0  0.986260  0.506966   -2.959724   -0.452859  188.699190   2.994169   2.923594  0.134160   -0.526053
   2   4  -16  0  0.932242  0.536341    2.437859    1.714933   35.124798   2.980629   2.909515  0.132375   -0.537214
   2   4  -15  0  0.878477  0.569167   -2.918395    1.531268  152.314218   3.295726   3.301746  0.118184    0.050935
   2   4  -14  0  0.825015  0.606049   -9.745015    0.942532  174.475572   9.790489   9.734500  0.118830   -0.471172
   2   4  -13  0  0.771919  0.647736    2.243248   -5.126889  293.631568   5.596173   5.500422  0.097916   -0.977887
   2   4  -12  0  0.719270  0.695149   -1.939990   -5.645059  251.034121   5.969108   5.924506  0.094901   -0.469990
   2   4  -11  0  0.667173  0.749431    4.282204   -0.072221  359.033774   4.282813   4.287349  0.088708    0.051135
   2   4  -10  0  0.615769  0.811993    4.935087    6.853640   54.243544   8.445559   8.445227  0.099855   -0.003327
   2   4   -9  0  0.565246  0.884570   -1.013059   -2.094377  244.186745   2.326522   2.376089  0.091027    0.544536
   2   4   -8  0  0.515865  0.969247    6.833556   -2.667202  338.678827   7.335629   7.350415  0.086159    0.171615
   2   4   -7  0  0.467985  1.068410   -0.177101    2.426290   94.174750   2.432745   2.458194  0.073480    0.346344
   2   4   -6  0  0.422119  1.184499    1.967942   12.676071   81.175360  12.827922  12.718923  0.121099   -0.900079
   2   4   -5  0  0.378999  1.319265    8.253266   15.860347   62.508834  17.879234  17.895922  0.162107    0.102944
   2   4   -4  0  0.339671  1.472012  -16.028811   12.968229  141.025153  20.617899  20.592497  0.186112   -0.136485
   2   4   -3  0  0.305604  1.636106   13.349527   -4.356031  341.928185  14.042254  13.902938  0.127828   -1.089868
   2   4   -2  0  0.278732  1.793837    5.227384    4.303698   39.464583   6.771068   6.786460  0.070958    0.216925
   2   4   -1  0  0.261286  1.913612   22.478382   -9.559564  336.961012  24.426685  24.675717  0.223573    1.113876
   2   4    0  0  0.255206  1.959204    6.680132    0.000000  360.000000   6.680132   6.735852  0.069957    0.796489
   2   4    1  0  0.261286  1.913612  -22.478382   -9.559564  203.038988  24.426685  24.869506  0.225702    1.961968
   2   4    2  0  0.278732  1.793837    5.227384   -4.303698  320.535417   6.771068   6.817147  0.071650    0.643115
   2   4    3  0  0.305604  1.636106  -13.349527   -4.356031  198.071815  14.042254  14.155615  0.130160    0.870936
   2   4    4  0  0.339671  1.472012  -16.028811  -12.968229  218.974847  20.617899  20.633830  0.187409    0.085009
   2   4    5  0  0.378999  1.319265   -8.253266   15.860347  117.491166  17.879234  17.878131  0.162849   -0.006770
   2   4    6  0  0.422119  1.184499    1.967942  -12.676071  278.824640  12.827922  12.907987  0.122788    0.652061
   2   4    7  0  0.467985  1.068410    0.177101    2.426290   85.825250   2.432745   2.345653  0.075614   -1.151782
   2   4    8  0  0.515865  0.969247    6.833556    2.667202   21.321173   7.335629   7.285422  0.085986   -0.583898
   2   4    9  0  0.565246  0.884570    1.013059   -2.094377  295.813255   2.326522   2.401870  0.090012    0.837099
   2   4   10  0  0.615769  0.811993    4.935087   -6.853640  305.756456   8.445559   8.589847  0.100976    1.428941
   2   4   11  0  0.667173  0.749431   -4.282204   -0.072221  180.966226   4.282813   4.257717  0.089338   -0.280907
   2   4   12  0  0.719270  0.695149   -1.939990    5.645059  108.965879   5.969108   6.003109  0.095376    0.356491
   2   4   13  0  0.771919  0.647736   -2.243248   -5.126889  246.368432   5.596173   5.566587  0.097983   -0.301953
   2   4   14  0  0.825015  0.606049   -9.745015   -0.942532  185.524428   9.790489   9.733445  0.118843   -0.479994
   2   4   15  0  0.878477  0.569167    2.918395    1.531268   27.685782   3.295726   3.391717  0.118072    0.812989
   2   4   16  0  0.932242  0.536341    2.437859   -1.714933  324.875202   2.980629   3.029355  0.128084    0.380422
   2   4   17  0  0.986260  0.506966    2.959724   -0.452859  351.300810   2.994169   2.974644  0.132954   -0.146853
   2   4   18  0  1.040492  0.480542    2.049617    3.552023   60.013852   4.100951   3.963028  0.120106   -1.148336
   2   4   20  0  1.149476  0.434981    2.070764    0.171391    4.731412   2.077845   2.123628  0.162509    0.281726
   2   4   21  0  1.204181  0.415220    1.475666    1.680854   48.719243   2.236707   2.171428  0.146781   -0.444740
   2   5  -20  0  1.161763  0.430380    1.588254   -3.985350  291.728419   4.290171   4.365645  0.111144    0.679063
   2   5  -19  0  1.107798  0.451346    0.491473   -1.601630  287.059051   1.675340   1.616842  0.205662   -0.284441
   2   5  -18  0  1.054050  0.474361    2.299994    1.413011   31.564657   2.699365   2.732424  0.137449    0.240522
   2   5  -17  0  1.000554  0.499723    3.147654    1.534514   25.989718   3.501780   3.382626  0.126797   -0.939725
   2   5  -16  0  0.947351  0.527787   -3.551527    0.544424  171.284804   3.593013   3.527221  0.122415   -0.537450
   2   5  -15  0  0.894495  0.558975    1.588167    1.159245   36.126691   1.966245   2.092791  0.154486    0.819136
   2   5  -14  0  0.842051  0.593788   -2.192682   -0.760669  199.132294   2.320877   2.301475  0.133201   -0.145660
   2   5  -13  0  0.790100  0.632831    2.595616   -0.124908  357.244906   2.598619   2.699669  0.113940    0.886870
   2   5  -12  0  0.738748  0.676821   -4.354544   -2.555106  210.403038   5.048824   5.033314  0.095398   -0.162582
   2   5  -11  0  0.688127  0.726610   -8.523636    9.335976  132.395710  12.641709  12.578253  0.130986   -0.484454
   2   5  -10  0  0.638412  0.783193   -8.080131   -2.468519  196.988164   8.448792   8.499345  0.101656    0.497292
   2   5   -9  0  0.589832  0.847698   -0.657553   -1.326098  243.625234   1.480173   1.589092  0.123204    0.884047
   2   5   -8  0  0.542693  0.921332   10.615651    9.121773   40.671674  13.996385  13.958449  0.134491   -0.282071
   2   5   -7  0  0.497402  1.005222   -2.269332    4.274417  117.964297   4.839474   4.856165  0.073125    0.228249
   2   5   -6  0  0.454515  1.100074   -3.596354   15.761022  102.853701  16.166124  16.338726  0.151064    1.142577
   2   5   -5  0  0.414776  1.205469   -3.662702  -16.687625  257.620668  17.084853  17.138816  0.156841    0.344063
   2   5   -4  0  0.379178  1.318643    4.708236  -10.550821  294.048512  11.553671  11.636003  0.111394    0.739104
   2   5   -3  0  0.348988  1.432713    8.630082   -4.038111  334.924585   9.528099   9.609262  0.094470    0.859145
   2   5   -2  0  0.325716  1.535081   16.822873  -11.588379  325.439119  20.427912  20.494394  0.186000    0.357432
   2   5   -1  0  0.310917  1.608145  -15.695363    4.245661  164.863506  16.259461  16.337679  0.148326    0.527341
   2   5    0  0  0.305825  1.634921  -18.114889    0.000000  180.000000  18.114889  18.042545  0.164222   -0.440525
   2   5    1  0  0.310917  1.608145   15.695363    4.245661   15.136494  16.259461  16.258951  0.147989   -0.003446
   2   5    2  0  0.325716  1.535081   16.822873   11.588379   34.560881  20.427912  20.409236  0.185937   -0.100443
   2   5    3  0  0.348988  1.432713   -8.630082   -4.038111  205.075415   9.528099   9.464311  0.094106   -0.677823
   2   5    4  0  0.379178  1.318643    4.708236   10.550821   65.951488  11.553671  11.593876  0.111505    0.360567
   2   5    5  0  0.414776  1.205469    3.662702  -16.687625  282.379332  17.084853  16.953138  0.156130   -0.843625
   2   5    6  0  0.454515  1.100074   -3.596354  -15.761022  257.146299  16.166124  16.176456  0.150672    0.068569
   2   5    7  0  0.497402  1.005222    2.269332    4.274417   62.035703   4.839474   4.797326  0.073312   -0.574918
   2   5    8  0  0.542693  0.921332   10.615651   -9.121773  319.328326  13.996385  14.067597  0.136139    0.523084
   2   5    9  0  0.589832  0.847698    0.657553   -1.326098  296.374766   1.480173   1.491343  0.129520    0.086236
   2   5   10  0  0.638412  0.783193   -8.080131    2.468519  163.011836   8.448792   8.401355  0.101208   -0.468712
   2   5   11  0  0.688127  0.726610    8.523636    9.335976   47.604290  12.641709  12.616551  0.131954   -0.190658
   2   5   12  0  0.738748  0.676821   -4.354544    2.555106  149.596962   5.048824   5.050958  0.095748    0.022290
   2   5   13  0  0.790100  0.632831   -2.595616   -0.124908  182.755094   2.598619   2.545721  0.119753   -0.441730
   2   5   14  0  0.842051  0.593788   -2.192682    0.760669  160.867706   2.320877   2.329552  0.133056    0.065196
   2   5   15  0  0.894495  0.558975   -1.588167    1.159245  143.873309   1.966245   1.961119  0.161973   -0.031650
   2   5   16  0  0.947351  0.527787   -3.551527   -0.544424  188.715196   3.593013   3.529161  0.123349   -0.517652
   2   5   17  0  1.000554  0.499723   -3.147654    1.534514  154.010282   3.501780   3.565814  0.122036    0.524710
   2   5   18  0  1.054050  0.474361    2.299994   -1.413011  328.435343   2.699365   2.679314  0.138975   -0.144282
   2   5   19  0  1.107798  0.451346   -0.491473   -1.601630  252.940949   1.675340   1.670959  0.198086   -0.022117
   2   5   20  0  1.161763  0.430380    1.588254    3.985350   68.271581   4.290171   4.327860  0.111328    0.338537
   2   6  -20  0  1.176607  0.424951   -1.706785    0.778904  155.470049   1.876115   1.795338  0.176382   -0.457965
   2   6  -18  0  1.070389  0.467120    0.668959   -2.622626  284.309431   2.706598   2.690783  0.138350   -0.114314
   2   6  -17  0  1.017751  0.491279   -3.803749   -1.082234  195.881994   3.954711   3.842921  0.121224   -0.922169
   2   6  -16  0  0.965497  0.517868   -3.018468   -2.588309  220.612795   3.976241   3.944855  0.118888   -0.263998
   2   6  -15  0  0.913691  0.547231    1.150123   -1.527201  306.983108   1.911838   1.997423  0.166231    0.514854
   2   6  -14  0  0.862415  0.579767    2.776385    1.163614   22.739103   3.010367   3.073090  0.116908    0.536516
   2   6  -13  0  0.811769  0.615939   -2.315467    0.613979  165.148986   2.395487   2.310378  0.129516   -0.657130
   2   6  -12  0  0.761878  0.656273   -4.791621   -3.297276  214.533170   5.816499   5.746249  0.097289   -0.722077
   2   6  -11  0  0.712902  0.701359    1.776273   -2.019707  311.330682   2.689677   2.669077  0.107278   -0.192024
   2   6  -10  0  0.665041  0.751833    1.812645    5.790926   72.619109   6.067991   6.077882  0.091897    0.107630
   2   6   -9  0  0.618557  0.808333    6.952552   -3.929062  330.528118   7.985957   8.002102  0.097228    0.166053
   2   6   -8  0  0.573782  0.871412   -6.045349    9.272037  123.104268  11.068735  11.047402  0.114887   -0.185687
   2   6   -7  0  0.531149  0.941356   -4.287290    0.055271  179.261392   4.287647   4.226258  0.074330   -0.825889
   2   6   -6  0  0.491217  1.017881   -3.079179  -11.544637  255.065761  11.948221  11.874397  0.116701   -0.632592
   2   6   -5  0  0.454697  1.099633    4.782365   -9.088646  297.752950  10.270078  10.349863  0.103667    0.769619
   2   6   -4  0  0.422476  1.183500    9.730311   18.103459   61.742703  20.552717  20.581528  0.186212    0.154719
   2   6   -3  0  0.395604  1.263889    3.618961   14.475645   75.963571  14.921166  14.906313  0.137907   -0.107700
   2   6   -2  0  0.375234  1.332501   -7.680303  -19.510655  248.513089  20.967897  20.886827  0.189086   -0.428744
   2   6   -1  0  0.362463  1.379451   -4.280687    8.069571  117.944731   9.134674   9.161936  0.091961    0.296455
   2   6    0  0  0.358105  1.396239   29.237549    0.000000  360.000000  29.237549  29.093977  0.264172   -0.543480
   2   6    1  0  0.362463  1.379451    4.280687    8.069571   62.055269   9.134674   9.199579  0.092333    0.702952
   2   6    2  0  0.375234  1.332501   -7.680303   19.510655  111.486911  20.967897  21.069508  0.191693    0.530073
   2   6    3  0  0.395604  1.263889   -3.618961   14.475645  104.036429  14.921166  14.889547  0.138296   -0.228633
   2   6    4  0  0.422476  1.183500    9.730311  -18.103459  298.257297  20.552717  20.382729  0.185165   -0.918036
   2   6    5  0  0.454697  1.099633   -4.782365   -9.088646  242.247050  10.270078  10.354159  0.104292    0.806214
   2   6    6  0  0.491217  1.017881   -3.079179   11.544637  104.934239  11.948221  11.900878  0.117600   -0.402577
   2   6    7  0  0.531149  0.941356    4.287290    0.055271    0.738608   4.287647   4.250478  0.074718   -0.497453
   2   6    8  0  0.573782  0.871412   -6.045349   -9.272037  236.895732  11.068735  11.093456  0.115652    0.213749
   2   6    9  0  0.618557  0.808333   -6.952552   -3.929062  209.471882   7.985957   7.915688  0.097428   -0.721244
   2   6   10  0  0.665041  0.751833    1.812645   -5.790926  287.380891   6.067991   6.050798  0.091740   -0.187402
   2   6   11  0  0.712902  0.701359   -1.776273   -2.019707  228.669318   2.689677   2.793111  0.104873    0.986278
   2   6   12  0  0.761878  0.656273   -4.791621    3.297276  145.466830   5.816499   5.751606  0.097802   -0.663518
   2   6   13  0  0.811769  0.615939    2.315467    0.613979   14.851014   2.395487   2.311859  0.129428   -0.646137
   2   6   14  0  0.862415  0.579767    2.776385   -1.163614  337.260897   3.010367   3.073090  0.118066    0.531255
   2   6   15  0  0.913691  0.547231   -1.150123   -1.527201  233.016892   1.911838   1.941832  0.171443    0.174947
   2   6   16  0  0.965497  0.517868   -3.018468    2.588309  139.387205   3.976241   3.925726  0.119486   -0.422771
   2   6   17  0  1.017751  0.491279    3.803749   -1.082234  344.118006   3.954711   3.979399  0.118711    0.207969
   2   6   18  0  1.070389  0.467120    0.668959    2.622626   75.690569   2.706598   2.712314  0.138522    0.041266
   2   6   19  0  1.123355  0.445095    0.370288   -1.031473  289.747622   1.095924   1.227007  0.272978    0.480195
   2   6   20  0  1.176607  0.424951   -1.706785   -0.778904  204.529951   1.876115   1.880966  0.169542    0.028617
   2   7  -20  0  1.193911  0.418792   -0.400258    1.989462  101.375438   2.029326   1.938304  0.162127   -0.561423
   2   7  -19  0  1.141468  0.438033    1.837350    0.790738   23.285548   2.000280   1.737221  0.194010   -1.355908
   2   7  -18  0  1.089382  0.458976    1.179208   -2.930059  291.922423   3.158446   3.185711  0.132728    0.205421
   2   7  -17  0  1.037708  0.481831    0.823657    0.942825   48.859351   1.251930   1.444727  0.228925    0.842180
   2   7  -16  0  0.986512  0.506836   -3.977452   -3.664123  222.652003   5.407949   5.361819  0.112866   -0.408722
   2   7  -15  0  0.935870  0.534262   -2.870749   -0.516302  190.195601   2.916808   2.851307  0.135211   -0.484432
   2   7  -14  0  0.885878  0.564412    5.551562    1.091008   11.118237   5.657750   5.623462  0.108750   -0.315294
   2   7  -13  0  0.836654  0.597619    0.880479   -2.084785  292.896073   2.263089   2.301475  0.133201    0.288180
   2   7  -12  0  0.788339  0.634245   -2.019424    1.953385  135.952328   2.809588   2.813860  0.112923    0.037830
   2   7  -11  0  0.741114  0.674660    6.286978   -1.578287  345.907649   6.482058   6.517959  0.098386    0.364900
   2   7  -10  0  0.695199  0.719219   -0.692637    6.869298   95.757723   6.904130   6.856684  0.096999   -0.489132
   2   7   -9  0  0.650871  0.768201   -8.359711    7.790513  137.018493  11.427024  11.464179  0.121222    0.306504
   2   7   -8  0  0.608479  0.821721    3.181671   -7.436758  293.162710   8.088782   8.031553  0.096867   -0.590803
   2   7   -7  0  0.568454  0.879578    2.062150   -9.317791  282.479163   9.543254   9.603207  0.104612    0.573101
   2   7   -6  0  0.531333  0.941029   -9.659467   -2.611332  195.127684  10.006215   9.985402  0.104374   -0.199409
   2   7   -5  0  0.497765  1.004489  -10.623117   14.901628  125.484423  18.300523  18.267205  0.168044   -0.198269
   2   7   -4  0  0.468515  1.067201    2.270469   14.091476   80.846966  14.273217  14.273566  0.134882    0.002588
   2   7   -3  0  0.444436  1.125020  -16.173292  -15.288686  223.389457  22.255770  22.253128  0.201728   -0.013097
   2   7   -2  0  0.426406  1.172593    2.394421   18.434173   82.599266  18.589029  18.475620  0.168374   -0.673558
   2   7   -1  0  0.415211  1.204206   17.994499    5.545604   17.128423  18.829650  18.801113  0.170758   -0.167119
   2   7    0  0  0.411412  1.215326    4.118252    0.000000  360.000000   4.118252   4.124643  0.065222    0.097981
   2   7    1  0  0.415211  1.204206  -17.994499    5.545604  162.871577  18.829650  18.832572  0.171204    0.017066
   2   7    2  0  0.426406  1.172593    2.394421  -18.434173  277.400734  18.589029  18.520199  0.168897   -0.407526
   2   7    3  0  0.444436  1.125020   16.173292  -15.288686  316.610543  22.255770  22.066601  0.200789   -0.942129
   2   7    4  0  0.468515  1.067201    2.270469  -14.091476  279.153034  14.273217  14.235399  0.135004   -0.280123
   2   7    5  0  0.497765  1.004489   10.623117   14.901628   54.515577  18.300523  18.179142  0.168296   -0.721233
   2   7    6  0  0.531333  0.941029   -9.659467    2.611332  164.872316  10.006215   9.985745  0.104717   -0.195484
   2   7    7  0  0.568454  0.879578   -2.062150   -9.317791  257.520837   9.543254   9.566795  0.105014    0.224166
   2   7    8  0  0.608479  0.821721    3.181671    7.436758   66.837290   8.088782   8.048151  0.097526   -0.416622
   2   7    9  0  0.650871  0.768201    8.359711    7.790513   42.981507  11.427024  11.255440  0.120729   -1.421232
   2   7   10  0  0.695199  0.719219   -0.692637   -6.869298  264.242277   6.904130   6.879104  0.097183   -0.257510
   2   7   11  0  0.741114  0.674660   -6.286978   -1.578287  194.092351   6.482058   6.435544  0.098586   -0.471818
   2   7   12  0  0.788339  0.634245   -2.019424   -1.953385  224.047672   2.809588   2.863282  0.112138    0.478824
   2   7   13  0  0.836654  0.597619   -0.880479   -2.084785  247.103927   2.263089   2.158785  0.139215   -0.749233
   2   7   14  0  0.885878  0.564412    5.551562   -1.091008  348.881763   5.657750   5.652593  0.109413   -0.047136
   2   7   15  0  0.935870  0.534262    2.870749   -0.516302  349.804399   2.916808   2.948069  0.129349    0.241682
   2   7   16  0  0.986512  0.506836   -3.977452    3.664123  137.347997   5.407949   5.300201  0.113547   -0.948930
   2   7   17  0  1.037708  0.481831   -0.823657    0.942825  131.140649   1.251930   1.323597  0.244997    0.292520
   2   7   18  0  1.089382  0.458976    1.179208    2.930059   68.077577   3.158446   3.322408  0.128116    1.279795
   2   7   19  0  1.141468  0.438033   -1.837350    0.790738  156.714452   2.000280   2.084600  0.162249    0.519691
   2   7   20  0  1.193911  0.418792   -0.400258   -1.989462  258.624562   2.029326   2.180862  0.146101    1.037201
   2   8  -19  0  1.162015  0.430287   -0.147203    5.105979   91.651357   5.108100   4.996469  0.110100   -1.013909
   2   8  -18  0  1.110894  0.450088   -2.783091    0.251205  174.842389   2.794405   2.834457  0.137323    0.291659
   2   8  -17  0  1.060269  0.471578    2.039289   -2.987544  304.317335   3.617198   3.583045  0.122417   -0.278992
   2   8  -16  0  1.010216  0.494944   -0.315454    3.022825   95.957672   3.039240   2.948069  0.135425   -0.673221
   2   8  -15  0  0.960825  0.520386   -1.030524   -3.027121  251.199865   3.197725   3.180336  0.127353   -0.136538
   2   8  -14  0  0.912202  0.548124    0.032355    1.296795   88.570757   1.297199   1.292203  0.242543   -0.020598
   2   8  -13  0  0.864477  0.578384    2.168707    0.939249   23.417045   2.363362   2.381843  0.133005    0.138947
   2   8  -12  0  0.817809  0.611390    2.459235   -2.402297  315.671008   3.437858   3.385659  0.107835   -0.484065
   2   8  -11  0  0.772387  0.647344   -1.495475  -12.191059  263.006478  12.282441  12.269794  0.132623   -0.095362
   2   8  -10  0  0.728446  0.686393  -13.897715   -1.569130  186.441734  13.986017  13.796951  0.141342   -1.337643
   2   8   -9  0  0.686269  0.728577   -1.926976    8.343360  103.004951   8.562996   8.543915  0.104363   -0.182828
   2   8   -8  0  0.646203  0.773751    1.552756   -6.466531  283.502342   6.650344   6.658705  0.092106    0.090781
   2   8   -7  0  0.608664  0.821471   -3.788384   -0.733109  190.952212   3.858666   3.839358  0.083798   -0.230404
   2   8   -6  0  0.574149  0.870855    4.503179    4.224703   43.172519   6.174685   6.277282  0.085618    1.198303
   2   8   -5  0  0.543233  0.920415   -2.465882   -4.635950  241.991299   5.250962   5.238512  0.077651   -0.160332
   2   8   -4  0  0.516564  0.967934    4.574769   -1.824626  338.255631   4.925218   4.935143  0.074753    0.132781
   2   8   -3  0  0.494829  1.010450    8.240760   10.685981   52.361494  13.494455  13.405504  0.128494   -0.692256
   2   8   -2  0  0.478700  1.044496   17.562894    4.322442   13.826400  18.086978  18.108233  0.166482    0.127671
   2   8   -1  0  0.468756  1.066653   -3.079993    1.402058  155.524284   3.384099   3.382626  0.070532   -0.020886
   2   8    0  0  0.465394  1.074358  -28.394584    0.000000  180.000000  28.394584  28.314976  0.256871   -0.309914
   2   8    1  0  0.468756  1.066653    3.079993    1.402058   24.475716   3.384099   3.415844  0.069832    0.454590
   2   8    2  0  0.478700  1.044496   17.562894   -4.322442  346.173600  18.086978  18.166339  0.167085    0.474973
   2   8    3  0  0.494829  1.010450   -8.240760   10.685981  127.638506  13.494455  13.386091  0.129198   -0.838738
   2   8    4  0  0.516564  0.967934    4.574769    1.824626   21.744369   4.925218   4.975882  0.075528    0.670803
   2   8    5  0  0.543233  0.920415    2.465882   -4.635950  298.008701   5.250962   5.233284  0.077730   -0.227430
   2   8    6  0  0.574149  0.870855    4.503179   -4.224703  316.827481   6.174685   6.184475  0.085238    0.114854
   2   8    7  0  0.608664  0.821471    3.788384   -0.733109  349.047788   3.858666   3.840249  0.084689   -0.217458
   2   8    8  0  0.646203  0.773751    1.552756    6.466531   76.497658   6.650344   6.641211  0.092874   -0.098338
   2   8    9  0  0.686269  0.728577    1.926976    8.343360   76.995049   8.562996   8.455755  0.104235   -1.028838
   2   8   10  0  0.728446  0.686393  -13.897715    1.569130  173.558266  13.986017  13.966536  0.143569   -0.135691
   2   8   11  0  0.772387  0.647344    1.495475  -12.191059  276.993522  12.282441  12.199316  0.132831   -0.625799
   2   8   12  0  0.817809  0.611390    2.459235    2.402297   44.328992   3.437858   3.384648  0.107868   -0.493286
   2   8   13  0  0.864477  0.578384   -2.168707    0.939249  156.582955   2.363362   2.381843  0.133005    0.138947
   2   8   14  0  0.912202  0.548124    0.032355   -1.296795  271.429243   1.297199   1.586937  0.197751    1.465166
   2   8   15  0  0.960825  0.520386    1.030524   -3.027121  288.800135   3.197725   3.183562  0.127219   -0.111324
   2   8   16  0  1.010216  0.494944   -0.315454   -3.022825  264.042328   3.039240   3.025965  0.132961   -0.099846
   2   8   17  0  1.060269  0.471578   -2.039289   -2.987544  235.682665   3.617198   3.544640  0.121792   -0.595756
   2   8   18  0  1.110894  0.450088   -2.783091   -0.251205  185.157611   2.794405   2.922423  0.134216    0.953817
   2   8   19  0  1.162015  0.430287    0.147203    5.105979   88.348643   5.108100   5.124266  0.109341    0.147849
   2   9  -18  0  1.134781  0.440614   -1.523250   -2.034622  233.179084   2.541649   2.589696  0.144062    0.333521
   2   9  -17  0  1.085271  0.460714    4.915343   -0.128895  358.497878   4.917033   4.971066  0.115606    0.467393
   2   9  -16  0  1.036426  0.482427    4.963002   -1.249768  345.865817   5.117939   5.197199  0.113155    0.700450
   2   9  -15  0  0.988346  0.505896   -2.026570   -1.047602  207.335966   2.281328   2.333954  0.154662    0.340266
   2   9  -14  0  0.941146  0.531267   -4.243900   -1.782821  202.786799   4.603166   4.441791  0.114722   -1.406662
   2   9  -13  0  0.894966  0.558680    4.175758    0.642765    8.750728   4.224938   4.312812  0.111727    0.786506
   2   9  -12  0  0.849973  0.588254    4.258833    0.665183    8.877253   4.310467   4.285752  0.105897   -0.233384
   2   9  -11  0  0.806365  0.620067   -2.786317   -1.271885  204.535534   3.062884   3.090854  0.111612    0.250603
   2   9  -10  0  0.764379  0.654125    1.745653    2.049136   49.572414   2.691889   2.845301  0.110373    1.389944
   2   9   -9  0  0.724298  0.690323   -8.779350   -6.526350  216.626191  10.939389  10.938147  0.121107   -0.010255
   2   9   -8  0  0.686455  0.728379   -2.389405    7.577207  107.502207   7.945018   7.907038  0.101041   -0.375887
   2   9   -7  0  0.651241  0.767765    3.244023    7.698237   67.149531   8.353834   8.349061  0.101434   -0.047057
   2   9   -6  0  0.619104  0.807619    6.979927   -5.502523  321.750037   8.888034   8.889742  0.102592    0.016655
   2   9   -5  0  0.590546  0.846674   -6.068902   -9.971615  238.674563  11.673246  11.730892  0.120795    0.477221
   2   9   -4  0  0.566111  0.883220   -5.510843    8.412077  123.229245  10.056462  10.014829  0.107518   -0.387223
   2   9   -3  0  0.546350  0.915164    1.563178   13.237077   83.265084  13.329056  13.264892  0.129348   -0.496054
   2   9   -2  0  0.531786  0.940228   -2.936251   -7.301402  248.092528   7.869691   7.881899  0.090381    0.135075
   2   9   -1  0  0.522853  0.956292    7.193015   -1.367345  349.236862   7.321823   7.324767  0.086464    0.034047
   2   9    0  0  0.519841  0.961832   -5.567472    0.000000  180.000000   5.567472   5.527107  0.077306   -0.522145
   2   9    1  0  0.522853  0.956292   -7.193015   -1.367345  190.763138   7.321823   7.260958  0.086279   -0.705444
   2   9    2  0  0.531786  0.940228   -2.936251    7.301402  111.907472   7.869691   7.880597  0.090836    0.120060
   2   9    3  0  0.546350  0.915164   -1.563178   13.237077   96.734916  13.329056  13.253279  0.129724   -0.584140
   2   9    4  0  0.566111  0.883220   -5.510843   -8.412077  236.770755  10.056462   9.997389  0.107707   -0.548462
   2   9    5  0  0.590546  0.846674    6.068902   -9.971615  301.325437  11.673246  11.552484  0.119687   -1.008980
   2   9    6  0  0.619104  0.807619    6.979927    5.502523   38.249963   8.888034   8.799603  0.102475   -0.862955
   2   9    7  0  0.651241  0.767765   -3.244023    7.698237  112.850469   8.353834   8.284881  0.101394   -0.680056
   2   9    8  0  0.686455  0.728379   -2.389405   -7.577207  252.497793   7.945018   7.874081  0.101470   -0.699096
   2   9    9  0  0.724298  0.690323    8.779350   -6.526350  323.373809  10.939389  10.859030  0.121362   -0.662145
   2   9   10  0  0.764379  0.654125    1.745653   -2.049136  310.427586   2.691889   2.835664  0.112019    1.283486
   2   9   11  0  0.806365  0.620067    2.786317   -1.271885  335.464466   3.062884   2.943423  0.113799   -1.049756
   2   9   12  0  0.849973  0.588254    4.258833   -0.665183  351.122747   4.310467   4.270556  0.105462   -0.378440
   2   9   13  0  0.894966  0.558680   -4.175758    0.642765  171.249272   4.224938   4.231113  0.113112    0.054596
   2   9   14  0  0.941146  0.531267   -4.243900    1.782821  157.213201   4.603166   4.565630  0.113068   -0.331972
   2   9   15  0  0.988346  0.505896    2.026570   -1.047602  332.664034   2.281328   2.320722  0.154027    0.255762
   2   9   16  0  1.036426  0.482427    4.963002    1.249768   14.134183   5.117939   5.118253  0.112889    0.002778
   2   9   17  0  1.085271  0.460714   -4.915343   -0.128895  181.502122   4.917033   4.827898  0.115488   -0.771810
   2   9   18  0  1.134781  0.440614   -1.523250    2.034622  126.820916   2.541649   2.483123  0.147703   -0.396240
   2  10  -19  0  1.209908  0.413255    1.000874   -1.237522  308.965002   1.591606   1.601959  0.195637    0.052920
   2  10  -18  0  1.160897  0.430702    1.699220    2.727773   58.079852   3.213735   3.153324  0.126229   -0.478584
   2  10  -17  0  1.112550  0.449418    1.822333   -0.071328  357.758519   1.823729   1.873676  0.184387    0.270881
   2  10  -16  0  1.064957  0.469503   -1.733471   -1.731041  224.959820   2.449780   2.467918  0.145722    0.124469
   2  10  -15  0  1.018224  0.491051    1.435436   -0.200061  352.065642   1.449310   1.454169  0.229954    0.021130
   2  10  -14  0  0.972476  0.514152   -0.466110   -2.751141  260.384027   2.790347   2.778372  0.137648   -0.086996
   2  10  -13  0  0.927857  0.538876   -2.219093    0.432737  168.965440   2.260893   2.304447  0.152011    0.286517
   2  10  -12  0  0.884538  0.565267   -4.273226    6.368084  123.863107   7.668960   7.729792  0.114165    0.532836
   2  10  -10  0  0.802639  0.622945    5.642449   -3.583163  327.582946   6.684032   6.674616  0.102808   -0.091589
   2  10   -9  0  0.764566  0.653966   -3.037017   -4.863426  238.016858   5.733793   5.771204  0.098067    0.381486
   2  10   -7  0  0.695750  0.718649    6.719190    4.349855   32.918124   8.004296   7.941582  0.101906   -0.615415
   2  10   -6  0  0.665765  0.751016   -3.562989   -1.674637  205.173950   3.936915   3.940515  0.090477    0.039799
   2  10   -5  0  0.639295  0.782111   -2.207909   -6.198593  250.394341   6.580077   6.506926  0.091618   -0.798440
   2  10   -4  0  0.616794  0.810643   -0.156317  -12.990891  269.310603  12.991831  12.987795  0.130805   -0.030851
   2  10   -3  0  0.598709  0.835131  -18.294395    8.337785  155.498577  20.104814  20.024019  0.185753   -0.434960
   2  10   -2  0  0.585449  0.854046   -4.538880    2.902340  147.403536   5.387486   5.408204  0.084170    0.246145
   2  10   -1  0  0.577346  0.866031    4.412300   -1.472956  341.539467   4.651666   4.651018  0.081642   -0.007931
   2  10    0  0  0.574620  0.870140   16.024965    0.000000  360.000000  16.024965  15.953025  0.152369   -0.472144
   2  10    1  0  0.577346  0.866031   -4.412300   -1.472956  198.460533   4.651666   4.653225  0.081603    0.019105
   2  10    2  0  0.585449  0.854046   -4.538880   -2.902340  212.596464   5.387486   5.373293  0.084078   -0.168801
   2  10    3  0  0.598709  0.835131   18.294395    8.337785   24.501423  20.104814  20.080671  0.186600   -0.129385
   2  10    4  0  0.616794  0.810643   -0.156317   12.990891   90.689397  12.991831  13.077325  0.132015    0.647607
   2  10    5  0  0.639295  0.782111    2.207909   -6.198593  289.605659   6.580077   6.522158  0.091933   -0.630018
   2  10    6  0  0.665765  0.751016   -3.562989    1.674637  154.826050   3.936915   4.053516  0.089625    1.300997
   2  10    7  0  0.695750  0.718649   -6.719190    4.349855  147.081876   8.004296   7.946320  0.102280   -0.566837
   2  10    9  0  0.764566  0.653966    3.037017   -4.863426  301.983142   5.733793   5.762898  0.098211    0.296350
   2  10   10  0  0.802639  0.622945    5.642449    3.583163   32.417054   6.684032   6.714483  0.103741    0.293531
   2  10   12  0  0.884538  0.565267   -4.273226   -6.368084  236.136893   7.668960   7.670245  0.114612    0.011211
   2  10   13  0  0.927857  0.538876    2.219093    0.432737   11.034560   2.260893   2.142876  0.162658   -0.725553
   2  10   14  0  0.972476  0.514152   -0.466110    2.751141   99.615973   2.790347   2.923594  0.132934    1.002358
   2  10   15  0  1.018224  0.491051   -1.435436   -0.200061  187.934358   1.449310   1.573947  0.209614    0.594599
   2  10   16  0  1.064957  0.469503   -1.733471    1.731041  135.040180   2.449780   2.418905  0.148866   -0.207402
   2  10   17  0  1.112550  0.449418   -1.822333   -0.071328  182.241481   1.823729   1.770388  0.189933   -0.280839
   2  10   18  0  1.160897  0.430702    1.699220   -2.727773  301.920148   3.213735   3.159828  0.124831   -0.431843
   2  10   19  0  1.209908  0.413255   -1.000874   -1.237522  231.034998   1.591606   1.454169  0.213297   -0.644342
   2  11  -18  0  1.189095  0.420488   -0.407742    1.714791  103.375385   1.762601   1.920570  0.161817    0.976226
   2  11  -17  0  1.141942  0.437851   -1.707166   -3.391140  243.278425   3.796610   3.612527  0.119424   -1.541424
   2  11  -16  0  1.095627  0.456360    1.392871    1.823519   52.626076   2.294626   2.244268  0.161310   -0.312182
   2  11  -15  0  1.050260  0.476073   -0.092056    1.175892   94.476336   1.179489   1.166977  0.287600   -0.043506
   2  11  -14  0  1.005969  0.497033    2.725715    0.763401   15.646161   2.830601   2.875208  0.136529    0.326719
   2  11  -13  0  0.962903  0.519263   -0.684346    1.044853  123.223542   1.249018   1.190203  0.276477   -0.212732
   2  11  -12  0  0.921234  0.542750    0.460650   -2.286101  281.392557   2.332050   2.297010  0.152538   -0.229708
   2  11  -11  0  0.881160  0.567434    0.443863   -4.352414  275.822948   4.374988   4.293729  0.112237   -0.723998
   2  11  -10  0  0.842908  0.593184    5.997239   -2.356049  338.552343   6.443434   6.471069  0.105020    0.263142
   2  11   -9  0  0.806738  0.619780    4.028057   -2.923367  324.029693   4.977079   5.048925  0.100626    0.713990
   2  11   -8  0  0.772942  0.646879   -6.102932   -2.465736  201.999928   6.582221   6.521633  0.100994   -0.599918
   2  11   -7  0  0.741844  0.673996    0.254104   -3.681698  273.948190   3.690456   3.660515  0.099502   -0.300916
   2  11   -6  0  0.713798  0.700478    3.568251    8.890628   68.131957   9.579962   9.529166  0.111971   -0.453655
   2  11   -5  0  0.689176  0.725504   -0.998127    8.359780   96.808676   8.419155   8.327722  0.103362   -0.884594
   2  11   -4  0  0.668356  0.748104    2.811120   -6.699895  292.761789   7.265741   7.288239  0.097364    0.231069
   2  11   -3  0  0.651703  0.767221   -3.104513    3.519728  131.413327   4.693238   4.760092  0.088520    0.755241
   2  11   -2  0  0.639543  0.781809  -13.444636    2.973032  167.530759  13.769429  13.739045  0.137667   -0.220707
   2  11   -1  0  0.632134  0.790971   -4.291201   -1.089546  194.246488   4.427360   4.483960  0.086297    0.655871
   2  11    0  0  0.629645  0.794098    7.516289    0.000000  360.000000   7.516289   7.516586  0.095751    0.003099
   2  11    1  0  0.632134  0.790971    4.291201   -1.089546  345.753512   4.427360   4.470968  0.086553    0.503835
   2  11    2  0  0.639543  0.781809  -13.444636   -2.973032  192.469241  13.769429  13.702136  0.137789   -0.488376
   2  11    3  0  0.651703  0.767221    3.104513    3.519728   48.586673   4.693238   4.718941  0.087829    0.292648
   2  11    4  0  0.668356  0.748104    2.811120    6.699895   67.238211   7.265741   7.342963  0.097101    0.795276
   2  11    5  0  0.689176  0.725504    0.998127    8.359780   83.191324   8.419155   8.396059  0.104160   -0.221739
   2  11    6  0  0.713798  0.700478    3.568251   -8.890628  291.868043   9.579962   9.589658  0.112701    0.086029
   2  11    7  0  0.741844  0.673996   -0.254104   -3.681698  266.051810   3.690456   3.623876  0.099566   -0.668712
   2  11    8  0  0.772942  0.646879   -6.102932    2.465736  158.000072   6.582221   6.599346  0.101366    0.168940
   2  11    9  0  0.806738  0.619780   -4.028057   -2.923367  215.970307   4.977079   4.940687  0.100755   -0.361194
   2  11   10  0  0.842908  0.593184    5.997239    2.356049   21.447657   6.443434   6.446700  0.104884    0.031138
   2  11   11  0  0.881160  0.567434   -0.443863   -4.352414  264.177052   4.374988   4.256109  0.111604   -1.065179
   2  11   12  0  0.921234  0.542750    0.460650    2.286101   78.607443   2.332050   2.377529  0.148560    0.306134
   2  11   13  0  0.962903  0.519263    0.684346    1.044853   56.776458   1.249018   1.396556  0.232514    0.634530
   2  11   14  0  1.005969  0.497033    2.725715   -0.763401  344.353839   2.830601   2.707263  0.141460   -0.871889
   2  11   16  0  1.095627  0.456360    1.392871   -1.823519  307.373924   2.294626   2.437225  0.150666    0.946459
   2  11   17  0  1.141942  0.437851    1.707166   -3.391140  296.721575   3.796610   3.796339  0.118107   -0.002294
   2  11   18  0  1.189095  0.420488   -0.407742   -1.714791  256.624615   1.762601   1.709424  0.179574   -0.296129
   2  12  -17  0  1.173289  0.426152    1.312775   -0.669924  332.964254   1.473831   1.644123  0.192309    0.885515
   2  12  -16  0  1.128261  0.443160    1.428897    1.604500   48.313158   2.148526   2.166695  0.162432    0.111855
   2  12  -15  0  1.084261  0.461144    1.521508    1.966440   52.269554   2.486337   2.541685  0.152671    0.362532
   2  12  -14  0  1.041417  0.480115   -1.652508    0.701562  156.996664   1.795264   1.707421  0.195570   -0.449165
   2  12  -13  0  0.999879  0.500061    1.230277   -0.667531  331.516385   1.399707   1.430446  0.234507    0.131078
   2  12  -12  0  0.959816  0.520933    2.322547    0.984930   22.980507   2.522759   2.606816  0.141672    0.593321
   2  12  -11  0  0.921422  0.542640   -2.100830    1.297831  148.293446   2.469383   2.614680  0.139839    1.039032
   2  12  -10  0  0.884912  0.565028    0.557372   -5.354190  275.943098   5.383123   5.425890  0.109574    0.390301
   2  12   -9  0  0.850530  0.587869   -2.007743    2.937748  124.349843   3.558285   3.464580  0.112438   -0.833392
   2  12   -8  0  0.818544  0.610840    0.553287   -2.336765  283.320877   2.401374   2.358745  0.129776   -0.328482
   2  12   -7  0  0.789246  0.633516   -4.618789   -5.562607  230.296198   7.230201   7.220317  0.104060   -0.094979
   2  12   -6  0  0.762944  0.655356    0.035082   -1.197184  271.678524   1.197698   1.391647  0.184318    1.052254
   2  12   -5  0  0.739959  0.675713   -1.453835    7.150110  101.493298   7.296417   7.198009  0.101011   -0.974228
   2  12   -4  0  0.720607  0.693859   -2.103464   -2.238952  226.787115   3.072046   3.098594  0.102174    0.259825
   2  12   -3  0  0.705190  0.709029    4.697627   -7.691462  301.414861   9.012563   8.952644  0.108050   -0.554550
   2  12   -2  0  0.693967  0.720495   -1.301370    2.927383  113.967566   3.203613   3.232625  0.096711    0.299990
   2  12   -1  0  0.687146  0.727648   -3.854296    1.043866  164.846020   3.993151   4.041681  0.091625    0.529653
   2  12    1  0  0.687146  0.727648    3.854296    1.043866   15.153980   3.993151   3.976818  0.092274   -0.177003
   2  12    2  0  0.693967  0.720495   -1.301370   -2.927383  246.032434   3.203613   3.118407  0.099235   -0.858623
   2  12    3  0  0.705190  0.709029   -4.697627   -7.691462  238.585139   9.012563   9.066579  0.108586    0.497448
   2  12    4  0  0.720607  0.693859   -2.103464    2.238952  133.212885   3.072046   3.081985  0.101595    0.097826
   2  12    5  0  0.739959  0.675713    1.453835    7.150110   78.506702   7.296417   7.276493  0.101814   -0.195699
   2  12    6  0  0.762944  0.655356    0.035082    1.197184   88.321476   1.197698   1.381777  0.182980    1.006005
   2  12    7  0  0.789246  0.633516    4.618789   -5.562607  309.703802   7.230201   7.231209  0.104861    0.009613
   2  12    8  0  0.818544  0.610840    0.553287    2.336765   76.679123   2.401374   2.294029  0.133660   -0.803120
   2  12    9  0  0.850530  0.587869    2.007743    2.937748   55.650157   3.558285   3.624820  0.109258    0.608965
   2  12   10  0  0.884912  0.565028    0.557372    5.354190   84.056902   5.383123   5.445404  0.109173    0.570479
   2  12   11  0  0.921422  0.542640    2.100830    1.297831   31.706554   2.469383   2.466532  0.145809   -0.019556
   2  12   12  0  0.959816  0.520933    2.322547   -0.984930  337.019493   2.522759   2.660088  0.140035    0.980680
   2  12   13  0  0.999879  0.500061   -1.230277   -0.667531  208.483615   1.399707   1.416021  0.237374    0.068726
   2  12   14  0  1.041417  0.480115   -1.652508   -0.701562  203.003336   1.795264   1.697371  0.199161   -0.491525
   2  12   15  0  1.084261  0.461144   -1.521508    1.966440  127.730446   2.486337   2.584406  0.149990    0.653832
   2  12   16  0  1.128261  0.443160    1.428897   -1.604500  311.686842   2.148526   2.133274  0.165188   -0.092335
   2  12   17  0  1.173289  0.426152   -1.312775   -0.669924  207.035746   1.473831   1.565227  0.203405    0.449331
   2  13  -17  0  1.206438  0.414443   -1.235529    2.551838  115.834979   2.835209   2.936440  0.120149    0.842544
   2  13  -16  0  1.162695  0.430035    1.686084    0.285223    9.601420   1.710039   1.754858  0.183087    0.244800
   2  13  -15  0  1.120048  0.446409    2.152150   -3.544228  301.267237   4.146481   4.234347  0.117177    0.749860
   2  13  -14  0  1.078627  0.463552   -2.418965   -0.271163  186.396084   2.434116   2.520054  0.151175    0.568463
   2  13  -13  0  1.038578  0.481427   -1.103716   -3.167874  250.791192   3.354641   3.313126  0.128489   -0.323098
   2  13  -12  0  1.000067  0.499966    4.077846    0.122607    1.722170   4.079688   3.998271  0.119015   -0.684094
   2  13  -11  0  0.963278  0.519061   -1.037434    0.597579  150.057368   1.197234   1.677091  0.194954    2.461382
   2  13   -9  0  0.895705  0.558219    1.384144    3.094402   65.900758   3.389864   3.573482  0.117802    1.558697
   2  13   -8  0  0.865391  0.577774    2.080916    0.146537    4.028087   2.086070   2.046499  0.147428   -0.268407
   2  13   -6  0  0.813000  0.615006    0.073807   -2.584724  271.635634   2.585778   2.521411  0.122391   -0.525910
   2  13   -5  0  0.791470  0.631736    5.196495   -3.806636  323.775768   6.441587   6.455716  0.101503    0.139203
   2  13   -4  0  0.773409  0.646488   -5.454158   -2.082338  200.896312   5.838148   5.815501  0.099103   -0.228518
   2  13   -3  0  0.759064  0.658706    3.745451   -2.773024  323.484821   4.660264   4.606665  0.097594   -0.549204
   2  13   -2  0  0.748650  0.667869    2.691969   -4.074286  303.453603   4.883288   4.942764  0.096474    0.616502
   2  13   -1  0  0.742331  0.673554    0.188950    6.464557   88.325801   6.467318   6.557213  0.098848    0.909434
   2  13    0  0  0.740213  0.675481   -3.447992    0.000000  180.000000   3.447992   3.575397  0.098985    1.287101
   2  13    1  0  0.742331  0.673554   -0.188950    6.464557   91.674199   6.467318   6.482163  0.098938    0.150047
   2  13    2  0  0.748650  0.667869    2.691969    4.074286   56.546397   4.883288   4.850525  0.096187   -0.340621
   2  13    3  0  0.759064  0.658706   -3.745451   -2.773024  216.515179   4.660264   4.685468  0.097409    0.258737
   2  13    4  0  0.773409  0.646488   -5.454158    2.082338  159.103688   5.838148   5.861215  0.098911    0.233208
   2  13    5  0  0.791470  0.631736   -5.196495   -3.806636  216.224232   6.441587   6.550426  0.102135    1.065647
   2  13    6  0  0.813000  0.615006    0.073807    2.584724   88.364366   2.585778   2.548408  0.122440   -0.305213
   2  13    7  0  0.837732  0.596849    1.117567    0.078581    4.022094   1.120326   1.100582  0.256951   -0.076839
   2  13    8  0  0.865391  0.577774    2.080916   -0.146537  355.971913   2.086070   2.262490  0.137251    1.285386
   2  13    9  0  0.895705  0.558219   -1.384144    3.094402  114.099242   3.389864   3.362334  0.119141   -0.231074
   2  13   12  0  1.000067  0.499966    4.077846   -0.122607  358.277830   4.079688   4.137068  0.118310    0.484991
   2  13   13  0  1.038578  0.481427    1.103716   -3.167874  289.208808   3.354641   3.335770  0.127582   -0.147913
   2  13   14  0  1.078627  0.463552   -2.418965    0.271163  173.603916   2.434116   2.344194  0.158630   -0.566865
   2  13   15  0  1.120048  0.446409   -2.152150   -3.544228  238.732763   4.146481   4.199456  0.117340    0.451466
   2  13   16  0  1.162695  0.430035    1.686084   -0.285223  350.398580   1.710039   1.573947  0.204608   -0.665135
   2  13   17  0  1.206438  0.414443    1.235529    2.551838   64.165021   2.835209   2.911866  0.121206    0.632453
   2  14  -15  0  1.157456  0.431982   -2.502974    0.162954  176.275053   2.508273   2.470690  0.145549   -0.258217
   2  14  -14  0  1.117422  0.447458    1.668788    0.665116   21.730371   1.796450   1.646203  0.208599   -0.720269
   2  14  -13  0  1.078815  0.463472    1.716560    0.452913   14.780600   1.775306   1.884601  0.183203    0.596582
   2  14  -12  0  1.041792  0.479942   -0.582135   -1.065193  241.343116   1.213885   1.207329  0.282437   -0.023214
   2  14  -11  0  1.006530  0.496756    3.075061    3.380599   47.709712   4.569951   4.625197  0.115367    0.478878
   2  14  -10  0  0.973218  0.513759    2.113452    1.284753   31.295141   2.473312   2.477605  0.149522    0.028712
   2  14   -9  0  0.942065  0.530749    0.783533   -1.890622  292.510661   2.046552   2.183998  0.159351    0.862531
   2  14   -8  0  0.913290  0.547471    1.130657    1.032921   42.413508   1.531441   1.565227  0.203405    0.166103
   2  14   -7  0  0.887126  0.563618   -3.473072    3.417341  135.463407   4.872417   4.842052  0.110077   -0.275854
   2  14   -5  0  0.843577  0.592714   -3.392673   -1.591887  205.136597   3.747577   3.851815  0.107204    0.972337
   2  14   -4  0  0.826655  0.604847   -1.843353   -3.638519  243.132234   4.078820   4.175760  0.104556    0.927161
   2  14   -3  0  0.813250  0.614817    2.975197   -1.053387  340.503171   3.156172   3.174952  0.110782    0.169523
   2  14   -2  0  0.803538  0.622248   -0.827460   -2.724239  253.104378   2.847134   2.815076  0.115406   -0.277784
   2  14   -1  0  0.797655  0.626838    1.274351   -3.286903  291.191590   3.525294   3.561973  0.105303    0.348320
   2  14    0  0  0.795684  0.628390   -4.008479    0.000000  180.000000   4.008479   4.047603  0.101881    0.384013
   2  14    1  0  0.797655  0.626838   -1.274351   -3.286903  248.808410   3.525294   3.626707  0.105311    0.962987
   2  14    2  0  0.803538  0.622248   -0.827460    2.724239  106.895622   2.847134   2.895368  0.114535    0.421137
   2  14    3  0  0.813250  0.614817   -2.975197   -1.053387  199.496829   3.156172   3.141365  0.110881   -0.133537
   2  14    4  0  0.826655  0.604847   -1.843353    3.638519  116.867766   4.078820   4.065316  0.104880   -0.128750
   2  14    5  0  0.843577  0.592714    3.392673   -1.591887  334.863403   3.747577   3.798141  0.106908    0.472965
   2  14    7  0  0.887126  0.563618    3.473072    3.417341   44.536593   4.872417   4.882166  0.109869    0.088727
   2  14    8  0  0.913290  0.547471    1.130657   -1.032921  317.586492   1.531441   1.472873  0.215565   -0.271692
   2  14    9  0  0.942065  0.530749   -0.783533   -1.890622  247.489339   2.046552   2.014481  0.166548   -0.192565
   2  14   10  0  0.973218  0.513759    2.113452   -1.284753  328.704859   2.473312   2.435821  0.149262   -0.251175
   2  14   11  0  1.006530  0.496756   -3.075061    3.380599  132.290288   4.569951   4.539324  0.116060   -0.263888
   2  14   13  0  1.078815  0.463472   -1.716560    0.452913  165.219400   1.775306   1.948867  0.182349    0.951812
   2  14   14  0  1.117422  0.447458    1.668788   -0.665116  338.269629   1.796450   1.687262  0.202818   -0.538358
   2  14   15  0  1.157456  0.431982    2.502974    0.162954    3.724947   2.508273   2.563135  0.141402    0.387984
   2  15  -15  0  1.196333  0.417944   -1.386123    1.837300  127.032187   2.301523   2.253397  0.145943   -0.329757
   2  15  -12  0  1.084822  0.460905   -1.783226    1.239613  145.194831   2.171758   2.125239  0.171111   -0.271867
   2  15  -11  0  1.051004  0.475735    1.375600    0.407227   16.490645   1.434611   1.444727  0.231743    0.043649
   2  15  -10  0  1.019148  0.490606    0.481385   -2.836035  279.633505   2.876600   2.823571  0.139154   -0.381076
   2  15   -9  0  0.989441  0.505336    3.177824    0.455756    8.161566   3.210340   3.159828  0.131603   -0.383819
   2  15   -8  0  0.962085  0.519705   -0.180793   -1.265266  261.868102   1.278117   1.313216  0.257056    0.136539
   2  15   -6  0  0.915246  0.546301    0.666042   -4.037233  279.367990   4.091805   4.098845  0.115150    0.061146
   2  15   -5  0  0.896176  0.557926    0.963952   -0.731898  322.791746   1.210321   1.339018  0.232236    0.554165
   2  15   -4  0  0.880265  0.568010    1.623216    1.775753   47.569565   2.405853   2.396165  0.141250   -0.068588
   2  15   -3  0  0.867689  0.576243    1.456570    0.170593    6.680046   1.466525   1.560849  0.184033    0.512533
   2  15   -2  0  0.858593  0.582348   -2.048684    0.605159  163.543442   2.136193   2.096058  0.145436   -0.275966
   2  15   -1  0  0.853089  0.586105   -2.724365   -0.235678  184.944201   2.734540   2.721131  0.123519   -0.108556
   2  15    0  0  0.851247  0.587374    2.129338    0.000000  360.000000   2.129338   2.009379  0.150370   -0.797762
   2  15    1  0  0.853089  0.586105    2.724365   -0.235678  355.055799   2.734540   2.753631  0.121993    0.156493
   2  15    2  0  0.858593  0.582348   -2.048684   -0.605159  196.456558   2.136193   2.123628  0.143410   -0.087617
   2  15    3  0  0.867689  0.576243   -1.456570    0.170593  173.319954   1.466525   1.629490  0.177675    0.917203
   2  15    4  0  0.880265  0.568010    1.623216   -1.775753  312.430435   2.405853   2.481744  0.139010    0.545938
   2  15    6  0  0.915246  0.546301    0.666042    4.037233   80.632010   4.091805   4.133758  0.115001    0.364812
   2  15    7  0  0.937284  0.533456   -1.172291   -0.511446  203.570631   1.279001   1.349201  0.245514    0.285929
   2  15    8  0  0.962085  0.519705   -0.180793    1.265266   98.131898   1.278117   1.386721  0.237471    0.457333
   2  15    9  0  0.989441  0.505336   -3.177824    0.455756  171.838434   3.210340   3.193221  0.130168   -0.131514
   2  15   10  0  1.019148  0.490606    0.481385    2.836035   80.366495   2.876600   2.694595  0.143503   -1.268297
   2  15   11  0  1.051004  0.475735   -1.375600    0.407227  163.509355   1.434611   1.580455  0.208620    0.699090
   2  15   12  0  1.084822  0.460905   -1.783226   -1.239613  214.805169   2.171758   2.245792  0.162834    0.454655
   2  15   15  0  1.196333  0.417944    1.386123    1.837300   52.967813   2.301523   2.320722  0.141430    0.135751
   2  16  -14  0  1.199150  0.416962    1.346137    0.068710    2.921996   1.347890   1.458868  0.204284    0.543255
   2  16  -13  0  1.163258  0.429827   -1.549754    0.730421  154.764825   1.713257   1.580455  0.206128   -0.644272
   2  16  -12  0  1.129008  0.442867    3.187149    0.548868    9.771229   3.234064   3.338846  0.125330    0.836043
   2  16  -11  0  1.096553  0.455974   -1.529577    1.954266  128.049803   2.481685   2.626431  0.146066    0.990964
   2  16  -10  0  1.066059  0.469017   -1.899459   -0.888188  205.060816   2.096860   2.039800  0.167951   -0.339745
   2  16   -9  0  1.037696  0.481837    0.206958    1.319981   81.089211   1.336107   1.341571  0.247225    0.022101
   2  16   -8  0  1.011645  0.494244   -1.013006    0.710464  144.956403   1.237311   1.212984  0.280723   -0.086660
   2  16   -7  0  0.988089  0.506027    2.443767   -1.425234  329.748766   2.829009   2.808992  0.138633   -0.144388
   2  16   -6  0  0.967210  0.516951    0.952523   -0.575435  328.863123   1.112846   1.396556  0.229578    1.235784
   2  16   -5  0  0.949184  0.526768    3.426625    0.365799    6.093366   3.446095   3.479363  0.124160    0.267943
   2  16   -4  0  0.934177  0.535231    1.428040    3.596718   68.344958   3.869842   3.849149  0.118269   -0.174963
   2  16   -3  0  0.922336  0.542102   -2.974991   -3.685723  231.090705   4.736574   4.832857  0.112466    0.856113
   2  16   -2  0  0.913784  0.547175   -1.396136    1.662256  130.027045   2.170782   2.078024  0.164593   -0.563560
   2  16   -1  0  0.908614  0.550288    1.896588    0.838954   23.862169   2.073859   2.117173  0.157800    0.274489
   2  16    0  0  0.906885  0.551338   -3.570234    0.000000  180.000000   3.570234   3.446757  0.122290   -1.009708
   2  16    1  0  0.908614  0.550288   -1.896588    0.838954  156.137831   2.073859   2.064809  0.162138   -0.055819
   2  16    2  0  0.913784  0.547175   -1.396136   -1.662256  229.972955   2.170782   2.130064  0.158504   -0.256891
   2  16    3  0  0.922336  0.542102    2.974991   -3.685723  308.909295   4.736574   4.746415  0.111610    0.088177
   2  16    4  0  0.934177  0.535231    1.428040   -3.596718  291.655042   3.869842   3.860688  0.119734   -0.076450
   2  16    5  0  0.949184  0.526768   -3.426625    0.365799  173.906634   3.446095   3.448742  0.124275    0.021299
   2  16    7  0  0.988089  0.506027   -2.443767   -1.425234  210.251234   2.829009   2.763554  0.139729   -0.468442
   2  16    8  0  1.011645  0.494244   -1.013006   -0.710464  215.043597   1.237311   1.399004  0.237905    0.679649
   2  16   10  0  1.066059  0.469017   -1.899459    0.888188  154.939184   2.096860   2.089518  0.165388   -0.044395
   2  16   11  0  1.096553  0.455974    1.529577    1.954266   51.950197   2.481685   2.347112  0.156856   -0.857944
   2  16   12  0  1.129008  0.442867    3.187149   -0.548868  350.228771   3.234064   3.169559  0.128930   -0.500316
   2  16   13  0  1.163258  0.429827    1.549754    0.730421   25.235175   1.713257   1.371836  0.237570   -1.437139
   2  16   14  0  1.199150  0.416962    1.346137   -0.068710  357.078004   1.347890   1.344119  0.221985   -0.016985
   2  17  -13  0  1.207187  0.414186   -1.083529    1.511063  125.642936   1.859394   1.866357  0.164959    0.042207
   2  17  -10  0  1.113827  0.448903   -1.662279    2.749631  121.154907   3.213043   3.171717  0.129963   -0.317980
   2  17   -9  0  1.086712  0.460103   -0.238375   -1.931404  262.964102   1.946059   2.084600  0.172958    0.801008
   2  17   -8  0  1.061865  0.470870   -0.502715   -2.645483  259.240495   2.692824   2.674200  0.143308   -0.129955
   2  17   -7  0  1.039447  0.481025   -1.042743    1.769559  120.509447   2.053936   2.187129  0.162482    0.819740
   2  17   -6  0  1.019620  0.490379   -0.885830   -0.574285  212.955408   1.055698   1.313216  0.253821    1.014564
   2  17   -5  0  1.002537  0.498735    2.324158    1.297291   29.169238   2.661705   2.632937  0.142934   -0.201268
   2  17   -4  0  0.988340  0.505899    0.687499   -2.403824  285.960641   2.500205   2.430195  0.151131   -0.463242
   2  17   -3  0  0.977156  0.511689    1.341735    0.413735   17.137570   1.404076   1.221417  0.278209   -0.656551
   2  17   -2  0  0.969088  0.515949    2.772006    2.107778   37.248638   3.482348   3.626707  0.122845    1.175135
   2  17   -1  0  0.964215  0.518557    1.530651   -3.714821  292.393567   4.017808   3.985413  0.119411   -0.271292
   2  17    1  0  0.964215  0.518557   -1.530651   -3.714821  247.606433   4.017808   4.005966  0.118780   -0.099705
   2  17    2  0  0.969088  0.515949    2.772006   -2.107778  322.751362   3.482348   3.418847  0.125402   -0.506372
   2  17    3  0  0.977156  0.511689   -1.341735    0.413735  162.862430   1.404076   1.292203  0.258970   -0.431991
   2  17    4  0  0.988340  0.505899    0.687499    2.403824   74.039359   2.500205   2.507804  0.147608    0.051477
   2  17    5  0  1.002537  0.498735   -2.324158    1.297291  150.830762   2.661705   2.647194  0.142121   -0.102106
   2  17    6  0  1.019620  0.490379   -0.885830    0.574285  147.044592   1.055698   1.366838  0.241659    1.287518
   2  17    7  0  1.039447  0.481025    1.042743    1.769559   59.490553   2.053936   2.036442  0.168253   -0.103970
   2  17    8  0  1.061865  0.470870   -0.502715    2.645483  100.759505   2.692824   2.749900  0.139149    0.410180
   2  17    9  0  1.086712  0.460103    0.238375   -1.931404  277.035898   1.946059   1.697371  0.206028   -1.207053
   2  17   10  0  1.113827  0.448903   -1.662279   -2.749631  238.845093   3.213043   3.197504  0.129986   -0.119542
   2  17   13  0  1.207187  0.414186    1.083529    1.511063   54.357064   1.859394   1.821825  0.165262   -0.227332
   2  18  -10  0  1.162348  0.430164    1.075713    2.335488   65.269463   2.571315   2.524124  0.142281   -0.331677
   2  18   -7  0  1.091280  0.458178    2.207575    1.209342   28.714564   2.517121   2.513255  0.151611   -0.025494
   2  18   -6  0  1.072411  0.466239   -0.513105    1.776377  106.111318   1.848997   1.808630  0.196027   -0.205928
   2  18   -3  0  1.032121  0.484439    1.266317   -0.247315  348.949097   1.290242   1.326180  0.250757    0.143317
   2  18   -2  0  1.024487  0.488049   -1.328798    0.173034  172.580799   1.340016   1.723378  0.191293    2.004053
   2  18   -1  0  1.019878  0.490255   -2.564023   -0.868406  198.710668   2.707091   2.635535  0.142785   -0.501143
   2  18    0  0  1.018337  0.490996    1.249176    0.000000  360.000000   1.249176   1.210160  0.281576   -0.138565
   2  18    1  0  1.019878  0.490255    2.564023   -0.868406  341.289332   2.707091   2.604190  0.145996   -0.704823
   2  18    2  0  1.024487  0.488049   -1.328798   -0.173034  187.419201   1.340016   1.396556  0.235457    0.240126
   2  18    3  0  1.032121  0.484439   -1.266317   -0.247315  191.050903   1.290242   1.666859  0.198639    1.895987
   2  18    6  0  1.072411  0.466239   -0.513105   -1.776377  253.888682   1.848997   1.687262  0.207435   -0.779692
   2  18    7  0  1.091280  0.458178   -2.207575    1.209342  151.285436   2.517121   2.612061  0.145530    0.652380
   2  18   10  0  1.162348  0.430164    1.075713   -2.335488  294.730537   2.571315   2.431603  0.145044   -0.963242
   2  19  -10  0  1.211530  0.412701   -0.439243   -1.586076  254.520613   1.645773   1.520877  0.207661   -0.601442
   2  19   -9  0  1.186649  0.421355    0.807042    1.710049   64.735465   1.890921   1.897268  0.167943    0.037791
   2  19   -8  0  1.163937  0.429577    0.017683    2.275800   89.554826   2.275869   2.418905  0.144349    0.990906
   2  19   -7  0  1.143522  0.437246   -0.056013   -1.652485  268.058619   1.653434   1.560849  0.209114   -0.442749
   2  19   -4  0  1.097274  0.455675    1.165106    0.724060   31.859054   1.371763   1.389186  0.245906    0.070850
   2  19   -3  0  1.087211  0.459893   -0.696726   -1.213951  240.147102   1.399680   1.270843  0.271275   -0.474932
   2  19   -2  0  1.079965  0.462978    0.671208   -2.670521  284.108461   2.753580   2.882339  0.138668    0.928549
   2  19   -1  0  1.075594  0.464859   -1.975692   -0.215928  186.237225   1.987456   2.041477  0.175120    0.308477
   2  19    1  0  1.075594  0.464859    1.975692   -0.215928  353.762775   1.987456   2.038122  0.175435    0.288799
   2  19    2  0  1.079965  0.462978    0.671208    2.670521   75.891539   2.753580   2.640723  0.146601   -0.769820
   2  19    3  0  1.087211  0.459893    0.696726   -1.213951  299.852898   1.399680   1.486747  0.229439    0.379479
   2  19    6  0  1.125530  0.444235    0.400092   -1.347090  286.541644   1.405249   1.648280  0.198824    1.222339
   2  19    7  0  1.143522  0.437246    0.056013   -1.652485  271.941381   1.653434   1.463551  0.225440   -0.842276
   2  19    8  0  1.163937  0.429577    0.017683   -2.275800  270.445174   2.275869   2.344194  0.147698    0.462599
   2  19    9  0  1.186649  0.421355   -0.807042    1.710049  115.264535   1.890921   1.999135  0.160485    0.674297
   2  19   10  0  1.211530  0.412701   -0.439243    1.586076  105.479387   1.645773   1.701398  0.185027    0.300630
   2  20   -7  0  1.196121  0.418018    0.592497   -1.151236  297.233148   1.294757   1.389186  0.216359    0.436443
   2  20   -5  0  1.164189  0.429484    0.747641    0.920692   50.921911   1.186019   1.273532  0.250283    0.349659
   2  20   -4  0  1.151986  0.434033   -2.578557    1.859447  144.203908   3.179072   3.182487  0.125025    0.027317
   2  20   -2  0  1.135512  0.440330    2.503745   -0.034195  359.217522   2.503978   2.561799  0.144309    0.400673
   2  20   -1  0  1.131356  0.441948    1.570231    1.187748   37.104457   1.968850   2.076376  0.166526    0.645703
   2  20    0  0  1.129967  0.442491    1.763974    0.000000  360.000000   1.763974   1.727345  0.195260   -0.187590
   2  20    1  0  1.131356  0.441948   -1.570231    1.187748  142.895543   1.968850   1.797243  0.191018   -0.898384
   2  20    2  0  1.135512  0.440330    2.503745    0.034195    0.782478   2.503978   2.488629  0.144434   -0.106276
   2  20    4  0  1.151986  0.434033   -2.578557   -1.859447  215.796092   3.179072   3.173874  0.125378   -0.041457
   2  20    7  0  1.196121  0.418018   -0.592497   -1.151236  242.766852   1.294757   1.243627  0.244059   -0.209502
   2  21   -2  0  1.191118  0.419774    1.429979    0.867401   31.240294   1.672491   1.750954  0.174835    0.448784
   2  21    2  0  1.191118  0.419774    1.429979   -0.867401  328.759706   1.672491   1.719403  0.180632    0.259708
   3   0    1  0  0.189964  2.632077    0.000000   12.117926   90.000000  12.117926  12.066769  0.109098   -0.468908
   3   0    2  0  0.213325  2.343841   46.196877    0.000000  360.000000  46.196877  44.876285  0.399100   -3.308928
   3   0    3  0  0.247406  2.020971    0.000000   21.096446   90.000000  21.096446  21.086553  0.190226   -0.052007
   3   0    4  0  0.288431  1.733516  -14.020295    0.000000  180.000000  14.020295  14.061271  0.127603    0.321119
   3   0    5  0  0.333851  1.497676    0.000000    9.955942   90.000000   9.955942   9.892449  0.095581   -0.664283
   3   0    6  0  0.382100  1.308557   15.121555    0.000000  360.000000  15.121555  15.150163  0.138858    0.206026
   3   0    7  0  0.432234  1.156781    0.000000   30.540881   90.000000  30.540881  30.382989  0.273089   -0.578170
   3   0    8  0  0.483665  1.033773  -11.385771    0.000000  180.000000  11.385771  11.335714  0.111631   -0.448412
   3   0    9  0  0.536022  0.932798    0.000000   -9.057238  270.000000   9.057238   9.085806  0.097687    0.292443
   3   0   10  0  0.589056  0.848816    4.785791    0.000000    0.000000   4.785791   4.755058  0.082021   -0.374700
   3   0   11  0  0.642601  0.778088    0.000000   -8.676596  270.000000   8.676596   8.700668  0.102460    0.234946
   3   0   12  0  0.696538  0.717836    1.223475    0.000000  360.000000   1.223475   1.289552  0.176604    0.374156
   3   0   13  0  0.750783  0.665971    0.000000    6.276312   90.000000   6.276312   6.255987  0.098126   -0.207129
   3   0   15  0  0.859964  0.581420    0.000000   -6.458839  270.000000   6.458839   6.488495  0.105269    0.281713
   3   0   17  0  0.969806  0.515567    0.000000    9.590561   90.000000   9.590561   9.377506  0.123043   -1.731543
   3   0   18  0  1.024909  0.487848   -2.130253    0.000000  180.000000   2.130253   2.061492  0.169642   -0.405331
   3   0   19  0  1.080108  0.462917    0.000000   -5.971371  270.000000   5.971371   5.916415  0.114462   -0.480126
   3   0   20  0  1.135390  0.440377    1.346823    0.000000  360.000000   1.346823   1.406322  0.233495    0.254818
   3   0   21  0  1.190742  0.419906    0.000000   -4.591710  270.000000   4.591710   4.561131  0.106264   -0.287764
   3   1  -21  0  1.192066  0.419440   -2.080545   -1.643510  218.306694   2.651376   2.727411  0.128482    0.591797
   3   1  -20  0  1.136779  0.439839   -2.576036   -0.694897  195.096462   2.668116   2.598929  0.142127   -0.486798
   3   1  -19  0  1.081568  0.462292    1.475918   -1.558306  313.444633   2.146312   2.142876  0.171316   -0.020053
   3   1  -18  0  1.026447  0.487117    0.892021   -1.868172  295.523693   2.070209   1.906264  0.182886   -0.896436
   3   1  -17  0  0.971432  0.514704   -0.655861    5.400543   96.924289   5.440223   5.411999  0.113089   -0.249575
   3   1  -16  0  0.916540  0.545530   -5.914375    1.930646  161.921617   6.221513   6.184475  0.111662   -0.331696
   3   1  -15  0  0.861797  0.580183    1.025032   -0.755978  323.590630   1.273654   1.310608  0.216261    0.170876
   3   1  -14  0  0.807231  0.619401   -7.637455   -2.048839  195.016725   7.907494   7.879728  0.107557   -0.258147
   3   1  -13  0  0.752882  0.664115   11.183135    3.258217   16.243531  11.648111  11.509159  0.125552   -1.106731
   3   1  -12  0  0.698799  0.715513   14.326866    1.473228    5.871077  14.402412  14.356271  0.143243   -0.322121
   3   1  -11  0  0.645051  0.775132   -5.007958  -11.502715  246.473048  12.545601  12.485693  0.127259   -0.470754
   3   1  -10  0  0.591728  0.844982   -4.214023   -2.727176  212.909606   5.019510   4.961420  0.082059   -0.707904
   3   1   -9  0  0.538957  0.927718    7.003287    3.045054   23.499572   7.636647   7.634922  0.088351   -0.019521
   3   1   -8  0  0.486916  1.026870   15.503964   -8.754930  330.547028  17.805103  17.722814  0.161756   -0.508725
   3   1   -7  0  0.435869  1.147135    4.180850    6.602268   57.656190   7.814694   7.811255  0.084563   -0.040670
   3   1   -6  0  0.386207  1.294641   -2.648022    9.466126  105.628252   9.829525   9.827554  0.096922   -0.020333
   3   1   -5  0  0.338543  1.476915   -6.735150   -2.509241  200.433336   7.187387   7.256716  0.076316    0.908435
   3   1   -4  0  0.293850  1.701547   -9.597560    6.738952  144.925288  11.727174  11.671823  0.108090   -0.512086
   3   1   -3  0  0.253703  1.970810    7.533644    8.440267   48.248423  11.313438  11.411527  0.104828    0.935714
   3   1   -2  0  0.220597  2.266577    1.771671   -0.677093  339.084256   1.896648   1.971560  0.054556    1.373108
   3   1   -1  0  0.198095  2.524036  -43.459420  -42.593097  224.423201  60.851402  57.910914  0.512590   -5.736527
   3   1    0  0  0.190004  2.631528    0.000000    1.796809   90.000000   1.796809   1.829322  0.055073    0.590369
   3   1    1  0  0.198095  2.524036  -43.459420   42.593097  135.576799  60.851402  57.967726  0.514585   -5.603889
   3   1    2  0  0.220597  2.266577   -1.771671   -0.677093  200.915744   1.896648   1.859009  0.054167   -0.694880
   3   1    3  0  0.253703  1.970810    7.533644   -8.440267  311.751577  11.313438  11.452234  0.105356    1.317388
   3   1    4  0  0.293850  1.701547    9.597560    6.738952   35.074712  11.727174  11.736724  0.108664    0.087882
   3   1    5  0  0.338543  1.476915   -6.735150    2.509241  159.566664   7.187387   7.209409  0.076343    0.288463
   3   1    6  0  0.386207  1.294641    2.648022    9.466126   74.371748   9.829525   9.852938  0.097021    0.241322
   3   1    7  0  0.435869  1.147135    4.180850   -6.602268  302.343810   7.814694   7.871039  0.084792    0.664500
   3   1    8  0  0.486916  1.026870  -15.503964   -8.754930  209.452972  17.805103  17.811211  0.162497    0.037588
   3   1    9  0  0.538957  0.927718    7.003287   -3.045054  336.500428   7.636647   7.672921  0.088811    0.408448
   3   1   10  0  0.591728  0.844982    4.214023   -2.727176  327.090394   5.019510   5.050280  0.082657    0.372267
   3   1   11  0  0.645051  0.775132   -5.007958   11.502715  113.526952  12.545601  12.558106  0.127894    0.097778
   3   1   12  0  0.698799  0.715513  -14.326866    1.473228  174.128923  14.402412  14.316412  0.142922   -0.601729
   3   1   13  0  0.752882  0.664115   11.183135   -3.258217  343.756469  11.648111  11.654808  0.126340    0.053003
   3   1   14  0  0.807231  0.619401    7.637455   -2.048839  344.983275   7.907494   7.864080  0.107333   -0.404477
   3   1   15  0  0.861797  0.580183    1.025032    0.755978   36.409370   1.273654   1.276216  0.220057    0.011645
   3   1   16  0  0.916540  0.545530    5.914375    1.930646   18.078383   6.221513   6.190005  0.111561   -0.282427
   3   1   17  0  0.971432  0.514704   -0.655861   -5.400543  263.075711   5.440223   5.480480  0.112921    0.356509
   3   1   18  0  1.026447  0.487117   -0.892021   -1.868172  244.476307   2.070209   2.086240  0.169237    0.094726
   3   1   19  0  1.081568  0.462292    1.475918    1.558306   46.555367   2.146312   2.076376  0.175505   -0.398480
   3   1   20  0  1.136779  0.439839    2.576036   -0.694897  344.903538   2.668116   2.609440  0.141522   -0.414607
   3   1   21  0  1.192066  0.419440   -2.080545    1.643510  141.693306   2.651376   2.632937  0.131965   -0.139721
   3   2  -21  0  1.196030  0.418050   -1.424502   -0.861410  211.161751   1.664702   1.760698  0.171606    0.559400
   3   2  -20  0  1.140935  0.438237    2.574719   -1.998519  322.181073   3.259333   3.366402  0.123209    0.868997
   3   2  -19  0  1.085935  0.460433    3.096953   -0.498657  350.853014   3.136842   3.115114  0.134723   -0.161278
   3   2  -18  0  1.031048  0.484943   -3.070401    3.895473  128.245081   4.960048   4.919171  0.113294   -0.360805
   3   2  -17  0  0.976292  0.512142    0.446484    7.549830   86.615565   7.563021   7.517496  0.115590   -0.393845
   3   2  -16  0  0.921690  0.542482    4.619636   -4.902418  313.298954   6.736077   6.793012  0.112247    0.507228
   3   2  -15  0  0.867272  0.576521   -1.691932    2.292063  126.433618   2.848892   2.865672  0.120753    0.138955
   3   2  -14  0  0.813073  0.614951    1.967161    8.991145   77.658797   9.203825   9.175744  0.114450   -0.245357
   3   2  -13  0  0.759142  0.658638   -0.724744    3.351529  102.201928   3.428994   3.412837  0.101777   -0.158751
   3   2  -12  0  0.705540  0.708677   -7.478512    3.141493  157.214220   8.111542   8.139466  0.102802    0.271625
   3   2  -11  0  0.652348  0.766463   -0.538186  -11.824574  267.394028  11.836815  11.790245  0.123113   -0.378274
   3   2  -10  0  0.599674  0.833787    7.031953   -2.766078  338.527382   7.556424   7.482367  0.092952   -0.796727
   3   2   -9  0  0.547669  0.912961   12.389682   -6.534929  332.190627  14.007481  13.900969  0.134307   -0.793051
   3   2   -8  0  0.496542  1.006964  -11.517476   12.891774  131.777517  17.287281  17.200993  0.158076   -0.545868
   3   2   -7  0  0.446596  1.119580   -3.311524   -3.107166  223.176433   4.540999   4.491584  0.068320   -0.723293
   3   2   -6  0  0.398274  1.255416    7.359780  -15.490765  295.412748  17.150224  17.188058  0.155785    0.242863
   3   2   -5  0  0.352247  1.419458  -13.457865   -3.924959  196.259217  14.018539  13.982940  0.128572   -0.276876
   3   2   -4  0  0.309539  1.615306   -1.164078   -0.026129  181.285826   1.164372   1.158147  0.085911   -0.072449
   3   2   -3  0  0.271719  1.840133  -10.585271   15.828138  123.773137  19.041479  19.091876  0.171570    0.293739
   3   2   -2  0  0.241100  2.073825   -1.827290    3.797749  115.694570   4.214485   4.203528  0.053248   -0.205790
   3   2   -1  0  0.220699  2.265526   15.416011  -28.045024  298.797064  32.002762  31.696992  0.280726   -1.089212
   3   2    0  0  0.213466  2.342292    0.000000  -36.862733  270.000000  36.862733  36.421096  0.326999   -1.350580
   3   2    1  0  0.220699  2.265526   15.416011   28.045024   61.202936  32.002762  31.717603  0.280760   -1.015667
   3   2    2  0  0.241100  2.073825    1.827290    3.797749   64.305430   4.214485   4.222208  0.053830    0.143467
   3   2    3  0  0.271719  1.840133  -10.585271  -15.828138  236.226863  19.041479  18.985119  0.170725   -0.330122
   3   2    4  0  0.309539  1.615306    1.164078   -0.026129  358.714174   1.164372   1.143280  0.087120   -0.242102
   3   2    5  0  0.352247  1.419458  -13.457865    3.924959  163.740783  14.018539  14.157307  0.130145    1.066259
   3   2    6  0  0.398274  1.255416   -7.359780  -15.490765  244.587252  17.150224  17.312230  0.156851    1.032866
   3   2    7  0  0.446596  1.119580   -3.311524    3.107166  136.823567   4.540999   4.507553  0.068074   -0.491316
   3   2    8  0  0.496542  1.006964   11.517476   12.891774   48.222483  17.287281  17.260964  0.158722   -0.165811
   3   2    9  0  0.547669  0.912961   12.389682    6.534929   27.809373  14.007481  13.987589  0.134949   -0.147404
   3   2   10  0  0.599674  0.833787   -7.031953   -2.766078  201.472618   7.556424   7.449827  0.092898   -1.147456
   3   2   11  0  0.652348  0.766463   -0.538186   11.824574   92.605972  11.836815  11.797498  0.123037   -0.319558
   3   2   12  0  0.705540  0.708677    7.478512    3.141493   22.785780   8.111542   8.080821  0.102700   -0.299131
   3   2   13  0  0.759142  0.658638   -0.724744   -3.351529  257.798072   3.428994   3.378577  0.102841   -0.490245
   3   2   14  0  0.813073  0.614951   -1.967161    8.991145  102.341203   9.203825   9.209616  0.114777    0.050453
   3   2   15  0  0.867272  0.576521   -1.691932   -2.292063  233.566382   2.848892   2.799230  0.122472   -0.405503
   3   2   16  0  0.921690  0.542482   -4.619636   -4.902418  226.701046   6.736077   6.701220  0.112253   -0.310518
   3   2   17  0  0.976292  0.512142    0.446484   -7.549830  273.384435   7.563021   7.462677  0.115521   -0.868622
   3   2   18  0  1.031048  0.484943    3.070401    3.895473   51.754919   4.960048   4.939302  0.113530   -0.182737
   3   2   19  0  1.085935  0.460433    3.096953    0.498657    9.146986   3.136842   3.075316  0.135383   -0.454452
   3   2   20  0  1.140935  0.438237   -2.574719   -1.998519  217.818927   3.259333   3.230507  0.124193   -0.232107
   3   2   21  0  1.196030  0.418050   -1.424502    0.861410  148.838249   1.664702   1.560849  0.194010   -0.535296
   3   3  -21  0  1.202608  0.415763    0.498262    1.479880   71.392103   1.561508   1.411180  0.209532   -0.717449
   3   3  -20  0  1.147828  0.435605   -3.671156   -0.353793  185.504655   3.688165   3.748265  0.117786    0.510250
   3   3  -18  0  1.038671  0.481384   -0.827448    1.621382  117.036815   1.820316   1.834925  0.184570    0.079154
   3   3  -17  0  0.984339  0.507955    0.684070   -2.417129  285.802010   2.512064   2.575121  0.144926    0.435099
   3   3  -16  0  0.930210  0.537513    3.864689   -0.628680  350.760460   3.915490   3.910006  0.118176   -0.046409
   3   3  -15  0  0.876320  0.570568    2.909333    6.616630   66.264901   7.228002   7.221739  0.108848   -0.057541
   3   3  -14  0  0.822718  0.607741   -1.469004   -1.520193  225.981072   2.113991   2.082958  0.139365   -0.222679
   3   3  -13  0  0.769464  0.649803   -7.061556   -7.215047  225.615975  10.095666  10.033602  0.116971   -0.530593
   3   3  -12  0  0.716634  0.697706   -1.386292   -2.451644  240.513833   2.816446   2.801673  0.104540   -0.141310
   3   3  -11  0  0.664330  0.752638   12.040562    2.871319   13.412845  12.378190  12.314332  0.127083   -0.502489
   3   3  -10  0  0.612688  0.816077   -4.226453    5.059552  129.873405   6.592570   6.612295  0.089613    0.220119
   3   3   -9  0  0.561888  0.889857   -0.990498    1.614980  121.521578   1.894531   1.975028  0.097703    0.823897
   3   3   -8  0  0.512183  0.976214    0.109484   -2.465842  272.542273   2.468271   2.389015  0.081600   -0.971277
   3   3   -7  0  0.463924  1.077764    0.094404   -6.089887  270.888115   6.090619   6.078444  0.075906   -0.160389
   3   3   -6  0  0.417612  1.197283   28.177507    0.070120    0.142581  28.177594  28.140544  0.252711   -0.146610
   3   3   -5  0  0.373972  1.336997   -9.406205    7.035227  143.205912  11.746111  11.678857  0.110686   -0.607612
   3   3   -4  0  0.334053  1.496767    0.807524    0.651370   38.890549   1.037486   1.023249  0.102065   -0.139489
   3   3   -3  0  0.299347  1.670301  -14.780835  -21.457692  235.439522  26.055818  26.349508  0.236101    1.243921
   3   3   -2  0  0.271858  1.839196   26.859791  -17.281035  327.243608  31.938731  32.073232  0.287414    0.467971
   3   3   -1  0  0.253940  1.968970   16.499973   -6.475636  338.571809  17.725207  17.802180  0.159865    0.481483
   3   3    0  0  0.247679  2.018739    0.000000   37.290807   90.000000  37.290807  37.010086  0.327345   -0.857570
   3   3    1  0  0.253940  1.968970   16.499973    6.475636   21.428191  17.725207  17.492728  0.156797   -1.482676
   3   3    2  0  0.271858  1.839196  -26.859791  -17.281035  212.756392  31.938731  31.923740  0.286609   -0.052305
   3   3    3  0  0.299347  1.670301  -14.780835   21.457692  124.560478  26.055818  25.993631  0.233917   -0.265848
   3   3    4  0  0.334053  1.496767   -0.807524    0.651370  141.109451   1.037486   1.013168  0.103195   -0.235656
   3   3    5  0  0.373972  1.336997   -9.406205   -7.035227  216.794088  11.746111  11.741096  0.110976   -0.045187
   3   3    6  0  0.417612  1.197283  -28.177507    0.070120  179.857419  28.177594  27.992908  0.251342   -0.734801
   3   3    7  0  0.463924  1.077764    0.094404    6.089887   89.111885   6.090619   6.033243  0.075907   -0.755875
   3   3    8  0  0.512183  0.976214   -0.109484   -2.465842  267.457727   2.468271   2.463755  0.079041   -0.057131
   3   3    9  0  0.561888  0.889857   -0.990498   -1.614980  238.478422   1.894531   1.911641  0.101120    0.169212
   3   3   10  0  0.612688  0.816077    4.226453    5.059552   50.126595   6.592570   6.544155  0.088969   -0.544178
   3   3   11  0  0.664330  0.752638   12.040562   -2.871319  346.587155  12.378190  12.264215  0.127044   -0.897130
   3   3   12  0  0.716634  0.697706    1.386292   -2.451644  299.486167   2.816446   2.828414  0.104770    0.114237
   3   3   13  0  0.769464  0.649803   -7.061556    7.215047  134.384025  10.095666  10.033943  0.116967   -0.527696
   3   3   14  0  0.822718  0.607741    1.469004   -1.520193  314.018928   2.113991   2.002556  0.147232   -0.756872
   3   3   15  0  0.876320  0.570568    2.909333   -6.616630  293.735099   7.228002   7.197059  0.108261   -0.285820
   3   3   16  0  0.930210  0.537513   -3.864689   -0.628680  189.239540   3.915490   3.924854  0.116816    0.080162
   3   3   17  0  0.984339  0.507955    0.684070    2.417129   74.197990   2.512064   2.384714  0.155745   -0.817686
   3   3   18  0  1.038671  0.481384    0.827448    1.621382   62.963185   1.820316   2.054842  0.166613    1.407612
   3   3   20  0  1.147828  0.435605    3.671156   -0.353793  354.495345   3.688165   3.790927  0.116418    0.882704
   3   3   21  0  1.202608  0.415763    0.498262   -1.479880  288.607897   1.561508   1.644123  0.180572    0.457518
   3   4  -21  0  1.211757  0.412624    0.026270    1.487743   88.988402   1.487975   1.432836  0.211419   -0.260807
   3   4  -20  0  1.157410  0.431999    0.022076    1.582901   89.200987   1.583055   1.518626  0.210632   -0.305885
   3   4  -19  0  1.103232  0.453214    0.237753   -1.972401  276.873264   1.986679   2.117173  0.164798    0.791848
   3   4  -18  0  1.049250  0.476531    0.851938   -2.133934  291.763547   2.297710   2.138080  0.163053   -0.979007
   3   4  -17  0  0.995496  0.502262   -1.363130   -0.187911  187.848882   1.376021   1.477512  0.222928    0.455262
   3   4  -16  0  0.942008  0.530781   -4.851697    3.707214  142.616315   6.105932   6.164525  0.112031    0.523011
   3   4  -15  0  0.888834  0.562535    1.551518   -3.619393  293.203259   3.937920   3.974236  0.112662    0.322346
   3   4  -14  0  0.836034  0.598061   -0.593336    2.510320  103.298291   2.579487   2.615988  0.121866    0.299516
   3   4  -13  0  0.783685  0.638011    4.280579   -1.731172  337.980374   4.617393   4.643655  0.098305    0.267154
   3   4  -12  0  0.731883  0.683170    6.129642    4.031687   33.334360   7.336689   7.264256  0.100077   -0.723775
   3   4  -11  0  0.680752  0.734482   -2.714548    8.498616  107.714035   8.921617   8.922399  0.105704    0.007401
   3   4  -10  0  0.630456  0.793077    0.594308    1.086136   61.313561   1.238101   1.425654  0.144086    1.301669
   3   4   -9  0  0.581211  0.860272   -1.793411   -2.602891  235.432864   3.160912   3.242137  0.083392    0.974012
   3   4   -8  0  0.533310  0.937541    0.985639    0.037597    2.184461   0.986356   1.164041  0.140792    1.262042
   3   4   -7  0  0.487148  1.026382    9.648008   10.218470   46.644783  14.053512  14.067110  0.132460    0.102664
   3   4   -6  0  0.443270  1.127981  -14.401444   10.222851  144.631001  17.660925  17.729956  0.160717    0.429517
   3   4   -5  0  0.402422  1.242477  -13.356064   -6.043122  204.344982  14.659596  14.759831  0.136012    0.736954
   3   4   -4  0  0.365623  1.367531    9.766919   -4.969521  333.032482  10.958506  11.069062  0.105918    1.043795
   3   4   -3  0  0.334211  1.496061   20.658856  -19.497227  316.656981  28.406517  28.465030  0.255505    0.229008
   3   4   -2  0  0.309830  1.613786    6.544063   -7.416492  311.424096   9.890861   9.958638  0.095287    0.711300
   3   4   -1  0  0.294234  1.699327  -21.275496   11.831150  150.921880  24.343846  24.301250  0.218097   -0.195309
   3   4    0  0  0.288848  1.731013    0.000000  -38.721905  270.000000  38.721905  38.735623  0.349884    0.039207
   3   4    1  0  0.294234  1.699327  -21.275496  -11.831150  209.078120  24.343846  24.242887  0.218200   -0.462691
   3   4    2  0  0.309830  1.613786   -6.544063   -7.416492  228.575904   9.890861   9.929390  0.095222    0.404626
   3   4    3  0  0.334211  1.496061   20.658856   19.497227   43.343019  28.406517  28.370510  0.255147   -0.141122
   3   4    4  0  0.365623  1.367531   -9.766919   -4.969521  206.967518  10.958506  10.863440  0.104125   -0.912990
   3   4    5  0  0.402422  1.242477  -13.356064    6.043122  155.655018  14.659596  14.735005  0.136244    0.553484
   3   4    6  0  0.443270  1.127981   14.401444   10.222851   35.368999  17.660925  17.605037  0.160102   -0.349075
   3   4    7  0  0.487148  1.026382    9.648008  -10.218470  313.355217  14.053512  14.032284  0.132546   -0.160154
   3   4    8  0  0.533310  0.937541   -0.985639    0.037597  177.815539   0.986356   1.396556  0.117661    3.486283
   3   4    9  0  0.581211  0.860272   -1.793411    2.602891  124.567136   3.160912   3.133731  0.084113   -0.323149
   3   4   10  0  0.630456  0.793077   -0.594308    1.086136  118.686439   1.238101   1.371836  0.144829    0.923401
   3   4   11  0  0.680752  0.734482   -2.714548   -8.498616  252.285965   8.921617   8.889742  0.105707   -0.301536
   3   4   12  0  0.731883  0.683170   -6.129642    4.031687  146.665640   7.336689   7.350880  0.100769    0.140828
   3   4   13  0  0.783685  0.638011    4.280579    1.731172   22.019626   4.617393   4.543844  0.098973   -0.743115
   3   4   14  0  0.836034  0.598061    0.593336    2.510320   76.701709   2.579487   2.583081  0.123496    0.029103
   3   4   15  0  0.888834  0.562535    1.551518    3.619393   66.796741   3.937920   3.919620  0.114279   -0.160137
   3   4   16  0  0.942008  0.530781    4.851697    3.707214   37.383685   6.105932   6.088007  0.112320   -0.159591
   3   4   17  0  0.995496  0.502262   -1.363130    0.187911  172.151118   1.376021   1.300122  0.257002   -0.295324
   3   4   18  0  1.049250  0.476531   -0.851938   -2.133934  248.236453   2.297710   2.332488  0.151626    0.229366
   3   4   19  0  1.103232  0.453214    0.237753    1.972401   83.126736   1.986679   2.109077  0.165484    0.739639
   3   4   20  0  1.157410  0.431999   -0.022076    1.582901   90.799013   1.583055   1.493635  0.212068   -0.421653
   3   4   21  0  1.211757  0.412624    0.026270   -1.487743  271.011598   1.487975   1.336460  0.232774   -0.650912
   3   5  -18  0  1.062697  0.470501   -1.180965    0.978538  140.355148   1.533693   1.243627  0.264813   -1.095362
   3   5  -16  0  0.956963  0.522486   -8.057429    0.509705  176.380345   8.073535   8.159200  0.117429    0.729506
   3   5  -15  0  0.904668  0.552689   -1.733935    0.419610  166.396036   1.783985   1.664805  0.189610   -0.628557
   3   5  -14  0  0.852850  0.586270    1.344666   -2.768220  295.908212   3.077526   3.040629  0.115865   -0.318443
   3   5  -13  0  0.801599  0.623753   -1.726137    1.862885  132.817989   2.539663   2.569801  0.119973    0.251203
   3   5  -12  0  0.751034  0.665749   -0.166171    1.960225   94.845456   1.967256   2.041477  0.128046    0.579640
   3   5  -11  0  0.701300  0.712961   -6.202790   -1.173475  190.712888   6.312816   6.241202  0.093908   -0.762604
   3   5  -10  0  0.652590  0.766178    8.757689    0.332410    2.173695   8.763995   8.739907  0.102787   -0.234357
   3   5   -9  0  0.605149  0.826242   -0.434588    3.306410   97.487918   3.334849   3.316223  0.085716   -0.217297
   3   5   -8  0  0.559302  0.893972    7.420776    8.972807   50.408251  11.643848  11.580292  0.117009   -0.543171
   3   5   -7  0  0.515473  0.969983   -1.587381  -13.575468  263.330682  13.667960  13.676641  0.130216    0.066667
   3   5   -6  0  0.474223  1.054357   -1.992131   -7.501996  255.128502   7.761993   7.744386  0.085748   -0.205341
   3   5   -5  0  0.436283  1.146046   13.472021   -0.167287  359.288575  13.473060  13.603390  0.127115    1.025301
   3   5   -4  0  0.402590  1.241957    5.596848  -14.966283  290.503976  15.978559  15.909209  0.144977   -0.478348
   3   5   -3  0  0.374294  1.335848    1.253209   16.035997   85.531431  16.084891  16.030481  0.144947   -0.375383
   3   5   -2  0  0.352695  1.417654   -1.400023   17.531499   94.565813  17.587312  17.704656  0.158413    0.740748
   3   5   -1  0  0.339076  1.474594    0.138474  -11.794155  270.672672  11.794968  11.951946  0.111601    1.406608
   3   5    0  0  0.334414  1.495155    0.000000  -11.356453  270.000000  11.356453  11.358933  0.106838    0.023210
   3   5    1  0  0.339076  1.474594    0.138474   11.794155   89.327328  11.794968  11.827334  0.110743    0.292264
   3   5    2  0  0.352695  1.417654    1.400023   17.531499   85.434187  17.587312  17.588314  0.157704    0.006359
   3   5    3  0  0.374294  1.335848    1.253209  -16.035997  274.468569  16.084891  16.105652  0.146194    0.142008
   3   5    4  0  0.402590  1.241957   -5.596848  -14.966283  249.496024  15.978559  15.912220  0.145166   -0.456984
   3   5    5  0  0.436283  1.146046   13.472021    0.167287    0.711425  13.473060  13.569139  0.127184    0.755435
   3   5    6  0  0.474223  1.054357    1.992131   -7.501996  284.871498   7.761993   7.799858  0.086462    0.437931
   3   5    7  0  0.515473  0.969983   -1.587381   13.575468   96.669318  13.667960  13.763181  0.131146    0.726072
   3   5    8  0  0.559302  0.893972   -7.420776    8.972807  129.591749  11.643848  11.699348  0.118169    0.469666
   3   5    9  0  0.605149  0.826242   -0.434588   -3.306410  262.512082   3.334849   3.355203  0.085740    0.237388
   3   5   10  0  0.652590  0.766178   -8.757689    0.332410  177.826305   8.763995   8.829493  0.103692    0.631657
   3   5   11  0  0.701300  0.712961   -6.202790    1.173475  169.287112   6.312816   6.230227  0.094076   -0.877899
   3   5   12  0  0.751034  0.665749    0.166171    1.960225   85.154544   1.967256   1.961119  0.133668   -0.045912
   3   5   13  0  0.801599  0.623753   -1.726137   -1.862885  227.182011   2.539663   2.581756  0.118001    0.356720
   3   5   14  0  0.852850  0.586270   -1.344666   -2.768220  244.091788   3.077526   3.058581  0.115159   -0.164506
   3   5   15  0  0.904668  0.552689   -1.733935   -0.419610  193.603964   1.783985   1.715418  0.187807   -0.365095
   3   5   16  0  0.956963  0.522486    8.057429    0.509705    3.619655   8.073535   8.023027  0.116855   -0.432222
   3   5   18  0  1.062697  0.470501    1.180965    0.978538   39.644852   1.533693   1.565227  0.210963    0.149475
   3   5   20  0  1.169614  0.427492    0.566495    1.135357   63.482749   1.268838   1.178647  0.268674   -0.335690
   3   6  -17  0  1.026704  0.486995   -2.077340   -1.729676  219.782115   2.703168   2.638130  0.142637   -0.455968
   3   6  -15  0  0.923653  0.541329    2.024575    0.091495    2.587572   2.026642   2.069774  0.163510    0.263791
   3   6  -14  0  0.872962  0.572763   -2.168509    0.472664  167.703727   2.219423   2.283564  0.137497    0.466490
   3   6  -13  0  0.822965  0.607559    3.734091    1.345241   19.812030   3.969019   4.012793  0.102787    0.425869
   3   6  -12  0  0.773797  0.646164    2.698013    1.307180   25.850062   2.997998   2.966581  0.108083   -0.290675
   3   6  -11  0  0.725625  0.689061   -3.486302   -2.772200  218.490640   4.454144   4.403882  0.093451   -0.537836
   3   6  -10  0  0.678663  0.736743   -2.888686    8.437802  108.898666   8.918576   8.921632  0.105713    0.028910
   3   6   -9  0  0.633179  0.789666    2.923744    3.209938   47.671450   4.341887   4.294525  0.086117   -0.549973
   3   6   -8  0  0.589516  0.848154    0.661703    3.105648   77.972171   3.175358   3.180336  0.085057    0.058521
   3   6   -7  0  0.548108  0.912229   -6.400645    0.313280  177.197891   6.408307   6.447761  0.084400    0.467467
   3   6   -6  0  0.509507  0.981341    8.943594  -10.751638  309.754885  13.985192  14.112281  0.133501    0.951968
   3   6   -5  0  0.474397  1.053969    8.311989   11.026967   52.991473  13.808808  13.854616  0.130522    0.350959
   3   6   -4  0  0.443609  1.127119   -7.840481  -10.624645  233.574446  13.204402  13.180532  0.124155   -0.192260
   3   6   -3  0  0.418098  1.195891   -1.290350   10.508813   97.000162  10.587736  10.614596  0.103661    0.259112
   3   6   -2  0  0.398879  1.253514   10.275954   -0.037245  359.792334  10.276022  10.338285  0.101110    0.615793
   3   6   -1  0  0.386889  1.292361   -4.435011    7.419124  120.870178   8.643652   8.642269  0.088347   -0.015658
   3   6    0  0  0.382809  1.306136    0.000000   13.647766   90.000000  13.647766  13.519371  0.125357   -1.024230
   3   6    1  0  0.386889  1.292361   -4.435011   -7.419124  239.129822   8.643652   8.584269  0.088145   -0.673700
   3   6    2  0  0.398879  1.253514  -10.275954   -0.037245  180.207666  10.276022  10.298492  0.100834    0.222838
   3   6    3  0  0.418098  1.195891   -1.290350  -10.508813  262.999838  10.587736  10.590715  0.103897    0.028667
   3   6    4  0  0.443609  1.127119    7.840481  -10.624645  306.425554  13.204402  13.117557  0.123967   -0.700543
   3   6    5  0  0.474397  1.053969    8.311989  -11.026967  307.008527  13.808808  13.754477  0.129974   -0.418010
   3   6    6  0  0.509507  0.981341   -8.943594  -10.751638  230.245115  13.985192  13.924825  0.132586   -0.455308
   3   6    7  0  0.548108  0.912229   -6.400645   -0.313280  182.802109   6.408307   6.314239  0.084012   -1.119697
   3   6    8  0  0.589516  0.848154   -0.661703    3.105648  102.027829   3.175358   3.217772  0.085133    0.498204
   3   6    9  0  0.633179  0.789666    2.923744   -3.209938  312.328550   4.341887   4.323905  0.085520   -0.210270
   3   6   10  0  0.678663  0.736743    2.888686    8.437802   71.101334   8.918576   8.929683  0.106004    0.104775
   3   6   11  0  0.725625  0.689061   -3.486302    2.772200  141.509360   4.454144   4.449488  0.094044   -0.049511
   3   6   12  0  0.773797  0.646164   -2.698013    1.307180  154.149938   2.997998   2.998703  0.108066    0.006521
   3   6   13  0  0.822965  0.607559    3.734091   -1.345241  340.187970   3.969019   3.910881  0.102843   -0.565314
   3   6   14  0  0.872962  0.572763    2.168509    0.472664   12.296273   2.219423   2.365987  0.135484    1.081785
   3   6   15  0  0.923653  0.541329    2.024575   -0.091495  357.412428   2.026642   1.882785  0.177369   -0.811060
   3   6   17  0  1.026704  0.486995   -2.077340    1.729676  140.217885   2.703168   2.584406  0.144374   -0.822601
   3   7  -20  0  1.201552  0.416128    1.295193   -0.530302  337.733923   1.399552   1.294848  0.232229   -0.450865
   3   7  -16  0  0.995745  0.502137    1.741138   -1.983648  311.274894   2.639397   2.643313  0.142341    0.027512
   3   7  -15  0  0.945598  0.528766   -2.928248   -1.093049  200.469460   3.125603   2.965428  0.133386   -1.200835
   3   7  -14  0  0.896149  0.557943   -2.008595    7.510311  104.973047   7.774267   7.644328  0.113643   -1.143394
   3   7  -13  0  0.847521  0.589956   -1.416236   -0.285770  191.408057   1.444780   1.418435  0.197018   -0.133716
   3   7  -12  0  0.799864  0.625106    3.616763   -1.607802  336.032866   3.958030   4.005966  0.101214    0.473604
   3   7  -11  0  0.753361  0.663692   -1.066994    3.596885  106.522676   3.751807   3.767386  0.098469    0.158213
   3   7  -10  0  0.708240  0.705975   -3.954857   -2.634301  213.667287   4.751887   4.857574  0.091734    1.152094
   3   7   -9  0  0.664783  0.752125   -2.631883   -1.977821  216.924316   3.292200   3.346012  0.092286    0.583093
   3   7   -8  0  0.623337  0.802134   -1.260185   -0.237197  190.659717   1.282314   1.246375  0.161449   -0.222600
   3   7   -7  0  0.584332  0.855678   -4.713700   -0.356616  184.326485   4.727170   4.673037  0.081251   -0.666255
   3   7   -6  0  0.548287  0.911932   -1.124281    0.956707  139.603877   1.476244   1.610480  0.109988    1.220459
   3   7   -5  0  0.515823  0.969324   -2.581186   -1.974701  217.417303   3.249918   3.260029  0.074318    0.136050
   3   7   -4  0  0.487658  1.025310    3.356213   11.874134   74.217105  12.339337  12.413409  0.119655    0.619043
   3   7   -3  0  0.464572  1.076260    3.047969    1.170706   21.011477   3.265068   3.279911  0.068526    0.216611
   3   7   -2  0  0.447353  1.117685    9.504537   -8.632830  317.751595  12.839859  12.831149  0.121645   -0.071600
   3   7   -1  0  0.436696  1.144960   16.520232    2.010350    6.938220  16.642103  16.604417  0.151536   -0.248689
   3   7    0  0  0.433086  1.154505    0.000000  -12.095184  270.000000  12.095184  12.087168  0.115484   -0.069414
   3   7    1  0  0.436696  1.144960   16.520232   -2.010350  353.061780  16.642103  16.572859  0.151202   -0.457958
   3   7    2  0  0.447353  1.117685   -9.504537   -8.632830  222.248405  12.839859  12.824481  0.121709   -0.126353
   3   7    3  0  0.464572  1.076260    3.047969   -1.170706  338.988523   3.265068   3.322408  0.068682    0.834866
   3   7    4  0  0.487658  1.025310   -3.356213   11.874134  105.782895  12.339337  12.407067  0.119996    0.564441
   3   7    5  0  0.515823  0.969324   -2.581186    1.974701  142.582697   3.249918   3.280954  0.073834    0.420347
   3   7    6  0  0.548287  0.911932    1.124281    0.956707   40.396123   1.476244   1.580455  0.114568    0.909600
   3   7    7  0  0.584332  0.855678   -4.713700    0.356616  175.673515   4.727170   4.720391  0.081159   -0.083530
   3   7    8  0  0.623337  0.802134    1.260185   -0.237197  349.340283   1.282314   1.364333  0.145720    0.562854
   3   7    9  0  0.664783  0.752125   -2.631883    1.977821  143.075684   3.292200   3.394742  0.091960    1.115070
   3   7   10  0  0.708240  0.705975    3.954857   -2.634301  326.332713   4.751887   4.735589  0.092671   -0.175872
   3   7   11  0  0.753361  0.663692   -1.066994   -3.596885  253.477324   3.751807   3.828649  0.098686    0.778644
   3   7   12  0  0.799864  0.625106   -3.616763   -1.607802  203.967134   3.958030   3.980259  0.101003    0.220078
   3   7   13  0  0.847521  0.589956   -1.416236    0.285770  168.591943   1.444780   1.639956  0.171736    1.136490
   3   7   14  0  0.896149  0.557943    2.008595    7.510311   75.026953   7.774267   7.686288  0.113917   -0.772302
   3   7   15  0  0.945598  0.528766   -2.928248    1.093049  159.530540   3.125603   3.144631  0.128861    0.147665
   3   7   16  0  0.995745  0.502137   -1.741138   -1.983648  228.725106   2.639397   2.694595  0.142162    0.388271
   3   7   20  0  1.201552  0.416128   -1.295193   -0.530302  202.266077   1.399552   1.336460  0.226590   -0.278439
   3   8  -19  0  1.169865  0.427400   -0.608430   -2.109388  253.910364   2.195383   2.224359  0.151281    0.191540
   3   8  -18  0  1.119101  0.446787    1.092324    0.804299   36.364932   1.356491   1.416021  0.231582    0.257055
   3   8  -17  0  1.068866  0.467786    0.550492   -2.034754  285.138677   2.107905   2.180862  0.157906    0.462026
   3   8  -15  0  0.970303  0.515303   -0.514718   -3.011341  260.300364   3.055014   3.110717  0.130327    0.427408
   3   8  -14  0  0.922180  0.542194    1.033318    0.058433    3.236574   1.034969   1.235345  0.260034    0.770578
   3   8  -13  0  0.875000  0.571429   -1.305778   -0.076577  183.356272   1.308021   1.384251  0.208510    0.365590
   3   8  -12  0  0.828924  0.603192   -3.541032   -3.449438  224.249315   4.943433   4.928900  0.101710   -0.142894
   3   8  -11  0  0.784146  0.637636    1.389328    3.191946   66.478411   3.481200   3.455680  0.103538   -0.246476
   3   8  -10  0  0.740902  0.674853   -1.816250   -3.707290  243.899165   4.128288   4.140375  0.096155    0.125696
   3   8   -9  0  0.699477  0.714819   -3.273457    2.146351  146.747809   3.914376   3.873960  0.092974   -0.434706
   3   8   -8  0  0.660213  0.757331    5.884135    0.561705    5.452981   5.910885   5.872879  0.089829   -0.423093
   3   8   -7  0  0.623519  0.801901    3.670792    9.687667   69.247603  10.359807  10.312105  0.111092   -0.429394
   3   8   -6  0  0.589873  0.847640    7.421555    5.424708   36.164544   9.192765   9.222982  0.102595    0.294523
   3   8   -5  0  0.559826  0.893134   -1.807327    0.170826  174.600514   1.815382   1.802945  0.105574   -0.117803
   3   8   -4  0  0.533987  0.936353   -4.477181    9.173789  116.014254  10.208014  10.119852  0.104682   -0.842196
   3   8   -3  0  0.512990  0.974677    2.790645    2.528582   42.179480   3.765823   3.809835  0.072540    0.606712
   3   8   -2  0  0.497450  1.005125   -5.580390   -5.128424  222.583263   7.579017   7.616525  0.086295    0.434656
   3   8   -1  0  0.487889  1.024823   -1.167374    2.565413  114.467590   2.818529   2.819933  0.072523    0.019360
   3   8    0  0  0.484660  1.031651    0.000000   -3.958309  270.000000   3.958309   4.006820  0.069779    0.695197
   3   8    1  0  0.487889  1.024823   -1.167374   -2.565413  245.532410   2.818529   2.808992  0.074064   -0.128777
   3   8    2  0  0.497450  1.005125    5.580390   -5.128424  317.416737   7.579017   7.545664  0.086197   -0.386935
   3   8    3  0  0.512990  0.974677    2.790645   -2.528582  317.820520   3.765823   3.724454  0.072362   -0.571693
   3   8    4  0  0.533987  0.936353    4.477181    9.173789   63.985746  10.208014  10.220114  0.105674    0.114502
   3   8    5  0  0.559826  0.893134   -1.807327   -0.170826  185.399486   1.815382   1.842369  0.105148    0.256654
   3   8    6  0  0.589873  0.847640   -7.421555    5.424708  143.835456   9.192765   9.136880  0.102436   -0.545565
   3   8    7  0  0.623519  0.801901    3.670792   -9.687667  290.752397  10.359807  10.279203  0.111452   -0.723222
   3   8    8  0  0.660213  0.757331   -5.884135    0.561705  174.547019   5.910885   5.909471  0.090440   -0.015640
   3   8    9  0  0.699477  0.714819   -3.273457   -2.146351  213.252191   3.914376   3.834007  0.093967   -0.855286
   3   8   10  0  0.740902  0.674853    1.816250   -3.707290  296.100835   4.128288   4.112180  0.095978   -0.167831
   3   8   11  0  0.784146  0.637636    1.389328   -3.191946  293.521589   3.481200   3.445764  0.104869   -0.337902
   3   8   12  0  0.828924  0.603192    3.541032   -3.449438  315.750685   4.943433   4.990302  0.101132    0.463438
   3   8   13  0  0.875000  0.571429   -1.305778    0.076577  176.643728   1.308021   1.681167  0.171581    2.174752
   3   8   14  0  0.922180  0.542194   -1.033318    0.058433  176.763426   1.034969   1.442356  0.218141    1.867543
   3   8   15  0  0.970303  0.515303   -0.514718    3.011341   99.699636   3.055014   3.139186  0.129094    0.652019
   3   8   16  0  1.019235  0.490564   -0.154441   -1.235717  262.876051   1.245330   1.221417  0.274588   -0.087087
   3   8   17  0  1.068866  0.467786    0.550492    2.034754   74.861323   2.107905   2.154024  0.161747    0.285132
   3   8   19  0  1.169865  0.427400   -0.608430    2.109388  106.089636   2.195383   2.171428  0.155249   -0.154300
   3   9  -18  0  1.142817  0.437515    1.954376   -1.135737  329.838048   2.260417   2.212019  0.153849   -0.314579
   3   9  -16  0  1.045219  0.478369    1.232191    0.198857    9.167608   1.248134   1.276216  0.263048    0.106755
   3   9  -15  0  0.997562  0.501222   -0.908987    1.108141  129.361354   1.433260   1.637868  0.197886    1.033971
   3   9  -14  0  0.950820  0.525862    2.021475    1.451558   35.680945   2.488650   2.459585  0.146247   -0.198738
   3   9  -13  0  0.905134  0.552404   -4.433014   -1.073238  193.609514   4.561080   4.457939  0.113508   -0.908675
   3   9  -12  0  0.860672  0.580941   -4.230740    2.058171  154.058004   4.704809   4.772297  0.103656    0.651075
   3   9  -11  0  0.817635  0.611520   -1.636188   -2.102646  232.111497   2.664251   2.744918  0.117185    0.688381
   3   9  -10  0  0.776260  0.644114   -0.674392   -1.292885  242.452656   1.458203   1.514113  0.169994    0.328892
   3   9   -9  0  0.736825  0.678587   -7.857446    2.051461  165.367569   8.120834   8.066836  0.104170   -0.518370
   3   9   -8  0  0.699660  0.714633    0.696761    1.093763   57.501600   1.296839   1.371836  0.167344    0.448156
   3   9   -7  0  0.665145  0.751716    6.406748    2.144620   18.507654   6.756169   6.578053  0.093251   -1.910065
   3   9   -6  0  0.633714  0.789000   -1.827008   -1.560228  220.496666   2.402555   2.445634  0.098523    0.437256
   3   9   -5  0  0.605845  0.825293    5.941606    3.078987   27.393551   6.691998   6.778893  0.089427    0.971685
   3   9   -4  0  0.582052  0.859030   -3.851379   -1.026378  194.922304   3.985796   3.989704  0.080573    0.048499
   3   9   -3  0  0.562851  0.888334    4.877295   -2.942354  328.898436   5.696091   5.679768  0.081920   -0.199263
   3   9   -2  0  0.548726  0.911202  -11.358919    3.803877  161.485323  11.978920  12.013056  0.119656    0.285279
   3   9   -1  0  0.540073  0.925801   -3.558840   -0.168305  182.707613   3.562817   3.668918  0.075384    1.407472
   3   9    0  0  0.537157  0.930826    0.000000   -7.456347  270.000000   7.456347   7.452124  0.087292   -0.048386
   3   9    1  0  0.540073  0.925801   -3.558840    0.168305  177.292387   3.562817   3.573482  0.075484    0.141289
   3   9    2  0  0.548726  0.911202   11.358919    3.803877   18.514677  11.978920  12.006788  0.120294    0.231659
   3   9    3  0  0.562851  0.888334    4.877295    2.942354   31.101564   5.696091   5.650777  0.082346   -0.550293
   3   9    4  0  0.582052  0.859030    3.851379   -1.026378  345.077696   3.985796   4.095505  0.081007    1.354316
   3   9    5  0  0.605845  0.825293    5.941606   -3.078987  332.606449   6.691998   6.675641  0.089271   -0.183230
   3   9    6  0  0.633714  0.789000    1.827008   -1.560228  319.503334   2.402555   2.428787  0.099235    0.264346
   3   9    7  0  0.665145  0.751716    6.406748   -2.144620  341.492346   6.756169   6.778893  0.094032    0.241668
   3   9    8  0  0.699660  0.714633   -0.696761    1.093763  122.498400   1.296839   1.430446  0.162298    0.823214
   3   9    9  0  0.736825  0.678587   -7.857446   -2.051461  194.632431   8.120834   8.184323  0.105196    0.603531
   3   9   10  0  0.776260  0.644114    0.674392   -1.292885  297.547344   1.458203   1.652427  0.156502    1.241028
   3   9   11  0  0.817635  0.611520   -1.636188    2.102646  127.888503   2.664251   2.551092  0.122305   -0.925225
   3   9   12  0  0.860672  0.580941    4.230740    2.058171   25.941996   4.704809   4.713863  0.104227    0.086863
   3   9   13  0  0.905134  0.552404   -4.433014    1.073238  166.390486   4.561080   4.421717  0.112873   -1.234688
   3   9   14  0  0.950820  0.525862   -2.021475    1.451558  144.319055   2.488650   2.498235  0.145299    0.065962
   3   9   15  0  0.997562  0.501222   -0.908987   -1.108141  230.638646   1.433260   1.523125  0.217750    0.412701
   3   9   18  0  1.142817  0.437515   -1.954376   -1.135737  210.161952   2.260417   2.230504  0.154128   -0.194077
   3  10  -18  0  1.168753  0.427806    0.234730   -2.237516  275.988782   2.249795   2.417490  0.141430    1.185712
   3  10  -16  0  1.073516  0.465759   -1.231888   -0.029806  181.386012   1.232248   1.386721  0.249442    0.619270
   3  10  -15  0  1.027173  0.486773   -2.002328   -2.155000  227.103161   2.941657   2.791886  0.138237   -1.083439
   3  10  -14  0  0.981841  0.509247   -1.587926   -2.108356  233.014459   2.639446   2.734928  0.139952    0.682248
   3  10  -13  0  0.937668  0.533238   -2.494257    2.082056  140.146902   3.249042   3.257930  0.126383    0.070321
   3  10  -12  0  0.894824  0.558769    4.782060    1.855962   21.211693   5.129590   5.131606  0.109181    0.018470
   3  10  -10  0  0.813961  0.614280   -2.707159   -2.930325  227.266937   3.989425   4.003402  0.103035    0.135654
   3  10   -9  0  0.776444  0.643962    3.175575    2.380421   36.855338   3.968713   3.966480  0.100478   -0.022221
   3  10   -8  0  0.741268  0.674520    0.240831   -5.497919  272.508185   5.503192   5.530202  0.095490    0.282858
   3  10   -7  0  0.708782  0.705436   -1.597881   -2.123691  233.041926   2.657685   2.569801  0.108824   -0.807577
   3  10   -5  0  0.653454  0.765165   -3.955135    1.083491  164.679944   4.100860   4.150280  0.087489    0.564874
   3  10   -4  0  0.631457  0.791819   -1.086772   -2.779303  248.643341   2.984225   2.999844  0.091505    0.170690
   3  10   -3  0  0.613804  0.814592   -2.633216    6.788404  111.201232   7.281227   7.337835  0.093390    0.606155
   3  10   -2  0  0.600877  0.832117    6.598887   10.947783   58.920104  12.782772  12.788946  0.127995    0.048232
   3  10   -1  0  0.592986  0.843191    7.592599   -0.008001  359.939622   7.592603   7.572371  0.093206   -0.217069
   3  10    0  0  0.590332  0.846981    0.000000    5.329244   90.000000   5.329244   5.401240  0.083636    0.860817
   3  10    1  0  0.592986  0.843191    7.592599    0.008001    0.060378   7.592603   7.582757  0.093077   -0.105787
   3  10    2  0  0.600877  0.832117   -6.598887   10.947783  121.079896  12.782772  12.744992  0.127627   -0.296022
   3  10    3  0  0.613804  0.814592   -2.633216   -6.788404  248.798768   7.281227   7.357859  0.093603    0.818695
   3  10    4  0  0.631457  0.791819    1.086772   -2.779303  291.356659   2.984225   2.998703  0.091541    0.158160
   3  10    5  0  0.653454  0.765165   -3.955135   -1.083491  195.320056   4.100860   4.077083  0.088237   -0.269463
   3  10    7  0  0.708782  0.705436   -1.597881    2.123691  126.958074   2.657685   2.721131  0.105143    0.603428
   3  10    8  0  0.741268  0.674520   -0.240831   -5.497919  267.491815   5.503192   5.512850  0.095796    0.100823
   3  10    9  0  0.776444  0.643962    3.175575   -2.380421  323.144662   3.968713   3.801743  0.101252   -1.649051
   3  10   10  0  0.813961  0.614280    2.707159   -2.930325  312.733063   3.989425   3.904751  0.103909   -0.814888
   3  10   11  0  0.853511  0.585815    0.805618    0.688469   40.516713   1.059721   1.084926  0.261824    0.096265
   3  10   12  0  0.894824  0.558769   -4.782060    1.855962  158.788307   5.129590   5.162850  0.109183    0.304630
   3  10   13  0  0.937668  0.533238   -2.494257   -2.082056  219.853098   3.249042   3.089747  0.130094   -1.224464
   3  10   14  0  0.981841  0.509247    1.587926   -2.108356  306.985541   2.639446   2.605503  0.144527   -0.234854
   3  10   15  0  1.027173  0.486773   -2.002328    2.155000  132.896839   2.941657   2.839281  0.138345   -0.740003
   3  10   16  0  1.073516  0.465759    1.231888   -0.029806  358.613988   1.232248   1.249117  0.273806    0.061609
   3  10   17  0  1.120745  0.446132    0.845245    0.904884   46.951708   1.238246   1.262739  0.263172    0.093070
   3  10   18  0  1.168753  0.427806   -0.234730   -2.237516  264.011218   2.249795   2.336884  0.145067    0.600340
   3  11  -18  0  1.196766  0.417793    0.431797    1.567896   74.602506   1.626267   1.639956  0.188141    0.072756
   3  11  -17  0  1.149928  0.434810    0.192727    1.709501   83.567695   1.720330   1.934770  0.172130    1.245802
   3  11  -16  0  1.103948  0.452920    2.034466   -1.218540  329.080578   2.371474   2.389015  0.153913    0.113963
   3  11  -15  0  1.058938  0.472171   -0.433707   -1.194526  250.045107   1.270825   1.265446  0.265879   -0.020229
   3  11  -13  0  0.972361  0.514212    2.727262    0.836735   17.056227   2.852733   2.911866  0.134727    0.438915
   3  11  -12  0  0.931115  0.536991    0.758371   -1.548942  296.086633   1.724629   1.711424  0.190547   -0.069301
   3  11  -11  0  0.891485  0.560862   -0.123992   -1.827307  266.118133   1.831509   1.758754  0.178298   -0.408054
   3  11   -9  0  0.818003  0.611244    3.708402   -1.322523  340.372295   3.937171   3.825967  0.105189   -1.057184
   3  11   -8  0  0.784693  0.637192   -8.335458    4.905883  149.520808   9.671998   9.630248  0.115456   -0.361608
   3  11   -7  0  0.754080  0.663060   -6.442029    7.558328  130.441245   9.931166   9.916976  0.115570   -0.122776
   3  11   -6  0  0.726506  0.688225   -0.646892   -3.632299  259.901826   3.689453   3.694013  0.096672    0.047165
   3  11   -5  0  0.702329  0.711917   -2.108283   -0.692613  198.186389   2.219138   2.259463  0.113396    0.355616
   3  11   -4  0  0.681911  0.733233   -6.793815   -2.788118  202.312783   7.343672   7.294340  0.097281   -0.507115
   3  11   -3  0  0.665598  0.751205   -2.376585   -1.873508  218.249393   3.026250   3.152239  0.094776    1.329330
   3  11   -2  0  0.653696  0.764882    2.555702    3.247489   51.798041   4.132529   4.108851  0.087540   -0.270483
   3  11   -1  0  0.646449  0.773456    5.448633   -0.442409  355.357981   5.466565   5.474233  0.088219    0.086920
   3  11    1  0  0.646449  0.773456    5.448633    0.442409    4.642019   5.466565   5.437229  0.087549   -0.335071
   3  11    2  0  0.653696  0.764882   -2.555702    3.247489  128.201959   4.132529   4.162628  0.088064    0.341792
   3  11    3  0  0.665598  0.751205   -2.376585    1.873508  141.750607   3.026250   3.006680  0.095989   -0.203877
   3  11    4  0  0.681911  0.733233    6.793815   -2.788118  337.687217   7.343672   7.428209  0.097838    0.864044
   3  11    5  0  0.702329  0.711917   -2.108283    0.692613  161.813611   2.219138   2.265512  0.114667    0.404429
   3  11    6  0  0.726506  0.688225    0.646892   -3.632299  280.098174   3.689453   3.650218  0.096901   -0.404903
   3  11    7  0  0.754080  0.663060   -6.442029   -7.558328  229.558755   9.931166   9.864739  0.115487   -0.575189
   3  11    8  0  0.784693  0.637192    8.335458    4.905883   30.479192   9.671998   9.547820  0.115740   -1.072913
   3  11    9  0  0.818003  0.611244    3.708402    1.322523   19.627705   3.937171   3.897735  0.104101   -0.378825
   3  11   10  0  0.853696  0.585688   -0.554929    0.864265  122.703771   1.027084   1.149250  0.243045    0.502649
   3  11   11  0  0.891485  0.560862   -0.123992    1.827307   93.881867   1.831509   1.733277  0.179019   -0.548721
   3  11   12  0  0.931115  0.536991   -0.758371   -1.548942  243.913367   1.724629   1.633684  0.198462   -0.458249
   3  11   13  0  0.972361  0.514212    2.727262   -0.836735  342.943773   2.852733   2.914216  0.135844    0.452599
   3  11   16  0  1.103948  0.452920   -2.034466   -1.218540  210.919422   2.371474   2.354389  0.156337   -0.109282
   3  11   17  0  1.149928  0.434810    0.192727   -1.709501  276.432305   1.720330   1.558655  0.206920   -0.781342
   3  11   18  0  1.196766  0.417793   -0.431797    1.567896  105.397494   1.626267   1.369339  0.223071   -1.151778
   3  12  -17  0  1.181063  0.423347    1.021943    1.613734   57.654803   1.910106   1.890040  0.168648   -0.118981
   3  12  -16  0  1.136344  0.440008   -1.051890   -1.808586  239.817313   2.092237   2.086240  0.165670   -0.036195
   3  12  -15  0  1.092668  0.457595    0.022042    2.841312   89.555524   2.841397   2.868059  0.140648    0.189562
   3  12  -14  0  1.050168  0.476114    0.440546   -2.846300  278.798328   2.880192   2.823571  0.137880   -0.410653
   3  12  -13  0  1.008990  0.495545   -2.200182   -2.948012  233.265006   3.678529   3.785508  0.121256    0.882254
   3  12  -12  0  0.969304  0.515834    0.685470   -4.273703  279.112210   4.328326   4.385976  0.116221    0.496033
   3  12  -11  0  0.931301  0.536883    0.949957    0.041342    2.491944   0.950856   1.155189  0.287564    0.710565
   3  12  -10  0  0.895194  0.558538    1.194810   -2.672101  294.091445   2.927062   2.907162  0.127559   -0.156006
   3  12   -9  0  0.861223  0.580570   -2.479195   -4.176127  239.304137   4.856588   4.846290  0.104203   -0.098819
   3  12   -8  0  0.829649  0.602664   -2.592660    2.541328  135.572848   3.630460   3.601143  0.107060   -0.273831
   3  12   -7  0  0.800757  0.624409   -1.118492    3.528037  107.590158   3.701090   3.754649  0.103495    0.517512
   3  12   -6  0  0.774846  0.645289   -1.074497    0.898315  140.103253   1.400541   1.463551  0.173999    0.362131
   3  12   -5  0  0.752225  0.664695    6.853855    1.370361   11.306638   6.989508   7.006259  0.100843    0.166111
   3  12   -4  0  0.733197  0.681945   -0.725659    4.208825   99.782397   4.270924   4.312018  0.095487    0.430370
   3  12   -3  0  0.718050  0.696330   -4.341613  -10.245535  247.034878  11.127470  11.137476  0.121711    0.082209
   3  12   -2  0  0.707031  0.707182    2.824135   -0.278032  354.377427   2.837788   2.795560  0.104777   -0.403024
   3  12   -1  0  0.700337  0.713942    1.616915    4.322474   69.490601   4.614996   4.602207  0.091618   -0.139598
   3  12    0  0  0.698092  0.716238    0.000000    2.507573   90.000000   2.507573   2.507804  0.107358    0.002153
   3  12    1  0  0.700337  0.713942    1.616915   -4.322474  290.509399   4.614996   4.710958  0.091683    1.046671
   3  12    2  0  0.707031  0.707182   -2.824135   -0.278032  185.622573   2.837788   3.036125  0.100851    1.966639
   3  12    3  0  0.718050  0.696330   -4.341613   10.245535  112.965122  11.127470  11.080494  0.121407   -0.386932
   3  12    4  0  0.733197  0.681945    0.725659    4.208825   80.217603   4.270924   4.256913  0.095107   -0.147316
   3  12    5  0  0.752225  0.664695    6.853855   -1.370361  348.693362   6.989508   7.010653  0.100779    0.209817
   3  12    6  0  0.774846  0.645289    1.074497    0.898315   39.896747   1.400541   1.509586  0.170568    0.639306
   3  12    7  0  0.800757  0.624409   -1.118492   -3.528037  252.409842   3.701090   3.622931  0.105424   -0.741374
   3  12    8  0  0.829649  0.602664    2.592660    2.541328   44.427152   3.630460   3.623876  0.107341   -0.061338
   3  12    9  0  0.861223  0.580570   -2.479195    4.176127  120.695863   4.856588   4.866019  0.104490    0.090266
   3  12   10  0  0.895194  0.558538   -1.194810   -2.672101  245.908555   2.927062   3.031613  0.123274    0.848117
   3  12   12  0  0.969304  0.515834   -0.685470   -4.273703  260.887790   4.328326   4.300099  0.116153   -0.243015
   3  12   13  0  1.008990  0.495545   -2.200182    2.948012  126.734994   3.678529   3.678232  0.122989   -0.002415
   3  12   14  0  1.050168  0.476114   -0.440546   -2.846300  261.201672   2.880192   2.780834  0.140110   -0.709143
   3  12   15  0  1.092668  0.457595    0.022042   -2.841312  270.444476   2.841397   2.795560  0.141911   -0.322998
   3  12   16  0  1.136344  0.440008    1.051890   -1.808586  300.182687   2.092237   2.222820  0.158012    0.826417
   3  12   17  0  1.181063  0.423347    1.021943   -1.613734  302.345197   1.910106   1.783866  0.177641   -0.710647
   3  13  -17  0  1.214000  0.411861    1.253228   -1.137043  317.782813   1.692173   1.829322  0.172759    0.793876
   3  13  -15  0  1.128189  0.443188    1.287033   -2.635987  296.024168   2.933408   2.915390  0.135787   -0.132694
   3  13  -13  0  1.047353  0.477394   -3.196254    2.264584  144.681967   3.917190   4.166736  0.117443    2.124819
   3  13  -11  0  0.972732  0.514016    3.042770    2.860801   43.234497   4.176437   4.137068  0.118310   -0.332764
   3  13  -10  0  0.938221  0.532923   -3.598746    1.483343  157.599355   3.892464   3.806240  0.120574   -0.715111
   3  13   -9  0  0.905865  0.551959    1.934569   -2.133742  312.197199   2.880176   2.838076  0.132077   -0.318754
   3  13   -8  0  0.875902  0.570840    2.893764   -2.057287  324.589539   3.550535   3.444771  0.113107   -0.935085
   3  13   -7  0  0.848586  0.589215    2.231358   -0.468931  348.131721   2.280100   2.201164  0.138013   -0.571943
   3  13   -6  0  0.824180  0.606663   -7.137879    0.306883  177.538162   7.144473   7.160835  0.105422    0.155200
   3  13   -5  0  0.802950  0.622704    2.488043   -1.759897  324.726620   3.047556   3.080875  0.110835    0.300618
   3  13   -4  0  0.785153  0.636819    4.341223    0.284914    3.754932   4.350562   4.334970  0.099815   -0.156215
   3  13   -3  0  0.771027  0.648486   -6.063776    2.575800  156.984950   6.588181   6.638634  0.100233    0.503356
   3  13   -2  0  0.760776  0.657224   -5.228675   -1.974701  200.689926   5.589140   5.670121  0.097390    0.831505
   3  13   -1  0  0.754559  0.662639   -2.888448    7.155917  111.981208   7.716882   7.720047  0.103971    0.030435
   3  13    0  0  0.752475  0.664474    0.000000    6.756150   90.000000   6.756150   6.700199  0.099817   -0.560541
   3  13    1  0  0.754559  0.662639   -2.888448   -7.155917  248.018792   7.716882   7.728021  0.104311    0.106779
   3  13    2  0  0.760776  0.657224    5.228675   -1.974701  339.310074   5.589140   5.645324  0.097825    0.574332
   3  13    3  0  0.771027  0.648486   -6.063776   -2.575800  203.015050   6.588181   6.522682  0.100444   -0.652090
   3  13    4  0  0.785153  0.636819   -4.341223    0.284914  176.245068   4.350562   4.349154  0.099482   -0.014152
   3  13    5  0  0.802950  0.622704    2.488043    1.759897   35.273380   3.047556   3.171717  0.109781    1.130989
   3  13    6  0  0.824180  0.606663    7.137879    0.306883    2.461838   7.144473   7.233574  0.105786    0.842272
   3  13    7  0  0.848586  0.589215    2.231358    0.468931   11.868279   2.280100   2.329552  0.133056    0.371663
   3  13    8  0  0.875902  0.570840   -2.893764   -2.057287  215.410461   3.550535   3.425846  0.112720   -1.106185
   3  13    9  0  0.905865  0.551959    1.934569    2.133742   47.802801   2.880176   2.853706  0.132575   -0.199658
   3  13   10  0  0.938221  0.532923    3.598746    1.483343   22.400645   3.892464   3.893343  0.118698    0.007403
   3  13   11  0  0.972732  0.514016    3.042770   -2.860801  316.765503   4.176437   4.303281  0.116882    1.085226
   3  13   13  0  1.047353  0.477394   -3.196254   -2.264584  215.318033   3.917190   3.954384  0.119485    0.311288
   3  13   15  0  1.128189  0.443188    1.287033    2.635987   63.975832   2.933408   3.144631  0.128861    1.639162
   3  13   16  0  1.170540  0.427153   -1.115283    0.066929  176.565765   1.117290   1.284234  0.244400    0.683081
   3  13   17  0  1.214000  0.411861    1.253228    1.137043   42.217187   1.692173   1.776177  0.176355    0.476334
   3  14  -16  0  1.206383  0.414462    1.055568    1.259564   50.035570   1.643388   1.774250  0.172290    0.759542
   3  14  -15  0  1.165336  0.429061    0.871628   -1.790351  295.959030   1.991254   2.076376  0.162946    0.522395
   3  14  -13  0  1.087265  0.459870    1.164085    2.604715   65.919431   2.853004   2.918908  0.139305    0.473091
   3  14  -12  0  1.050540  0.475946   -1.750566    0.398762  167.167529   1.795408   1.654496  0.200327   -0.703411
   3  14  -11  0  1.015581  0.492329    1.126853   -0.737340  326.801846   1.346651   1.215801  0.279877   -0.467524
   3  14  -10  0  0.982577  0.508866    1.398791    2.745601   63.002697   3.081387   2.988416  0.134710   -0.690156
   3  14   -9  0  0.951729  0.525359   -4.943850   -1.030071  191.769427   5.050019   5.078657  0.113789    0.251670
   3  14   -8  0  0.923256  0.541562   -0.517777   -5.962439  265.036901   5.984879   6.028136  0.111721    0.387192
   3  14   -7  0  0.897383  0.557176    0.852581   -2.807434  286.892857   2.934038   2.789434  0.130632   -1.106961
   3  14   -6  0  0.874340  0.571860   -2.151843    0.783371  159.996146   2.289999   2.374649  0.134960    0.627222
   3  14   -5  0  0.854357  0.585235    2.008509   -6.216712  287.904726   6.533117   6.635541  0.105518    0.970674
   3  14   -4  0  0.837653  0.596906    1.685142   -0.024790  359.157202   1.685324   1.631588  0.172720   -0.311116
   3  14   -3  0  0.824427  0.606482    1.948834    2.696511   54.143447   3.327029   3.249517  0.110331   -0.702548
   3  14   -2  0  0.814848  0.613611   -3.312720   -2.320568  215.011340   4.044644   4.004257  0.103012   -0.392065
   3  14   -1  0  0.809046  0.618012   -2.128765   -4.175022  242.983824   4.686411   4.652489  0.101121   -0.335457
   3  14    0  0  0.807103  0.619499    0.000000    9.108673   90.000000   9.108673   9.065824  0.113562   -0.377315
   3  14    1  0  0.809046  0.618012   -2.128765    4.175022  117.016176   4.686411   4.728358  0.100942    0.415557
   3  14    2  0  0.814848  0.613611    3.312720   -2.320568  324.988660   4.044644   4.113844  0.103610    0.667887
   3  14    3  0  0.824427  0.606482    1.948834   -2.696511  305.856553   3.327029   3.241082  0.110628   -0.776905
   3  14    4  0  0.837653  0.596906   -1.685142   -0.024790  180.842798   1.685324   1.569593  0.182872   -0.632854
   3  14    5  0  0.854357  0.585235    2.008509    6.216712   72.095274   6.533117   6.578573  0.105390    0.431319
   3  14    6  0  0.874340  0.571860    2.151843    0.783371   20.003854   2.289999   2.373207  0.133518    0.623198
   3  14    7  0  0.897383  0.557176    0.852581    2.807434   73.107143   2.934038   2.917736  0.129529   -0.125855
   3  14    8  0  0.923256  0.541562    0.517777   -5.962439  274.963099   5.984879   5.972823  0.111608   -0.108016
   3  14    9  0  0.951729  0.525359   -4.943850    1.030071  168.230573   5.050019   5.069216  0.114006    0.168379
   3  14   10  0  0.982577  0.508866   -1.398791    2.745601  116.997303   3.081387   3.091961  0.131152    0.080626
   3  14   11  0  1.015581  0.492329    1.126853    0.737340   33.198154   1.346651   1.423251  0.238812    0.320757
   3  14   12  0  1.050540  0.475946    1.750566    0.398762   12.832471   1.795408   1.764581  0.190634   -0.161712
   3  14   13  0  1.087265  0.459870    1.164085   -2.604715  294.080569   2.853004   2.976944  0.136458    0.908264
   3  14   15  0  1.165336  0.429061    0.871628    1.790351   64.040970   1.991254   2.049840  0.161611    0.362511
   3  14   16  0  1.206383  0.414462   -1.055568    1.259564  129.964430   1.643388   1.500492  0.203004   -0.703905
   3  15  -15  0  1.203959  0.415297    1.778376    0.037602    1.211285   1.778774   1.882785  0.165373    0.628949
   3  15  -14  0  1.165523  0.428992    1.054668   -1.504336  305.033720   1.837213   1.789611  0.179131   -0.265738
   3  15  -13  0  1.128562  0.443041    5.011451   -0.279014  356.813326   5.019212   5.084044  0.112978    0.573848
   3  15  -12  0  1.093226  0.457362   -2.436641    0.945426  158.793557   2.613628   2.548408  0.150815   -0.432451
   3  15  -11  0  1.059676  0.471842    1.048217    0.451649   23.309927   1.141379   1.349201  0.245514    0.846476
   3  15  -10  0  1.028088  0.486340    5.858355   -1.939387  341.683061   6.171024   6.183922  0.112800    0.114340
   3  15   -9  0  0.998648  0.500677   -1.483766   -0.134350  185.173835   1.489836   1.470548  0.232437   -0.082981
   3  15   -8  0  0.971550  0.514641   -2.897276   -2.278852  218.186812   3.686106   3.603043  0.122697   -0.676975
   3  15   -7  0  0.946997  0.527985    1.272547   -0.762380  329.074253   1.483442   1.354264  0.247481   -0.521972
   3  15   -6  0  0.925191  0.540429   -0.029741    3.589381   90.474736   3.589504   3.505815  0.123189   -0.679357
   3  15   -5  0  0.906330  0.551675   -4.407127   -0.107193  181.393313   4.408430   4.389875  0.112914   -0.164333
   3  15   -4  0  0.890601  0.561418    1.350448    0.617987   24.589596   1.485132   1.449456  0.214111   -0.166626
   3  15   -3  0  0.878173  0.569364    3.677816    0.217747    3.388266   3.684257   3.735463  0.114421    0.447525
   3  15   -1  0  0.863750  0.578871   -4.532621    0.450387  174.325387   4.554943   4.602207  0.105293    0.448881
   3  15    0  0  0.861930  0.580093    0.000000   -1.798972  270.000000   1.798972   1.711424  0.170432   -0.513683
   3  15    1  0  0.863750  0.578871   -4.532621   -0.450387  185.674613   4.554943   4.484723  0.105774   -0.663869
   3  15    3  0  0.878173  0.569364    3.677816   -0.217747  356.611734   3.684257   3.834900  0.113202    1.330742
   3  15    4  0  0.890601  0.561418   -1.350448    0.617987  155.410404   1.485132   1.534317  0.200419    0.245407
   3  15    5  0  0.906330  0.551675   -4.407127    0.107193  178.606687   4.408430   4.393770  0.113610   -0.129037
   3  15    6  0  0.925191  0.540429    0.029741    3.589381   89.525264   3.589504   3.589723  0.121195    0.001807
   3  15    7  0  0.946997  0.527985    1.272547    0.762380   30.925747   1.483442   1.403887  0.242789   -0.327672
   3  15    8  0  0.971550  0.514641    2.897276   -2.278852  321.813188   3.686106   3.730880  0.121195    0.369436
   3  15    9  0  0.998648  0.500677   -1.483766    0.134350  174.826165   1.489836   1.560849  0.219278    0.323847
   3  15   10  0  1.028088  0.486340   -5.858355   -1.939387  198.316939   6.171024   6.119400  0.112872   -0.457371
   3  15   11  0  1.059676  0.471842    1.048217   -0.451649  336.690073   1.141379   1.204491  0.283307    0.222771
   3  15   12  0  1.093226  0.457362    2.436641    0.945426   21.206443   2.613628   2.614680  0.149536    0.007038
   3  15   13  0  1.128562  0.443041    5.011451    0.279014    3.186674   5.019212   5.134273  0.112529    1.022500
   3  15   14  0  1.165523  0.428992   -1.054668   -1.504336  234.966280   1.837213   1.879147  0.173731    0.241369
   3  15   15  0  1.203959  0.415297    1.778376   -0.037602  358.788715   1.778774   1.741156  0.178117   -0.211197
   3  16  -14  0  1.206757  0.414333    0.681116   -1.491674  294.542010   1.639820   1.509586  0.204211   -0.637743
   3  16  -13  0  1.171099  0.426949   -0.236295   -1.747371  262.298665   1.763275   1.799146  0.178077    0.201432
   3  16  -12  0  1.137085  0.439721   -1.902805    0.542479  164.087434   1.978623   1.849783  0.184978   -0.696516
   3  16  -10  0  1.074609  0.465286   -1.016467    0.691301  145.780308   1.229270   1.207329  0.297356   -0.073786
   3  16   -9  0  1.046478  0.477793    3.242013    0.938885   16.150986   3.375227   3.272600  0.130146   -0.788547
   3  16   -8  0  1.020651  0.489883    1.286350    1.800748   54.460173   2.213005   2.128457  0.170830   -0.494926
   3  16   -7  0  0.997308  0.501350   -1.262095   -6.529617  259.060334   6.650472   6.658705  0.114027    0.072203
   3  16   -6  0  0.976626  0.511967    0.039674    1.995997   88.861285   1.996392   2.036442  0.170085    0.235473
   3  16   -5  0  0.958777  0.521498   -0.304839    1.787614   99.677463   1.813420   1.642041  0.204437   -0.838300
   3  16   -4  0  0.943923  0.529704    0.516598   -2.929340  280.001449   2.974543   3.059700  0.130260    0.653743
   3  16   -3  0  0.932205  0.536362   -1.862156   -0.158344  184.860313   1.868876   1.823702  0.183747   -0.245851
   3  16   -2  0  0.923745  0.541275   -3.747370    0.190114  177.095728   3.752190   3.791830  0.119183    0.332597
   3  16   -1  0  0.918631  0.544288    0.946665   -1.765422  298.201351   2.003220   2.000846  0.167787   -0.014145
   3  16    0  0  0.916920  0.545304    0.000000   -4.317078  270.000000   4.317078   4.310431  0.115051   -0.057777
   3  16    1  0  0.918631  0.544288    0.946665    1.765422   61.798649   2.003220   1.829322  0.183119   -0.949640
   3  16    2  0  0.923745  0.541275    3.747370    0.190114    2.904272   3.752190   3.799042  0.118950    0.393883
   3  16    3  0  0.932205  0.536362   -1.862156    0.158344  175.139687   1.868876   1.855324  0.180274   -0.075176
   3  16    4  0  0.943923  0.529704   -0.516598   -2.929340  259.998551   2.974543   2.958497  0.132503   -0.121105
   3  16    5  0  0.958777  0.521498   -0.304839   -1.787614  260.322537   1.813420   1.888229  0.180808    0.413749
   3  16    6  0  0.976626  0.511967   -0.039674    1.995997   91.138715   1.996392   2.019570  0.173490    0.133600
   3  16    7  0  0.997308  0.501350   -1.262095    6.529617  100.939666   6.650472   6.712444  0.114136    0.542971
   3  16    8  0  1.020651  0.489883   -1.286350    1.800748  125.539827   2.213005   2.295520  0.157440    0.524108
   3  16    9  0  1.046478  0.477793    3.242013   -0.938885  343.849014   3.375227   3.342942  0.127298   -0.253612
   3  16   12  0  1.137085  0.439721    1.902805    0.542479   15.912566   1.978623   1.985395  0.171099    0.039580
   3  16   13  0  1.171099  0.426949   -0.236295    1.747371   97.701335   1.763275   1.871849  0.170451    0.636979
   3  16   14  0  1.206757  0.414333   -0.681116   -1.491674  245.457990   1.639820   1.699386  0.178509    0.333686
   3  17  -13  0  1.214744  0.411609    1.684046   -0.183645  353.776479   1.694030   1.737221  0.180763    0.238937
   3  17  -12  0  1.181987  0.423017    1.435147   -0.171447  353.187557   1.445352   1.656563  0.188343    1.121416
   3  17  -11  0  1.151027  0.434395   -2.891474   -1.952904  214.035133   3.489191   3.350100  0.122771   -1.132932
   3  17  -10  0  1.122014  0.445627   -2.420410    0.248186  174.145413   2.433101   2.430195  0.152632   -0.019038
   3  17   -9  0  1.095101  0.456579    4.317223    0.682608    8.984819   4.370855   4.377386  0.118865    0.054944
   3  17   -8  0  1.070448  0.467094    2.306409   -2.154879  316.945331   3.156427   3.097489  0.132061   -0.446289
   3  17   -7  0  1.048214  0.477002    0.207594    1.196515   80.157212   1.214391   1.270843  0.264452    0.213468
   3  17   -6  0  1.028556  0.486118    3.099027    0.596023   10.886524   3.155822   3.194292  0.130122    0.295647
   3  17   -4  0  0.997557  0.501225    0.184223    2.068252   84.909991   2.076441   2.028024  0.170856   -0.283379
   3  17   -3  0  0.986477  0.506854    0.494018   -1.486110  288.388029   1.566071   1.614724  0.205971    0.236214
   3  17   -2  0  0.978486  0.510993    2.408891   -1.991086  320.424322   3.125249   3.218835  0.129088    0.724980
   3  17   -1  0  0.973660  0.513526   -2.241933   -2.943279  232.703017   3.699886   3.659580  0.123638   -0.326004
   3  17    0  0  0.972046  0.514379    0.000000    2.048724   90.000000   2.048724   1.915218  0.179968   -0.741836
   3  17    1  0  0.973660  0.513526   -2.241933    2.943279  127.296983   3.699886   3.766478  0.120950    0.550572
   3  17    2  0  0.978486  0.510993   -2.408891   -1.991086  219.575678   3.125249   3.133731  0.130467    0.065016
   3  17    3  0  0.986477  0.506854    0.494018    1.486110   71.611971   1.566071   1.569593  0.212805    0.016552
   3  17    4  0  0.997557  0.501225   -0.184223    2.068252   95.090009   2.076441   2.122016  0.164390    0.277241
   3  17    6  0  1.028556  0.486118   -3.099027    0.596023  169.113476   3.155822   3.036125  0.133674   -0.895440
   3  17    8  0  1.070448  0.467094   -2.306409   -2.154879  223.054669   3.156427   3.158745  0.129390    0.017916
   3  17    9  0  1.095101  0.456579    4.317223   -0.682608  351.015181   4.370855   4.400773  0.119015    0.251386
   3  17   10  0  1.122014  0.445627    2.420410    0.248186    5.854587   2.433101   2.389015  0.152383   -0.289314
   3  17   11  0  1.151027  0.434395   -2.891474    1.952904  145.964867   3.489191   3.353162  0.123714   -1.099541
   3  17   12  0  1.181987  0.423017   -1.435147   -0.171447  186.812443   1.445352   1.576119  0.196821    0.664397
   3  17   13  0  1.214744  0.411609    1.684046    0.183645    6.223521   1.694030   1.727345  0.179705    0.185385
   3  18  -10  0  1.170195  0.427279    1.756389   -1.230658  324.982020   2.144626   2.158785  0.154521    0.091627
   3  18   -9  0  1.144416  0.436904    0.461702    1.238952   69.561820   1.322185   1.184439  0.285818   -0.481935
   3  18   -8  0  1.120848  0.446091   -1.731428    2.037009  130.364052   2.673433   2.742424  0.140864    0.489771
   3  18   -7  0  1.099634  0.454697    1.279128    0.269551   11.899852   1.307221   1.463551  0.230979    0.676817
   3  18   -6  0  1.080911  0.462573   -0.011937   -3.146068  269.782611   3.146090   3.054103  0.136367   -0.674552
   3  18   -5  0  1.064812  0.469566   -2.925819   -0.474371  189.209383   2.964025   2.841691  0.136956   -0.893238
   3  18   -4  0  1.051457  0.475531    0.387608    1.752704   77.529826   1.795052   1.707421  0.197835   -0.442950
   3  18   -3  0  1.040951  0.480330    0.441760   -1.374502  287.817215   1.443748   1.664805  0.198917    1.111299
   3  18   -1  0  1.028812  0.485997    0.073675   -1.357257  273.107110   1.359256   1.268147  0.265162   -0.343594
   3  18    0  0  1.027285  0.486720    0.000000   -4.348894  270.000000   4.348894   4.429448  0.115843    0.695372
   3  18    1  0  1.028812  0.485997    0.073675    1.357257   86.892890   1.359256   1.198796  0.285071   -0.562874
   3  18    3  0  1.040951  0.480330    0.441760    1.374502   72.182785   1.443748   1.493635  0.222793    0.223918
   3  18    4  0  1.051457  0.475531   -0.387608    1.752704  102.470174   1.795052   2.078024  0.166382    1.700733
   3  18    5  0  1.064812  0.469566   -2.925819    0.474371  170.790617   2.964025   2.964274  0.133441    0.001864
   3  18    6  0  1.080911  0.462573    0.011937   -3.146068  270.217389   3.146090   3.042879  0.136894   -0.753949
   3  18    7  0  1.099634  0.454697    1.279128   -0.269551  348.100148   1.307221   1.386721  0.249442    0.318711
   3  18    8  0  1.120848  0.446091    1.731428    2.037009   49.635948   2.673433   2.859695  0.137307    1.356534
   3  18    9  0  1.144416  0.436904    0.461702   -1.238952  290.438180   1.322185   1.376815  0.236532    0.230965
   3  18   10  0  1.170195  0.427279   -1.756389   -1.230658  215.017980   2.144626   2.191817  0.153695    0.307041
   3  19   -9  0  1.194336  0.418643   -1.765595   -0.176108  185.696094   1.774356   1.654496  0.188609   -0.635496
   3  19   -8  0  1.171773  0.426704    2.168238    0.795855   20.155746   2.309684   2.193378  0.156936   -0.741110
   3  19   -7  0  1.151497  0.434217   -0.356480   -1.333652  255.034921   1.380473   1.428052  0.226404    0.210147
   3  19   -6  0  1.133632  0.441060    2.842296   -0.141514  357.149685   2.845817   2.948069  0.132993    0.768850
   3  19   -5  0  1.118292  0.447110    0.541366    0.999898   61.567967   1.137046   1.257308  0.275006    0.437310
   3  19   -4  0  1.105583  0.452250   -1.732120   -2.476866  235.034169   3.022433   2.817506  0.140747   -1.455994
   3  19   -3  0  1.095596  0.456373   -0.578982   -0.862319  236.121605   1.038660   1.198796  0.288823    0.554445
   3  19   -1  0  1.084070  0.461225    1.546803    0.063766    2.360633   1.548117   1.386721  0.252455   -0.639306
   3  19    0  0  1.082620  0.461843    0.000000    1.592722   90.000000   1.592722   1.787698  0.194306    1.003449
   3  19    1  0  1.084070  0.461225    1.546803   -0.063766  357.639367   1.548117   1.552055  0.223298    0.017638
   3  19    3  0  1.095596  0.456373   -0.578982    0.862319  123.878395   1.038660   1.411180  0.235439    1.582235
   3  19    4  0  1.105583  0.452250    1.732120   -2.476866  304.965831   3.022433   3.116212  0.132379    0.708410
   3  19    5  0  1.118292  0.447110    0.541366   -0.999898  298.432033   1.137046   1.190203  0.295397    0.179951
   3  19    6  0  1.133632  0.441060   -2.842296   -0.141514  182.850315   2.845817   2.852507  0.135151    0.049499
   3  19    8  0  1.171773  0.426704   -2.168238    0.795855  159.844254   2.309684   2.224359  0.152933   -0.557926
   3  19    9  0  1.194336  0.418643   -1.765595    0.176108  174.303906   1.774356   1.627389  0.192167   -0.764793
   3  20   -7  0  1.203748  0.415369   -0.036699    2.454869   90.856467   2.455143   2.328083  0.140954   -0.901433
   3  20   -6  0  1.186669  0.421347   -1.878047    0.097390  177.031468   1.880570   1.802945  0.177661   -0.436926
   3  20   -4  0  1.159903  0.431070    1.839649   -1.264789  325.490836   2.232488   2.319247  0.149396    0.580736
   3  20   -3  0  1.150388  0.434636    1.020832    1.098886   47.108837   1.499883   1.328757  0.250158   -0.684071
   3  20   -2  0  1.143543  0.437238    1.187689   -0.482713  337.881656   1.282036   1.349201  0.239331    0.280635
   3  20   -1  0  1.139416  0.438821   -1.295315    1.923616  123.955350   2.319081   2.183998  0.159351   -0.847710
   3  20    1  0  1.139416  0.438821   -1.295315   -1.923616  236.044650   2.319081   2.182430  0.161167   -0.847885
   3  20    3  0  1.150388  0.434636    1.020832   -1.098886  312.891163   1.499883   1.646203  0.199110    0.734871
   3  20    4  0  1.159903  0.431070   -1.839649   -1.264789  214.509164   2.232488   2.216655  0.156823   -0.100962
   3  20    6  0  1.186669  0.421347    1.878047    0.097390    2.968532   1.880570   1.985395  0.161693    0.648298
   3  20    7  0  1.203748  0.415369   -0.036699   -2.454869  269.143533   2.455143   2.552432  0.132113    0.736411
   3  21   -4  0  1.214393  0.411728    2.096247   -0.068938  358.116423   2.097380   2.028024  0.159834   -0.433929
   3  21   -3  0  1.205308  0.414832   -0.116484    1.809215   93.683842   1.812961   1.964605  0.157868    0.960575
   3  21   -2  0  1.198776  0.417092    1.245342    0.014397    0.662341   1.245425   1.354264  0.223019    0.488024
   3  21   -1  0  1.194840  0.418466    1.372312   -1.532363  311.846122   2.057031   2.029710  0.157861   -0.173069
   3  21    1  0  1.194840  0.418466    1.372312    1.532363   48.153878   2.057031   2.169851  0.148588    0.759284
   3  21    2  0  1.198776  0.417092   -1.245342    0.014397  179.337659   1.245425   1.265446  0.238858    0.083821
   3  21    3  0  1.205308  0.414832   -0.116484   -1.809215  266.316158   1.812961   1.629490  0.189508   -0.968147
   3  21    4  0  1.214393  0.411728   -2.096247   -0.068938  181.883577   2.097380   1.816182  0.180404   -1.558712
   4   0    0  0  0.242014  2.066000   16.457214    0.000000  360.000000  16.457214  16.278931  0.145896   -1.221978
   4   0    1  0  0.248417  2.012745    0.000000   29.357157   90.000000  29.357157  28.736009  0.258480   -2.403077
   4   0    2  0  0.266706  1.874722    3.306318    0.000000    0.000000   3.306318   3.306924  0.052146    0.011617
   4   0    3  0  0.294677  1.696776    0.000000   13.040482   90.000000  13.040482  13.078110  0.119591    0.314640
   4   0    4  0  0.329874  1.515728  -12.553718    0.000000  180.000000  12.553718  12.605698  0.116717    0.445349
   4   0    5  0  0.370244  1.350460    0.000000    4.002248   90.000000   4.002248   3.945722  0.061178   -0.923966
   4   0    6  0  0.414277  1.206922  -13.945084    0.000000  180.000000  13.945084  14.019110  0.129961    0.569599
   4   0    7  0  0.460924  1.084778    0.000000   -2.608660  270.000000   2.608660   2.662660  0.071643    0.753744
   4   0    8  0  0.509467  0.981417   15.004800    0.000000  360.000000  15.004800  15.013129  0.140597    0.059241
   4   0    9  0  0.559414  0.893793    0.000000  -24.604301  270.000000  24.604301  24.633666  0.220734    0.133031
   4   0   10  0  0.610419  0.819109    4.854206    0.000000  360.000000   4.854206   4.834273  0.083534   -0.238627
   4   0   11  0  0.662239  0.755015    0.000000    8.313759   90.000000   8.313759   8.353568  0.101379    0.392674
   4   0   12  0  0.714695  0.699599   -3.859015    0.000000  180.000000   3.859015   3.820597  0.094305   -0.407377
   4   0   13  0  0.767659  0.651331    0.000000   -2.956298  270.000000   2.956298   2.913041  0.108926   -0.397118
   4   0   14  0  0.821030  0.608991   -2.165453    0.000000  180.000000   2.165453   2.225897  0.136379    0.443203
   4   0   16  0  0.928717  0.538377   -3.371823    0.000000  180.000000   3.371823   3.519452  0.121687    1.213183
   4   0   18  0  1.037335  0.482004    5.741687    0.000000  360.000000   5.741687   5.784825  0.112894    0.382110
   4   0   19  0  1.091906  0.457915    0.000000   -8.528688  270.000000   8.528688   8.628400  0.120605    0.826772
   4   0   21  0  1.201454  0.416162    0.000000    4.058075   90.000000   4.058075   3.983696  0.108853   -0.683300
   4   1  -21  0  1.202766  0.415708    1.322369   -0.326198  346.143084   1.362007   1.456521  0.201937    0.468034
   4   1  -20  0  1.147994  0.435542   -2.018013    0.688929  161.150620   2.132369   2.125239  0.160633   -0.044390
   4   1  -19  0  1.093350  0.457310    1.793662   -0.562008  342.602670   1.879648   1.908058  0.184680    0.153834
   4   1  -18  0  1.038855  0.481299    0.939366   -1.041015  312.061711   1.402185   1.428052  0.234977    0.110083
   4   1  -17  0  0.984533  0.507855    1.144164    0.022701    1.136647   1.144389   1.354264  0.244394    0.858757
   4   1  -16  0  0.930414  0.537395   -5.574907    2.673306  154.381125   6.182730   6.093624  0.111642   -0.798137
   4   1  -15  0  0.876538  0.570426    4.819116   -0.810339  350.454954   4.886771   4.884968  0.104791   -0.017198
   4   1  -14  0  0.822950  0.607570   12.791765    2.960555   13.031222  13.129895  13.002014  0.138638   -0.922406
   4   1  -13  0  0.769711  0.649594   -1.361109    4.095796  108.382607   4.316036   4.371910  0.098151    0.569272
   4   1  -12  0  0.716900  0.697448   -0.056998   -8.958209  269.635453   8.958390   8.904357  0.107476   -0.502747
   4   1  -11  0  0.664617  0.752313   -5.766215   -1.804305  197.375411   6.041916   5.984841  0.090445   -0.631045
   4   1  -10  0  0.612998  0.815663    3.586659    4.546336   51.729662   5.790794   5.810792  0.086020    0.232486
   4   1   -9  0  0.562227  0.889320    2.160621    2.416486   48.199558   3.241557   3.290327  0.081073    0.601558
   4   1   -8  0  0.512555  0.975506    0.262969   -1.428369  280.431607   1.452374   1.525370  0.104525    0.698361
   4   1   -7  0  0.464334  1.076811   -9.964984   -3.902022  201.383984  10.701714  10.722999  0.106147    0.200524
   4   1   -6  0  0.418068  1.195978  -19.065571    2.478073  172.594421  19.225942  19.092951  0.172103   -0.772742
   4   1   -5  0  0.374481  1.335180   -8.439554   -4.137926  206.118783   9.399388   9.429177  0.093727    0.317826
   4   1   -4  0  0.334623  1.494219    2.754593    1.905646   34.675741   3.349518   3.296560  0.057591   -0.919550
   4   1   -3  0  0.299983  1.666762   -9.685399    1.686652  170.121362   9.831162   9.858493  0.094512    0.289181
   4   1   -2  0  0.272558  1.834474   -5.122026  -23.555717  257.732397  24.106160  23.948654  0.216147   -0.728695
   4   1   -1  0  0.254689  1.963180  -30.701005    2.090698  176.104247  30.772110  30.338359  0.273836   -1.583980
   4   1    0  0  0.248447  2.012500   20.680589    0.000000  360.000000  20.680589  20.356524  0.182861   -1.772194
   4   1    1  0  0.254689  1.963180   30.701005    2.090698    3.895753  30.772110  30.306086  0.273675   -1.702842
   4   1    2  0  0.272558  1.834474   -5.122026   23.555717  102.267603  24.106160  24.034370  0.216806   -0.331126
   4   1    3  0  0.299983  1.666762    9.685399    1.686652    9.878638   9.831162   9.824769  0.094136   -0.067917
   4   1    4  0  0.334623  1.494219    2.754593   -1.905646  325.324259   3.349518   3.372495  0.057304    0.400964
   4   1    5  0  0.374481  1.335180    8.439554   -4.137926  333.881217   9.399388   9.505077  0.094062    1.123612
   4   1    6  0  0.418068  1.195978  -19.065571   -2.478073  187.405579  19.225942  19.335675  0.174030    0.630540
   4   1    7  0  0.464334  1.076811    9.964984   -3.902022  338.616016  10.701714  10.801529  0.106967    0.933135
   4   1    8  0  0.512555  0.975506    0.262969    1.428369   79.568393   1.452374   1.442356  0.111027   -0.090228
   4   1    9  0  0.562227  0.889320   -2.160621    2.416486  131.800442   3.241557   3.183562  0.081657   -0.710218
   4   1   10  0  0.612998  0.815663    3.586659   -4.546336  308.270338   5.790794   5.791328  0.086314    0.006185
   4   1   11  0  0.664617  0.752313    5.766215   -1.804305  342.624589   6.041916   6.075629  0.090788    0.371341
   4   1   12  0  0.716900  0.697448   -0.056998    8.958209   90.364547   8.958390   8.946144  0.107742   -0.113658
   4   1   13  0  0.769711  0.649594    1.361109    4.095796   71.617393   4.316036   4.296119  0.098293   -0.202632
   4   1   14  0  0.822950  0.607570   12.791765   -2.960555  346.968778  13.129895  13.117036  0.139255   -0.092345
   4   1   15  0  0.876538  0.570426   -4.819116   -0.810339  189.545046   4.886771   4.917780  0.104788    0.295921
   4   1   16  0  0.930414  0.537395   -5.574907   -2.673306  205.618875   6.182730   6.130015  0.111536   -0.472634
   4   1   17  0  0.984533  0.507855   -1.144164    0.022701  178.863353   1.144389   1.270843  0.261058    0.484390
   4   1   18  0  1.038855  0.481299    0.939366    1.041015   47.938289   1.402185   1.399004  0.243814   -0.013047
   4   1   19  0  1.093350  0.457310   -1.793662   -0.562008  197.397330   1.879648   1.853479  0.190731   -0.137205
   4   1   20  0  1.147994  0.435542   -2.018013   -0.688929  198.849380   2.132369   2.048170  0.169024   -0.498151
   4   1   21  0  1.202766  0.415708   -1.322369   -0.326198  193.856916   1.362007   1.307994  0.229395   -0.235460
   4   2  -20  0  1.152110  0.433987    0.347997    2.266225   81.269954   2.292788   2.319247  0.150973    0.175258
   4   2  -19  0  1.097670  0.455510   -1.859472    5.425456  108.918172   5.735260   5.850697  0.113984    1.012752
   4   2  -18  0  1.043401  0.479202   -1.787671    0.686170  159.001461   1.914836   2.036442  0.170085    0.714971
   4   2  -17  0  0.989329  0.505393    2.169361   -1.345343  328.194616   2.552660   2.625128  0.142006    0.510317
   4   2  -16  0  0.935488  0.534481   -1.314310    2.723782  115.758756   3.024301   2.971192  0.133116   -0.398974
   4   2  -15  0  0.881921  0.566944   -5.700476   -2.701555  205.357091   6.308235   6.329935  0.109051    0.198988
   4   2  -14  0  0.828681  0.603368    5.778821    4.661750   38.892967   7.424734   7.422218  0.106800   -0.023558
   4   2  -13  0  0.775836  0.644466    5.044294   -6.739977  306.811703   8.418562   8.408683  0.108123   -0.091369
   4   2  -12  0  0.723472  0.691112    1.372673   -6.458008  281.999835   6.602280   6.582733  0.096876   -0.201775
   4   2  -11  0  0.671701  0.744379    1.437359   -9.716392  278.414814   9.822132   9.836255  0.110547    0.127757
   4   2  -10  0  0.620672  0.805579   -5.142122   -1.646319  197.753163   5.399239   5.359266  0.085599   -0.466982
   4   2   -9  0  0.570584  0.876296   -2.990966    9.246878  107.924155   9.718571   9.683398  0.104450   -0.336749
   4   2   -8  0  0.521707  0.958392    2.898523   -2.031595  324.973115   3.539606   3.527221  0.073522   -0.168447
   4   2   -7  0  0.474418  1.053923    3.900202   -2.787051  324.450726   4.793665   4.762248  0.070942   -0.442855
   4   2   -6  0  0.429240  1.164849   -6.212981  -15.125032  247.668381  16.351383  16.385987  0.149149    0.232015
   4   2   -5  0  0.386914  1.292276  -11.078796   17.770502  121.940958  20.941119  20.995486  0.188592    0.288278
   4   2   -4  0  0.348481  1.434799    5.105666   10.952505   65.006753  12.084089  12.144780  0.113225    0.536027
   4   2   -3  0  0.315367  1.585456   14.157299   -5.698062  338.076088  15.260964  15.342052  0.138231    0.586612
   4   2   -2  0  0.289403  1.727695   10.031126  -20.133191  296.484241  22.493752  22.632305  0.202437    0.684426
   4   2   -1  0  0.272640  1.833917   -0.034830    2.402894   90.830456   2.403146   2.442834  0.053820    0.737426
   4   2    0  0  0.266819  1.873929  -26.406179    0.000000  180.000000  26.406179  26.313513  0.236033   -0.392596
   4   2    1  0  0.272640  1.833917    0.034830    2.402894   89.169544   2.403146   2.368878  0.054061   -0.633880
   4   2    2  0  0.289403  1.727695   10.031126   20.133191   63.515759  22.493752  22.634422  0.203180    0.692338
   4   2    3  0  0.315367  1.585456  -14.157299   -5.698062  201.923912  15.260964  15.285746  0.137841    0.179784
   4   2    4  0  0.348481  1.434799    5.105666  -10.952505  294.993247  12.084089  12.185564  0.113692    0.892545
   4   2    5  0  0.386914  1.292276   11.078796   17.770502   58.059042  20.941119  20.881093  0.187650   -0.319881
   4   2    6  0  0.429240  1.164849   -6.212981   15.125032  112.331619  16.351383  16.369064  0.149304    0.118427
   4   2    7  0  0.474418  1.053923   -3.900202   -2.787051  215.549274   4.793665   4.847702  0.071105    0.759955
   4   2    8  0  0.521707  0.958392    2.898523    2.031595   35.026885   3.539606   3.553317  0.073954    0.185399
   4   2    9  0  0.570584  0.876296    2.990966    9.246878   72.075845   9.718571   9.719725  0.104767    0.011016
   4   2   10  0  0.620672  0.805579   -5.142122    1.646319  162.246837   5.399239   5.371383  0.085403   -0.326174
   4   2   11  0  0.671701  0.744379   -1.437359   -9.716392  261.585186   9.822132   9.843210  0.110819    0.190201
   4   2   12  0  0.723472  0.691112    1.372673    6.458008   78.000165   6.602280   6.583253  0.096868   -0.196426
   4   2   13  0  0.775836  0.644466   -5.044294   -6.739977  233.188297   8.418562   8.338398  0.108215   -0.740783
   4   2   14  0  0.828681  0.603368    5.778821   -4.661750  321.107033   7.424734   7.420374  0.106827   -0.040816
   4   2   15  0  0.881921  0.566944    5.700476   -2.701555  334.642909   6.308235   6.359596  0.109628    0.468501
   4   2   16  0  0.935488  0.534481   -1.314310   -2.723782  244.241244   3.024301   2.936440  0.133545   -0.657916
   4   2   17  0  0.989329  0.505393   -2.169361   -1.345343  211.805384   2.552660   2.743672  0.138168    1.382452
   4   2   18  0  1.043401  0.479202   -1.787671   -0.686170  200.998539   1.914836   1.934770  0.176017    0.113253
   4   2   19  0  1.097670  0.455510    1.859472    5.425456   71.081828   5.735260   5.758740  0.114022    0.205926
   4   2   20  0  1.152110  0.433987    0.347997   -2.266225  278.730046   2.292788   2.262490  0.156660   -0.193403
   4   2   21  0  1.206695  0.414355   -0.968556   -0.646407  213.718839   1.164449   1.344119  0.218940    0.820636
   4   3  -20  0  1.158936  0.431430    1.027641    1.520726   55.950870   1.835389   1.819946  0.177905   -0.086806
   4   3  -19  0  1.104834  0.452557    0.984061    4.262281   76.999542   4.374405   4.431765  0.117367    0.488725
   4   3  -18  0  1.050934  0.475767    3.352788   -1.416113  337.102317   3.639583   3.735463  0.121042    0.792126
   4   3  -16  0  0.943883  0.529727    2.767028   -1.003252  340.070672   2.943290   2.815076  0.137040   -0.935603
   4   3  -15  0  0.890821  0.561280   -1.005839   -2.427747  247.495293   2.627863   2.665229  0.130283    0.286800
   4   3  -14  0  0.838147  0.596554   -4.481972   -2.285491  207.018387   5.031058   5.000576  0.101619   -0.299961
   4   3  -13  0  0.785938  0.636182    1.036464    0.174687    9.566806   1.051082   1.187324  0.215528    0.632132
   4   3  -12  0  0.734295  0.680926    4.786584    6.662931   54.306903   8.204026   8.246797  0.104809    0.408085
   4   3  -11  0  0.683344  0.731696    5.186024   -4.241924  320.718447   6.699907   6.742453  0.094548    0.449989
   4   3  -10  0  0.633254  0.789573   -0.833395   -1.242761  236.154210   1.496329   1.597681  0.131794    0.769021
   4   3   -9  0  0.584246  0.855805  -10.133863   10.600808  133.709916  14.665344  14.692681  0.141342    0.193414
   4   3   -8  0  0.536615  0.931766   16.360929    0.523457    1.832516  16.369300  16.370737  0.152242    0.009433
   4   3   -7  0  0.490764  1.018819   -3.194349    4.828682  123.486087   5.789649   5.811970  0.075853    0.294263
   4   3   -6  0  0.447241  1.117966    3.112199  -19.074026  279.266961  19.326258  19.440683  0.175213    0.653062
   4   3   -5  0  0.406792  1.229129   -2.239285  -17.758879  262.813283  17.899502  17.902995  0.161849    0.021581
   4   3   -4  0  0.370427  1.349793  -16.431397   20.477408  128.744111  26.254810  26.435723  0.238067    0.759925
   4   3   -3  0  0.339460  1.472926    0.950921    6.239203   81.334198   6.311253   6.308818  0.070358   -0.034605
   4   3   -2  0  0.315486  1.584857    2.107738    2.457031   49.375710   3.237215   3.256879  0.056166    0.350098
   4   3   -1  0  0.300183  1.665648   27.392530   -1.650738  356.551393  27.442223  27.470617  0.246486    0.115194
   4   3    0  0  0.294906  1.695454  -47.014173    0.000000  180.000000  47.014173  46.362073  0.413001   -1.578933
   4   3    1  0  0.300183  1.665648  -27.392530   -1.650738  183.448607  27.442223  27.620426  0.247762    0.719250
   4   3    2  0  0.315486  1.584857    2.107738   -2.457031  310.624290   3.237215   3.278868  0.055783    0.746680
   4   3    3  0  0.339460  1.472926   -0.950921    6.239203   98.665802   6.311253   6.329935  0.070667    0.264371
   4   3    4  0  0.370427  1.349793  -16.431397  -20.477408  231.255889  26.254810  26.414487  0.237476    0.672394
   4   3    5  0  0.406792  1.229129    2.239285  -17.758879  277.186717  17.899502  18.059416  0.162729    0.982699
   4   3    6  0  0.447241  1.117966    3.112199   19.074026   80.733039  19.326258  19.407036  0.174630    0.462569
   4   3    7  0  0.490764  1.018819    3.194349    4.828682   56.513913   5.789649   5.778907  0.075693   -0.141922
   4   3    8  0  0.536615  0.931766   16.360929   -0.523457  358.167484  16.369300  16.419364  0.152839    0.327560
   4   3    9  0  0.584246  0.855805   10.133863   10.600808   46.290084  14.665344  14.723390  0.141748    0.409501
   4   3   10  0  0.633254  0.789573   -0.833395    1.242761  123.845790   1.496329   1.416021  0.145178   -0.553172
   4   3   11  0  0.683344  0.731696   -5.186024   -4.241924  219.281553   6.699907   6.740930  0.094569    0.433785
   4   3   12  0  0.734295  0.680926    4.786584   -6.662931  305.693097   8.204026   8.217285  0.104768    0.126559
   4   3   13  0  0.785938  0.636182   -1.036464    0.174687  170.433194   1.051082   1.088075  0.240398    0.153881
   4   3   14  0  0.838147  0.596554   -4.481972    2.285491  152.981613   5.031058   4.987558  0.101890   -0.426929
   4   3   15  0  0.890821  0.561280    1.005839   -2.427747  292.504707   2.627863   2.695864  0.131395    0.517530
   4   3   16  0  0.943883  0.529727    2.767028    1.003252   19.929328   2.943290   2.898912  0.132883   -0.333968
   4   3   18  0  1.050934  0.475767    3.352788    1.416113   22.897683   3.639583   3.600193  0.122798   -0.320768
   4   3   19  0  1.104834  0.452557   -0.984061    4.262281  103.000458   4.374405   4.318362  0.118092   -0.474573
   4   3   20  0  1.158936  0.431430    1.027641   -1.520726  304.049130   1.835389   1.778102  0.182564   -0.313790
   4   3   21  0  1.213215  0.412128   -0.416366   -1.322501  252.524326   1.386495   1.435222  0.213805    0.227903
   4   4  -20  0  1.168427  0.427926    0.672516    1.852991   70.052390   1.971257   1.849783  0.176777   -0.687158
   4   4  -19  0  1.114785  0.448517    2.613311   -1.965462  323.053303   3.269929   3.448742  0.123245    1.450869
   4   4  -18  0  1.061391  0.471080   -1.955679    1.243403  147.552162   2.317483   2.288055  0.154781   -0.190128
   4   4  -17  0  1.008284  0.495892   -1.736801    1.436385  140.408257   2.253814   2.016179  0.173810   -1.367217
   4   4  -16  0  0.955512  0.523280    1.709464    2.362307   54.108938   2.915950   2.851307  0.136471   -0.473671
   4   4  -15  0  0.903134  0.553628   -1.878212   -1.901696  225.355957   2.672850   2.707263  0.132142    0.260427
   4   4  -13  0  0.799867  0.625104    0.750887    6.009856   82.878222   6.056583   5.996265  0.100127   -0.602417
   4   4  -12  0  0.749184  0.667393   -0.395991   -1.972738  258.649754   2.012090   2.163535  0.123735    1.223947
   4   4  -11  0  0.699319  0.714981    5.607790    2.423027   23.368320   6.108876   6.121077  0.093509    0.130479
   4   4  -10  0  0.650461  0.768686   -0.895564    0.430908  154.305089   0.993839   1.088075  0.193269    0.487589
   4   4   -9  0  0.602852  0.829390   -7.392654   -3.672969  206.420043   8.254819   8.150388  0.096713   -1.079805
   4   4   -8  0  0.556816  0.897963   -3.931497   -6.233763  237.761272   7.369970   7.418991  0.089554    0.547384
   4   4   -7  0  0.512775  0.975087    4.972439    4.178869   40.043907   6.495236   6.647390  0.081312    1.871236
   4   4   -6  0  0.471288  1.060922    8.396310    0.177455    1.210757   8.398185   8.467886  0.090594    0.769377
   4   4   -5  0  0.433091  1.154491    0.211721  -23.199605  270.522871  23.200571  23.371919  0.208972    0.819960
   4   4   -4  0  0.399130  1.252726    3.384702  -21.288032  279.034153  21.555429  21.537385  0.192781   -0.093595
   4   4   -3  0  0.370569  1.349275   -9.318124   10.646355  131.193738  14.148226  14.224579  0.130252    0.586194
   4   4   -2  0  0.348740  1.433733   -3.272819   -9.518374  251.024867  10.065325  10.173807  0.097666    1.110731
   4   4   -1  0  0.334960  1.492715   36.326650    7.684870   11.944760  37.130617  37.252261  0.332890    0.365418
   4   4    0  0  0.330239  1.514054  -10.562370    0.000000  180.000000  10.562370  10.649354  0.100724    0.863586
   4   4    1  0  0.334960  1.492715  -36.326650    7.684870  168.055240  37.130617  37.180915  0.332327    0.151352
   4   4    2  0  0.348740  1.433733   -3.272819    9.518374  108.975133  10.065325  10.156977  0.097830    0.936842
   4   4    3  0  0.370569  1.349275    9.318124   10.646355   48.806262  14.148226  14.201227  0.130225    0.406992
   4   4    4  0  0.399130  1.252726    3.384702   21.288032   80.965847  21.555429  21.733967  0.191021    0.934648
   4   4    5  0  0.433091  1.154491   -0.211721  -23.199605  269.477129  23.200571  23.230801  0.208618    0.144905
   4   4    6  0  0.471288  1.060922    8.396310   -0.177455  358.789243   8.398185   8.401763  0.090080    0.039721
   4   4    7  0  0.512775  0.975087   -4.972439    4.178869  139.956093   6.495236   6.472126  0.080330   -0.287693
   4   4    8  0  0.556816  0.897963   -3.931497    6.233763  122.238728   7.369970   7.409761  0.089667    0.443759
   4   4    9  0  0.602852  0.829390    7.392654   -3.672969  333.579957   8.254819   8.297674  0.097479    0.439630
   4   4   10  0  0.650461  0.768686   -0.895564   -0.430908  205.694911   0.993839   1.078600  0.195340    0.433912
   4   4   11  0  0.699319  0.714981   -5.607790    2.423027  156.631680   6.108876   6.171182  0.093864    0.663793
   4   4   12  0  0.749184  0.667393   -0.395991    1.972738  101.350246   2.012090   2.064809  0.128270    0.410997
   4   4   13  0  0.799867  0.625104   -0.750887    6.009856   97.121778   6.056583   5.960781  0.100149   -0.956599
   4   4   15  0  0.903134  0.553628    1.878212   -1.901696  314.644043   2.672850   2.667795  0.134200   -0.037668
   4   4   16  0  0.955512  0.523280    1.709464   -2.362307  305.891062   2.915950   2.754873  0.136270   -1.182041
   4   4   17  0  1.008284  0.495892    1.736801    1.436385   39.591743   2.253814   2.304447  0.155193    0.326255
   4   4   18  0  1.061391  0.471080   -1.955679   -1.243403  212.447838   2.317483   2.351481  0.153428    0.221586
   4   4   19  0  1.114785  0.448517   -2.613311   -1.965462  216.946697   3.269929   3.276780  0.127799    0.053608
   4   4   20  0  1.168427  0.427926    0.672516   -1.852991  289.947610   1.971257   1.745082  0.182043   -1.242430
   4   5  -20  0  1.180517  0.423543   -1.093160   -0.952776  221.074756   1.450097   1.379298  0.224109   -0.315911
   4   5  -19  0  1.127451  0.443478   -2.444340    0.093259  177.815055   2.446118   2.452620  0.148173    0.043878
   4   5  -18  0  1.074686  0.465252   -2.666194    0.963037  160.140124   2.834789   2.773441  0.141804   -0.432626
   4   5  -17  0  1.022270  0.489108    0.156041   -3.493102  272.557777   3.496585   3.500931  0.124380    0.034941
   4   5  -16  0  0.970259  0.515326    1.223274   -0.958123  321.930360   1.553833   1.536545  0.215536   -0.080210
   4   5  -15  0  0.918722  0.544235   -4.480577    4.335423  135.943281   6.234698   6.216482  0.111077   -0.163996
   4   5  -14  0  0.867743  0.576208    8.095253   -0.131151  359.071831   8.096315   8.063866  0.111090   -0.292098
   4   5  -13  0  0.817427  0.611676    1.087047    3.190092   71.183080   3.370217   3.281997  0.109201   -0.807867
   4   5  -12  0  0.767904  0.651123    2.197189    0.146661    3.818802   2.202078   2.292537  0.122686    0.737322
   4   5  -11  0  0.719338  0.695084    1.140108   -1.956980  300.224459   2.264866   2.383279  0.113240    1.045680
   4   5  -10  0  0.671936  0.744118    8.144493    1.783349   12.350774   8.337451   8.335936  0.101596   -0.014916
   4   5   -9  0  0.625963  0.798769    5.566383   -3.647267  326.765939   6.654860   6.665382  0.090451    0.116324
   4   5   -8  0  0.581759  0.859463   -8.699315   -4.864437  209.212819   9.966987  10.011411  0.107209    0.414366
   4   5   -7  0  0.539757  0.926344    6.776113    2.364384   19.235375   7.176769   7.196108  0.086104    0.224593
   4   5   -6  0  0.500512  0.998978   -2.528604   13.496066  100.611827  13.730901  13.777097  0.130511    0.353959
   4   5   -5  0  0.464723  1.075910   -1.823238   -2.416648  232.967304   3.027273   3.080875  0.069646    0.769627
   4   5   -4  0  0.433248  1.154074    1.348949  -16.466861  274.683157  16.522021  16.635094  0.151669    0.745522
   4   5   -3  0  0.407088  1.228235    2.529670   12.559587   78.612217  12.811809  12.928382  0.121256    0.961377
   4   5   -2  0  0.387322  1.290914  -12.320773   11.950131  135.874898  17.164122  17.494880  0.157567    2.099157
   4   5   -1  0  0.374963  1.333464  -10.483599  -11.794923  228.368569  15.780560  15.812129  0.143473    0.220037
   4   5    0  0  0.370752  1.348611    6.842117    0.000000  360.000000   6.842117   6.893017  0.075870    0.670883
   4   5    1  0  0.374963  1.333464   10.483599  -11.794923  311.631431  15.780560  15.770092  0.143202   -0.073096
   4   5    2  0  0.387322  1.290914  -12.320773  -11.950131  224.125102  17.164122  17.340076  0.156199    1.126473
   4   5    3  0  0.407088  1.228235   -2.529670   12.559587  101.387783  12.811809  12.807126  0.120257   -0.038944
   4   5    4  0  0.433248  1.154074    1.348949   16.466861   85.316843  16.522021  16.656267  0.151682    0.885046
   4   5    5  0  0.464723  1.075910    1.823238   -2.416648  307.032696   3.027273   3.007818  0.070213   -0.277090
   4   5    6  0  0.500512  0.998978   -2.528604  -13.496066  259.388173  13.730901  13.657112  0.129898   -0.568051
   4   5    7  0  0.539757  0.926344   -6.776113    2.364384  160.764625   7.176769   7.167999  0.085962   -0.102029
   4   5    8  0  0.581759  0.859463   -8.699315    4.864437  150.787181   9.966987   9.970657  0.106958    0.034305
   4   5    9  0  0.625963  0.798769   -5.566383   -3.647267  213.234061   6.654860   6.685373  0.090695    0.336427
   4   5   10  0  0.671936  0.744118    8.144493   -1.783349  347.649226   8.337451   8.334294  0.101616   -0.031073
   4   5   11  0  0.719338  0.695084   -1.140108   -1.956980  239.775541   2.264866   2.370322  0.113890    0.925947
   4   5   12  0  0.767904  0.651123    2.197189   -0.146661  356.181198   2.202078   2.123628  0.129634   -0.605165
   4   5   13  0  0.817427  0.611676   -1.087047    3.190092  108.816920   3.370217   3.473457  0.106039    0.973608
   4   5   14  0  0.867743  0.576208    8.095253    0.131151    0.928169   8.096315   8.141567  0.111719    0.405054
   4   5   15  0  0.918722  0.544235    4.480577    4.335423   44.056719   6.234698   6.190558  0.111551   -0.395696
   4   5   16  0  0.970259  0.515326    1.223274    0.958123   38.069640   1.553833   1.567411  0.213148    0.063703
   4   5   17  0  1.022270  0.489108   -0.156041   -3.493102  267.442223   3.496585   3.536909  0.123069    0.327650
   4   5   18  0  1.074686  0.465252   -2.666194   -0.963037  199.859876   2.834789   2.833249  0.141195   -0.010905
   4   5   19  0  1.127451  0.443478    2.444340    0.093259    2.184945   2.446118   2.567136  0.142579    0.848776
   4   5   20  0  1.180517  0.423543   -1.093160    0.952776  138.925244   1.450097   1.679130  0.180920    1.265936
   4   6  -20  0  1.195128  0.418365   -1.972715    0.213371  173.826815   1.984221   1.940069  0.161966   -0.272599
   4   6  -19  0  1.142740  0.437545   -1.579328    2.096125  126.996246   2.624503   2.606816  0.140285   -0.126078
   4   6  -18  0  1.090715  0.458415    0.846404    2.094886   67.999638   2.259414   2.236632  0.160255   -0.142160
   4   6  -17  0  1.039108  0.481182    3.210023   -0.220734  356.066310   3.217603   3.176030  0.128656   -0.323136
   4   6  -16  0  0.987984  0.506081    0.699683    0.944424   53.466831   1.175370   1.224215  0.270186    0.180786
   4   6  -15  0  0.937422  0.533378    0.414195    3.079034   82.338510   3.106768   3.063053  0.130111   -0.335979
   4   6  -14  0  0.887518  0.563369   -2.735181   -0.605271  192.477946   2.801351   2.842894  0.126798    0.327636
   4   6  -12  0  0.790181  0.632766    1.169759    5.149959   77.202993   5.281137   5.199832  0.098319   -0.826951
   4   6  -11  0  0.743072  0.672882   -8.206092    1.417088  170.202371   8.327550   8.311683  0.105648   -0.150192
   4   6  -10  0  0.697286  0.717066    2.400798   -4.880835  296.191773   5.439336   5.466101  0.091534    0.292403
   4   6   -9  0  0.653101  0.765579    3.676932    5.374038   55.619954   6.511537   6.522158  0.091401    0.116201
   4   6   -8  0  0.610863  0.818514   -4.493898   -6.292043  234.464845   7.732072   7.790640  0.095009    0.616450
   4   6   -7  0  0.571005  0.875648   11.139939    0.050938    0.261986  11.140056  11.070917  0.114016   -0.606398
   4   6   -6  0  0.534062  0.936222    1.180740  -10.387137  276.485162  10.454030  10.522973  0.107200    0.643123
   4   6   -5  0  0.500677  0.998648   -2.144088    8.067121  104.884033   8.347189   8.344962  0.091114   -0.024446
   4   6   -4  0  0.471607  1.060204    0.978774    7.202625   82.261402   7.268824   7.358324  0.083243    1.075171
   4   6   -3  0  0.447695  1.116832   -4.838526  -10.298758  244.835087  11.378741  11.314867  0.110006   -0.580639
   4   6   -2  0  0.429801  1.163330   -7.292824   10.222606  125.504125  12.557347  12.556744  0.118827   -0.005074
   4   6   -1  0  0.418697  1.194180  -15.477756  -12.264452  218.393028  19.747854  19.807195  0.177170    0.334936
   4   6    0  0  0.414930  1.205022   17.448717    0.000000  360.000000  17.448717  17.624851  0.158941    1.108170
   4   6    1  0  0.418697  1.194180   15.477756  -12.264452  321.606972  19.747854  19.782130  0.177048    0.193598
   4   6    2  0  0.429801  1.163330   -7.292824  -10.222606  234.495875  12.557347  12.550475  0.118887   -0.057803
   4   6    3  0  0.447695  1.116832    4.838526  -10.298758  295.164913  11.378741  11.307607  0.109772   -0.648016
   4   6    4  0  0.471607  1.060204    0.978774   -7.202625  277.738598   7.268824   7.312143  0.083301    0.520031
   4   6    5  0  0.500677  0.998648    2.144088    8.067121   75.115967   8.347189   8.421695  0.091507    0.814205
   4   6    6  0  0.534062  0.936222    1.180740   10.387137   83.514838  10.454030  10.478658  0.106998    0.230164
   4   6    7  0  0.571005  0.875648  -11.139939    0.050938  179.738014  11.140056  11.180098  0.114746    0.348966
   4   6    8  0  0.610863  0.818514   -4.493898    6.292043  125.535155   7.732072   7.800735  0.095328    0.720283
   4   6    9  0  0.653101  0.765579   -3.676932    5.374038  124.380046   6.511537   6.570246  0.091779    0.639682
   4   6   10  0  0.697286  0.717066    2.400798    4.880835   63.808227   5.439336   5.508504  0.092081    0.751157
   4   6   11  0  0.743072  0.672882    8.206092    1.417088    9.797629   8.327550   8.349880  0.105989    0.210686
   4   6   12  0  0.790181  0.632766    1.169759   -5.149959  282.797007   5.281137   5.266524  0.098375   -0.148544
   4   6   14  0  0.887518  0.563369   -2.735181    0.605271  167.522054   2.801351   2.815076  0.129384    0.106078
   4   6   15  0  0.937422  0.533378   -0.414195    3.079034   97.661490   3.106768   3.153324  0.128490    0.362333
   4   6   16  0  0.987984  0.506081    0.699683   -0.944424  306.533169   1.175370   1.351735  0.241865    0.729188
   4   6   17  0  1.039108  0.481182   -3.210023   -0.220734  183.933690   3.217603   3.119504  0.131088   -0.748339
   4   6   18  0  1.090715  0.458415    0.846404   -2.094886  292.000362   2.259414   2.173003  0.165328   -0.522661
   4   6   19  0  1.142740  0.437545    1.579328    2.096125   53.003754   2.624503   2.685691  0.137284    0.445707
   4   6   20  0  1.195128  0.418365   -1.972715   -0.213371  186.173185   1.984221   2.009379  0.155900    0.161373
   4   7  -20  0  1.212168  0.412484    0.370735   -1.199639  287.173182   1.255618   1.369339  0.223071    0.509798
   4   7  -19  0  1.160550  0.430830   -0.341882   -1.984632  260.225904   2.013864   2.048170  0.161754    0.212090
   4   7  -18  0  1.109361  0.450710   -0.419030    1.874317  102.602063   1.920586   1.922351  0.179231    0.009848
   4   7  -17  0  1.058663  0.472294   -2.495384    0.687334  164.600201   2.588314   2.708527  0.138726    0.866545
   4   7  -16  0  1.008530  0.495771    0.925582   -1.236760  306.810909   1.544758   1.586937  0.210122    0.200735
   4   7  -15  0  0.959052  0.521348    1.815218   -0.428319  346.723325   1.865067   1.808630  0.185452   -0.304322
   4   7  -14  0  0.910334  0.549249   -1.007990   -0.104716  185.930947   1.013414   1.235345  0.256532    0.865119
   4   7  -13  0  0.862506  0.579706   -1.281949    2.650005  115.815539   2.943793   2.857301  0.121122   -0.714087
   4   7  -12  0  0.815725  0.612952    0.820156    1.660794   63.718279   1.852267   1.855324  0.151916    0.020123
   4   7  -11  0  0.770180  0.649199   -0.127979   -1.786328  265.902129   1.790906   1.662748  0.157702   -0.812661
   4   7  -10  0  0.726105  0.688605   -3.433709   -4.004978  229.391528   5.275435   5.299556  0.093805    0.257142
   4   7   -9  0  0.683784  0.731225    0.764917   -1.480818  297.318637   1.666710   1.729325  0.131643    0.475640
   4   7   -8  0  0.643564  0.776924    2.716507    4.416107   58.402829   5.184729   5.126269  0.086841   -0.673183
   4   7   -7  0  0.605861  0.825271    2.770211   -2.554428  317.320671   3.768179   3.716177  0.083813   -0.620448
   4   7   -6  0  0.571177  0.875386    3.656418   -0.204118  356.804803   3.662111   3.662384  0.081249    0.003355
   4   7   -5  0  0.540091  0.925770   11.338604    8.151705   35.713632  13.964750  13.962615  0.133461   -0.015995
   4   7   -4  0  0.513259  0.974167    3.506527    0.019081    0.311779   3.506579   3.495062  0.073213   -0.157309
   4   7   -3  0  0.491377  1.017548    6.790496   -0.771521  353.517975   6.834185   6.729754  0.080819   -1.292154
   4   7   -2  0  0.475131  1.052341   -0.484366    2.591732  100.585820   2.636605   2.734928  0.072268    1.360528
   4   7   -1  0  0.465111  1.075012    9.225054   -3.257776  340.549613   9.783390   9.836603  0.099643    0.534033
   4   7    0  0  0.461723  1.082901  -13.386945    0.000000  180.000000  13.386945  13.380211  0.126157   -0.053380
   4   7    1  0  0.465111  1.075012   -9.225054   -3.257776  199.450387   9.783390   9.830339  0.099707    0.470872
   4   7    2  0  0.475131  1.052341   -0.484366   -2.591732  259.414180   2.636605   2.654938  0.073182    0.250514
   4   7    3  0  0.491377  1.017548   -6.790496   -0.771521  186.482025   6.834185   6.778389  0.081254   -0.686687
   4   7    4  0  0.513259  0.974167    3.506527   -0.019081  359.688221   3.506579   3.507766  0.072943    0.016271
   4   7    5  0  0.540091  0.925770  -11.338604    8.151705  144.286368  13.964750  13.938578  0.133198   -0.196485
   4   7    6  0  0.571177  0.875386    3.656418    0.204118    3.195197   3.662111   3.686595  0.080704    0.303379
   4   7    7  0  0.605861  0.825271   -2.770211   -2.554428  222.679329   3.768179   3.785508  0.083168    0.208362
   4   7    8  0  0.643564  0.776924    2.716507   -4.416107  301.597171   5.184729   5.146255  0.087174   -0.441349
   4   7    9  0  0.683784  0.731225   -0.764917   -1.480818  242.681363   1.666710   1.727345  0.131806    0.460030
   4   7   10  0  0.726105  0.688605   -3.433709    4.004978  130.608472   5.275435   5.312453  0.093573    0.395612
   4   7   11  0  0.770180  0.649199    0.127979   -1.786328  274.097871   1.790906   1.725363  0.151416   -0.432872
   4   7   12  0  0.815725  0.612952    0.820156   -1.660794  296.281721   1.852267   1.882785  0.147534    0.206851
   4   7   13  0  0.862506  0.579706    1.281949    2.650005   64.184461   2.943793   3.002124  0.116226    0.501880
   4   7   15  0  0.959052  0.521348   -1.815218   -0.428319  193.276675   1.865067   1.829322  0.183119   -0.195200
   4   7   16  0  1.008530  0.495771    0.925582    1.236760   53.189091   1.544758   1.554258  0.215240    0.044136
   4   7   17  0  1.058663  0.472294    2.495384    0.687334   15.399799   2.588314   2.565803  0.144070   -0.156252
   4   7   18  0  1.109361  0.450710   -0.419030   -1.874317  257.397937   1.920586   1.697371  0.201447   -1.108058
   4   7   19  0  1.160550  0.430830    0.341882   -1.984632  279.774096   2.013864   1.945353  0.167250   -0.409632
   4   7   20  0  1.212168  0.412484    0.370735    1.199639   72.826818   1.255618   1.331330  0.230748    0.328113
   4   8  -19  0  1.180766  0.423454   -0.040469   -2.060135  268.874630   2.060532   2.182430  0.147669    0.825483
   4   8  -18  0  1.130492  0.442285    0.368625   -1.464181  284.131219   1.509871   1.569593  0.212805    0.280642
   4   8  -16  0  1.031729  0.484623   -0.019263   -1.056920  268.955864   1.057096   1.396556  0.235457    1.441702
   4   8  -15  0  0.983419  0.508430   -0.350065    2.528881   97.881177   2.552996   2.657514  0.141538    0.738454
   4   8  -14  0  0.935970  0.534205   -2.229064   -1.090495  206.068655   2.481513   2.386148  0.151047   -0.631355
   4   8  -13  0  0.889522  0.562100    0.483390    4.847813   84.305689   4.871854   4.883567  0.109120    0.107345
   4   8  -12  0  0.844239  0.592250   -0.934136   -1.508321  238.229150   1.774159   1.743120  0.164831   -0.188311
   4   8  -11  0  0.800318  0.624751    2.756637    3.772212   53.841609   4.672112   4.680353  0.099758    0.082608
   4   8  -10  0  0.757998  0.659632    1.984333    5.049804   68.547537   5.425689   5.478606  0.096405    0.548907
   4   8   -9  0  0.717561  0.696805   -2.140330    1.121692  152.342130   2.416445   2.344194  0.115225   -0.627044
   4   8   -8  0  0.679342  0.736006   -0.512480    3.313943   98.790793   3.353334   3.242137  0.094243   -1.179891
   4   8   -7  0  0.643739  0.776712   -4.013327   -0.575893  188.165930   4.054435   3.984555  0.086820   -0.804893
   4   8   -6  0  0.611208  0.818053    1.095734    5.050144   77.758228   5.167648   5.180714  0.083898    0.155730
   4   8   -5  0  0.582263  0.858719   -0.040417   -4.053891  269.428782   4.054092   4.106352  0.080789    0.646864
   4   8   -4  0  0.557464  0.896918   -4.209204   -5.466835  232.405433   6.899542   6.902443  0.087304    0.033228
   4   8   -3  0  0.537386  0.930430    4.788283   -1.210023  345.817975   4.938806   4.849114  0.075383   -1.189823
   4   8   -2  0  0.522572  0.956806    2.020401   -5.998264  288.615119   6.329391   6.408370  0.080598    0.979919
   4   8   -1  0  0.513479  0.973750    2.947890   -5.845019  296.763738   6.546320   6.454126  0.080556   -1.144465
   4   8    0  0  0.510411  0.979602    4.969087    0.000000  360.000000   4.969087   5.001261  0.073750    0.436258
   4   8    1  0  0.513479  0.973750   -2.947890   -5.845019  243.236262   6.546320   6.465250  0.080416   -1.008135
   4   8    2  0  0.522572  0.956806    2.020401    5.998264   71.384881   6.329391   6.308818  0.080238   -0.256397
   4   8    3  0  0.537386  0.930430   -4.788283   -1.210023  194.182025   4.938806   4.863206  0.075876   -0.996369
   4   8    4  0  0.557464  0.896918   -4.209204    5.466835  127.594567   6.899542   6.913835  0.087158    0.163991
   4   8    5  0  0.582263  0.858719    0.040417   -4.053891  270.571218   4.054092   4.053516  0.081002   -0.007119
   4   8    6  0  0.611208  0.818053    1.095734   -5.050144  282.241772   5.167648   5.203779  0.084189    0.429161
   4   8    7  0  0.643739  0.776712    4.013327   -0.575893  351.834070   4.054435   4.041681  0.087296   -0.146108
   4   8    8  0  0.679342  0.736006   -0.512480   -3.313943  261.209207   3.353334   3.387680  0.093196    0.368528
   4   8    9  0  0.717561  0.696805    2.140330    1.121692   27.657870   2.416445   2.520054  0.109651    0.944897
   4   8   10  0  0.757998  0.659632    1.984333   -5.049804  291.452463   5.425689   5.427151  0.096694    0.015123
   4   8   11  0  0.800318  0.624751   -2.756637    3.772212  126.158391   4.672112   4.718941  0.099666    0.469858
   4   8   12  0  0.844239  0.592250   -0.934136    1.508321  121.770850   1.774159   1.980218  0.145293    1.418227
   4   8   13  0  0.889522  0.562100   -0.483390    4.847813   95.694311   4.871854   4.859687  0.109669   -0.110945
   4   8   14  0  0.935970  0.534205   -2.229064    1.090495  153.931345   2.481513   2.425968  0.146903   -0.378107
   4   8   15  0  0.983419  0.508430    0.350065    2.528881   82.118823   2.552996   2.428787  0.149722   -0.829594
   4   8   18  0  1.130492  0.442285    0.368625    1.464181   75.868781   1.509871   1.399004  0.237905   -0.466014
   4   8   19  0  1.180766  0.423454    0.040469   -2.060135  271.125370   2.060532   1.814297  0.174341   -1.412376
   4   9  -19  0  1.203267  0.415535   -1.246901    2.498397  116.522873   2.792266   2.824783  0.125113    0.259897
   4   9  -17  0  1.105324  0.452356   -2.038073    0.070288  178.024783   2.039285   2.183998  0.164428    0.880101
   4   9  -16  0  1.057406  0.472855   -1.276585    1.502395  130.354561   1.971512   1.886416  0.183008   -0.464987
   4   9  -15  0  1.010324  0.494891   -2.319506   -1.329851  209.827109   2.673689   2.761076  0.138556    0.630700
   4   9  -14  0  0.964201  0.518564   -2.397871   -1.279098  208.076827   2.717697   2.769737  0.139401    0.373315
   4   9  -13  0  0.919180  0.543963   -0.103593   -3.221404  268.158127   3.223069   3.211385  0.126071   -0.092676
   4   9  -12  0  0.875432  0.571146   -2.750983    0.547558  168.742911   2.804947   2.890637  0.120900    0.708774
   4   9  -10  0  0.792593  0.630841    1.554323   -3.799896  292.246702   4.105500   4.093834  0.100701   -0.115855
   4   9   -9  0  0.754013  0.663118    6.504053    5.225286   38.778019   8.343040   8.299323  0.106225   -0.411546
   4   9   -8  0  0.717739  0.696632   -1.019474    5.716585  100.111608   5.806778   5.858879  0.094200    0.553094
   4   9   -7  0  0.684137  0.730848    7.162628   -0.632331  354.954898   7.190486   7.188496  0.096803   -0.020554
   4   9   -6  0  0.653619  0.764972   -2.453703    3.222842  127.283746   4.050601   3.999127  0.088246   -0.583310
   4   9   -5  0  0.626636  0.797911    0.358773   -6.228119  273.296899   6.238444   6.283819  0.089393    0.507590
   4   9   -4  0  0.603663  0.828276   -2.595544   -3.430230  232.886383   4.301549   4.280959  0.083133   -0.247673
   4   9   -3  0  0.585172  0.854450   -3.041451   -2.724086  221.849324   4.083022   4.159339  0.081417    0.937363
   4   9   -2  0  0.571598  0.874741    5.112295   -4.112749  321.183947   6.561270   6.555648  0.086165   -0.065252
   4   9   -1  0  0.563297  0.887632   -5.491684    6.841119  128.755632   8.772656   8.840724  0.098469    0.691267
   4   9    0  0  0.560502  0.892057   11.933174    0.000000  360.000000  11.933174  11.861711  0.119158   -0.599731
   4   9    1  0  0.563297  0.887632    5.491684    6.841119   51.244368   8.772656   8.877802  0.098833    1.063882
   4   9    2  0  0.571598  0.874741    5.112295    4.112749   38.816053   6.561270   6.569204  0.086513    0.091710
   4   9    3  0  0.585172  0.854450    3.041451   -2.724086  318.150676   4.083022   4.145330  0.080856    0.770614
   4   9    4  0  0.603663  0.828276   -2.595544    3.430230  127.113617   4.301549   4.323905  0.083098    0.269030
   4   9    5  0  0.626636  0.797911   -0.358773   -6.228119  266.703101   6.238444   6.210424  0.088788   -0.315580
   4   9    6  0  0.653619  0.764972   -2.453703   -3.222842  232.716254   4.050601   4.017906  0.087824   -0.372282
   4   9    7  0  0.684137  0.730848   -7.162628   -0.632331  185.045102   7.190486   7.152229  0.096816   -0.395152
   4   9    8  0  0.717739  0.696632   -1.019474   -5.716585  259.888392   5.806778   5.872879  0.093972    0.703415
   4   9    9  0  0.754013  0.663118   -6.504053    5.225286  141.221981   8.343040   8.381783  0.106821    0.362696
   4   9   10  0  0.792593  0.630841    1.554323    3.799896   67.753298   4.105500   4.036598  0.101296   -0.680210
   4   9   11  0  0.833158  0.600126    0.432638    1.035280   67.320229   1.122043   1.238112  0.221572    0.523841
   4   9   12  0  0.875432  0.571146   -2.750983   -0.547558  191.257089   2.804947   2.795560  0.122640   -0.076537
   4   9   13  0  0.919180  0.543963    0.103593   -3.221404  271.841873   3.223069   3.077541  0.130633   -1.114025
   4   9   14  0  0.964201  0.518564   -2.397871    1.279098  151.923173   2.717697   2.722388  0.140632    0.033356
   4   9   15  0  1.010324  0.494891    2.319506   -1.329851  330.172891   2.673689   2.676758  0.143163    0.021440
   4   9   16  0  1.057406  0.472855   -1.276585   -1.502395  229.645439   1.971512   1.890040  0.182619   -0.446131
   4   9   17  0  1.105324  0.452356    2.038073    0.070288    1.975217   2.039285   1.955878  0.179701   -0.464144
   4   9   19  0  1.203267  0.415535    1.246901    2.498397   63.477127   2.792266   2.902450  0.122848    0.896918
   4  10  -17  0  1.132120  0.441649   -1.877276   -0.919222  206.089014   2.090247   2.097690  0.164689    0.045191
   4  10  -16  0  1.085385  0.460666    2.523455    0.068798    1.561700   2.524393   2.545721  0.152413    0.139935
   4  10  -15  0  1.039571  0.480967    0.073953    1.901479   87.772766   1.902917   2.087880  0.163750    1.129546
   4  10  -14  0  0.994805  0.502611   -4.110858    1.665147  157.949067   4.435298   4.361724  0.116885   -0.629457
   4  10  -12  0  0.909030  0.550037    1.718175   -2.035554  310.167119   2.663757   2.744918  0.134167    0.604925
   4  10  -11  0  0.868393  0.575776    2.508569    1.472350   30.409878   2.908733   2.952708  0.119459    0.368115
   4  10  -10  0  0.829553  0.602735    0.370580   -1.848184  281.338040   1.884971   1.821825  0.157020   -0.402150
   4  10   -8  0  0.758355  0.659322   -1.448804    2.959214  116.085946   3.294842   3.357242  0.101413    0.615300
   4  10   -7  0  0.726634  0.688105   -4.313833   -0.129178  181.715220   4.315767   4.327860  0.093513    0.129319
   4  10   -6  0  0.697976  0.716357    2.949202    4.535543   56.966374   5.410078   5.384108  0.091659   -0.283332
   4  10   -5  0  0.672775  0.743190    0.722453    3.360335   77.866439   3.437120   3.410831  0.092545   -0.284059
   4  10   -4  0  0.651431  0.767540   -3.434502    8.139521  112.877500   8.834456   8.842272  0.103540    0.075492
   4  10   -3  0  0.634334  0.788228   -1.892121   -2.154024  228.703524   2.867044   2.921252  0.092838    0.583903
   4  10   -2  0  0.621834  0.804073    0.291894    3.697334   85.486027   3.708838   3.654902  0.086210   -0.625638
   4  10   -1  0  0.614212  0.814051    4.870746   -3.411756  324.990347   5.946784   5.931432  0.086586   -0.177297
   4  10    0  0  0.611651  0.817460    3.143007    0.000000    0.000000   3.143007   3.190004  0.086997    0.540217
   4  10    1  0  0.614212  0.814051   -4.870746   -3.411756  215.009653   5.946784   5.953313  0.086847    0.075183
   4  10    2  0  0.621834  0.804073    0.291894   -3.697334  274.513973   3.708838   3.659580  0.086098   -0.572124
   4  10    3  0  0.634334  0.788228    1.892121   -2.154024  311.296476   2.867044   2.999844  0.091505    1.451288
   4  10    4  0  0.651431  0.767540   -3.434502   -8.139521  247.122500   8.834456   8.869319  0.103611    0.336480
   4  10    5  0  0.672775  0.743190   -0.722453    3.360335  102.133561   3.437120   3.416845  0.093407   -0.217055
   4  10    6  0  0.697976  0.716357    2.949202   -4.535543  303.033626   5.410078   5.442262  0.091942    0.350042
   4  10    7  0  0.726634  0.688105    4.313833   -0.129178  358.284780   4.315767   4.309637  0.093917   -0.065266
   4  10    8  0  0.758355  0.659322   -1.448804   -2.959214  243.914054   3.294842   3.295522  0.103373    0.006580
   4  10   10  0  0.829553  0.602735    0.370580    1.848184   78.661960   1.884971   1.823702  0.154792   -0.395812
   4  10   11  0  0.868393  0.575776   -2.508569    1.472350  149.590122   2.908733   2.910691  0.121257    0.016144
   4  10   12  0  0.909030  0.550037    1.718175    2.035554   49.832881   2.663757   2.563135  0.142815   -0.704566
   4  10   14  0  0.994805  0.502611   -4.110858   -1.665147  202.050933   4.435298   4.290540  0.117239   -1.234730
   4  10   15  0  1.039571  0.480967   -0.073953    1.901479   92.227234   1.902917   1.768454  0.196683   -0.683650
   4  10   16  0  1.085385  0.460666    2.523455   -0.068798  358.438300   2.524393   2.491377  0.176560   -0.186996
   4  10   17  0  1.132120  0.441649    1.877276   -0.919222  333.910986   2.090247   2.219740  0.156589    0.826957
   4  11  -18  0  1.207424  0.414105    0.771575    1.069909   54.202387   1.319104   1.454169  0.205052    0.658689
   4  11  -17  0  1.161017  0.430657    1.216394    1.316469   47.262612   1.792402   1.855324  0.178233    0.353034
   4  11  -16  0  1.115494  0.448232   -2.078705   -2.444880  229.627883   3.209120   3.066402  0.134628   -1.060092
   4  11  -14  0  1.027571  0.486585   -1.715423    0.741012  156.637100   1.868629   1.654496  0.205040   -1.044346
   4  11  -13  0  0.985449  0.507383    0.791171   -1.815563  293.546211   1.980460   2.110699  0.165346    0.787675
   4  11  -12  0  0.944775  0.529226   -1.392295    2.073769  123.876765   2.497799   2.441433  0.148896   -0.378560
   4  11  -11  0  0.905743  0.552033   -0.299731    3.456581   94.955903   3.469552   3.522368  0.124603    0.423870
   4  11  -10  0  0.868575  0.575656   -5.580143    0.783434  172.008095   5.634871   5.609450  0.104675   -0.242854
   4  11   -9  0  0.833519  0.599866   -3.735674   -5.848582  237.432346   6.939826   6.941001  0.105308    0.011164
   4  11   -8  0  0.800854  0.624333    1.222959   -5.029845  283.665751   5.176386   5.111563  0.100051   -0.647896
   4  11   -7  0  0.770883  0.648607   -2.623736    3.506405  126.806387   4.379369   4.461008  0.097715    0.835481
   4  11   -6  0  0.743933  0.672104   -0.711869    2.337834  106.935456   2.443814   2.534945  0.113213    0.804956
   4  11   -5  0  0.720341  0.694116    1.418662   -0.137069  354.481300   1.425268   1.437604  0.169457    0.072798
   4  11   -4  0  0.700448  0.713829    2.679262   -3.683898  306.028014   4.555167   4.634805  0.091714    0.868328
   4  11   -3  0  0.684576  0.730379    5.718069    0.393464    3.936352   5.731590   5.735521  0.091409    0.042997
   4  11   -2  0  0.673010  0.742931    5.804534    9.081445   57.414745  10.777998  10.762177  0.116680   -0.135595
   4  11   -1  0  0.665974  0.750780    3.243789    0.354644    6.239385   3.263118   3.302782  0.092463    0.428980
   4  11    1  0  0.665974  0.750780   -3.243789    0.354644  173.760615   3.263118   3.292406  0.092762    0.315734
   4  11    2  0  0.673010  0.742931    5.804534   -9.081445  302.585255  10.777998  10.705115  0.116339   -0.626474
   4  11    3  0  0.684576  0.730379   -5.718069    0.393464  176.063648   5.731590   5.741483  0.091312    0.108342
   4  11    4  0  0.700448  0.713829    2.679262    3.683898   53.971986   4.555167   4.595510  0.091754    0.439687
   4  11    5  0  0.720341  0.694116   -1.418662   -0.137069  185.518700   1.425268   1.328757  0.179507   -0.537641
   4  11    6  0  0.743933  0.672104   -0.711869   -2.337834  253.064544   2.443814   2.467918  0.114983    0.209634
   4  11    7  0  0.770883  0.648607    2.623736    3.506405   53.193613   4.379369   4.419395  0.097864    0.408993
   4  11    8  0  0.800854  0.624333    1.222959    5.029845   76.334249   5.176386   5.176088  0.099453   -0.002993
   4  11    9  0  0.833519  0.599866    3.735674   -5.848582  302.567654   6.939826   6.830685  0.105001   -1.039424
   4  11   10  0  0.868575  0.575656   -5.580143   -0.783434  187.991905   5.634871   5.631974  0.104248   -0.027783
   4  11   11  0  0.905743  0.552033    0.299731    3.456581   85.044097   3.469552   3.406816  0.121693   -0.515526
   4  11   12  0  0.944775  0.529226   -1.392295   -2.073769  236.123235   2.497799   2.560463  0.142973    0.438292
   4  11   13  0  0.985449  0.507383   -0.791171   -1.815563  246.453789   1.980460   1.976760  0.173814   -0.021289
   4  11   14  0  1.027571  0.486585   -1.715423   -0.741012  203.362900   1.868629   2.136479  0.217692    1.230410
   4  11   16  0  1.115494  0.448232   -2.078705    2.444880  130.372117   3.209120   3.255828  0.128655    0.363049
   4  11   17  0  1.161017  0.430657   -1.216394    1.316469  132.737388   1.792402   1.823702  0.179579    0.174299
   4  11   18  0  1.207424  0.414105    0.771575   -1.069909  305.797613   1.319104   1.376815  0.215717    0.267533
   4  12  -17  0  1.191862  0.419512    0.817088    1.227740   56.355343   1.474781   1.379298  0.221151   -0.431752
   4  12  -16  0  1.147563  0.435706   -1.335494   -2.998851  245.994916   3.282781   3.191077  0.126907   -0.722613
   4  12  -15  0  1.104332  0.452762    2.089235   -3.349071  301.956947   3.947300   3.975097  0.120618    0.230453
   4  12  -14  0  1.062298  0.470678    4.813189   -1.406990  343.705316   5.014620   5.110894  0.113055    0.851567
   4  12  -13  0  1.021609  0.489424   -1.724399   -0.420357  193.699820   1.774895   1.952376  0.174273    1.018403
   4  12  -12  0  0.982433  0.508940   -0.881832    1.054150  129.913590   1.374358   1.326180  0.250757   -0.192132
   4  12  -11  0  0.944958  0.529124   -2.105181   -2.470902  229.569368   3.246096   3.219898  0.129044   -0.203020
   4  12  -10  0  0.909394  0.549817   -1.096317    3.966887  105.449048   4.115593   4.020460  0.116585   -0.815997
   4  12   -9  0  0.875974  0.570793    2.403168    2.209560   42.596555   3.264563   3.138096  0.117790   -1.073665
   4  12   -8  0  0.844951  0.591750   -4.259179    4.710553  132.119196   6.350584   6.308275  0.103915   -0.407144
   4  12   -7  0  0.816601  0.612294   -2.673483    2.146711  141.236783   3.428685   3.479363  0.106868    0.474206
   4  12   -6  0  0.791209  0.631944    1.783421    0.068390    2.196079   1.784732   1.721392  0.156165   -0.405598
   4  12   -5  0  0.769069  0.650137    1.010870   -6.288065  279.132735   6.368800   6.285453  0.099318   -0.839194
   4  12   -4  0  0.750469  0.666250    8.720554    2.558464   16.350801   9.088113   9.112881  0.110308    0.224531
   4  12   -3  0  0.735677  0.679646    3.141099    3.175521   45.312230   4.466591   4.434852  0.095149   -0.333570
   4  12   -2  0  0.724926  0.689725   -7.429556   -1.974299  194.881614   7.687402   7.699632  0.101998    0.119898
   4  12   -1  0  0.718399  0.695992   -9.111687    3.314336  160.011368   9.695754   9.709159  0.112367    0.119289
   4  12    0  0  0.716210  0.698119    0.986462    0.000000  360.000000   0.986462   1.210160  0.196992    1.135569
   4  12    1  0  0.718399  0.695992    9.111687    3.314336   19.988632   9.695754   9.691168  0.112221   -0.040865
   4  12    2  0  0.724926  0.689725   -7.429556    1.974299  165.118386   7.687402   7.769970  0.101955    0.809840
   4  12    3  0  0.735677  0.679646   -3.141099    3.175521  134.687770   4.466591   4.440250  0.095819   -0.274909
   4  12    4  0  0.750469  0.666250    8.720554   -2.558464  343.649199   9.088113   9.094463  0.110534    0.057452
   4  12    5  0  0.769069  0.650137   -1.010870   -6.288065  260.867265   6.368800   6.283275  0.099353   -0.860820
   4  12    6  0  0.791209  0.631944    1.783421   -0.068390  357.803921   1.784732   1.664805  0.162034   -0.740138
   4  12    7  0  0.816601  0.612294    2.673483    2.146711   38.763217   3.428685   3.526251  0.106403    0.916946
   4  12    8  0  0.844951  0.591750   -4.259179   -4.710553  227.880804   6.350584   6.320739  0.104257   -0.286264
   4  12    9  0  0.875974  0.570793   -2.403168    2.209560  137.403445   3.264563   3.131547  0.116911   -1.137757
   4  12   10  0  0.909394  0.549817   -1.096317   -3.966887  254.550952   4.115593   4.064475  0.116152   -0.440097
   4  12   11  0  0.944958  0.529124    2.105181   -2.470902  310.430632   3.246096   3.211385  0.128290   -0.270568
   4  12   12  0  0.982433  0.508940   -0.881832   -1.054150  230.086410   1.374358   1.396556  0.238408    0.093107
   4  12   13  0  1.021609  0.489424    1.724399   -0.420357  346.300180   1.774895   1.870020  0.186819    0.509181
   4  12   14  0  1.062298  0.470678    4.813189    1.406990   16.294684   5.014620   5.020381  0.113049    0.050960
   4  12   15  0  1.104332  0.452762   -2.089235   -3.349071  238.043053   3.947300   3.888066  0.121588   -0.487172
   4  12   16  0  1.147563  0.435706   -1.335494    2.998851  114.005084   3.282781   3.315191  0.124114    0.261128
   4  12   17  0  1.191862  0.419512   -0.817088    1.227740  123.644657   1.474781   1.538770  0.199752    0.320346
   4  13  -15  0  1.139489  0.438793   -1.762722   -0.152072  184.930764   1.769270   1.646203  0.199110   -0.618084
   4  13  -14  0  1.098801  0.455042   -1.021064   -0.740995  215.968731   1.261604   1.246375  0.278106   -0.054762
   4  13  -12  0  1.021794  0.489336   -2.646612    0.929594  160.646727   2.805120   2.800452  0.137792   -0.033881
   4  13  -11  0  0.985816  0.507194    3.427643   -0.731509  347.952979   3.504832   3.391717  0.126444   -0.894578
   4  13  -10  0  0.951779  0.525332    0.410861    1.477857   74.463467   1.533906   1.866357  0.179095    1.856281
   4  13   -9  0  0.919900  0.543537   -2.429043    1.211570  153.490677   2.714434   2.777140  0.136417    0.459663
   4  13   -8  0  0.890410  0.561539   -2.815344   -0.097004  181.973377   2.817015   2.872827  0.127908    0.436344
   4  13   -7  0  0.863553  0.579004   -0.164405   -5.064071  268.140548   5.066739   5.118253  0.104010    0.495276
   4  13   -6  0  0.839582  0.595535    1.862103   -4.494462  292.504748   4.864938   4.921953  0.102567    0.555883
   4  13   -5  0  0.818751  0.610686   -5.177992    9.157530  119.485358  10.520074  10.491059  0.122039   -0.237757
   4  13   -4  0  0.801305  0.623982    1.956207    3.025806   57.117014   3.603089   3.601143  0.105102   -0.018508
   4  13   -3  0  0.787469  0.634946   -6.165084   -6.693464  227.353060   9.100039   8.998391  0.111729   -0.909778
   4  13   -2  0  0.777435  0.643141   -0.535806   -0.947779  240.519304   1.088748   1.128216  0.237243    0.166360
   4  13   -1  0  0.771352  0.648213    4.258744    2.223938   27.573789   4.804457   4.846996  0.097699    0.435418
   4  13    0  0  0.769313  0.649930    4.086182    0.000000  360.000000   4.086182   3.996559  0.099702   -0.898911
   4  13    1  0  0.771352  0.648213   -4.258744    2.223938  152.426211   4.804457   4.854755  0.097539    0.515678
   4  13    2  0  0.777435  0.643141   -0.535806    0.947779  119.480696   1.088748   1.215801  0.212816    0.597008
   4  13    3  0  0.787469  0.634946    6.165084   -6.693464  312.646940   9.100039   9.005993  0.112018   -0.839566
   4  13    4  0  0.801305  0.623982    1.956207   -3.025806  302.882986   3.603089   3.614421  0.105680    0.107236
   4  13    5  0  0.818751  0.610686    5.177992    9.157530   60.514642  10.520074  10.509633  0.122480   -0.085250
   4  13    6  0  0.839582  0.595535    1.862103    4.494462   67.495252   4.864938   4.947608  0.102023    0.810306
   4  13    7  0  0.863553  0.579004    0.164405   -5.064071  271.859452   5.066739   5.080678  0.104108    0.133882
   4  13    8  0  0.890410  0.561539   -2.815344    0.097004  178.026623   2.817015   3.051862  0.124759    1.882404
   4  13    9  0  0.919900  0.543537    2.429043    1.211570   26.509323   2.714434   2.693325  0.138213   -0.152732
   4  13   10  0  0.951779  0.525332    0.410861   -1.477857  285.536533   1.533906   1.631588  0.203537    0.479925
   4  13   11  0  0.985816  0.507194   -3.427643   -0.731509  192.047021   3.504832   3.582089  0.123440    0.625873
   4  13   12  0  1.021794  0.489336   -2.646612   -0.929594  199.353273   2.805120   2.854905  0.136290    0.365284
   4  13   14  0  1.098801  0.455042   -1.021064    0.740995  144.031269   1.261604   1.300122  0.260288    0.147982
   4  13   15  0  1.139489  0.438793    1.762722   -0.152072  355.069236   1.769270   1.695354  0.194862   -0.379322
   4  14  -15  0  1.176279  0.425069    1.192154    0.020827    1.000842   1.192336   1.359307  0.231091    0.722535
   4  14  -14  0  1.136908  0.439789   -1.495222   -0.931885  211.932895   1.761846   1.758754  0.191342   -0.016159
   4  14  -13  0  1.098986  0.454965   -1.185732   -0.574117  205.835699   1.317410   1.243627  0.282451   -0.261226
   4  14  -12  0  1.062666  0.470515    0.918936    1.680961   61.335749   1.915744   1.890040  0.180616   -0.142309
   4  14  -11  0  1.028120  0.486325   -0.588183   -2.758475  257.963223   2.820486   2.784523  0.139915   -0.257037
   4  14  -10  0  0.995531  0.502245   -0.436281   -2.133586  258.443332   2.177735   2.081314  0.169673   -0.568276
   4  14   -9  0  0.965098  0.518082    1.487468   -1.539866  314.008406   2.140969   2.314817  0.154448    1.125612
   4  14   -8  0  0.937031  0.533600    4.114558   -2.843212  325.355034   5.001344   4.965556  0.113621   -0.314976
   4  14   -7  0  0.911548  0.548517   -0.324918   -1.878767  260.188182   1.906656   2.034761  0.168405    0.760702
   4  14   -6  0  0.888873  0.562510   -2.190140    4.763134  114.693474   5.242533   5.189952  0.109274   -0.481188
   4  14   -5  0  0.869224  0.575226    0.926119    1.867021   63.616709   2.084098   2.298500  0.136547    1.570167
   4  14   -4  0  0.852811  0.586296   -5.343883   -2.445095  204.586477   5.876698   5.946412  0.103908    0.670920
   4  14   -3  0  0.839824  0.595363   -1.810571    3.074568  120.493253   3.568072   3.480346  0.109881   -0.798370
   4  14   -2  0  0.830423  0.602103    7.049780    6.930850   44.512609   9.886155   9.865779  0.118985   -0.171251
   4  14   -1  0  0.824731  0.606258   -2.319949    2.260962  135.737744   3.239462   3.235799  0.111910   -0.032734
   4  14    0  0  0.822825  0.607663   -6.645907    0.000000  180.000000   6.645907   6.578053  0.103284   -0.656963
   4  14    1  0  0.824731  0.606258    2.319949    2.260962   44.262256   3.239462   3.225207  0.112291   -0.126948
   4  14    2  0  0.830423  0.602103    7.049780   -6.930850  315.487391   9.886155   9.870634  0.118926   -0.130518
   4  14    3  0  0.839824  0.595363    1.810571    3.074568   59.506747   3.568072   3.518480  0.109655   -0.452251
   4  14    4  0  0.852811  0.586296   -5.343883    2.445095  155.413523   5.876698   5.784825  0.103852   -0.884652
   4  14    5  0  0.869224  0.575226   -0.926119    1.867021  116.383291   2.084098   2.131669  0.144551    0.329098
   4  14    6  0  0.888873  0.562510   -2.190140   -4.763134  245.306526   5.242533   5.236552  0.108949   -0.054897
   4  14    7  0  0.911548  0.548517    0.324918   -1.878767  279.811818   1.906656   1.920570  0.175488    0.079290
   4  14    8  0  0.937031  0.533600    4.114558    2.843212   34.644966   5.001344   5.003996  0.112728    0.023527
   4  14    9  0  0.965098  0.518082   -1.487468   -1.539866  225.991594   2.140969   2.123628  0.164255   -0.105570
   4  14   10  0  0.995531  0.502245   -0.436281    2.133586  101.556668   2.177735   2.183998  0.162734    0.038483
   4  14   11  0  1.028120  0.486325    0.588183   -2.758475  282.036777   2.820486   2.697133  0.142021   -0.868551
   4  14   12  0  1.062666  0.470515    0.918936   -1.680961  298.664251   1.915744   1.913430  0.176209   -0.013127
   4  14   14  0  1.136908  0.439789   -1.495222    0.931885  148.067105   1.761846   1.859009  0.179879    0.540160
   4  14   15  0  1.176279  0.425069   -1.192154    0.020827  178.999158   1.192336   1.187324  0.273599   -0.018316
   4  14   16  0  1.216957  0.410861    0.274976   -0.808924  288.774346   0.854383   1.119081  0.279515    0.946989
   4  15  -15  0  1.214554  0.411674    2.501162    0.784121   17.406350   2.621193   2.729919  0.130990    0.830027
   4  15  -12  0  1.104884  0.452536    2.326987   -3.435631  304.110175   4.149509   4.285752  0.118195    1.152701
   4  15  -11  0  1.071699  0.466549   -4.712290    1.631462  160.903418   4.986717   4.876556  0.117901   -0.934354
   4  15   -9  0  1.011396  0.494366   -0.615313   -3.721094  260.610645   3.771624   3.766478  0.121889   -0.042218
   4  15   -8  0  0.984650  0.507795   -3.337963    1.561168  154.934476   3.685003   3.784604  0.121286    0.821208
   4  15   -7  0  0.960432  0.520599   -2.495686    2.339236  136.853351   3.420596   3.434823  0.124797    0.114008
   4  15   -6  0  0.938937  0.532517    2.088507    0.777577   20.420911   2.228562   2.163535  0.160979   -0.403947
   4  15   -5  0  0.920358  0.543267   -0.651896   -1.538591  247.037779   1.670997   1.576119  0.209281   -0.453348
   4  15   -4  0  0.904873  0.552564   -0.403499    1.351127  106.627687   1.410090   1.246375  0.257130   -0.636703
   4  15   -3  0  0.892643  0.560134    0.540687    2.967541   79.673958   3.016395   2.961964  0.126300   -0.430966
   4  15   -2  0  0.883804  0.565736   -1.544588   -5.618409  254.628242   5.826858   5.804311  0.108902   -0.207032
   4  15   -1  0  0.878458  0.569179   -5.269506   -1.923756  200.055793   5.609682   5.602125  0.108550   -0.069612
   4  15    0  0  0.876669  0.570341    1.291608    0.000000    0.000000   1.291608   1.227007  0.241227   -0.267799
   4  15    1  0  0.878458  0.569179    5.269506   -1.923756  339.944207   5.609682   5.630151  0.107999    0.189536
   4  15    2  0  0.883804  0.565736   -1.544588    5.618409  105.371758   5.826858   5.810204  0.108789   -0.153085
   4  15    3  0  0.892643  0.560134   -0.540687    2.967541  100.326042   3.016395   3.052983  0.124711    0.293376
   4  15    4  0  0.904873  0.552564   -0.403499   -1.351127  253.372313   1.410090   1.447093  0.222878    0.166023
   4  15    5  0  0.920358  0.543267    0.651896   -1.538591  292.962221   1.670997   1.715418  0.190048    0.233739
   4  15    6  0  0.938937  0.532517    2.088507   -0.777577  339.579089   2.228562   2.120403  0.164526   -0.657395
   4  15    7  0  0.960432  0.520599    2.495686    2.339236   43.146649   3.420596   3.428841  0.125023    0.065953
   4  15    8  0  0.984650  0.507795   -3.337963   -1.561168  205.065524   3.685003   3.702340  0.122161    0.141919
   4  15    9  0  1.011396  0.494366    0.615313   -3.721094  279.389355   3.771624   3.656774  0.124705   -0.920977
   4  15   11  0  1.071699  0.466549    4.712290    1.631462   19.096582   4.986717   4.903146  0.117246   -0.712781
   4  15   12  0  1.104884  0.452536    2.326987    3.435631   55.889825   4.149509   4.181492  0.118701    0.269439
   4  15   15  0  1.214554  0.411674   -2.501162    0.784121  162.593650   2.621193   2.588375  0.135755   -0.241751
   4  16  -13  0  1.181989  0.423016    0.204531   -2.929447  273.993860   2.936578   2.945747  0.127027    0.072178
   4  16  -12  0  1.148297  0.435427   -1.076078    1.188478  132.158468   1.603254   1.567411  0.210624   -0.170174
   4  16  -10  0  1.086466  0.460208    1.054032   -0.571239  331.544265   1.198873   1.313216  0.263555    0.433845
   4  16   -9  0  1.058651  0.472299   -0.387382   -3.628949  263.906880   3.649566   3.784604  0.121286    1.113381
   4  16   -8  0  1.033128  0.483967    2.115639    1.195936   29.478763   2.430266   2.199609  0.163167   -1.413628
   4  16   -6  0  0.989658  0.505225   -2.854010   -3.158731  227.901221   4.257107   4.269754  0.117826    0.107342
   4  16   -5  0  0.972048  0.514378    1.041548    3.969103   75.296312   4.103486   3.963891  0.120970   -1.153964
   4  16   -4  0  0.957400  0.522248   -0.167135   -1.775552  264.622511   1.783401   1.918788  0.175668    0.770697
   4  16   -2  0  0.937512  0.533326   -0.638427   -1.804960  250.520969   1.914542   1.976760  0.170022    0.365938
   4  16   -1  0  0.932474  0.536208    1.564928    1.364375   41.083383   2.076179   2.117173  0.161296    0.254158
   4  16    0  0  0.930789  0.537179    2.082089    0.000000    0.000000   2.082089   2.118789  0.161163    0.227722
   4  16    1  0  0.932474  0.536208   -1.564928    1.364375  138.916617   2.076179   2.041477  0.167801   -0.206805
   4  16    2  0  0.937512  0.533326   -0.638427    1.804960  109.479031   1.914542   1.893658  0.180235   -0.115873
   4  16    4  0  0.957400  0.522248   -0.167135    1.775552   95.377489   1.783401   1.987118  0.172821    1.178772
   4  16    5  0  0.972048  0.514378   -1.041548    3.969103  104.703688   4.103486   4.007674  0.118727   -0.806996
   4  16    6  0  0.989658  0.505225   -2.854010    3.158731  132.098779   4.257107   4.250478  0.118376   -0.056000
   4  16    8  0  1.033128  0.483967    2.115639   -1.195936  330.521237   2.430266   2.569801  0.145244    0.960692
   4  16    9  0  1.058651  0.472299    0.387382   -3.628949  276.093120   3.649566   3.803543  0.121591    1.266343
   4  16   10  0  1.086466  0.460208    1.054032    0.571239   28.455735   1.198873   1.465887  0.233315    1.144433
   4  16   12  0  1.148297  0.435427   -1.076078   -1.188478  227.841532   1.603254   1.595538  0.201435   -0.038304
   4  16   13  0  1.181989  0.423016   -0.204531   -2.929447  266.006140   2.936578   2.821147  0.129093   -0.894178
   4  17  -12  0  1.192777  0.419190   -0.534215   -1.223851  246.418579   1.335364   1.498210  0.203362    0.800772
   4  17  -10  0  1.133375  0.441160    1.299186    1.914631   55.840882   2.313806   2.265512  0.156435   -0.308712
   4  17   -9  0  1.106739  0.451778    1.392423    2.284962   58.642482   2.675798   2.734928  0.142590    0.414684
   4  17   -8  0  1.082351  0.461957    2.956154   -1.424328  334.274395   3.281396   3.383637  0.130963    0.780685
   4  17   -7  0  1.060367  0.471535   -2.836406   -0.177484  183.580542   2.841953   2.964274  0.133441    0.916664
   4  17   -6  0  1.040938  0.480336   -1.280282   -0.643174  206.673535   1.432758   1.463551  0.228206    0.134935
   4  17   -5  0  1.024211  0.488181   -0.077421   -1.562916  267.164111   1.564832   1.313216  0.257056   -0.978839
   4  17   -3  0  0.999381  0.500310   -1.809422   -1.005892  209.070517   2.070224   2.019570  0.171638   -0.295119
   4  17   -2  0  0.991494  0.504290   -1.937191   -0.488209  194.145064   1.997762   1.983671  0.176934   -0.079641
   4  17   -1  0  0.986731  0.506724   -1.626660    1.069170  146.683904   1.946574   2.031395  0.168709    0.502769
   4  17    0  0  0.985139  0.507543   -2.150203    0.000000  180.000000   2.150203   2.157199  0.164922    0.042422
   4  17    1  0  0.986731  0.506724    1.626660    1.069170   33.316096   1.946574   1.823702  0.190018   -0.646631
   4  17    2  0  0.991494  0.504290   -1.937191    0.488209  165.854936   1.997762   1.990559  0.176262   -0.040867
   4  17    3  0  0.999381  0.500310    1.809422   -1.005892  330.929483   2.070224   1.929458  0.180459   -0.780046
   4  17    5  0  1.024211  0.488181    0.077421   -1.562916  272.835889   1.564832   1.428052  0.234977   -0.582100
   4  17    6  0  1.040938  0.480336   -1.280282    0.643174  153.326465   1.432758   1.384251  0.240971   -0.201299
   4  17    7  0  1.060367  0.471535    2.836406   -0.177484  356.419458   2.841953   2.784523  0.139915   -0.410469
   4  17    8  0  1.082351  0.461957    2.956154    1.424328   25.725605   3.281396   3.342942  0.131557    0.467829
   4  17    9  0  1.106739  0.451778   -1.392423    2.284962  121.357518   2.675798   2.779603  0.141472    0.733747
   4  17   10  0  1.133375  0.441160    1.299186   -1.914631  304.159118   2.313806   2.331020  0.154870    0.111155
   4  18  -11  0  1.208689  0.413671    2.064089    0.039664    1.100876   2.064470   1.957626  0.166104   -0.643235
   4  18  -10  0  1.181093  0.423337   -1.376220   -0.255399  190.513363   1.399718   1.635777  0.188684    1.251082
   4  18   -9  0  1.155557  0.432692   -0.941382    1.073256  131.254881   1.427613   1.451815  0.227599    0.106335
   4  18   -8  0  1.132221  0.441610    1.010030   -1.830874  298.884000   2.090995   1.893658  0.184234   -1.071123
   4  18   -7  0  1.111224  0.449954   -0.362405   -2.213468  260.701625   2.242939   2.271546  0.159226    0.179660
   4  18   -5  0  1.076777  0.464349   -1.677366    0.233661  172.069611   1.693563   1.851632  0.188884    0.836859
   4  18   -4  0  1.063572  0.470114    1.489443    0.466960   17.406907   1.560927   1.552055  0.210484   -0.042149
   4  18   -3  0  1.053187  0.474750    2.518394   -1.277857  333.096325   2.824044   2.794336  0.139398   -0.213119
   4  18   -2  0  1.045706  0.478146    0.167081   -3.058199  273.127182   3.062760   3.227328  0.127630    1.289410
   4  18   -1  0  1.041191  0.480219    1.651581    1.906975   49.105017   2.522752   2.543031  0.146866    0.138083
   4  18    0  0  1.039682  0.480916   -2.607568    0.000000  180.000000   2.607568   2.520054  0.146846   -0.595960
   4  18    1  0  1.041191  0.480219   -1.651581    1.906975  130.894983   2.522752   2.572462  0.145085    0.342633
   4  18    2  0  1.045706  0.478146    0.167081    3.058199   86.872818   3.062760   3.178183  0.129687    0.890013
   4  18    3  0  1.053187  0.474750   -2.518394   -1.277857  206.903675   2.824044   2.684417  0.141386   -0.987562
   4  18    4  0  1.063572  0.470114    1.489443   -0.466960  342.593093   1.560927   1.616842  0.208089    0.268706
   4  18    5  0  1.076777  0.464349    1.677366    0.233661    7.930389   1.693563   1.612603  0.213600   -0.379023
   4  18    6  0  1.092700  0.457582   -0.435352    0.915938  115.422080   1.014137   1.302752  0.266213    1.084150
   4  18    7  0  1.111224  0.449954    0.362405   -2.213468  279.298375   2.242939   2.351481  0.154985    0.700337
   4  18    8  0  1.132221  0.441610    1.010030    1.830874   61.116000   2.090995   2.232037  0.155661    0.906090
   4  18    9  0  1.155557  0.432692    0.941382    1.073256   48.745119   1.427613   1.525370  0.209551    0.466508
   4  18   10  0  1.181093  0.423337   -1.376220    0.255399  169.486637   1.399718   1.525370  0.201773    0.622740
   4  18   11  0  1.208689  0.413671   -2.064089    0.039664  178.899124   2.064470   2.005970  0.161745   -0.361682
   4  19   -9  0  1.205016  0.414932   -0.865864    2.043906  112.959069   2.219746   2.054842  0.157574   -1.046522
   4  19   -8  0  1.182657  0.422777    1.778408   -0.444146  345.977586   1.833031   1.623178  0.195126   -1.075471
   4  19   -6  0  1.144878  0.436728   -1.661513   -1.083033  213.097728   1.983327   1.973295  0.170349   -0.058893
   4  19   -5  0  1.129691  0.442599    0.074553   -1.725191  272.474448   1.726802   1.864523  0.181322    0.759540
   4  19   -4  0  1.117111  0.447583   -2.537809    1.359986  151.813605   2.879242   2.874018  0.137839   -0.037905
   4  19   -3  0  1.107228  0.451578    1.319116    0.801518   31.283608   1.543534   1.573947  0.219683    0.138440
   4  19   -2  0  1.100115  0.454498    1.710190    0.285012    9.461675   1.733777   1.709424  0.202106   -0.120496
   4  19   -1  0  1.095824  0.456277    1.284160   -0.104950  355.327789   1.288442   1.384251  0.246973    0.387933
   4  19    0  0  1.094391  0.456875   -2.942368    0.000000  180.000000   2.942368   2.911866  0.138425   -0.220351
   4  19    2  0  1.100115  0.454498    1.710190   -0.285012  350.538325   1.733777   1.781947  0.195010    0.247015
   4  19    3  0  1.107228  0.451578   -1.319116    0.801518  148.716392   1.543534   1.454169  0.232752   -0.383947
   4  19    4  0  1.117111  0.447583   -2.537809   -1.359986  208.186395   2.879242   2.896550  0.137953    0.125460
   4  19    5  0  1.129691  0.442599   -0.074553   -1.725191  267.525552   1.726802   1.693335  0.199699   -0.167586
   4  19    6  0  1.144878  0.436728   -1.661513    1.083033  146.902272   1.983327   1.918788  0.177632   -0.363332
   4  19    8  0  1.182657  0.422777    1.778408    0.444146   14.022414   1.833031   1.625285  0.194839   -1.066245
   4  19    9  0  1.205016  0.414932    0.865864    2.043906   67.040931   2.219746   2.239689  0.145264    0.137288
   4  20   -7  0  1.214345  0.411745    2.467269    2.649709   47.041951   3.620549   3.642711  0.115489    0.191892
   4  20   -6  0  1.197417  0.417565    1.084174   -1.642610  303.426057   1.968147   2.160369  0.149288    1.287592
   4  20   -5  0  1.182905  0.422688   -0.295842   -2.412733  263.009467   2.430802   2.414658  0.141606   -0.114011
   4  20   -3  0  1.161472  0.430488   -1.531468    1.189054  142.173698   1.938877   2.036442  0.162766    0.599421
   4  20   -1  0  1.150606  0.434554    1.055136   -2.195588  295.667582   2.435964   2.559127  0.141636    0.869569
   4  20    0  0  1.149241  0.435070   -0.978939    0.000000  180.000000   0.978939   1.238112  0.266315    0.973179
   4  20    1  0  1.150606  0.434554   -1.055136   -2.195588  244.332418   2.435964   2.292537  0.152857   -0.938305
   4  20    3  0  1.161472  0.430488    1.531468    1.189054   37.826302   1.938877   2.104204  0.158852    1.040767
   4  20    5  0  1.182905  0.422688    0.295842   -2.412733  276.990533   2.430802   2.350025  0.145755   -0.554199
   4  20    6  0  1.197417  0.417565    1.084174    1.642610   56.573943   1.968147   2.028024  0.156175    0.383397
   4  20    7  0  1.214345  0.411745   -2.467269    2.649709  132.958049   3.620549   3.592582  0.115186   -0.242805
   4  21   -3  0  1.215891  0.411221    0.388658    1.903356   78.459083   1.942632   1.897268  0.171905   -0.263892
   4  21   -2  0  1.209417  0.413422   -2.696557    1.265471  154.859741   2.978730   3.051862  0.125928    0.580738
   4  21   -1  0  1.205516  0.414760    0.985210   -2.006041  296.156656   2.234913   2.168274  0.148704   -0.448135
   4  21    1  0  1.205516  0.414760   -0.985210   -2.006041  243.843344   2.234913   2.292537  0.141692    0.406684
   4  21    2  0  1.209417  0.413422   -2.696557   -1.265471  205.140259   2.978730   2.884713  0.129840   -0.724104
   4  21    3  0  1.215891  0.411221   -0.388658    1.903356  101.540917   1.942632   1.962863  0.165620    0.122151
   5   0    1  0  0.307664  1.625151    0.000000  -11.588596  270.000000  11.588596  11.556334  0.107088   -0.301275
   5   0    2  0  0.322611  1.549852  -10.648531    0.000000  180.000000  10.648531  10.610727  0.100443   -0.376375
   5   0    3  0  0.346093  1.444699    0.000000   -8.119721  270.000000   8.119721   8.144929  0.082760    0.304590
   5   0    4  0  0.376514  1.327971    9.351106    0.000000  360.000000   9.351106   9.305714  0.092383   -0.491348
   5   0    5  0  0.412343  1.212583    0.000000  -25.049833  270.000000  25.049833  24.953018  0.223556   -0.433071
   5   0    6  0  0.452296  1.105472   16.580470    0.000000  360.000000  16.580470  16.653185  0.151710    0.479298
   5   0    7  0  0.495375  1.009336    0.000000    4.748348   90.000000   4.748348   4.614087  0.071749   -1.871259
   5   0    8  0  0.540835  0.924496    3.362651    0.000000  360.000000   3.362651   3.396758  0.075380    0.452469
   5   0    9  0  0.588124  0.850161    0.000000   -4.739979  270.000000   4.739979   4.839225  0.081289    1.220893
   5   0   10  0  0.636834  0.785134   -1.144021    0.000000  180.000000   1.144021   1.243627  0.161859    0.615385
   5   0   12  0  0.737384  0.678073   -8.574095    0.000000  180.000000   8.574095   8.565115  0.106123   -0.084619
   5   0   13  0  0.788826  0.633854    0.000000    4.008779   90.000000   4.008779   4.029811  0.098859    0.212745
   5   0   14  0  0.840855  0.594633    1.255024    0.000000  360.000000   1.255024   1.268147  0.215232    0.060973
   5   0   15  0  0.893369  0.559679    0.000000   -4.846141  270.000000   4.846141   4.865316  0.108819    0.176214
   5   0   16  0  0.946288  0.528380    5.489910    0.000000  360.000000   5.489910   5.525250  0.111987    0.315573
   5   0   17  0  0.999547  0.500226    0.000000    3.648833   90.000000   3.648833   3.694939  0.122414    0.376637
   5   0   20  0  1.160896  0.430702   -2.772559    0.000000  180.000000   2.772559   2.793111  0.130451    0.157544
   5   0   21  0  1.215087  0.411493    0.000000    2.931618   90.000000   2.931618   2.964274  0.122583    0.266399
   5   1  -20  0  1.162255  0.430198    1.613332    1.310134   39.078925   2.078291   2.011081  0.166856   -0.402804
   5   1  -17  0  1.001125  0.499438   -1.452042    2.654965  118.674936   3.026097   3.067518  0.132244    0.313214
   5   1  -16  0  0.947954  0.527452    1.811731   -1.035947  330.239102   2.086997   2.182430  0.159475    0.598426
   5   1  -15  0  0.895134  0.558576   -2.199497    0.741407  161.372057   2.321092   2.421733  0.139667    0.720573
   5   1  -14  0  0.842729  0.593310   -2.237866   -3.098958  234.165635   3.822510   3.795437  0.106059   -0.255260
   5   1  -13  0  0.790823  0.632253   -1.391606    2.417700  119.924339   2.789595   2.852507  0.111331    0.565091
   5   1  -12  0  0.739521  0.676114    8.268206   -3.389046  337.711823   8.935819   8.942319  0.108564    0.059867
   5   1  -11  0  0.688957  0.725735   -6.536299   -4.283901  213.240898   7.815050   7.849273  0.099587    0.343648
   5   1  -10  0  0.639307  0.782097   -9.196571    0.860726  174.653145   9.236762   9.224466  0.104454   -0.117718
   5   1   -9  0  0.590800  0.846309    2.091896   -5.919718  289.462267   6.278463   6.232973  0.085679   -0.530935
   5   1   -8  0  0.543745  0.919549   -3.955296    2.442186  148.306862   4.648509   4.628895  0.075272   -0.260576
   5   1   -7  0  0.498550  1.002909   -1.703354   -0.969148  209.638336   1.959761   1.934770  0.088691   -0.281771
   5   1   -6  0  0.455770  1.097043  -12.368040   -4.893353  201.585978  13.300877  13.434061  0.125647    1.059992
   5   1   -5  0  0.416152  1.201485   -6.636552   -0.453379  183.908116   6.652020   6.718049  0.076324    0.865118
   5   1   -4  0  0.380682  1.313433   12.126391   -4.390745  340.095600  12.896821  13.002277  0.120295    0.876647
   5   1   -3  0  0.350622  1.426038   14.958343   11.524391   37.611819  18.882892  18.850914  0.167739   -0.190641
   5   1   -2  0  0.327465  1.526879   17.907685   12.811552   35.580764  22.018652  22.095114  0.196777    0.388574
   5   1   -1  0  0.312750  1.598723    8.954736    5.300438   30.621906  10.405861  10.503771  0.098515    0.993854
   5   1    0  0  0.307688  1.625022    0.000000   12.368576   90.000000  12.368576  12.414236  0.113248    0.403182
   5   1    1  0  0.312750  1.598723    8.954736   -5.300438  329.378094  10.405861  10.458065  0.098289    0.531128
   5   1    2  0  0.327465  1.526879  -17.907685   12.811552  144.419236  22.018652  22.017081  0.196226   -0.008007
   5   1    3  0  0.350622  1.426038   14.958343  -11.524391  322.388181  18.882892  18.852366  0.168092   -0.181602
   5   1    4  0  0.380682  1.313433  -12.126391   -4.390745  199.904400  12.896821  12.960103  0.119891    0.527831
   5   1    5  0  0.416152  1.201485   -6.636552    0.453379  176.091884   6.652020   6.688955  0.076142    0.485070
   5   1    6  0  0.455770  1.097043   12.368040   -4.893353  338.414022  13.300877  13.464083  0.125877    1.296551
   5   1    7  0  0.498550  1.002909   -1.703354    0.969148  150.361664   1.959761   2.019570  0.084800    0.705299
   5   1    8  0  0.543745  0.919549    3.955296    2.442186   31.693138   4.648509   4.636281  0.075900   -0.161105
   5   1    9  0  0.590800  0.846309    2.091896    5.919718   70.537733   6.278463   6.283275  0.086088    0.055898
   5   1   10  0  0.639307  0.782097    9.196571    0.860726    5.346855   9.236762   9.192510  0.104445   -0.423689
   5   1   11  0  0.688957  0.725735   -6.536299    4.283901  146.759102   7.815050   7.788883  0.099479   -0.263042
   5   1   12  0  0.739521  0.676114   -8.268206   -3.389046  202.288177   8.935819   8.888973  0.108054   -0.433549
   5   1   13  0  0.790823  0.632253   -1.391606   -2.417700  240.075661   2.789595   2.932942  0.109370    1.310654
   5   1   14  0  0.842729  0.593310    2.237866   -3.098958  305.834365   3.822510   3.877491  0.104659    0.525334
   5   1   15  0  0.895134  0.558576   -2.199497   -0.741407  198.627943   2.321092   2.378968  0.139278    0.415537
   5   1   16  0  0.947954  0.527452   -1.811731   -1.035947  209.760898   2.086997   2.056506  0.164657   -0.185176
   5   1   17  0  1.001125  0.499438   -1.452042   -2.654965  241.325064   3.026097   2.939933  0.134598   -0.640158
   5   1   20  0  1.162255  0.430198   -1.613332    1.310134  140.921075   2.078291   1.975028  0.166398   -0.620580
   5   2  -20  0  1.166320  0.428699   -0.226250    1.200596  100.672138   1.221728   1.294848  0.248453    0.294303
   5   2  -19  0  1.112576  0.449407   -1.010012   -3.729376  254.846318   3.863725   3.943987  0.119810    0.669913
   5   2  -18  0  1.059071  0.472112    1.606572    2.296336   55.022438   2.802540   2.709790  0.139989   -0.662551
   5   2  -16  0  0.952934  0.524695    3.890846   -2.082355  331.844609   4.413035   4.382854  0.115504   -0.261302
   5   2  -15  0  0.900406  0.555305    1.269120   -1.959272  302.933176   2.334398   2.233570  0.147330   -0.684368
   5   2  -14  0  0.848327  0.589395    2.549301   -4.006178  302.470327   4.748515   4.720391  0.103339   -0.272153
   5   2  -13  0  0.796786  0.627521    4.049419   -2.475248  328.564220   4.746014   4.765122  0.098679    0.193636
   5   2  -12  0  0.745894  0.670337   -4.874207   -5.944677  230.650715   7.687463   7.683617  0.102665   -0.037461
   5   2  -11  0  0.695793  0.718604    1.498596    2.413582   58.163802   2.840981   2.821147  0.101273   -0.195847
   5   2  -10  0  0.646668  0.773194   -4.200302   -0.181805  182.478430   4.204235   4.264141  0.086743    0.690618
   5   2   -9  0  0.598758  0.835061   -1.783101    6.351367  105.681711   6.596917   6.706325  0.088340    1.238486
   5   2   -8  0  0.552381  0.905173   -4.316052    6.943316  121.865604   8.175447   8.096896  0.093083   -0.843887
   5   2   -7  0  0.507955  0.984339   -2.178518    8.883941  103.778177   9.147150   9.221498  0.096610    0.769568
   5   2   -6  0  0.466040  1.072870    3.148705   -6.970094  294.310835   7.648304   7.647460  0.084584   -0.009969
   5   2   -5  0  0.427374  1.169935    4.764102    0.036258    0.436055   4.764240   4.810147  0.067338    0.681736
   5   2   -4  0  0.392918  1.272529    0.021602   -1.070934  271.155553   1.071152   1.195939  0.101592    1.228305
   5   2   -3  0  0.363871  1.374114   -4.561422   -1.195614  194.687627   4.715513   4.746415  0.063138    0.489427
   5   2   -2  0  0.341614  1.463641    0.535424   11.796164   87.401146  11.808309  11.849012  0.110247    0.369198
   5   2   -1  0  0.327534  1.526558   -5.050947  -18.429949  254.673731  19.109555  18.951747  0.169024   -0.933639
   5   2    0  0  0.322705  1.549404    0.000000    9.585313   90.000000   9.585313   9.610687  0.092299    0.274903
   5   2    1  0  0.327534  1.526558   -5.050947   18.429949  105.326269  19.109555  18.851095  0.167920   -1.539180
   5   2    2  0  0.341614  1.463641   -0.535424   11.796164   92.598854  11.808309  11.808224  0.110047   -0.000767
   5   2    3  0  0.363871  1.374114   -4.561422    1.195614  165.312373   4.715513   4.736312  0.063275    0.328697
   5   2    4  0  0.392918  1.272529   -0.021602   -1.070934  268.844447   1.071152   1.049660  0.117399   -0.183069
   5   2    5  0  0.427374  1.169935    4.764102   -0.036258  359.563945   4.764240   4.782324  0.067736    0.266976
   5   2    6  0  0.466040  1.072870   -3.148705   -6.970094  245.689165   7.648304   7.720490  0.085120    0.848057
   5   2    7  0  0.507955  0.984339   -2.178518   -8.883941  256.221823   9.147150   9.218529  0.096641    0.738596
   5   2    8  0  0.552381  0.905173    4.316052    6.943316   58.134396   8.175447   8.218118  0.093800    0.454910
   5   2    9  0  0.598758  0.835061   -1.783101   -6.351367  254.318289   6.596917   6.669488  0.088314    0.821730
   5   2   10  0  0.646668  0.773194    4.200302   -0.181805  357.521570   4.204235   4.227068  0.086693    0.263377
   5   2   11  0  0.695793  0.718604    1.498596   -2.413582  301.836198   2.840981   2.800452  0.102050   -0.397147
   5   2   12  0  0.745894  0.670337    4.874207   -5.944677  309.349285   7.687463   7.635370  0.102414   -0.508645
   5   2   13  0  0.796786  0.627521    4.049419    2.475248   31.435780   4.746014   4.711685  0.098339   -0.349088
   5   2   14  0  0.848327  0.589395   -2.549301   -4.006178  237.529673   4.748515   4.701507  0.102275   -0.459628
   5   2   15  0  0.900406  0.555305    1.269120    1.959272   57.066824   2.334398   2.447033  0.139619    0.806736
   5   2   16  0  0.952934  0.524695   -3.890846   -2.082355  208.155391   4.413035   4.500716  0.114741    0.764166
   5   2   18  0  1.059071  0.472112   -1.606572    2.296336  124.977562   2.802540   2.846503  0.135450    0.324567
   5   2   19  0  1.112576  0.449407   -1.010012    3.729376  105.153682   3.863725   3.833115  0.120623   -0.253771
   5   2   20  0  1.166320  0.428699    0.226250    1.200596   79.327862   1.221728   1.425654  0.215494    0.946318
   5   3  -20  0  1.173064  0.426234    0.935379   -0.769384  320.561439   1.211151   1.204491  0.261283   -0.025487
   5   3  -19  0  1.119644  0.446570    2.292343    2.504015   47.526927   3.394839   3.291367  0.127210   -0.813395
   5   3  -18  0  1.066494  0.468826    3.212844   -0.773985  346.455345   3.304757   3.242137  0.127024   -0.492979
   5   3  -17  0  1.013654  0.493265   -1.522217   -3.112037  243.934968   3.464379   3.475427  0.123285    0.089613
   5   3  -16  0  0.961177  0.520196   -2.921162   -0.873610  196.649957   3.048997   3.054103  0.131680    0.038779
   5   3  -15  0  0.909125  0.549979    0.594418   -1.395166  293.076699   1.516516   1.717412  0.185327    1.084008
   5   3  -14  0  0.857576  0.583039    2.001747    2.745914   53.908288   3.398093   3.503862  0.109120    0.969294
   5   3  -13  0  0.806626  0.619866   -2.959206    1.397318  154.723623   3.272521   3.341919  0.107177    0.647499
   5   3  -11  0  0.707040  0.707174   -1.591991    4.142629  111.021509   4.437997   4.439479  0.091112    0.016273
   5   3  -10  0  0.658754  0.759009   -0.177114   -5.410614  268.125115   5.413513   5.467979  0.088321    0.616683
   5   3   -9  0  0.611792  0.817272   -1.004124    1.616329  121.850101   1.902836   1.829322  0.115900   -0.634289
   5   3   -8  0  0.566482  0.882641   -0.092891   -3.558760  268.504801   3.559972   3.628594  0.080094    0.856754
   5   3   -7  0  0.523255  0.955557    2.249981   -9.729974  283.020343   9.986732  10.116132  0.103353    1.252012
   5   3   -6  0  0.482670  1.035904   -6.361296    6.536316  134.222545   9.120828   9.107622  0.094793   -0.139313
   5   3   -5  0  0.445450  1.122460    1.889751   -9.507451  281.241894   9.693440   9.801407  0.098241    1.098993
   5   3   -4  0  0.412507  1.212100  -16.872394   12.212831  144.101660  20.828608  20.805085  0.184857   -0.127253
   5   3   -3  0  0.384941  1.298901    3.079655   -3.681287  309.914848   4.799599   4.832857  0.064864    0.512731
   5   3   -2  0  0.363974  1.373724   -5.241910   -6.045730  229.073293   8.001779   8.031979  0.082215    0.367327
   5   3   -1  0  0.350793  1.425340   -0.703294    4.499972   98.882817   4.554599   4.535553  0.061525   -0.309563
   5   3    0  0  0.346288  1.443883    0.000000   -8.604894  270.000000   8.604894   8.747342  0.086485    1.647083
   5   3    1  0  0.350793  1.425340   -0.703294   -4.499972  261.117183   4.554599   4.564131  0.061895    0.154003
   5   3    2  0  0.363974  1.373724    5.241910   -6.045730  310.926707   8.001779   8.011931  0.081991    0.123821
   5   3    3  0  0.384941  1.298901    3.079655    3.681287   50.085152   4.799599   4.778029  0.064893   -0.332393
   5   3    4  0  0.412507  1.212100   16.872394   12.212831   35.898340  20.828608  20.841728  0.185357    0.070781
   5   3    5  0  0.445450  1.122460    1.889751    9.507451   78.758106   9.693440   9.707044  0.097425    0.139630
   5   3    6  0  0.482670  1.035904    6.361296    6.536316   45.777455   9.120828   9.093711  0.094559   -0.286776
   5   3    7  0  0.523255  0.955557    2.249981    9.729974   76.979657   9.986732  10.033602  0.102834    0.455786
   5   3    8  0  0.566482  0.882641    0.092891   -3.558760  271.495199   3.559972   3.555243  0.079816   -0.059258
   5   3    9  0  0.611792  0.817272   -1.004124   -1.616329  238.149899   1.902836   1.952376  0.110007    0.450331
   5   3   10  0  0.658754  0.759009    0.177114   -5.410614  271.874885   5.413513   5.375203  0.088577   -0.432497
   5   3   11  0  0.707040  0.707174   -1.591991   -4.142629  248.978491   4.437997   4.415522  0.091617   -0.245316
   5   3   13  0  0.806626  0.619866   -2.959206   -1.397318  205.276377   3.272521   3.293445  0.107734    0.194217
   5   3   14  0  0.857576  0.583039   -2.001747    2.745914  126.091712   3.398093   3.489183  0.109594    0.831162
   5   3   15  0  0.909125  0.549979    0.594418    1.395166   66.923301   1.516516   1.569593  0.205260    0.258583
   5   3   16  0  0.961177  0.520196    2.921162   -0.873610  343.350043   3.048997   3.165238  0.129113    0.900303
   5   3   17  0  1.013654  0.493265   -1.522217    3.112037  116.065032   3.464379   3.398772  0.126172   -0.519983
   5   3   18  0  1.066494  0.468826   -3.212844   -0.773985  193.544655   3.304757   3.251622  0.125543   -0.423244
   5   3   19  0  1.119644  0.446570    2.292343   -2.504015  312.473073   3.394839   3.320348  0.128199   -0.581057
   5   3   20  0  1.173064  0.426234   -0.935379   -0.769384  219.438561   1.211151   1.262739  0.246200    0.209540
   5   4  -20  0  1.182441  0.422854   -1.419691    1.147291  141.057381   1.825322   1.673006  0.188562   -0.807776
   5   4  -19  0  1.129465  0.442687   -0.331173    1.598374  101.705679   1.632322   1.711424  0.195053    0.405540
   5   4  -18  0  1.076799  0.464339    0.179886   -2.885322  273.567492   2.890924   2.864477  0.140833   -0.187790
   5   4  -16  0  0.972599  0.514086    0.123098   -2.228806  273.161271   2.232203   2.319247  0.154132    0.564739
   5   4  -15  0  0.921193  0.542775    1.401428   -0.364022  345.439171   1.447934   1.389186  0.233997   -0.251065
   5   4  -14  0  0.870359  0.574476   -2.865272    2.603558  137.739837   3.871473   4.019609  0.106979    1.384726
   5   4  -13  0  0.820203  0.609605    2.477499    3.872510   57.390285   4.597209   4.662774  0.100893    0.649850
   5   4  -12  0  0.770859  0.648627    1.837150   -3.482546  297.813019   3.937416   4.041681  0.097693    1.067264
   5   4  -11  0  0.722491  0.692050    1.017361   -2.911138  289.263079   3.083788   3.111817  0.100588    0.278651
   5   4  -10  0  0.675311  0.740400   -0.118305   -3.970219  268.293197   3.971981   4.034902  0.090047    0.698755
   5   4   -9  0  0.629585  0.794174   -1.100843    0.220212  168.687894   1.122652   1.043120  0.195443   -0.406932
   5   4   -8  0  0.585654  0.853747    5.139383   -5.036994  315.576463   7.196149   7.257659  0.090615    0.678799
   5   4   -7  0  0.543952  0.919199    4.697421  -11.120870  292.899046  12.072262  12.127864  0.118796    0.468040
   5   4   -6  0  0.505033  0.990034    4.559804   -2.655865  329.781276   5.276877   5.343280  0.074807    0.887654
   5   4   -5  0  0.469589  1.064760   -0.388744    0.682811  119.654150   0.785718   0.851704  0.174572    0.377988
   5   4   -4  0  0.438464  1.140345  -10.394730    7.495284  144.205915  12.815214  12.915407  0.121647    0.823645
   5   4   -3  0  0.412635  1.211725    1.159579   17.199446   86.142982  17.238491  17.285527  0.155298    0.302880
   5   4   -2  0  0.393148  1.271785   -9.227951   11.223338  129.427418  14.529914  14.545930  0.133045    0.120380
   5   4   -1  0  0.380978  1.312412  -12.728932    1.850550  171.728213  12.862746  13.002541  0.120292    1.162120
   5   4    0  0  0.376834  1.326844    0.000000    4.717876   90.000000   4.717876   4.743530  0.063908    0.401424
   5   4    1  0  0.380978  1.312412  -12.728932   -1.850550  188.271787  12.862746  12.942666  0.119787    0.667185
   5   4    2  0  0.393148  1.271785    9.227951   11.223338   50.572582  14.529914  14.556511  0.132710    0.200419
   5   4    3  0  0.412635  1.211725    1.159579  -17.199446  273.857018  17.238491  17.116641  0.154020   -0.791127
   5   4    4  0  0.438464  1.140345   10.394730    7.495284   35.794085  12.815214  12.765915  0.120108   -0.410448
   5   4    5  0  0.469589  1.064760   -0.388744   -0.682811  240.345850   0.785718   1.036539  0.141733    1.769670
   5   4    6  0  0.505033  0.990034   -4.559804   -2.655865  210.218724   5.276877   5.304073  0.074714    0.364005
   5   4    7  0  0.543952  0.919199    4.697421   11.120870   67.100954  12.072262  12.107533  0.118713    0.297110
   5   4    8  0  0.585654  0.853747   -5.139383   -5.036994  224.423537   7.196149   7.314951  0.090843    1.307760
   5   4    9  0  0.629585  0.794174   -1.100843   -0.220212  191.312106   1.122652   1.268147  0.158278    0.919240
   5   4   10  0  0.675311  0.740400    0.118305   -3.970219  271.706803   3.971981   4.008527  0.089780    0.407062
   5   4   11  0  0.722491  0.692050    1.017361    2.911138   70.736921   3.083788   3.083095  0.100410   -0.006899
   5   4   12  0  0.770859  0.648627   -1.837150   -3.482546  242.186981   3.937416   3.956979  0.098951    0.197708
   5   4   13  0  0.820203  0.609605    2.477499   -3.872510  302.609715   4.597209   4.606665  0.100630    0.093971
   5   4   14  0  0.870359  0.574476    2.865272    2.603558   42.260163   3.871473   3.787315  0.109083   -0.771500
   5   4   15  0  0.921193  0.542775    1.401428    0.364022   14.560829   1.447934   1.442356  0.223744   -0.024930
   5   4   16  0  0.972599  0.514086   -0.123098   -2.228806  266.838729   2.232203   2.271546  0.155989    0.252213
   5   4   18  0  1.076799  0.464339   -0.179886   -2.885322  266.432508   2.890924   2.901271  0.141435    0.073158
   5   4   19  0  1.129465  0.442687   -0.331173   -1.598374  258.294321   1.632322   1.697371  0.196879    0.330401
   5   4   20  0  1.182441  0.422854    1.419691    1.147291   38.942619   1.825322   1.927683  0.163103    0.627590
   5   5  -19  0  1.141968  0.437841   -3.092419    0.130603  177.581648   3.095176   3.106314  0.128221    0.086868
   5   5  -18  0  1.089906  0.458755    2.475558    0.523801   11.946957   2.530367   2.365987  0.158614   -1.036347
   5   5  -17  0  1.038259  0.481575    0.105903    4.513989   88.656023   4.515231   4.468672  0.116371   -0.400092
   5   5  -16  0  0.987091  0.506539    3.995615   -0.648139  350.786160   4.047842   4.082953  0.118199    0.297052
   5   5  -15  0  0.936480  0.533914    0.760684    1.830049   67.429141   1.981848   1.969824  0.172581   -0.069672
   5   5  -14  0  0.886523  0.564001    0.974331    2.079995   64.900224   2.296889   2.277563  0.145894   -0.132465
   5   5  -13  0  0.837336  0.597132    8.945456   -0.632493  355.955602   8.967789   8.855420  0.113164   -0.992975
   5   5  -12  0  0.789064  0.633662   -1.084012    3.318446  108.090269   3.491012   3.402796  0.105198   -0.838569
   5   5  -11  0  0.741884  0.673959    0.232212   -4.026713  273.300465   4.033403   4.061106  0.096351    0.287517
   5   5  -10  0  0.696020  0.718370   -4.325217   -1.598377  200.281714   4.611108   4.528758  0.090821   -0.906723
   5   5   -9  0  0.651749  0.767167   -4.705503   -5.931934  231.576815   7.571631   7.625953  0.096178    0.564809
   5   5   -8  0  0.609417  0.820456  -10.080111    4.127803  157.730914  10.892538  10.912152  0.113791    0.172369
   5   5   -7  0  0.569459  0.878027    0.671344    3.970255   80.402446   4.026615   4.035750  0.079635    0.114712
   5   5   -6  0  0.532407  0.939130    9.192453   -6.153999  326.199193  11.062228  10.994622  0.110099   -0.614047
   5   5   -5  0  0.498912  1.002181   -3.428268   -0.365678  186.088468   3.447715   3.482312  0.071480    0.483999
   5   5   -4  0  0.469733  1.064433  -14.964022   -4.878367  198.056300  15.739137  15.926836  0.145465    1.290334
   5   5   -3  0  0.445720  1.121780    7.054653   -5.682922  321.146591   9.058904   9.090700  0.093070    0.341642
   5   5   -2  0  0.427744  1.168925    7.574790    7.092067   43.114932  10.376649  10.471144  0.102125    0.925295
   5   5   -1  0  0.416585  1.200234   -8.772948    0.442657  177.111475   8.784109   8.855420  0.090102    0.791443
   5   5    0  0  0.412799  1.211243    0.000000   -7.851487  270.000000   7.851487   7.966533  0.083765    1.373433
   5   5    1  0  0.416585  1.200234   -8.772948   -0.442657  182.888525   8.784109   8.750080  0.089618   -0.379713
   5   5    2  0  0.427744  1.168925   -7.574790    7.092067  136.885068  10.376649  10.411502  0.101720    0.342635
   5   5    3  0  0.445720  1.121780    7.054653    5.682922   38.853409   9.058904   9.157454  0.093517    1.053819
   5   5    4  0  0.469733  1.064433   14.964022   -4.878367  341.943700  15.739137  15.883379  0.145215    0.993303
   5   5    5  0  0.498912  1.002181   -3.428268    0.365678  173.911532   3.447715   3.483294  0.072463    0.490995
   5   5    6  0  0.532407  0.939130   -9.192453   -6.153999  213.800807  11.062228  11.008618  0.110272   -0.486165
   5   5    7  0  0.569459  0.878027    0.671344   -3.970255  279.597554   4.026615   4.053516  0.080141    0.335671
   5   5    8  0  0.609417  0.820456   10.080111    4.127803   22.269086  10.892538  10.817357  0.113520   -0.662274
   5   5    9  0  0.651749  0.767167   -4.705503    5.931934  128.423185   7.571631   7.603936  0.096004    0.336490
   5   5   10  0  0.696020  0.718370    4.325217   -1.598377  339.718286   4.611108   4.575363  0.090640   -0.394364
   5   5   11  0  0.741884  0.673959    0.232212    4.026713   86.699535   4.033403   3.994846  0.096234   -0.400660
   5   5   12  0  0.789064  0.633662    1.084012    3.318446   71.909731   3.491012   3.558129  0.103439    0.648849
   5   5   13  0  0.837336  0.597132    8.945456    0.632493    4.044398   8.967789   8.900898  0.113357   -0.590093
   5   5   14  0  0.886523  0.564001   -0.974331    2.079995  115.099776   2.296889   2.270039  0.146411   -0.183388
   5   5   15  0  0.936480  0.533914    0.760684   -1.830049  292.570859   1.981848   1.868189  0.180928   -0.628198
   5   5   16  0  0.987091  0.506539   -3.995615   -0.648139  189.213840   4.047842   4.134586  0.117532    0.738045
   5   5   17  0  1.038259  0.481575    0.105903   -4.513989  271.343977   4.515231   4.518926  0.115043    0.032117
   5   5   18  0  1.089906  0.458755   -2.475558    0.523801  168.053043   2.530367   2.555112  0.148972    0.166108
   5   5   19  0  1.141968  0.437841   -3.092419   -0.130603  182.418352   3.095176   3.135914  0.128096    0.318030
   5   6  -20  0  1.208833  0.413622   -0.851976    1.105142  127.629359   1.395422   1.333898  0.233315   -0.263696
   5   6  -19  0  1.157066  0.432128   -0.212584    2.911021   94.176745   2.918773   2.854905  0.133774   -0.477433
   5   6  -18  0  1.105715  0.452196   -0.426539    1.893562  102.694423   1.941009   1.886416  0.185018   -0.295067
   5   6  -17  0  1.054842  0.474005    2.147222   -1.788720  320.204366   2.794652   2.753631  0.138951   -0.295225
   5   6  -16  0  1.004519  0.497751   -0.264583   -2.396289  263.699298   2.410852   2.325141  0.156867   -0.546390
   5   6  -15  0  0.954833  0.523652    0.011799    2.940081   89.770067   2.940105   2.851307  0.136471   -0.650672
   5   6  -14  0  0.905888  0.551945   -0.073698   -1.407606  267.002904   1.409534   1.354264  0.235183   -0.235012
   5   6  -13  0  0.857813  0.582878   -4.823750   -3.791716  218.169167   6.135607   6.133921  0.103515   -0.016292
   5   6  -12  0  0.810760  0.616705    1.097346   -1.599092  304.459106   1.939398   2.005970  0.143284    0.464617
   5   6  -11  0  0.764920  0.653663    7.940034    4.516853   29.634284   9.134884   9.186552  0.111297    0.464240
   5   6  -10  0  0.720523  0.693940   -1.156003   -8.188921  261.964837   8.270113   8.255505  0.103857   -0.140653
   5   6   -9  0  0.677854  0.737622    5.561652   -3.207425  330.027798   6.420245   6.431289  0.092711    0.119119
   5   6   -8  0  0.637259  0.784610    0.280819    9.462648   88.300157   9.466814   9.436432  0.105748   -0.287305
   5   6   -7  0  0.599160  0.834501   -6.413737   -2.595374  202.031140   6.918959   6.994039  0.090110    0.833210
   5   6   -6  0  0.564064  0.886425    2.686601   -2.624726  315.667444   3.755929   3.733630  0.079665   -0.279913
   5   6   -5  0  0.532563  0.938856   -1.702994   -2.511575  235.860446   3.034501   3.086423  0.076331    0.680224
   5   6   -4  0  0.505331  0.989450    5.717244    2.141850   20.537451   6.105276   6.076755  0.078208   -0.364676
   5   6   -3  0  0.483091  1.035002  -15.701770  -18.780794  230.102534  24.479865  24.540982  0.218480    0.279735
   5   6   -2  0  0.466556  1.071682    6.715324   11.105892   58.840189  12.978305  12.886763  0.121651   -0.752498
   5   6   -1  0  0.456348  1.095655   14.001628   10.809832   37.669614  17.688925  17.789682  0.160366    0.628293
   5   6    0  0  0.452894  1.104011    0.000000  -18.131792  270.000000  18.131792  18.060742  0.162335   -0.437677
   5   6    1  0  0.456348  1.095655   14.001628  -10.809832  322.330386  17.688925  17.676610  0.159448   -0.077232
   5   6    2  0  0.466556  1.071682   -6.715324   11.105892  121.159811  12.978305  12.955086  0.122337   -0.189799
   5   6    3  0  0.483091  1.035002  -15.701770   18.780794  129.897466  24.479865  24.446127  0.218347   -0.154517
   5   6    4  0  0.505331  0.989450   -5.717244    2.141850  159.462549   6.105276   6.028704  0.077690   -0.985618
   5   6    5  0  0.532563  0.938856   -1.702994    2.511575  124.139554   3.034501   3.049619  0.076125    0.198592
   5   6    6  0  0.564064  0.886425   -2.686601   -2.624726  224.332556   3.755929   3.748265  0.079347   -0.096597
   5   6    7  0  0.599160  0.834501   -6.413737    2.595374  157.968860   6.918959   6.905416  0.089273   -0.151699
   5   6    8  0  0.637259  0.784610   -0.280819    9.462648   91.699843   9.466814   9.497515  0.106153    0.289210
   5   6    9  0  0.677854  0.737622    5.561652    3.207425   29.972202   6.420245   6.380545  0.092915   -0.427274
   5   6   10  0  0.720523  0.693940    1.156003   -8.188921  278.035163   8.270113   8.256749  0.103842   -0.128701
   5   6   11  0  0.764920  0.653663    7.940034   -4.516853  330.365716   9.134884   9.114758  0.111045   -0.181240
   5   6   12  0  0.810760  0.616705   -1.097346   -1.599092  235.540894   1.939398   1.838651  0.151389   -0.665485
   5   6   13  0  0.857813  0.582878   -4.823750    3.791716  141.830833   6.135607   6.089693  0.104279   -0.440304
   5   6   14  0  0.905888  0.551945    0.073698   -1.407606  272.997096   1.409534   1.516371  0.208377    0.512708
   5   6   15  0  0.954833  0.523652    0.011799   -2.940081  270.229933   2.940105   2.823571  0.136606   -0.853063
   5   6   16  0  1.004519  0.497751    0.264583   -2.396289  276.300702   2.410852   2.354389  0.154780   -0.364791
   5   6   17  0  1.054842  0.474005    2.147222    1.788720   39.795634   2.794652   2.678036  0.144441   -0.807361
   5   6   18  0  1.105715  0.452196    0.426539    1.893562   77.305577   1.941009   2.115557  0.168446    1.036227
   5   6   19  0  1.157066  0.432128   -0.212584   -2.911021  265.823255   2.918773   2.914216  0.129693   -0.035143
   5   6   20  0  1.208833  0.413622    0.851976    1.105142   52.370641   1.395422   1.406322  0.221883    0.049124
   5   7  -19  0  1.174658  0.425656    1.602727   -1.093919  325.685056   1.940462   1.985395  0.163570    0.274702
   5   7  -18  0  1.124112  0.444796    2.420444    0.238610    5.630096   2.432177   2.386148  0.155644   -0.295727
   5   7  -17  0  1.074110  0.465502    3.056547    2.537704   39.701218   3.972710   3.881019  0.124548   -0.736189
   5   7  -16  0  1.024734  0.487932   -1.366960    2.184825  122.032607   2.577216   2.606816  0.144450    0.204918
   5   7  -15  0  0.976077  0.512255    0.310710   -2.375596  277.451556   2.395829   2.384714  0.152677   -0.072801
   5   7  -14  0  0.928253  0.538646   -3.444321   -1.285741  200.470256   3.676476   3.653965  0.119960   -0.187655
   5   7  -13  0  0.881398  0.567280   -4.560848    1.134742  166.028446   4.699891   4.647338  0.108768   -0.483160
   5   7  -12  0  0.835675  0.598319    7.727436   -0.193854  358.562950   7.729867   7.734217  0.107815    0.040348
   5   7  -11  0  0.791280  0.631888    5.123711   -0.164948  358.156114   5.126366   5.189293  0.098523    0.638704
   5   7  -10  0  0.748448  0.668049   -9.008815    5.438617  148.880643  10.523180  10.577783  0.118409    0.461145
   5   7   -9  0  0.707465  0.706748    8.325791   -3.064107  339.795075   8.871727   8.787540  0.105769   -0.795950
   5   7   -8  0  0.668670  0.747752   11.389419   -2.323680  348.468717  11.624042  11.509159  0.121044   -0.949101
   5   7   -7  0  0.632467  0.790556   -2.467866    9.463599  104.615782   9.780085   9.809782  0.108027    0.274900
   5   7   -6  0  0.599324  0.834274   -6.215220    5.412238  138.950525   8.241437   8.236002  0.096536   -0.056297
   5   7   -5  0  0.569776  0.877539    7.510903   -4.491100  329.122939   8.751208   8.799214  0.098152    0.489092
   5   7   -4  0  0.544408  0.918428   -2.019679   -0.635030  197.454257   2.117160   2.207373  0.088584    1.018391
   5   7   -3  0  0.523830  0.954509  -19.755520   -7.837231  201.638771  21.253300  21.302081  0.190391    0.256215
   5   7   -2  0  0.508621  0.983050   -4.079763  -11.509478  250.482117  12.211165  12.152103  0.117704   -0.501783
   5   7   -1  0  0.499274  1.001454    0.859506    2.693908   72.304433   2.827701   2.805335  0.075416   -0.296567
   5   7    0  0  0.496119  1.007823    0.000000    3.374994   90.000000   3.374994   3.411834  0.070940    0.519321
   5   7    1  0  0.499274  1.001454    0.859506   -2.693908  287.695567   2.827701   2.898912  0.074129    0.960637
   5   7    2  0  0.508621  0.983050    4.079763  -11.509478  289.517883  12.211165  12.149005  0.117734   -0.527965
   5   7    3  0  0.523830  0.954509  -19.755520    7.837231  158.361229  21.253300  21.166239  0.189177   -0.460209
   5   7    4  0  0.544408  0.918428    2.019679   -0.635030  342.545743   2.117160   2.076376  0.092705   -0.439928
   5   7    5  0  0.569776  0.877539    7.510903    4.491100   30.877061   8.751208   8.832593  0.098561    0.825730
   5   7    6  0  0.599324  0.834274    6.215220    5.412238   41.049475   8.241437   8.183487  0.096317   -0.601656
   5   7    7  0  0.632467  0.790556   -2.467866   -9.463599  255.384218   9.780085   9.869247  0.108420    0.822374
   5   7    8  0  0.668670  0.747752  -11.389419   -2.323680  191.531283  11.624042  11.501129  0.121129   -1.014724
   5   7    9  0  0.707465  0.706748    8.325791    3.064107   20.204925   8.871727   8.841498  0.106291   -0.284397
   5   7   10  0  0.748448  0.668049    9.008815    5.438617   31.119357  10.523180  10.482249  0.118180   -0.346340
   5   7   11  0  0.791280  0.631888    5.123711    0.164948    1.843886   5.126366   5.173443  0.098156    0.479620
   5   7   12  0  0.835675  0.598319   -7.727436   -0.193854  181.437050   7.729867   7.679162  0.107695   -0.470818
   5   7   13  0  0.881398  0.567280   -4.560848   -1.134742  193.971554   4.699891   4.574615  0.109773   -1.141223
   5   7   14  0  0.928253  0.538646    3.444321   -1.285741  339.529744   3.676476   3.710648  0.119972    0.284831
   5   7   15  0  0.976077  0.512255    0.310710    2.375596   82.548444   2.395829   2.400445  0.151608    0.030450
   5   7   16  0  1.024734  0.487932    1.366960    2.184825   57.967393   2.577216   2.553773  0.147632   -0.158794
   5   7   17  0  1.074110  0.465502    3.056547   -2.537704  320.298782   3.972710   3.959573  0.123781   -0.106132
   5   7   18  0  1.124112  0.444796   -2.420444    0.238610  174.369904   2.432177   2.380406  0.151436   -0.341868
   5   7   19  0  1.174658  0.425656    1.602727    1.093919   34.314944   1.940462   1.911641  0.170485   -0.169052
   5   8  -19  0  1.194635  0.418538   -0.372040   -1.207777  252.879222   1.263780   1.333898  0.230211    0.304581
   5   8  -18  0  1.144971  0.436692   -3.449222   -0.224052  183.716549   3.456491   3.501908  0.122319    0.371303
   5   8  -17  0  1.095922  0.456237    0.004981    8.576932   89.966725   8.576934   8.715992  0.121366    1.145778
   5   8  -16  0  1.047574  0.477293   -1.989371   -1.883785  223.438446   2.739752   2.737429  0.141135   -0.016463
   5   8  -15  0  1.000029  0.499985    0.087477   -4.211211  271.189994   4.212120   4.319946  0.117233    0.919765
   5   8  -14  0  0.953408  0.524435    2.091448    5.694064   69.831555   6.066014   6.122754  0.112809    0.502976
   5   8  -13  0  0.907852  0.550751   -0.657464    6.716593   95.590670   6.748695   6.768791  0.112655    0.178383
   5   8  -12  0  0.863530  0.579018   -3.908880    0.583669  171.507409   3.952216   3.985413  0.107922    0.307607
   5   8  -11  0  0.820643  0.609278   -1.991012   -7.992407  256.011604   8.236668   8.326079  0.110043    0.812510
   5   8  -10  0  0.779427  0.641497    8.494072    2.195389   14.491604   8.773197   8.787930  0.110101    0.133810
   5   8   -9  0  0.740161  0.675528   -3.345749   -7.579833  246.183266   8.285403   8.360528  0.105437    0.712507
   5   8   -8  0  0.703173  0.711063   -0.147583   -2.831795  267.016642   2.835638   2.789434  0.103742   -0.445377
   5   8   -7  0  0.668839  0.747564    3.448582    9.865907   70.733164  10.451260  10.408215  0.113711   -0.378549
   5   8   -6  0  0.637590  0.784203   -4.318487   -4.820534  228.144349   6.472007   6.503244  0.090603    0.344764
   5   8   -5  0  0.609898  0.819809    5.086816  -11.520651  293.823326  12.593693  12.663383  0.126547    0.550700
   5   8   -4  0  0.586270  0.852850   11.250997    4.357921   21.173199  12.065505  12.132095  0.121603    0.547601
   5   8   -3  0  0.567212  0.881505    2.839689    0.676902   13.407488   2.919251   2.956182  0.084547    0.436812
   5   8   -2  0  0.553197  0.903836   -4.294863   -6.262465  235.557265   7.593702   7.696965  0.090779    1.137510
   5   8   -1  0  0.544616  0.918079   -5.368405   -6.532487  230.586597   8.455363   8.435092  0.093411   -0.217006
   5   8    0  0  0.541725  0.922978    0.000000    6.755150   90.000000   6.755150   6.749554  0.083145   -0.067300
   5   8    1  0  0.544616  0.918079   -5.368405    6.532487  129.413403   8.455363   8.428599  0.093073   -0.287555
   5   8    2  0  0.553197  0.903836    4.294863   -6.262465  304.442735   7.593702   7.623261  0.090305    0.327319
   5   8    3  0  0.567212  0.881505    2.839689   -0.676902  346.592512   2.919251   2.971192  0.084107    0.617546
   5   8    4  0  0.586270  0.852850  -11.250997    4.357921  158.826801  12.065505  12.044630  0.121060   -0.172432
   5   8    5  0  0.609898  0.819809    5.086816   11.520651   66.176674  12.593693  12.441218  0.124941   -1.220385
   5   8    6  0  0.637590  0.784203    4.318487   -4.820534  311.855651   6.472007   6.412640  0.090278   -0.657596
   5   8    7  0  0.668839  0.747564    3.448582   -9.865907  289.266836  10.451260  10.412816  0.113660   -0.338234
   5   8    8  0  0.703173  0.711063    0.147583   -2.831795  272.983358   2.835638   2.813860  0.104070   -0.209264
   5   8    9  0  0.740161  0.675528   -3.345749    7.579833  113.816734   8.285403   8.277030  0.105259   -0.079551
   5   8   10  0  0.779427  0.641497   -8.494072    2.195389  165.508396   8.773197   8.693980  0.109711   -0.722048
   5   8   11  0  0.820643  0.609278   -1.991012    7.992407  103.988396   8.236668   8.264619  0.109614    0.254995
   5   8   12  0  0.863530  0.579018    3.908880    0.583669    8.492591   3.952216   3.969929  0.108355    0.163477
   5   8   13  0  0.907852  0.550751   -0.657464   -6.716593  264.409330   6.748695   6.711935  0.112589   -0.326499
   5   8   14  0  0.953408  0.524435   -2.091448    5.694064  110.168445   6.066014   6.022457  0.113566   -0.383535
   5   8   15  0  1.000029  0.499985    0.087477    4.211211   88.810006   4.212120   4.353872  0.117909    1.202215
   5   8   16  0  1.047574  0.477293    1.989371   -1.883785  316.561554   2.739752   2.693325  0.144917   -0.320374
   5   8   17  0  1.095922  0.456237    0.004981   -8.576932  270.033275   8.576934   8.679406  0.121485    0.843495
   5   8   18  0  1.144971  0.436692    3.449222   -0.224052  356.283451   3.456491   3.460627  0.123832    0.033401
   5   8   19  0  1.194635  0.418538   -0.372040    1.207777  107.120778   1.263780   1.229793  0.250980   -0.135417
   5   9  -19  0  1.216880  0.410887   -3.291397    0.818591  166.033551   3.391664   3.265273  0.119554   -1.057187
   5   9  -18  0  1.168162  0.428023   -3.347539   -0.569789  189.659814   3.395685   3.416845  0.119247    0.177447
   5   9  -17  0  1.120128  0.446377    1.306831   -3.944674  288.329520   4.155509   4.192116  0.119232    0.307021
   5   9  -16  0  1.072872  0.466039    0.624637    2.843997   77.612605   2.911785   2.944585  0.141691    0.231493
   5   9  -15  0  1.026499  0.487092    2.824604    1.050979   20.409229   3.013792   2.924764  0.136557   -0.651951
   5   9  -14  0  0.981137  0.509613    2.142461   -2.088140  315.735635   2.991734   3.000984  0.135313    0.068366
   5   9  -13  0  0.936930  0.533658   -1.191285   -0.326795  195.340079   1.235295   1.313216  0.253821    0.306989
   5   9  -12  0  0.894051  0.559252   -5.962490    2.613847  156.328227   6.510260   6.584812  0.110571    0.674244
   5   9  -11  0  0.852701  0.586372   10.661927    2.498503   13.188645  10.950763  10.863440  0.125454   -0.696050
   5   9  -10  0  0.813111  0.614922    8.646953    5.881114   34.221075  10.457404  10.418073  0.120910   -0.325290
   5   9   -9  0  0.775553  0.644702   -6.464816    3.786305  149.643405   7.491992   7.455796  0.103519   -0.349658
   5   9   -8  0  0.740334  0.675371   -6.973367   -3.437809  206.242895   7.774727   7.760275  0.102531   -0.140946
   5   9   -7  0  0.707806  0.706409    1.747498   -9.060618  280.916448   9.227597   9.232993  0.108480    0.049741
   5   9   -6  0  0.678353  0.737079    8.116632   -0.301959  357.869434   8.122247   8.096050  0.100365   -0.261009
   5   9   -5  0  0.652395  0.766407   -2.623664    4.498221  120.253600   5.207457   5.164838  0.087529   -0.486907
   5   9   -4  0  0.630361  0.793196    2.076047   -6.066649  288.891279   6.412036   6.379472  0.089666   -0.363161
   5   9   -3  0  0.612676  0.816092   -5.434253    8.888877  121.439711  10.418408  10.435465  0.110759    0.154000
   5   9   -2  0  0.599725  0.833715    3.754526   -3.246346  319.151712   4.963389   4.931676  0.082562   -0.384117
   5   9   -1  0  0.591818  0.844854    2.098748   -0.125391  356.580898   2.102490   2.076376  0.101348   -0.257664
   5   9    0  0  0.589159  0.848667    0.000000   10.837419   90.000000  10.837419  10.808496  0.112335   -0.257474
   5   9    1  0  0.591818  0.844854    2.098748    0.125391    3.419102   2.102490   2.169851  0.101731    0.662150
   5   9    2  0  0.599725  0.833715   -3.754526   -3.246346  220.848288   4.963389   4.974506  0.082538    0.134694
   5   9    3  0  0.612676  0.816092   -5.434253   -8.888877  238.560289  10.418408  10.421356  0.110911    0.026580
   5   9    4  0  0.630361  0.793196   -2.076047   -6.066649  251.108721   6.412036   6.388048  0.089544   -0.267882
   5   9    5  0  0.652395  0.766407   -2.623664   -4.498221  239.746400   5.207457   5.214945  0.087341    0.085737
   5   9    6  0  0.678353  0.737079   -8.116632   -0.301959  182.130566   8.122247   8.182232  0.100988    0.593991
   5   9    7  0  0.707806  0.706409    1.747498    9.060618   79.083552   9.227597   9.259268  0.108543    0.291782
   5   9    8  0  0.740334  0.675371    6.973367   -3.437809  333.757105   7.774727   7.752776  0.102631   -0.213878
   5   9    9  0  0.775553  0.644702   -6.464816   -3.786305  210.356595   7.491992   7.498811  0.103842    0.065668
   5   9   10  0  0.813111  0.614922   -8.646953    5.881114  145.778925  10.457404  10.455448  0.121135   -0.016147
   5   9   11  0  0.852701  0.586372   10.661927   -2.498503  346.811355  10.950763  10.931576  0.125930   -0.152359
   5   9   12  0  0.894051  0.559252    5.962490    2.613847   23.671773   6.510260   6.443514  0.110337   -0.604927
   5   9   13  0  0.936930  0.533658   -1.191285    0.326795  164.659921   1.235295   1.331330  0.246404    0.389744
   5   9   14  0  0.981137  0.509613   -2.142461   -2.088140  224.264365   2.991734   2.998703  0.135421    0.051466
   5   9   15  0  1.026499  0.487092    2.824604   -1.050979  339.590771   3.013792   3.059700  0.133766    0.343192
   5   9   16  0  1.072872  0.466039   -0.624637    2.843997  102.387395   2.911785   2.872827  0.144162   -0.270237
   5   9   17  0  1.120128  0.446377    1.306831    3.944674   71.670480   4.155509   4.334180  0.116837    1.529229
   5   9   18  0  1.168162  0.428023    3.347539   -0.569789  350.340186   3.395685   3.512640  0.119914    0.975322
   5   9   19  0  1.216880  0.410887   -3.291397   -0.818591  193.966449   3.391664   3.484276  0.114827    0.806540
   5  10  -17  0  1.146578  0.436080   -2.328765   -2.125733  222.390316   3.153076   3.228388  0.125381    0.600669
   5  10  -16  0  1.100458  0.454356   -0.461826    5.199568   95.075700   5.220037   5.331099  0.114842    0.967084
   5  10  -15  0  1.055298  0.473800   -0.419337    1.361411  107.119707   1.424530   1.204491  0.294519   -0.747112
   5  10  -14  0  1.011228  0.494448   -1.023268   -5.920072  260.193476   6.007856   6.108207  0.113083    0.887411
   5  10  -13  0  0.968396  0.516317    4.573344   -1.902465  337.413180   4.953267   4.973131  0.114148    0.174016
   5  10  -12  0  0.926974  0.539389    1.323682    1.801409   53.691421   2.235444   2.242743  0.159785    0.045681
   5  10  -11  0  0.887159  0.563597   -5.302117    5.611248  133.377479   7.720010   7.738640  0.113584    0.164022
   5  10  -10  0  0.849178  0.588805   -0.287953    5.686473   92.898885   5.693759   5.731343  0.103623    0.362699
   5  10   -9  0  0.813287  0.614789   -0.976092   -3.803831  255.607997   3.927071   4.068682  0.102202    1.385604
   5  10   -8  0  0.779775  0.641211    0.933911   -0.751034  321.194391   1.198433   1.052915  0.250868   -0.580059
   5  10   -7  0  0.748961  0.667592   -0.568634   -2.212201  255.584502   2.284114   2.317771  0.119719    0.281137
   5  10   -6  0  0.721191  0.693297   -0.650361    7.602878   94.889257   7.630643   7.619669  0.100807   -0.108863
   5  10   -5  0  0.696830  0.717535   -4.905998   -0.163171  181.904923   4.908711   4.948991  0.091417    0.440618
   5  10   -4  0  0.676246  0.739376    1.890539   -8.619096  282.371511   8.823998   8.803490  0.104002   -0.197189
   5  10   -3  0  0.659792  0.757814   10.173041   -5.922268  329.794037  11.771322  11.764678  0.122208   -0.054364
   5  10   -2  0  0.647784  0.771862    1.781481   -4.048458  293.751386   4.423086   4.399218  0.087200   -0.273715
   5  10   -1  0  0.640471  0.780676   -0.460259   11.083938   92.377834  11.093490  11.038417  0.116548   -0.472540
   5  10    0  0  0.638014  0.783681    0.000000   -1.542863  270.000000   1.542863   1.547640  0.136460    0.035002
   5  10    1  0  0.640471  0.780676   -0.460259  -11.083938  267.622166  11.093490  11.003022  0.116298   -0.777897
   5  10    2  0  0.647784  0.771862   -1.781481   -4.048458  246.248614   4.423086   4.482433  0.086327    0.687467
   5  10    3  0  0.659792  0.757814   10.173041    5.922268   30.205963  11.771322  11.663318  0.121799   -0.886737
   5  10    4  0  0.676246  0.739376   -1.890539   -8.619096  257.628489   8.823998   8.721487  0.104197   -0.983822
   5  10    5  0  0.696830  0.717535   -4.905998    0.163171  178.095077   4.908711   4.937916  0.091626    0.318744
   5  10    6  0  0.721191  0.693297    0.650361    7.602878   85.110743   7.630643   7.600785  0.100605   -0.296786
   5  10    7  0  0.748961  0.667592   -0.568634    2.212201  104.415498   2.284114   2.326612  0.120790    0.351836
   5  10    8  0  0.779775  0.641211   -0.933911   -0.751034  218.805609   1.198433   1.112949  0.233572   -0.365989
   5  10    9  0  0.813287  0.614789   -0.976092    3.803831  104.392003   3.927071   3.950922  0.103551    0.230332
   5  10   10  0  0.849178  0.588805    0.287953    5.686473   87.101115   5.693759   5.599682  0.103615   -0.907949
   5  10   11  0  0.887159  0.563597   -5.302117   -5.611248  226.622521   7.720010   7.711177  0.113544   -0.077787
   5  10   12  0  0.926974  0.539389   -1.323682    1.801409  126.308579   2.235444   2.279065  0.153826    0.283576
   5  10   13  0  0.968396  0.516317    4.573344    1.902465   22.586820   4.953267   4.937916  0.114272   -0.134337
   5  10   14  0  1.011228  0.494448    1.023268   -5.920072  279.806524   6.007856   5.981982  0.113766   -0.227428
   5  10   15  0  1.055298  0.473800   -0.419337   -1.361411  252.880293   1.424530   1.516371  0.224168    0.409698
   5  10   16  0  1.100458  0.454356    0.461826    5.199568   84.924300   5.220037   5.368834  0.114669    1.297625
   5  10   17  0  1.146578  0.436080   -2.328765    2.125733  137.609684   3.153076   3.272600  0.125794    0.950162
   5  11  -16  0  1.130165  0.442413   -3.843201   -1.262736  198.188643   4.045330   4.078761  0.117460    0.284618
   5  11  -15  0  1.086241  0.460303   -1.581097    0.478422  163.164773   1.651894   1.560849  0.226951   -0.401168
   5  11  -14  0  1.043478  0.479167    0.637606    1.880546   71.270594   1.985697   1.940069  0.179371   -0.254380
   5  11  -13  0  1.002026  0.498989    1.925695   -0.714779  339.636102   2.054071   2.078024  0.171760    0.139454
   5  11  -11  0  0.923751  0.541271   -5.178234   -0.899486  189.854249   5.255776   5.222157  0.112603   -0.298561
   5  11  -10  0  0.887338  0.563483    3.320960   -4.491368  306.479568   5.585800   5.588060  0.108829    0.020762
   5  11   -9  0  0.853053  0.586130    2.341235    3.993983   59.621574   4.629609   4.531025  0.104667   -0.941882
   5  11   -8  0  0.821166  0.608890    4.400727    3.242602   36.384020   5.466340   5.525250  0.101252    0.581816
   5  11   -6  0  0.765756  0.652950   -7.518320    1.221870  170.769050   7.616962   7.657297  0.103476    0.389811
   5  11   -5  0  0.742857  0.673077    5.069233    2.732330   28.324788   5.758711   5.797233  0.095819    0.402031
   5  11   -4  0  0.723584  0.691005   12.991523    3.768312   16.175293  13.527004  13.491755  0.137141   -0.257030
   5  11   -3  0  0.708231  0.705985    0.589509    2.893430   78.484131   2.952872   2.936440  0.101983   -0.161135
   5  11   -2  0  0.697057  0.717301   -1.140577    1.401943  129.130730   1.807308   1.879147  0.130148    0.551979
   5  11   -1  0  0.690266  0.724358   -4.036180   -4.597406  228.719272   6.117752   6.024729  0.092720   -1.003262
   5  11    0  0  0.687988  0.726757    0.000000  -10.941465  270.000000  10.941465  10.772028  0.116893   -1.449507
   5  11    1  0  0.690266  0.724358   -4.036180    4.597406  131.280728   6.117752   6.019047  0.092232   -1.070182
   5  11    2  0  0.697057  0.717301    1.140577    1.401943   50.869270   1.807308   1.748999  0.138519   -0.420946
   5  11    3  0  0.708231  0.705985    0.589509   -2.893430  281.515869   2.952872   2.907162  0.103047   -0.443585
   5  11    4  0  0.723584  0.691005  -12.991523    3.768312  163.824707  13.527004  13.434316  0.136962   -0.676747
   5  11    5  0  0.742857  0.673077    5.069233   -2.732330  331.675212   5.758711   5.693607  0.095759   -0.679874
   5  11    6  0  0.765756  0.652950    7.518320    1.221870    9.230950   7.616962   7.536135  0.103321   -0.782285
   5  11    8  0  0.821166  0.608890   -4.400727    3.242602  143.615980   5.466340   5.472983  0.100326    0.066213
   5  11    9  0  0.853053  0.586130    2.341235   -3.993983  300.378426   4.629609   4.684738  0.104143    0.529357
   5  11   10  0  0.887338  0.563483   -3.320960   -4.491368  233.520432   5.585800   5.544414  0.109073   -0.379433
   5  11   11  0  0.923751  0.541271   -5.178234    0.899486  170.145751   5.255776   5.176088  0.112951   -0.705505
   5  11   13  0  1.002026  0.498989    1.925695    0.714779   20.363898   2.054071   2.048170  0.170845   -0.034540
   5  11   14  0  1.043478  0.479167   -0.637606    1.880546  108.729406   1.985697   2.191817  0.160422    1.284862
   5  11   15  0  1.086241  0.460303   -1.581097   -0.478422  196.835227   1.651894   1.699386  0.208043    0.228278
   5  11   16  0  1.130165  0.442413    3.843201   -1.262736  341.811357   4.045330   4.103017  0.117604    0.490523
   5  11   17  0  1.175119  0.425489    0.399886    1.133174   70.562538   1.201662   1.152223  0.272846   -0.181196
   5  12  -16  0  1.161829  0.430356    2.361831    0.824716   19.248442   2.501680   2.423145  0.145582   -0.539453
   5  12  -15  0  1.119149  0.446768   -1.517094   -0.995374  213.269105   1.814482   1.741156  0.197945   -0.370437
   5  12  -14  0  1.077693  0.463954   -0.571441    2.164117  104.791508   2.238291   2.267022  0.166072    0.173003
   5  12  -13  0  1.037609  0.481877   -3.002147    1.936690  147.173875   3.572626   3.598292  0.123849    0.207232
   5  12  -12  0  0.999060  0.500470   -1.082277    3.304094  108.136540   3.476832   3.371480  0.127233   -0.828026
   5  12  -11  0  0.962233  0.519625   -1.344685   -3.163473  246.971309   3.437403   3.263177  0.130538   -1.334682
   5  12  -10  0  0.927331  0.539182   -3.388354    2.183023  147.207431   4.030698   4.007674  0.117848   -0.195378
   5  12   -9  0  0.894581  0.558921    0.893697    5.197927   80.244331   5.274196   5.247649  0.109379   -0.242703
   5  12   -8  0  0.864227  0.578552    1.252883   -1.399501  311.836038   1.878381   1.799146  0.165462   -0.478876
   5  12   -7  0  0.836530  0.597707    0.607206   -2.058242  286.436693   2.145940   2.158785  0.139215    0.092265
   5  12   -6  0  0.811762  0.615944    5.878261   -1.678338  344.065104   6.113164   6.123313  0.100855    0.100629
   5  12   -5  0  0.790198  0.632753    1.689386    1.353375   38.698378   2.164636   2.082958  0.135847   -0.601255
   5  12   -4  0  0.772107  0.647579   -6.701253   -0.977408  188.298329   6.772158   6.780912  0.100659    0.086971
   5  12   -3  0  0.757738  0.659859   -0.560669    5.006833   96.389412   5.038128   4.983440  0.095671   -0.571616
   5  12   -2  0  0.747305  0.669071   -1.995046   -4.125658  244.192967   4.582713   4.544597  0.095879   -0.397541
   5  12   -1  0  0.740974  0.674787    1.613760   -5.650717  285.938544   5.876634   5.839575  0.095708   -0.387207
   5  12    0  0  0.738852  0.676725    0.000000    3.373329   90.000000   3.373329   3.324467  0.101383   -0.481949
   5  12    1  0  0.740974  0.674787    1.613760    5.650717   74.061456   5.876634   5.844846  0.095620   -0.332436
   5  12    2  0  0.747305  0.669071    1.995046   -4.125658  295.807033   4.582713   4.498435  0.096107   -0.876920
   5  12    3  0  0.757738  0.659859   -0.560669   -5.006833  263.610588   5.038128   4.940687  0.096515   -1.009586
   5  12    4  0  0.772107  0.647579    6.701253   -0.977408  351.701671   6.772158   6.670001  0.100796   -1.013500
   5  12    5  0  0.790198  0.632753    1.689386   -1.353375  321.301622   2.164636   2.198053  0.131588    0.253951
   5  12    6  0  0.811762  0.615944   -5.878261   -1.678338  195.934896   6.113164   6.070558  0.101174   -0.421111
   5  12    7  0  0.836530  0.597707    0.607206    2.058242   73.563307   2.145940   2.051509  0.145245   -0.650155
   5  12    8  0  0.864227  0.578552   -1.252883   -1.399501  228.163962   1.878381   1.917004  0.156306    0.247094
   5  12    9  0  0.894581  0.558921    0.893697   -5.197927  279.755669   5.274196   5.314385  0.109292    0.367727
   5  12   10  0  0.927331  0.539182    3.388354    2.183023   32.792569   4.030698   4.050138  0.117445    0.165520
   5  12   11  0  0.962233  0.519625   -1.344685    3.163473  113.028691   3.437403   3.413840  0.126634   -0.186073
   5  12   12  0  0.999060  0.500470    1.082277    3.304094   71.863460   3.476832   3.348056  0.127096   -1.013220
   5  12   13  0  1.037609  0.481877   -3.002147   -1.936690  212.826125   3.572626   3.452708  0.125155   -0.958158
   5  12   14  0  1.077693  0.463954    0.571441    2.164117   75.208492   2.238291   2.208923  0.167446   -0.175389
   5  12   15  0  1.119149  0.446768   -1.517094    0.995374  146.730895   1.814482   2.028024  0.170856    1.249834
[truncated: 611,092 more chars]
