# Supplementary material for: The advanced treatment of hydrogen bonding in quantum crystallography
Source: J Appl Crystallogr. 2021 Apr 16;54(Pt 3):718–29. doi: 10.1107/S1600576721001126 (PMC8202034; doi:10.1107/S1600576721001126)
Supplement: Supplementary file 4 [file j-54-00718-sup4.zip]

Archive with 8 entries (8 files):
- AGA_HAR_checkcif.pdf
- AGA_HAR.cif
- AGA_HAR-ELMO_checkcif.pdf
- AGA_HAR-ELMO.cif
- AGA_HAR-ELMO.fcf
- AGA_HAR-ELMO.fco
- AGA_HAR.fcf
- AGA_HAR.fco
