# Supplementary material for: The advanced treatment of hydrogen bonding in quantum crystallography
Source: J Appl Crystallogr. 2021 Apr 16;54(Pt 3):718–29. doi: 10.1107/S1600576721001126 (PMC8202034; doi:10.1107/S1600576721001126)
Supplement: Supplementary file 4 [file j-54-00718-sup4.zip › AGA_HAR.cif]

#\#CIF_1.1
 
#  CIF produced by WinGX routine CIF_UPDATE
#  Created on 2019-08-12 at 13:26:44
#  Using CIFtbx version 3.0.4  1 Sep 2006
 
#  Dictionary name : cif_core.dic
#  Dictionary vers : 2.4.3
#  Request file    : c:\wingx\files\archive.reqdat
 
#------------------ SECTION 1. GLOBAL INFORMATION ---------------------------#
 
data_global
 
#------------------ AUDIT DETAILS -------------------------------------------#
 
_audit_creation_date            2019-08-12
_audit_creation_method          'WinGX routine CIF_UPDATE'
_audit_conform_dict_name        cif_core.dic
_audit_conform_dict_version     2.4
_audit_conform_dict_location    ftp://ftp.iucr.org/pub/cif_core.dic
 
#==============================================================================
#
# SUBMISSION DETAILS
# Name and address of author for correspondence

_publ_contact_author
;
  Lorraine A. Malaspina
  University of Bremen
  Institute for Inorganic Chemistry and Crystallography
  Leobener Str. NW2
  28359 Bremen
  Germany
;
_publ_contact_author_email 'lorraine.malaspina@gmail.com'
_publ_contact_author_fax '0049-421-218-65667'
_publ_contact_author_phone '0049-421-218-65667'

#==============================================================================
#
# TITLE AND AUTHOR LIST

_publ_requested_journal 'Journal of Applied Crystallography'
_publ_section_title
;
lamaGOET: GUI interface for HAR using Tonto and other softwares
;

loop_
_publ_author_name
_publ_author_address

'Malaspina, Lorraine Andrade'
;
University of Bremen
Institute for Inorganic Chemistry and Crystallography
Leobener Str. NW2
28359 Bremen
Germany
;

'Genoni, Alessandro'
;
Université de Lorraine
CNRS, Laboratoire LPCT
1 Boulevard Arago
57078 Metz
France
;

'Grabowsky, Simon'
;
Dr. Simon Grabowsky
University of Bremen
Institute for Inorganic Chemistry and Crystallography
Leobener Str. NW2
28359 Bremen
Germany
;
 
#------------------  SECTION 2. COMPOUND(S) DETAILS -------------------------#
 
data_AGA_HAR
 
_audit_creation_date                    2019-08-12T13:26:44-00:00
_audit_creation_method                  'WinGX routine CIF_UPDATE'
 
#----------------------------------------------------------------------------#
#                   CHEMICAL INFORMATION                                     #
#----------------------------------------------------------------------------#
 
_chemical_name_common                   'L-Alanyl-glycyl-L-alanine'
_chemical_formula_moiety                'C8 H15 N3 O4, H2 O'
_chemical_formula_sum                   'C8 H17 N3 O5'
_chemical_formula_weight                235.2418
_chemical_absolute_configuration        unk
 
#----------------------------------------------------------------------------#
#                   UNIT CELL INFORMATION                                    #
#----------------------------------------------------------------------------#
 
_symmetry_cell_setting                  Monoclinic
_symmetry_space_group_name_H-M          'p 1 21 1'
_symmetry_space_group_name_Hall         'p 2yb'
_symmetry_Int_Tables_number             4
loop_
    _symmetry_equiv_pos_as_xyz
'+x, +y, +z'
'-x, +y+1/2, -z'
 
_cell_length_a                          10.224(6)
_cell_length_b                          4.804(3)
_cell_length_c                          11.987(7)
_cell_angle_alpha                       90
_cell_angle_beta                        101.419(13)
_cell_angle_gamma                       90
_cell_volume                            577.1(6)
_cell_formula_units_Z                   2
_cell_measurement_temperature           92(2)
 
#----------------------------------------------------------------------------#
#                   CRYSTAL INFORMATION                                      #
#----------------------------------------------------------------------------#
 
_exptl_crystal_description              needle
_exptl_crystal_colour                   colourless
_exptl_crystal_size_max                 0.35
_exptl_crystal_size_mid                 0.3
_exptl_crystal_size_min                 0.25
_exptl_crystal_density_diffrn           1.354
_exptl_crystal_density_method           'not measured'
_exptl_crystal_F_000                    252
_exptl_special_details
;
This is a re-refinement of CCDC 627276 (TAPYEP02).
;
 
#----------------------------------------------------------------------------#
#                   ABSORPTION CORRECTION                                    #
#----------------------------------------------------------------------------#
 
_exptl_absorpt_coefficient_mu           0.112
_exptl_absorpt_correction_type          none
 
#----------------------------------------------------------------------------#
#                   DATA COLLECTION                                          #
#----------------------------------------------------------------------------#
 
_diffrn_ambient_temperature             92(2)
_diffrn_radiation_wavelength            0.6214
_diffrn_radiation_type                  synchrotron
_diffrn_radiation_monochromator         graphite
_diffrn_measurement_device_type
;
        MarCCD-165 Detector
        on Huber four circle diffractometer
;
_diffrn_measurement_method              \f
_diffrn_reflns_av_R_equivalents         0
_diffrn_reflns_av_unetI/netI            0.0302
_diffrn_reflns_number                   28133
_diffrn_reflns_limit_h_min              -25
_diffrn_reflns_limit_h_max              24
_diffrn_reflns_limit_k_min              0
_diffrn_reflns_limit_k_max              10
_diffrn_reflns_limit_l_min              0
_diffrn_reflns_limit_l_max              29
_diffrn_reflns_theta_min                1.52
_diffrn_reflns_theta_max                50.695
_diffrn_reflns_theta_full               26.35
_diffrn_measured_fraction_theta_full
                                        0.976
_diffrn_measured_fraction_theta_max
                                        0.903
_reflns_number_total                    9406
_reflns_number_gt                       8658
_reflns_threshold_expression            'F>0 & F/u(F)>4.0 & |F_calc|>10^-3'
 
#----------------------------------------------------------------------------#
#                   COMPUTER PROGRAMS USED                                   #
#----------------------------------------------------------------------------#
 
_computing_data_collection              Marrccd
_computing_cell_refinement              XDS
_computing_data_reduction               XDS
_computing_structure_solution           'SHELXS-97 (Sheldrick, 1990)'
_computing_structure_refinement
 'Tonto 19.05.21 github v. dbec73a (Capelli, 2014)'
 
#----------------------------------------------------------------------------#
#                   STRUCTURE SOLUTION                                       #
#----------------------------------------------------------------------------#
 
_atom_sites_solution_primary            direct
 
#----------------------------------------------------------------------------#
#                   REFINEMENT INFORMATION                                   #
#----------------------------------------------------------------------------#
 
_refine_special_details
;
  .  Hirshfeld atom refinement:
     .  Uses aspherical atomic scattering factors
        obtained from Hirshfeld partitioning of a
        gaussian quantum chemical wavefunction.
     .  Hirshfeld weight functions obtained from
        spherically averaged unrestricted atomic
        densities.
  .  Wavefunctions calculated with Tonto.
  .  Wavefunction type : RHF/6-311G(d,p).
  .  Refinement based on |F| with weight=1/sigma(|F|)
  .  Negative |F|^^2 were pruned from the data
  .  |F| < 4.0 sigma(|F|) were pruned from the data
  .  Eigenvalues < 0.1E-04 removed from normal equations
  .  Reflection used in the refinement appear below
  .  Refined using the Tonto program
  . If constraints were applied they are defined by zero
  eigenvalues of the least-squares hessian, see the
  value of _refine_ls_SVD_threshold
;
_refine_ls_structure_factor_coef        F
_refine_ls_coordinate_system            cartesian
_refine_ls_SVD_threshold                0.1E-02
_refine_ls_matrix_type                  full
_refine_ls_weighting_scheme             sigma
_refine_ls_weighting_details            w=1/\s(F)
_refine_ls_hydrogen_treatment           refall
_refine_ls_extinction_method            none
_refine_ls_number_reflns                8658
_refine_ls_number_parameters            297
_refine_ls_number_restraints            0
_refine_ls_number_constraints           1
_refine_ls_R_factor_all                 0.0326
_refine_ls_R_factor_gt                  0.0326
_refine_ls_wR_factor_ref                0.1025
_refine_ls_wR_factor_gt                 0.0243
_refine_ls_wR_factor_all                0.0243
_refine_ls_goodness_of_fit_gt           2.4093
_refine_ls_goodness_of_fit_all          2.4093
_refine_ls_goodness_of_fit_ref          1.02
_refine_ls_restrained_S_all             1.02
_refine_ls_shift/su_max                 0.003
_refine_ls_shift/su_mean                0
_refine_ls_abs_structure_details
                                    'Flack H D (1983), Acta Cryst. A39, 876-881'
_refine_ls_abs_structure_Flack          0.1(4)
_refine_diff_density_max                0.2369
_refine_diff_density_min                -0.2444
_refine_diff_density_rms                0.0374
 
#----------------------------------------------------------------------------#
#                   CONSTRAINTS AND RESTRAINTS                               #
#----------------------------------------------------------------------------#
 
 
#----------------------------------------------------------------------------#
#                   ATOMIC TYPES, COORDINATES AND THERMAL PARAMETERS         #
#----------------------------------------------------------------------------#
 
loop_
    _atom_type_symbol
    _atom_type_description
    _atom_type_scat_dispersion_real
    _atom_type_scat_dispersion_imag
    _atom_type_scat_source
C C 0 0 'Hirshfeld partitioning of a quantum chemical wavefunction.'
H H 0 0 'Hirshfeld partitioning of a quantum chemical wavefunction.'
N N 0 0 'Hirshfeld partitioning of a quantum chemical wavefunction.'
O O 0 0 'Hirshfeld partitioning of a quantum chemical wavefunction.'
 
loop_
    _atom_site_label
    _atom_site_fract_x
    _atom_site_fract_y
    _atom_site_fract_z
    _atom_site_U_iso_or_equiv
    _atom_site_adp_type
    _atom_site_occupancy
    _atom_site_disorder_group
H3B 0.6891(9) 1.222(2) 0.0336(7) 0.037(5) Uani 1 0
O1 0.55305(3) 0.6266(3) -0.15365(2) 0.02087(11) Uani 1 0
O2 0.84015(2) 0.6837(3) 0.089118(19) 0.01431(9) Uani 1 0
O3 0.54416(2) 0.6494(3) 0.349704(19) 0.01441(9) Uani 1 0
O4 0.71041(3) 0.4173(3) 0.45846(2) 0.01978(11) Uani 1 0
C1 0.70668(3) 0.7059(3) -0.27673(2) 0.01094(9) Uani 1 0
C2 0.64775(3) 0.7679(3) -0.17145(2) 0.01178(10) Uani 1 0
C3 0.66547(3) 1.0080(3) 0.00791(2) 0.01178(10) Uani 1 0
C4 0.73809(3) 0.8126(3) 0.10082(2) 0.01037(9) Uani 1 0
C5 0.75887(3) 0.6401(3) 0.29428(2) 0.01305(10) Uani 1 0
C6 0.66325(3) 0.5631(3) 0.37309(2) 0.01251(10) Uani 1 0
C7 0.79530(4) 0.9247(3) -0.31574(3) 0.01818(13) Uani 1 0
C8 0.87828(4) 0.8052(3) 0.36020(3) 0.02027(14) Uani 1 0
N1 0.59350(3) 0.6358(3) -0.371197(18) 0.01232(9) Uani 1 0
N2 0.70658(3) 0.9631(3) -0.099489(18) 0.01118(8) Uani 1 0
N3 0.68875(2) 0.7961(3) 0.195623(19) 0.01251(9) Uani 1 0
O5 0.90531(2) 0.3755(3) -0.09150(2) 0.01655(10) Uani 1 0
H1 0.7656(8) 0.5113(17) -0.2520(6) 0.021(4) Uani 1 0
H3A 0.5562(7) 0.989(2) -0.0025(6) 0.029(4) Uani 1 0
H5 0.7946(7) 0.4449(19) 0.2653(7) 0.031(5) Uani 1 0
H7A 0.8360(9) 0.851(2) -0.3867(7) 0.042(5) Uani 1 0
H7B 0.8802(8) 0.973(3) -0.2492(8) 0.050(6) Uani 1 0
H7C 0.7432(11) 1.114(2) -0.3419(8) 0.049(6) Uani 1 0
H8A 0.8463(8) 0.993(2) 0.3959(8) 0.039(5) Uani 1 0
H8B 0.9311(8) 0.670(2) 0.4302(7) 0.038(5) Uani 1 0
H8C 0.9456(8) 0.870(3) 0.3048(7) 0.046(6) Uani 1 0
H11A 0.5354(9) 0.810(2) -0.3940(7) 0.031(5) Uani 1 0
H11B 0.5375(9) 0.485(2) -0.3436(8) 0.030(5) Uani 1 0
H11C 0.6303(9) 0.560(2) -0.4403(8) 0.035(5) Uani 1 0
H12 0.7824(9) 1.078(2) -0.1158(7) 0.028(5) Uani 1 0
H13 0.6024(9) 0.888(2) 0.1999(7) 0.029(5) Uani 1 0
H25A 0.8930(9) 0.487(2) -0.0294(8) 0.029(5) Uani 1 0
H25B 0.9964(11) 0.346(3) -0.0840(8) 0.046(7) Uani 1 0
 
loop_
    _atom_site_aniso_label
    _atom_site_aniso_U_11
    _atom_site_aniso_U_22
    _atom_site_aniso_U_33
    _atom_site_aniso_U_23
    _atom_site_aniso_U_13
    _atom_site_aniso_U_12
H3B 0.053(5) 0.035(6) 0.030(5) -0.003(4) 0.021(4) -0.005(4)
O1 0.02679(10) 0.02373(15) 0.01574(10) -0.00711(10) 0.01309(8) -0.01444(10)
O2 0.01283(6) 0.01908(13) 0.01268(8) 0.00135(7) 0.00655(6) 0.00247(7)
O3 0.01492(7) 0.01537(12) 0.01449(8) 0.00257(8) 0.00664(6) 0.00096(7)
O4 0.02605(10) 0.02342(15) 0.01212(8) 0.00701(9) 0.00923(8) 0.00982(10)
C1 0.01428(8) 0.01084(12) 0.00880(8) -0.00044(7) 0.00495(6) -0.00025(8)
C2 0.01564(8) 0.01247(13) 0.00872(8) -0.00130(8) 0.00604(7) -0.00343(8)
C3 0.01540(9) 0.01268(13) 0.00828(8) -0.00028(7) 0.00487(7) 0.00073(8)
C4 0.01112(7) 0.01273(12) 0.00828(7) -0.00023(7) 0.00441(6) -0.00049(7)
C5 0.01450(8) 0.01633(14) 0.00953(8) 0.00177(8) 0.00536(7) 0.00372(9)
C6 0.01710(9) 0.01287(13) 0.00901(8) 0.00123(8) 0.00610(7) 0.00303(8)
C7 0.02262(11) 0.01942(17) 0.01568(12) -0.00423(11) 0.01149(10) -0.00771(11)
C8 0.01614(11) 0.0288(2) 0.01536(11) 0.00183(12) 0.00189(8) -0.00025(12)
N1 0.01491(8) 0.01436(13) 0.00824(7) -0.00003(7) 0.00364(6) -0.00089(8)
N2 0.01409(7) 0.01261(12) 0.00796(7) -0.00097(7) 0.00488(6) -0.00208(7)
N3 0.01323(7) 0.01672(13) 0.00888(7) 0.00215(7) 0.00534(6) 0.00328(8)
O5 0.01213(7) 0.01839(13) 0.01880(9) -0.00466(8) 0.00227(6) -0.00049(7)
H1 0.028(4) 0.020(5) 0.014(3) -0.003(3) 0.001(3) 0.002(3)
H3A 0.019(3) 0.050(6) 0.020(4) -0.006(4) 0.006(3) 0.000(4)
H5 0.032(4) 0.024(5) 0.040(5) -0.005(4) 0.017(4) 0.005(4)
H7A 0.050(5) 0.057(7) 0.028(5) -0.018(5) 0.026(4) -0.021(5)
H7B 0.037(5) 0.078(9) 0.037(5) -0.018(6) 0.008(4) -0.039(5)
H7C 0.069(6) 0.024(6) 0.052(6) 0.000(5) 0.009(5) -0.024(5)
H8A 0.035(5) 0.041(6) 0.038(5) 0.004(5) 0.002(4) 0.003(4)
H8B 0.039(5) 0.039(6) 0.032(4) 0.012(5) -0.001(4) 0.006(5)
H8C 0.031(4) 0.069(8) 0.041(5) -0.013(6) 0.011(4) -0.009(5)
H11A 0.035(5) 0.033(6) 0.025(5) -0.008(4) 0.006(4) -0.012(4)
H11B 0.031(5) 0.031(6) 0.029(5) -0.001(4) 0.005(4) -0.001(4)
H11C 0.032(4) 0.040(7) 0.034(5) 0.000(5) 0.010(4) -0.003(4)
H12 0.041(4) 0.024(6) 0.019(4) -0.002(4) 0.009(4) 0.008(4)
H13 0.046(5) 0.025(6) 0.019(4) 0.001(4) 0.014(4) 0.002(4)
H25A 0.027(5) 0.022(6) 0.036(5) 0.005(4) 0.003(4) -0.001(4)
H25B 0.050(5) 0.055(9) 0.036(6) -0.005(6) 0.015(5) -0.003(6)
 
 
#----------------------------------------------------------------------------#
#                   MOLECULAR GEOMETRY                                       #
#----------------------------------------------------------------------------#
 
_geom_special_details
;
All esds (except the esd in the dihedral angle between two l.s. planes)
are estimated using the full covariance matrix. The cell esds are taken
into account individually in the estimation of esds in distances, angles
and torsion angles; correlations between esds in cell parameters are only
used when they are defined by crystal symmetry. An approximate (isotropic)
treatment of cell esds is used for estimating esds involving l.s. planes.
;
loop_
    _geom_bond_atom_site_label_1
    _geom_bond_atom_site_label_2
    _geom_bond_distance
    _geom_bond_site_symmetry_1
    _geom_bond_site_symmetry_2
    _geom_bond_publ_flag
O1 C2 1.2350(4) . . yes
O2 C4 1.2449(4) . . yes
O3 C6 1.2639(4) . . yes
O4 C6 1.2549(4) . . yes
O5 H25A 0.945(10) . . yes
O5 H25B 0.928(11) . . yes
N1 C1 1.4886(4) . . yes
N2 C2 1.3341(4) . . yes
N2 C3 1.4474(3) . . yes
N3 C4 1.3339(3) . . yes
N3 C5 1.4623(4) . . yes
N1 H11A 1.032(11) . . yes
N1 H11B 1.018(10) . . yes
N1 H11C 1.041(9) . . yes
N2 H12 1.003(9) . . yes
N3 H13 0.998(9) . . yes
C1 C2 1.5316(3) . . yes
C1 C7 1.5208(5) . . yes
C3 C4 1.5316(4) . . yes
C5 C6 1.5333(4) . . yes
C5 C8 1.5368(5) . . yes
C1 H1 1.120(8) . . yes
C3 H3B 1.085(10) . . yes
C3 H3A 1.103(7) . . yes
C5 H5 1.088(8) . . yes
C7 H7A 1.079(7) . . yes
C7 H7B 1.082(8) . . yes
C7 H7C 1.070(11) . . yes
C8 H8A 1.078(10) . . yes
C8 H8B 1.112(8) . . yes
C8 H8C 1.091(9) . . yes
 
loop_
    _geom_angle_atom_site_label_1
    _geom_angle_atom_site_label_2
    _geom_angle_atom_site_label_3
    _geom_angle
    _geom_angle_site_symmetry_1
    _geom_angle_site_symmetry_2
    _geom_angle_site_symmetry_3
    _geom_angle_publ_flag
O3 C6 O4 124.16(3) . . . yes
O1 C2 N2 122.90(2) . . . yes
O2 C4 N3 122.23(3) . . . yes
O1 C2 C1 119.02(3) . . . yes
O2 C4 C3 121.30(2) . . . yes
O3 C6 C5 119.21(3) . . . yes
O4 C6 C5 116.62(3) . . . yes
N1 C1 C2 107.30(2) . . . yes
N1 C1 C7 110.07(2) . . . yes
N2 C2 C1 117.96(2) . . . yes
N2 C3 C4 111.78(2) . . . yes
N3 C4 C3 116.44(2) . . . yes
N3 C5 C6 110.59(2) . . . yes
N3 C5 C8 111.33(3) . . . yes
N1 C1 H1 108.0(4) . . . yes
N2 C3 H3B 107.8(4) . . . yes
N2 C3 H3A 110.6(4) . . . yes
N3 C5 H5 109.0(4) . . . yes
C2 N2 C3 120.44(2) . . . yes
C4 N3 C5 120.79(2) . . . yes
C1 N1 H11A 109.8(5) . . . yes
C1 N1 H11B 108.4(5) . . . yes
C1 N1 H11C 109.6(5) . . . yes
C2 N2 H12 122.0(4) . . . yes
C3 N2 H12 117.6(4) . . . yes
C4 N3 H13 120.3(5) . . . yes
C5 N3 H13 118.9(5) . . . yes
C2 C1 C7 118.32(3) . . . yes
C6 C5 C8 110.26(2) . . . yes
C1 C7 H7A 111.1(6) . . . yes
C1 C7 H7B 111.2(6) . . . yes
C1 C7 H7C 112.7(5) . . . yes
C2 C1 H1 102.9(4) . . . yes
C4 C3 H3B 108.9(5) . . . yes
C4 C3 H3A 111.5(5) . . . yes
C5 C8 H8A 111.4(5) . . . yes
C5 C8 H8B 107.7(5) . . . yes
C5 C8 H8C 111.4(5) . . . yes
C6 C5 H5 106.5(4) . . . yes
C7 C1 H1 109.7(4) . . . yes
C8 C5 H5 109.0(4) . . . yes
H25A O5 H25B 107.3(9) . . . yes
H11A N1 H11B 109.4(7) . . . yes
H11A N1 H11C 110.7(8) . . . yes
H11B N1 H11C 108.9(8) . . . yes
H3B C3 H3A 105.9(7) . . . yes
H7A C7 H7B 105.9(7) . . . yes
H7A C7 H7C 107.3(8) . . . yes
H7B C7 H7C 108.2(8) . . . yes
H8A C8 H8B 109.2(7) . . . yes
H8A C8 H8C 106.4(8) . . . yes
H8B C8 H8C 110.7(7) . . . yes

#----------------------------------------------------------------------------#
#                    VALIDATION REPLY FORM                                   #
#----------------------------------------------------------------------------#

# start Validation Reply Form
_vrf_PLAT183_AGA_HAR
;
PROBLEM: Missing _cell_measurement_reflns_used Value ....     Please Do !  
RESPONSE: This is a re-refinement of deposited data CCDC 627276 (TAPYEP02). 
These values were not reported by the original authors.
;
_vrf_PLAT184_AGA_HAR
;
PROBLEM: Missing _cell_measurement_theta_min Value ......     Please Do !  
RESPONSE: This is a re-refinement of deposited data CCDC 627276 (TAPYEP02). 
These values were not reported by the original authors.
;
_vrf_PLAT185_AGA_HAR
;
PROBLEM: Missing _cell_measurement_theta_max Value ......     Please Do !  
RESPONSE: This is a re-refinement of deposited data CCDC 627276 (TAPYEP02). 
These values were not reported by the original authors.
;
# end Validation Reply Form
 
#----------------------------------------------------------------------------#
#                   TONTO INSTRUCTION FILE                                   #
#----------------------------------------------------------------------------#
_iucr_refine_instructions_details
;
!!!!!!!!!!!!!!!!!!!!!!!!!!!!!!!!!!!!!!!!!!!!!!!!!!!!!!!!!!!!!!!!!!!!!!!!!!!!!!
!!!                                                                        !!!
!!!              This stdin was written with lamaGOET                      !!!
!!!                                                                        !!!
!!!          script written by Lorraine Andrade Malaspina                  !!!
!!!              contact: lorraine.malaspina@gmail.com                     !!!
!!!                                                                        !!!
!!!!!!!!!!!!!!!!!!!!!!!!!!!!!!!!!!!!!!!!!!!!!!!!!!!!!!!!!!!!!!!!!!!!!!!!!!!!!!
{ 

   keyword_echo_on

   name= AGA_HAR


   ! Process the CIF
   CIF= {
       file_name= shelx.cif
    }

   process_CIF

   name= AGA_HAR

   basis_directory= /usr/local/bin/basis_sets
   basis_name= 6-311G(d,p)

   charge= 0
   multiplicity= 1


   crystal= {    
      xray_data= {   
         thermal_smearing_model= hirshfeld
         partition_model= mulliken
         optimise_extinction= false
         correct_dispersion= no
         optimise_scale_factor= true
         wavelength= 0.62140 Angstrom
         REDIRECT tonto.data.hkl
         f_sigma_cutoff= 4
         tol_for_shift_on_esd= 0.010000
         refine_H_U_iso= no

      }  
   }  

   ! Geometry    
   put

   ! Normal SCF
   scfdata= {
      initial_density= promolecule 
      kind= rhf
      use_SC_cluster_charges= FALSE
      convergence= 0.001
      diis= { convergence_tolerance= 0.0002 }
   }

   scf

   ! SC cluster charge SCF
   scfdata= {
      initial_MOs= restricted
      kind= rhf
      use_SC_cluster_charges= FALSE
      convergence= 0.001
      diis= { convergence_tolerance= 0.0002 }
   }

   ! Make Hirshfeld structure factors
   refine_hirshfeld_atoms


}
;

#----------------------------------------------------------------------------#
#                   TONTO REFLECTION FILE                                    #
#----------------------------------------------------------------------------#
_iucr_refine_reflections_details
;
 
     reflection_data= {
 
         keys= { h= k= l= f_exp= f_sigma= }
 
         data= {
 
           1   0   0    41.091    0.259
           2   0   0    54.817    0.344
           3   0   0    12.865    0.086
           4   0   0     4.313    0.031
           5   0   0    32.778    0.188
           6   0   0     1.975    0.030
           7   0   0    18.218    0.119
           8   0   0    12.247    0.070
           9   0   0     8.544    0.055
          10   0   0     0.000    0.100
          11   0   0     4.393    0.038
          12   0   0     0.949    0.069
          13   0   0     1.975    0.038
          14   0   0     1.761    0.048
          15   0   0     0.707    0.120
          16   0   0     4.615    0.048
          17   0   0     1.871    0.061
          18   0   0     0.447    0.201
          19   0   0     1.643    0.082
          20   0   0     4.450    0.054
          21   0   0     1.304    0.092
          22   0   0     0.949    0.148
          23   0   0     0.447    0.324
          24   0   0     1.732    0.133
           1   1   0    69.146    0.437
           2   1   0    26.665    0.122
           3   1   0    26.616    0.149
           4   1   0    21.258    0.083
           5   1   0    15.159    0.063
           6   1   0    17.091    0.072
           7   1   0    11.331    0.050
           8   1   0     4.087    0.023
           9   1   0     6.921    0.033
          10   1   0     3.146    0.022
          11   1   0     5.079    0.029
          12   1   0     2.049    0.029
          13   1   0     3.886    0.027
          14   1   0     4.427    0.032
          15   1   0     2.387    0.034
          16   1   0     0.707    0.085
          17   1   0     3.082    0.034
          18   1   0     3.209    0.034
          19   1   0     2.280    0.044
          20   1   0     3.225    0.040
          21   1   0     1.549    0.055
          22   1   0     2.191    0.048
          23   1   0     1.483    0.078
          24   1   0     1.414    0.081
           0   2   0    11.832    0.071
           1   2   0    33.956    0.229
           2   2   0    21.147    0.084
           3   2   0    16.897    0.073
           4   2   0     5.376    0.027
           5   2   0    20.548    0.087
           6   2   0     1.732    0.020
           7   2   0     6.993    0.032
           8   2   0     5.822    0.029
           9   2   0     4.025    0.025
          10   2   0    14.453    0.061
          11   2   0     3.362    0.027
          12   2   0     4.074    0.028
          13   2   0     5.848    0.037
          14   2   0     3.271    0.031
          15   2   0     2.408    0.033
          16   2   0     2.530    0.036
          17   2   0     2.470    0.036
          18   2   0     3.130    0.035
          19   2   0     3.347    0.040
          20   2   0     1.304    0.069
          21   2   0     3.376    0.039
          22   2   0     1.000    0.105
          23   2   0     2.408    0.054
          24   2   0     1.549    0.077
           1   3   0    16.392    0.098
           2   3   0     8.112    0.047
           3   3   0    12.284    0.059
           4   3   0    21.319    0.089
           5   3   0     9.752    0.043
           6   3   0    10.124    0.047
           7   3   0     7.266    0.034
           8   3   0     2.408    0.023
           9   3   0     3.194    0.023
          10   3   0     3.808    0.026
          11   3   0     2.121    0.026
          12   3   0     3.347    0.028
          13   3   0     1.304    0.046
          14   3   0     7.036    0.043
          15   3   0     2.983    0.034
          16   3   0     2.811    0.037
          17   3   0     5.301    0.038
          18   3   0     3.178    0.038
          19   3   0     2.258    0.046
          20   3   0     2.074    0.048
          21   3   0     1.549    0.074
          22   3   0     2.408    0.054
          23   3   0     1.265    0.103
          24   3   0     1.342    0.134
           0   4   0    12.194    0.123
           1   4   0     2.000    0.023
           2   4   0    10.237    0.065
           3   4   0    15.534    0.093
           4   4   0     7.155    0.039
           5   4   0     5.138    0.031
           6   4   0    13.157    0.060
           7   4   0     6.708    0.037
           8   4   0     5.523    0.034
           9   4   0     7.106    0.045
          10   4   0     4.347    0.032
          11   4   0     4.099    0.032
          12   4   0     5.621    0.039
          13   4   0     6.745    0.045
          14   4   0     5.263    0.039
          15   4   0     3.564    0.038
          16   4   0     4.416    0.038
          17   4   0     2.702    0.046
          18   4   0     1.000    0.100
          19   4   0     1.732    0.066
          20   4   0     2.449    0.055
          21   4   0     1.225    0.090
          22   4   0     2.098    0.062
          23   4   0     2.280    0.083
           1   5   0     9.905    0.083
           2   5   0     8.724    0.070
           3   5   0     3.362    0.040
           4   5   0    14.213    0.094
           5   5   0     9.171    0.066
           6   5   0     6.671    0.049
           7   5   0     2.683    0.028
           8   5   0     5.586    0.039
           9   5   0     4.494    0.034
          10   5   0     4.301    0.037
          11   5   0     2.793    0.039
          12   5   0     3.082    0.037
          13   5   0     3.225    0.037
          14   5   0     1.761    0.045
          15   5   0     4.278    0.041
          16   5   0     1.844    0.057
          17   5   0     1.225    0.073
          18   5   0     1.483    0.084
          19   5   0     0.837    0.137
          20   5   0     1.703    0.079
          21   5   0     1.342    0.123
          22   5   0     1.304    0.130
           0   6   0     8.289    0.269
           1   6   0     6.309    0.124
           2   6   0     1.761    0.040
           3   6   0     3.661    0.049
           4   6   0     4.472    0.056
           5   6   0     2.302    0.046
           6   6   0     4.889    0.059
           7   6   0     4.785    0.053
           8   6   0     1.703    0.047
           9   6   0     1.183    0.072
          10   6   0     3.536    0.052
          11   6   0     0.775    0.103
          12   6   0     2.950    0.049
          13   6   0     2.966    0.046
          14   6   0     3.479    0.049
          15   6   0     1.342    0.089
          16   6   0     2.550    0.065
          17   6   0     1.449    0.090
          18   6   0     1.095    0.123
          19   6   0     0.837    0.173
          20   6   0     0.447    0.324
          21   6   0     2.449    0.080
           1   7   0     6.124    0.200
           2   7   0     2.950    0.115
           3   7   0     4.868    0.166
           4   7   0     6.731    0.087
           5   7   0     4.990    0.069
           6   7   0     5.459    0.075
           7   7   0     2.793    0.061
           8   7   0     4.111    0.058
           9   7   0     1.732    0.061
          10   7   0     2.258    0.060
          11   7   0     2.490    0.056
          12   7   0     1.225    0.114
          13   7   0     1.183    0.118
          14   7   0     2.720    0.064
          15   7   0     2.324    0.073
          16   7   0     1.483    0.101
          17   7   0     1.225    0.118
          18   7   0     0.632    0.245
          19   7   0     2.302    0.083
          20   7   0     2.074    0.198
           2   8   0     4.785    0.148
           3   8   0     1.000    0.170
           4   8   0     2.828    0.122
           5   8   0     2.627    0.105
           6   8   0     2.429    0.099
           7   8   0     3.550    0.104
           9   8   0     3.782    0.077
          10   8   0     2.168    0.081
          11   8   0     0.775    0.207
          12   8   0     1.789    0.089
          13   8   0     0.707    0.226
          14   8   0     2.366    0.078
          15   8   0     1.225    0.147
          16   8   0     0.707    0.262
           6   9   0     1.761    0.153
           7   9   0     2.846    0.132
           8   9   0     2.702    0.165
           9   9   0     2.324    0.151
          10   9   0     0.707    0.453
          11   9   0     2.258    0.137
          12   9   0     0.316    0.996
          13   9   0     1.140    0.285
          14   9   0     1.304    0.433
          15   9   0     1.342    0.399
          16   9   0     0.316    1.629
           8  10   0     0.316    0.964
           9  10   0     1.049    0.315
          10  10   0     1.183    0.245
          11  10   0     0.775    0.484
         -25   0   1     0.775    0.336
         -24   0   1     0.775    0.213
         -23   0   1     2.025    0.084
         -22   0   1     0.707    0.184
         -21   0   1     1.703    0.082
         -20   0   1     1.183    0.106
         -19   0   1     0.548    0.201
         -18   0   1     1.414    0.071
         -17   0   1     4.858    0.052
         -16   0   1     3.899    0.047
         -15   0   1     3.286    0.041
         -14   0   1     0.707    0.099
         -13   0   1     4.231    0.040
         -12   0   1    12.243    0.088
         -11   0   1    11.602    0.072
         -10   0   1     6.928    0.051
          -9   0   1    10.761    0.070
          -8   0   1     2.720    0.028
          -7   0   1     5.187    0.039
          -6   0   1    14.251    0.084
          -5   0   1     6.148    0.041
          -4   0   1    15.307    0.084
          -3   0   1    18.786    0.121
          -2   0   1    21.237    0.135
          -1   0   1    10.668    0.062
           0   0   1    17.318    0.109
           1   0   1    17.436    0.111
           2   0   1     4.970    0.047
           3   0   1     9.965    0.075
           4   0   1     4.025    0.045
           5   0   1    15.738    0.090
           6   0   1     1.643    0.027
           7   0   1     3.975    0.033
           8   0   1     1.761    0.034
           9   0   1    10.954    0.075
          10   0   1     0.447    0.112
          11   0   1     1.414    0.049
          12   0   1     1.732    0.043
          13   0   1     5.958    0.048
          14   0   1     0.000    0.100
          15   0   1    10.368    0.081
          16   0   1     0.775    0.110
          17   0   1     2.258    0.053
          18   0   1     0.775    0.123
          19   0   1     4.405    0.056
          20   0   1     3.130    0.056
          21   0   1     0.837    0.143
          22   0   1     1.095    0.132
          23   0   1     1.140    0.140
          24   0   1     0.894    0.201
         -25   1   1     1.140    0.127
         -24   1   1     1.183    0.110
         -23   1   1     0.707    0.134
         -22   1   1     1.949    0.054
         -21   1   1     0.707    0.120
         -20   1   1     1.612    0.056
         -19   1   1     3.162    0.038
         -18   1   1     3.376    0.034
         -17   1   1     2.966    0.034
         -16   1   1     2.757    0.036
         -15   1   1     1.095    0.055
         -14   1   1     6.812    0.037
         -13   1   1     2.191    0.027
         -12   1   1     3.873    0.026
         -11   1   1     6.603    0.033
         -10   1   1     9.834    0.044
          -9   1   1     7.694    0.037
          -8   1   1    15.543    0.062
          -7   1   1    14.816    0.063
          -6   1   1    17.666    0.072
          -5   1   1    17.375    0.069
          -4   1   1    10.139    0.041
          -3   1   1    39.818    0.222
          -2   1   1    26.835    0.120
          -1   1   1    41.686    0.196
           0   1   1    19.447    0.089
           1   1   1    32.831    0.146
           2   1   1    68.829    0.306
           3   1   1    23.588    0.091
           4   1   1    31.746    0.131
           5   1   1     7.190    0.033
           6   1   1     3.114    0.021
           7   1   1     6.380    0.031
           8   1   1     6.504    0.031
           9   1   1     0.632    0.047
          10   1   1     2.074    0.024
          11   1   1     2.702    0.026
          12   1   1     4.648    0.030
          13   1   1     5.206    0.033
          14   1   1     8.106    0.046
          15   1   1     1.643    0.040
          16   1   1     3.225    0.033
          17   1   1     3.033    0.035
          18   1   1     4.111    0.035
          19   1   1     1.844    0.052
          20   1   1     2.530    0.047
          21   1   1     2.168    0.046
          22   1   1     1.975    0.051
          23   1   1     2.025    0.067
          24   1   1     1.095    0.114
         -24   2   1     0.775    0.136
         -23   2   1     1.049    0.124
         -22   2   1     3.688    0.039
         -21   2   1     1.342    0.071
         -20   2   1     1.643    0.064
         -19   2   1     2.302    0.043
         -18   2   1     2.608    0.036
         -17   2   1     3.768    0.033
         -16   2   1     2.608    0.035
         -15   2   1     4.159    0.032
         -14   2   1     1.643    0.037
         -13   2   1     1.643    0.030
         -12   2   1     7.280    0.040
         -11   2   1     1.643    0.027
         -10   2   1     5.710    0.031
          -9   2   1     7.746    0.037
          -8   2   1     7.874    0.037
          -7   2   1     2.530    0.020
          -6   2   1    11.127    0.049
          -5   2   1     6.928    0.032
          -4   2   1     9.252    0.039
          -3   2   1     7.477    0.033
          -2   2   1    32.516    0.139
          -1   2   1     8.118    0.036
           0   2   1    10.536    0.057
           1   2   1    15.783    0.090
           2   2   1     9.839    0.043
           3   2   1    14.484    0.062
           4   2   1     4.099    0.022
           5   2   1     8.509    0.039
           6   2   1    16.426    0.068
           7   2   1     7.944    0.037
           8   2   1    13.770    0.058
           9   2   1     6.148    0.031
          10   2   1     4.171    0.026
          11   2   1     6.387    0.036
          12   2   1     2.470    0.026
          13   2   1     2.588    0.027
          14   2   1     5.908    0.037
          15   2   1     3.421    0.032
          16   2   1     2.098    0.036
          17   2   1     1.414    0.053
          18   2   1     2.775    0.038
          19   2   1     2.683    0.043
          20   2   1     3.391    0.040
          21   2   1     1.703    0.062
          22   2   1     0.837    0.143
          23   2   1     1.000    0.110
          24   2   1     1.265    0.103
         -24   3   1     0.837    0.197
         -23   3   1     2.683    0.052
         -22   3   1     1.095    0.091
         -21   3   1     2.302    0.056
         -20   3   1     2.366    0.059
         -19   3   1     1.549    0.068
         -18   3   1     1.761    0.051
         -17   3   1     3.873    0.036
         -16   3   1     4.517    0.035
         -15   3   1     1.949    0.038
         -14   3   1     1.732    0.040
         -13   3   1     6.950    0.044
         -12   3   1     4.848    0.031
         -11   3   1     7.694    0.043
         -10   3   1    10.479    0.049
          -9   3   1     0.316    0.095
          -8   3   1    12.104    0.049
          -7   3   1     5.505    0.028
          -6   3   1     6.768    0.034
          -5   3   1     2.145    0.019
          -4   3   1     7.078    0.035
          -3   3   1     6.285    0.034
          -2   3   1    13.149    0.064
          -1   3   1     9.550    0.046
           0   3   1    12.649    0.074
           1   3   1     6.387    0.047
           2   3   1     7.106    0.047
           3   3   1    20.710    0.095
           4   3   1     5.441    0.028
           5   3   1    21.168    0.089
           6   3   1    12.231    0.055
           7   3   1    12.950    0.055
           8   3   1     5.899    0.032
           9   3   1     4.099    0.027
          10   3   1    10.198    0.053
          11   3   1     3.146    0.025
          12   3   1     3.332    0.027
          13   3   1     5.292    0.037
          14   3   1     2.739    0.031
          15   3   1     2.683    0.034
          16   3   1     0.894    0.073
          17   3   1     2.429    0.039
          18   3   1     2.145    0.051
          19   3   1     3.450    0.043
          20   3   1     2.345    0.047
          21   3   1     1.449    0.069
          22   3   1     1.140    0.096
          23   3   1     0.775    0.155
         -23   4   1     2.191    0.078
         -22   4   1     1.949    0.067
         -21   4   1     1.049    0.100
         -20   4   1     0.316    0.316
         -19   4   1     2.121    0.057
         -18   4   1     2.646    0.047
         -17   4   1     3.317    0.042
         -16   4   1     2.898    0.038
         -15   4   1     3.464    0.038
         -14   4   1     2.966    0.035
         -13   4   1     2.387    0.038
         -12   4   1     0.707    0.092
         -11   4   1     5.967    0.039
         -10   4   1     2.608    0.027
          -9   4   1     7.589    0.047
          -8   4   1     3.178    0.025
          -7   4   1     2.702    0.022
          -6   4   1     4.472    0.028
          -5   4   1     1.549    0.023
          -4   4   1     4.427    0.029
          -3   4   1     9.391    0.053
          -2   4   1    10.070    0.061
          -1   4   1    14.553    0.076
           0   4   1     8.222    0.057
           1   4   1    12.095    0.076
           2   4   1     6.819    0.052
           3   4   1    15.656    0.099
           4   4   1    16.900    0.088
           5   4   1     0.837    0.036
           6   4   1    11.550    0.056
           7   4   1     1.000    0.035
           8   4   1     1.342    0.034
           9   4   1     7.810    0.047
          10   4   1     3.332    0.029
          11   4   1     7.457    0.045
          12   4   1     1.581    0.041
          13   4   1     2.881    0.036
          14   4   1     2.966    0.035
          15   4   1     2.000    0.045
          16   4   1     2.258    0.042
          17   4   1     2.025    0.049
          18   4   1     2.983    0.045
          19   4   1     1.000    0.100
          20   4   1     1.225    0.094
          21   4   1     1.304    0.088
          22   4   1     1.225    0.118
          23   4   1     0.632    0.237
         -22   5   1     1.378    0.131
         -21   5   1     0.775    0.181
         -20   5   1     2.000    0.060
         -19   5   1     1.517    0.073
         -18   5   1     3.406    0.048
         -17   5   1     1.581    0.066
         -16   5   1     3.821    0.044
         -15   5   1     3.674    0.041
         -14   5   1     1.924    0.044
         -13   5   1     2.121    0.042
         -12   5   1     2.449    0.039
         -11   5   1     3.286    0.033
         -10   5   1     3.701    0.035
          -9   5   1     3.178    0.030
          -8   5   1     5.523    0.042
          -7   5   1     3.271    0.029
          -6   5   1     2.168    0.030
          -5   5   1     6.481    0.049
          -4   5   1     9.214    0.065
          -3   5   1     4.868    0.045
          -2   5   1    12.276    0.098
          -1   5   1     2.898    0.036
           0   5   1     8.741    0.086
           1   5   1     4.754    0.048
           2   5   1     8.081    0.071
           3   5   1     4.266    0.041
           4   5   1     5.822    0.050
           5   5   1     7.701    0.062
           6   5   1     4.517    0.037
           7   5   1     4.336    0.032
           8   5   1     4.637    0.035
           9   5   1     1.871    0.032
          10   5   1     3.606    0.035
          11   5   1     6.008    0.046
          12   5   1     5.523    0.043
          13   5   1     1.000    0.070
          14   5   1     2.366    0.040
          15   5   1     2.470    0.045
          16   5   1     2.191    0.052
          17   5   1     0.837    0.120
          18   5   1     1.095    0.105
          19   5   1     2.236    0.060
          20   5   1     0.775    0.168
          21   5   1     0.316    0.459
         -21   6   1     0.548    0.292
         -20   6   1     0.548    0.256
         -19   6   1     1.049    0.143
         -18   6   1     1.225    0.102
         -17   6   1     1.581    0.082
         -16   6   1     2.408    0.062
         -15   6   1     2.387    0.054
         -14   6   1     0.949    0.095
         -13   6   1     2.145    0.049
         -12   6   1     1.225    0.073
         -11   6   1     1.844    0.054
         -10   6   1     0.447    0.157
          -9   6   1     3.376    0.046
          -8   6   1     1.761    0.051
          -7   6   1     2.864    0.040
          -6   6   1     7.176    0.080
          -5   6   1     6.504    0.066
          -4   6   1     3.987    0.049
          -3   6   1     9.230    0.106
          -2   6   1    10.154    0.168
           0   6   1     5.060    0.101
           1   6   1     4.231    0.052
           2   6   1     4.231    0.053
           3   6   1     2.449    0.045
           4   6   1     7.517    0.078
           5   6   1     2.000    0.045
           6   6   1     4.494    0.048
           7   6   1     1.140    0.066
           8   6   1     4.000    0.047
           9   6   1     1.265    0.067
          10   6   1     1.304    0.069
          11   6   1     2.757    0.054
          12   6   1     3.975    0.047
          13   6   1     1.581    0.073
          14   6   1     2.915    0.053
          15   6   1     3.033    0.054
          16   6   1     1.975    0.063
          17   6   1     2.168    0.069
          18   6   1     1.183    0.106
          19   6   1     1.140    0.114
          20   6   1     0.837    0.173
          21   6   1     1.265    0.146
         -20   7   1     1.304    0.311
         -19   7   1     0.548    0.274
         -18   7   1     1.140    0.123
         -17   7   1     1.265    0.123
         -16   7   1     1.817    0.085
         -15   7   1     1.789    0.092
         -14   7   1     0.894    0.151
         -13   7   1     2.000    0.075
         -12   7   1     1.265    0.107
         -11   7   1     1.049    0.100
         -10   7   1     6.033    0.069
          -9   7   1     1.095    0.087
          -8   7   1     2.898    0.055
          -7   7   1     3.240    0.054
          -6   7   1     2.627    0.063
          -5   7   1     4.135    0.060
          -4   7   1     6.775    0.112
          -3   7   1     2.828    0.115
          -2   7   1     3.256    0.120
           0   7   1     3.578    0.123
           1   7   1     3.847    0.135
           3   7   1     2.025    0.052
           4   7   1     1.924    0.062
           5   7   1     3.701    0.059
           6   7   1     2.490    0.056
           7   7   1     3.937    0.062
           8   7   1     3.286    0.056
           9   7   1     1.761    0.068
          10   7   1     1.844    0.068
          11   7   1     1.517    0.069
          12   7   1     3.130    0.064
          13   7   1     3.860    0.065
          14   7   1     2.510    0.078
          15   7   1     1.949    0.074
          16   7   1     2.864    0.070
          17   7   1     0.949    0.148
          18   7   1     1.378    0.123
          19   7   1     0.837    0.185
          20   7   1     0.837    0.406
         -18   8   1     1.517    0.218
         -17   8   1     1.342    0.231
         -16   8   1     1.449    0.155
         -15   8   1     1.140    0.149
         -14   8   1     2.811    0.071
         -13   8   1     0.447    0.291
         -12   8   1     2.720    0.072
         -11   8   1     1.612    0.112
         -10   8   1     1.789    0.092
          -9   8   1     4.000    0.075
          -8   8   1     1.265    0.111
          -7   8   1     4.219    0.107
          -6   8   1     5.450    0.118
          -5   8   1     4.658    0.155
          -4   8   1     3.194    0.117
           1   8   1     4.147    0.135
           2   8   1     2.074    0.106
           3   8   1     1.924    0.122
           4   8   1     3.256    0.127
           5   8   1     2.739    0.104
           6   8   1     3.406    0.104
           7   8   1     2.811    0.068
           8   8   1     2.025    0.081
           9   8   1     3.550    0.073
          10   8   1     0.894    0.162
          11   8   1     2.236    0.083
          12   8   1     1.049    0.162
          13   8   1     2.757    0.076
          14   8   1     1.643    0.107
          15   8   1     0.316    0.506
          16   8   1     1.183    0.173
          17   8   1     0.894    0.341
          18   8   1     1.049    0.338
         -16   9   1     0.949    0.369
         -15   9   1     1.140    0.307
         -14   9   1     1.000    0.395
         -13   9   1     1.975    0.180
         -12   9   1     1.581    0.187
         -11   9   1     1.871    0.155
         -10   9   1     2.049    0.183
          -9   9   1     1.265    0.265
          -8   9   1     2.646    0.161
          -7   9   1     2.408    0.147
          -6   9   1     1.673    0.164
           3   9   1     1.000    0.165
           5   9   1     1.643    0.167
           6   9   1     2.280    0.156
           7   9   1     2.345    0.162
           8   9   1     2.000    0.185
           9   9   1     1.095    0.237
          10   9   1     0.837    0.341
          11   9   1     0.316    0.933
          12   9   1     1.483    0.226
          13   9   1     1.673    0.212
          14   9   1     0.707    0.651
          16   9   1     0.316    1.550
         -12  10   1     1.673    0.257
         -11  10   1     0.949    0.285
         -10  10   1     1.304    0.280
          -9  10   1     1.225    0.278
          -8  10   1     1.414    0.251
           6  10   1     0.632    0.451
           7  10   1     2.098    0.169
           8  10   1     0.707    0.467
          10  10   1     2.236    0.170
          12  10   1     0.548    0.648
         -25   0   2     0.894    0.212
         -24   0   2     1.449    0.114
         -23   0   2     0.775    0.181
         -22   0   2     1.304    0.100
         -21   0   2     1.732    0.084
         -20   0   2     5.874    0.069
         -19   0   2     0.447    0.246
         -18   0   2     8.124    0.070
         -17   0   2     4.680    0.052
         -16   0   2     5.568    0.050
         -15   0   2     0.316    0.253
         -14   0   2     3.860    0.039
         -13   0   2     8.149    0.061
         -12   0   2    13.546    0.102
         -11   0   2     4.764    0.040
         -10   0   2     3.347    0.031
          -9   0   2     1.378    0.036
          -8   0   2    22.059    0.119
          -7   0   2     8.972    0.058
          -6   0   2    19.432    0.111
          -5   0   2     4.037    0.031
          -4   0   2     6.812    0.043
          -3   0   2    38.290    0.263
          -2   0   2     4.626    0.040
          -1   0   2    29.228    0.184
           0   0   2    11.786    0.076
           1   0   2     1.449    0.072
           2   0   2     9.295    0.066
           3   0   2    19.024    0.103
           4   0   2    28.148    0.152
           5   0   2    20.234    0.114
           6   0   2    22.650    0.132
           7   0   2     0.000    0.100
           8   0   2    20.893    0.114
           9   0   2     9.466    0.059
          10   0   2     1.517    0.043
          11   0   2     0.447    0.123
          12   0   2     2.280    0.039
          13   0   2     2.345    0.041
          14   0   2     2.983    0.042
          15   0   2     2.429    0.047
          16   0   2     1.761    0.057
          17   0   2     0.447    0.224
          18   0   2     2.121    0.057
          19   0   2     1.342    0.101
          20   0   2     3.000    0.062
          21   0   2     1.265    0.107
          22   0   2     1.844    0.076
          23   0   2     1.000    0.150
          24   0   2     0.447    0.481
         -25   1   2     0.632    0.253
         -24   1   2     0.837    0.125
         -23   1   2     0.775    0.129
         -22   1   2     1.612    0.059
         -21   1   2     1.612    0.065
         -20   1   2     1.924    0.047
         -19   1   2     6.488    0.044
         -18   1   2     4.517    0.038
         -17   1   2     6.458    0.042
         -16   1   2     1.095    0.059
         -15   1   2     0.894    0.061
         -14   1   2     4.970    0.030
         -13   1   2     4.111    0.028
         -12   1   2     7.791    0.042
         -11   1   2     7.348    0.038
         -10   1   2     8.585    0.039
          -9   1   2    19.246    0.076
          -8   1   2     9.072    0.039
          -7   1   2     5.158    0.027
          -6   1   2     9.105    0.041
          -5   1   2     5.206    0.026
          -4   1   2    20.271    0.073
          -3   1   2     8.556    0.034
          -2   1   2    15.057    0.069
          -1   1   2    15.662    0.067
           0   1   2    28.522    0.131
           1   1   2    51.976    0.237
           2   1   2    44.826    0.249
           3   1   2     2.366    0.017
           4   1   2    16.140    0.065
           5   1   2    12.590    0.053
           6   1   2    11.836    0.052
           7   1   2    12.872    0.052
           8   1   2     5.822    0.030
           9   1   2    17.361    0.069
          10   1   2    13.164    0.057
          11   1   2     9.955    0.046
          12   1   2     6.488    0.036
          13   1   2     2.366    0.030
          14   1   2     2.449    0.031
          15   1   2     3.479    0.030
          16   1   2     4.159    0.034
          17   1   2     3.847    0.034
          18   1   2     1.342    0.060
          19   1   2     1.975    0.051
          20   1   2     1.732    0.066
          21   1   2     0.837    0.120
          22   1   2     0.632    0.158
          23   1   2     1.414    0.081
          24   1   2     0.447    0.313
         -24   2   2     0.949    0.126
         -23   2   2     1.095    0.096
         -22   2   2     0.775    0.123
         -21   2   2     2.510    0.044
         -20   2   2     0.894    0.095
         -19   2   2     3.464    0.038
         -18   2   2     1.844    0.046
         -17   2   2     2.168    0.039
         -16   2   2     6.348    0.041
         -15   2   2     4.219    0.032
         -14   2   2     3.098    0.031
         -13   2   2     4.858    0.031
         -12   2   2     5.301    0.031
         -11   2   2     8.509    0.042
         -10   2   2     2.258    0.022
          -9   2   2     8.556    0.039
          -8   2   2    14.755    0.060
          -7   2   2    10.344    0.043
          -6   2   2    10.173    0.044
          -5   2   2    31.616    0.122
          -4   2   2    28.620    0.114
          -3   2   2    15.271    0.062
          -2   2   2    23.497    0.096
          -1   2   2     5.206    0.026
           0   2   2    26.308    0.110
           1   2   2    33.127    0.163
           2   2   2    20.589    0.086
           3   2   2    34.941    0.153
           4   2   2    10.991    0.049
           5   2   2    14.433    0.061
           6   2   2    17.370    0.072
           7   2   2    16.465    0.066
           8   2   2    17.352    0.069
           9   2   2    10.574    0.047
          10   2   2     4.483    0.027
          11   2   2     1.414    0.032
          12   2   2     1.049    0.043
          13   2   2     1.897    0.032
          14   2   2     1.924    0.036
          15   2   2     7.092    0.043
          16   2   2     3.924    0.033
          17   2   2     3.376    0.037
          18   2   2     1.612    0.053
          19   2   2     2.236    0.047
          20   2   2     1.449    0.069
          21   2   2     1.225    0.094
          22   2   2     0.548    0.192
          23   2   2     0.775    0.148
          24   2   2     0.894    0.157
         -24   3   2     0.707    0.177
         -23   3   2     0.949    0.111
         -22   3   2     1.844    0.062
         -21   3   2     0.707    0.134
         -20   3   2     1.549    0.068
         -19   3   2     1.225    0.073
         -18   3   2     0.447    0.179
         -17   3   2     2.881    0.036
         -16   3   2     4.231    0.037
         -15   3   2     1.975    0.038
         -14   3   2     3.082    0.034
         -13   3   2     4.313    0.030
         -12   3   2     3.924    0.028
         -11   3   2     9.132    0.048
         -10   3   2     8.056    0.040
          -9   3   2     7.791    0.038
          -8   3   2     6.790    0.033
          -7   3   2     5.762    0.029
          -6   3   2    10.330    0.044
          -5   3   2     2.214    0.018
          -4   3   2    10.602    0.046
          -3   3   2     4.074    0.025
          -2   3   2     4.037    0.025
          -1   3   2    13.828    0.068
           0   3   2    11.811    0.067
           1   3   2    14.574    0.089
           2   3   2     8.081    0.049
           3   3   2     5.933    0.032
           4   3   2    25.850    0.103
           5   3   2    23.384    0.095
           6   3   2     7.714    0.038
           7   3   2    10.644    0.048
           8   3   2     6.197    0.032
           9   3   2     0.548    0.064
          10   3   2     5.385    0.032
          11   3   2     5.541    0.033
          12   3   2     3.633    0.028
          13   3   2     5.865    0.038
          14   3   2     3.286    0.032
          15   3   2     0.548    0.119
          16   3   2     2.145    0.040
          17   3   2     2.530    0.042
          18   3   2     3.493    0.044
          19   3   2     0.632    0.166
          20   3   2     1.844    0.062
          21   3   2     0.775    0.142
          22   3   2     1.789    0.070
          23   3   2     0.949    0.132
         -23   4   2     1.871    0.080
         -22   4   2     1.483    0.081
         -21   4   2     2.025    0.059
         -20   4   2     0.894    0.123
         -19   4   2     1.378    0.083
         -18   4   2     2.646    0.045
         -17   4   2     1.673    0.057
         -16   4   2     1.871    0.045
         -15   4   2     7.134    0.050
         -14   4   2     7.861    0.053
         -13   4   2     0.447    0.134
         -12   4   2     0.894    0.073
         -11   4   2     2.366    0.030
         -10   4   2     6.603    0.042
          -9   4   2     3.194    0.027
          -8   4   2     7.817    0.042
          -7   4   2     5.079    0.030
          -6   4   2     8.860    0.043
          -5   4   2    10.752    0.054
          -4   4   2     4.506    0.030
          -3   4   2     7.629    0.041
          -2   4   2     8.283    0.043
          -1   4   2     4.450    0.029
           0   4   2     2.811    0.028
           1   4   2     2.898    0.036
           2   4   2     6.000    0.057
           3   4   2     9.675    0.064
           4   4   2     7.912    0.045
           5   4   2    19.738    0.088
           6   4   2    12.724    0.062
           7   4   2     4.405    0.030
           8   4   2     6.993    0.044
           9   4   2     4.243    0.031
          10   4   2     6.181    0.039
          11   4   2     3.661    0.031
          12   4   2     2.646    0.034
          13   4   2     1.265    0.051
          14   4   2     3.619    0.037
          15   4   2     1.304    0.061
          16   4   2     2.588    0.042
          17   4   2     1.517    0.066
          18   4   2     0.894    0.123
          19   4   2     2.550    0.049
          20   4   2     1.049    0.100
          21   4   2     0.447    0.235
          22   4   2     0.548    0.237
          23   4   2     0.837    0.191
         -22   5   2     2.449    0.069
         -21   5   2     1.140    0.127
         -20   5   2     3.000    0.053
         -19   5   2     1.789    0.070
         -18   5   2     1.414    0.085
         -17   5   2     2.387    0.050
         -16   5   2     3.066    0.046
         -15   5   2     5.089    0.043
         -14   5   2     3.975    0.038
         -13   5   2     4.615    0.041
         -12   5   2     7.423    0.055
         -11   5   2     1.304    0.050
         -10   5   2     3.256    0.032
          -9   5   2     7.457    0.048
          -8   5   2     3.146    0.030
          -7   5   2     2.000    0.032
          -6   5   2     5.541    0.042
          -5   5   2     7.092    0.045
          -4   5   2    11.077    0.069
          -3   5   2     6.372    0.046
          -2   5   2     5.814    0.043
          -1   5   2     3.647    0.038
           0   5   2     9.793    0.078
           1   5   2     6.856    0.060
           2   5   2     4.461    0.049
           3   5   2    11.550    0.082
           4   5   2     9.576    0.074
           5   5   2     3.114    0.039
           6   5   2     0.949    0.042
           7   5   2     2.387    0.027
           8   5   2     1.817    0.033
           9   5   2     2.864    0.030
          10   5   2     3.362    0.034
          11   5   2     4.231    0.038
          12   5   2     3.912    0.038
          13   5   2     2.345    0.043
          14   5   2     3.493    0.039
          15   5   2     2.510    0.050
          16   5   2     3.256    0.043
          17   5   2     1.549    0.081
          18   5   2     1.789    0.064
          19   5   2     1.342    0.093
          20   5   2     0.837    0.155
          21   5   2     1.581    0.098
          22   5   2     0.775    0.226
         -21   6   2     1.549    0.107
         -20   6   2     1.304    0.119
         -19   6   2     0.316    0.427
         -18   6   2     3.225    0.060
         -17   6   2     1.183    0.110
         -16   6   2     2.280    0.064
         -15   6   2     0.707    0.134
         -14   6   2     5.010    0.052
         -13   6   2     7.740    0.063
         -12   6   2     1.844    0.062
         -11   6   2     4.416    0.049
         -10   6   2     1.183    0.072
          -9   6   2     1.761    0.051
          -8   6   2     4.159    0.042
          -7   6   2     6.914    0.064
          -6   6   2     5.745    0.055
          -5   6   2     5.916    0.068
          -4   6   2     7.141    0.079
          -3   6   2     1.612    0.040
          -2   6   2     2.366    0.070
          -1   6   2     3.606    0.076
           0   6   2     3.715    0.050
           1   6   2     3.937    0.051
           2   6   2     4.135    0.054
           3   6   2     1.673    0.051
           4   6   2     4.796    0.062
           5   6   2     2.720    0.044
           6   6   2     5.348    0.053
           7   6   2     3.564    0.046
           8   6   2     2.811    0.048
           9   6   2     7.430    0.081
          10   6   2     3.975    0.045
          11   6   2     3.808    0.043
          12   6   2     4.336    0.047
          13   6   2     3.619    0.048
          14   6   2     1.517    0.082
          15   6   2     3.521    0.054
          16   6   2     1.342    0.097
          17   6   2     1.975    0.068
          18   6   2     1.949    0.074
          19   6   2     1.789    0.092
          20   6   2     0.632    0.293
          21   6   2     0.837    0.275
         -20   7   2     1.049    0.300
         -19   7   2     1.265    0.150
         -18   7   2     0.775    0.194
         -17   7   2     1.703    0.082
         -16   7   2     0.949    0.158
         -15   7   2     2.739    0.082
         -14   7   2     0.837    0.173
         -13   7   2     2.550    0.061
         -12   7   2     4.648    0.066
         -11   7   2     2.490    0.064
         -10   7   2     5.683    0.065
          -9   7   2     3.347    0.052
          -8   7   2     2.366    0.057
          -7   7   2     1.871    0.059
          -6   7   2     0.316    0.253
          -5   7   2     3.435    0.060
          -4   7   2     0.707    0.184
          -3   7   2     4.550    0.157
          -2   7   2     1.304    0.081
          -1   7   2     4.909    0.169
           0   7   2     1.049    0.143
           1   7   2     3.950    0.087
           2   7   2     5.000    0.072
           3   7   2     2.608    0.056
           4   7   2     1.871    0.061
           5   7   2     2.950    0.058
           6   7   2     1.581    0.066
           7   7   2     1.975    0.058
           8   7   2     3.975    0.058
           9   7   2     1.304    0.088
          10   7   2     5.621    0.067
          11   7   2     5.060    0.070
          12   7   2     2.025    0.077
          13   7   2     1.581    0.098
          14   7   2     0.447    0.380
          15   7   2     1.049    0.157
          16   7   2     1.342    0.104
          17   7   2     1.673    0.099
          18   7   2     0.707    0.191
          19   7   2     1.643    0.143
         -18   8   2     2.168    0.161
         -17   8   2     0.316    0.949
         -16   8   2     0.949    0.290
         -15   8   2     0.949    0.179
         -14   8   2     2.898    0.078
         -13   8   2     1.342    0.116
         -12   8   2     0.775    0.200
         -11   8   2     2.280    0.079
         -10   8   2     0.894    0.168
          -9   8   2     2.950    0.080
          -8   8   2     4.438    0.110
          -7   8   2     1.924    0.112
          -6   8   2     0.707    0.247
          -5   8   2     1.225    0.196
          -4   8   2     2.449    0.106
          -3   8   2     2.049    0.107
           0   8   2     1.304    0.146
           1   8   2     2.449    0.100
           2   8   2     2.608    0.109
           3   8   2     3.066    0.127
           4   8   2     1.049    0.195
           5   8   2     4.266    0.110
           6   8   2     2.757    0.071
           7   8   2     1.732    0.084
           8   8   2     2.168    0.078
           9   8   2     4.207    0.072
          10   8   2     4.050    0.077
          11   8   2     0.548    0.228
          12   8   2     1.817    0.107
          13   8   2     0.548    0.274
          14   8   2     2.168    0.090
          15   8   2     0.548    0.301
          16   8   2     0.447    0.570
          17   8   2     0.949    0.327
         -16   9   2     1.342    0.302
         -15   9   2     1.581    0.183
         -14   9   2     0.447    0.604
         -13   9   2     3.194    0.142
         -12   9   2     1.414    0.184
         -11   9   2     0.548    0.639
         -10   9   2     2.449    0.186
          -9   9   2     2.550    0.188
          -8   9   2     3.146    0.157
          -7   9   2     2.280    0.156
          -6   9   2     2.470    0.126
           2   9   2     2.881    0.128
           3   9   2     1.581    0.155
           6   9   2     0.548    0.593
           7   9   2     2.683    0.177
           8   9   2     1.612    0.198
           9   9   2     2.950    0.119
          10   9   2     2.387    0.119
          11   9   2     3.821    0.124
          12   9   2     2.025    0.161
          13   9   2     1.140    0.272
          14   9   2     1.265    0.265
          15   9   2     1.378    0.265
          16   9   2     0.707    0.445
         -12  10   2     1.183    0.385
         -11  10   2     0.316    1.059
         -10  10   2     1.095    0.269
          -9  10   2     1.049    0.296
           7  10   2     1.265    0.233
          11  10   2     0.316    0.933
          12  10   2     1.304    0.330
         -25   0   3     0.548    0.438
         -24   0   3     2.588    0.066
         -23   0   3     0.632    0.198
         -22   0   3     0.632    0.206
         -21   0   3     0.548    0.256
         -20   0   3     2.720    0.061
         -19   0   3     5.339    0.058
         -18   0   3     2.569    0.047
         -17   0   3     3.435    0.045
         -16   0   3     4.604    0.047
         -15   0   3     5.822    0.052
         -14   0   3     0.447    0.157
         -13   0   3     1.549    0.045
         -12   0   3     0.707    0.085
         -11   0   3     1.049    0.057
         -10   0   3     3.808    0.034
          -9   0   3     2.000    0.032
          -8   0   3     5.495    0.038
          -7   0   3    18.987    0.112
          -6   0   3     4.359    0.034
          -5   0   3    26.676    0.136
          -4   0   3     0.632    0.047
          -3   0   3     0.316    0.506
          -2   0   3     3.521    0.051
          -1   0   3    13.568    0.089
           0   0   3    22.228    0.141
           1   0   3    17.872    0.116
           2   0   3    10.050    0.090
           3   0   3    34.119    0.201
           4   0   3     6.745    0.049
           5   0   3     0.949    0.042
           6   0   3     8.503    0.056
           7   0   3     4.171    0.034
           8   0   3     9.576    0.060
           9   0   3    15.482    0.088
          10   0   3     4.025    0.036
          11   0   3     8.967    0.066
          12   0   3     3.033    0.038
          13   0   3     4.626    0.042
          14   0   3     7.141    0.060
          15   0   3     5.710    0.053
          16   0   3     0.775    0.116
          17   0   3     0.707    0.148
          18   0   3     1.517    0.082
          19   0   3     0.775    0.181
          20   0   3     1.549    0.103
          21   0   3     1.673    0.099
          22   0   3     1.549    0.097
          23   0   3     3.209    0.059
          24   0   3     1.414    0.177
         -25   1   3     0.707    0.177
         -24   1   3     0.707    0.163
         -23   1   3     0.707    0.127
         -22   1   3     2.214    0.052
         -21   1   3     0.837    0.108
         -20   1   3     1.095    0.082
         -19   1   3     3.975    0.039
         -18   1   3     5.612    0.038
         -17   1   3     4.990    0.035
         -16   1   3     3.701    0.032
         -15   1   3     2.646    0.032
         -14   1   3     5.138    0.032
         -13   1   3     5.840    0.034
         -12   1   3     7.836    0.041
         -11   1   3    11.975    0.052
         -10   1   3     2.683    0.022
          -9   1   3     4.147    0.024
          -8   1   3     7.797    0.035
          -7   1   3     8.000    0.038
          -6   1   3    15.729    0.063
          -5   1   3     8.758    0.036
          -4   1   3    21.585    0.081
          -3   1   3    20.688    0.073
          -2   1   3    29.918    0.157
          -1   1   3    34.917    0.156
           0   1   3    22.307    0.100
           1   1   3    16.034    0.092
           2   1   3    17.751    0.070
           3   1   3    20.871    0.082
           4   1   3     8.276    0.036
           5   1   3    18.561    0.075
           6   1   3    12.546    0.054
           7   1   3    12.755    0.053
           8   1   3     8.643    0.039
           9   1   3     7.563    0.036
          10   1   3     4.050    0.026
          11   1   3     1.703    0.026
          12   1   3     3.000    0.028
          13   1   3     1.304    0.038
          14   1   3     2.408    0.031
          15   1   3     0.949    0.069
          16   1   3     2.366    0.036
          17   1   3     1.844    0.046
          18   1   3     1.581    0.054
          19   1   3     1.581    0.060
          20   1   3     2.000    0.060
          21   1   3     0.548    0.201
          22   1   3     2.408    0.054
          23   1   3     1.643    0.076
          24   1   3     1.581    0.098
         -24   2   3     0.894    0.117
         -23   2   3     0.707    0.156
         -22   2   3     0.632    0.142
         -21   2   3     1.225    0.073
         -20   2   3     2.510    0.044
         -19   2   3     1.183    0.068
         -18   2   3     0.632    0.119
         -17   2   3     6.173    0.041
         -16   2   3     3.391    0.031
         -15   2   3     4.909    0.033
         -14   2   3     8.509    0.050
         -13   2   3     5.030    0.031
         -12   2   3     7.225    0.040
         -11   2   3     1.517    0.030
         -10   2   3     9.844    0.044
          -9   2   3     7.436    0.034
          -8   2   3     6.411    0.030
          -7   2   3    13.483    0.053
          -6   2   3     5.975    0.028
          -5   2   3     3.435    0.020
          -4   2   3     8.000    0.035
          -3   2   3    11.849    0.046
          -2   2   3    24.384    0.096
          -1   2   3    18.615    0.077
           0   2   3    23.298    0.097
           1   2   3    20.919    0.087
           2   2   3    12.498    0.054
           3   2   3    29.918    0.131
           4   2   3    12.566    0.055
           5   2   3    16.177    0.066
           6   2   3    18.276    0.071
           7   2   3    13.409    0.056
           8   2   3    10.349    0.045
           9   2   3     7.253    0.036
          10   2   3     2.258    0.024
          11   2   3     2.387    0.025
          12   2   3     5.119    0.031
          13   2   3     3.362    0.030
          14   2   3     3.768    0.032
          15   2   3     2.345    0.034
          16   2   3     2.966    0.032
          17   2   3     1.581    0.051
          18   2   3     2.449    0.043
          19   2   3     2.121    0.052
          20   2   3     0.707    0.127
          21   2   3     1.817    0.066
          22   2   3     1.761    0.068
          23   2   3     1.789    0.073
         -24   3   3     0.949    0.126
         -23   3   3     0.837    0.131
         -22   3   3     1.732    0.061
         -21   3   3     1.342    0.089
         -20   3   3     0.775    0.129
         -19   3   3     1.304    0.065
         -18   3   3     2.121    0.047
         -17   3   3     3.674    0.035
         -16   3   3     1.000    0.070
         -15   3   3     3.768    0.034
         -14   3   3     5.310    0.036
         -13   3   3     7.308    0.042
         -12   3   3     5.060    0.032
         -11   3   3     3.619    0.028
         -10   3   3     1.183    0.034
          -9   3   3     7.622    0.037
          -8   3   3     8.989    0.039
          -7   3   3     9.000    0.039
          -6   3   3    16.450    0.064
          -5   3   3     6.332    0.030
          -4   3   3     1.643    0.018
          -3   3   3    13.568    0.060
          -2   3   3    12.190    0.058
          -1   3   3    23.465    0.109
           0   3   3     9.854    0.047
           1   3   3    13.468    0.072
           2   3   3    20.830    0.098
           3   3   3     2.280    0.020
           4   3   3    11.113    0.048
           5   3   3     4.347    0.025
           6   3   3    11.140    0.050
           7   3   3    11.649    0.052
           8   3   3     5.459    0.030
           9   3   3     7.616    0.039
          10   3   3     2.915    0.026
          11   3   3     1.225    0.041
          12   3   3     3.130    0.030
          13   3   3     2.811    0.032
          14   3   3     1.612    0.043
          15   3   3     1.643    0.049
          16   3   3     1.140    0.061
          17   3   3     2.098    0.048
          18   3   3     0.447    0.212
          19   3   3     3.674    0.048
          20   3   3     1.732    0.066
          21   3   3     0.548    0.201
          22   3   3     1.673    0.078
          23   3   3     1.183    0.123
         -23   4   3     0.707    0.177
         -22   4   3     1.673    0.078
         -21   4   3     2.449    0.051
         -20   4   3     1.049    0.105
         -19   4   3     1.975    0.066
         -18   4   3     3.130    0.042
         -17   4   3     1.265    0.075
         -16   4   3     2.915    0.039
         -15   4   3     3.050    0.038
         -14   4   3     4.669    0.040
         -13   4   3     6.025    0.043
         -12   4   3     2.025    0.037
         -11   4   3     2.757    0.029
         -10   4   3     3.130    0.027
          -9   4   3     4.550    0.033
          -8   4   3     6.892    0.039
          -7   4   3    12.333    0.058
          -6   4   3     0.447    0.056
          -5   4   3    10.344    0.047
          -4   4   3     7.430    0.040
          -3   4   3     6.633    0.034
          -2   4   3     4.919    0.029
          -1   4   3     5.514    0.037
           0   4   3     5.310    0.041
           1   4   3     5.550    0.045
           2   4   3     4.483    0.036
           3   4   3     5.975    0.040
           4   4   3     1.612    0.022
           5   4   3     2.915    0.024
           6   4   3     5.225    0.033
           7   4   3     6.434    0.038
           8   4   3     5.020    0.034
           9   4   3     2.811    0.028
          10   4   3     1.789    0.034
          11   4   3     1.924    0.039
          12   4   3     3.317    0.033
          13   4   3     2.449    0.037
          14   4   3     4.438    0.038
          15   4   3     0.548    0.146
          16   4   3     0.316    0.269
          17   4   3     2.864    0.045
          18   4   3     2.864    0.049
          19   4   3     1.549    0.071
          20   4   3     2.345    0.058
          21   4   3     1.414    0.088
          22   4   3     1.000    0.130
         -23   5   3     0.837    0.233
         -22   5   3     1.414    0.120
         -21   5   3     1.414    0.103
         -20   5   3     2.429    0.054
         -19   5   3     1.703    0.065
         -18   5   3     2.898    0.047
         -17   5   3     2.569    0.049
         -16   5   3     3.606    0.042
         -15   5   3     4.572    0.044
         -14   5   3     4.472    0.042
         -13   5   3     2.608    0.042
         -12   5   3     3.240    0.035
         -11   5   3     3.886    0.036
         -10   5   3     2.550    0.035
          -9   5   3     5.550    0.040
          -8   5   3     2.950    0.029
          -7   5   3     5.301    0.042
          -6   5   3     1.414    0.032
          -5   5   3     6.269    0.041
          -4   5   3     1.703    0.026
          -3   5   3     6.033    0.041
          -2   5   3     4.604    0.036
          -1   5   3     7.314    0.062
           0   5   3     5.840    0.056
           1   5   3     3.130    0.040
           2   5   3     3.550    0.038
           3   5   3     4.899    0.047
           4   5   3     3.715    0.038
           5   5   3     7.057    0.052
           6   5   3     3.317    0.033
           7   5   3     4.909    0.037
           8   5   3     5.568    0.039
           9   5   3     4.806    0.038
          10   5   3     5.505    0.042
          11   5   3     5.666    0.043
          12   5   3     1.483    0.054
          13   5   3     6.834    0.050
          14   5   3     2.510    0.040
          15   5   3     3.688    0.043
          16   5   3     0.447    0.212
          17   5   3     1.483    0.081
          18   5   3     1.225    0.094
          19   5   3     2.490    0.062
          20   5   3     1.449    0.093
          21   5   3     0.949    0.184
          22   5   3     0.949    0.211
         -21   6   3     1.414    0.095
         -20   6   3     1.378    0.116
         -19   6   3     2.302    0.065
         -18   6   3     3.114    0.063
         -17   6   3     2.121    0.071
         -16   6   3     3.391    0.059
         -15   6   3     2.098    0.057
         -14   6   3     0.447    0.224
         -13   6   3     1.549    0.068
         -12   6   3     3.391    0.044
         -11   6   3     2.588    0.044
         -10   6   3     2.324    0.043
          -9   6   3     3.146    0.040
          -8   6   3     8.349    0.065
          -7   6   3     3.937    0.042
          -6   6   3     6.928    0.064
          -5   6   3     2.950    0.039
          -4   6   3     1.673    0.039
          -3   6   3     9.127    0.091
          -2   6   3     3.178    0.039
          -1   6   3     8.264    0.095
           0   6   3     5.422    0.065
           1   6   3     4.637    0.058
           2   6   3     9.445    0.109
           3   6   3     4.658    0.054
           4   6   3     4.539    0.059
           5   6   3     5.586    0.057
           6   6   3     2.550    0.043
           7   6   3     4.919    0.054
           8   6   3     1.871    0.056
           9   6   3     4.960    0.051
          10   6   3     3.847    0.043
          11   6   3     3.050    0.043
          12   6   3     4.050    0.052
          13   6   3     2.168    0.062
          14   6   3     2.933    0.063
          15   6   3     1.095    0.110
          16   6   3     1.265    0.103
          17   6   3     1.095    0.105
          18   6   3     2.408    0.079
          19   6   3     0.949    0.153
          20   6   3     1.304    0.127
         -19   7   3     1.549    0.100
         -18   7   3     1.449    0.114
         -17   7   3     1.789    0.095
         -16   7   3     1.612    0.102
         -15   7   3     1.949    0.085
         -14   7   3     0.837    0.161
         -13   7   3     2.793    0.063
         -12   7   3     4.050    0.062
         -11   7   3     3.701    0.062
         -10   7   3     3.391    0.058
          -9   7   3     0.707    0.141
          -8   7   3     3.376    0.058
          -7   7   3     5.468    0.069
          -6   7   3     1.304    0.077
          -5   7   3     8.012    0.137
          -4   7   3     5.762    0.102
          -3   7   3     3.391    0.090
          -2   7   3     6.535    0.152
          -1   7   3     1.304    0.173
           0   7   3     5.736    0.117
           1   7   3     1.897    0.055
           2   7   3     1.378    0.054
           3   7   3     4.940    0.068
           4   7   3     6.870    0.088
           5   7   3     3.033    0.058
           6   7   3     0.447    0.201
           7   7   3     2.811    0.055
           8   7   3     3.479    0.059
           9   7   3     3.082    0.058
          10   7   3     4.405    0.058
          11   7   3     1.844    0.073
          12   7   3     0.548    0.237
          13   7   3     1.265    0.123
          14   7   3     0.447    0.369
          15   7   3     1.414    0.124
          16   7   3     1.732    0.104
          17   7   3     0.632    0.213
          18   7   3     0.548    0.310
          19   7   3     1.049    0.191
         -18   8   3     1.612    0.214
         -17   8   3     1.049    0.310
         -16   8   3     0.000    0.100
         -15   8   3     1.095    0.137
         -14   8   3     1.549    0.123
         -13   8   3     2.569    0.076
         -12   8   3     2.191    0.089
         -11   8   3     2.366    0.076
         -10   8   3     0.707    0.191
          -9   8   3     2.168    0.141
          -8   8   3     1.342    0.142
          -7   8   3     1.183    0.194
          -6   8   3     2.627    0.145
          -5   8   3     2.490    0.112
          -4   8   3     1.378    0.138
          -1   8   3     3.950    0.132
           0   8   3     1.225    0.220
           1   8   3     5.385    0.167
           2   8   3     2.490    0.120
           3   8   3     2.811    0.101
           4   8   3     1.304    0.127
           5   8   3     2.258    0.113
           6   8   3     2.324    0.071
           7   8   3     3.286    0.064
           8   8   3     0.316    0.427
           9   8   3     2.345    0.077
          10   8   3     2.000    0.095
          11   8   3     0.447    0.335
          12   8   3     1.183    0.127
          13   8   3     1.549    0.132
          14   8   3     1.342    0.149
          15   8   3     1.140    0.180
          16   8   3     0.548    0.529
          17   8   3     1.265    0.241
         -16   9   3     1.095    0.429
         -15   9   3     2.000    0.213
         -14   9   3     0.775    0.465
         -13   9   3     2.214    0.174
         -12   9   3     2.214    0.185
         -11   9   3     1.378    0.326
         -10   9   3     0.837    0.335
          -9   9   3     2.191    0.208
          -8   9   3     1.265    0.273
          -7   9   3     3.507    0.144
          -6   9   3     1.049    0.224
          -5   9   3     1.581    0.164
           1   9   3     1.612    0.164
           2   9   3     2.846    0.132
           3   9   3     1.732    0.150
           4   9   3     1.612    0.155
           5   9   3     2.258    0.175
           6   9   3     1.483    0.246
           7   9   3     1.673    0.179
           8   9   3     1.414    0.209
           9   9   3     1.140    0.281
          10   9   3     1.483    0.162
          11   9   3     2.588    0.129
          12   9   3     1.049    0.238
          13   9   3     1.449    0.197
          14   9   3     0.447    0.704
          15   9   3     0.000    0.100
         -11  10   3     1.949    0.215
         -10  10   3     1.378    0.239
           5  10   3     1.095    0.256
           6  10   3     0.775    0.303
           7  10   3     1.924    0.164
           8  10   3     2.280    0.158
           9  10   3     1.183    0.254
          10  10   3     0.707    0.424
          11  10   3     1.483    0.270
         -25   0   4     1.095    0.160
         -24   0   4     0.949    0.148
         -23   0   4     0.316    0.411
         -22   0   4     0.707    0.191
         -21   0   4     3.209    0.061
         -20   0   4     4.012    0.059
         -19   0   4     2.236    0.060
         -18   0   4     2.510    0.048
         -17   0   4     2.846    0.047
         -16   0   4     1.414    0.067
         -15   0   4     0.548    0.128
         -14   0   4     4.050    0.040
         -13   0   4     1.761    0.045
         -12   0   4     3.098    0.036
         -11   0   4    10.583    0.067
         -10   0   4     5.235    0.039
          -9   0   4    27.424    0.151
          -8   0   4     5.753    0.040
          -7   0   4    10.597    0.067
          -6   0   4     1.703    0.023
          -5   0   4     1.483    0.027
          -4   0   4    50.565    0.364
          -3   0   4     5.010    0.034
          -2   0   4    21.121    0.169
          -1   0   4    22.334    0.178
           0   0   4    53.287    0.416
           1   0   4     0.707    0.049
           2   0   4    20.710    0.113
           3   0   4    34.640    0.205
           4   0   4    14.916    0.087
           5   0   4     1.183    0.034
           6   0   4    11.476    0.068
           7   0   4     5.586    0.039
           8   0   4     5.158    0.039
           9   0   4    15.356    0.088
          10   0   4     3.225    0.034
          11   0   4    17.141    0.122
          12   0   4     1.549    0.048
          13   0   4     3.479    0.039
          14   0   4     0.632    0.134
          15   0   4     4.062    0.046
          16   0   4     3.674    0.046
          17   0   4     0.949    0.111
          18   0   4     1.140    0.114
          19   0   4     0.447    0.324
          20   0   4     0.894    0.157
          21   0   4     2.366    0.080
          22   0   4     1.342    0.119
          23   0   4     1.049    0.176
          24   0   4     1.414    0.170
         -25   1   4     0.894    0.151
         -24   1   4     1.378    0.076
         -23   1   4     1.517    0.066
         -22   1   4     2.345    0.047
         -21   1   4     0.949    0.100
         -20   1   4     2.074    0.051
         -19   1   4     0.775    0.097
         -18   1   4     0.548    0.128
         -17   1   4     5.282    0.035
         -16   1   4     6.723    0.040
         -15   1   4     0.548    0.100
         -14   1   4     3.162    0.028
         -13   1   4     2.915    0.026
         -12   1   4     4.012    0.026
         -11   1   4    13.042    0.056
         -10   1   4    15.129    0.061
          -9   1   4     4.899    0.026
          -8   1   4     8.289    0.036
          -7   1   4     9.290    0.039
          -6   1   4     4.572    0.024
          -5   1   4    18.810    0.072
          -4   1   4    22.863    0.088
          -3   1   4    58.517    0.310
          -2   1   4    20.914    0.081
          -1   1   4    23.633    0.090
           0   1   4    31.964    0.125
           1   1   4    22.399    0.086
           2   1   4    17.132    0.068
           3   1   4    17.863    0.071
           4   1   4    18.496    0.075
           5   1   4     5.422    0.029
           6   1   4    11.662    0.051
           7   1   4     7.225    0.033
           8   1   4    14.792    0.060
           9   1   4     8.367    0.039
          10   1   4     9.407    0.044
          11   1   4     8.276    0.043
          12   1   4     4.785    0.030
          13   1   4     7.994    0.046
          14   1   4     4.648    0.032
          15   1   4     1.643    0.040
          16   1   4     4.347    0.035
          17   1   4     3.317    0.036
          18   1   4     2.191    0.048
          19   1   4     0.707    0.127
          20   1   4     3.286    0.041
          21   1   4     1.140    0.088
          22   1   4     1.342    0.086
          23   1   4     0.707    0.184
         -25   2   4     1.095    0.119
         -24   2   4     0.548    0.201
         -23   2   4     1.732    0.069
         -22   2   4     1.871    0.053
         -21   2   4     1.183    0.072
         -20   2   4     0.316    0.285
         -19   2   4     3.000    0.038
         -18   2   4     2.828    0.035
         -17   2   4     4.123    0.035
         -16   2   4     2.550    0.033
         -15   2   4     7.050    0.042
         -14   2   4     6.928    0.043
         -13   2   4     6.025    0.035
         -12   2   4     6.686    0.039
         -11   2   4     0.447    0.078
         -10   2   4    11.933    0.053
          -9   2   4     8.654    0.039
          -8   2   4    14.167    0.058
          -7   2   4    12.353    0.048
          -6   2   4     6.042    0.029
          -5   2   4    18.924    0.076
          -4   2   4    15.770    0.060
          -3   2   4    11.628    0.047
          -2   2   4    15.802    0.064
          -1   2   4    15.773    0.064
           0   2   4    16.233    0.070
           1   2   4    48.561    0.243
           2   2   4    11.908    0.053
           3   2   4     8.390    0.038
           4   2   4     1.732    0.020
           5   2   4     4.416    0.024
           6   2   4    11.735    0.049
           7   2   4     1.000    0.035
           8   2   4     6.738    0.033
           9   2   4     4.827    0.028
          10   2   4     4.123    0.027
          11   2   4     3.302    0.027
          12   2   4     1.378    0.036
          13   2   4     1.817    0.039
          14   2   4     6.124    0.039
          15   2   4     2.864    0.035
          16   2   4     1.449    0.052
          17   2   4     1.673    0.048
          18   2   4     1.517    0.059
          19   2   4     2.098    0.057
          20   2   4     1.414    0.071
          21   2   4     2.846    0.047
          22   2   4     0.894    0.129
          23   2   4     1.049    0.129
         -24   3   4     0.894    0.140
         -23   3   4     2.429    0.056
         -22   3   4     0.837    0.149
         -21   3   4     1.140    0.088
         -20   3   4     2.025    0.059
         -19   3   4     3.033    0.045
         -18   3   4     2.569    0.041
         -17   3   4     2.608    0.040
         -16   3   4     1.949    0.041
         -15   3   4     4.254    0.033
         -14   3   4     9.955    0.058
         -13   3   4     9.110    0.053
         -12   3   4     4.347    0.029
         -11   3   4     4.990    0.030
         -10   3   4     3.114    0.022
          -9   3   4     9.165    0.043
          -8   3   4     9.823    0.043
          -7   3   4     1.612    0.019
          -6   3   4     8.746    0.038
          -5   3   4    13.383    0.053
          -4   3   4    15.495    0.059
          -3   3   4    20.983    0.084
          -2   3   4    17.344    0.077
          -1   3   4    12.518    0.056
           0   3   4     7.817    0.038
           1   3   4     7.817    0.040
           2   3   4    14.339    0.061
           3   3   4     4.483    0.025
           4   3   4    10.397    0.047
           5   3   4    12.494    0.055
           6   3   4     9.171    0.044
           7   3   4    13.202    0.058
           8   3   4     0.447    0.078
           9   3   4     4.775    0.029
          10   3   4     9.721    0.052
          11   3   4     1.581    0.032
          12   3   4     1.378    0.044
          13   3   4     4.207    0.033
          14   3   4     3.146    0.033
          15   3   4     1.673    0.048
          16   3   4     1.342    0.056
          17   3   4     2.569    0.045
          18   3   4     2.074    0.053
          19   3   4     2.074    0.053
          20   3   4     1.304    0.084
          21   3   4     1.449    0.083
          22   3   4     1.265    0.103
          23   3   4     0.949    0.179
         -23   4   4     1.304    0.127
         -22   4   4     1.761    0.065
         -21   4   4     1.612    0.074
         -20   4   4     2.702    0.052
         -19   4   4     0.707    0.141
         -18   4   4     2.983    0.045
         -17   4   4     1.449    0.062
         -16   4   4     2.530    0.038
         -15   4   4     4.615    0.040
         -14   4   4     3.619    0.036
         -13   4   4    10.000    0.062
         -12   4   4     5.797    0.040
         -11   4   4     4.347    0.033
         -10   4   4     2.490    0.028
          -9   4   4     6.042    0.037
          -8   4   4     5.983    0.034
          -7   4   4     6.641    0.035
          -6   4   4     8.081    0.041
          -5   4   4     8.343    0.040
          -4   4   4    10.900    0.052
          -3   4   4     5.000    0.029
          -2   4   4     9.889    0.049
          -1   4   4     8.191    0.042
           0   4   4    12.198    0.071
           1   4   4     7.944    0.052
           2   4   4    10.474    0.060
           3   4   4    10.431    0.058
           4   4   4     3.834    0.026
           5   4   4     9.241    0.048
           6   4   4     3.082    0.026
           7   4   4     3.742    0.028
           8   4   4     6.253    0.038
           9   4   4     3.421    0.029
          10   4   4     1.000    0.050
          11   4   4     3.450    0.032
          12   4   4     5.958    0.041
          13   4   4     1.304    0.050
          14   4   4     5.771    0.043
          15   4   4     4.561    0.039
          16   4   4     2.627    0.048
          17   4   4     1.924    0.055
          18   4   4     0.548    0.201
          19   4   4     1.095    0.110
          20   4   4     0.316    0.348
          21   4   4     0.447    0.347
          22   4   4     1.342    0.119
         -23   5   4     1.581    0.130
         -22   5   4     1.265    0.111
         -21   5   4     0.894    0.157
         -20   5   4     2.000    0.070
         -19   5   4     1.183    0.093
         -18   5   4     0.775    0.142
         -17   5   4     0.837    0.114
         -16   5   4     2.588    0.046
         -15   5   4     3.464    0.040
         -14   5   4     3.178    0.036
         -13   5   4     5.079    0.042
         -12   5   4     3.808    0.039
         -11   5   4     0.447    0.134
         -10   5   4     3.162    0.033
          -9   5   4     3.507    0.029
          -8   5   4     5.441    0.038
          -7   5   4     2.366    0.030
          -6   5   4     1.549    0.026
          -5   5   4     6.229    0.052
          -4   5   4    14.276    0.078
          -3   5   4    11.563    0.065
          -2   5   4     1.483    0.024
          -1   5   4     6.907    0.059
           0   5   4     8.597    0.070
           1   5   4     3.033    0.040
           2   5   4     1.414    0.046
           3   5   4     1.265    0.047
           4   5   4     5.891    0.048
           5   5   4     8.093    0.059
           6   5   4     7.169    0.051
           7   5   4     6.819    0.047
           8   5   4     3.768    0.032
           9   5   4     2.898    0.036
          10   5   4     3.376    0.036
          11   5   4     4.231    0.038
          12   5   4     2.280    0.042
          13   5   4     5.550    0.044
          14   5   4     1.789    0.048
          15   5   4     3.347    0.043
          16   5   4     1.581    0.076
          17   5   4     1.225    0.090
          18   5   4     0.775    0.168
          19   5   4     1.612    0.087
          20   5   4     2.646    0.068
          21   5   4     0.632    0.285
         -22   6   4     1.265    0.158
         -21   6   4     2.280    0.081
         -20   6   4     1.342    0.112
         -19   6   4     2.646    0.060
         -18   6   4     1.517    0.092
         -17   6   4     1.897    0.071
         -16   6   4     1.581    0.073
         -15   6   4     1.000    0.105
         -14   6   4     1.265    0.079
         -13   6   4     2.191    0.048
         -12   6   4     3.391    0.043
         -11   6   4     2.966    0.042
         -10   6   4     0.707    0.106
          -9   6   4     3.975    0.043
          -8   6   4     5.225    0.046
          -7   6   4     6.656    0.061
          -6   6   4     5.975    0.049
          -5   6   4     3.950    0.033
          -4   6   4     1.378    0.036
          -3   6   4     8.729    0.120
          -2   6   4     3.847    0.047
          -1   6   4     6.245    0.073
           0   6   4     6.395    0.075
           1   6   4     7.975    0.093
           2   6   4     1.000    0.060
           3   6   4     2.302    0.043
           4   6   4     6.000    0.060
           5   6   4     5.030    0.056
           6   6   4     2.049    0.046
           7   6   4     8.786    0.084
           8   6   4     1.761    0.054
           9   6   4     5.577    0.053
          10   6   4     3.033    0.043
          11   6   4     1.817    0.052
          12   6   4     6.481    0.057
          13   6   4     1.517    0.082
          14   6   4     1.140    0.110
          15   6   4     1.643    0.076
          16   6   4     1.095    0.105
          17   6   4     2.074    0.077
          18   6   4     1.000    0.145
          19   6   4     0.949    0.158
          20   6   4     1.414    0.127
         -20   7   4     1.414    0.191
         -19   7   4     1.449    0.114
         -18   7   4     1.703    0.091
         -17   7   4     3.899    0.060
         -16   7   4     0.775    0.168
         -15   7   4     2.025    0.081
         -14   7   4     1.378    0.094
         -13   7   4     1.924    0.070
         -12   7   4     2.811    0.059
         -11   7   4     0.775    0.148
         -10   7   4     2.490    0.058
          -9   7   4     3.033    0.058
          -8   7   4     2.387    0.059
          -7   7   4     1.789    0.064
          -6   7   4     2.915    0.055
          -5   7   4     4.960    0.094
          -4   7   4     3.742    0.098
          -3   7   4     3.647    0.093
          -1   7   4     6.708    0.136
           0   7   4     2.646    0.055
           1   7   4     5.070    0.068
           2   7   4     3.924    0.057
           3   7   4     6.017    0.081
           4   7   4     2.720    0.059
           5   7   4     3.162    0.059
           6   7   4     4.796    0.063
           7   7   4     1.414    0.078
           8   7   4     2.828    0.060
           9   7   4     1.483    0.081
          10   7   4     5.128    0.068
          11   7   4     3.578    0.060
          12   7   4     1.949    0.082
          13   7   4     0.837    0.185
          14   7   4     1.581    0.092
          15   7   4     1.789    0.089
          16   7   4     1.000    0.170
          17   7   4     1.761    0.105
          18   7   4     1.449    0.121
          19   7   4     1.761    0.193
         -18   8   4     1.483    0.219
         -17   8   4     0.894    0.397
         -16   8   4     1.975    0.144
         -15   8   4     2.025    0.094
         -14   8   4     0.949    0.169
         -13   8   4     1.049    0.153
         -12   8   4     2.214    0.084
         -11   8   4     1.871    0.083
         -10   8   4     4.313    0.093
          -9   8   4     2.510    0.094
          -8   8   4     2.864    0.084
          -7   8   4     3.098    0.090
          -6   8   4     3.286    0.088
          -5   8   4     2.881    0.123
          -4   8   4     1.140    0.118
          -3   8   4     3.450    0.126
          -2   8   4     1.225    0.159
          -1   8   4     1.449    0.166
           0   8   4     1.000    0.265
           1   8   4     4.111    0.139
           2   8   4     7.064    0.142
           3   8   4     2.168    0.129
           4   8   4     1.304    0.150
           5   8   4     0.548    0.228
           6   8   4     2.280    0.068
           7   8   4     0.707    0.191
           8   8   4     1.304    0.119
           9   8   4     1.949    0.090
          10   8   4     1.549    0.103
          11   8   4     1.517    0.115
          12   8   4     1.924    0.112
          13   8   4     2.915    0.089
          14   8   4     1.225    0.131
          15   8   4     1.183    0.135
          16   8   4     0.894    0.375
          17   8   4     1.673    0.206
         -16   9   4     0.775    0.426
         -15   9   4     1.049    0.391
         -14   9   4     1.612    0.282
         -13   9   4     1.975    0.208
         -11   9   4     1.549    0.249
         -10   9   4     0.447    0.581
          -9   9   4     4.347    0.177
          -8   9   4     1.761    0.219
          -6   9   4     1.095    0.205
           0   9   4     2.627    0.124
           1   9   4     0.837    0.305
           2   9   4     3.000    0.127
           3   9   4     1.140    0.224
           4   9   4     1.140    0.268
           5   9   4     1.703    0.223
           6   9   4     1.225    0.298
           7   9   4     0.707    0.339
           8   9   4     0.894    0.246
           9   9   4     1.581    0.168
          10   9   4     0.316    0.917
          11   9   4     1.761    0.156
          12   9   4     1.378    0.207
          14   9   4     0.894    0.419
          15   9   4     1.140    0.316
           4  10   4     0.949    0.306
           5  10   4     1.049    0.272
           6  10   4     2.074    0.154
           7  10   4     1.140    0.224
           8  10   4     1.378    0.272
           9  10   4     0.548    0.639
          10  10   4     0.707    0.368
          11  10   4     0.632    0.617
          12  10   4     1.265    0.336
         -25   0   5     0.949    0.200
         -24   0   5     0.707    0.191
         -23   0   5     0.707    0.212
         -22   0   5     2.739    0.064
         -21   0   5     3.098    0.061
         -20   0   5     3.066    0.062
         -19   0   5     0.632    0.150
         -18   0   5     1.732    0.058
         -17   0   5     1.095    0.096
         -16   0   5     3.479    0.050
         -15   0   5     2.646    0.040
         -14   0   5     2.588    0.037
         -13   0   5     3.332    0.035
         -12   0   5     2.214    0.034
         -11   0   5     5.320    0.040
         -10   0   5     2.121    0.033
          -9   0   5    15.047    0.083
          -8   0   5    12.215    0.068
          -7   0   5     8.660    0.048
          -6   0   5     8.462    0.054
          -5   0   5     2.345    0.026
          -4   0   5    14.419    0.079
          -3   0   5    29.418    0.163
          -2   0   5    41.822    0.247
          -1   0   5    43.344    0.247
           0   0   5    21.462    0.116
           1   0   5    17.059    0.094
           2   0   5     8.246    0.052
           3   0   5    14.325    0.082
           4   0   5    25.687    0.146
           5   0   5     7.308    0.050
           6   0   5    19.862    0.109
           7   0   5     5.882    0.042
           8   0   5     1.789    0.034
           9   0   5     6.380    0.047
          10   0   5     4.159    0.038
          11   0   5    10.682    0.079
          12   0   5     1.673    0.051
          13   0   5     2.933    0.044
          14   0   5     2.191    0.048
          15   0   5     8.044    0.066
          16   0   5     0.837    0.108
          17   0   5     0.837    0.120
          18   0   5     0.316    0.395
          19   0   5     1.342    0.116
          20   0   5     1.703    0.085
          21   0   5     0.775    0.207
          22   0   5     0.949    0.153
          23   0   5     0.447    0.470
         -25   1   5     1.183    0.106
         -24   1   5     0.837    0.143
         -23   1   5     2.933    0.043
         -22   1   5     1.140    0.083
         -21   1   5     2.280    0.057
         -20   1   5     1.449    0.062
         -19   1   5     0.837    0.090
         -18   1   5     1.049    0.067
         -17   1   5     2.098    0.036
         -16   1   5     3.225    0.031
         -15   1   5     1.581    0.041
         -14   1   5     2.627    0.027
         -13   1   5     4.506    0.028
         -12   1   5     7.362    0.039
         -11   1   5     5.865    0.031
         -10   1   5     2.846    0.023
          -9   1   5    11.537    0.049
          -8   1   5    10.402    0.041
          -7   1   5    14.363    0.056
          -6   1   5     4.347    0.023
          -5   1   5    11.524    0.049
          -4   1   5     5.089    0.026
          -3   1   5    22.077    0.087
          -2   1   5     9.571    0.041
          -1   1   5     9.306    0.039
           0   1   5     6.025    0.028
           1   1   5     4.450    0.022
           2   1   5    19.885    0.080
           3   1   5    23.484    0.096
           4   1   5    16.159    0.071
           5   1   5    18.417    0.073
           6   1   5     7.950    0.036
           7   1   5     9.834    0.043
           8   1   5     9.322    0.041
           9   1   5     5.030    0.029
          10   1   5     7.287    0.039
          11   1   5     5.692    0.033
          12   1   5     5.206    0.032
          13   1   5     4.183    0.032
          14   1   5     3.950    0.032
          15   1   5     2.049    0.041
          16   1   5     1.703    0.041
          17   1   5     1.225    0.065
          18   1   5     1.549    0.065
          19   1   5     2.049    0.056
          20   1   5     1.414    0.071
          21   1   5     1.378    0.073
          22   1   5     1.049    0.105
          23   1   5     1.549    0.084
         -25   2   5     1.483    0.101
         -24   2   5     1.304    0.081
         -23   2   5     0.632    0.174
         -22   2   5     2.683    0.045
         -21   2   5     1.761    0.060
         -20   2   5     0.707    0.120
         -19   2   5     1.000    0.075
         -18   2   5     2.881    0.035
         -17   2   5     4.669    0.035
         -16   2   5     3.521    0.033
         -15   2   5     7.021    0.044
         -14   2   5     2.950    0.029
         -13   2   5     9.450    0.050
         -12   2   5     7.868    0.042
         -11   2   5     9.386    0.048
         -10   2   5     9.690    0.044
          -9   2   5     3.564    0.022
          -8   2   5     4.712    0.024
          -7   2   5     5.505    0.026
          -6   2   5    15.726    0.060
          -5   2   5     6.008    0.027
          -4   2   5     7.861    0.034
          -3   2   5     8.672    0.038
          -2   2   5     2.470    0.016
          -1   2   5     3.633    0.021
           0   2   5     8.479    0.037
           1   2   5     8.191    0.037
           2   2   5    12.198    0.054
           3   2   5    18.466    0.079
           4   2   5     9.460    0.041
           5   2   5     9.127    0.039
           6   2   5     8.234    0.038
           7   2   5     9.864    0.045
           8   2   5     5.138    0.028
           9   2   5     3.899    0.026
          10   2   5    10.114    0.053
          11   2   5     5.779    0.034
          12   2   5     5.282    0.033
          13   2   5     3.742    0.031
          14   2   5     1.265    0.051
          15   2   5     2.449    0.035
          16   2   5     3.688    0.035
          17   2   5     1.975    0.048
          18   2   5     2.366    0.040
          19   2   5     0.894    0.112
          20   2   5     1.342    0.082
          21   2   5     0.775    0.142
          22   2   5     0.894    0.129
          23   2   5     1.378    0.094
         -24   3   5     0.837    0.149
         -23   3   5     1.049    0.133
         -22   3   5     1.483    0.067
         -21   3   5     2.490    0.050
         -20   3   5     0.548    0.173
         -19   3   5     2.236    0.049
         -18   3   5     1.549    0.058
         -17   3   5     4.050    0.036
         -16   3   5     7.141    0.043
         -15   3   5     1.000    0.065
         -14   3   5    10.149    0.060
         -13   3   5     3.847    0.030
         -12   3   5     6.633    0.037
         -11   3   5     9.664    0.051
         -10   3   5     1.449    0.028
          -9   3   5     4.483    0.026
          -8   3   5     1.732    0.023
          -7   3   5     2.408    0.019
          -6   3   5    11.265    0.048
          -5   3   5     9.492    0.041
          -4   3   5    10.574    0.043
          -3   3   5     2.387    0.017
          -2   3   5    13.183    0.057
          -1   3   5    10.890    0.048
           0   3   5     4.712    0.025
           1   3   5    12.724    0.056
           2   3   5     6.519    0.031
           3   3   5    13.513    0.057
           4   3   5     1.732    0.023
           5   3   5     3.406    0.023
           6   3   5     6.419    0.033
           7   3   5     6.935    0.037
           8   3   5     3.435    0.023
           9   3   5     2.345    0.026
          10   3   5     5.292    0.032
          11   3   5     1.517    0.036
          12   3   5     1.975    0.035
          13   3   5     3.688    0.033
          14   3   5     6.116    0.041
          15   3   5     2.665    0.038
          16   3   5     3.924    0.037
          17   3   5     1.673    0.060
          18   3   5     1.265    0.091
          19   3   5     1.342    0.082
          20   3   5     1.265    0.083
          21   3   5     0.837    0.143
          22   3   5     0.548    0.228
         -23   4   5     1.517    0.096
         -22   4   5     1.844    0.068
         -21   4   5     2.191    0.059
         -20   4   5     1.581    0.073
         -19   4   5     0.837    0.131
         -18   4   5     0.707    0.134
         -17   4   5     1.549    0.061
         -16   4   5     1.643    0.046
         -15   4   5     3.450    0.035
         -14   4   5     2.258    0.038
         -13   4   5     5.621    0.040
         -12   4   5     4.848    0.034
         -11   4   5     4.074    0.029
         -10   4   5     5.577    0.033
          -9   4   5     2.345    0.026
          -8   4   5     9.675    0.052
          -7   4   5     9.088    0.045
          -6   4   5     9.160    0.048
          -5   4   5     8.792    0.043
          -4   4   5     5.089    0.030
          -3   4   5     1.871    0.021
          -2   4   5     8.602    0.044
          -1   4   5     8.792    0.043
           0   4   5    16.991    0.075
           1   4   5     6.760    0.043
           2   4   5    12.243    0.065
           3   4   5     4.764    0.028
           4   4   5     4.690    0.030
           5   4   5     5.367    0.033
           6   4   5     8.803    0.046
           7   4   5     5.710    0.037
           8   4   5     7.239    0.044
           9   4   5     9.492    0.055
          10   4   5     4.219    0.033
          11   4   5     2.864    0.033
          12   4   5     5.666    0.041
          13   4   5     1.817    0.041
          14   4   5     4.405    0.039
          15   4   5     3.256    0.038
          16   4   5     1.673    0.063
          17   4   5     3.162    0.046
          18   4   5     0.775    0.136
          19   4   5     1.673    0.078
          20   4   5     0.894    0.134
          21   4   5     1.049    0.143
          22   4   5     1.265    0.134
         -23   5   5     0.775    0.194
         -22   5   5     0.707    0.212
         -21   5   5     1.483    0.111
         -20   5   5     1.732    0.066
         -19   5   5     2.049    0.061
         -18   5   5     1.095    0.110
         -17   5   5     0.707    0.141
         -16   5   5     1.378    0.069
         -15   5   5     1.975    0.048
         -14   5   5     2.387    0.042
         -13   5   5     2.530    0.045
         -12   5   5     4.879    0.039
         -11   5   5     5.109    0.038
         -10   5   5     4.347    0.035
          -9   5   5     9.633    0.062
          -8   5   5     3.146    0.033
          -7   5   5    11.803    0.072
          -6   5   5     4.025    0.034
          -5   5   5     9.597    0.065
          -4   5   5     2.627    0.025
          -3   5   5     8.019    0.051
          -2   5   5     4.909    0.034
          -1   5   5     1.378    0.033
           0   5   5     4.517    0.041
           1   5   5    10.559    0.083
           2   5   5     3.768    0.038
           3   5   5     3.912    0.043
           4   5   5     2.302    0.028
           5   5   5     7.694    0.057
           6   5   5     2.191    0.027
           7   5   5     5.514    0.040
           8   5   5     2.983    0.034
           9   5   5     4.025    0.037
          10   5   5     3.317    0.038
          11   5   5     6.442    0.047
          12   5   5     2.915    0.038
          13   5   5     1.549    0.052
          14   5   5     1.975    0.048
          15   5   5     2.191    0.050
          16   5   5     0.949    0.121
          17   5   5     1.378    0.073
          18   5   5     1.095    0.128
          19   5   5     2.145    0.084
          20   5   5     1.000    0.170
          21   5   5     0.707    0.269
         -22   6   5     1.703    0.135
         -21   6   5     1.732    0.087
         -20   6   5     1.761    0.080
         -19   6   5     2.121    0.082
         -18   6   5     1.761    0.082
         -17   6   5     0.775    0.168
         -16   6   5     0.548    0.210
         -15   6   5     4.171    0.059
         -14   6   5     1.140    0.096
         -13   6   5     4.669    0.047
         -12   6   5     1.643    0.061
         -11   6   5     1.049    0.072
         -10   6   5     4.483    0.046
          -9   6   5     2.214    0.041
          -8   6   5     4.195    0.045
          -7   6   5     2.049    0.039
          -6   6   5     2.000    0.030
          -5   6   5     3.406    0.035
          -4   6   5     6.841    0.057
          -3   6   5     1.549    0.032
          -2   6   5     8.438    0.098
          -1   6   5     2.627    0.038
           0   6   5     2.025    0.044
           1   6   5     5.020    0.055
           2   6   5     2.345    0.043
           3   6   5     0.316    0.206
           4   6   5     5.495    0.057
           5   6   5     1.643    0.067
           6   6   5     3.606    0.047
           7   6   5     1.095    0.082
           8   6   5     2.646    0.043
           9   6   5     2.098    0.050
          10   6   5     4.940    0.049
          11   6   5     2.530    0.049
          12   6   5     3.688    0.050
          13   6   5     2.470    0.061
          14   6   5     0.837    0.167
          15   6   5     1.183    0.123
          16   6   5     1.265    0.099
          17   6   5     1.265    0.111
          18   6   5     0.707    0.191
          19   6   5     0.632    0.300
          20   6   5     1.000    0.160
         -20   7   5     2.280    0.160
         -19   7   5     1.643    0.100
         -18   7   5     0.447    0.324
         -17   7   5     2.588    0.070
         -16   7   5     2.168    0.076
         -15   7   5     2.449    0.071
         -14   7   5     2.588    0.062
         -13   7   5     3.286    0.058
         -12   7   5     1.140    0.105
         -11   7   5     1.581    0.079
         -10   7   5     3.391    0.055
          -9   7   5     2.864    0.058
          -8   7   5     4.775    0.060
          -7   7   5     0.837    0.096
          -6   7   5     3.742    0.064
          -5   7   5     1.581    0.076
          -4   7   5     1.225    0.106
          -3   7   5     3.962    0.077
          -2   7   5     3.674    0.086
          -1   7   5     3.937    0.062
           0   7   5     3.332    0.053
           1   7   5     6.535    0.084
           2   7   5     1.342    0.075
           3   7   5     1.703    0.062
           4   7   5     3.592    0.061
           5   7   5     3.271    0.053
           6   7   5     3.114    0.058
           7   7   5     2.646    0.060
           8   7   5     4.637    0.072
           9   7   5     2.665    0.053
          10   7   5     1.378    0.087
          11   7   5     3.606    0.072
          12   7   5     2.429    0.070
          13   7   5     2.168    0.069
          14   7   5     0.837    0.173
          15   7   5     1.000    0.145
          16   7   5     1.095    0.128
          17   7   5     1.414    0.120
          18   7   5     1.225    0.171
         -18   8   5     1.342    0.261
         -17   8   5     0.707    0.354
         -16   8   5     1.673    0.167
         -15   8   5     2.665    0.101
         -14   8   5     2.490    0.084
         -13   8   5     1.342    0.116
         -12   8   5     1.140    0.145
         -11   8   5     1.949    0.085
         -10   8   5     3.578    0.088
          -9   8   5     2.550    0.090
          -8   8   5     2.720    0.085
          -7   8   5     2.739    0.080
          -6   8   5     1.581    0.104
          -5   8   5     3.098    0.086
          -4   8   5     2.933    0.080
          -3   8   5     5.348    0.170
          -2   8   5     1.000    0.220
          -1   8   5     5.692    0.183
           0   8   5     4.347    0.153
           1   8   5     0.949    0.190
           2   8   5     5.771    0.123
           3   8   5     3.130    0.101
           4   8   5     1.789    0.081
           5   8   5     3.688    0.062
           6   8   5     1.612    0.096
           7   8   5     2.429    0.078
           8   8   5     0.632    0.237
           9   8   5     2.408    0.075
          10   8   5     0.894    0.162
          11   8   5     0.548    0.237
          12   8   5     1.265    0.138
          13   8   5     0.707    0.205
          14   8   5     0.775    0.213
          15   8   5     1.000    0.190
          16   8   5     1.549    0.239
          17   8   5     0.316    1.265
         -16   9   5     1.049    0.329
         -15   9   5     0.837    0.406
         -14   9   5     1.304    0.341
         -13   9   5     0.548    0.739
         -12   9   5     1.732    0.242
         -11   9   5     1.817    0.220
         -10   9   5     1.378    0.221
          -9   9   5     2.168    0.187
          -8   9   5     1.549    0.252
          -7   9   5     0.894    0.291
          -6   9   5     0.632    0.403
           0   9   5     2.345    0.147
           1   9   5     2.191    0.167
           2   9   5     2.775    0.115
           3   9   5     1.449    0.193
           4   9   5     3.592    0.146
           5   9   5     1.789    0.210
           6   9   5     2.049    0.142
           7   9   5     2.449    0.139
           8   9   5     2.739    0.166
           9   9   5     1.049    0.229
          10   9   5     2.236    0.148
          11   9   5     1.449    0.179
          12   9   5     1.225    0.233
          13   9   5     0.548    0.657
          14   9   5     1.183    0.372
          15   9   5     0.837    0.490
           3  10   5     0.632    0.530
           4  10   5     1.612    0.195
           5  10   5     0.316    0.870
           6  10   5     0.775    0.349
           7  10   5     1.225    0.261
           8  10   5     1.643    0.201
           9  10   5     2.191    0.194
          10  10   5     1.517    0.260
          11  10   5     1.049    0.305
         -24   0   6     1.414    0.113
         -23   0   6     0.548    0.228
         -22   0   6     1.732    0.087
         -21   0   6     2.510    0.068
         -20   0   6     0.707    0.163
         -19   0   6     3.362    0.048
         -18   0   6     0.316    0.316
         -17   0   6     1.581    0.079
         -16   0   6     1.225    0.069
         -15   0   6     9.121    0.071
         -14   0   6     3.435    0.036
         -13   0   6     2.191    0.037
         -12   0   6     6.964    0.052
         -11   0   6     7.823    0.052
         -10   0   6    13.737    0.076
          -9   0   6    23.020    0.126
          -8   0   6     6.173    0.036
          -7   0   6    25.896    0.136
          -6   0   6    18.684    0.110
          -5   0   6    19.011    0.110
          -4   0   6     9.742    0.060
          -3   0   6     4.930    0.036
          -2   0   6    21.114    0.118
          -1   0   6    41.753    0.238
           0   0   6     6.542    0.043
           1   0   6    22.131    0.124
           2   0   6    10.392    0.063
           3   0   6    10.164    0.062
           4   0   6     7.000    0.048
           5   0   6     0.316    0.126
           6   0   6     4.147    0.034
           7   0   6     5.505    0.040
           8   0   6    12.950    0.078
           9   0   6     9.044    0.060
          10   0   6     2.366    0.036
          11   0   6     2.608    0.036
          12   0   6     2.145    0.040
          13   0   6     6.156    0.053
          14   0   6     0.707    0.127
          15   0   6     2.966    0.047
          16   0   6     2.983    0.050
          17   0   6     0.775    0.129
          18   0   6     0.775    0.155
          19   0   6     1.095    0.151
          20   0   6     1.549    0.094
          21   0   6     1.265    0.130
          22   0   6     0.894    0.190
          23   0   6     1.517    0.162
         -25   1   6     1.049    0.119
         -24   1   6     1.000    0.105
         -23   1   6     2.345    0.051
         -22   1   6     1.183    0.093
         -21   1   6     1.549    0.065
         -20   1   6     0.949    0.079
         -19   1   6     3.834    0.037
         -18   1   6     5.404    0.037
         -17   1   6     2.121    0.035
         -16   1   6     3.114    0.031
         -15   1   6     3.347    0.028
         -14   1   6     1.924    0.031
         -13   1   6     5.745    0.033
         -12   1   6     7.120    0.038
         -11   1   6     7.668    0.037
         -10   1   6    14.512    0.060
          -9   1   6     9.737    0.042
          -8   1   6    27.621    0.100
          -7   1   6    10.493    0.040
          -6   1   6    11.095    0.047
          -5   1   6    17.880    0.073
          -4   1   6    11.274    0.047
          -3   1   6    27.238    0.109
          -2   1   6    14.498    0.059
          -1   1   6     9.017    0.039
           0   1   6    18.918    0.075
           1   1   6    10.286    0.044
           2   1   6    26.736    0.107
           3   1   6    11.415    0.052
           4   1   6     2.683    0.022
           5   1   6    18.732    0.073
           6   1   6    13.524    0.055
           7   1   6     7.106    0.034
           8   1   6     7.483    0.037
           9   1   6     4.278    0.027
          10   1   6     3.033    0.025
          11   1   6     3.286    0.027
          12   1   6    10.134    0.053
          13   1   6     3.286    0.030
          14   1   6     1.871    0.040
          15   1   6     2.345    0.038
          16   1   6     1.342    0.052
          17   1   6     2.864    0.038
          18   1   6     1.225    0.073
          19   1   6     1.140    0.088
          20   1   6     0.837    0.114
          21   1   6     0.775    0.136
          22   1   6     1.000    0.120
          23   1   6     1.342    0.127
         -25   2   6     1.643    0.088
         -24   2   6     1.140    0.114
         -23   2   6     0.837    0.131
         -22   2   6     2.828    0.044
         -21   2   6     0.707    0.120
         -20   2   6     2.280    0.044
         -19   2   6     3.550    0.038
         -18   2   6     3.178    0.036
         -17   2   6     2.191    0.039
         -16   2   6     4.561    0.036
         -15   2   6     0.707    0.085
         -14   2   6     4.393    0.031
         -13   2   6     6.512    0.036
         -12   2   6     6.535    0.036
         -11   2   6    10.193    0.052
         -10   2   6     3.782    0.024
          -9   2   6     6.395    0.030
          -8   2   6     2.530    0.020
          -7   2   6     8.313    0.037
          -6   2   6     9.381    0.038
          -5   2   6    13.918    0.055
          -4   2   6     5.916    0.030
          -3   2   6     5.865    0.030
          -2   2   6    21.980    0.091
          -1   2   6     9.236    0.041
           0   2   6    12.116    0.052
           1   2   6    12.058    0.052
           2   2   6     4.879    0.026
           3   2   6     5.215    0.027
           4   2   6     8.803    0.039
           5   2   6     4.231    0.024
           6   2   6    17.709    0.073
           7   2   6     9.586    0.045
           8   2   6     4.050    0.025
           9   2   6     6.708    0.037
          10   2   6     5.119    0.031
          11   2   6     6.648    0.038
          12   2   6     6.395    0.039
          13   2   6     3.421    0.031
          14   2   6     3.130    0.032
          15   2   6     3.082    0.034
          16   2   6     0.894    0.078
          17   2   6     4.382    0.038
          18   2   6     1.000    0.090
          19   2   6     1.183    0.080
          20   2   6     1.049    0.095
          21   2   6     1.414    0.081
          22   2   6     1.414    0.078
          23   2   6     0.949    0.200
         -24   3   6     1.049    0.119
         -23   3   6     1.000    0.110
         -22   3   6     0.707    0.156
         -21   3   6     1.703    0.062
         -20   3   6     0.837    0.125
         -19   3   6     1.483    0.061
         -18   3   6     2.258    0.044
         -17   3   6     4.159    0.036
         -16   3   6     4.796    0.034
         -15   3   6     3.536    0.031
         -14   3   6     5.675    0.036
         -13   3   6     1.949    0.033
         -12   3   6     2.898    0.026
         -11   3   6     6.648    0.037
         -10   3   6     3.886    0.026
          -9   3   6     4.950    0.026
          -8   3   6    11.874    0.051
          -7   3   6     4.313    0.023
          -6   3   6     2.898    0.021
          -5   3   6     8.972    0.038
          -4   3   6     5.532    0.026
          -3   3   6     6.565    0.029
          -2   3   6    10.000    0.045
          -1   3   6     7.314    0.035
           0   3   6     6.269    0.031
           1   3   6     6.790    0.033
           2   3   6    16.134    0.067
           3   3   6     1.643    0.024
           4   3   6    15.997    0.068
           5   3   6    14.636    0.063
           6   3   6     5.692    0.033
           7   3   6     0.775    0.045
           8   3   6     3.450    0.025
           9   3   6     6.395    0.037
          10   3   6     3.302    0.027
          11   3   6     9.955    0.057
          12   3   6     4.680    0.033
          13   3   6     2.793    0.032
          14   3   6     4.940    0.036
          15   3   6     2.933    0.038
          16   3   6     5.657    0.044
          17   3   6     0.894    0.101
          18   3   6     3.000    0.048
          19   3   6     0.894    0.129
          20   3   6     0.632    0.182
          21   3   6     1.095    0.119
          22   3   6     1.049    0.129
         -23   4   6     1.612    0.102
         -22   4   6     1.871    0.072
         -21   4   6     1.183    0.101
         -20   4   6     1.000    0.110
         -19   4   6     3.017    0.050
         -18   4   6     1.949    0.059
         -17   4   6     3.033    0.041
         -16   4   6     0.707    0.113
         -15   4   6     4.393    0.038
         -14   4   6     3.406    0.034
         -13   4   6     5.701    0.039
         -12   4   6    11.640    0.067
         -11   4   6     1.817    0.030
         -10   4   6     4.743    0.031
          -9   4   6     5.595    0.030
          -8   4   6     2.683    0.022
          -7   4   6     6.124    0.033
          -6   4   6     8.295    0.042
          -5   4   6     2.775    0.020
          -4   4   6    17.476    0.075
          -3   4   6    12.252    0.053
          -2   4   6     2.168    0.021
          -1   4   6     2.345    0.019
           0   4   6     4.712    0.029
           1   4   6    13.251    0.057
           2   4   6     8.643    0.043
           3   4   6     5.468    0.036
           4   4   6     4.637    0.030
           5   4   6     9.798    0.050
           6   4   6     5.441    0.035
           7   4   6     9.849    0.059
           8   4   6     7.694    0.047
           9   4   6     2.168    0.032
          10   4   6     6.066    0.040
          11   4   6     3.391    0.035
          12   4   6     2.098    0.038
          13   4   6     3.162    0.035
          14   4   6     1.342    0.056
          15   4   6     3.847    0.043
          16   4   6     3.647    0.047
          17   4   6     2.000    0.063
          18   4   6     1.844    0.065
          19   4   6     0.775    0.161
          20   4   6     0.775    0.155
          21   4   6     1.049    0.138
         -23   5   6     0.316    0.506
         -22   5   6     1.949    0.097
         -21   5   6     1.703    0.085
         -20   5   6     2.000    0.072
         -19   5   6     2.280    0.059
         -18   5   6     3.017    0.046
         -17   5   6     3.619    0.044
         -16   5   6     2.608    0.052
         -15   5   6     2.025    0.052
         -14   5   6     2.608    0.040
         -13   5   6     0.632    0.111
         -12   5   6     3.332    0.036
         -11   5   6     8.450    0.062
         -10   5   6     3.899    0.033
          -9   5   6     6.899    0.043
          -8   5   6     2.449    0.027
          -7   5   6     4.290    0.033
          -6   5   6     5.630    0.041
          -5   5   6    10.305    0.067
          -4   5   6     5.263    0.038
          -3   5   6     2.168    0.025
          -2   5   6     5.916    0.039
          -1   5   6     5.010    0.036
           0   5   6     8.283    0.061
           1   5   6     2.236    0.034
           2   5   6    11.371    0.081
           3   5   6     8.167    0.059
           4   5   6     5.477    0.043
           5   5   6     6.573    0.051
           6   5   6     9.793    0.062
           7   5   6     5.958    0.040
           8   5   6     1.761    0.040
           9   5   6     4.604    0.040
          10   5   6     3.406    0.038
          11   5   6     0.707    0.092
          12   5   6     2.983    0.039
          13   5   6     2.000    0.045
          14   5   6     3.000    0.045
          15   5   6     1.183    0.080
          16   5   6     1.817    0.066
          17   5   6     0.775    0.168
          18   5   6     1.265    0.111
          19   5   6     1.414    0.099
          20   5   6     0.949    0.200
          21   5   6     0.775    0.226
         -22   6   6     1.924    0.135
         -21   6   6     0.775    0.187
         -20   6   6     0.632    0.245
         -19   6   6     1.049    0.124
         -18   6   6     1.414    0.088
         -17   6   6     1.549    0.074
         -16   6   6     1.549    0.074
         -15   6   6     1.703    0.068
         -14   6   6     4.648    0.051
         -13   6   6     6.595    0.056
         -12   6   6     1.342    0.071
         -11   6   6     3.688    0.045
         -10   6   6     2.258    0.042
          -9   6   6     5.431    0.051
          -8   6   6     1.844    0.043
          -7   6   6     5.339    0.043
          -6   6   6     5.244    0.051
          -5   6   6     2.214    0.034
          -4   6   6     3.033    0.033
          -3   6   6     3.795    0.043
          -2   6   6     4.919    0.058
          -1   6   6     2.569    0.037
           0   6   6     6.986    0.078
           1   6   6     4.712    0.050
           2   6   6     5.196    0.054
           3   6   6     1.703    0.047
           4   6   6     4.370    0.055
           5   6   6     2.739    0.047
           6   6   6     5.128    0.056
           7   6   6     4.301    0.050
           8   6   6     2.074    0.048
           9   6   6     3.050    0.044
          10   6   6     1.549    0.068
          11   6   6     3.674    0.049
          12   6   6     1.924    0.073
          13   6   6     1.483    0.088
          14   6   6     1.897    0.074
          15   6   6     3.017    0.056
          16   6   6     1.000    0.140
          17   6   6     0.548    0.237
          18   6   6     1.265    0.126
          19   6   6     1.265    0.107
         -20   7   6     1.304    0.211
         -19   7   6     0.837    0.185
         -18   7   6     1.449    0.117
         -17   7   6     2.739    0.062
         -16   7   6     0.949    0.137
         -15   7   6     2.049    0.076
         -14   7   6     2.098    0.079
         -13   7   6     1.924    0.073
         -12   7   6     5.339    0.065
         -11   7   6     4.159    0.059
         -10   7   6     3.178    0.055
          -9   7   6     1.703    0.070
          -8   7   6     2.881    0.054
          -7   7   6     3.728    0.060
          -6   7   6     2.049    0.051
          -5   7   6     1.342    0.078
          -4   7   6     3.661    0.055
          -3   7   6     3.286    0.050
          -2   7   6     0.775    0.090
          -1   7   6     6.573    0.091
           0   7   6     2.646    0.051
           1   7   6     5.138    0.070
           2   7   6     3.450    0.058
           3   7   6     3.521    0.058
           4   7   6     3.860    0.062
           5   7   6     3.619    0.058
           6   7   6     2.739    0.066
           7   7   6     1.612    0.093
           8   7   6     1.732    0.072
           9   7   6     0.632    0.142
          10   7   6     0.894    0.123
          11   7   6     1.871    0.080
          12   7   6     2.408    0.071
          13   7   6     3.302    0.076
          14   7   6     1.095    0.137
          15   7   6     0.837    0.167
          16   7   6     1.304    0.115
          17   7   6     1.304    0.107
          18   7   6     1.265    0.162
         -18   8   6     1.975    0.205
         -17   8   6     1.225    0.220
         -16   8   6     3.178    0.101
         -15   8   6     2.588    0.118
         -14   8   6     1.225    0.176
         -13   8   6     0.632    0.277
         -12   8   6     2.720    0.094
         -11   8   6     2.793    0.100
         -10   8   6     2.000    0.093
          -9   8   6     2.302    0.100
          -8   8   6     1.643    0.119
          -7   8   6     2.588    0.100
          -6   8   6     2.510    0.086
          -5   8   6     2.236    0.085
          -4   8   6     2.449    0.086
          -3   8   6     1.140    0.215
          -2   8   6     4.858    0.167
          -1   8   6     0.775    0.374
           0   8   6     6.017    0.125
           1   8   6     6.928    0.140
           2   8   6     0.447    0.391
           3   8   6     3.114    0.072
           4   8   6     1.000    0.110
           5   8   6     2.846    0.069
           6   8   6     1.897    0.082
           7   8   6     1.975    0.081
           8   8   6     3.178    0.071
           9   8   6     1.897    0.100
          10   8   6     4.827    0.078
          11   8   6     0.548    0.310
          12   8   6     2.280    0.077
          13   8   6     1.414    0.120
          14   8   6     0.775    0.194
          15   8   6     0.949    0.190
          16   8   6     0.632    0.538
         -16   9   6     1.378    0.316
         -15   9   6     1.732    0.214
         -14   9   6     2.280    0.151
         -13   9   6     1.000    0.365
         -12   9   6     2.429    0.173
         -11   9   6     1.183    0.313
         -10   9   6     3.834    0.153
          -9   9   6     2.302    0.174
          -8   9   6     2.000    0.198
          -7   9   6     0.775    0.374
          -6   9   6     0.775    0.394
          -3   9   6     1.049    0.205
          -2   9   6     2.665    0.131
          -1   9   6     2.000    0.157
           0   9   6     2.846    0.148
           1   9   6     3.391    0.159
           2   9   6     2.966    0.135
           3   9   6     2.966    0.142
           4   9   6     3.847    0.160
           5   9   6     0.949    0.279
           6   9   6     2.757    0.147
           7   9   6     0.949    0.311
           8   9   6     1.703    0.200
           9   9   6     1.643    0.180
          10   9   6     1.000    0.285
          11   9   6     2.950    0.115
          12   9   6     1.049    0.338
          13   9   6     1.304    0.334
          14   9   6     0.837    0.436
           2  10   6     0.548    0.630
           3  10   6     1.225    0.314
           4  10   6     1.414    0.212
           5  10   6     1.049    0.286
           6  10   6     0.837    0.263
           7  10   6     1.703    0.173
           9  10   6     1.183    0.270
          10  10   6     1.949    0.210
          11  10   6     1.000    0.415
         -25   0   7     1.265    0.146
         -23   0   7     1.095    0.128
         -22   0   7     3.975    0.053
         -21   0   7     4.572    0.056
         -20   0   7     2.646    0.062
         -19   0   7     1.265    0.099
         -18   0   7     3.550    0.051
         -17   0   7     0.548    0.146
         -16   0   7     7.007    0.058
         -15   0   7     1.732    0.049
         -14   0   7     2.000    0.040
         -13   0   7     1.897    0.045
         -12   0   7     4.712    0.041
         -11   0   7    10.526    0.067
         -10   0   7     3.847    0.034
          -9   0   7    16.034    0.082
          -8   0   7     8.087    0.045
          -7   0   7     4.159    0.032
          -6   0   7    14.550    0.084
          -5   0   7     5.099    0.037
          -4   0   7     6.745    0.045
          -3   0   7    11.597    0.069
          -2   0   7     1.975    0.028
          -1   0   7    14.639    0.085
           0   0   7    12.919    0.076
           1   0   7     4.037    0.032
           2   0   7    16.331    0.097
           3   0   7     6.261    0.045
           4   0   7    26.905    0.144
           5   0   7    11.261    0.066
           6   0   7    12.546    0.073
           7   0   7     6.519    0.048
           8   0   7     3.950    0.035
           9   0   7     9.915    0.074
          10   0   7     2.387    0.036
          11   0   7     7.829    0.060
          12   0   7     4.347    0.044
          13   0   7     0.548    0.146
          14   0   7     6.950    0.058
          15   0   7     1.342    0.071
          16   0   7     1.140    0.096
          17   0   7     0.775    0.129
          18   0   7     1.844    0.071
          19   0   7     3.435    0.061
          20   0   7     2.191    0.071
          21   0   7     1.732    0.087
          22   0   7     0.548    0.310
          23   0   7     0.894    0.235
         -25   1   7     1.095    0.132
         -24   1   7     1.342    0.086
         -23   1   7     1.049    0.100
         -22   1   7     2.627    0.046
         -21   1   7     1.732    0.061
         -20   1   7     5.000    0.037
         -19   1   7     2.881    0.036
         -18   1   7     1.265    0.055
         -17   1   7     5.030    0.035
         -16   1   7     4.219    0.032
         -15   1   7     1.581    0.038
         -14   1   7     3.728    0.028
         -13   1   7     7.937    0.042
         -12   1   7     2.049    0.027
         -11   1   7    10.035    0.046
         -10   1   7     5.459    0.028
          -9   1   7     1.304    0.023
          -8   1   7    14.082    0.054
          -7   1   7     6.928    0.030
          -6   1   7    16.034    0.061
          -5   1   7    15.261    0.065
          -4   1   7    11.696    0.050
          -3   1   7    16.926    0.069
          -2   1   7     6.173    0.029
          -1   1   7    12.546    0.053
           0   1   7    13.004    0.054
           1   1   7     5.559    0.028
           2   1   7     5.376    0.028
           3   1   7    10.114    0.044
           4   1   7     3.114    0.021
           5   1   7     7.328    0.035
           6   1   7     7.583    0.035
           7   1   7     6.595    0.033
           8   1   7     1.761    0.028
           9   1   7     1.581    0.028
          10   1   7     7.232    0.039
          11   1   7     5.187    0.033
          12   1   7     4.393    0.033
          13   1   7     5.079    0.036
          14   1   7     4.050    0.032
          15   1   7     2.898    0.033
          16   1   7     3.688    0.034
          17   1   7     3.647    0.038
          18   1   7     1.581    0.063
          19   1   7     0.949    0.100
          20   1   7     2.098    0.052
          21   1   7     1.049    0.110
          22   1   7     1.517    0.082
         -25   2   7     0.707    0.205
         -24   2   7     0.894    0.140
         -23   2   7     1.095    0.100
         -22   2   7     1.000    0.090
         -21   2   7     3.821    0.038
         -20   2   7     2.145    0.051
         -19   2   7     2.608    0.044
         -18   2   7     1.949    0.044
         -17   2   7     2.569    0.037
         -16   2   7     3.435    0.032
         -15   2   7     3.066    0.029
         -14   2   7     6.427    0.037
         -13   2   7     1.049    0.048
         -12   2   7     2.191    0.025
         -11   2   7     1.342    0.034
         -10   2   7     3.808    0.022
          -9   2   7     2.000    0.020
          -8   2   7     7.308    0.034
          -7   2   7     7.740    0.033
          -6   2   7    19.254    0.071
          -5   2   7    14.004    0.055
          -4   2   7    18.284    0.072
          -3   2   7     6.535    0.031
          -2   2   7     3.146    0.019
          -1   2   7    13.609    0.058
           0   2   7     8.961    0.041
           1   2   7     9.039    0.040
           2   2   7     6.075    0.029
           3   2   7     7.436    0.034
           4   2   7     6.116    0.031
           5   2   7     3.564    0.024
           6   2   7     2.098    0.024
           7   2   7     4.370    0.025
           8   2   7     4.135    0.025
           9   2   7     9.354    0.050
          10   2   7     6.066    0.035
          11   2   7     3.578    0.028
          12   2   7     4.359    0.032
          13   2   7     1.000    0.060
          14   2   7     4.712    0.034
          15   2   7     5.109    0.036
          16   2   7     3.834    0.038
          17   2   7     2.569    0.041
          18   2   7     1.378    0.083
          19   2   7     1.304    0.077
          20   2   7     1.225    0.086
          21   2   7     1.049    0.105
          22   2   7     0.837    0.143
         -24   3   7     1.000    0.145
         -23   3   7     1.183    0.106
         -22   3   7     1.095    0.100
         -21   3   7     2.074    0.055
         -20   3   7     1.581    0.060
         -19   3   7     0.447    0.201
         -18   3   7     4.000    0.039
         -17   3   7     6.411    0.041
         -16   3   7     1.414    0.046
         -15   3   7     3.450    0.030
         -14   3   7     3.860    0.032
         -13   3   7     4.528    0.031
         -12   3   7     2.702    0.026
         -11   3   7     2.191    0.025
         -10   3   7     8.781    0.043
          -9   3   7     3.647    0.023
          -8   3   7     4.754    0.026
          -7   3   7     2.702    0.020
          -6   3   7     9.230    0.039
          -5   3   7     9.236    0.040
          -4   3   7    12.946    0.051
          -3   3   7     2.324    0.017
          -2   3   7    14.335    0.056
          -1   3   7     4.254    0.026
           0   3   7     9.925    0.045
           1   3   7     8.313    0.039
           2   3   7     6.132    0.032
           3   3   7    13.278    0.058
           4   3   7     7.253    0.037
           5   3   7     3.178    0.024
           6   3   7     3.209    0.023
           7   3   7     3.225    0.025
           8   3   7     8.173    0.045
           9   3   7     3.860    0.027
          10   3   7     6.595    0.038
          11   3   7     2.366    0.034
          12   3   7     1.095    0.055
          13   3   7     2.025    0.037
          14   3   7     1.761    0.045
          15   3   7     3.521    0.038
          16   3   7     0.548    0.146
          17   3   7     1.000    0.095
          18   3   7     2.324    0.052
          19   3   7     2.387    0.061
          20   3   7     2.049    0.063
          21   3   7     0.894    0.151
          22   3   7     0.447    0.313
         -23   4   7     1.225    0.139
         -22   4   7     0.894    0.129
         -21   4   7     0.632    0.166
         -20   4   7     1.789    0.061
         -19   4   7     2.302    0.059
         -18   4   7     3.975    0.042
         -17   4   7     1.761    0.051
         -16   4   7     6.458    0.046
         -15   4   7     4.754    0.039
         -14   4   7     2.000    0.038
         -13   4   7     0.837    0.072
         -12   4   7     7.029    0.043
         -11   4   7     1.975    0.030
         -10   4   7     6.473    0.037
          -9   4   7     1.949    0.023
          -8   4   7     4.183    0.027
          -7   4   7     7.785    0.039
          -6   4   7     6.986    0.037
          -5   4   7    10.621    0.048
          -4   4   7     9.176    0.044
          -3   4   7    12.145    0.056
          -2   4   7     3.873    0.026
          -1   4   7     4.438    0.027
           0   4   7     6.237    0.032
           1   4   7     7.861    0.041
           2   4   7    12.759    0.059
           3   4   7     2.345    0.023
           4   4   7     9.960    0.052
           5   4   7     2.258    0.024
           6   4   7     4.438    0.032
           7   4   7     5.050    0.034
           8   4   7     3.240    0.028
           9   4   7     3.564    0.031
          10   4   7     2.191    0.034
          11   4   7     2.490    0.036
          12   4   7     1.549    0.048
          13   4   7     2.966    0.037
          14   4   7     2.121    0.042
          15   4   7     1.517    0.063
          16   4   7     2.588    0.046
          17   4   7     1.225    0.102
          18   4   7     1.183    0.097
          19   4   7     1.414    0.078
          20   4   7     1.483    0.098
          21   4   7     1.000    0.145
         -23   5   7     0.775    0.252
         -22   5   7     1.304    0.111
         -21   5   7     1.517    0.089
         -20   5   7     2.345    0.055
         -19   5   7     1.897    0.058
         -18   5   7     1.581    0.073
         -17   5   7     1.949    0.059
         -16   5   7     1.732    0.064
         -15   5   7     2.470    0.043
         -14   5   7     2.049    0.044
         -13   5   7     4.074    0.039
         -12   5   7     1.449    0.055
         -11   5   7     9.317    0.060
         -10   5   7     5.550    0.040
          -9   5   7     4.919    0.033
          -8   5   7     6.863    0.045
          -7   5   7     6.723    0.046
          -6   5   7     5.550    0.041
          -5   5   7     5.532    0.041
          -4   5   7     7.127    0.050
          -3   5   7     1.378    0.029
          -2   5   7     2.793    0.027
          -1   5   7     1.844    0.024
           0   5   7     5.404    0.041
           1   5   7     5.857    0.039
           2   5   7     1.975    0.028
           3   5   7     5.196    0.042
           4   5   7     6.025    0.045
           5   5   7     4.207    0.036
           6   5   7     0.775    0.065
           7   5   7     3.194    0.034
           8   5   7     4.990    0.041
           9   5   7     3.592    0.036
          10   5   7     5.060    0.045
          11   5   7     3.225    0.039
          12   5   7     1.225    0.061
          13   5   7     3.240    0.043
          14   5   7     1.049    0.100
          15   5   7     2.646    0.053
          16   5   7     1.732    0.072
          17   5   7     1.225    0.114
          18   5   7     0.632    0.198
          19   5   7     1.517    0.096
          20   5   7     1.871    0.102
         -21   6   7     1.414    0.134
         -20   6   7     0.316    0.395
         -19   6   7     0.548    0.219
         -18   6   7     0.949    0.148
         -17   6   7     1.924    0.068
         -16   6   7     0.632    0.182
         -15   6   7     1.449    0.079
         -14   6   7     0.775    0.129
         -13   6   7     1.183    0.080
         -12   6   7     7.211    0.067
         -11   6   7     2.280    0.044
         -10   6   7     7.190    0.058
          -9   6   7     5.495    0.056
          -8   6   7     5.857    0.054
          -7   6   7     9.192    0.085
          -6   6   7     2.408    0.037
          -5   6   7     4.438    0.044
          -4   6   7     1.000    0.045
          -3   6   7     3.209    0.037
          -2   6   7     4.135    0.046
          -1   6   7     1.975    0.038
           0   6   7     3.464    0.040
           1   6   7     3.376    0.044
           2   6   7     4.528    0.052
           3   6   7     6.364    0.063
           4   6   7     0.548    0.146
           5   6   7     3.435    0.047
           6   6   7     5.310    0.054
           7   6   7     2.145    0.049
           8   6   7     5.874    0.052
           9   6   7     1.304    0.069
          10   6   7     3.728    0.047
          11   6   7     3.033    0.051
          12   6   7     1.673    0.075
          13   6   7     0.949    0.132
          14   6   7     1.414    0.092
          15   6   7     1.549    0.084
          16   6   7     0.949    0.158
          17   6   7     1.414    0.113
          18   6   7     1.897    0.082
          19   6   7     1.140    0.136
         -20   7   7     1.225    0.220
         -19   7   7     1.703    0.126
         -18   7   7     0.548    0.301
         -17   7   7     2.025    0.086
         -16   7   7     0.775    0.194
         -15   7   7     2.000    0.075
         -14   7   7     2.324    0.069
         -13   7   7     1.581    0.082
         -12   7   7     5.177    0.064
         -11   7   7     5.550    0.066
         -10   7   7     2.881    0.054
          -9   7   7     4.195    0.057
          -8   7   7     2.608    0.054
          -7   7   7     1.342    0.056
          -6   7   7     3.521    0.050
          -5   7   7     1.897    0.055
          -4   7   7     3.661    0.051
          -3   7   7     3.017    0.048
          -2   7   7     4.313    0.057
          -1   7   7     4.919    0.069
           0   7   7     1.897    0.058
           1   7   7     3.808    0.058
           2   7   7     0.316    0.253
           3   7   7     4.087    0.058
           4   7   7     0.837    0.120
           5   7   7     3.421    0.060
           6   7   7     3.808    0.067
           7   7   7     1.378    0.098
           8   7   7     3.332    0.051
           9   7   7     2.470    0.063
          10   7   7     3.098    0.056
          11   7   7     1.183    0.106
          12   7   7     1.949    0.085
          13   7   7     1.612    0.090
          14   7   7     2.449    0.071
          15   7   7     2.121    0.075
          16   7   7     0.548    0.256
          17   7   7     1.049    0.167
          18   7   7     1.304    0.150
         -18   8   7     2.569    0.165
         -17   8   7     0.632    0.411
         -16   8   7     1.342    0.168
         -15   8   7     1.183    0.228
         -14   8   7     0.837    0.281
         -13   8   7     3.808    0.093
         -12   8   7     3.000    0.102
         -11   8   7     1.183    0.190
         -10   8   7     4.858    0.103
          -9   8   7     1.897    0.108
          -8   8   7     1.871    0.104
          -7   8   7     2.191    0.107
          -6   8   7     2.236    0.092
          -5   8   7     1.817    0.107
          -4   8   7     1.095    0.123
          -3   8   7     0.894    0.274
          -2   8   7     4.359    0.106
          -1   8   7     3.755    0.105
           0   8   7     3.578    0.108
           1   8   7     1.581    0.117
           2   8   7     1.517    0.076
           3   8   7     1.789    0.073
           4   8   7     1.304    0.100
           5   8   7     1.095    0.128
           6   8   7     3.146    0.067
           7   8   7     2.608    0.081
           8   8   7     1.414    0.103
           9   8   7     2.049    0.093
          10   8   7     2.720    0.068
          11   8   7     1.703    0.097
          12   8   7     1.095    0.151
          13   8   7     1.844    0.089
          14   8   7     0.894    0.173
          15   8   7     0.632    0.514
          16   8   7     1.761    0.193
         -16   9   7     1.342    0.328
         -15   9   7     2.025    0.227
         -14   9   7     2.302    0.178
         -13   9   7     1.414    0.209
         -12   9   7     0.316    0.917
         -11   9   7     1.975    0.162
         -10   9   7     0.894    0.402
          -9   9   7     1.265    0.308
          -8   9   7     0.707    0.516
          -7   9   7     1.483    0.165
          -6   9   7     1.095    0.178
          -5   9   7     0.949    0.279
          -4   9   7     3.302    0.139
          -3   9   7     1.924    0.161
          -2   9   7     0.949    0.290
          -1   9   7     0.707    0.396
           0   9   7     2.828    0.152
           1   9   7     1.414    0.262
           2   9   7     3.899    0.151
           3   9   7     0.894    0.296
           4   9   7     1.483    0.175
           5   9   7     1.643    0.189
           6   9   7     2.387    0.117
           7   9   7     2.550    0.122
           8   9   7     1.517    0.214
           9   9   7     2.646    0.127
          10   9   7     0.894    0.285
          11   9   7     1.140    0.268
          13   9   7     1.342    0.272
          14   9   7     0.949    0.321
           1  10   7     0.548    0.657
           2  10   7     2.280    0.200
           3  10   7     1.581    0.237
           4  10   7     1.304    0.215
           7  10   7     1.761    0.165
           8  10   7     2.510    0.155
           9  10   7     1.844    0.190
          10  10   7     1.183    0.308
          11  10   7     1.897    0.337
         -25   0   8     1.924    0.104
         -24   0   8     1.265    0.119
         -23   0   8     1.140    0.114
         -22   0   8     3.225    0.060
         -21   0   8     1.517    0.119
         -20   0   8     3.271    0.055
         -19   0   8     2.569    0.053
         -18   0   8     4.483    0.045
         -17   0   8     1.304    0.065
         -16   0   8     0.632    0.111
         -15   0   8     4.087    0.042
         -14   0   8     1.483    0.051
         -13   0   8    11.367    0.083
         -12   0   8     6.760    0.052
         -11   0   8     4.254    0.036
         -10   0   8     8.608    0.056
          -9   0   8    11.023    0.056
          -8   0   8     8.683    0.054
          -7   0   8    18.831    0.105
          -6   0   8    19.517    0.102
          -5   0   8     1.517    0.030
          -4   0   8    19.819    0.116
          -3   0   8     3.912    0.032
          -2   0   8     0.949    0.042
          -1   0   8     5.612    0.040
           0   0   8     4.416    0.034
           1   0   8    21.017    0.127
           2   0   8    17.082    0.097
           3   0   8     1.140    0.044
           4   0   8     0.707    0.064
           5   0   8     1.483    0.034
           6   0   8     9.716    0.060
           7   0   8     4.506    0.037
           8   0   8     3.742    0.036
           9   0   8     3.688    0.037
          10   0   8     1.844    0.046
          11   0   8     0.316    0.206
          12   0   8     0.447    0.157
          13   0   8     0.632    0.119
          14   0   8     1.049    0.081
          15   0   8     5.215    0.053
          16   0   8     2.966    0.057
          17   0   8     1.265    0.087
          18   0   8     1.378    0.105
          19   0   8     2.236    0.076
          20   0   8     3.050    0.054
          21   0   8     0.775    0.187
          22   0   8     1.378    0.127
         -25   1   8     1.643    0.082
         -24   1   8     1.897    0.071
         -23   1   8     2.345    0.051
         -22   1   8     1.049    0.091
         -21   1   8     2.550    0.047
         -20   1   8     3.033    0.036
         -19   1   8     1.304    0.061
         -18   1   8     3.082    0.037
         -17   1   8     1.975    0.038
         -16   1   8     5.030    0.034
         -15   1   8     1.844    0.035
         -14   1   8     6.181    0.036
         -13   1   8     3.391    0.027
         -12   1   8     7.335    0.040
         -11   1   8     6.000    0.032
         -10   1   8     6.091    0.029
          -9   1   8     3.742    0.021
          -8   1   8    10.932    0.043
          -7   1   8    15.379    0.062
          -6   1   8     9.497    0.040
          -5   1   8    13.953    0.054
          -4   1   8    13.849    0.056
          -3   1   8    15.139    0.064
          -2   1   8     3.715    0.022
          -1   1   8    12.260    0.053
           0   1   8    30.333    0.124
           1   1   8    12.637    0.053
           2   1   8     7.556    0.035
           3   1   8     6.293    0.030
           4   1   8     7.190    0.033
           5   1   8     4.370    0.024
           6   1   8    10.119    0.044
           7   1   8     8.550    0.040
           8   1   8     8.025    0.039
           9   1   8     4.658    0.029
          10   1   8     3.000    0.025
          11   1   8     6.899    0.042
          12   1   8     4.743    0.033
          13   1   8     1.732    0.040
          14   1   8     3.406    0.032
          15   1   8     0.447    0.145
          16   1   8     0.316    0.221
          17   1   8     2.530    0.043
          18   1   8     1.975    0.056
          19   1   8     2.646    0.045
          20   1   8     1.378    0.076
          21   1   8     1.703    0.070
          22   1   8     1.449    0.086
         -25   2   8     1.342    0.116
         -24   2   8     0.949    0.126
         -23   2   8     1.897    0.071
         -22   2   8     1.732    0.064
         -21   2   8     1.225    0.078
         -20   2   8     1.761    0.054
         -19   2   8     1.789    0.050
         -18   2   8     1.095    0.068
         -17   2   8     5.648    0.036
         -16   2   8     1.183    0.055
         -15   2   8     3.987    0.031
         -14   2   8     7.772    0.044
         -13   2   8     3.592    0.026
         -12   2   8     5.586    0.032
         -11   2   8     2.683    0.024
         -10   2   8     2.864    0.021
          -9   2   8     3.332    0.023
          -8   2   8    14.046    0.055
          -7   2   8    13.387    0.052
          -6   2   8    18.512    0.072
          -5   2   8     4.416    0.024
          -4   2   8    14.721    0.057
          -3   2   8    26.524    0.101
          -2   2   8     3.178    0.019
          -1   2   8    22.483    0.086
           0   2   8    14.426    0.056
           1   2   8    13.176    0.054
           2   2   8     7.050    0.033
           3   2   8    10.555    0.045
           4   2   8     4.313    0.024
           5   2   8     5.958    0.030
           6   2   8     7.457    0.038
           7   2   8     6.626    0.035
           8   2   8     3.225    0.025
           9   2   8     5.376    0.033
          10   2   8     7.403    0.041
          11   2   8     1.844    0.033
          12   2   8     4.111    0.032
          13   2   8     1.183    0.055
          14   2   8     4.000    0.032
          15   2   8     0.316    0.206
          16   2   8     2.490    0.040
          17   2   8     2.811    0.039
          18   2   8     1.140    0.088
          19   2   8     1.549    0.071
          20   2   8     1.703    0.068
          21   2   8     1.581    0.073
          22   2   8     0.894    0.134
         -24   3   8     1.581    0.085
         -23   3   8     2.490    0.056
         -22   3   8     2.449    0.047
         -21   3   8     1.517    0.069
         -20   3   8     0.949    0.111
         -19   3   8     1.673    0.057
         -18   3   8     1.265    0.063
         -17   3   8     2.530    0.038
         -16   3   8     2.933    0.032
         -15   3   8     1.049    0.062
         -14   3   8     3.860    0.031
         -13   3   8     5.148    0.033
         -12   3   8     4.074    0.027
         -11   3   8     4.889    0.030
         -10   3   8     6.641    0.034
          -9   3   8     8.637    0.044
          -8   3   8     9.268    0.043
          -7   3   8     8.746    0.039
          -6   3   8     8.252    0.037
          -5   3   8    11.515    0.047
          -4   3   8    10.517    0.045
          -3   3   8    17.838    0.071
          -2   3   8    31.722    0.123
          -1   3   8     8.922    0.040
           0   3   8     9.110    0.040
           1   3   8     6.245    0.033
           2   3   8     3.821    0.025
           3   3   8     5.908    0.032
           4   3   8     3.000    0.022
           5   3   8     2.665    0.023
           6   3   8     6.641    0.035
           7   3   8     7.335    0.040
           8   3   8     4.135    0.028
           9   3   8     6.221    0.038
          10   3   8     2.366    0.032
          11   3   8     2.302    0.033
          12   3   8     3.950    0.035
          13   3   8     3.886    0.037
          14   3   8     2.098    0.043
          15   3   8     1.449    0.069
          16   3   8     0.707    0.120
          17   3   8     3.209    0.048
          18   3   8     2.302    0.052
          19   3   8     1.183    0.097
          20   3   8     0.775    0.148
          21   3   8     0.949    0.137
         -23   4   8     1.095    0.132
         -22   4   8     3.033    0.049
         -21   4   8     2.510    0.054
         -20   4   8     1.414    0.088
         -19   4   8     2.470    0.051
         -18   4   8     1.449    0.062
         -17   4   8     2.490    0.046
         -16   4   8     1.975    0.043
         -15   4   8     2.145    0.040
         -14   4   8     3.578    0.032
         -13   4   8     4.796    0.034
         -12   4   8     3.162    0.030
         -11   4   8     0.548    0.082
         -10   4   8     1.183    0.038
          -9   4   8     3.391    0.024
          -8   4   8     1.673    0.024
          -7   4   8    13.345    0.069
          -6   4   8     8.602    0.041
          -5   4   8     7.563    0.036
          -4   4   8     9.513    0.045
          -3   4   8     5.148    0.032
          -2   4   8     5.459    0.032
          -1   4   8     5.941    0.033
           0   4   8     4.494    0.028
           1   4   8     2.702    0.024
           2   4   8    10.129    0.049
           3   4   8     1.095    0.032
           4   4   8     3.098    0.026
           5   4   8     0.632    0.063
           6   4   8     3.376    0.028
           7   4   8     6.442    0.040
           8   4   8     3.821    0.031
           9   4   8     1.732    0.038
          10   4   8     4.637    0.038
          11   4   8     1.265    0.055
          12   4   8     0.775    0.090
          13   4   8     3.912    0.040
          14   4   8     2.302    0.046
          15   4   8     3.450    0.042
          16   4   8     2.098    0.062
          17   4   8     2.702    0.050
          18   4   8     2.258    0.055
          19   4   8     0.707    0.148
          20   4   8     0.949    0.163
          21   4   8     1.378    0.105
         -23   5   8     2.258    0.104
         -22   5   8     1.844    0.084
         -21   5   8     2.049    0.068
         -20   5   8     0.894    0.106
         -19   5   8     1.703    0.068
         -18   5   8     1.949    0.059
         -17   5   8     1.517    0.073
         -16   5   8     3.194    0.044
         -15   5   8     2.121    0.045
         -14   5   8     4.171    0.041
         -13   5   8     5.648    0.049
         -12   5   8     5.422    0.041
         -11   5   8     4.669    0.037
         -10   5   8     4.313    0.032
          -9   5   8     1.673    0.042
          -8   5   8     4.722    0.036
          -7   5   8     6.671    0.046
          -6   5   8     5.292    0.040
          -5   5   8     5.865    0.042
          -4   5   8     7.925    0.054
          -3   5   8     7.752    0.059
          -2   5   8     3.082    0.028
          -1   5   8     5.753    0.039
           0   5   8     6.841    0.045
           1   5   8     0.775    0.045
           2   5   8     1.871    0.027
           3   5   8     3.114    0.029
           4   5   8     1.140    0.044
           5   5   8     4.074    0.032
           6   5   8     0.447    0.112
           7   5   8     3.795    0.034
           8   5   8     3.017    0.038
           9   5   8     3.050    0.036
          10   5   8     1.483    0.057
          11   5   8     5.010    0.042
          12   5   8     2.490    0.042
          13   5   8     1.817    0.061
          14   5   8     3.050    0.046
          15   5   8     1.897    0.069
          16   5   8     3.688    0.049
          17   5   8     2.168    0.067
          18   5   8     0.837    0.149
          19   5   8     1.378    0.112
          20   5   8     1.549    0.103
         -21   6   8     2.074    0.087
         -20   6   8     3.162    0.055
         -19   6   8     0.949    0.158
         -18   6   8     2.302    0.072
         -17   6   8     1.304    0.088
         -16   6   8     3.082    0.054
         -15   6   8     1.924    0.065
         -14   6   8     1.975    0.068
         -13   6   8     1.378    0.062
         -12   6   8     3.847    0.044
         -11   6   8     1.449    0.062
         -10   6   8     2.683    0.041
          -9   6   8     2.793    0.038
          -8   6   8     4.940    0.044
          -7   6   8     3.050    0.036
          -6   6   8     5.357    0.047
          -5   6   8     4.483    0.041
          -4   6   8     5.244    0.046
          -3   6   8     3.017    0.033
          -2   6   8     4.159    0.059
          -1   6   8     2.168    0.042
           0   6   8     4.123    0.049
           1   6   8     2.049    0.049
           2   6   8     5.235    0.054
           3   6   8     9.000    0.086
           4   6   8     3.130    0.046
           5   6   8     1.378    0.069
           6   6   8     3.808    0.054
           7   6   8     3.987    0.049
           8   6   8     5.595    0.050
           9   6   8     4.290    0.045
          10   6   8     2.793    0.050
          11   6   8     1.844    0.071
          12   6   8     3.606    0.053
          13   6   8     2.408    0.056
          14   6   8     0.632    0.174
          15   6   8     3.162    0.052
          16   6   8     2.933    0.058
          17   6   8     1.225    0.135
          18   6   8     1.378    0.102
          19   6   8     0.632    0.324
         -20   7   8     1.049    0.286
         -19   7   8     1.817    0.107
         -18   7   8     0.548    0.265
         -17   7   8     0.775    0.181
         -16   7   8     1.581    0.082
         -15   7   8     2.449    0.063
         -14   7   8     2.145    0.072
         -13   7   8     1.449    0.100
         -12   7   8     1.265    0.099
         -11   7   8     0.447    0.302
         -10   7   8     1.871    0.061
          -9   7   8     4.648    0.051
          -8   7   8     5.941    0.063
          -7   7   8     3.256    0.045
          -6   7   8     3.619    0.048
          -5   7   8     2.366    0.046
          -4   7   8     3.114    0.050
          -3   7   8     4.135    0.054
          -2   7   8     2.864    0.051
          -1   7   8     1.789    0.064
           0   7   8     1.049    0.081
           1   7   8     7.308    0.094
           2   7   8     5.376    0.066
           3   7   8     2.098    0.057
           4   7   8     4.690    0.062
           5   7   8     3.550    0.062
           6   7   8     1.304    0.092
           7   7   8     4.062    0.058
           8   7   8     3.271    0.057
           9   7   8     2.345    0.064
          10   7   8     4.858    0.065
          11   7   8     2.214    0.066
          12   7   8     2.408    0.066
          13   7   8     0.447    0.280
          14   7   8     2.588    0.068
          15   7   8     1.643    0.097
          16   7   8     1.095    0.128
          17   7   8     0.775    0.200
         -18   8   8     1.949    0.246
         -17   8   8     1.049    0.296
         -16   8   8     1.049    0.267
         -15   8   8     0.707    0.325
         -13   8   8     2.168    0.106
         -12   8   8     1.449    0.162
         -11   8   8     1.643    0.140
         -10   8   8     3.701    0.095
          -9   8   8     1.140    0.167
          -8   8   8     3.950    0.092
          -7   8   8     3.592    0.096
          -6   8   8     3.362    0.100
          -5   8   8     2.214    0.093
          -4   8   8     3.098    0.097
          -3   8   8     1.612    0.143
          -2   8   8     2.000    0.110
          -1   8   8     4.648    0.114
           0   8   8     2.236    0.121
           1   8   8     2.775    0.058
           2   8   8     3.860    0.062
           3   8   8     2.702    0.068
           4   8   8     2.000    0.072
           5   8   8     1.549    0.097
           6   8   8     1.612    0.096
           7   8   8     2.324    0.086
           8   8   8     1.183    0.123
           9   8   8     1.000    0.145
          10   8   8     1.140    0.140
          11   8   8     1.517    0.115
          12   8   8     0.894    0.151
          13   8   8     2.168    0.092
          14   8   8     1.049    0.200
          15   8   8     0.894    0.352
         -16   9   8     1.304    0.303
         -14   9   8     1.612    0.254
         -13   9   8     0.447    0.805
         -12   9   8     0.548    0.520
         -11   9   8     1.975    0.157
         -10   9   8     1.049    0.243
          -9   9   8     4.195    0.108
          -8   9   8     2.757    0.112
          -7   9   8     2.846    0.146
          -6   9   8     0.837    0.359
          -5   9   8     0.707    0.361
          -4   9   8     1.817    0.193
          -3   9   8     2.449    0.145
          -2   9   8     3.688    0.160
          -1   9   8     0.707    0.361
           0   9   8     2.387    0.191
           1   9   8     1.225    0.343
           2   9   8     3.619    0.149
           3   9   8     0.548    0.484
           4   9   8     2.470    0.121
           5   9   8     1.183    0.216
           6   9   8     1.000    0.275
           7   9   8     1.612    0.186
           8   9   8     0.775    0.355
           9   9   8     1.000    0.300
          10   9   8     1.183    0.220
          11   9   8     2.429    0.163
          12   9   8     1.183    0.254
           0  10   8     0.894    0.425
           1  10   8     1.817    0.162
           2  10   8     1.612    0.242
           3  10   8     2.000    0.192
           4  10   8     2.429    0.148
           5  10   8     1.549    0.165
           6  10   8     2.000    0.155
           7  10   8     0.316    0.949
           8  10   8     1.265    0.206
           9  10   8     1.483    0.209
          10  10   8     0.894    0.447
         -25   0   9     2.627    0.095
         -24   0   9     0.837    0.209
         -23   0   9     1.817    0.074
         -22   0   9     2.387    0.061
         -21   0   9     0.316    0.427
         -20   0   9     3.146    0.056
         -19   0   9     2.345    0.060
         -18   0   9     1.732    0.061
         -17   0   9     1.140    0.083
         -16   0   9     2.324    0.047
         -15   0   9     0.894    0.084
         -14   0   9     2.864    0.040
         -13   0   9     6.340    0.050
         -12   0   9     9.644    0.071
         -11   0   9     6.000    0.047
         -10   0   9     4.111    0.029
          -9   0   9     0.894    0.050
          -8   0   9    10.658    0.064
          -7   0   9     1.897    0.032
          -6   0   9     4.416    0.034
          -5   0   9     6.042    0.041
          -4   0   9     6.716    0.043
          -3   0   9     3.592    0.032
          -2   0   9     9.225    0.058
          -1   0   9     3.688    0.031
           0   0   9     5.788    0.041
           1   0   9     7.714    0.049
           2   0   9     3.715    0.032
           3   0   9     1.140    0.035
           4   0   9    13.465    0.078
           5   0   9     9.006    0.056
           6   0   9     3.755    0.035
           7   0   9     3.701    0.035
           8   0   9    10.574    0.076
           9   0   9     2.345    0.038
          10   0   9     1.703    0.041
          11   0   9     7.490    0.061
          12   0   9     4.461    0.046
          13   0   9     3.017    0.045
          14   0   9     2.881    0.047
          15   0   9     2.121    0.061
          16   0   9     0.548    0.210
          17   0   9     4.012    0.051
          18   0   9     2.098    0.069
          19   0   9     1.761    0.097
          20   0   9     2.191    0.068
          21   0   9     0.447    0.447
          22   0   9     0.949    0.274
         -25   1   9     2.258    0.062
         -24   1   9     1.549    0.084
         -23   1   9     2.302    0.052
         -22   1   9     1.897    0.058
         -21   1   9     1.304    0.077
         -20   1   9     1.643    0.058
         -19   1   9     1.449    0.059
         -18   1   9     2.828    0.035
         -17   1   9     2.302    0.035
         -16   1   9     5.422    0.035
         -15   1   9     1.643    0.037
         -14   1   9     1.673    0.036
         -13   1   9     3.860    0.027
         -12   1   9     8.216    0.044
         -11   1   9     6.488    0.032
         -10   1   9     5.967    0.028
          -9   1   9     8.173    0.034
          -8   1   9     5.683    0.028
          -7   1   9     6.760    0.032
          -6   1   9     4.099    0.023
          -5   1   9    10.798    0.045
          -4   1   9     6.156    0.029
          -3   1   9    11.849    0.048
          -2   1   9    19.246    0.074
          -1   1   9    11.773    0.048
           0   1   9    14.290    0.056
           1   1   9    11.623    0.047
           2   1   9     5.710    0.028
           3   1   9     1.342    0.026
           4   1   9     4.254    0.025
           5   1   9     6.907    0.033
           6   1   9     3.286    0.024
           7   1   9     3.688    0.026
           8   1   9     1.140    0.039
           9   1   9     1.871    0.029
          10   1   9     2.966    0.027
          11   1   9     2.588    0.031
          12   1   9     4.848    0.034
          13   1   9     3.821    0.033
          14   1   9     3.332    0.033
          15   1   9     4.195    0.033
          16   1   9     1.449    0.055
          17   1   9     1.844    0.054
          18   1   9     2.915    0.039
          19   1   9     2.510    0.054
          20   1   9     2.387    0.059
          21   1   9     1.140    0.096
          22   1   9     0.775    0.174
         -24   2   9     1.871    0.072
         -23   2   9     1.049    0.110
         -22   2   9     2.145    0.049
         -21   2   9     0.707    0.134
         -20   2   9     3.017    0.045
         -19   2   9     2.510    0.044
         -18   2   9     1.612    0.050
         -17   2   9     5.167    0.034
         -16   2   9     4.219    0.032
         -15   2   9     5.109    0.036
         -14   2   9     3.209    0.030
         -13   2   9     2.588    0.029
         -12   2   9     1.049    0.043
         -11   2   9     2.121    0.024
         -10   2   9     6.140    0.032
          -9   2   9     6.325    0.031
          -8   2   9     8.877    0.037
          -7   2   9    13.468    0.052
          -6   2   9     8.216    0.037
          -5   2   9     7.000    0.032
          -4   2   9    11.380    0.047
          -3   2   9    18.188    0.072
          -2   2   9    16.041    0.063
          -1   2   9    22.289    0.085
           0   2   9    17.050    0.068
           1   2   9    10.483    0.045
           2   2   9     9.899    0.043
           3   2   9     7.537    0.035
           4   2   9     4.313    0.024
           5   2   9     5.958    0.031
           6   2   9     6.181    0.033
           7   2   9     5.070    0.030
           8   2   9     1.975    0.028
           9   2   9     4.159    0.028
          10   2   9     3.847    0.031
          11   2   9     1.342    0.045
          12   2   9     4.254    0.032
          13   2   9     1.342    0.048
          14   2   9     3.592    0.033
          15   2   9     1.517    0.053
          16   2   9     2.864    0.038
          17   2   9     1.732    0.064
          18   2   9     1.140    0.088
          19   2   9     2.236    0.054
          20   2   9     1.000    0.110
          21   2   9     1.703    0.073
         -24   3   9     0.707    0.177
         -23   3   9     0.894    0.140
         -22   3   9     2.366    0.055
         -21   3   9     0.775    0.129
         -20   3   9     0.632    0.142
         -19   3   9     1.517    0.063
         -18   3   9     2.280    0.048
         -17   3   9     4.980    0.036
         -16   3   9     2.098    0.038
         -15   3   9     4.658    0.033
         -14   3   9     0.316    0.174
         -13   3   9     3.332    0.030
         -12   3   9     2.627    0.029
         -11   3   9     3.286    0.024
         -10   3   9     5.648    0.031
          -9   3   9     2.280    0.024
          -8   3   9    11.367    0.050
          -7   3   9     4.806    0.026
          -6   3   9    10.872    0.046
          -5   3   9    16.407    0.069
          -4   3   9     8.473    0.038
          -3   3   9     9.854    0.042
          -2   3   9     5.822    0.028
          -1   3   9     2.324    0.019
           0   3   9     1.095    0.027
           1   3   9     3.406    0.022
           2   3   9     3.286    0.023
           3   3   9     3.987    0.025
           4   3   9     2.280    0.022
           5   3   9     2.775    0.023
           6   3   9     5.000    0.030
           7   3   9     7.463    0.042
           8   3   9     2.775    0.027
           9   3   9     2.191    0.030
          10   3   9     1.643    0.040
          11   3   9     4.604    0.034
          12   3   9     2.049    0.041
          13   3   9     4.135    0.037
          14   3   9     1.183    0.063
          15   3   9     1.095    0.078
          16   3   9     1.673    0.057
          17   3   9     1.414    0.071
          18   3   9     1.549    0.068
          19   3   9     1.378    0.087
          20   3   9     1.000    0.115
          21   3   9     0.837    0.149
         -23   4   9     1.612    0.081
         -22   4   9     0.316    0.379
         -21   4   9     0.949    0.116
         -20   4   9     0.316    0.316
         -19   4   9     2.098    0.057
         -18   4   9     2.408    0.048
         -17   4   9     2.191    0.048
         -16   4   9     4.012    0.036
         -15   4   9     0.894    0.078
         -14   4   9     1.342    0.052
         -13   4   9     3.633    0.032
         -12   4   9     4.243    0.033
         -11   4   9     4.604    0.029
         -10   4   9     3.950    0.027
          -9   4   9     7.463    0.040
          -8   4   9     5.459    0.031
          -7   4   9     5.612    0.032
          -6   4   9     8.485    0.044
          -5   4   9     7.746    0.041
          -4   4   9     7.218    0.039
          -3   4   9     6.656    0.036
          -2   4   9     7.253    0.039
          -1   4   9     5.040    0.031
           0   4   9     2.665    0.023
           1   4   9     1.517    0.026
           2   4   9     6.723    0.042
           3   4   9     5.950    0.039
           4   4   9     1.342    0.037
           5   4   9     7.622    0.050
           6   4   9     0.775    0.065
           7   4   9     0.632    0.079
           8   4   9     2.665    0.032
           9   4   9     3.286    0.033
          10   4   9     2.049    0.039
          11   4   9     6.132    0.046
          12   4   9     0.949    0.079
          13   4   9     1.897    0.045
          14   4   9     3.332    0.042
          15   4   9     1.844    0.054
          16   4   9     0.837    0.125
          17   4   9     1.483    0.081
          18   4   9     2.098    0.057
          19   4   9     1.342    0.108
          20   4   9     1.095    0.123
         -22   5   9     0.949    0.169
         -21   5   9     1.378    0.091
         -20   5   9     1.612    0.081
         -19   5   9     1.342    0.086
         -18   5   9     2.530    0.049
         -17   5   9     2.049    0.054
         -16   5   9     5.119    0.046
         -15   5   9     1.871    0.051
         -14   5   9     2.646    0.045
         -13   5   9     0.837    0.078
         -12   5   9     0.894    0.078
         -11   5   9     4.347    0.037
         -10   5   9     3.033    0.031
          -9   5   9     4.254    0.035
          -8   5   9     5.128    0.040
          -7   5   9     4.494    0.034
          -6   5   9     3.194    0.030
          -5   5   9     6.083    0.043
          -4   5   9     5.367    0.039
          -3   5   9     5.167    0.035
          -2   5   9     2.074    0.029
          -1   5   9     8.222    0.052
           0   5   9     7.733    0.051
           1   5   9     1.414    0.032
           2   5   9     6.148    0.041
           3   5   9     3.728    0.031
           4   5   9    10.597    0.067
           5   5   9     5.215    0.040
           6   5   9     7.376    0.054
           7   5   9     1.449    0.048
           8   5   9     1.342    0.056
           9   5   9     3.256    0.040
          10   5   9     1.000    0.075
          11   5   9     3.098    0.037
          12   5   9     3.975    0.044
          13   5   9     0.316    0.316
          14   5   9     1.483    0.074
          15   5   9     1.483    0.074
          16   5   9     2.025    0.069
          17   5   9     1.265    0.099
          18   5   9     1.000    0.140
          19   5   9     0.000    0.100
         -21   6   9     0.548    0.274
         -20   6   9     1.183    0.139
         -19   6   9     1.581    0.095
         -18   6   9     1.049    0.105
         -17   6   9     2.074    0.070
         -16   6   9     1.095    0.110
         -15   6   9     3.162    0.049
         -14   6   9     1.549    0.071
         -13   6   9     4.405    0.047
         -12   6   9     4.087    0.044
         -11   6   9     1.612    0.059
         -10   6   9     7.287    0.059
          -9   6   9     5.187    0.040
          -8   6   9     3.924    0.038
          -7   6   9     2.236    0.040
          -6   6   9     5.404    0.048
          -5   6   9     3.286    0.035
          -4   6   9     6.181    0.050
          -3   6   9     3.066    0.034
          -2   6   9     6.716    0.062
          -1   6   9     3.507    0.041
           0   6   9     3.194    0.041
           1   6   9     7.589    0.073
           2   6   9     1.342    0.052
           3   6   9     6.542    0.064
           4   6   9     3.098    0.050
           5   6   9     4.722    0.049
           6   6   9     1.673    0.060
           7   6   9     3.808    0.043
           8   6   9     1.924    0.052
           9   6   9     2.168    0.051
          10   6   9     2.214    0.056
          11   6   9     2.236    0.063
          12   6   9     3.033    0.051
          13   6   9     3.493    0.056
          14   6   9     0.837    0.143
          15   6   9     1.265    0.103
          16   6   9     0.775    0.168
          17   6   9     0.775    0.174
          18   6   9     1.140    0.153
         -20   7   9     0.837    0.311
         -19   7   9     2.490    0.114
         -18   7   9     0.894    0.168
         -17   7   9     0.837    0.185
         -16   7   9     0.632    0.229
         -15   7   9     0.707    0.212
         -14   7   9     2.408    0.077
         -13   7   9     1.732    0.095
         -12   7   9     2.510    0.066
         -11   7   9     4.754    0.061
         -10   7   9     1.000    0.100
          -9   7   9     2.408    0.048
          -8   7   9     1.342    0.060
          -7   7   9     0.632    0.119
          -6   7   9     4.733    0.058
          -5   7   9     2.121    0.049
          -4   7   9     0.548    0.155
          -3   7   9     6.140    0.075
          -2   7   9     4.848    0.064
          -1   7   9     3.912    0.060
           0   7   9     2.683    0.050
           1   7   9     5.710    0.069
           2   7   9     3.271    0.055
           3   7   9     3.000    0.055
           4   7   9     2.098    0.062
           5   7   9     2.449    0.063
           6   7   9     1.140    0.083
           7   7   9     1.949    0.064
           8   7   9     1.183    0.110
           9   7   9     2.236    0.069
          10   7   9     2.145    0.075
          11   7   9     1.049    0.138
          12   7   9     2.720    0.061
          13   7   9     0.548    0.283
          14   7   9     0.775    0.207
          15   7   9     1.140    0.132
          16   7   9     0.632    0.293
          17   7   9     0.894    0.229
         -17   8   9     1.304    0.203
         -16   8   9     1.049    0.257
         -15   8   9     1.183    0.177
         -14   8   9     2.324    0.105
         -13   8   9     1.924    0.135
         -12   8   9     2.490    0.100
         -11   8   9     0.707    0.354
         -10   8   9     3.209    0.095
          -9   8   9     1.483    0.145
          -8   8   9     1.975    0.116
          -7   8   9     2.258    0.095
          -6   8   9     3.633    0.084
          -5   8   9     1.817    0.088
          -4   8   9     3.493    0.097
          -3   8   9     2.214    0.120
          -2   8   9     0.837    0.209
          -1   8   9     1.414    0.159
           0   8   9     1.140    0.096
           1   8   9     0.707    0.141
           2   8   9     2.449    0.067
           3   8   9     1.414    0.099
           4   8   9     0.775    0.155
           5   8   9     2.757    0.069
           6   8   9     1.304    0.104
           7   8   9     1.517    0.089
           8   8   9     2.627    0.078
           9   8   9     1.449    0.097
          10   8   9     0.447    0.302
          11   8   9     0.837    0.185
          12   8   9     1.095    0.164
          13   8   9     1.265    0.142
          14   8   9     1.414    0.216
          15   8   9     0.707    0.460
         -16   9   9     2.049    0.285
         -15   9   9     0.316    0.901
         -14   9   9     2.258    0.168
         -13   9   9     1.732    0.228
         -12   9   9     1.871    0.206
         -11   9   9     2.983    0.106
         -10   9   9     1.924    0.146
          -9   9   9     3.271    0.113
          -8   9   9     1.049    0.215
          -7   9   9     3.912    0.151
          -6   9   9     1.049    0.272
          -5   9   9     2.145    0.177
          -4   9   9     2.966    0.155
          -3   9   9     1.265    0.217
          -2   9   9     1.703    0.208
          -1   9   9     2.933    0.170
           0   9   9     0.837    0.526
           1   9   9     0.775    0.542
           2   9   9     1.183    0.228
           3   9   9     1.703    0.159
           4   9   9     1.095    0.233
           5   9   9     1.897    0.155
           6   9   9     3.146    0.118
           7   9   9     1.095    0.269
           8   9   9     2.236    0.148
           9   9   9     1.265    0.202
          10   9   9     1.924    0.179
          11   9   9     0.949    0.300
          12   9   9     0.775    0.445
          13   9   9     2.025    0.202
          -1  10   9     1.225    0.298
           0  10   9     1.265    0.304
           1  10   9     0.949    0.401
           2  10   9     0.837    0.496
           3  10   9     1.342    0.246
           4  10   9     1.761    0.196
           5  10   9     0.837    0.323
           6  10   9     2.025    0.153
           7  10   9     1.844    0.184
           9  10   9     1.049    0.343
         -25   0  10     0.548    0.393
         -24   0  10     1.140    0.145
         -23   0  10     0.775    0.181
         -22   0  10     1.761    0.082
         -21   0  10     1.975    0.066
         -20   0  10     1.817    0.063
         -19   0  10     6.716    0.059
         -18   0  10     5.060    0.047
         -17   0  10     1.924    0.052
         -16   0  10     1.342    0.067
         -15   0  10     5.762    0.050
         -14   0  10     1.612    0.050
         -13   0  10     1.095    0.064
         -12   0  10     7.810    0.059
         -11   0  10     5.329    0.036
         -10   0  10     7.050    0.043
          -9   0  10     2.345    0.030
          -8   0  10     0.447    0.112
          -7   0  10     0.837    0.054
          -6   0  10     3.209    0.030
          -5   0  10     7.681    0.049
          -4   0  10     2.280    0.029
          -3   0  10     2.302    0.028
          -2   0  10    10.237    0.061
          -1   0  10    13.751    0.078
           0   0  10     9.317    0.056
           1   0  10     7.925    0.051
           2   0  10    25.505    0.151
           3   0  10    13.300    0.077
           4   0  10     4.219    0.034
           5   0  10     1.265    0.043
           6   0  10     1.378    0.044
           7   0  10     5.158    0.048
           8   0  10     1.095    0.055
           9   0  10     4.990    0.043
          10   0  10     0.316    0.237
          11   0  10     0.775    0.097
          12   0  10     6.738    0.058
          13   0  10     1.703    0.065
          14   0  10     1.304    0.084
          15   0  10     0.632    0.198
          16   0  10     1.549    0.077
          17   0  10     2.258    0.069
          18   0  10     0.316    0.411
          19   0  10     0.837    0.185
          20   0  10     0.447    0.313
          21   0  10     1.225    0.159
         -25   1  10     1.789    0.087
         -24   1  10     0.775    0.136
         -23   1  10     1.378    0.073
         -22   1  10     1.789    0.053
         -21   1  10     2.470    0.043
         -20   1  10     3.302    0.039
         -19   1  10     2.627    0.038
         -18   1  10     6.148    0.038
         -17   1  10     7.029    0.041
         -16   1  10     4.427    0.033
         -15   1  10     0.949    0.058
         -14   1  10     4.701    0.032
         -13   1  10     6.099    0.036
         -12   1  10     9.539    0.050
         -11   1  10     3.362    0.024
         -10   1  10     7.155    0.034
          -9   1  10     6.356    0.031
          -8   1  10     9.623    0.043
          -7   1  10     9.576    0.041
          -6   1  10     1.517    0.023
          -5   1  10     2.098    0.019
          -4   1  10     9.497    0.042
          -3   1  10    11.925    0.049
          -2   1  10    20.219    0.079
          -1   1  10     9.747    0.042
           0   1  10     1.732    0.023
           1   1  10    20.990    0.082
           2   1  10     9.618    0.042
           3   1  10    23.620    0.091
           4   1  10     4.347    0.025
           5   1  10     6.753    0.034
           6   1  10    11.537    0.051
           7   1  10     8.155    0.043
           8   1  10     7.490    0.041
           9   1  10     3.661    0.027
          10   1  10     4.658    0.032
          11   1  10     2.881    0.031
          12   1  10     1.949    0.033
          13   1  10     3.098    0.032
          14   1  10     1.517    0.046
          16   1  10     1.378    0.062
          17   1  10     0.775    0.136
          18   1  10     0.894    0.095
          19   1  10     1.265    0.087
          20   1  10     0.707    0.141
          21   1  10     1.049    0.129
         -24   2  10     2.608    0.052
         -23   2  10     1.378    0.076
         -22   2  10     2.191    0.048
         -21   2  10     3.194    0.038
         -20   2  10     3.302    0.041
         -19   2  10     5.138    0.041
         -18   2  10     3.421    0.035
         -17   2  10     3.406    0.032
         -16   2  10     2.739    0.033
         -15   2  10     5.975    0.038
         -14   2  10     4.604    0.031
         -13   2  10     6.261    0.037
         -12   2  10     5.050    0.029
         -11   2  10    14.188    0.065
         -10   2  10     1.924    0.026
          -9   2  10     3.755    0.024
          -8   2  10     3.674    0.022
          -7   2  10     2.490    0.022
          -6   2  10     8.337    0.038
          -5   2  10     2.236    0.020
          -4   2  10     1.265    0.024
          -3   2  10     2.214    0.020
          -2   2  10     4.980    0.026
          -1   2  10     7.007    0.033
           0   2  10     9.138    0.040
           1   2  10    11.836    0.050
           2   2  10    14.471    0.059
           3   2  10     3.178    0.024
           4   2  10     7.211    0.035
           5   2  10     5.814    0.031
           6   2  10     1.789    0.028
           7   2  10     3.098    0.026
           8   2  10     8.643    0.046
           9   2  10     7.280    0.045
          10   2  10     2.236    0.034
          11   2  10     0.707    0.085
          12   2  10     3.987    0.033
          13   2  10     2.025    0.037
          14   2  10     1.483    0.047
          15   2  10     1.449    0.055
          16   2  10     0.632    0.126
          17   2  10     3.000    0.042
          18   2  10     1.871    0.064
          19   2  10     1.414    0.081
          20   2  10     0.949    0.116
          21   2  10     0.837    0.167
         -24   3  10     0.894    0.134
         -23   3  10     3.162    0.049
         -22   3  10     3.479    0.043
         -21   3  10     2.588    0.046
         -20   3  10     4.099    0.037
         -19   3  10     1.304    0.073
         -18   3  10     3.550    0.039
         -17   3  10     1.000    0.085
         -16   3  10     5.925    0.039
         -15   3  10     7.029    0.042
         -14   3  10     4.037    0.031
         -13   3  10     0.837    0.072
         -12   3  10     2.236    0.029
         -11   3  10     3.435    0.023
         -10   3  10     7.603    0.040
          -9   3  10     4.940    0.029
          -8   3  10     4.290    0.024
          -7   3  10     5.648    0.028
          -6   3  10     2.408    0.021
          -5   3  10    13.435    0.056
          -4   3  10     4.680    0.026
          -3   3  10    11.958    0.051
          -2   3  10     9.716    0.043
          -1   3  10     2.510    0.020
           0   3  10     8.319    0.039
           1   3  10     7.583    0.037
           2   3  10     6.465    0.033
           3   3  10     6.173    0.032
           4   3  10     6.293    0.037
           5   3  10     3.286    0.024
           6   3  10     5.874    0.034
           7   3  10     7.817    0.043
           8   3  10     2.121    0.031
           9   3  10     3.688    0.031
          10   3  10     2.702    0.033
          11   3  10     4.037    0.035
          12   3  10     0.316    0.221
          13   3  10     4.147    0.036
          14   3  10     1.183    0.076
          15   3  10     1.342    0.075
          16   3  10     2.683    0.050
          17   3  10     1.673    0.063
          18   3  10     1.949    0.064
          19   3  10     1.643    0.070
          20   3  10     1.871    0.083
         -23   4  10     1.049    0.129
         -22   4  10     2.550    0.063
         -21   4  10     3.271    0.046
         -20   4  10     2.280    0.057
         -19   4  10     2.366    0.046
         -18   4  10     1.342    0.075
         -17   4  10     1.924    0.052
         -16   4  10     1.817    0.047
         -15   4  10     2.214    0.038
         -14   4  10     4.970    0.036
         -13   4  10     4.528    0.034
         -12   4  10     5.983    0.038
         -11   4  10     3.606    0.026
         -10   4  10     1.817    0.036
          -9   4  10     1.581    0.032
          -8   4  10     5.394    0.032
          -7   4  10     2.933    0.024
          -6   4  10     6.442    0.035
          -5   4  10     4.135    0.025
          -4   4  10     9.757    0.056
          -3   4  10    10.761    0.062
          -2   4  10     5.468    0.034
          -1   4  10    12.700    0.072
           0   4  10     5.413    0.034
           1   4  10     7.778    0.046
           2   4  10     4.062    0.030
           3   4  10     3.033    0.028
           4   4  10     4.301    0.030
           5   4  10     5.477    0.036
           6   4  10     4.472    0.032
           7   4  10     7.169    0.045
           8   4  10     6.957    0.045
           9   4  10     3.130    0.032
          10   4  10     2.757    0.036
          11   4  10     1.703    0.047
          12   4  10     1.703    0.050
          13   4  10     0.447    0.212
          14   4  10     0.949    0.100
          15   4  10     2.828    0.051
          16   4  10     1.095    0.091
          17   4  10     1.732    0.069
          18   4  10     1.975    0.066
          19   4  10     0.707    0.191
          20   4  10     0.707    0.191
         -22   5  10     0.632    0.229
         -21   5  10     1.612    0.081
         -20   5  10     1.378    0.102
         -19   5  10     1.789    0.067
         -18   5  10     1.673    0.063
         -17   5  10     1.378    0.076
         -16   5  10     2.000    0.055
         -15   5  10     3.606    0.043
         -14   5  10     3.391    0.037
         -13   5  10     4.701    0.039
         -12   5  10     2.345    0.038
         -11   5  10     8.562    0.052
         -10   5  10     3.873    0.035
          -9   5  10     5.128    0.040
          -8   5  10     2.449    0.033
          -7   5  10     6.229    0.046
          -6   5  10     6.156    0.043
          -5   5  10     6.269    0.039
          -4   5  10     3.924    0.029
          -3   5  10     7.036    0.047
          -2   5  10     3.701    0.028
          -1   5  10     4.648    0.034
           0   5  10     0.548    0.082
           1   5  10     2.898    0.029
           2   5  10     4.669    0.034
           3   5  10     3.701    0.032
           4   5  10     8.597    0.058
           5   5  10     6.573    0.051
           6   5  10     4.754    0.041
           7   5  10     2.811    0.036
           8   5  10     3.082    0.039
           9   5  10     1.549    0.052
          10   5  10     1.761    0.051
          11   5  10     1.949    0.046
          12   5  10     2.302    0.052
          13   5  10     4.000    0.047
          14   5  10     0.775    0.129
          15   5  10     2.510    0.056
          16   5  10     1.975    0.063
          17   5  10     1.817    0.074
          18   5  10     1.304    0.115
          19   5  10     1.612    0.115
         -21   6  10     0.837    0.185
         -20   6  10     1.095    0.141
         -19   6  10     0.837    0.161
         -18   6  10     2.757    0.060
         -17   6  10     2.366    0.063
         -16   6  10     2.569    0.060
         -15   6  10     2.168    0.060
         -14   6  10     3.464    0.046
         -13   6  10     1.761    0.062
         -12   6  10     3.715    0.047
         -11   6  10     2.757    0.042
         -10   6  10     3.256    0.035
          -9   6  10     5.109    0.045
          -8   6  10     1.703    0.047
          -7   6  10     0.548    0.110
          -6   6  10     3.271    0.037
          -5   6  10     3.421    0.035
          -4   6  10     7.778    0.061
          -3   6  10     5.225    0.048
          -2   6  10     5.550    0.068
          -1   6  10     2.214    0.038
           0   6  10     4.074    0.044
           1   6  10     2.236    0.040
           2   6  10    11.942    0.103
           3   6  10     8.837    0.083
           4   6  10     2.236    0.045
           5   6  10     3.782    0.042
           6   6  10     3.114    0.045
           7   6  10     2.214    0.054
           8   6  10     0.632    0.158
           9   6  10     3.347    0.046
          10   6  10     1.414    0.081
          11   6  10     4.074    0.053
          12   6  10     1.643    0.073
          13   6  10     1.449    0.086
          14   6  10     1.342    0.097
          15   6  10     0.775    0.168
          16   6  10     2.049    0.078
          17   6  10     0.775    0.187
          18   6  10     0.447    0.402
         -20   7  10     0.837    0.329
         -19   7  10     0.632    0.379
         -18   7  10     2.121    0.097
         -17   7  10     2.449    0.076
         -16   7  10     3.209    0.065
         -15   7  10     1.549    0.084
         -14   7  10     1.517    0.099
         -13   7  10     0.316    0.411
         -12   7  10     1.581    0.079
         -11   7  10     1.517    0.079
         -10   7  10     1.517    0.079
          -9   7  10     2.449    0.043
          -8   7  10     3.162    0.051
          -7   7  10     3.521    0.057
          -6   7  10     4.290    0.064
          -5   7  10     1.975    0.053
          -4   7  10     3.633    0.051
          -3   7  10     3.578    0.053
          -2   7  10     4.099    0.063
          -1   7  10     4.171    0.056
           0   7  10     2.683    0.052
           1   7  10     4.539    0.062
           2   7  10     0.837    0.120
           3   7  10     5.020    0.066
           4   7  10     5.040    0.075
           5   7  10     1.949    0.069
           6   7  10     1.449    0.090
           7   7  10     2.191    0.066
           8   7  10     2.000    0.070
           9   7  10     1.449    0.097
          10   7  10     2.470    0.071
          11   7  10     1.000    0.130
          12   7  10     2.025    0.094
          13   7  10     1.414    0.106
          14   7  10     1.265    0.107
          15   7  10     0.837    0.161
          16   7  10     1.049    0.153
         -17   8  10     2.490    0.159
         -16   8  10     1.643    0.146
         -15   8  10     1.483    0.169
         -14   8  10     1.342    0.145
         -13   8  10     2.864    0.105
         -12   8  10     3.066    0.096
         -11   8  10     0.632    0.411
         -10   8  10     1.183    0.216
          -9   8  10     2.145    0.103
          -8   8  10     3.633    0.088
          -7   8  10     4.147    0.092
          -6   8  10     1.897    0.095
          -5   8  10     3.376    0.083
          -4   8  10     1.761    0.145
          -3   8  10     2.828    0.117
          -2   8  10     2.191    0.121
          -1   8  10     2.429    0.076
           0   8  10     1.871    0.078
           1   8  10     4.336    0.068
           2   8  10     1.949    0.077
           3   8  10     2.757    0.067
           4   8  10     2.098    0.081
           5   8  10     2.608    0.075
           6   8  10     1.225    0.118
           7   8  10     2.588    0.068
           9   8  10     2.236    0.083
          10   8  10     1.378    0.116
          11   8  10     2.429    0.080
          12   8  10     2.302    0.083
          13   8  10     1.000    0.200
          14   8  10     1.449    0.221
         -15   9  10     1.225    0.400
         -14   9  10     1.140    0.268
         -13   9  10     1.225    0.249
         -12   9  10     1.378    0.203
         -11   9  10     1.183    0.228
         -10   9  10     1.095    0.246
          -9   9  10     0.894    0.268
          -8   9  10     1.378    0.178
          -7   9  10     2.098    0.117
          -6   9  10     2.345    0.162
          -5   9  10     1.897    0.203
          -4   9  10     1.378    0.265
          -3   9  10     1.612    0.217
          -2   9  10     2.025    0.195
          -1   9  10     2.811    0.181
           0   9  10     1.183    0.410
           1   9  10     0.949    0.285
           2   9  10     1.265    0.210
           3   9  10     0.632    0.308
           4   9  10     1.761    0.139
           5   9  10     2.915    0.118
           6   9  10     1.000    0.240
           7   9  10     2.608    0.117
           8   9  10     1.000    0.340
           9   9  10     1.183    0.194
          10   9  10     2.302    0.150
          11   9  10     1.183    0.283
          12   9  10     1.095    0.356
          -2  10  10     1.095    0.365
          -1  10  10     1.549    0.226
           0  10  10     1.643    0.186
           1  10  10     1.000    0.345
           2  10  10     1.183    0.342
           3  10  10     1.265    0.281
           4  10  10     0.837    0.424
           5  10  10     0.316    0.980
           6  10  10     1.049    0.310
           7  10  10     0.447    0.716
           8  10  10     1.414    0.216
         -25   0  11     0.632    0.364
         -24   0  11     1.483    0.128
         -23   0  11     0.894    0.179
         -22   0  11     0.548    0.256
         -21   0  11     1.643    0.091
         -20   0  11     3.633    0.054
         -19   0  11     2.236    0.058
         -18   0  11     2.490    0.052
         -17   0  11     2.074    0.051
         -16   0  11     6.892    0.057
         -15   0  11     0.316    0.237
         -14   0  11     0.447    0.168
         -13   0  11     2.145    0.040
         -12   0  11     1.549    0.045
         -11   0  11     9.695    0.058
         -10   0  11     3.564    0.034
          -9   0  11     7.694    0.053
          -8   0  11     5.089    0.039
          -7   0  11    10.469    0.064
          -6   0  11     1.732    0.032
          -5   0  11    16.087    0.090
          -4   0  11    14.192    0.081
          -3   0  11    16.589    0.093
          -2   0  11     4.572    0.037
          -1   0  11    14.202    0.081
           0   0  11    33.369    0.180
           1   0  11     3.795    0.032
           2   0  11    16.174    0.091
           3   0  11     4.950    0.038
           4   0  11     0.707    0.085
           5   0  11    13.943    0.085
           6   0  11     3.162    0.036
           7   0  11     8.056    0.061
           8   0  11     4.899    0.043
           9   0  11     2.608    0.046
          10   0  11     3.688    0.042
          11   0  11     3.912    0.045
          12   0  11     2.025    0.052
          13   0  11     2.049    0.061
          14   0  11     1.049    0.110
          15   0  11     1.817    0.077
          16   0  11     2.608    0.061
          17   0  11     2.646    0.059
          18   0  11     0.894    0.162
          19   0  11     0.775    0.232
          20   0  11     1.342    0.145
         -24   1  11     2.302    0.054
         -23   1  11     0.707    0.134
         -22   1  11     2.121    0.047
         -21   1  11     2.121    0.047
         -20   1  11     3.821    0.037
         -19   1  11     3.728    0.035
         -18   1  11     1.000    0.070
         -17   1  11     2.646    0.032
         -16   1  11     2.025    0.035
         -15   1  11     1.095    0.055
         -14   1  11     3.050    0.028
         -13   1  11     1.304    0.042
         -12   1  11     1.975    0.028
         -11   1  11     4.025    0.024
         -10   1  11     5.254    0.027
          -9   1  11     8.379    0.043
          -8   1  11     7.994    0.038
          -7   1  11     1.414    0.028
          -6   1  11     5.505    0.028
          -5   1  11     6.535    0.031
          -4   1  11     1.761    0.023
          -3   1  11     5.422    0.028
          -2   1  11    11.091    0.047
          -1   1  11    11.318    0.047
           0   1  11     5.559    0.029
           1   1  11    13.457    0.055
           2   1  11     5.848    0.030
           3   1  11     4.626    0.026
           4   1  11     6.229    0.032
           5   1  11     3.098    0.024
           6   1  11     5.292    0.030
           7   1  11     3.912    0.027
           8   1  11     3.130    0.026
           9   1  11     2.739    0.029
          10   1  11     3.209    0.031
          11   1  11     0.949    0.069
          12   1  11     3.286    0.032
          13   1  11     1.225    0.053
          14   1  11     0.447    0.134
          15   1  11     2.627    0.038
          16   1  11     2.049    0.051
          17   1  11     2.145    0.054
          18   1  11     2.191    0.048
          19   1  11     0.775    0.161
          20   1  11     1.225    0.098
          21   1  11     0.949    0.153
         -24   2  11     2.214    0.068
         -23   2  11     1.449    0.083
         -22   2  11     2.739    0.046
         -21   2  11     4.347    0.039
         -20   2  11     3.950    0.041
         -19   2  11     5.320    0.039
         -18   2  11     1.414    0.057
         -17   2  11     2.646    0.034
         -16   2  11     3.317    0.032
         -15   2  11     4.290    0.033
         -14   2  11     2.074    0.034
         -13   2  11     2.345    0.032
         -12   2  11     1.897    0.029
         -11   2  11     1.414    0.032
         -10   2  11     5.666    0.030
          -9   2  11     2.915    0.022
          -8   2  11     1.817    0.025
          -7   2  11     3.391    0.022
          -6   2  11     3.808    0.024
          -5   2  11    10.545    0.045
          -4   2  11     4.461    0.025
          -3   2  11     3.962    0.024
          -2   2  11     0.775    0.039
          -1   2  11     5.020    0.026
           0   2  11     5.874    0.030
           1   2  11     5.840    0.031
           2   2  11     3.873    0.025
           3   2  11     9.370    0.044
           4   2  11     2.168    0.025
           5   2  11     9.592    0.050
           6   2  11     5.577    0.032
           7   2  11     2.191    0.027
           8   2  11     5.541    0.033
           9   2  11     1.140    0.053
          10   2  11     1.414    0.046
          11   2  11     4.278    0.034
          12   2  11     2.121    0.038
          13   2  11     1.000    0.065
          14   2  11     1.140    0.066
          15   2  11     1.703    0.050
          16   2  11     1.949    0.054
          17   2  11     1.703    0.068
          18   2  11     1.483    0.074
          19   2  11     0.632    0.198
          20   2  11     1.449    0.083
         -24   3  11     0.632    0.206
         -23   3  11     2.236    0.056
         -22   3  11     1.732    0.066
         -21   3  11     3.768    0.040
         -20   3  11     2.702    0.041
         -19   3  11     3.302    0.041
         -18   3  11     4.637    0.039
         -17   3  11     4.701    0.037
         -16   3  11     2.025    0.040
         -15   3  11     3.347    0.033
         -14   3  11     4.313    0.034
         -13   3  11     3.592    0.031
         -12   3  11     1.265    0.040
         -11   3  11     3.347    0.027
         -10   3  11     5.254    0.030
          -9   3  11     5.079    0.029
          -8   3  11     6.325    0.035
          -7   3  11     1.378    0.025
          -6   3  11     4.347    0.026
          -5   3  11     2.429    0.023
          -4   3  11     2.739    0.020
          -3   3  11     1.049    0.029
          -2   3  11     0.775    0.039
          -1   3  11    10.663    0.047
           0   3  11     4.733    0.026
           1   3  11     9.854    0.047
           2   3  11     5.422    0.031
           3   3  11     7.609    0.041
           4   3  11     2.665    0.024
           5   3  11     3.317    0.026
           6   3  11     4.450    0.029
           7   3  11     6.340    0.039
           8   3  11     0.447    0.123
           9   3  11     6.481    0.042
          10   3  11     2.191    0.039
          11   3  11     1.581    0.047
          12   3  11     3.688    0.038
          13   3  11     2.074    0.048
          14   3  11     2.757    0.042
          15   3  11     2.302    0.054
          16   3  11     1.342    0.082
          17   3  11     2.168    0.053
          18   3  11     0.775    0.148
          19   3  11     0.894    0.117
          20   3  11     0.548    0.246
         -23   4  11     1.761    0.088
         -22   4  11     2.608    0.061
         -21   4  11     2.449    0.053
         -20   4  11     2.898    0.045
         -19   4  11     2.828    0.048
         -18   4  11     0.837    0.120
         -17   4  11     3.564    0.041
         -16   4  11     2.470    0.040
         -15   4  11     5.495    0.038
         -14   4  11     6.140    0.040
         -13   4  11     6.671    0.042
         -12   4  11     2.236    0.029
         -11   4  11     1.049    0.052
         -10   4  11     3.688    0.028
          -9   4  11     9.975    0.056
          -8   4  11     3.464    0.025
          -7   4  11    12.645    0.064
          -6   4  11     5.814    0.033
          -5   4  11     4.517    0.027
          -4   4  11     5.710    0.036
          -3   4  11     2.121    0.026
          -2   4  11     4.266    0.029
          -1   4  11     5.235    0.033
           0   4  11     1.049    0.043
           1   4  11     6.993    0.044
           2   4  11     8.396    0.052
           3   4  11     7.204    0.044
           4   4  11     1.643    0.033
           5   4  11     4.909    0.034
           6   4  11     6.738    0.044
           7   4  11     3.860    0.034
           8   4  11     3.912    0.033
           9   4  11     3.701    0.034
          10   4  11     2.720    0.039
          11   4  11     1.703    0.047
          12   4  11     2.121    0.049
          13   4  11     2.550    0.047
          14   4  11     1.703    0.065
          15   4  11     2.739    0.047
          16   4  11     2.966    0.047
          17   4  11     1.342    0.075
          18   4  11     1.000    0.150
          19   4  11     0.837    0.143
         -22   5  11     1.265    0.126
         -21   5  11     1.183    0.118
         -20   5  11     2.387    0.065
         -19   5  11     1.049    0.105
         -18   5  11     1.095    0.087
         -17   5  11     0.894    0.129
         -16   5  11     4.827    0.046
         -15   5  11     2.983    0.042
         -14   5  11     4.313    0.041
         -13   5  11     2.530    0.040
         -12   5  11     4.336    0.037
         -11   5  11     1.732    0.040
         -10   5  11     0.632    0.111
          -9   5  11     1.342    0.045
          -8   5  11     7.483    0.053
          -7   5  11     1.414    0.039
          -6   5  11     2.470    0.028
          -5   5  11     3.302    0.029
          -4   5  11     7.071    0.046
          -3   5  11     2.757    0.027
          -2   5  11     7.064    0.044
          -1   5  11     4.626    0.035
           0   5  11     5.805    0.040
           1   5  11     8.939    0.062
           2   5  11     4.879    0.039
           3   5  11     3.302    0.035
           4   5  11    11.045    0.074
           5   5  11     4.037    0.040
           6   5  11     3.464    0.040
           7   5  11     3.240    0.037
           8   5  11     2.236    0.040
           9   5  11     2.490    0.040
          10   5  11     3.050    0.039
          11   5  11     0.837    0.102
          12   5  11     0.707    0.141
          13   5  11     1.897    0.061
          14   5  11     2.098    0.062
          15   5  11     1.000    0.115
          16   5  11     0.632    0.182
          17   5  11     1.095    0.123
          18   5  11     0.447    0.335
         -21   6  11     2.074    0.101
         -20   6  11     1.049    0.162
         -19   6  11     1.225    0.114
         -18   6  11     1.265    0.115
         -17   6  11     2.145    0.063
         -16   6  11     2.191    0.066
         -15   6  11     3.886    0.050
         -14   6  11     2.983    0.054
         -13   6  11     1.449    0.076
         -12   6  11     2.121    0.052
         -11   6  11     1.000    0.070
         -10   6  11     0.632    0.119
          -9   6  11     2.950    0.037
          -8   6  11     2.366    0.038
          -7   6  11     4.025    0.039
          -6   6  11     1.549    0.048
          -5   6  11     1.000    0.070
          -4   6  11     0.447    0.123
          -3   6  11     4.254    0.039
          -2   6  11     2.302    0.035
          -1   6  11     4.858    0.051
           0   6  11     3.821    0.044
           1   6  11     0.707    0.092
           2   6  11     1.897    0.045
           3   6  11     5.639    0.050
           4   6  11     1.673    0.051
           5   6  11     3.847    0.044
           6   6  11     1.924    0.055
           7   6  11     1.304    0.073
           8   6  11     1.581    0.073
           9   6  11     0.837    0.131
          10   6  11     0.707    0.170
          11   6  11     1.844    0.065
          12   6  11     0.548    0.210
          13   6  11     1.183    0.106
          14   6  11     0.894    0.134
          15   6  11     0.000    0.100
          16   6  11     0.548    0.274
          17   6  11     1.612    0.109
         -19   7  11     1.183    0.216
         -18   7  11     1.673    0.140
         -17   7  11     1.225    0.135
         -16   7  11     1.265    0.111
         -15   7  11     3.661    0.063
         -14   7  11     1.414    0.117
         -13   7  11     3.256    0.058
         -12   7  11     1.225    0.102
         -11   7  11     0.548    0.201
         -10   7  11     1.517    0.066
          -9   7  11     2.345    0.047
          -8   7  11     3.633    0.047
          -7   7  11     3.406    0.047
          -6   7  11     5.273    0.061
          -5   7  11     2.000    0.055
          -4   7  11     2.098    0.052
          -3   7  11     4.313    0.068
          -2   7  11     1.673    0.054
          -1   7  11     5.301    0.060
           0   7  11     1.483    0.067
           1   7  11     4.313    0.058
           2   7  11     2.864    0.072
           3   7  11     3.406    0.060
           4   7  11     3.347    0.055
           5   7  11     1.612    0.081
           6   7  11     3.647    0.058
           7   7  11     2.530    0.063
           8   7  11     1.414    0.092
           9   7  11     0.949    0.148
          10   7  11     1.612    0.087
          11   7  11     1.414    0.103
          12   7  11     0.707    0.191
          13   7  11     0.707    0.177
          14   7  11     1.924    0.081
          15   7  11     1.000    0.160
          16   7  11     1.265    0.150
         -17   8  11     0.632    0.443
         -16   8  11     1.265    0.233
         -15   8  11     1.225    0.176
         -14   8  11     2.145    0.121
         -12   8  11     2.530    0.103
         -11   8  11     0.837    0.275
         -10   8  11     2.793    0.102
          -9   8  11     2.191    0.103
          -8   8  11     1.140    0.184
          -7   8  11     4.135    0.093
          -6   8  11     1.817    0.099
          -5   8  11     2.898    0.078
          -4   8  11     4.461    0.111
          -3   8  11     2.683    0.110
          -2   8  11     2.608    0.069
          -1   8  11     2.933    0.072
           0   8  11     1.703    0.082
           1   8  11     0.707    0.163
           2   8  11     2.366    0.070
           3   8  11     1.581    0.092
           4   8  11     2.168    0.071
           5   8  11     1.449    0.090
           6   8  11     0.447    0.302
           7   8  11     2.550    0.076
           8   8  11     0.949    0.126
           9   8  11     2.550    0.071
          10   8  11     1.549    0.090
          11   8  11     1.414    0.127
          12   8  11     1.265    0.146
          13   8  11     0.707    0.438
          14   8  11     1.095    0.301
         -15   9  11     0.894    0.464
         -14   9  11     0.837    0.514
         -13   9  11     0.949    0.311
         -12   9  11     1.140    0.215
         -11   9  11     3.225    0.115
         -10   9  11     2.191    0.180
          -9   9  11     2.098    0.129
          -8   9  11     2.898    0.110
          -7   9  11     1.732    0.147
          -6   9  11     2.983    0.166
          -5   9  11     3.715    0.166
          -4   9  11     2.387    0.178
          -3   9  11     3.050    0.154
          -2   9  11     3.066    0.148
           0   9  11     1.975    0.175
           1   9  11     1.612    0.158
           2   9  11     1.612    0.177
           3   9  11     1.789    0.154
           4   9  11     1.732    0.162
           5   9  11     0.707    0.325
           6   9  11     1.140    0.228
           7   9  11     2.588    0.129
           8   9  11     1.483    0.172
           9   9  11     1.342    0.242
          10   9  11     1.095    0.256
          11   9  11     1.414    0.233
          -2  10  11     1.000    0.375
          -1  10  11     1.183    0.351
           0  10  11     0.894    0.347
           1  10  11     1.378    0.236
           2  10  11     2.258    0.213
           3  10  11     1.581    0.285
           4  10  11     0.894    0.414
           5  10  11     1.549    0.207
           6  10  11     1.703    0.191
           7  10  11     1.049    0.334
         -24   0  12     1.095    0.146
         -23   0  12     0.894    0.173
         -22   0  12     1.817    0.080
         -21   0  12     0.775    0.168
         -20   0  12     3.256    0.055
         -19   0  12     1.414    0.085
         -18   0  12     5.404    0.052
         -17   0  12     3.578    0.043
         -16   0  12    11.054    0.085
         -15   0  12     5.788    0.050
         -14   0  12     3.847    0.043
         -13   0  12     1.049    0.076
         -12   0  12     0.447    0.101
         -11   0  12    13.686    0.081
         -10   0  12    11.786    0.085
          -9   0  12     2.665    0.032
          -8   0  12     5.762    0.043
          -7   0  12    12.268    0.072
          -6   0  12     8.149    0.054
          -5   0  12     0.316    0.126
          -4   0  12     5.089    0.038
          -3   0  12    10.954    0.065
          -2   0  12     7.014    0.046
          -1   0  12     2.345    0.032
           0   0  12     0.447    0.112
           1   0  12     8.087    0.054
           2   0  12     6.017    0.043
           3   0  12     3.536    0.037
           4   0  12    10.807    0.069
           5   0  12     1.095    0.059
           6   0  12     1.844    0.043
           7   0  12     0.000    0.100
           8   0  12     4.416    0.042
           9   0  12     5.282    0.049
          10   0  12     1.378    0.062
          11   0  12     2.828    0.044
          12   0  12     1.304    0.065
          13   0  12     0.632    0.174
          14   0  12     1.183    0.110
          15   0  12     4.219    0.055
          16   0  12     1.673    0.093
          17   0  12     1.844    0.084
          18   0  12     0.837    0.179
          19   0  12     1.844    0.092
          20   0  12     2.429    0.099
         -24   1  12     1.095    0.110
         -23   1  12     1.049    0.105
         -22   1  12     1.581    0.063
         -21   1  12     2.258    0.046
         -20   1  12     3.742    0.037
         -19   1  12     4.219    0.036
         -18   1  12     2.168    0.042
         -17   1  12     7.314    0.043
         -16   1  12     2.933    0.032
         -15   1  12     7.071    0.041
         -14   1  12     7.043    0.040
         -13   1  12     4.438    0.030
         -12   1  12     4.123    0.027
         -11   1  12     3.688    0.023
         -10   1  12    11.958    0.058
          -9   1  12    10.826    0.055
          -8   1  12     3.821    0.025
          -7   1  12    10.747    0.047
          -6   1  12     2.000    0.023
          -5   1  12     4.754    0.026
          -4   1  12     6.132    0.031
          -3   1  12     9.343    0.041
          -2   1  12    14.498    0.058
          -1   1  12    13.206    0.054
           0   1  12     9.940    0.045
           1   1  12     4.393    0.026
           2   1  12     5.339    0.029
           3   1  12     8.006    0.040
           4   1  12     7.043    0.038
           5   1  12     1.378    0.033
           6   1  12     2.236    0.027
           7   1  12     4.517    0.029
           8   1  12     1.449    0.041
           9   1  12     1.673    0.039
          10   1  12     1.517    0.043
          11   1  12     3.098    0.032
          12   1  12     3.209    0.034
          13   1  12     3.376    0.033
          14   1  12     3.209    0.037
          15   1  12     0.447    0.168
          16   1  12     1.140    0.088
          17   1  12     1.183    0.093
          18   1  12     1.975    0.056
          19   1  12     1.183    0.106
          20   1  12     0.894    0.145
         -24   2  12     0.949    0.126
         -23   2  12     0.775    0.136
         -22   2  12     1.924    0.057
         -21   2  12     1.844    0.054
         -20   2  12     1.581    0.054
         -19   2  12     1.871    0.048
         -18   2  12     1.517    0.053
         -17   2  12     3.033    0.035
         -16   2  12     3.209    0.031
         -15   2  12     3.317    0.032
         -14   2  12     3.808    0.030
         -13   2  12     4.785    0.030
         -12   2  12     8.337    0.042
         -11   2  12     6.557    0.034
         -10   2  12     3.924    0.023
          -9   2  12     5.559    0.030
          -8   2  12     1.949    0.026
          -7   2  12     1.817    0.025
          -6   2  12    15.434    0.063
          -5   2  12     5.822    0.030
          -4   2  12     6.309    0.032
          -3   2  12    12.309    0.052
          -2   2  12     2.846    0.021
          -1   2  12     4.219    0.025
           0   2  12     2.588    0.021
           1   2  12     4.347    0.025
           2   2  12     2.490    0.022
           3   2  12     4.025    0.027
           4   2  12     1.549    0.032
           5   2  12     3.507    0.026
           6   2  12     4.889    0.030
           7   2  12     7.530    0.041
           8   2  12     6.979    0.042
           9   2  12     1.049    0.057
          10   2  12     4.858    0.034
          11   2  12     3.647    0.034
          12   2  12     2.280    0.037
          13   2  12     1.225    0.061
          14   2  12     3.633    0.037
          15   2  12     1.517    0.059
          16   2  12     1.897    0.055
          17   2  12     2.025    0.062
          18   2  12     1.225    0.094
          19   2  12     0.632    0.190
          20   2  12     1.817    0.072
         -24   3  12     1.049    0.143
         -23   3  12     2.793    0.047
         -22   3  12     0.894    0.112
         -21   3  12     0.632    0.142
         -20   3  12     1.581    0.060
         -19   3  12     0.837    0.108
         -18   3  12     1.183    0.072
         -17   3  12     4.930    0.039
         -16   3  12     1.897    0.040
         -15   3  12     2.324    0.037
         -14   3  12     5.040    0.037
         -13   3  12     7.225    0.041
         -12   3  12     3.332    0.029
         -11   3  12    10.826    0.059
         -10   3  12     7.765    0.044
          -9   3  12     4.313    0.026
          -8   3  12     6.768    0.035
          -7   3  12     4.231    0.027
          -6   3  12     7.931    0.042
          -5   3  12     8.396    0.044
          -4   3  12     0.707    0.049
          -3   3  12     7.759    0.041
          -2   3  12    10.986    0.056
          -1   3  12     2.702    0.022
           0   3  12     4.405    0.027
           1   3  12     6.488    0.036
           2   3  12     4.889    0.030
           3   3  12     7.530    0.042
           4   3  12     3.332    0.027
           5   3  12     9.132    0.049
           6   3  12     8.246    0.048
           7   3  12     9.402    0.054
           8   3  12     5.138    0.035
           9   3  12     5.119    0.035
          10   3  12     4.243    0.037
          11   3  12     2.280    0.037
          12   3  12     0.316    0.237
          13   3  12     2.966    0.040
          14   3  12     1.378    0.069
          15   3  12     1.140    0.101
          16   3  12     2.025    0.059
          17   3  12     1.378    0.080
          18   3  12     1.975    0.063
          19   3  12     1.414    0.085
         -23   4  12     0.894    0.179
         -22   4  12     2.280    0.057
         -21   4  12     1.517    0.073
         -20   4  12     1.225    0.090
         -19   4  12     3.225    0.048
         -18   4  12     2.366    0.051
         -17   4  12     2.793    0.041
         -16   4  12     2.915    0.041
         -15   4  12     0.775    0.090
         -14   4  12     3.674    0.034
         -13   4  12     7.550    0.048
         -12   4  12     5.282    0.033
         -11   4  12     2.627    0.032
         -10   4  12     4.195    0.030
          -9   4  12     0.316    0.158
          -8   4  12     4.087    0.028
          -7   4  12     4.074    0.027
          -6   4  12     3.271    0.026
          -5   4  12     6.626    0.035
          -4   4  12     7.232    0.042
          -3   4  12     8.741    0.053
          -2   4  12     8.426    0.050
          -1   4  12     7.655    0.046
           0   4  12     5.215    0.034
           1   4  12     7.106    0.044
           2   4  12     4.087    0.031
           3   4  12     5.745    0.037
           4   4  12     9.930    0.060
           5   4  12     1.612    0.043
           6   4  12    10.178    0.062
           7   4  12     4.219    0.034
           8   4  12     4.764    0.037
           9   4  12     2.966    0.035
          10   4  12     1.549    0.055
          11   4  12     4.359    0.039
          12   4  12     1.000    0.090
          13   4  12     2.074    0.048
          14   4  12     1.049    0.105
          15   4  12     1.342    0.082
          16   4  12     1.000    0.105
          17   4  12     2.145    0.065
          18   4  12     1.449    0.097
          19   4  12     0.894    0.196
         -22   5  12     0.837    0.191
         -21   5  12     1.414    0.103
         -20   5  12     3.050    0.051
         -19   5  12     0.548    0.201
         -18   5  12     1.140    0.096
         -17   5  12     1.000    0.115
         -16   5  12     3.755    0.044
         -15   5  12     3.225    0.042
         -14   5  12     1.897    0.050
         -13   5  12     2.258    0.044
         -12   5  12     4.062    0.034
         -11   5  12     3.017    0.036
         -10   5  12     2.966    0.037
          -9   5  12     2.757    0.036
          -8   5  12     5.550    0.041
          -7   5  12    10.502    0.065
          -6   5  12     2.098    0.031
          -5   5  12     7.470    0.051
          -4   5  12     3.479    0.030
          -3   5  12     5.109    0.038
          -2   5  12     4.231    0.033
          -1   5  12     7.141    0.050
           0   5  12     6.008    0.043
           1   5  12     1.449    0.041
           2   5  12     1.703    0.038
           3   5  12     2.168    0.035
           4   5  12     1.761    0.045
           5   5  12     4.254    0.039
           6   5  12     1.897    0.045
           7   5  12     4.111    0.040
           8   5  12     2.588    0.039
           9   5  12     1.140    0.070
          10   5  12     1.140    0.075
          11   5  12     3.550    0.048
          12   5  12     2.915    0.046
          13   5  12     0.894    0.123
          15   5  12     0.949    0.116
          16   5  12     1.897    0.069
          17   5  12     1.000    0.160
          18   5  12     0.316    0.522
         -21   6  12     1.183    0.266
         -20   6  12     1.643    0.097
         -19   6  12     1.049    0.124
         -18   6  12     2.258    0.066
         -17   6  12     0.632    0.213
         -16   6  12     3.050    0.054
         -15   6  12     3.332    0.053
         -14   6  12     1.761    0.068
         -13   6  12     1.000    0.100
         -12   6  12     4.438    0.048
         -11   6  12     3.742    0.037
         -10   6  12     2.627    0.042
          -9   6  12     3.987    0.041
          -8   6  12     1.612    0.056
          -7   6  12     1.673    0.045
          -6   6  12     8.775    0.068
          -5   6  12     5.187    0.045
          -4   6  12     2.025    0.040
          -3   6  12     1.265    0.047
          -2   6  12     0.837    0.084
          -1   6  12     4.517    0.042
           0   6  12     2.665    0.041
           1   6  12     1.000    0.080
           2   6  12     2.025    0.049
           3   6  12     3.066    0.042
           4   6  12     1.483    0.061
           5   6  12     2.846    0.044
           6   6  12     0.548    0.173
           7   6  12     1.673    0.063
           8   6  12     3.406    0.050
           9   6  12     1.732    0.072
          10   6  12     1.703    0.079
          11   6  12     2.280    0.061
          12   6  12     2.074    0.060
          13   6  12     1.095    0.100
          14   6  12     1.975    0.078
          15   6  12     1.049    0.138
          16   6  12     1.000    0.150
          17   6  12     1.304    0.138
         -19   7  12     1.703    0.182
         -18   7  12     1.095    0.196
         -17   7  12     1.871    0.091
         -16   7  12     1.483    0.105
         -15   7  12     2.258    0.091
         -14   7  12     0.632    0.206
         -13   7  12     1.378    0.102
         -12   7  12     1.000    0.140
         -11   7  12     2.168    0.071
         -10   7  12     4.416    0.051
          -9   7  12     1.000    0.095
          -8   7  12     6.173    0.074
          -7   7  12     4.775    0.058
          -6   7  12     2.025    0.052
          -5   7  12     3.033    0.049
          -4   7  12     5.158    0.054
          -3   7  12     1.265    0.079
          -2   7  12     2.702    0.050
          -1   7  12     0.447    0.201
           0   7  12     3.017    0.053
           1   7  12     1.732    0.061
           2   7  12     3.098    0.060
           3   7  12     1.049    0.095
           4   7  12     2.121    0.061
           5   7  12     1.732    0.069
           6   7  12     1.549    0.081
           7   7  12     1.414    0.085
           8   7  12     0.316    0.332
           9   7  12     0.632    0.190
          10   7  12     2.324    0.071
          11   7  12     0.632    0.229
          12   7  12     3.899    0.058
          13   7  12     2.569    0.068
          14   7  12     1.265    0.130
          15   7  12     1.000    0.175
         -17   8  12     0.837    0.382
         -16   8  12     0.632    0.451
         -15   8  12     1.789    0.145
         -14   8  12     1.265    0.190
         -13   8  12     1.265    0.206
         -12   8  12     0.548    0.393
         -11   8  12     1.378    0.167
         -10   8  12     1.342    0.142
          -9   8  12     4.278    0.089
          -8   8  12     1.897    0.124
          -7   8  12     5.666    0.105
          -6   8  12     6.611    0.118
          -5   8  12     4.062    0.089
          -4   8  12     2.757    0.083
          -3   8  12     2.793    0.070
          -2   8  12     2.646    0.068
          -1   8  12     2.846    0.069
           0   8  12     1.612    0.081
           1   8  12     2.898    0.067
           2   8  12     1.581    0.079
           3   8  12     3.066    0.067
           4   8  12     1.414    0.117
           5   8  12     2.646    0.074
           6   8  12     1.449    0.107
           7   8  12     1.449    0.110
           8   8  12     1.183    0.139
           9   8  12     2.049    0.081
          10   8  12     1.643    0.110
          11   8  12     2.258    0.082
          12   8  12     0.707    0.417
          13   8  12     1.949    0.174
         -13   9  12     1.378    0.312
         -12   9  12     1.049    0.257
         -11   9  12     1.897    0.145
         -10   9  12     0.775    0.355
          -9   9  12     1.378    0.163
          -8   9  12     1.817    0.135
          -7   9  12     2.608    0.174
          -6   9  12     2.098    0.172
          -5   9  12     3.000    0.140
          -4   9  12     1.449    0.217
          -3   9  12     1.703    0.244
          -2   9  12     1.483    0.179
          -1   9  12     1.342    0.190
           0   9  12     2.121    0.177
           1   9  12     0.548    0.484
           2   9  12     3.050    0.121
           3   9  12     0.894    0.274
           4   9  12     0.949    0.258
           5   9  12     1.049    0.195
           6   9  12     0.447    0.548
           7   9  12     1.871    0.168
           8   9  12     1.225    0.245
           9   9  12     0.632    0.443
          10   9  12     1.095    0.306
          11   9  12     0.775    0.471
          -3  10  12     1.483    0.253
          -2  10  12     0.775    0.394
          -1  10  12     1.414    0.304
           0  10  12     1.732    0.240
           1  10  12     1.265    0.249
           2  10  12     0.316    1.186
           3  10  12     0.632    0.735
           4  10  12     1.225    0.416
           5  10  12     1.140    0.351
           6  10  12     0.775    0.523
           7  10  12     1.673    0.197
         -24   0  13     1.449    0.128
         -23   0  13     1.140    0.140
         -22   0  13     1.095    0.151
         -21   0  13     3.098    0.056
         -20   0  13     2.739    0.062
         -19   0  13     3.302    0.051
         -18   0  13     6.395    0.058
         -17   0  13     0.316    0.285
         -16   0  13     7.036    0.058
         -15   0  13     1.000    0.080
         -14   0  13     3.987    0.043
         -13   0  13     7.727    0.062
         -12   0  13     8.198    0.052
         -11   0  13     4.970    0.040
         -10   0  13     0.447    0.123
          -9   0  13     2.898    0.033
          -8   0  13    12.888    0.092
          -7   0  13     3.795    0.034
          -6   0  13     0.894    0.056
          -5   0  13     5.797    0.042
          -4   0  13     3.507    0.031
          -3   0  13     1.449    0.041
          -2   0  13     0.548    0.082
          -1   0  13     5.559    0.044
           0   0  13     6.099    0.045
           1   0  13     5.941    0.044
           2   0  13     2.121    0.033
           3   0  13     1.378    0.051
           4   0  13     8.786    0.065
           5   0  13     5.718    0.046
           6   0  13     1.732    0.049
           7   0  13     3.114    0.039
           8   0  13     7.733    0.062
           9   0  13     0.894    0.084
          10   0  13     3.592    0.045
          11   0  13     2.588    0.048
          12   0  13     2.258    0.051
          13   0  13     0.316    0.348
          14   0  13     1.225    0.106
          15   0  13     0.894    0.173
          16   0  13     0.632    0.213
          17   0  13     1.000    0.135
          18   0  13     0.000    0.100
          19   0  13     0.316    0.553
          20   0  13     1.414    0.173
         -24   1  13     1.225    0.094
         -23   1  13     0.837    0.125
         -22   1  13     1.612    0.065
         -21   1  13     1.517    0.059
         -20   1  13     0.316    0.221
         -19   1  13     4.111    0.035
         -18   1  13     0.632    0.111
         -17   1  13     5.020    0.034
         -16   1  13     3.435    0.031
         -15   1  13     1.924    0.036
         -14   1  13     6.841    0.040
         -13   1  13     3.564    0.027
         -12   1  13     7.563    0.036
         -11   1  13     5.089    0.027
         -10   1  13     6.971    0.038
          -9   1  13     8.758    0.046
          -8   1  13     3.962    0.025
          -7   1  13     6.395    0.034
          -6   1  13     6.527    0.033
          -5   1  13     5.158    0.028
          -4   1  13     8.944    0.041
          -3   1  13     3.286    0.023
          -2   1  13     3.688    0.024
          -1   1  13     4.000    0.024
           0   1  13     0.548    0.073
           1   1  13     6.950    0.035
           2   1  13     2.627    0.025
           3   1  13     4.604    0.028
           4   1  13     8.396    0.046
           5   1  13     1.897    0.029
           6   1  13     9.955    0.052
           7   1  13     8.056    0.045
           8   1  13     4.550    0.032
           9   1  13     7.416    0.044
          10   1  13     4.025    0.034
          11   1  13     4.416    0.034
          12   1  13     3.674    0.034
          13   1  13     0.707    0.106
          14   1  13     1.265    0.067
          15   1  13     1.643    0.061
          16   1  13     2.121    0.049
          17   1  13     1.703    0.068
          18   1  13     0.316    0.316
          19   1  13     0.837    0.161
          20   1  13     0.894    0.151
         -24   2  13     0.837    0.167
         -23   2  13     1.449    0.090
         -22   2  13     0.000    0.100
         -21   2  13     2.665    0.041
         -20   2  13     1.304    0.065
         -19   2  13     2.324    0.043
         -18   2  13     1.304    0.058
         -17   2  13     2.236    0.038
         -16   2  13     4.461    0.033
         -15   2  13     5.762    0.036
         -14   2  13     4.099    0.032
         -13   2  13     2.408    0.027
         -12   2  13     6.877    0.038
         -11   2  13     9.497    0.048
         -10   2  13     4.037    0.025
          -9   2  13     9.381    0.049
          -8   2  13     4.301    0.027
          -7   2  13     2.049    0.027
          -6   2  13     2.846    0.023
          -5   2  13     7.294    0.038
          -4   2  13     3.834    0.025
          -3   2  13     5.874    0.031
          -2   2  13     4.528    0.027
          -1   2  13     6.017    0.032
           0   2  13     8.295    0.043
           1   2  13     7.014    0.038
           2   2  13     6.197    0.035
           3   2  13    12.137    0.063
           4   2  13     2.145    0.028
           5   2  13     7.675    0.043
           6   2  13     4.626    0.031
           7   2  13     1.095    0.050
           8   2  13     7.810    0.045
           9   2  13     5.899    0.037
          10   2  13     3.962    0.033
          11   2  13     1.817    0.044
          12   2  13     2.510    0.036
          13   2  13     0.894    0.089
          14   2  13     1.378    0.065
          15   2  13     2.145    0.054
          16   2  13     0.949    0.105
          17   2  13     1.049    0.105
          18   2  13     0.894    0.117
          19   2  13     0.548    0.228
         -23   3  13     1.095    0.096
         -22   3  13     2.168    0.053
         -21   3  13     1.000    0.100
         -20   3  13     0.632    0.158
         -19   3  13     0.894    0.106
         -18   3  13     2.280    0.046
         -17   3  13     3.130    0.038
         -16   3  13     1.789    0.048
         -15   3  13     2.983    0.034
         -14   3  13     1.703    0.044
         -13   3  13     3.114    0.029
         -12   3  13     0.447    0.112
         -11   3  13     7.342    0.043
         -10   3  13     5.822    0.034
          -9   3  13     0.949    0.047
          -8   3  13     2.702    0.022
          -7   3  13     0.316    0.126
          -6   3  13     7.912    0.044
          -5   3  13     0.894    0.045
          -4   3  13    12.231    0.063
          -3   3  13     1.761    0.026
          -2   3  13     5.310    0.031
          -1   3  13     5.000    0.029
           0   3  13     1.673    0.027
           1   3  13     6.626    0.037
           2   3  13     7.000    0.039
           3   3  13     0.447    0.089
           4   3  13     9.105    0.049
           5   3  13     4.111    0.032
           6   3  13     5.050    0.035
           7   3  13     2.470    0.030
           8   3  13     2.025    0.037
           9   3  13     2.408    0.035
          10   3  13     2.366    0.038
          11   3  13     1.095    0.064
          12   3  13     1.789    0.056
          13   3  13     3.332    0.044
          14   3  13     0.707    0.141
          15   3  13     1.517    0.066
          16   3  13     1.095    0.091
          17   3  13     0.949    0.116
          18   3  13     1.342    0.093
          19   3  13     0.775    0.168
         -23   4  13     0.632    0.261
         -22   4  13     1.924    0.073
         -21   4  13     2.236    0.060
         -20   4  13     0.707    0.156
         -19   4  13     2.145    0.051
         -18   4  13     3.302    0.039
         -17   4  13     0.447    0.179
         -16   4  13     3.847    0.039
         -15   4  13     5.010    0.040
         -14   4  13     2.775    0.036
         -13   4  13     3.271    0.031
         -12   4  13     1.581    0.041
         -11   4  13     1.517    0.040
         -10   4  13     4.135    0.031
          -9   4  13     3.082    0.028
          -8   4  13     5.612    0.033
          -7   4  13     3.347    0.027
          -6   4  13     4.980    0.030
          -5   4  13     9.165    0.050
          -4   4  13     2.864    0.024
          -3   4  13     7.218    0.045
          -2   4  13     4.669    0.032
          -1   4  13     1.897    0.029
           0   4  13     5.367    0.034
           1   4  13     2.429    0.029
           2   4  13     6.488    0.043
           3   4  13     3.347    0.031
           4   4  13     1.844    0.041
           5   4  13     6.348    0.043
           6   4  13     0.949    0.069
           7   4  13     3.688    0.034
           8   4  13     1.789    0.042
           9   4  13     1.581    0.051
          10   4  13     3.225    0.037
          11   4  13     1.673    0.057
          12   4  13     0.837    0.102
          13   4  13     1.095    0.096
          14   4  13     1.549    0.068
          15   4  13     0.775    0.142
          16   4  13     0.707    0.156
          17   4  13     0.894    0.151
          18   4  13     0.707    0.170
         -22   5  13     1.732    0.130
         -21   5  13     0.894    0.157
         -20   5  13     3.899    0.049
         -19   5  13     1.643    0.082
         -18   5  13     2.915    0.048
         -17   5  13     4.099    0.044
         -16   5  13     5.254    0.048
         -15   5  13     5.874    0.048
         -14   5  13     3.194    0.042
         -13   5  13     4.506    0.042
         -12   5  13     3.225    0.033
         -11   5  13     1.304    0.054
         -10   5  13     1.871    0.040
          -9   5  13     1.789    0.042
          -8   5  13     2.608    0.033
          -7   5  13     1.673    0.039
          -6   5  13     4.195    0.032
          -5   5  13     5.532    0.039
          -4   5  13     5.975    0.045
          -3   5  13     2.530    0.030
          -2   5  13     4.324    0.036
          -1   5  13     1.378    0.044
           0   5  13     7.583    0.055
           1   5  13     4.171    0.036
           2   5  13     5.329    0.041
           3   5  13     5.187    0.043
           4   5  13     3.479    0.037
           5   5  13     3.017    0.038
           6   5  13     2.098    0.043
           7   5  13     1.414    0.060
           8   5  13     3.701    0.042
           9   5  13     0.707    0.127
          10   5  13     1.924    0.057
          11   5  13     0.775    0.129
          12   5  13     1.871    0.061
          13   5  13     1.581    0.079
          14   5  13     0.949    0.132
          15   5  13     1.342    0.108
          16   5  13     1.342    0.116
          17   5  13     0.632    0.229
         -20   6  13     1.225    0.155
         -19   6  13     1.703    0.100
         -18   6  13     2.775    0.061
         -17   6  13     2.429    0.056
         -16   6  13     3.362    0.059
         -15   6  13     2.510    0.056
         -14   6  13     4.889    0.057
         -13   6  13     4.658    0.050
         -12   6  13     2.933    0.039
         -11   6  13     2.345    0.043
         -10   6  13     0.775    0.097
          -9   6  13     0.707    0.113
          -8   6  13     2.324    0.043
          -7   6  13     4.266    0.041
          -6   6  13     4.950    0.051
          -5   6  13     4.528    0.041
          -4   6  13     4.506    0.041
          -3   6  13     4.347    0.039
          -2   6  13     3.130    0.043
          -1   6  13     3.033    0.036
           0   6  13     2.449    0.041
           1   6  13     5.805    0.051
           2   6  13     1.049    0.076
           3   6  13     2.449    0.047
           4   6  13     0.775    0.110
           5   6  13     3.362    0.045
           6   6  13     2.049    0.056
           7   6  13     1.483    0.081
           8   6  13     1.049    0.105
           9   6  13     1.949    0.072
          10   6  13     1.049    0.105
          11   6  13     2.470    0.069
          12   6  13     2.828    0.060
          13   6  13     2.214    0.068
          14   6  13     1.949    0.085
          15   6  13     1.183    0.148
          16   6  13     0.894    0.212
         -19   7  13     1.612    0.189
         -18   7  13     0.894    0.319
         -17   7  13     1.844    0.155
         -16   7  13     1.414    0.120
         -15   7  13     2.983    0.062
         -14   7  13     0.548    0.265
         -13   7  13     1.897    0.079
         -12   7  13     1.975    0.073
         -11   7  13     0.894    0.101
         -10   7  13     3.873    0.045
          -9   7  13     2.720    0.051
          -8   7  13     2.121    0.059
          -7   7  13     2.000    0.063
          -6   7  13     2.449    0.051
          -5   7  13     3.633    0.050
          -4   7  13     3.209    0.047
          -3   7  13     1.140    0.092
          -2   7  13     4.099    0.054
          -1   7  13     2.074    0.055
           0   7  13     3.271    0.053
           1   7  13     2.121    0.071
           2   7  13     2.366    0.065
           3   7  13     1.049    0.105
           4   7  13     1.897    0.071
           5   7  13     3.050    0.059
           6   7  13     2.000    0.070
           7   7  13     2.864    0.068
           8   7  13     1.975    0.086
           9   7  13     1.643    0.082
          10   7  13     2.449    0.084
          11   7  13     1.643    0.079
          12   7  13     2.000    0.078
          13   7  13     1.140    0.127
          14   7  13     0.632    0.229
         -17   8  13     1.549    0.271
         -16   8  13     1.225    0.220
         -15   8  13     1.483    0.229
         -14   8  13     1.975    0.144
         -13   8  13     1.549    0.194
         -12   8  13     1.449    0.176
         -11   8  13     2.049    0.122
         -10   8  13     2.366    0.093
          -9   8  13     2.569    0.093
          -8   8  13     1.871    0.115
          -7   8  13     0.837    0.215
          -6   8  13     2.236    0.112
          -5   8  13     0.447    0.380
          -4   8  13     0.775    0.155
          -3   8  13     1.095    0.119
          -2   8  13     2.665    0.066
          -1   8  13     0.949    0.126
           0   8  13     1.897    0.079
           1   8  13     1.483    0.098
           2   8  13     2.569    0.074
           3   8  13     2.470    0.075
           4   8  13     1.183    0.131
           5   8  13     1.924    0.083
           6   8  13     0.447    0.335
           7   8  13     1.703    0.094
           8   8  13     1.342    0.116
           9   8  13     2.074    0.084
          10   8  13     1.761    0.088
          11   8  13     0.949    0.200
          12   8  13     1.304    0.219
         -13   9  13     1.703    0.247
         -12   9  13     0.548    0.557
         -11   9  13     1.140    0.215
         -10   9  13     1.924    0.130
          -9   9  13     0.949    0.221
          -8   9  13     0.949    0.242
          -7   9  13     2.236    0.159
          -6   9  13     2.098    0.172
          -5   9  13     3.130    0.172
          -4   9  13     2.214    0.160
          -3   9  13     2.950    0.163
          -2   9  13     1.581    0.202
          -1   9  13     2.739    0.122
           0   9  13     2.049    0.171
           1   9  13     0.707    0.445
           3   9  13     1.000    0.300
           4   9  13     2.793    0.113
           5   9  13     0.775    0.387
           6   9  13     1.095    0.242
           8   9  13     1.549    0.216
           9   9  13     1.449    0.224
          -3  10  13     0.837    0.562
          -2  10  13     2.429    0.198
          -1  10  13     2.665    0.165
           0  10  13     0.949    0.416
           1  10  13     1.643    0.243
           2  10  13     1.673    0.218
           3  10  13     1.612    0.295
           4  10  13     0.707    0.636
           5  10  13     0.447    0.894
         -24   0  14     1.549    0.113
         -23   0  14     1.949    0.085
         -22   0  14     1.095    0.128
         -21   0  14     1.000    0.120
         -20   0  14     1.304    0.088
         -19   0  14     7.944    0.066
         -18   0  14     2.950    0.049
         -17   0  14     2.720    0.048
         -16   0  14     2.408    0.048
         -15   0  14     1.049    0.081
         -14   0  14     2.550    0.045
         -13   0  14     0.447    0.123
         -12   0  14     2.408    0.033
         -11   0  14     3.768    0.040
         -10   0  14     4.615    0.040
          -9   0  14     0.447    0.123
          -8   0  14     4.359    0.038
          -7   0  14     1.949    0.036
          -6   0  14     2.025    0.035
          -5   0  14     6.950    0.052
          -4   0  14     7.483    0.055
          -3   0  14     5.727    0.043
          -2   0  14     3.728    0.035
          -1   0  14     5.010    0.041
           0   0  14     0.949    0.058
           1   0  14     0.707    0.078
           2   0  14    10.020    0.073
           3   0  14    11.589    0.084
           4   0  14     0.548    0.119
           5   0  14     3.017    0.036
           6   0  14     0.548    0.146
           7   0  14     1.378    0.054
           8   0  14     1.703    0.053
           9   0  14     8.678    0.070
          10   0  14     1.924    0.052
          11   0  14     5.891    0.059
          12   0  14     0.447    0.201
          13   0  14     1.304    0.092
          14   0  14     3.130    0.059
          15   0  14     0.775    0.174
          16   0  14     0.837    0.161
          17   0  14     0.447    0.280
          18   0  14     0.894    0.173
          19   0  14     0.707    0.226
         -24   1  14     0.447    0.280
         -23   1  14     0.837    0.125
         -22   1  14     3.507    0.041
         -21   1  14     3.114    0.035
         -20   1  14     2.588    0.041
         -19   1  14     2.898    0.041
         -18   1  14     5.348    0.039
         -17   1  14     3.479    0.034
         -16   1  14     3.146    0.030
         -15   1  14     5.413    0.035
         -14   1  14     6.050    0.036
         -13   1  14     2.345    0.028
         -12   1  14     2.550    0.025
         -11   1  14     4.359    0.028
         -10   1  14     0.707    0.064
          -9   1  14     5.925    0.033
          -8   1  14     6.731    0.036
          -7   1  14     1.000    0.040
          -6   1  14     9.798    0.051
          -5   1  14     4.087    0.026
          -4   1  14     2.983    0.023
          -3   1  14     2.000    0.025
          -2   1  14    10.512    0.054
          -1   1  14    11.446    0.058
           0   1  14     1.581    0.028
           1   1  14     6.481    0.035
           2   1  14     7.662    0.041
           3   1  14     7.259    0.039
           4   1  14     6.395    0.036
           5   1  14     7.007    0.040
           6   1  14     5.177    0.033
           7   1  14     0.548    0.091
           8   1  14     3.050    0.031
           9   1  14     1.612    0.040
          10   1  14     2.828    0.032
          11   1  14     1.483    0.044
          12   1  14     3.130    0.037
          13   1  14     1.732    0.052
          14   1  14     1.183    0.076
          15   1  14     0.949    0.090
          16   1  14     1.000    0.090
          17   1  14     0.775    0.123
          18   1  14     0.775    0.123
          19   1  14     0.707    0.156
         -24   2  14     1.703    0.085
         -23   2  14     1.000    0.115
         -22   2  14     1.673    0.066
         -21   2  14     2.121    0.047
         -20   2  14     4.231    0.037
         -19   2  14     2.345    0.045
         -18   2  14     2.168    0.042
         -17   2  14     2.236    0.040
         -16   2  14     2.550    0.033
         -15   2  14     4.472    0.034
         -14   2  14     2.846    0.032
         -13   2  14     6.124    0.033
         -12   2  14     7.141    0.040
         -11   2  14     5.621    0.030
         -10   2  14    11.459    0.058
          -9   2  14     2.966    0.025
          -8   2  14     9.524    0.051
          -7   2  14     9.772    0.051
          -6   2  14     5.805    0.033
          -5   2  14     9.050    0.047
          -4   2  14     7.537    0.040
          -3   2  14     6.285    0.035
          -2   2  14    12.911    0.067
          -1   2  14    10.831    0.056
           0   2  14    12.124    0.063
           1   2  14     2.074    0.027
           2   2  14     4.669    0.029
           3   2  14     6.261    0.035
           4   2  14     9.864    0.052
           5   2  14     5.292    0.035
           6   2  14     4.231    0.033
           7   2  14     3.225    0.029
           8   2  14     5.060    0.035
           9   2  14     1.949    0.038
          10   2  14     1.483    0.044
          11   2  14     1.449    0.052
          12   2  14     3.606    0.036
          13   2  14     1.761    0.048
          14   2  14     2.864    0.042
          15   2  14     0.894    0.101
          16   2  14     2.000    0.050
          17   2  14     1.183    0.093
          18   2  14     1.140    0.092
          19   2  14     1.095    0.128
         -23   3  14     2.098    0.062
         -22   3  14     1.924    0.060
         -21   3  14     0.894    0.117
         -20   3  14     1.000    0.095
         -19   3  14     0.447    0.201
         -18   3  14     0.632    0.134
         -17   3  14     1.517    0.053
         -16   3  14     3.847    0.035
         -15   3  14     5.119    0.035
         -14   3  14     1.897    0.037
         -13   3  14     4.743    0.031
         -12   3  14     7.772    0.044
         -11   3  14     9.960    0.056
         -10   3  14     4.111    0.028
          -9   3  14     8.246    0.042
          -8   3  14     2.966    0.025
          -7   3  14     7.785    0.042
          -6   3  14     6.738    0.037
          -5   3  14     3.507    0.026
          -4   3  14     3.098    0.024
          -3   3  14     5.683    0.033
          -2   3  14    12.602    0.066
          -1   3  14     7.759    0.042
           0   3  14     1.643    0.027
           1   3  14     2.025    0.027
           2   3  14     4.000    0.027
           3   3  14     3.271    0.029
           4   3  14     3.302    0.029
           5   3  14     4.648    0.033
           6   3  14     5.797    0.037
           7   3  14     4.025    0.032
           8   3  14     1.761    0.043
           9   3  14     2.881    0.033
          10   3  14     0.548    0.119
          11   3  14     2.191    0.043
          12   3  14     1.265    0.071
          13   3  14     1.643    0.070
          14   3  14     1.378    0.069
          15   3  14     1.183    0.080
          16   3  14     0.707    0.156
          17   3  14     1.140    0.105
          18   3  14     0.775    0.161
         -22   4  14     2.145    0.065
         -21   4  14     2.683    0.050
         -20   4  14     1.378    0.083
         -19   4  14     2.074    0.053
         -18   4  14     0.707    0.134
         -17   4  14     2.214    0.047
         -16   4  14     5.367    0.039
         -15   4  14     1.183    0.072
         -14   4  14     7.681    0.049
         -13   4  14     3.347    0.031
         -12   4  14     5.385    0.035
         -11   4  14     2.366    0.034
         -10   4  14     4.796    0.033
          -9   4  14     1.095    0.050
          -8   4  14     2.345    0.030
          -7   4  14     1.844    0.033
          -6   4  14     3.834    0.027
          -5   4  14     5.196    0.034
          -4   4  14     2.588    0.029
          -3   4  14     6.025    0.040
          -2   4  14     1.095    0.050
          -1   4  14     4.074    0.032
           0   4  14     3.493    0.030
           1   4  14     3.406    0.031
           2   4  14     3.017    0.030
           3   4  14     6.693    0.044
           4   4  14     4.604    0.036
           5   4  14     0.000    0.100
           6   4  14     2.074    0.039
           7   4  14     1.183    0.063
           8   4  14     3.435    0.038
           9   4  14     2.646    0.040
          10   4  14     3.209    0.044
          11   4  14     1.225    0.082
          12   4  14     1.183    0.089
          13   4  14     0.632    0.150
          14   4  14     1.703    0.065
          15   4  14     0.894    0.112
          16   4  14     1.483    0.091
          17   4  14     1.789    0.081
          18   4  14     0.707    0.219
         -21   5  14     1.897    0.076
         -20   5  14     2.214    0.066
         -19   5  14     0.894    0.157
         -18   5  14     1.612    0.071
         -17   5  14     1.449    0.076
         -16   5  14     2.608    0.052
         -15   5  14     4.517    0.048
         -14   5  14     3.975    0.045
         -13   5  14     2.950    0.037
         -12   5  14     0.707    0.099
         -11   5  14     1.817    0.044
         -10   5  14     3.017    0.035
          -9   5  14     2.345    0.036
          -8   5  14     1.342    0.048
          -7   5  14     2.608    0.033
          -6   5  14     2.449    0.035
          -5   5  14     1.095    0.050
          -4   5  14     2.408    0.033
          -3   5  14     4.135    0.035
          -2   5  14     6.611    0.048
          -1   5  14     7.931    0.052
           0   5  14     3.000    0.033
           1   5  14     2.191    0.037
           2   5  14     3.098    0.036
           3   5  14     2.608    0.036
           4   5  14     5.376    0.043
           5   5  14     3.178    0.038
           6   5  14     1.673    0.051
           7   5  14     3.017    0.041
           8   5  14     4.754    0.046
           9   5  14     1.049    0.095
          10   5  14     3.899    0.050
          11   5  14     1.304    0.081
          12   5  14     1.304    0.088
          13   5  14     2.646    0.060
          14   5  14     0.949    0.137
          15   5  14     2.898    0.057
          16   5  14     0.632    0.269
          17   5  14     0.837    0.221
         -20   6  14     1.342    0.190
         -19   6  14     2.408    0.075
         -18   6  14     2.646    0.068
         -17   6  14     2.000    0.075
         -16   6  14     1.643    0.076
         -15   6  14     1.225    0.098
         -14   6  14     1.549    0.077
         -13   6  14     1.000    0.105
         -12   6  14     2.510    0.048
         -11   6  14     2.828    0.044
         -10   6  14     0.632    0.126
          -9   6  14     1.095    0.068
          -8   6  14     3.194    0.039
          -7   6  14     5.206    0.045
          -6   6  14     5.301    0.045
          -5   6  14     1.342    0.052
          -4   6  14     0.548    0.137
          -3   6  14     4.231    0.041
          -2   6  14     3.688    0.043
          -1   6  14     5.831    0.053
           0   6  14     4.848    0.051
           1   6  14     4.025    0.048
           2   6  14     9.602    0.075
           3   6  14     4.324    0.049
           4   6  14     2.665    0.053
           5   6  14     3.834    0.048
           6   6  14     2.811    0.052
           7   6  14     4.393    0.051
           8   6  14     1.581    0.070
           9   6  14     4.111    0.052
          10   6  14     1.549    0.077
          11   6  14     1.897    0.069
          12   6  14     1.897    0.076
          13   6  14     1.732    0.084
          14   6  14     1.761    0.085
         -18   7  14     2.121    0.127
         -17   7  14     0.632    0.419
         -16   7  14     2.258    0.120
         -15   7  14     2.665    0.075
         -14   7  14     1.844    0.087
         -13   7  14     1.225    0.127
         -12   7  14     1.378    0.091
         -11   7  14     0.837    0.131
         -10   7  14     2.302    0.054
          -9   7  14     1.140    0.092
          -8   7  14     4.506    0.068
          -7   7  14     2.569    0.060
          -6   7  14     4.733    0.055
          -5   7  14     5.109    0.059
          -4   7  14     1.673    0.072
          -3   7  14     1.789    0.067
          -2   7  14     1.449    0.076
          -1   7  14     3.130    0.070
           0   7  14     6.671    0.080
           1   7  14     4.243    0.071
           2   7  14     1.517    0.079
           3   7  14     3.950    0.063
           4   7  14     3.674    0.057
           5   7  14     3.302    0.058
           6   7  14     0.775    0.161
           7   7  14     0.632    0.174
           8   7  14     2.191    0.064
           9   7  14     1.924    0.081
          10   7  14     1.703    0.079
          11   7  14     0.632    0.213
          12   7  14     1.000    0.130
          13   7  14     0.316    0.490
          14   7  14     1.414    0.170
         -16   8  14     1.140    0.237
         -15   8  14     2.258    0.137
         -14   8  14     1.732    0.202
         -13   8  14     1.378    0.174
         -12   8  14     1.761    0.168
         -11   8  14     0.775    0.245
         -10   8  14     2.049    0.117
          -9   8  14     0.447    0.380
          -8   8  14     0.707    0.290
          -7   8  14     1.761    0.111
          -6   8  14     2.550    0.104
          -5   8  14     0.707    0.233
          -4   8  14     1.183    0.110
          -3   8  14     2.098    0.081
          -2   8  14     1.761    0.074
          -1   8  14     0.949    0.158
           0   8  14     2.098    0.072
           1   8  14     2.683    0.069
           2   8  14     1.761    0.091
           3   8  14     2.915    0.072
           4   8  14     2.739    0.069
           5   8  14     0.707    0.198
           6   8  14     0.949    0.169
           7   8  14     0.894    0.179
           8   8  14     0.548    0.256
           9   8  14     0.447    0.347
          10   8  14     1.140    0.189
          11   8  14     1.095    0.242
          12   8  14     0.949    0.348
         -12   9  14     1.095    0.379
         -11   9  14     1.449    0.235
         -10   9  14     1.183    0.216
          -9   9  14     2.236    0.136
          -8   9  14     1.265    0.233
          -7   9  14     2.665    0.169
          -6   9  14     0.447    0.682
          -5   9  14     1.871    0.168
          -4   9  14     2.588    0.187
          -2   9  14     1.049    0.286
          -1   9  14     1.095    0.269
           0   9  14     2.345    0.149
           1   9  14     2.168    0.157
           2   9  14     0.632    0.395
           3   9  14     0.548    0.548
           4   9  14     2.588    0.114
           5   9  14     1.517    0.165
           6   9  14     1.183    0.228
           7   9  14     1.549    0.268
           8   9  14     1.225    0.282
           9   9  14     1.095    0.347
          -2  10  14     0.894    0.632
          -1  10  14     0.949    0.353
           0  10  14     1.304    0.345
           1  10  14     0.316    1.423
           2  10  14     1.414    0.343
           3  10  14     1.000    0.420
           4  10  14     1.414    0.460
         -24   0  15     1.225    0.192
         -23   0  15     1.265    0.134
         -22   0  15     0.775    0.174
         -21   0  15     1.225    0.106
         -20   0  15     5.621    0.052
         -19   0  15     1.378    0.098
         -18   0  15     0.632    0.198
         -17   0  15     0.316    0.332
         -16   0  15     1.049    0.086
         -15   0  15     1.049    0.076
         -14   0  15     3.550    0.042
         -13   0  15     1.265    0.051
         -12   0  15     2.569    0.037
         -11   0  15     0.548    0.110
         -10   0  15     3.661    0.040
          -9   0  15     6.099    0.048
          -8   0  15     3.962    0.037
          -7   0  15     0.707    0.078
          -6   0  15     0.775    0.065
          -5   0  15     0.447    0.112
          -4   0  15    12.174    0.088
          -3   0  15     1.449    0.041
          -2   0  15     2.449    0.033
          -1   0  15     1.871    0.037
           0   0  15    10.794    0.082
           1   0  15     1.517    0.046
           2   0  15     3.937    0.038
           3   0  15     4.050    0.040
           4   0  15     4.382    0.041
           5   0  15     3.768    0.049
           6   0  15     8.204    0.066
           7   0  15     0.316    0.221
           8   0  15     5.882    0.052
           9   0  15     3.435    0.044
          10   0  15     3.017    0.046
          11   0  15     3.033    0.048
          12   0  15     2.683    0.052
          13   0  15     2.345    0.060
          14   0  15     0.894    0.162
          15   0  15     1.095    0.123
          16   0  15     1.761    0.080
          17   0  15     1.265    0.099
          18   0  15     0.949    0.169
          19   0  15     0.316    0.601
         -24   1  15     1.449    0.086
         -23   1  15     1.342    0.071
         -22   1  15     1.000    0.085
         -21   1  15     2.550    0.039
         -20   1  15     0.548    0.137
         -19   1  15     1.673    0.054
         -18   1  15     2.191    0.041
         -17   1  15     4.416    0.036
         -16   1  15     3.271    0.032
         -15   1  15     1.342    0.048
         -14   1  15     3.550    0.028
         -13   1  15     3.406    0.025
         -12   1  15     3.317    0.026
         -11   1  15     8.264    0.046
         -10   1  15     7.589    0.043
          -9   1  15     8.683    0.048
          -8   1  15     9.869    0.051
          -7   1  15     3.286    0.024
          -6   1  15     7.029    0.038
          -5   1  15     6.465    0.035
          -4   1  15     3.271    0.024
          -3   1  15    10.663    0.055
          -2   1  15     5.099    0.030
          -1   1  15     4.583    0.028
           0   1  15     7.280    0.039
           1   1  15     8.468    0.045
           2   1  15     1.342    0.034
           3   1  15     4.494    0.029
           4   1  15     5.254    0.033
           5   1  15     1.975    0.033
           6   1  15     2.098    0.033
           7   1  15     4.313    0.032
           8   1  15     3.435    0.032
           9   1  15     5.010    0.035
          10   1  15     1.871    0.037
          11   1  15     3.688    0.035
          12   1  15     2.049    0.044
          13   1  15     4.572    0.038
          14   1  15     3.017    0.041
          15   1  15     0.707    0.120
          16   1  15     1.414    0.067
          17   1  15     0.632    0.142
          18   1  15     1.342    0.078
         -23   2  15     1.265    0.103
         -22   2  15     0.894    0.123
         -21   2  15     1.581    0.057
         -20   2  15     2.025    0.047
         -19   2  15     2.950    0.036
         -18   2  15     2.191    0.043
         -17   2  15     1.897    0.047
         -16   2  15     3.146    0.037
         -15   2  15     3.464    0.032
         -14   2  15     1.703    0.035
         -13   2  15     8.000    0.041
         -12   2  15     4.483    0.029
         -11   2  15     5.899    0.031
         -10   2  15     8.843    0.046
          -9   2  15     5.177    0.032
          -8   2  15     6.826    0.039
          -7   2  15     3.701    0.026
          -6   2  15     2.366    0.023
          -5   2  15     5.657    0.032
          -4   2  15     5.060    0.030
          -3   2  15     2.098    0.024
          -2   2  15     1.949    0.028
          -1   2  15     2.214    0.027
           0   2  15     3.962    0.026
           1   2  15     6.205    0.035
           2   2  15     1.673    0.030
           3   2  15     5.119    0.032
           4   2  15     0.632    0.087
           5   2  15     3.886    0.031
           6   2  15     2.510    0.036
           7   2  15     1.673    0.039
           8   2  15     4.074    0.033
           9   2  15     1.483    0.051
          10   2  15     3.302    0.035
          11   2  15     3.240    0.035
          12   2  15     2.569    0.039
          13   2  15     2.098    0.050
          14   2  15     2.191    0.048
          15   2  15     1.342    0.075
          16   2  15     0.447    0.224
          17   2  15     1.517    0.073
          18   2  15     0.548    0.201
         -23   3  15     1.703    0.088
         -22   3  15     1.265    0.091
         -21   3  15     1.549    0.071
         -20   3  15     2.702    0.048
         -19   3  15     3.317    0.042
         -18   3  15     4.159    0.036
         -17   3  15     0.949    0.090
         -16   3  15     1.183    0.072
         -15   3  15     1.612    0.050
         -14   3  15     7.589    0.042
         -13   3  15     2.470    0.030
         -12   3  15     8.319    0.047
         -11   3  15     5.109    0.032
         -10   3  15     5.983    0.038
          -9   3  15     5.718    0.034
          -8   3  15     6.641    0.039
          -7   3  15     2.702    0.028
          -6   3  15     4.171    0.029
          -5   3  15     2.720    0.026
          -4   3  15     2.627    0.025
          -3   3  15     4.416    0.028
          -2   3  15     1.924    0.026
          -1   3  15     4.940    0.030
           0   3  15     4.012    0.029
           1   3  15     4.909    0.032
           2   3  15     7.817    0.047
           3   3  15     3.362    0.028
           4   3  15     5.745    0.037
           5   3  15     4.416    0.033
           6   3  15     4.135    0.033
           7   3  15     2.811    0.036
           8   3  15     2.074    0.043
           9   3  15     4.680    0.038
          10   3  15     4.313    0.039
          11   3  15     1.414    0.064
          12   3  15     2.933    0.043
          13   3  15     1.703    0.065
          14   3  15     1.732    0.061
          15   3  15     1.449    0.072
          16   3  15     1.673    0.063
          17   3  15     0.837    0.155
          18   3  15     0.894    0.162
         -22   4  15     1.378    0.112
         -21   4  15     0.548    0.237
         -20   4  15     2.646    0.055
         -19   4  15     1.140    0.083
         -18   4  15     3.606    0.039
         -17   4  15     0.894    0.089
         -16   4  15     2.345    0.045
         -15   4  15     3.507    0.041
         -14   4  15     3.808    0.034
         -13   4  15     7.382    0.042
         -12   4  15     1.414    0.053
         -11   4  15     5.865    0.038
         -10   4  15     3.950    0.032
          -9   4  15     1.975    0.030
          -8   4  15     6.364    0.038
          -7   4  15     3.619    0.029
          -6   4  15     4.266    0.033
          -5   4  15     3.536    0.028
          -4   4  15     5.745    0.039
          -3   4  15     3.098    0.032
          -2   4  15     2.966    0.030
          -1   4  15     1.844    0.035
           0   4  15     3.987    0.033
           1   4  15     1.549    0.042
           2   4  15     0.548    0.110
           3   4  15     2.646    0.034
           4   4  15     4.000    0.035
           5   4  15     1.549    0.045
           6   4  15     2.933    0.036
           7   4  15     1.183    0.068
           8   4  15     2.236    0.042
           9   4  15     0.894    0.112
          10   4  15     1.612    0.068
          11   4  15     1.975    0.058
          12   4  15     3.464    0.045
          13   4  15     1.549    0.071
          14   4  15     1.817    0.061
          15   4  15     1.703    0.076
          16   4  15     1.049    0.119
          17   4  15     1.049    0.129
         -21   5  15     1.225    0.118
         -20   5  15     1.643    0.085
         -19   5  15     0.316    0.395
         -18   5  15     1.789    0.061
         -17   5  15     2.236    0.054
         -16   5  15     1.924    0.060
         -15   5  15     2.530    0.055
         -14   5  15     3.146    0.048
         -13   5  15     1.517    0.066
         -12   5  15     5.865    0.046
         -11   5  15     1.304    0.058
         -10   5  15     2.236    0.038
          -9   5  15     1.581    0.047
          -8   5  15     3.082    0.032
          -7   5  15     6.181    0.041
          -6   5  15     1.643    0.043
          -5   5  15     6.450    0.047
          -4   5  15     5.109    0.039
          -3   5  15     2.387    0.036
          -2   5  15     2.025    0.040
          -1   5  15     2.646    0.034
           0   5  15     3.619    0.033
           1   5  15     2.449    0.037
           2   5  15     2.121    0.040
           3   5  15     2.408    0.037
           4   5  15     5.385    0.045
           5   5  15     2.074    0.046
           6   5  15     1.095    0.068
           7   5  15     4.517    0.044
           8   5  15     2.049    0.051
           9   5  15     1.483    0.071
          10   5  15     1.140    0.092
          11   5  15     0.775    0.142
          12   5  15     1.095    0.128
          13   5  15     2.302    0.061
          14   5  15     1.449    0.086
          15   5  15     1.483    0.111
          16   5  15     0.632    0.237
         -20   6  15     1.225    0.282
         -19   6  15     3.082    0.068
         -18   6  15     1.140    0.136
         -17   6  15     2.280    0.066
         -16   6  15     1.265    0.095
         -15   6  15     1.789    0.078
         -14   6  15     0.894    0.117
         -13   6  15     2.828    0.049
         -12   6  15     2.121    0.047
         -11   6  15     3.146    0.046
         -10   6  15     1.342    0.067
          -9   6  15     3.464    0.042
          -8   6  15     2.387    0.042
          -7   6  15     5.683    0.048
          -6   6  15     7.218    0.055
          -5   6  15     1.183    0.059
          -4   6  15     4.733    0.042
          -3   6  15     2.345    0.043
          -2   6  15     3.550    0.039
          -1   6  15     2.898    0.040
           0   6  15     3.194    0.044
           1   6  15     4.461    0.046
           2   6  15     1.817    0.061
           3   6  15     3.271    0.047
           4   6  15     2.145    0.056
           5   6  15     0.894    0.123
           6   6  15     2.236    0.058
           7   6  15     3.256    0.048
           8   6  15     2.280    0.059
           9   6  15     2.168    0.058
          10   6  15     0.447    0.246
          11   6  15     1.304    0.100
          12   6  15     1.095    0.119
          13   6  15     0.775    0.168
          14   6  15     0.548    0.246
          15   6  15     0.548    0.301
         -18   7  15     2.646    0.161
         -17   7  15     2.280    0.149
         -16   7  15     0.707    0.269
         -15   7  15     1.378    0.181
         -14   7  15     1.817    0.129
         -13   7  15     0.632    0.229
         -12   7  15     2.983    0.070
         -11   7  15     0.447    0.201
         -10   7  15     1.449    0.083
          -9   7  15     1.049    0.105
          -8   7  15     1.414    0.074
          -7   7  15     3.406    0.050
          -6   7  15     2.408    0.052
          -5   7  15     1.265    0.079
          -4   7  15     2.000    0.058
          -3   7  15     1.949    0.062
          -2   7  15     0.548    0.173
          -1   7  15     4.626    0.064
           0   7  15     2.683    0.065
           1   7  15     2.588    0.066
           2   7  15     3.391    0.063
           3   7  15     2.811    0.059
           4   7  15     1.183    0.123
           5   7  15     2.966    0.067
           6   7  15     2.000    0.080
           7   7  15     1.732    0.087
           8   7  15     0.775    0.174
           9   7  15     0.775    0.181
          10   7  15     1.789    0.081
          12   7  15     0.548    0.320
          13   7  15     0.632    0.300
         -16   8  15     1.140    0.307
         -15   8  15     1.549    0.213
         -14   8  15     1.183    0.203
         -13   8  15     2.302    0.163
         -12   8  15     2.258    0.137
         -11   8  15     1.265    0.158
         -10   8  15     3.194    0.085
          -9   8  15     0.707    0.276
          -8   8  15     1.342    0.153
          -7   8  15     1.000    0.200
          -6   8  15     2.387    0.103
          -5   8  15     2.366    0.065
          -4   8  15     2.510    0.064
          -3   8  15     0.837    0.131
          -2   8  15     2.191    0.068
          -1   8  15     1.225    0.106
           0   8  15     0.707    0.184
           1   8  15     1.789    0.081
           2   8  15     3.050    0.064
           3   8  15     2.098    0.076
           4   8  15     1.924    0.086
           5   8  15     1.183    0.144
           6   8  15     1.304    0.115
           7   8  15     1.225    0.139
           8   8  15     1.612    0.124
           9   8  15     1.000    0.200
          10   8  15     1.449    0.204
          11   8  15     1.140    0.364
         -11   9  15     1.612    0.307
         -10   9  15     1.049    0.481
          -9   9  15     2.191    0.155
          -8   9  15     0.707    0.559
          -7   9  15     1.049    0.281
          -6   9  15     1.225    0.318
          -5   9  15     0.707    0.396
          -4   9  15     0.316    1.486
          -3   9  15     0.447    0.671
          -2   9  15     2.049    0.173
          -1   9  15     2.000    0.175
           0   9  15     1.844    0.190
           1   9  15     1.265    0.245
           2   9  15     1.789    0.218
           3   9  15     1.378    0.232
           4   9  15     1.549    0.216
           5   9  15     1.483    0.246
           6   9  15     1.549    0.207
           7   9  15     1.449    0.204
           8   9  15     1.000    0.350
           0  10  15     2.387    0.203
         -23   0  16     0.894    0.151
         -22   0  16     1.140    0.114
         -21   0  16     0.632    0.206
         -20   0  16     3.130    0.053
         -19   0  16     1.703    0.070
         -18   0  16     1.483    0.081
         -17   0  16     0.548    0.173
         -16   0  16     3.715    0.046
         -15   0  16     2.408    0.048
         -14   0  16     2.025    0.049
         -13   0  16     4.919    0.039
         -12   0  16     6.603    0.053
         -11   0  16    10.540    0.081
         -10   0  16     4.550    0.043
          -9   0  16    10.055    0.078
          -8   0  16     3.347    0.037
          -7   0  16    16.444    0.118
          -6   0  16     4.827    0.040
          -5   0  16    16.081    0.116
          -4   0  16    13.172    0.095
          -3   0  16     4.775    0.041
          -2   0  16     7.450    0.056
          -1   0  16     3.578    0.038
           0   0  16     5.568    0.048
           1   0  16     0.894    0.067
           2   0  16     5.431    0.045
           3   0  16     4.195    0.042
           4   0  16     0.632    0.111
           5   0  16     0.548    0.137
           6   0  16     4.359    0.047
           7   0  16     0.894    0.106
           8   0  16     1.265    0.071
           9   0  16     0.447    0.224
          10   0  16     0.447    0.190
          11   0  16     4.837    0.061
          12   0  16     1.342    0.078
          13   0  16     1.844    0.079
          14   0  16     0.837    0.155
          15   0  16     4.074    0.052
          16   0  16     0.632    0.221
          17   0  16     0.837    0.191
          18   0  16     0.775    0.213
         -23   1  16     2.387    0.054
         -22   1  16     0.837    0.108
         -21   1  16     2.966    0.039
         -20   1  16     1.304    0.061
         -19   1  16     2.702    0.039
         -18   1  16     2.793    0.041
         -17   1  16     2.408    0.044
         -16   1  16     3.194    0.033
         -15   1  16     2.324    0.032
         -14   1  16     2.933    0.029
         -13   1  16     3.606    0.025
         -12   1  16     3.033    0.026
         -11   1  16     2.000    0.032
         -10   1  16     6.253    0.037
          -9   1  16     7.694    0.044
          -8   1  16     7.791    0.043
          -7   1  16     5.941    0.035
          -6   1  16    10.904    0.056
          -5   1  16     1.897    0.026
          -4   1  16     3.715    0.026
          -3   1  16     7.085    0.038
          -2   1  16     2.775    0.025
          -1   1  16     2.775    0.025
           0   1  16     3.391    0.025
           1   1  16     4.324    0.028
           2   1  16     4.207    0.030
           3   1  16     1.483    0.040
           4   1  16     6.648    0.039
           5   1  16     4.754    0.034
           6   1  16     2.408    0.031
           7   1  16     2.739    0.037
           8   1  16     1.612    0.047
           9   1  16     3.146    0.033
          10   1  16     1.924    0.044
          11   1  16     1.449    0.059
          12   1  16     2.049    0.044
          13   1  16     1.549    0.061
          14   1  16     2.280    0.044
          15   1  16     1.000    0.085
          16   1  16     0.894    0.106
          17   1  16     0.949    0.111
          18   1  16     0.548    0.219
         -23   2  16     1.483    0.078
         -22   2  16     2.966    0.049
         -21   2  16     2.366    0.042
         -20   2  16     3.768    0.036
         -19   2  16     1.871    0.051
         -18   2  16     2.214    0.045
         -17   2  16     1.817    0.047
         -16   2  16     5.666    0.040
         -15   2  16     3.962    0.034
         -14   2  16     3.768    0.029
         -13   2  16     7.007    0.040
         -12   2  16     4.701    0.030
         -11   2  16     1.449    0.038
         -10   2  16     6.050    0.036
          -9   2  16     3.847    0.029
          -8   2  16     3.347    0.027
          -7   2  16     1.732    0.032
          -6   2  16    10.000    0.055
          -5   2  16     2.280    0.026
          -4   2  16     3.130    0.026
          -3   2  16     3.162    0.025
          -2   2  16     6.325    0.036
          -1   2  16     4.764    0.029
           0   2  16     3.860    0.028
           1   2  16     2.757    0.029
           2   2  16     3.033    0.030
           3   2  16     8.204    0.047
           4   2  16     4.528    0.032
           5   2  16     4.743    0.035
           6   2  16     2.000    0.038
           7   2  16     3.950    0.034
           8   2  16     3.114    0.032
           9   2  16     1.140    0.061
          10   2  16     3.421    0.037
          11   2  16     1.949    0.046
          12   2  16     3.271    0.040
          13   2  16     1.449    0.066
          14   2  16     2.121    0.052
          15   2  16     1.183    0.085
          16   2  16     0.707    0.134
          17   2  16     1.049    0.100
         -22   3  16     2.000    0.063
         -21   3  16     2.000    0.058
         -20   3  16     1.549    0.071
         -19   3  16     2.627    0.044
         -18   3  16     0.447    0.190
         -17   3  16     2.366    0.044
         -16   3  16     1.225    0.073
         -15   3  16     5.639    0.039
         -14   3  16     8.173    0.046
         -13   3  16     1.414    0.046
         -12   3  16     2.588    0.031
         -11   3  16     2.510    0.030
         -10   3  16     2.915    0.027
          -9   3  16     4.313    0.029
          -8   3  16     2.345    0.030
          -7   3  16     3.647    0.030
          -6   3  16     8.025    0.045
          -5   3  16     2.302    0.030
          -4   3  16     3.479    0.027
          -3   3  16     3.130    0.027
          -2   3  16     3.795    0.029
          -1   3  16     6.701    0.039
           0   3  16     4.099    0.029
           1   3  16     4.147    0.030
           2   3  16     1.449    0.041
           3   3  16     2.236    0.031
           4   3  16     2.074    0.036
           5   3  16     1.581    0.041
           6   3  16     4.159    0.035
           7   3  16     5.523    0.040
           8   3  16     0.894    0.089
           9   3  16     1.817    0.052
          10   3  16     1.949    0.049
          11   3  16     1.000    0.095
          12   3  16     1.304    0.084
          13   3  16     3.098    0.048
          14   3  16     3.162    0.043
          15   3  16     1.342    0.071
          16   3  16     1.449    0.072
          17   3  16     0.949    0.142
         -22   4  16     1.225    0.143
         -21   4  16     1.414    0.095
         -20   4  16     1.265    0.087
         -19   4  16     1.000    0.100
         -18   4  16     1.517    0.063
         -17   4  16     2.881    0.042
         -16   4  16     2.408    0.046
         -15   4  16     1.897    0.050
         -14   4  16     3.317    0.036
         -13   4  16     4.626    0.038
         -12   4  16     0.707    0.085
         -11   4  16     6.301    0.040
         -10   4  16     6.285    0.039
          -9   4  16     2.739    0.029
          -8   4  16     3.493    0.030
          -7   4  16     3.536    0.028
          -6   4  16     2.864    0.030
          -5   4  16     6.648    0.042
          -4   4  16     1.673    0.039
          -3   4  16     4.416    0.035
          -2   4  16     4.712    0.037
          -1   4  16     3.768    0.033
           0   4  16     6.465    0.044
           1   4  16     4.037    0.035
           2   4  16     4.550    0.036
           3   4  16     3.178    0.033
           4   4  16     1.549    0.048
           5   4  16     5.215    0.041
           6   4  16     5.559    0.042
           7   4  16     4.050    0.042
           8   4  16     5.577    0.045
           9   4  16     4.583    0.045
          10   4  16     1.975    0.061
          11   4  16     0.548    0.183
          12   4  16     2.236    0.049
          13   4  16     1.761    0.065
          14   4  16     1.612    0.084
          15   4  16     1.643    0.094
          16   4  16     1.000    0.155
         -21   5  16     1.000    0.190
         -20   5  16     2.387    0.082
         -19   5  16     0.837    0.173
         -18   5  16     1.449    0.079
         -17   5  16     0.548    0.183
         -16   5  16     4.572    0.044
         -15   5  16     2.915    0.048
         -14   5  16     1.897    0.053
         -13   5  16     2.720    0.039
         -12   5  16     5.431    0.044
         -11   5  16     2.236    0.045
         -10   5  16     5.621    0.041
          -9   5  16     5.109    0.038
          -8   5  16     3.098    0.032
          -7   5  16     4.637    0.036
          -6   5  16     2.898    0.035
          -5   5  16     7.510    0.053
          -4   5  16     1.949    0.038
          -3   5  16     5.753    0.042
          -2   5  16     4.919    0.040
          -1   5  16     1.342    0.048
           0   5  16     3.000    0.035
           1   5  16     4.324    0.039
           2   5  16     0.837    0.084
           3   5  16     4.604    0.040
           4   5  16     3.450    0.039
           5   5  16     2.049    0.046
           6   5  16     2.470    0.049
           7   5  16     3.661    0.042
           8   5  16     4.336    0.051
           9   5  16     1.581    0.073
          10   5  16     1.732    0.064
          11   5  16     1.924    0.075
          12   5  16     1.449    0.083
          13   5  16     0.548    0.228
          14   5  16     0.894    0.145
          15   5  16     0.837    0.167
         -19   6  16     3.114    0.103
         -18   6  16     2.168    0.090
         -17   6  16     1.183    0.123
         -16   6  16     0.632    0.174
         -15   6  16     3.332    0.056
         -14   6  16     1.342    0.086
         -13   6  16     3.194    0.041
         -12   6  16     2.387    0.046
         -11   6  16     4.960    0.048
         -10   6  16     5.050    0.049
          -9   6  16     1.975    0.056
          -8   6  16     1.225    0.078
          -7   6  16     2.168    0.048
          -6   6  16     2.025    0.047
          -5   6  16     3.302    0.039
          -4   6  16     5.683    0.049
          -3   6  16     1.703    0.050
          -2   6  16     3.050    0.039
          -1   6  16     2.025    0.047
           0   6  16     1.949    0.051
           1   6  16     2.608    0.050
           2   6  16     2.168    0.062
           3   6  16     2.510    0.058
           4   6  16     1.897    0.063
           5   6  16     1.975    0.061
           6   6  16     0.775    0.161
           7   6  16     1.871    0.072
           8   6  16     0.949    0.111
           9   6  16     2.793    0.055
          10   6  16     2.588    0.056
          11   6  16     0.949    0.148
          12   6  16     0.775    0.168
          13   6  16     0.775    0.194
          14   6  16     0.837    0.221
         -17   7  16     2.280    0.145
         -16   7  16     1.844    0.138
         -15   7  16     3.162    0.092
         -14   7  16     1.095    0.224
         -13   7  16     2.280    0.099
         -12   7  16     2.191    0.062
         -11   7  16     3.000    0.050
         -10   7  16     4.050    0.057
          -9   7  16     4.754    0.061
          -8   7  16     5.329    0.060
          -7   7  16     2.627    0.055
          -6   7  16     2.739    0.057
          -5   7  16     0.949    0.105
          -4   7  16     1.844    0.065
          -3   7  16     0.837    0.125
          -2   7  16     1.225    0.090
          -1   7  16     2.324    0.071
           0   7  16     1.378    0.091
           1   7  16     2.881    0.061
           2   7  16     1.000    0.120
           3   7  16     2.720    0.062
           4   7  16     2.121    0.068
           5   7  16     1.095    0.114
           6   7  16     1.183    0.101
           7   7  16     1.414    0.106
           8   7  16     3.302    0.070
           9   7  16     1.844    0.079
          10   7  16     0.837    0.161
          11   7  16     1.732    0.115
          12   7  16     1.000    0.160
         -15   8  16     1.643    0.207
         -14   8  16     2.933    0.131
         -13   8  16     1.183    0.237
         -12   8  16     0.949    0.248
         -11   8  16     1.225    0.180
         -10   8  16     2.550    0.092
          -9   8  16     4.135    0.083
          -8   8  16     2.258    0.102
          -7   8  16     2.646    0.094
          -6   8  16     1.183    0.169
          -5   8  16     1.483    0.105
          -4   8  16     1.449    0.100
          -3   8  16     1.378    0.098
          -2   8  16     1.000    0.120
          -1   8  16     1.517    0.082
           0   8  16     1.789    0.092
           1   8  16     1.095    0.155
           2   8  16     3.421    0.072
           3   8  16     2.345    0.072
           4   8  16     1.304    0.096
           5   8  16     1.643    0.097
           7   8  16     1.975    0.086
           8   8  16     0.548    0.438
           9   8  16     2.191    0.130
          10   8  16     1.225    0.265
         -11   9  16     1.581    0.443
         -10   9  16     0.632    0.522
          -9   9  16     1.049    0.405
          -8   9  16     2.258    0.144
          -7   9  16     2.049    0.220
          -6   9  16     0.894    0.391
          -5   9  16     0.707    0.396
          -4   9  16     1.975    0.256
          -3   9  16     1.612    0.223
          -2   9  16     2.025    0.170
          -1   9  16     1.483    0.253
           0   9  16     1.517    0.241
           1   9  16     1.897    0.206
           2   9  16     1.581    0.256
           3   9  16     0.894    0.671
           4   9  16     2.280    0.186
           5   9  16     1.095    0.288
           6   9  16     1.449    0.286
         -23   0  17     0.316    0.443
         -22   0  17     0.894    0.145
         -21   0  17     0.548    0.228
         -20   0  17     2.025    0.067
         -19   0  17     4.183    0.050
         -18   0  17     3.302    0.055
         -17   0  17     3.701    0.046
         -16   0  17     4.701    0.050
         -15   0  17     2.646    0.051
         -14   0  17     4.712    0.038
         -13   0  17     0.316    0.206
         -12   0  17     0.707    0.106
         -11   0  17     0.316    0.237
         -10   0  17     9.539    0.074
          -9   0  17     4.919    0.044
          -8   0  17    10.807    0.083
          -7   0  17    11.318    0.087
          -6   0  17     4.754    0.042
          -5   0  17     6.760    0.055
          -4   0  17     7.785    0.062
          -3   0  17     0.775    0.084
          -2   0  17     4.690    0.043
          -1   0  17     6.261    0.052
           0   0  17     2.074    0.043
           1   0  17     2.324    0.043
           2   0  17     2.569    0.043
           3   0  17     1.732    0.055
           4   0  17     8.432    0.077
           5   0  17     4.604    0.046
           6   0  17     3.633    0.044
           7   0  17     2.191    0.052
           8   0  17     0.316    0.285
           9   0  17     1.304    0.096
          10   0  17     1.225    0.090
          11   0  17     0.775    0.136
          12   0  17     1.183    0.106
          13   0  17     2.049    0.076
          14   0  17     1.183    0.114
          15   0  17     1.000    0.145
          16   0  17     0.707    0.233
          17   0  17     1.049    0.191
         -23   1  17     1.517    0.086
         -22   1  17     0.775    0.142
         -21   1  17     0.894    0.106
         -20   1  17     1.265    0.071
         -19   1  17     3.821    0.034
         -18   1  17     3.240    0.039
         -17   1  17     3.860    0.035
         -16   1  17     0.707    0.106
         -15   1  17     4.909    0.035
         -14   1  17     1.449    0.038
         -13   1  17     5.000    0.029
         -12   1  17     2.049    0.032
         -11   1  17     5.958    0.036
         -10   1  17     5.550    0.035
          -9   1  17     7.176    0.041
          -8   1  17    10.780    0.058
          -7   1  17     6.189    0.036
          -6   1  17     6.790    0.039
          -5   1  17     9.864    0.054
          -4   1  17     1.183    0.042
          -3   1  17    11.533    0.062
          -2   1  17     3.332    0.027
          -1   1  17     2.864    0.028
           0   1  17     4.837    0.032
           1   1  17     2.408    0.029
           2   1  17     3.479    0.030
           3   1  17     2.588    0.031
           4   1  17     2.049    0.037
           5   1  17     6.197    0.038
           6   1  17     3.194    0.033
           7   1  17     4.195    0.033
           8   1  17     1.844    0.041
           9   1  17     1.304    0.065
          10   1  17     1.049    0.076
          11   1  17     0.894    0.084
          12   1  17     3.834    0.039
          13   1  17     1.183    0.080
          14   1  17     1.414    0.067
          15   1  17     1.095    0.096
          16   1  17     1.000    0.105
          17   1  17     1.871    0.072
         -22   2  17     1.483    0.074
         -21   2  17     0.447    0.224
         -20   2  17     2.429    0.045
         -19   2  17     1.673    0.057
         -18   2  17     2.025    0.047
         -17   2  17     0.447    0.179
         -16   2  17     2.569    0.039
         -15   2  17     0.837    0.090
         -14   2  17     1.732    0.040
         -13   2  17     4.195    0.030
         -12   2  17     4.382    0.029
         -11   2  17     3.507    0.029
         -10   2  17     3.162    0.028
          -9   2  17     5.225    0.033
          -8   2  17     2.490    0.030
          -7   2  17     6.957    0.040
          -6   2  17     2.793    0.027
          -5   2  17     3.701    0.028
          -4   2  17     3.098    0.027
          -3   2  17     4.919    0.032
          -2   2  17     0.837    0.060
          -1   2  17     1.581    0.038
           0   2  17     1.414    0.039
           1   2  17     2.915    0.029
           2   2  17     2.646    0.030
           3   2  17     4.837    0.033
           4   2  17     4.827    0.033
           5   2  17     0.632    0.087
           6   2  17     3.302    0.033
           7   2  17     1.265    0.055
           8   2  17     1.378    0.051
           9   2  17     2.757    0.040
          10   2  17     0.632    0.126
          11   2  17     2.387    0.046
          12   2  17     2.214    0.052
          13   2  17     2.121    0.054
          14   2  17     1.897    0.058
          15   2  17     0.775    0.129
          16   2  17     1.000    0.115
          17   2  17     1.378    0.109
         -22   3  17     0.707    0.191
         -21   3  17     0.949    0.116
         -20   3  17     0.548    0.164
         -19   3  17     2.608    0.042
         -18   3  17     2.510    0.044
         -17   3  17     0.548    0.137
         -16   3  17     1.897    0.050
         -15   3  17     4.025    0.037
         -14   3  17     3.937    0.032
         -13   3  17     2.510    0.036
         -12   3  17     3.098    0.029
         -11   3  17     2.811    0.028
         -10   3  17     4.087    0.029
          -9   3  17     1.517    0.036
          -8   3  17     4.572    0.032
          -7   3  17     2.757    0.029
          -6   3  17     1.517    0.036
          -5   3  17     1.000    0.055
          -4   3  17     6.132    0.037
          -3   3  17     1.342    0.037
          -2   3  17     7.470    0.046
          -1   3  17     2.665    0.030
           0   3  17     2.049    0.032
           1   3  17     1.732    0.038
           2   3  17     4.278    0.033
           3   3  17     4.254    0.033
           4   3  17     3.688    0.033
           5   3  17     5.348    0.039
           6   3  17     1.378    0.054
           7   3  17     2.214    0.038
           8   3  17     2.049    0.044
           9   3  17     2.366    0.044
          10   3  17     1.975    0.056
          11   3  17     3.146    0.048
          12   3  17     1.000    0.100
          13   3  17     1.844    0.060
          14   3  17     1.265    0.087
          15   3  17     1.183    0.097
          16   3  17     1.049    0.119
         -21   4  17     1.000    0.125
         -20   4  17     0.707    0.163
         -19   4  17     1.761    0.062
         -18   4  17     1.414    0.067
         -17   4  17     1.140    0.088
         -16   4  17     2.683    0.041
         -15   4  17     1.378    0.069
         -14   4  17     4.336    0.035
         -13   4  17     3.421    0.035
         -12   4  17     3.225    0.036
         -11   4  17     0.707    0.092
         -10   4  17     3.256    0.031
          -9   4  17     4.472    0.034
          -8   4  17     4.909    0.033
          -7   4  17     4.254    0.031
          -6   4  17     2.569    0.031
          -5   4  17     6.213    0.042
          -4   4  17     8.355    0.053
          -3   4  17     5.577    0.039
          -2   4  17     6.221    0.043
          -1   4  17     6.181    0.044
           0   4  17     2.646    0.034
           1   4  17     5.568    0.040
           2   4  17     3.755    0.035
           3   4  17     0.894    0.073
           4   4  17     2.702    0.037
           5   4  17     2.864    0.037
           6   4  17     2.510    0.046
           7   4  17     1.871    0.053
           8   4  17     1.265    0.071
           9   4  17     1.949    0.059
          10   4  17     2.898    0.045
          11   4  17     1.304    0.077
          12   4  17     1.183    0.106
          13   4  17     1.378    0.105
          14   4  17     0.316    0.379
          15   4  17     1.000    0.130
         -20   5  17     1.703    0.100
         -19   5  17     0.632    0.190
         -18   5  17     1.265    0.087
         -17   5  17     3.194    0.049
         -16   5  17     2.811    0.053
         -15   5  17     1.844    0.065
         -14   5  17     1.789    0.059
         -13   5  17     1.183    0.068
         -12   5  17     1.643    0.061
         -11   5  17     2.933    0.039
         -10   5  17     1.049    0.076
          -9   5  17     7.301    0.052
          -8   5  17     2.933    0.034
          -7   5  17     3.479    0.036
          -6   5  17     5.612    0.044
          -5   5  17     5.882    0.044
          -4   5  17     4.231    0.038
          -3   5  17     6.008    0.045
          -2   5  17     3.347    0.036
          -1   5  17     5.339    0.042
           0   5  17     4.572    0.038
           1   5  17     0.837    0.078
           2   5  17     1.844    0.041
           3   5  17     2.098    0.045
           4   5  17     2.608    0.046
           5   5  17     1.949    0.051
           6   5  17     2.366    0.049
           7   5  17     2.550    0.049
           8   5  17     2.324    0.054
           9   5  17     1.844    0.065
          10   5  17     1.140    0.105
          11   5  17     0.548    0.201
          12   5  17     0.894    0.134
          13   5  17     0.316    0.427
          14   5  17     0.548    0.274
         -19   6  17     1.225    0.314
         -17   6  17     1.378    0.105
         -16   6  17     1.414    0.099
         -15   6  17     1.673    0.084
         -14   6  17     3.550    0.045
         -13   6  17     2.793    0.041
         -12   6  17     2.000    0.052
         -11   6  17     3.406    0.047
         -10   6  17     2.588    0.046
          -9   6  17     5.187    0.048
          -8   6  17     2.739    0.046
          -7   6  17     4.506    0.043
          -6   6  17     1.612    0.050
          -4   6  17     1.897    0.050
          -3   6  17     1.049    0.086
          -2   6  17     1.449    0.055
          -1   6  17     2.608    0.048
           0   6  17     2.324    0.054
           1   6  17     0.775    0.116
           2   6  17     0.775    0.129
           3   6  17     1.817    0.066
           4   6  17     1.414    0.085
           5   6  17     2.000    0.065
           6   6  17     1.817    0.063
           7   6  17     1.049    0.114
           8   6  17     1.414    0.088
           9   6  17     1.140    0.101
          10   6  17     0.632    0.213
          11   6  17     1.732    0.075
          12   6  17     0.775    0.200
          13   6  17     1.342    0.123
         -17   7  17     2.214    0.129
         -16   7  17     0.447    0.559
         -15   7  17     3.146    0.103
         -14   7  17     1.183    0.186
         -13   7  17     1.183    0.161
         -12   7  17     1.761    0.071
         -11   7  17     0.837    0.161
         -10   7  17     3.715    0.057
          -9   7  17     2.683    0.058
          -8   7  17     1.817    0.063
          -7   7  17     0.837    0.143
          -6   7  17     0.775    0.148
          -5   7  17     1.265    0.087
          -4   7  17     2.933    0.056
          -3   7  17     1.817    0.063
          -2   7  17     0.548    0.237
          -1   7  17     2.702    0.067
           0   7  17     2.191    0.071
           1   7  17     2.898    0.067
           2   7  17     1.000    0.120
           3   7  17     1.483    0.101
           4   7  17     1.871    0.072
           5   7  17     2.168    0.083
           6   7  17     0.775    0.168
           7   7  17     0.775    0.161
           8   7  17     0.949    0.142
           9   7  17     1.817    0.088
          10   7  17     1.183    0.161
          11   7  17     1.049    0.162
         -14   8  17     0.949    0.242
         -13   8  17     1.304    0.230
         -12   8  17     1.225    0.220
         -11   8  17     2.793    0.111
         -10   8  17     2.408    0.106
          -9   8  17     1.517    0.148
          -8   8  17     2.757    0.087
          -7   8  17     0.632    0.308
          -6   8  17     2.550    0.092
          -5   8  17     0.548    0.320
          -4   8  17     1.140    0.140
          -3   8  17     1.897    0.090
          -2   8  17     3.017    0.065
          -1   8  17     0.316    0.379
           0   8  17     2.608    0.065
           1   8  17     2.000    0.078
           2   8  17     1.342    0.108
           3   8  17     1.449    0.104
           4   8  17     0.775    0.161
           5   8  17     1.140    0.145
           6   8  17     1.897    0.100
           7   8  17     1.304    0.222
           8   8  17     1.342    0.224
           9   8  17     1.817    0.184
         -10   9  17     2.000    0.248
          -9   9  17     1.140    0.281
          -8   9  17     0.837    0.347
          -7   9  17     1.732    0.286
          -6   9  17     1.225    0.241
          -5   9  17     1.304    0.261
          -4   9  17     0.548    0.895
          -3   9  17     1.789    0.204
          -2   9  17     1.483    0.222
          -1   9  17     2.280    0.182
           0   9  17     1.517    0.251
           1   9  17     2.121    0.210
           2   9  17     0.447    0.839
           3   9  17     0.447    1.409
           4   9  17     1.265    0.502
         -22   0  18     2.828    0.062
         -21   0  18     1.225    0.110
         -20   0  18     2.933    0.058
         -19   0  18     0.447    0.280
         -18   0  18     4.572    0.050
         -17   0  18     3.701    0.050
         -16   0  18     0.837    0.108
         -15   0  18     1.225    0.082
         -14   0  18     0.548    0.137
         -13   0  18     0.548    0.128
         -12   0  18     0.548    0.146
         -11   0  18     2.864    0.042
         -10   0  18     3.347    0.040
          -9   0  18     4.648    0.044
          -8   0  18     1.549    0.048
          -7   0  18     2.214    0.043
          -6   0  18     5.840    0.050
          -5   0  18     9.466    0.074
          -4   0  18     4.960    0.044
          -3   0  18     4.266    0.041
          -2   0  18     1.703    0.047
          -1   0  18     8.631    0.068
           0   0  18     2.449    0.041
           1   0  18     2.646    0.042
           2   0  18     3.899    0.042
           3   0  18     5.648    0.050
           4   0  18     1.000    0.085
           5   0  18     4.123    0.045
           6   0  18     2.236    0.049
           7   0  18     1.517    0.073
           8   0  18     0.316    0.332
           9   0  18     3.950    0.065
          10   0  18     0.548    0.210
          11   0  18     4.207    0.059
          12   0  18     1.378    0.105
          13   0  18     1.732    0.092
          14   0  18     2.702    0.072
          15   0  18     0.632    0.285
          16   0  18     1.225    0.155
         -22   1  18     2.569    0.045
         -21   1  18     1.897    0.055
         -20   1  18     2.074    0.051
         -19   1  18     3.755    0.035
         -18   1  18     2.000    0.045
         -17   1  18     2.793    0.038
         -16   1  18     1.304    0.058
         -15   1  18     4.561    0.036
         -14   1  18     3.000    0.030
         -13   1  18     0.548    0.091
         -12   1  18     1.549    0.039
         -11   1  18     5.874    0.036
         -10   1  18     2.983    0.028
          -9   1  18     4.919    0.032
          -8   1  18     4.266    0.029
          -7   1  18     4.087    0.029
          -6   1  18     8.491    0.047
          -5   1  18     5.701    0.034
          -4   1  18     5.477    0.034
          -3   1  18     6.156    0.037
          -2   1  18     5.177    0.033
          -1   1  18     5.329    0.033
           0   1  18     1.225    0.041
           1   1  18     2.025    0.032
           2   1  18     5.273    0.034
           3   1  18     2.324    0.032
           4   1  18     2.236    0.034
           5   1  18     1.483    0.047
           6   1  18     5.639    0.036
           7   1  18     2.214    0.034
           8   1  18     1.095    0.064
           9   1  18     0.837    0.096
          10   1  18     2.470    0.045
          11   1  18     1.183    0.076
          12   1  18     3.194    0.044
          13   1  18     2.302    0.054
          14   1  18     0.949    0.121
          15   1  18     1.049    0.110
          16   1  18     0.894    0.145
         -22   2  18     1.817    0.074
         -21   2  18     2.757    0.056
         -20   2  18     2.236    0.047
         -19   2  18     2.236    0.047
         -18   2  18     3.633    0.037
         -17   2  18     1.732    0.055
         -16   2  18     2.098    0.045
         -15   2  18     4.858    0.034
         -14   2  18     2.915    0.033
         -13   2  18     4.539    0.032
         -12   2  18     2.569    0.029
         -11   2  18     5.244    0.032
         -10   2  18     3.647    0.030
          -9   2  18     3.701    0.030
          -8   2  18     4.037    0.031
          -7   2  18     2.429    0.027
          -6   2  18     3.550    0.028
          -5   2  18    10.266    0.056
          -4   2  18     7.675    0.044
          -3   2  18     2.627    0.029
          -2   2  18     3.701    0.028
          -1   2  18     4.359    0.031
           0   2  18     1.183    0.046
           1   2  18     6.261    0.038
           2   2  18     3.768    0.031
           3   2  18     4.615    0.033
           4   2  18     4.775    0.034
           5   2  18     2.074    0.039
           6   2  18     0.632    0.095
           7   2  18     2.168    0.044
           8   2  18     0.707    0.106
           9   2  18     3.194    0.038
          10   2  18     2.608    0.044
          11   2  18     2.191    0.050
          12   2  18     2.098    0.060
          13   2  18     1.000    0.110
          14   2  18     1.183    0.097
          15   2  18     1.673    0.078
          16   2  18     1.225    0.118
         -21   3  18     2.864    0.054
         -20   3  18     2.828    0.048
         -19   3  18     2.168    0.051
         -18   3  18     3.130    0.040
         -17   3  18     2.366    0.046
         -16   3  18     2.025    0.052
         -15   3  18     2.121    0.040
         -14   3  18     3.633    0.032
         -13   3  18     2.627    0.034
         -12   3  18     3.742    0.032
         -11   3  18     4.858    0.033
         -10   3  18     1.265    0.043
          -9   3  18     1.183    0.051
          -8   3  18     1.789    0.036
          -7   3  18     3.975    0.030
          -6   3  18     7.994    0.046
          -5   3  18     5.639    0.035
          -4   3  18     7.714    0.046
          -3   3  18     2.608    0.029
          -2   3  18     5.701    0.037
          -1   3  18     4.637    0.033
           0   3  18    10.085    0.058
           1   3  18     6.309    0.041
           2   3  18     2.702    0.031
           3   3  18     4.848    0.034
           4   3  18     2.550    0.033
           5   3  18     2.864    0.035
           6   3  18     0.316    0.253
           7   3  18     1.549    0.058
           8   3  18     0.447    0.179
           9   3  18     2.881    0.045
          10   3  18     2.145    0.051
          11   3  18     1.549    0.068
          12   3  18     1.183    0.089
          13   3  18     1.225    0.094
          14   3  18     0.775    0.148
          15   3  18     1.049    0.124
         -21   4  18     1.140    0.145
         -20   4  18     1.643    0.073
         -19   4  18     3.886    0.048
         -18   4  18     3.162    0.046
         -17   4  18     2.449    0.047
         -16   4  18     1.949    0.056
         -15   4  18     2.214    0.041
         -14   4  18     2.950    0.036
         -13   4  18     2.793    0.041
         -12   4  18     4.796    0.039
         -11   4  18     3.886    0.035
         -10   4  18     4.837    0.033
          -9   4  18     2.569    0.033
          -8   4  18     1.871    0.037
          -7   4  18     3.633    0.032
          -6   4  18     2.665    0.036
          -5   4  18     8.573    0.053
          -4   4  18     6.488    0.043
          -3   4  18     7.616    0.049
          -2   4  18     4.074    0.036
          -1   4  18     6.979    0.049
           0   4  18     4.012    0.036
           1   4  18     6.496    0.044
           2   4  18     3.834    0.035
           3   4  18     1.612    0.050
           4   4  18     2.811    0.039
           5   4  18     3.017    0.041
           6   4  18     1.378    0.065
           7   4  18     1.414    0.067
           8   4  18     1.517    0.076
           9   4  18     0.775    0.123
          10   4  18     1.581    0.066
          11   4  18     1.000    0.115
          12   4  18     0.707    0.170
          13   4  18     1.095    0.105
          14   4  18     0.707    0.177
          15   4  18     0.447    0.302
         -20   5  18     1.225    0.220
         -19   5  18     1.924    0.075
         -18   5  18     1.225    0.106
         -17   5  18     1.732    0.064
         -16   5  18     0.949    0.116
         -15   5  18     1.703    0.068
         -14   5  18     2.915    0.038
         -13   5  18     2.966    0.047
         -12   5  18     2.846    0.044
         -11   5  18     3.987    0.038
         -10   5  18     3.564    0.041
          -9   5  18     4.135    0.037
          -8   5  18     3.421    0.038
          -7   5  18     3.033    0.040
          -6   5  18     2.811    0.041
          -5   5  18     2.966    0.035
          -4   5  18     3.362    0.036
          -3   5  18     1.183    0.055
          -2   5  18     3.347    0.037
          -1   5  18     5.639    0.047
           0   5  18     3.924    0.041
           1   5  18     2.049    0.049
           2   5  18     0.447    0.179
           3   5  18     0.447    0.201
           4   5  18     1.000    0.090
           5   5  18     1.183    0.080
           6   5  18     2.280    0.057
           7   5  18     1.225    0.082
           8   5  18     1.449    0.083
           9   5  18     2.408    0.060
          10   5  18     2.550    0.055
          11   5  18     1.581    0.082
          12   5  18     0.837    0.155
          13   5  18     0.707    0.191
         -18   6  18     2.702    0.124
         -17   6  18     1.183    0.173
         -16   6  18     1.265    0.115
         -15   6  18     2.258    0.062
         -14   6  18     0.447    0.235
         -13   6  18     2.366    0.049
         -12   6  18     2.846    0.047
         -11   6  18     2.864    0.045
         -10   6  18     3.975    0.048
          -9   6  18     1.342    0.071
          -8   6  18     2.864    0.045
          -7   6  18     4.025    0.041
          -6   6  18     1.732    0.055
          -5   6  18     1.000    0.085
          -4   6  18     1.844    0.057
          -3   6  18     2.530    0.049
          -2   6  18     4.087    0.051
          -1   6  18     1.342    0.082
           0   6  18     1.897    0.063
           1   6  18     3.271    0.049
           2   6  18     2.793    0.050
           3   6  18     2.608    0.054
           4   6  18     2.720    0.055
           5   6  18     2.828    0.055
           6   6  18     1.140    0.101
           7   6  18     1.414    0.095
           8   6  18     2.898    0.060
           9   6  18     0.894    0.157
          10   6  18     1.732    0.081
          11   6  18     1.581    0.111
          12   6  18     0.894    0.173
         -16   7  18     1.183    0.266
         -15   7  18     2.429    0.124
         -14   7  18     2.280    0.099
         -13   7  18     1.000    0.180
         -12   7  18     2.408    0.081
         -11   7  18     2.449    0.065
         -10   7  18     2.408    0.060
          -9   7  18     4.550    0.059
          -8   7  18     1.140    0.105
          -7   7  18     1.703    0.073
          -6   7  18     0.707    0.163
          -5   7  18     1.673    0.072
          -4   7  18     1.342    0.082
          -3   7  18     1.871    0.067
          -2   7  18     1.761    0.068
          -1   7  18     3.033    0.056
           0   7  18     2.258    0.064
           1   7  18     1.304    0.092
           2   7  18     0.632    0.190
           3   7  18     2.683    0.060
           4   7  18     1.225    0.090
           5   7  18     3.098    0.063
           6   7  18     2.145    0.082
           7   7  18     0.316    0.474
           8   7  18     1.581    0.101
           9   7  18     0.447    0.324
          10   7  18     1.844    0.108
         -13   8  18     2.983    0.114
         -12   8  18     1.225    0.184
         -11   8  18     2.366    0.146
         -10   8  18     2.608    0.111
          -9   8  18     0.837    0.215
          -8   8  18     2.168    0.097
          -7   8  18     1.517    0.168
          -6   8  18     3.406    0.087
          -5   8  18     1.304    0.165
          -4   8  18     1.265    0.166
          -3   8  18     0.949    0.184
          -2   8  18     1.342    0.112
          -1   8  18     2.214    0.072
           0   8  18     1.342    0.097
           1   8  18     1.643    0.088
           2   8  18     1.732    0.095
           3   8  18     1.414    0.117
           4   8  18     1.483    0.108
           5   8  18     0.837    0.376
           6   8  18     1.612    0.186
           7   8  18     0.548    0.575
          -9   9  18     1.049    0.358
          -8   9  18     1.643    0.274
          -7   9  18     3.225    0.183
          -6   9  18     1.517    0.221
          -5   9  18     1.871    0.211
          -4   9  18     1.225    0.400
          -3   9  18     0.837    0.478
          -2   9  18     1.095    0.338
          -1   9  18     1.342    0.265
           0   9  18     2.757    0.185
           1   9  18     2.302    0.245
           2   9  18     1.378    0.410
           3   9  18     1.871    0.337
         -22   0  19     2.608    0.071
         -21   0  19     0.316    0.395
         -20   0  19     4.775    0.047
         -19   0  19     3.146    0.051
         -18   0  19     2.898    0.053
         -17   0  19     0.837    0.137
         -16   0  19     4.450    0.049
         -15   0  19     4.648    0.046
         -14   0  19     3.647    0.038
         -13   0  19     7.000    0.053
         -12   0  19     2.530    0.045
         -11   0  19     1.378    0.058
         -10   0  19     0.316    0.206
          -9   0  19     3.421    0.041
          -8   0  19     3.033    0.038
          -7   0  19     1.449    0.055
          -6   0  19     4.450    0.042
          -5   0  19     0.447    0.168
          -4   0  19     1.732    0.049
          -3   0  19     0.316    0.221
          -2   0  19     3.376    0.040
          -1   0  19     3.962    0.042
           0   0  19     6.348    0.054
           1   0  19     8.752    0.074
           2   0  19     0.447    0.168
           3   0  19     4.848    0.045
           4   0  19     1.378    0.065
           5   0  19     0.707    0.127
           6   0  19     2.191    0.052
           7   0  19     0.548    0.201
           8   0  19     3.347    0.051
           9   0  19     1.265    0.103
          10   0  19     1.924    0.081
          11   0  19     1.183    0.101
          12   0  19     1.304    0.119
          13   0  19     1.140    0.145
          14   0  19     0.775    0.271
          15   0  19     2.000    0.125
         -22   1  19     1.342    0.082
         -21   1  19     3.130    0.043
         -20   1  19     1.789    0.056
         -19   1  19     3.033    0.036
         -18   1  19     1.304    0.073
         -17   1  19     3.647    0.037
         -16   1  19     3.924    0.037
         -15   1  19     2.366    0.034
         -14   1  19     3.194    0.030
         -13   1  19     2.408    0.031
         -12   1  19     2.168    0.032
         -11   1  19     2.121    0.033
         -10   1  19     1.483    0.040
          -9   1  19     3.536    0.028
          -8   1  19     2.000    0.030
          -7   1  19     4.637    0.031
          -6   1  19     2.214    0.032
          -5   1  19     4.050    0.030
          -4   1  19     3.886    0.028
          -3   1  19     3.194    0.028
          -2   1  19     2.000    0.032
          -1   1  19     3.302    0.029
           0   1  19     9.450    0.054
           1   1  19     5.079    0.034
           2   1  19     5.648    0.035
           3   1  19     5.292    0.036
           4   1  19     1.581    0.044
           5   1  19     2.530    0.032
           6   1  19     2.074    0.039
           7   1  19     1.549    0.052
           8   1  19     1.673    0.057
           9   1  19     1.897    0.047
          10   1  19     0.548    0.173
          11   1  19     1.265    0.075
          12   1  19     1.183    0.089
          13   1  19     1.449    0.079
          14   1  19     1.975    0.063
          15   1  19     0.548    0.246
         -22   2  19     2.408    0.060
         -21   2  19     0.632    0.158
         -20   2  19     0.447    0.212
         -19   2  19     2.775    0.041
         -18   2  19     2.000    0.045
         -17   2  19     2.074    0.046
         -16   2  19     2.429    0.043
         -15   2  19     2.145    0.040
         -14   2  19     2.898    0.033
         -13   2  19     1.378    0.047
         -12   2  19     0.447    0.123
         -11   2  19     1.844    0.035
         -10   2  19     1.049    0.052
          -9   2  19     1.975    0.033
          -8   2  19     3.406    0.029
          -7   2  19     5.177    0.033
          -6   2  19     6.885    0.041
          -5   2  19     3.464    0.027
          -4   2  19     8.871    0.050
          -3   2  19     5.367    0.034
          -2   2  19     6.671    0.040
          -1   2  19     9.576    0.054
           0   2  19     3.564    0.031
           1   2  19     6.856    0.041
           2   2  19     5.450    0.035
           3   2  19     2.025    0.037
           4   2  19     3.050    0.033
           5   2  19     3.647    0.034
           6   2  19     0.447    0.168
           7   2  19     1.789    0.048
           8   2  19     2.646    0.040
           9   2  19     1.183    0.089
          10   2  19     2.530    0.045
          11   2  19     1.304    0.084
          12   2  19     1.049    0.105
          13   2  19     1.265    0.095
          14   2  19     1.265    0.103
          15   2  19     0.707    0.163
         -21   3  19     1.049    0.119
         -20   3  19     1.183    0.101
         -19   3  19     1.225    0.086
         -18   3  19     0.775    0.116
         -17   3  19     2.408    0.048
         -16   3  19     1.673    0.057
         -15   3  19     2.490    0.038
         -14   3  19     2.588    0.035
         -13   3  19     4.450    0.035
         -12   3  19     2.569    0.035
         -11   3  19     3.050    0.030
         -10   3  19     3.406    0.029
          -9   3  19     4.868    0.034
          -8   3  19     2.408    0.033
          -7   3  19     6.066    0.037
          -6   3  19     3.782    0.029
          -5   3  19     7.301    0.042
          -4   3  19     1.612    0.040
          -3   3  19     8.402    0.049
          -2   3  19     8.414    0.050
          -1   3  19     0.837    0.072
           0   3  19     6.205    0.039
           1   3  19     4.785    0.034
           2   3  19     2.387    0.036
           3   3  19     3.362    0.034
           4   3  19     1.378    0.058
           5   3  19     2.470    0.043
           6   3  19     2.191    0.043
           7   3  19     1.844    0.054
           8   3  19     1.949    0.059
           9   3  19     3.834    0.044
          10   3  19     0.632    0.158
          11   3  19     1.304    0.077
          12   3  19     1.140    0.101
          13   3  19     1.049    0.119
          14   3  19     1.095    0.119
         -20   4  19     0.894    0.140
         -19   4  19     1.673    0.069
         -18   4  19     1.549    0.068
         -17   4  19     3.271    0.043
         -16   4  19     1.000    0.090
         -15   4  19     1.342    0.056
         -14   4  19     3.098    0.034
         -13   4  19     0.949    0.079
         -12   4  19     4.123    0.038
         -11   4  19     1.844    0.041
         -10   4  19     3.873    0.034
          -9   4  19     0.707    0.092
          -8   4  19     1.140    0.061
          -7   4  19     2.049    0.039
          -6   4  19     2.145    0.040
          -5   4  19     4.572    0.035
          -4   4  19     3.493    0.033
          -3   4  19     2.881    0.033
          -2   4  19     1.924    0.039
          -1   4  19     1.483    0.051
           0   4  19     1.612    0.050
           1   4  19     1.183    0.055
           2   4  19     3.464    0.038
           3   4  19     0.548    0.146
           4   4  19     1.761    0.054
           5   4  19     1.183    0.072
           6   4  19     0.894    0.106
           7   4  19     1.265    0.087
           8   4  19     2.324    0.049
           9   4  19     1.049    0.100
          10   4  19     2.627    0.048
          11   4  19     0.837    0.143
          12   4  19     1.414    0.085
          13   4  19     0.837    0.137
          14   4  19     0.316    0.427
         -19   5  19     0.837    0.221
         -18   5  19     2.098    0.064
         -17   5  19     1.844    0.068
         -16   5  19     2.702    0.052
         -15   5  19     0.894    0.117
         -14   5  19     0.632    0.150
         -13   5  19     2.074    0.051
         -12   5  19     2.121    0.049
         -11   5  19     1.517    0.059
         -10   5  19     1.183    0.076
          -9   5  19     1.304    0.061
          -8   5  19     2.627    0.040
          -7   5  19     4.405    0.040
          -6   5  19     1.732    0.055
          -5   5  19     2.000    0.047
          -4   5  19     2.366    0.042
          -3   5  19     3.592    0.039
          -2   5  19     0.447    0.157
          -1   5  19     2.429    0.043
           0   5  19     3.240    0.040
           1   5  19     2.025    0.044
           2   5  19     2.145    0.049
           3   5  19     2.000    0.052
           4   5  19     1.414    0.074
           5   5  19     1.000    0.100
           6   5  19     2.168    0.053
           7   5  19     1.000    0.120
           8   5  19     1.871    0.067
           9   5  19     1.304    0.096
          10   5  19     0.707    0.163
          11   5  19     1.378    0.105
         -17   6  19     1.183    0.207
         -16   6  19     1.140    0.184
         -15   6  19     1.732    0.081
         -14   6  19     1.140    0.088
         -13   6  19     2.449    0.045
         -12   6  19     1.265    0.079
         -11   6  19     1.304    0.077
         -10   6  19     3.688    0.046
          -9   6  19     1.483    0.071
          -8   6  19     4.324    0.047
          -7   6  19     2.490    0.050
          -6   6  19     2.049    0.061
          -5   6  19     1.000    0.095
          -4   6  19     2.881    0.045
          -3   6  19     2.345    0.049
          -2   6  19     1.612    0.062
          -1   6  19     1.183    0.093
           0   6  19     1.924    0.062
           1   6  19     2.345    0.055
           2   6  19     1.643    0.061
           3   6  19     1.549    0.074
           4   6  19     2.236    0.054
           5   6  19     2.214    0.061
           6   6  19     2.214    0.072
           7   6  19     3.162    0.059
           8   6  19     1.703    0.079
           9   6  19     1.949    0.077
          10   6  19     0.775    0.200
          11   6  19     0.548    0.338
         -15   7  19     0.894    0.358
         -14   7  19     1.049    0.248
         -13   7  19     1.673    0.137
         -12   7  19     1.844    0.106
         -11   7  19     2.846    0.061
         -10   7  19     1.703    0.082
          -9   7  19     4.159    0.055
          -8   7  19     2.429    0.062
          -7   7  19     3.017    0.053
          -6   7  19     1.643    0.073
          -5   7  19     1.000    0.120
          -4   7  19     1.183    0.097
          -3   7  19     0.707    0.156
          -2   7  19     0.949    0.121
          -1   7  19     1.673    0.081
           0   7  19     2.049    0.068
           1   7  19     2.258    0.066
           2   7  19     1.000    0.130
           3   7  19     2.387    0.065
           4   7  19     3.000    0.063
           5   7  19     1.581    0.076
           6   7  19     1.265    0.099
           7   7  19     2.049    0.081
           8   7  19     1.581    0.098
           9   7  19     1.183    0.182
         -12   8  19     1.095    0.251
         -11   8  19     1.049    0.262
         -10   8  19     1.095    0.260
          -9   8  19     1.095    0.196
          -8   8  19     1.871    0.147
          -7   8  19     0.632    0.372
          -6   8  19     2.627    0.122
          -5   8  19     1.643    0.134
          -4   8  19     2.702    0.104
          -3   8  19     0.316    0.696
          -2   8  19     1.549    0.203
          -1   8  19     2.793    0.138
           0   8  19     1.140    0.272
           1   8  19     1.581    0.161
           2   8  19     2.983    0.129
           3   8  19     1.095    0.333
           4   8  19     1.449    0.235
           5   8  19     1.483    0.229
           6   8  19     1.549    0.184
          -7   9  19     1.761    0.236
          -6   9  19     0.447    0.805
          -5   9  19     1.703    0.261
          -4   9  19     1.483    0.283
          -3   9  19     1.703    0.253
          -2   9  19     1.449    0.342
          -1   9  19     0.447    1.263
           0   9  19     0.949    0.506
           1   9  19     0.632    0.545
         -21   0  20     0.316    0.395
         -20   0  20     3.821    0.051
         -19   0  20     1.761    0.082
         -18   0  20     1.265    0.091
         -17   0  20     1.871    0.067
         -16   0  20     3.728    0.047
         -15   0  20     2.828    0.051
         -14   0  20     1.183    0.072
         -13   0  20     5.030    0.048
         -12   0  20     4.701    0.047
         -11   0  20     0.775    0.097
         -10   0  20     2.258    0.044
          -9   0  20     1.949    0.049
          -8   0  20     1.183    0.063
          -7   0  20     6.819    0.056
          -6   0  20     1.000    0.080
          -5   0  20     4.754    0.044
          -4   0  20     0.548    0.128
          -3   0  20     2.429    0.045
          -2   0  20     1.949    0.051
          -1   0  20     0.548    0.146
           0   0  20     4.658    0.046
           1   0  20     0.447    0.168
           2   0  20     1.975    0.053
           3   0  20     0.894    0.106
           4   0  20     8.331    0.068
           5   0  20     4.416    0.071
           6   0  20     3.962    0.064
           7   0  20     1.761    0.074
           8   0  20     1.817    0.085
           9   0  20     0.775    0.174
          10   0  20     0.632    0.213
          11   0  20     2.191    0.068
          12   0  20     0.632    0.253
          13   0  20     1.049    0.215
          14   0  20     1.612    0.143
         -21   1  20     0.707    0.156
         -20   1  20     1.225    0.086
         -19   1  20     0.894    0.101
         -18   1  20     2.720    0.037
         -17   1  20     1.581    0.051
         -16   1  20     4.775    0.034
         -15   1  20     4.669    0.033
         -14   1  20     6.189    0.034
         -13   1  20     3.114    0.029
         -12   1  20     3.302    0.032
         -11   1  20     2.366    0.036
         -10   1  20     2.966    0.030
          -9   1  20     3.362    0.028
          -8   1  20     4.183    0.030
          -7   1  20     1.517    0.036
          -6   1  20     4.583    0.032
          -5   1  20     4.743    0.033
          -4   1  20     4.461    0.031
          -3   1  20     2.811    0.028
          -2   1  20     4.626    0.031
          -1   1  20     2.510    0.030
           0   1  20     4.658    0.032
           1   1  20     3.873    0.031
           2   1  20     3.886    0.031
           3   1  20     2.000    0.038
           4   1  20     4.775    0.035
           5   1  20     4.583    0.036
           6   1  20     2.145    0.049
           7   1  20     0.632    0.134
           8   1  20     1.761    0.062
           9   1  20     2.214    0.047
          10   1  20     1.949    0.051
          11   1  20     1.378    0.080
          12   1  20     1.549    0.074
          13   1  20     1.225    0.090
          14   1  20     0.775    0.187
          15   1  20     2.000    0.102
         -21   2  20     1.414    0.088
         -20   2  20     1.225    0.094
         -19   2  20     3.178    0.038
         -18   2  20     2.302    0.046
         -17   2  20     5.975    0.038
         -16   2  20     1.871    0.045
         -15   2  20     3.886    0.032
         -14   2  20     3.728    0.031
         -13   2  20     4.278    0.033
         -12   2  20     2.588    0.035
         -11   2  20     4.427    0.034
         -10   2  20     7.457    0.044
          -9   2  20     5.727    0.036
          -8   2  20     2.757    0.029
          -7   2  20     5.468    0.035
          -6   2  20     3.550    0.030
          -5   2  20     5.348    0.034
          -4   2  20     3.808    0.029
          -3   2  20     5.329    0.034
          -2   2  20     5.701    0.036
          -1   2  20     5.010    0.034
           0   2  20     3.256    0.031
           1   2  20     3.146    0.030
           2   2  20     3.701    0.031
           3   2  20     5.630    0.037
           4   2  20     1.732    0.043
           5   2  20     2.966    0.037
           6   2  20     1.949    0.046
           7   2  20     2.387    0.042
           8   2  20     1.000    0.095
           9   2  20     1.949    0.054
          10   2  20     2.739    0.047
          11   2  20     1.265    0.091
          12   2  20     1.414    0.081
          13   2  20     0.447    0.257
          14   2  20     1.517    0.082
         -20   3  20     2.933    0.049
         -19   3  20     0.775    0.129
         -18   3  20     3.050    0.043
         -17   3  20     3.406    0.040
         -16   3  20     2.449    0.043
         -15   3  20     0.316    0.206
         -14   3  20     3.619    0.033
         -13   3  20     4.405    0.036
         -12   3  20     3.950    0.032
         -11   3  20     1.897    0.042
         -10   3  20     4.909    0.036
          -9   3  20     4.899    0.036
          -8   3  20     6.671    0.042
          -7   3  20     1.225    0.049
          -6   3  20     1.924    0.036
          -5   3  20     3.209    0.031
          -4   3  20     2.881    0.031
          -3   3  20     5.187    0.035
          -2   3  20     0.775    0.077
          -1   3  20     1.304    0.050
           0   3  20     2.898    0.033
           1   3  20     0.894    0.073
           2   3  20     1.673    0.045
           3   3  20     2.324    0.041
           4   3  20     0.548    0.137
           5   3  20     1.612    0.053
           6   3  20     2.811    0.046
           7   3  20     3.521    0.045
           8   3  20     1.673    0.063
           9   3  20     0.707    0.156
          10   3  20     1.000    0.105
          11   3  20     1.304    0.084
          12   3  20     0.000    0.100
          13   3  20     1.703    0.082
          14   3  20     1.095    0.151
         -19   4  20     2.214    0.061
         -18   4  20     1.449    0.083
         -17   4  20     0.837    0.120
         -16   4  20     2.000    0.058
         -15   4  20     2.811    0.039
         -14   4  20     0.707    0.099
         -13   4  20     2.569    0.037
         -12   4  20     2.429    0.041
         -11   4  20     2.739    0.035
         -10   4  20     3.146    0.035
          -9   4  20     4.494    0.036
          -8   4  20     1.378    0.054
          -7   4  20     2.074    0.046
          -6   4  20     3.661    0.037
          -5   4  20     1.414    0.053
          -4   4  20     4.940    0.038
          -3   4  20     2.470    0.038
          -2   4  20     4.111    0.036
          -1   4  20     0.949    0.074
           0   4  20     1.761    0.045
           1   4  20     2.074    0.043
           2   4  20     1.732    0.055
           3   4  20     1.517    0.056
           4   4  20     3.033    0.043
           5   4  20     1.703    0.068
           6   4  20     1.265    0.075
           7   4  20     1.517    0.073
           8   4  20     0.548    0.201
           9   4  20     0.775    0.116
          10   4  20     2.683    0.060
          11   4  20     2.683    0.056
          12   4  20     0.632    0.198
          13   4  20     0.632    0.229
         -18   5  20     1.049    0.148
         -17   5  20     1.897    0.076
         -16   5  20     2.966    0.057
         -15   5  20     0.837    0.149
         -14   5  20     2.627    0.042
         -13   5  20     2.608    0.044
         -12   5  20     1.049    0.086
         -11   5  20     3.782    0.037
         -10   5  20     1.414    0.067
          -9   5  20     4.837    0.039
          -8   5  20     5.559    0.041
          -7   5  20     1.789    0.050
          -6   5  20     3.937    0.041
          -5   5  20     2.145    0.049
          -4   5  20     2.000    0.047
          -3   5  20     4.087    0.042
          -2   5  20     3.082    0.041
          -1   5  20     5.727    0.045
           0   5  20     2.258    0.044
           1   5  20     3.082    0.041
           2   5  20     0.447    0.190
           3   5  20     2.121    0.052
           4   5  20     3.755    0.044
           5   5  20     2.302    0.056
           6   5  20     4.062    0.049
           7   5  20     1.549    0.074
           8   5  20     2.530    0.059
           9   5  20     2.429    0.058
          10   5  20     0.894    0.162
          11   5  20     1.449    0.100
         -17   6  20     1.000    0.275
         -16   6  20     2.608    0.121
         -15   6  20     2.324    0.080
         -14   6  20     0.949    0.111
         -13   6  20     2.302    0.048
         -12   6  20     2.387    0.048
         -11   6  20     1.225    0.086
         -10   6  20     4.359    0.046
          -9   6  20     2.214    0.052
          -8   6  20     4.669    0.049
          -7   6  20     3.606    0.040
          -6   6  20     0.548    0.183
          -5   6  20     3.194    0.056
          -4   6  20     4.099    0.052
          -3   6  20     2.191    0.052
          -2   6  20     4.472    0.049
          -1   6  20     1.265    0.075
           0   6  20     4.301    0.049
           1   6  20     2.864    0.051
           2   6  20     1.844    0.060
           3   6  20     1.581    0.073
           4   6  20     2.191    0.059
           5   6  20     3.362    0.051
           6   6  20     2.098    0.069
           7   6  20     1.924    0.073
           8   6  20     1.483    0.105
           9   6  20     1.517    0.102
          10   6  20     1.183    0.131
         -14   7  20     2.098    0.179
         -13   7  20     1.049    0.243
         -12   7  20     1.225    0.176
         -11   7  20     1.844    0.114
         -10   7  20     0.707    0.205
          -9   7  20     0.316    0.348
          -8   7  20     1.817    0.077
          -7   7  20     2.000    0.070
          -6   7  20     4.370    0.053
          -5   7  20     1.871    0.069
          -4   7  20     2.025    0.074
          -3   7  20     3.082    0.063
          -2   7  20     1.517    0.086
          -1   7  20     3.728    0.060
           0   7  20     2.757    0.074
           1   7  20     2.408    0.064
           2   7  20     1.732    0.084
           3   7  20     1.517    0.076
           4   7  20     2.025    0.077
           5   7  20     1.265    0.103
           6   7  20     1.483    0.108
           7   7  20     1.000    0.150
           8   7  20     1.378    0.305
         -11   8  20     0.837    0.460
         -10   8  20     1.095    0.324
          -9   8  20     2.828    0.138
          -8   8  20     1.140    0.215
          -7   8  20     1.897    0.145
          -6   8  20     1.140    0.241
          -5   8  20     1.140    0.232
          -4   8  20     0.894    0.285
          -3   8  20     1.095    0.251
          -2   8  20     0.316    0.885
          -1   8  20     1.000    0.290
           0   8  20     0.837    0.371
           1   8  20     0.447    0.604
           2   8  20     1.183    0.296
           3   8  20     0.316    1.360
           4   8  20     1.342    0.302
         -21   0  21     1.449    0.100
         -20   0  21     1.304    0.096
         -19   0  21     4.370    0.051
         -18   0  21     0.316    0.379
         -17   0  21     3.000    0.050
         -16   0  21     1.225    0.102
         -15   0  21     1.183    0.093
         -14   0  21     0.316    0.285
         -13   0  21     0.707    0.120
         -12   0  21     6.066    0.054
         -11   0  21     2.627    0.046
         -10   0  21     1.000    0.085
          -9   0  21     1.304    0.069
          -8   0  21     0.447    0.179
          -7   0  21     5.718    0.049
          -6   0  21     2.739    0.040
          -5   0  21     5.486    0.048
          -4   0  21     0.707    0.113
          -3   0  21     4.254    0.043
          -2   0  21     0.775    0.103
          -1   0  21     4.347    0.045
           0   0  21     4.290    0.045
           1   0  21     3.240    0.043
           2   0  21     6.000    0.054
           3   0  21     1.897    0.061
           4   0  21     1.483    0.088
           5   0  21     0.632    0.174
           6   0  21     0.775    0.155
           7   0  21     0.632    0.190
           8   0  21     2.145    0.075
           9   0  21     1.449    0.097
          10   0  21     1.643    0.085
          11   0  21     0.775    0.219
          12   0  21     1.703    0.156
          13   0  21     1.871    0.139
          14   0  21     0.837    0.323
         -21   1  21     0.447    0.246
         -20   1  21     2.408    0.044
         -19   1  21     0.447    0.190
         -18   1  21     5.692    0.038
         -17   1  21     4.219    0.034
         -16   1  21     1.095    0.078
         -15   1  21     1.844    0.041
         -14   1  21     2.429    0.031
         -13   1  21     4.243    0.029
         -12   1  21     4.219    0.034
         -11   1  21     3.000    0.035
         -10   1  21     4.099    0.033
          -9   1  21     3.661    0.031
          -8   1  21     5.604    0.035
          -7   1  21     1.703    0.038
          -6   1  21     5.109    0.033
          -5   1  21     0.707    0.078
          -4   1  21     5.206    0.035
          -3   1  21     1.225    0.049
          -2   1  21     6.892    0.041
          -1   1  21     0.447    0.134
           0   1  21     4.785    0.033
           1   1  21     5.394    0.035
           2   1  21     1.483    0.047
           3   1  21     6.957    0.043
           4   1  21     2.828    0.039
           5   1  21     2.000    0.047
           6   1  21     4.472    0.036
           7   1  21     2.280    0.044
           8   1  21     3.406    0.037
           9   1  21     1.673    0.066
          10   1  21     1.225    0.082
          11   1  21     0.316    0.364
          12   1  21     1.225    0.098
          13   1  21     0.548    0.292
          14   1  21     0.894    0.235
         -20   2  21     1.140    0.096
         -19   2  21     4.301    0.040
         -18   2  21     4.231    0.037
         -17   2  21     3.479    0.037
         -16   2  21     3.755    0.036
         -15   2  21     1.342    0.052
         -14   2  21     2.828    0.037
         -13   2  21     4.000    0.035
         -12   2  21     2.915    0.033
         -11   2  21     5.206    0.038
         -10   2  21     2.966    0.035
          -9   2  21     1.761    0.040
          -8   2  21     3.647    0.030
          -7   2  21     3.521    0.030
          -6   2  21     2.915    0.031
          -5   2  21     1.095    0.055
          -4   2  21     1.871    0.035
          -3   2  21     0.632    0.087
          -2   2  21     2.470    0.032
          -1   2  21     2.366    0.034
           0   2  21     1.673    0.042
           1   2  21     4.359    0.034
           2   2  21     4.722    0.036
           3   2  21     3.000    0.035
           4   2  21     4.593    0.037
           5   2  21     3.688    0.034
           6   2  21     2.739    0.044
           7   2  21     1.789    0.050
           8   2  21     1.897    0.061
           9   2  21     2.049    0.049
          10   2  21     0.548    0.192
          11   2  21     0.707    0.156
          12   2  21     1.095    0.110
          13   2  21     0.548    0.228
         -20   3  21     2.280    0.072
         -19   3  21     2.408    0.060
         -18   3  21     2.864    0.047
         -17   3  21     0.837    0.114
         -16   3  21     5.050    0.037
         -15   3  21     4.817    0.033
         -14   3  21     1.378    0.062
         -13   3  21     1.449    0.059
         -12   3  21     0.894    0.084
         -11   3  21     2.683    0.034
         -10   3  21     2.324    0.034
          -9   3  21     2.098    0.038
          -8   3  21     2.345    0.038
          -7   3  21     2.490    0.038
          -6   3  21     3.347    0.034
          -5   3  21     3.017    0.036
          -4   3  21     2.449    0.035
          -3   3  21     3.847    0.034
          -2   3  21     2.408    0.037
          -1   3  21     2.510    0.038
           0   3  21     2.775    0.038
           1   3  21     2.793    0.039
           2   3  21     3.000    0.038
           3   3  21     2.665    0.039
           4   3  21     1.095    0.082
           5   3  21     3.286    0.043
           6   3  21     1.949    0.051
           7   3  21     0.548    0.164
           8   3  21     0.894    0.117
           9   3  21     2.387    0.052
          10   3  21     0.707    0.148
          11   3  21     1.095    0.110
          12   3  21     0.707    0.170
          13   3  21     1.225    0.139
         -19   4  21     2.145    0.070
         -18   4  21     1.449    0.072
         -17   4  21     2.811    0.050
         -16   4  21     1.897    0.066
         -15   4  21     2.793    0.038
         -14   4  21     3.194    0.033
         -13   4  21     3.317    0.039
         -12   4  21     4.099    0.037
         -11   4  21     1.049    0.072
         -10   4  21     2.608    0.042
          -9   4  21     1.975    0.046
          -8   4  21     4.347    0.038
          -7   4  21     1.761    0.051
          -6   4  21     3.082    0.041
          -5   4  21     0.949    0.084
          -4   4  21     0.548    0.137
          -3   4  21     2.702    0.041
          -2   4  21     1.140    0.075
          -1   4  21     2.683    0.045
           0   4  21     1.000    0.075
           1   4  21     1.140    0.070
           2   4  21     2.191    0.050
           3   4  21     0.775    0.123
           4   4  21     3.987    0.041
           5   4  21     3.240    0.043
           6   4  21     1.761    0.060
           7   4  21     3.194    0.041
           8   4  21     2.258    0.051
           9   4  21     1.049    0.129
          10   4  21     1.761    0.074
          11   4  21     1.095    0.123
          12   4  21     0.949    0.158
         -17   5  21     1.414    0.103
         -16   5  21     1.581    0.089
         -15   5  21     1.703    0.056
         -14   5  21     4.123    0.042
         -13   5  21     2.258    0.051
         -12   5  21     4.427    0.042
         -11   5  21     4.135    0.042
         -10   5  21     1.140    0.083
          -9   5  21     2.449    0.041
          -8   5  21     0.447    0.157
          -7   5  21     1.549    0.061
          -6   5  21     1.924    0.055
          -5   5  21     2.569    0.047
          -4   5  21     1.265    0.075
          -3   5  21     1.265    0.071
          -2   5  21     1.612    0.062
          -1   5  21     2.345    0.053
           0   5  21     1.789    0.064
           1   5  21     2.324    0.047
           2   5  21     1.049    0.091
           3   5  21     1.414    0.067
           4   5  21     2.098    0.060
           5   5  21     1.140    0.088
           6   5  21     2.646    0.057
           7   5  21     1.449    0.079
           8   5  21     1.673    0.081
           9   5  21     1.049    0.138
          10   5  21     1.483    0.098
         -16   6  21     1.817    0.154
         -14   6  21     1.761    0.082
         -13   6  21     2.470    0.053
         -12   6  21     1.049    0.110
         -11   6  21     1.549    0.087
         -10   6  21     1.049    0.091
          -9   6  21     3.209    0.047
          -8   6  21     0.837    0.108
          -7   6  21     2.811    0.048
          -6   6  21     4.159    0.047
          -5   6  21     1.225    0.090
          -4   6  21     4.301    0.052
          -3   6  21     1.924    0.065
          -2   6  21     1.049    0.100
          -1   6  21     2.720    0.051
           0   6  21     1.817    0.072
           1   6  21     1.949    0.062
           2   6  21     4.370    0.049
           3   6  21     1.581    0.076
           4   6  21     1.414    0.092
           5   6  21     1.265    0.111
           6   6  21     1.049    0.124
           7   6  21     0.894    0.168
           8   6  21     1.183    0.114
           9   6  21     0.949    0.190
         -13   7  21     1.265    0.269
         -12   7  21     0.632    0.308
         -11   7  21     0.775    0.278
         -10   7  21     0.707    0.304
          -9   7  21     0.632    0.198
          -8   7  21     2.074    0.075
          -7   7  21     2.049    0.078
          -6   7  21     2.387    0.065
          -5   7  21     2.280    0.061
          -4   7  21     2.739    0.055
          -3   7  21     1.342    0.082
          -2   7  21     0.548    0.283
          -1   7  21     1.673    0.075
           0   7  21     2.588    0.068
           1   7  21     1.414    0.078
           2   7  21     1.183    0.135
           3   7  21     0.949    0.126
           4   7  21     0.775    0.174
           5   7  21     0.632    0.277
           6   7  21     1.140    0.158
          -9   8  21     0.548    0.566
          -8   8  21     1.378    0.229
          -7   8  21     1.449    0.283
          -6   8  21     1.483    0.263
          -5   8  21     2.530    0.152
          -4   8  21     0.707    0.424
          -3   8  21     1.871    0.184
          -2   8  21     2.387    0.142
          -1   8  21     0.707    0.438
           0   8  21     1.378    0.250
           1   8  21     1.871    0.182
           2   8  21     0.894    0.391
         -20   0  22     0.837    0.173
         -19   0  22     0.775    0.168
         -18   0  22     3.821    0.055
         -17   0  22     1.265    0.115
         -16   0  22     6.156    0.054
         -14   0  22     7.457    0.048
         -13   0  22     5.187    0.049
         -12   0  22     2.408    0.050
         -11   0  22     4.658    0.046
         -10   0  22     2.898    0.045
          -9   0  22     5.805    0.053
          -8   0  22     3.066    0.047
          -7   0  22     0.949    0.100
          -6   0  22     1.183    0.072
          -5   0  22     2.236    0.045
          -4   0  22     9.094    0.071
          -3   0  22     5.441    0.049
          -2   0  22     1.140    0.075
          -1   0  22     1.975    0.056
           0   0  22     5.495    0.063
           1   0  22     3.950    0.049
           2   0  22     4.370    0.057
           3   0  22     2.049    0.061
           4   0  22     1.817    0.066
           5   0  22     4.754    0.054
           6   0  22     2.757    0.060
           7   0  22     2.702    0.059
           8   0  22     3.050    0.057
           9   0  22     0.775    0.174
          10   0  22     2.449    0.069
          11   0  22     1.732    0.115
          12   0  22     1.049    0.205
          13   0  22     0.447    0.548
         -20   1  22     1.000    0.110
         -19   1  22     3.033    0.040
         -18   1  22     2.387    0.044
         -17   1  22     2.683    0.037
         -16   1  22     2.470    0.036
         -15   1  22     3.146    0.030
         -14   1  22     3.578    0.027
         -13   1  22     3.066    0.031
         -12   1  22     3.347    0.034
         -11   1  22     0.632    0.103
         -10   1  22     2.510    0.036
          -9   1  22     3.578    0.032
          -8   1  22     6.075    0.039
          -7   1  22     3.464    0.032
          -6   1  22     2.608    0.031
          -5   1  22     5.908    0.037
          -4   1  22     2.864    0.031
          -3   1  22     4.658    0.033
          -2   1  22     3.178    0.031
          -1   1  22     1.844    0.038
           0   1  22     1.483    0.047
           1   1  22     1.789    0.042
           2   1  22     3.912    0.036
           3   1  22     2.280    0.042
           4   1  22     0.837    0.084
           5   1  22     1.414    0.067
           6   1  22     1.949    0.051
           7   1  22     2.214    0.050
           8   1  22     1.703    0.059
           9   1  22     1.095    0.082
          10   1  22     1.449    0.079
          11   1  22     0.447    0.235
          12   1  22     1.342    0.108
          13   1  22     1.000    0.210
         -20   2  22     2.000    0.072
         -19   2  22     2.470    0.051
         -18   2  22     1.140    0.083
         -17   2  22     2.429    0.045
         -16   2  22     1.817    0.052
         -15   2  22     1.414    0.053
         -14   2  22     1.789    0.050
         -13   2  22     1.643    0.049
         -12   2  22     3.082    0.034
         -11   2  22     1.949    0.041
         -10   2  22     1.049    0.067
          -9   2  22     4.370    0.034
          -8   2  22     1.449    0.048
          -7   2  22     3.256    0.031
          -6   2  22     1.225    0.049
          -5   2  22     4.669    0.033
          -4   2  22     5.891    0.038
          -3   2  22     2.236    0.036
          -2   2  22     1.897    0.040
          -1   2  22     1.924    0.042
           0   2  22     2.702    0.035
           1   2  22     3.162    0.035
           2   2  22     2.608    0.038
           3   2  22     2.408    0.037
           4   2  22     0.447    0.190
           5   2  22     1.000    0.090
           6   2  22     2.757    0.040
           7   2  22     0.949    0.105
           8   2  22     2.366    0.049
           9   2  22     1.483    0.074
          10   2  22     1.183    0.093
          11   2  22     0.949    0.121
          12   2  22     0.775    0.161
         -19   3  22     0.775    0.168
         -18   3  22     0.548    0.201
         -17   3  22     2.000    0.058
         -16   3  22     1.549    0.065
         -15   3  22     3.536    0.034
         -14   3  22     3.450    0.035
         -13   3  22     1.095    0.073
         -12   3  22     0.837    0.084
         -11   3  22     0.837    0.090
         -10   3  22     2.000    0.040
          -9   3  22     2.000    0.040
          -8   3  22     4.848    0.035
          -7   3  22     2.881    0.036
          -6   3  22     4.123    0.036
          -5   3  22     1.265    0.059
          -4   3  22     1.949    0.041
          -3   3  22     2.236    0.038
          -2   3  22     1.483    0.047
          -1   3  22     4.494    0.038
           0   3  22     6.107    0.043
           1   3  22     3.950    0.041
           2   3  22     2.387    0.048
           3   3  22     2.098    0.052
           4   3  22     2.811    0.041
           5   3  22     2.739    0.046
           6   3  22     2.074    0.058
           7   3  22     3.606    0.040
           8   3  22     0.837    0.137
           9   3  22     3.114    0.042
          10   3  22     0.894    0.123
          11   3  22     0.837    0.149
         -18   4  22     0.949    0.153
         -17   4  22     2.168    0.062
         -16   4  22     1.183    0.093
         -15   4  22     2.121    0.042
         -14   4  22     2.646    0.040
         -13   4  22     2.588    0.042
         -12   4  22     2.168    0.044
         -11   4  22     3.146    0.035
         -10   4  22     5.657    0.040
          -9   4  22     3.225    0.037
          -8   4  22     3.912    0.041
          -7   4  22     4.858    0.043
          -6   4  22     1.049    0.081
          -5   4  22     1.449    0.062
          -4   4  22     4.604    0.039
          -3   4  22     3.302    0.039
          -2   4  22     6.140    0.045
          -1   4  22     5.422    0.043
           0   4  22     2.366    0.046
           1   4  22     4.087    0.044
           2   4  22     3.701    0.039
           3   4  22     3.130    0.042
           4   4  22     1.789    0.061
           5   4  22     0.894    0.106
           6   4  22     2.074    0.058
           7   4  22     1.049    0.105
           8   4  22     1.732    0.075
           9   4  22     1.414    0.092
          10   4  22     1.449    0.090
         -16   5  22     1.095    0.141
         -15   5  22     1.342    0.067
         -14   5  22     2.408    0.046
         -13   5  22     1.449    0.072
         -12   5  22     3.017    0.045
         -11   5  22     0.837    0.102
         -10   5  22     2.302    0.048
          -9   5  22     3.286    0.040
          -8   5  22     3.406    0.040
          -7   5  22     2.757    0.040
          -6   5  22     2.490    0.042
          -5   5  22     4.990    0.040
          -4   5  22     3.450    0.038
          -3   5  22     4.506    0.040
          -2   5  22     4.195    0.039
          -1   5  22     1.265    0.071
           0   5  22     2.811    0.041
           1   5  22     3.082    0.044
           2   5  22     3.082    0.045
           3   5  22     1.761    0.065
           4   5  22     2.449    0.055
           5   5  22     1.483    0.081
           6   5  22     1.581    0.076
           7   5  22     1.581    0.095
           8   5  22     1.225    0.106
           9   5  22     1.225    0.114
         -15   6  22     1.673    0.164
         -14   6  22     0.316    0.664
         -13   6  22     2.191    0.055
         -12   6  22     1.703    0.085
         -11   6  22     0.775    0.161
         -10   6  22     2.168    0.058
          -9   6  22     1.761    0.065
          -8   6  22     1.000    0.105
          -7   6  22     1.975    0.056
          -6   6  22     1.140    0.101
          -5   6  22     2.098    0.062
          -4   6  22     3.332    0.050
          -3   6  22     2.236    0.056
          -2   6  22     0.707    0.148
          -1   6  22     1.342    0.078
           0   6  22     2.049    0.063
           1   6  22     0.548    0.201
           2   6  22     1.897    0.076
           3   6  22     1.924    0.062
           4   6  22     1.225    0.086
           5   6  22     1.265    0.099
           6   6  22     0.775    0.155
           7   6  22     0.707    0.177
         -12   7  22     1.414    0.216
         -11   7  22     1.000    0.250
         -10   7  22     1.844    0.141
          -9   7  22     2.049    0.122
          -8   7  22     1.761    0.128
          -7   7  22     1.581    0.095
          -6   7  22     3.017    0.060
          -5   7  22     1.643    0.085
          -4   7  22     1.049    0.124
          -3   7  22     1.549    0.090
          -2   7  22     1.183    0.106
          -1   7  22     1.265    0.095
           0   7  22     1.342    0.116
           1   7  22     2.429    0.066
           2   7  22     1.703    0.094
           3   7  22     0.837    0.173
           4   7  22     1.225    0.131
          -6   8  22     0.949    0.427
          -5   8  22     1.871    0.219
          -4   8  22     3.082    0.175
          -3   8  22     1.581    0.272
          -2   8  22     0.707    0.601
         -19   0  23     0.548    0.292
         -18   0  23     2.236    0.069
         -17   0  23     0.894    0.134
         -16   0  23     4.990    0.051
         -15   0  23     1.378    0.073
         -14   0  23     2.828    0.042
         -13   0  23     2.569    0.049
         -12   0  23     0.837    0.114
         -11   0  23     7.490    0.064
         -10   0  23     5.779    0.055
          -9   0  23     3.050    0.044
          -8   0  23     3.975    0.045
          -7   0  23     4.837    0.052
          -6   0  23     2.121    0.054
          -5   0  23     4.817    0.050
          -4   0  23     0.949    0.100
          -3   0  23     7.887    0.068
          -2   0  23     3.098    0.048
          -1   0  23     4.472    0.050
           0   0  23     3.302    0.048
           1   0  23     1.000    0.100
           2   0  23     2.280    0.057
           3   0  23     0.707    0.163
           4   0  23     2.702    0.056
           5   0  23     0.548    0.237
           6   0  23     1.703    0.082
           7   0  23     2.646    0.066
           8   0  23     1.000    0.130
           9   0  23     2.608    0.059
          10   0  23     1.643    0.116
          11   0  23     0.316    0.632
          12   0  23     0.316    0.712
         -19   1  23     1.949    0.054
         -18   1  23     2.793    0.045
         -17   1  23     3.332    0.036
         -16   1  23     1.483    0.057
         -15   1  23     4.183    0.029
         -14   1  23     4.313    0.027
         -13   1  23     3.317    0.030
         -12   1  23     5.541    0.035
         -11   1  23     1.378    0.058
         -10   1  23     4.909    0.036
          -9   1  23     4.135    0.033
          -8   1  23     2.236    0.036
          -7   1  23     2.121    0.038
          -6   1  23     1.414    0.046
          -5   1  23     2.983    0.032
          -4   1  23     3.847    0.032
          -3   1  23     2.646    0.034
          -2   1  23     5.459    0.038
          -1   1  23     1.871    0.048
           0   1  23     1.732    0.046
           1   1  23     2.049    0.041
           2   1  23     2.214    0.041
           3   1  23     1.304    0.069
           4   1  23     1.342    0.060
           5   1  23     0.837    0.090
           6   1  23     1.643    0.055
           7   1  23     1.265    0.071
           8   1  23     1.817    0.063
           9   1  23     2.429    0.051
          10   1  23     1.789    0.064
          11   1  23     1.342    0.101
         -19   2  23     2.280    0.061
         -18   2  23     1.342    0.082
         -17   2  23     1.761    0.057
         -16   2  23     2.665    0.041
         -15   2  23     2.739    0.035
         -14   2  23     2.569    0.037
         -13   2  23     4.243    0.031
         -12   2  23     2.168    0.037
         -11   2  23     2.280    0.037
         -10   2  23     1.643    0.049
          -9   2  23     1.225    0.065
          -8   2  23     0.447    0.157
          -7   2  23     1.049    0.067
          -6   2  23     3.435    0.033
          -5   2  23     1.732    0.043
          -4   2  23     3.860    0.034
          -3   2  23     2.757    0.036
          -2   2  23     2.449    0.035
          -1   2  23     3.050    0.034
           0   2  23     0.894    0.073
           1   2  23     1.949    0.044
           2   2  23     1.871    0.048
           3   2  23     1.483    0.064
           4   2  23     1.673    0.051
           5   2  23     2.490    0.046
           6   2  23     1.342    0.071
           7   2  23     2.345    0.053
           8   2  23     1.304    0.081
           9   2  23     1.897    0.061
          10   2  23     1.871    0.064
          11   2  23     1.549    0.094
         -18   3  23     0.632    0.174
         -17   3  23     2.608    0.050
         -16   3  23     0.949    0.111
         -15   3  23     2.720    0.040
         -14   3  23     1.449    0.059
         -13   3  23     2.121    0.042
         -12   3  23     2.302    0.039
         -11   3  23     4.764    0.033
         -10   3  23     1.449    0.052
          -9   3  23     4.528    0.036
          -8   3  23     4.593    0.036
          -7   3  23     1.761    0.048
          -6   3  23     4.243    0.035
          -5   3  23     1.732    0.046
          -4   3  23     2.098    0.043
          -3   3  23     3.782    0.036
          -2   3  23     5.348    0.042
          -1   3  23     0.447    0.179
           0   3  23     3.050    0.044
           1   3  23     2.608    0.044
           2   3  23     1.732    0.052
           3   3  23     2.236    0.047
           4   3  23     2.828    0.046
           5   3  23     2.280    0.046
           6   3  23     2.966    0.042
           7   3  23     1.949    0.059
           8   3  23     1.483    0.071
          10   3  23     1.095    0.110
         -17   4  23     1.225    0.122
         -16   4  23     1.378    0.087
         -15   4  23     1.789    0.053
         -14   4  23     3.564    0.038
         -13   4  23     4.123    0.041
         -12   4  23     3.435    0.039
         -11   4  23     2.510    0.040
         -10   4  23     4.438    0.038
          -9   4  23     1.414    0.060
          -8   4  23     3.592    0.038
          -7   4  23     1.789    0.050
          -6   4  23     2.280    0.042
          -5   4  23     3.376    0.036
          -4   4  23     2.739    0.038
          -3   4  23     4.405    0.037
          -2   4  23     0.548    0.146
          -1   4  23     4.701    0.039
           0   4  23     1.732    0.052
           1   4  23     3.209    0.039
           2   4  23     0.894    0.101
           3   4  23     2.121    0.047
           4   4  23     2.121    0.052
           5   4  23     1.378    0.069
           6   4  23     2.408    0.052
           7   4  23     1.140    0.101
           8   4  23     1.761    0.085
           9   4  23     1.140    0.114
         -15   5  23     2.429    0.054
         -14   5  23     1.612    0.062
         -13   5  23     2.280    0.053
         -12   5  23     2.510    0.050
         -11   5  23     0.447    0.201
         -10   5  23     1.517    0.063
          -9   5  23     1.761    0.060
          -8   5  23     3.362    0.039
          -7   5  23     3.674    0.039
          -6   5  23     2.345    0.045
          -5   5  23     1.703    0.059
          -4   5  23     0.949    0.100
          -3   5  23     1.924    0.049
          -2   5  23     1.304    0.065
          -1   5  23     2.408    0.046
           0   5  23     1.975    0.053
           1   5  23     1.761    0.071
           2   5  23     1.817    0.063
           3   5  23     1.342    0.082
           4   5  23     0.707    0.141
           5   5  23     0.548    0.219
           6   5  23     1.049    0.110
           7   5  23     1.183    0.114
           8   5  23     1.449    0.107
         -13   6  23     1.378    0.163
         -12   6  23     2.236    0.074
         -11   6  23     1.643    0.091
         -10   6  23     1.414    0.092
          -9   6  23     0.447    0.246
          -8   6  23     1.549    0.068
          -7   6  23     1.000    0.090
          -6   6  23     2.098    0.057
          -5   6  23     0.949    0.116
          -4   6  23     0.707    0.156
          -3   6  23     1.095    0.119
          -2   6  23     0.447    0.257
          -1   6  23     1.517    0.076
           0   6  23     1.732    0.078
           1   6  23     1.225    0.090
           2   6  23     0.707    0.198
           3   6  23     1.761    0.085
           4   6  23     0.447    0.280
           5   6  23     0.837    0.149
         -10   7  23     2.000    0.145
          -9   7  23     1.095    0.219
          -8   7  23     2.387    0.134
          -7   7  23     2.214    0.111
          -6   7  23     1.183    0.173
          -5   7  23     1.789    0.095
          -4   7  23     1.732    0.092
          -3   7  23     0.707    0.219
          -2   7  23     1.449    0.110
          -1   7  23     0.775    0.168
           0   7  23     0.837    0.185
           1   7  23     1.378    0.247
           2   7  23     1.000    0.430
         -18   0  24     0.707    0.184
         -17   0  24     5.254    0.052
         -16   0  24     5.840    0.052
         -14   0  24     0.447    0.190
         -13   0  24     1.265    0.083
         -12   0  24     5.441    0.050
         -11   0  24     0.707    0.134
         -10   0  24     1.789    0.061
          -9   0  24     1.449    0.072
          -8   0  24     0.775    0.129
          -7   0  24     3.450    0.048
          -6   0  24     1.703    0.065
          -5   0  24     0.894    0.106
          -4   0  24     0.894    0.101
          -3   0  24     2.168    0.053
          -2   0  24     0.316    0.316
          -1   0  24     1.844    0.068
           0   0  24     1.183    0.093
           2   0  24     1.049    0.095
           3   0  24     1.140    0.092
           4   0  24     5.030    0.051
           5   0  24     3.256    0.049
           6   0  24     1.000    0.105
           7   0  24     1.483    0.094
           8   0  24     1.449    0.104
           9   0  24     1.265    0.150
          10   0  24     1.095    0.178
         -18   1  24     2.074    0.053
         -17   1  24     2.074    0.048
         -16   1  24     3.493    0.036
         -15   1  24     1.789    0.045
         -14   1  24     1.183    0.051
         -13   1  24     4.899    0.030
         -12   1  24     3.536    0.034
         -11   1  24     2.408    0.037
         -10   1  24     0.548    0.119
          -9   1  24     3.661    0.036
          -8   1  24     1.703    0.047
          -7   1  24     3.225    0.034
          -6   1  24     2.490    0.036
          -5   1  24     1.871    0.043
          -4   1  24     2.864    0.037
          -3   1  24     3.406    0.034
          -2   1  24     0.775    0.090
          -1   1  24     3.376    0.036
           0   1  24     2.214    0.041
           1   1  24     4.858    0.038
           2   1  24     1.140    0.066
           3   1  24     3.286    0.035
           4   1  24     2.408    0.042
           5   1  24     2.191    0.043
           6   1  24     3.924    0.037
           7   1  24     2.757    0.042
           8   1  24     1.549    0.068
           9   1  24     1.342    0.089
          10   1  24     0.949    0.137
         -18   2  24     2.387    0.057
         -17   2  24     2.236    0.054
         -16   2  24     0.837    0.114
         -15   2  24     3.633    0.034
         -14   2  24     4.669    0.033
         -13   2  24     1.871    0.045
         -12   2  24     4.680    0.032
         -11   2  24     3.406    0.035
         -10   2  24     3.146    0.033
          -9   2  24     1.225    0.057
          -8   2  24     3.564    0.032
          -7   2  24     2.490    0.038
          -6   2  24     3.194    0.034
          -5   2  24     1.643    0.046
          -4   2  24     0.548    0.137
          -3   2  24     2.098    0.043
          -2   2  24     1.414    0.057
          -1   2  24     3.033    0.038
           0   2  24     2.793    0.034
           1   2  24     3.066    0.036
           2   2  24     3.194    0.034
           3   2  24     2.302    0.043
           4   2  24     1.449    0.062
           5   2  24     3.194    0.041
           6   2  24     2.324    0.052
           7   2  24     1.265    0.087
           8   2  24     1.789    0.064
           9   2  24     1.225    0.086
          10   2  24     0.894    0.184
         -17   3  24     1.140    0.105
         -16   3  24     1.673    0.072
         -15   3  24     1.789    0.053
         -14   3  24     3.017    0.038
         -13   3  24     6.565    0.041
         -12   3  24     1.897    0.042
         -11   3  24     4.135    0.031
         -10   3  24     1.673    0.051
          -9   3  24     4.669    0.035
          -8   3  24     0.949    0.074
          -7   3  24     3.937    0.033
          -6   3  24     3.701    0.034
          -5   3  24     0.894    0.078
          -4   3  24     2.915    0.038
          -3   3  24     0.632    0.134
          -2   3  24     1.483    0.054
          -1   3  24     1.095    0.073
           0   3  24     4.062    0.038
           1   3  24     3.082    0.039
           2   3  24     1.789    0.056
           3   3  24     0.775    0.103
           4   3  24     1.265    0.071
           5   3  24     0.707    0.141
           6   3  24     1.095    0.091
           7   3  24     1.789    0.064
           8   3  24     1.225    0.094
           9   3  24     0.949    0.126
         -16   4  24     1.449    0.100
         -15   4  24     0.707    0.127
         -14   4  24     2.683    0.045
         -13   4  24     2.646    0.047
         -12   4  24     3.033    0.045
         -11   4  24     2.302    0.046
         -10   4  24     3.391    0.037
          -9   4  24     3.479    0.036
          -8   4  24     2.168    0.046
          -7   4  24     2.098    0.050
          -6   4  24     2.191    0.048
          -5   4  24     2.828    0.042
          -4   4  24     3.302    0.041
          -3   4  24     1.789    0.048
          -2   4  24     0.316    0.237
          -1   4  24     1.549    0.061
           0   4  24     1.549    0.058
           1   4  24     2.683    0.041
           2   4  24     2.608    0.046
           3   4  24     1.483    0.071
           4   4  24     1.049    0.086
           5   4  24     0.837    0.137
           6   4  24     2.121    0.066
           7   4  24     2.074    0.070
           8   4  24     1.095    0.105
         -14   5  24     1.673    0.075
         -13   5  24     2.258    0.062
         -12   5  24     2.366    0.063
         -11   5  24     3.098    0.047
         -10   5  24     2.098    0.052
          -9   5  24     1.844    0.054
          -8   5  24     2.569    0.045
          -7   5  24     0.775    0.116
          -6   5  24     0.707    0.127
          -5   5  24     1.414    0.071
          -4   5  24     1.643    0.064
          -3   5  24     1.000    0.090
          -2   5  24     0.316    0.300
          -1   5  24     0.316    0.332
           0   5  24     3.647    0.044
           1   5  24     2.864    0.049
           2   5  24     2.345    0.055
           3   5  24     1.817    0.072
           4   5  24     0.632    0.174
           5   5  24     2.145    0.063
           6   5  24     1.049    0.138
         -12   6  24     1.095    0.224
         -11   6  24     0.632    0.356
         -10   6  24     1.140    0.127
          -9   6  24     1.871    0.088
          -8   6  24     2.510    0.068
          -7   6  24     1.549    0.084
          -6   6  24     2.098    0.074
          -5   6  24     2.324    0.069
          -4   6  24     2.258    0.064
          -3   6  24     2.530    0.061
          -2   6  24     1.732    0.078
          -1   6  24     0.894    0.117
           0   6  24     1.265    0.111
           1   6  24     2.049    0.063
           2   6  24     0.894    0.134
           3   6  24     1.483    0.108
          -6   7  24     1.049    0.343
          -5   7  24     2.627    0.141
          -4   7  24     1.183    0.241
          -3   7  24     1.342    0.239
          -2   7  24     1.789    0.182
         -17   0  25     0.632    0.206
         -16   0  25     0.894    0.145
         -15   0  25     0.548    0.210
         -14   0  25     1.342    0.078
         -13   0  25     1.549    0.077
         -12   0  25     1.643    0.070
         -11   0  25     1.225    0.086
         -10   0  25     0.447    0.235
          -9   0  25     1.844    0.057
          -8   0  25     2.074    0.053
          -7   0  25     3.391    0.043
          -6   0  25     2.793    0.045
          -5   0  25     2.145    0.051
          -4   0  25     2.387    0.050
          -3   0  25     1.304    0.084
          -2   0  25     0.837    0.120
          -1   0  25     1.000    0.105
           0   0  25     1.304    0.081
           1   0  25     1.897    0.063
           2   0  25     2.793    0.055
           3   0  25     3.507    0.048
           4   0  25     1.414    0.095
           5   0  25     0.632    0.182
           6   0  25     1.414    0.110
           7   0  25     1.000    0.165
           8   0  25     1.095    0.151
           9   0  25     1.789    0.137
         -17   1  25     1.517    0.069
         -16   1  25     1.049    0.086
         -15   1  25     3.082    0.032
         -14   1  25     3.082    0.028
         -13   1  25     1.378    0.054
         -12   1  25     0.775    0.097
         -11   1  25     3.847    0.032
         -10   1  25     3.821    0.034
          -9   1  25     3.507    0.034
          -8   1  25     2.366    0.036
          -7   1  25     3.194    0.031
          -6   1  25     2.915    0.033
          -5   1  25     1.265    0.051
          -4   1  25     2.345    0.036
          -3   1  25     1.844    0.043
          -2   1  25     1.703    0.044
          -1   1  25     3.271    0.035
           0   1  25     0.632    0.111
           1   1  25     2.098    0.043
           2   1  25     1.483    0.061
           3   1  25     2.408    0.037
           4   1  25     0.837    0.090
           5   1  25     1.225    0.069
           6   1  25     1.673    0.057
           7   1  25     1.225    0.094
           8   1  25     0.837    0.155
           9   1  25     0.949    0.153
         -17   2  25     2.025    0.064
         -16   2  25     1.000    0.105
         -15   2  25     2.530    0.042
         -14   2  25     1.844    0.049
         -13   2  25     2.950    0.036
         -12   2  25     2.683    0.035
         -11   2  25     6.229    0.035
         -10   2  25     5.367    0.035
          -9   2  25     4.050    0.035
          -8   2  25     6.340    0.039
          -7   2  25     5.604    0.036
          -6   2  25     2.302    0.039
          -5   2  25     5.941    0.037
          -4   2  25     2.302    0.037
          -3   2  25     3.606    0.032
          -2   2  25     4.785    0.034
          -1   2  25     2.702    0.037
           0   2  25     2.429    0.039
           1   2  25     2.588    0.042
           2   2  25     1.844    0.054
           3   2  25     1.000    0.085
           4   2  25     2.793    0.043
           5   2  25     2.049    0.051
           6   2  25     0.949    0.111
           7   2  25     1.517    0.069
           8   2  25     0.949    0.132
         -16   3  25     3.162    0.052
         -15   3  25     1.549    0.065
         -14   3  25     1.183    0.085
         -13   3  25     2.449    0.045
         -12   3  25     3.950    0.035
         -11   3  25     2.280    0.046
         -10   3  25     4.438    0.038
          -9   3  25     4.074    0.037
          -8   3  25     0.894    0.101
          -7   3  25     3.647    0.036
          -6   3  25     3.619    0.037
          -5   3  25     0.949    0.074
          -4   3  25     2.049    0.044
          -3   3  25     1.581    0.057
          -2   3  25     3.391    0.037
          -1   3  25     1.049    0.076
           0   3  25     2.345    0.043
           1   3  25     0.775    0.110
           2   3  25     2.627    0.044
           3   3  25     1.517    0.069
           4   3  25     1.140    0.083
           5   3  25     1.517    0.066
           6   3  25     1.265    0.087
           7   3  25     0.894    0.112
         -15   4  25     1.732    0.072
         -14   4  25     2.074    0.053
         -13   4  25     1.761    0.060
         -12   4  25     2.608    0.046
         -11   4  25     1.949    0.051
         -10   4  25     1.378    0.065
          -9   4  25     1.732    0.052
          -8   4  25     0.837    0.102
          -7   4  25     1.703    0.053
          -6   4  25     0.447    0.179
          -5   4  25     2.588    0.041
          -4   4  25     0.775    0.110
          -3   4  25     1.612    0.056
          -2   4  25     1.049    0.081
          -1   4  25     1.342    0.071
           0   4  25     0.949    0.095
           1   4  25     0.707    0.113
           2   4  25     1.449    0.069
           3   4  25     2.530    0.051
           4   4  25     0.837    0.143
           5   4  25     0.837    0.125
           6   4  25     0.548    0.192
         -13   5  25     0.707    0.226
         -12   5  25     1.342    0.108
         -11   5  25     1.183    0.101
         -10   5  25     1.342    0.089
          -9   5  25     2.168    0.055
          -8   5  25     1.703    0.070
          -7   5  25     1.000    0.115
          -6   5  25     1.304    0.092
          -5   5  25     2.569    0.051
          -4   5  25     0.949    0.121
          -3   5  25     2.302    0.059
          -2   5  25     2.049    0.056
          -1   5  25     2.683    0.056
           0   5  25     0.775    0.129
           1   5  25     1.761    0.074
           2   5  25     0.548    0.219
           3   5  25     1.095    0.137
           4   5  25     1.095    0.137
          -9   6  25     1.549    0.136
          -8   6  25     1.049    0.129
          -7   6  25     0.447    0.291
          -6   6  25     1.049    0.129
          -5   6  25     0.775    0.181
          -4   6  25     1.897    0.074
          -3   6  25     1.342    0.089
          -2   6  25     0.894    0.168
          -1   6  25     2.550    0.063
           0   6  25     1.483    0.111
           1   6  25     1.140    0.132
         -16   0  26     2.025    0.086
         -15   0  26     0.837    0.137
         -14   0  26     1.761    0.062
         -13   0  26     1.342    0.071
         -12   0  26     1.183    0.089
         -11   0  26     0.894    0.112
         -10   0  26     0.447    0.190
          -9   0  26     2.702    0.044
          -8   0  26     6.140    0.050
          -7   0  26     0.775    0.142
          -6   0  26     2.470    0.055
          -5   0  26     1.095    0.091
          -4   0  26     3.464    0.048
          -3   0  26     3.950    0.047
          -2   0  26     1.924    0.062
          -1   0  26     0.316    0.316
           0   0  26     1.643    0.076
           1   0  26     1.643    0.070
           2   0  26     0.949    0.121
           3   0  26     2.258    0.064
           4   0  26     0.707    0.177
           5   0  26     1.789    0.123
           6   0  26     0.707    0.212
           7   0  26     1.304    0.134
         -16   1  26     0.775    0.123
         -15   1  26     3.302    0.033
         -14   1  26     2.449    0.035
         -13   1  26     3.536    0.031
         -12   1  26     1.225    0.065
         -11   1  26     2.720    0.039
         -10   1  26     2.608    0.036
          -9   1  26     3.564    0.031
          -8   1  26     3.564    0.031
          -7   1  26     4.868    0.032
          -6   1  26     5.413    0.035
          -5   1  26     5.771    0.036
          -4   1  26     3.066    0.034
          -3   1  26     4.637    0.035
          -2   1  26     2.530    0.036
          -1   1  26     1.897    0.042
           0   1  26     1.897    0.045
           1   1  26     1.612    0.050
           2   1  26     2.665    0.038
           3   1  26     2.168    0.051
           4   1  26     1.817    0.061
           5   1  26     1.304    0.084
           6   1  26     1.095    0.091
           7   1  26     0.707    0.177
         -15   2  26     1.000    0.085
         -14   2  26     1.342    0.060
         -13   2  26     2.191    0.043
         -12   2  26     2.569    0.041
         -11   2  26     3.271    0.032
         -10   2  26     2.074    0.043
          -9   2  26     2.449    0.039
          -8   2  26     2.757    0.034
          -7   2  26     1.225    0.057
          -6   2  26     1.183    0.059
          -5   2  26     1.975    0.043
          -4   2  26     4.195    0.033
          -3   2  26     2.757    0.034
          -2   2  26     2.025    0.044
          -1   2  26     0.894    0.089
           0   2  26     0.632    0.126
           1   2  26     1.183    0.068
           2   2  26     1.789    0.053
           3   2  26     1.761    0.054
           4   2  26     1.612    0.059
           5   2  26     1.612    0.062
           6   2  26     0.707    0.141
           7   2  26     0.949    0.163
         -14   3  26     1.673    0.060
         -13   3  26     2.214    0.054
         -12   3  26     4.858    0.038
         -11   3  26     1.449    0.066
         -10   3  26     2.811    0.039
          -9   3  26     2.168    0.044
          -8   3  26     3.755    0.037
          -7   3  26     2.408    0.042
          -6   3  26     1.095    0.078
          -5   3  26     2.236    0.040
          -4   3  26     2.793    0.036
          -3   3  26     3.209    0.041
          -2   3  26     1.414    0.060
          -1   3  26     2.665    0.041
           0   3  26     1.304    0.061
           1   3  26     0.894    0.101
           2   3  26     1.183    0.080
           3   3  26     1.095    0.091
           4   3  26     1.612    0.068
           5   3  26     0.548    0.192
           6   3  26     1.612    0.074
         -13   4  26     3.435    0.051
         -12   4  26     2.757    0.051
         -11   4  26     5.010    0.042
         -10   4  26     1.183    0.080
          -9   4  26     1.924    0.057
          -8   4  26     2.550    0.045
          -7   4  26     1.000    0.095
          -6   4  26     1.095    0.087
          -5   4  26     1.000    0.085
          -4   4  26     2.345    0.047
          -3   4  26     1.871    0.053
          -2   4  26     0.949    0.090
          -1   4  26     0.548    0.155
           0   4  26     0.775    0.136
           1   4  26     1.924    0.057
           2   4  26     0.548    0.173
           3   4  26     1.140    0.092
           4   4  26     1.000    0.110
         -10   5  26     2.720    0.059
          -9   5  26     1.049    0.105
          -8   5  26     2.608    0.052
          -7   5  26     2.530    0.057
          -6   5  26     0.775    0.168
          -5   5  26     1.225    0.094
          -4   5  26     1.049    0.100
          -3   5  26     1.414    0.092
          -2   5  26     1.225    0.086
          -1   5  26     1.304    0.111
           0   5  26     1.732    0.078
           1   5  26     1.483    0.088
           2   5  26     1.265    0.103
         -15   0  27     0.707    0.198
         -14   0  27     3.521    0.041
         -13   0  27     0.707    0.141
         -12   0  27     5.666    0.052
         -11   0  27     4.111    0.051
         -10   0  27     2.510    0.060
          -9   0  27     4.528    0.045
          -8   0  27     2.191    0.052
          -7   0  27     6.008    0.048
          -6   0  27     1.225    0.082
          -5   0  27     6.753    0.058
          -4   0  27     4.604    0.046
          -3   0  27     1.265    0.091
          -2   0  27     4.382    0.049
          -1   0  27     3.619    0.047
           0   0  27     1.673    0.069
           1   0  27     1.378    0.094
           2   0  27     1.140    0.101
           3   0  27     0.775    0.207
           4   0  27     1.703    0.094
           5   0  27     0.447    0.425
           6   0  27     1.342    0.149
         -15   1  27     2.098    0.048
         -14   1  27     1.871    0.045
         -13   1  27     3.376    0.034
         -12   1  27     0.000    0.100
         -11   1  27     1.844    0.046
         -10   1  27     2.608    0.038
          -9   1  27     1.612    0.050
          -8   1  27     2.191    0.041
          -7   1  27     3.937    0.033
          -6   1  27     4.483    0.033
          -5   1  27     1.581    0.054
          -4   1  27     2.569    0.035
          -3   1  27     2.646    0.036
          -2   1  27     0.894    0.084
          -1   1  27     2.366    0.042
           0   1  27     1.265    0.067
           1   1  27     0.548    0.155
           2   1  27     1.643    0.058
           3   1  27     1.140    0.083
           4   1  27     0.707    0.141
           5   1  27     0.894    0.129
         -14   2  27     2.345    0.047
         -13   2  27     3.178    0.038
         -12   2  27     0.548    0.155
         -11   2  27     0.707    0.120
         -10   2  27     2.627    0.040
          -9   2  27     1.265    0.067
          -8   2  27     1.183    0.072
          -7   2  27     0.707    0.120
          -6   2  27     4.626    0.038
          -5   2  27     2.408    0.042
          -4   2  27     2.683    0.041
          -3   2  27     2.214    0.043
          -2   2  27     2.683    0.039
          -1   2  27     2.280    0.044
           0   2  27     3.017    0.040
           1   2  27     1.449    0.062
           2   2  27     0.632    0.134
           3   2  27     1.342    0.067
           4   2  27     1.000    0.100
           5   2  27     0.548    0.283
         -13   3  27     0.707    0.163
         -12   3  27     0.316    0.300
         -11   3  27     1.183    0.076
         -10   3  27     1.095    0.078
          -9   3  27     1.049    0.086
          -8   3  27     1.378    0.065
          -7   3  27     1.378    0.062
          -6   3  27     2.665    0.041
          -5   3  27     0.837    0.114
          -4   3  27     1.975    0.048
          -3   3  27     0.316    0.269
          -2   3  27     2.915    0.039
          -1   3  27     2.793    0.043
           0   3  27     1.549    0.065
           1   3  27     1.612    0.059
           2   3  27     1.342    0.078
           3   3  27     1.000    0.135
           4   3  27     0.837    0.143
         -11   4  27     2.345    0.060
         -10   4  27     1.581    0.073
          -9   4  27     0.447    0.246
          -8   4  27     0.707    0.163
          -7   4  27     1.732    0.072
          -6   4  27     1.095    0.105
          -5   4  27     0.316    0.364
          -4   4  27     0.894    0.117
          -3   4  27     1.140    0.088
          -2   4  27     2.236    0.063
          -1   4  27     0.632    0.142
           0   4  27     2.490    0.054
           1   4  27     2.366    0.065
           2   4  27     1.975    0.073
          -6   5  27     2.530    0.069
          -5   5  27     2.000    0.083
          -4   5  27     1.761    0.077
          -3   5  27     2.470    0.069
         -13   0  28     1.414    0.127
         -12   0  28     2.000    0.070
         -11   0  28     1.673    0.072
         -10   0  28     1.975    0.063
          -9   0  28     0.632    0.190
          -8   0  28     3.912    0.047
          -7   0  28     1.703    0.065
          -6   0  28     2.608    0.050
          -5   0  28     2.933    0.049
          -4   0  28     1.643    0.067
          -3   0  28     1.549    0.074
          -2   0  28     0.548    0.201
          -1   0  28     1.897    0.074
           0   0  28     1.265    0.099
           1   0  28     2.646    0.066
           2   0  28     0.632    0.269
           3   0  28     1.581    0.117
         -13   1  28     1.549    0.068
         -12   1  28     2.449    0.051
         -11   1  28     1.000    0.095
         -10   1  28     2.121    0.049
          -9   1  28     1.549    0.061
          -8   1  28     3.647    0.037
          -7   1  28     3.194    0.034
          -6   1  28     2.846    0.035
          -5   1  28     1.975    0.046
          -4   1  28     0.894    0.089
          -3   1  28     2.608    0.044
          -2   1  28     1.414    0.060
          -1   1  28     0.837    0.096
           0   1  28     2.345    0.049
           1   1  28     2.588    0.044
           2   1  28     2.550    0.053
           3   1  28     1.183    0.106
         -12   2  28     0.707    0.134
         -11   2  28     1.183    0.080
         -10   2  28     1.732    0.058
          -9   2  28     0.894    0.106
          -8   2  28     2.074    0.048
          -7   2  28     1.183    0.080
          -6   2  28     1.095    0.087
          -5   2  28     1.612    0.056
          -4   2  28     1.612    0.056
          -3   2  28     3.178    0.038
          -2   2  28     0.949    0.095
          -1   2  28     0.894    0.089
           0   2  28     1.761    0.054
           1   2  28     1.265    0.079
           2   2  28     1.049    0.100
         -10   3  28     1.924    0.055
          -9   3  28     2.627    0.046
          -8   3  28     1.378    0.076
          -7   3  28     2.145    0.054
          -6   3  28     0.632    0.142
          -5   3  28     2.121    0.049
          -4   3  28     3.450    0.038
          -3   3  28     0.894    0.106
          -2   3  28     3.661    0.040
          -1   3  28     0.707    0.141
           0   3  28     1.342    0.089
           1   3  28     1.342    0.101
          -7   4  28     2.074    0.068
          -6   4  28     2.098    0.069
          -5   4  28     2.966    0.057
          -4   4  28     2.049    0.071
          -3   4  28     3.521    0.053
         -10   0  29     1.643    0.088
          -9   0  29     0.632    0.198
          -8   0  29     1.342    0.101
          -7   0  29     0.949    0.174
          -6   0  29     1.732    0.075
          -5   0  29     1.844    0.073
          -4   0  29     0.548    0.219
          -3   0  29     0.837    0.179
          -2   0  29     0.548    0.256
          -1   0  29     1.643    0.100
           0   0  29     0.548    0.338
           1   0  29     0.775    0.213
         -10   1  29     3.082    0.049
          -9   1  29     1.483    0.067
          -8   1  29     1.049    0.086
          -7   1  29     1.378    0.069
          -6   1  29     1.949    0.051
          -5   1  29     1.924    0.055
          -4   1  29     1.000    0.085
          -3   1  29     1.549    0.061
          -2   1  29     0.949    0.111
          -1   1  29     1.265    0.091
           0   1  29     0.894    0.123
          -9   2  29     1.817    0.069
          -8   2  29     2.510    0.050
          -7   2  29     0.632    0.134
          -6   2  29     2.510    0.044
          -5   2  29     1.897    0.055
          -4   2  29     2.569    0.047
          -3   2  29     0.775    0.116
          -2   2  29     1.871    0.056
          -1   2  29     1.095    0.096
 
        }
 
      }
 
REVERT
;

# END of CIF
