# Supplementary material for: The advanced treatment of hydrogen bonding in quantum crystallography
Source: J Appl Crystallogr. 2021 Apr 16;54(Pt 3):718–29. doi: 10.1107/S1600576721001126 (PMC8202034; doi:10.1107/S1600576721001126)
Supplement: Supplementary file 4 [file j-54-00718-sup4.zip › AGA_HAR-ELMO.fcf]

#\#CIF_2.0

# ========================
# Tonto generated CIF file
# ========================

# NOTE: This is an incomplete CIF file
# Manually edit it to pass checkCIF

data_AGA_HAR-ELMO

_audit_creation_date                2019-8-12
_audit_creation_method              'Tonto 19.05.21 github v. dbec73a'

# ============
# QCr software
# ============

_QCr_software                       'Tonto'
_QCr_software_version               '19.05.21 v. dbec73a'
_QCr_software_platform              'Linux-3.19.0-80-generic'
_QCr_software_build_date            '2019-05-21 16:48'
_QCr_software_website               'https://github.com/dylan-jayatilaka/tonto'

# ================
# Diffraction data
# ================

_diffrn_radiation_type              synchrotron
_diffrn_radiation_wavelength        0.621400

_diffrn_measurement_device_type
;
        MarCCD-165 Detector
        on Huber four circle diffractometer
;
_diffrn_measurement_method              \f

_diffrn_reflns_number               28133
_diffrn_reflns_theta_max            50.694663

# ===========
# Reflections
# ===========

_reflns_d_resolution_high           0.401535
_reflns_d_resolution_low            11.749724
_reflns_limit_h_max                 24
_reflns_limit_h_min                 -25
_reflns_limit_k_max                 10
_reflns_limit_k_min                 0
_reflns_limit_l_max                 29
_reflns_limit_l_min                 0
_reflns_number_gt                   9406
_reflns_number_total                8658
_reflns_threshold_expression        'F>0 & F/u(F)>4.0 & |F_calc|>10^-3'

_reflns_special_details
;
* Specify symmetry and Friedel pair averaging *

. Only.data reflections which satisfy the threshold expression
  are listed below, and only they are considered observed,
  thus the *_gt, *_all, & *_total data are always the same
;

loop_
    _refln_index_h
    _refln_index_k
    _refln_index_l
    _refln_index_group
    _refln_stl
    _refln_d_spacing
    _refln_A_calc
    _refln_B_calc
    _refln_phase_calc
    _refln_F_calc
    _refln_F_meas
    _refln_F_sigma
    _refln_delta_F_on_sigma
    1   0   0  0  0.049892  10.021622  -40.260281    0.000000  180.000000  40.260281  40.403608  0.254667    0.562803
    2   0   0  0  0.099784   5.010811  -54.045191    0.000000  180.000000  54.045191  53.899992  0.338245   -0.429271
    3   0   0  0  0.149676   3.340541   11.744088    0.000000    0.000000  11.744088  12.649787  0.084561   10.710564
    4   0   0  0  0.199568   2.505405   -4.112130    0.000000  180.000000   4.112130   4.240850  0.030481    4.222881
    5   0   0  0  0.249461   2.004324  -32.518609    0.000000  180.000000  32.518609  32.229672  0.184855   -1.563047
    6   0   0  0  0.299353   1.670270   -1.820138    0.000000  180.000000   1.820138   1.941961  0.029498    4.129858
    7   0   0  0  0.349245   1.431660   18.148078    0.000000    0.000000  18.148078  17.913240  0.117009   -2.007005
    8   0   0  0  0.399137   1.252703  -12.183510    0.000000  180.000000  12.183510  12.042126  0.068829   -2.054142
    9   0   0  0  0.449029   1.113514    8.371627    0.000000    0.000000   8.371627   8.401071  0.054080    0.544466
   11   0   0  0  0.548813   0.911057    4.202339    0.000000    0.000000   4.202339   4.319512  0.037364    3.135947
   12   0   0  0  0.598705   0.835135   -0.910365    0.000000  180.000000   0.910365   0.933125  0.067846    0.335465
   13   0   0  0  0.648598   0.770894    1.927965    0.000000    0.000000   1.927965   1.941961  0.037364    0.374589
   14   0   0  0  0.698490   0.715830   -1.745293    0.000000  180.000000   1.745293   1.731541  0.047197   -0.291375
   15   0   0  0  0.748382   0.668108   -0.897747    0.000000  180.000000   0.897747   0.695173  0.117993   -1.716839
   16   0   0  0  0.798274   0.626351   -4.685326    0.000000  180.000000   4.685326   4.537798  0.047197   -3.125798
   17   0   0  0  0.848166   0.589507    1.924472    0.000000    0.000000   1.924472   1.839701  0.059980   -1.413340
   19   0   0  0  0.947950   0.527454   -1.656811    0.000000  180.000000   1.656811   1.615515  0.080628   -0.512172
   20   0   0  0  0.997842   0.501081    4.400258    0.000000    0.000000   4.400258   4.375558  0.053097   -0.465195
   21   0   0  0  1.047735   0.477220   -1.226340    0.000000  180.000000   1.226340   1.282186  0.090461    0.617351
   22   0   0  0  1.097627   0.455528   -0.800616    0.000000  180.000000   0.800616   0.933125  0.145524    0.910564
   24   0   0  0  1.197411   0.417568    1.632723    0.000000    0.000000   1.632723   1.703026  0.130775    0.537587
    1   1   0  0  0.115420   4.331992  -68.954647    8.840706  172.693941  69.519072  67.989289  0.429690   -3.560205
    2   1   0  0  0.144186   3.467749   25.092643   -7.143924  344.108245  26.089775  26.218934  0.119959    1.076688
    3   1   0  0  0.182306   2.742634   -6.185380   25.490342  103.639526  26.230068  26.170753  0.146507   -0.404859
    4   1   0  0  0.225078   2.221450   16.995373  -12.102915  324.544192  20.864402  20.902385  0.081612    0.465411
    5   1   0  0  0.270302   1.849782   -2.756880   14.543475  100.733704  14.802467  14.905412  0.061946    1.661844
    6   1   0  0  0.316930   1.577635   14.214176   -9.135545  327.270877  16.896774  16.805093  0.070796   -1.295015
    7   1   0  0  0.364424   1.372029  -10.954310   -2.541758  193.063328  11.245330  11.141449  0.049164   -2.112957
    8   1   0  0  0.412484   1.212169   -3.670018   -1.743660  205.412829   4.063174   4.018631  0.022615   -1.969607
    9   1   0  0  0.460934   1.084755   -6.605014    1.290634  168.943598   6.729929   6.805222  0.032448    2.320432
   10   1   0  0  0.509662   0.981043   -1.335857   -2.622193  243.003772   2.942857   3.093372  0.021632    6.957987
   11   1   0  0  0.558595   0.895102    3.204428   -3.841991  309.829925   5.002925   4.994036  0.028515   -0.311726
   12   1   0  0  0.607685   0.822795    1.769522    0.757792   23.182867   1.924956   2.014723  0.028515    3.148081
   13   1   0  0  0.656895   0.761156    1.530834    3.482177   66.268756   3.803815   3.820993  0.026548    0.647044
   14   1   0  0  0.706201   0.708013   -0.018962    4.410176   90.246347   4.410217   4.352943  0.031465   -1.820276
   15   1   0  0  0.755585   0.661739    2.329084    0.294750    7.212544   2.347660   2.347069  0.033431   -0.017684
   16   1   0  0  0.805030   0.621095    0.014117   -0.516314  271.566191   0.516507   0.695173  0.083578    2.137718
   17   1   0  0  0.854528   0.585118    0.412340   -3.141782  277.476987   3.168725   3.030443  0.033431   -4.136336
   18   1   0  0  0.904069   0.553055   -3.005219    1.116006  159.627216   3.205747   3.155318  0.033431   -1.508438
   19   1   0  0  0.953647   0.524303    1.754058   -1.493343  319.590109   2.303648   2.241859  0.043264   -1.428182
   20   1   0  0  1.003256   0.498377   -3.113942   -0.587394  190.682392   3.168859   3.171050  0.039331    0.055728
   21   1   0  0  1.052891   0.474883   -1.262252   -0.172228  187.769745   1.273948   1.523088  0.054080    4.606881
   22   1   0  0  1.102550   0.453494    1.839959    0.818979   23.994179   2.013995   2.154348  0.047197    2.973758
   23   1   0  0  1.152229   0.433941    0.786892    0.888753   48.478678   1.187047   1.458192  0.076695    3.535348
   24   1   0  0  1.201926   0.415999    1.069957   -0.586102  331.286911   1.219968   1.390346  0.079645    2.139213
    0   2   0  0  0.208160   2.402000   -8.924611    7.541585  139.801110  11.684356  11.634068  0.069812   -0.720334
    1   2   0  0  0.214055   2.335843   -2.744883  -33.985322  265.382430  34.095989  33.387966  0.225169   -3.144407
    2   2   0  0  0.230841   2.165996   -4.816406   20.629034  103.141830  21.183834  20.793242  0.082595   -4.729014
    3   2   0  0  0.256386   1.950188    7.778626  -14.406529  298.366276  16.372388  16.614338  0.071779    3.370772
    4   2   0  0  0.288371   1.733875    5.035564    1.532752   16.929486   5.263671   5.286067  0.026548    0.843606
    5   2   0  0  0.324902   1.538927    2.050147   19.952899   84.133484  20.057948  20.204262  0.085545    1.710381
    6   2   0  0  0.364613   1.371317   -0.809088    1.569234  117.275367   1.765536   1.703026  0.019665   -3.178690
    7   2   0  0  0.406574   1.229788   -5.171057    4.488103  139.044383   6.847109   6.876017  0.031465    0.918765
    8   2   0  0  0.450156   1.110725   -4.418250   -3.464854  218.104039   5.614815   5.724607  0.028515    3.850332
    9   2   0  0  0.494932   1.010240    2.783449    2.652225   43.617085   3.844722   3.957668  0.024582    4.594699
   10   2   0  0  0.540604   0.924891    4.067154  -13.813170  286.406554  14.399493  14.211223  0.059980   -3.138913
   11   2   0  0  0.586964   0.851841   -1.390728   -2.859386  244.062967   3.179656   3.305759  0.026548    4.749933
   12   2   0  0  0.633860   0.788817    0.622451    3.991218   81.135829   4.039463   4.005848  0.027532   -1.220972
   13   2   0  0  0.681182   0.734018   -2.481983    5.248455  115.309372   5.805731   5.750172  0.036381   -1.527165
   14   2   0  0  0.728847   0.686015    1.751898   -2.771423  302.298189   3.278709   3.216281  0.030481   -2.048055
   15   2   0  0  0.776792   0.643673    2.042371    1.317178   32.819016   2.430275   2.367718  0.032448   -1.927918
   16   2   0  0  0.824968   0.606084   -1.981642   -1.646058  219.714836   2.576124   2.487677  0.035398   -2.498654
   17   2   0  0  0.873336   0.572517   -1.072600    2.177338  116.225769   2.427194   2.428681  0.035398    0.041993
   18   2   0  0  0.921867   0.542377    2.007829    2.353631   49.533255   3.093696   3.077640  0.034415   -0.466557
   19   2   0  0  0.970536   0.515179   -2.201550   -2.448698  228.042248   3.292863   3.291010  0.039331   -0.047124
   20   2   0  0  1.019323   0.490521   -0.882133    0.629791  144.475382   1.083880   1.282186  0.067846    2.922896
   21   2   0  0  1.068213   0.468072    3.251687   -0.683188  348.134585   3.322682   3.319524  0.038348   -0.082344
   22   2   0  0  1.117191   0.447551   -0.876181   -0.231274  194.786363   0.906191   0.983271  0.103244    0.746593
   23   2   0  0  1.166246   0.428726   -0.550344   -2.198316  255.944996   2.266158   2.367718  0.053097    1.912729
   24   2   0  0  1.215370   0.411397    0.870690    0.998224   48.903779   1.324595   1.523088  0.075712    2.621677
    1   3   0  0  0.316201   1.581274    6.768415  -15.005014  294.279037  16.460920  16.117786  0.096361   -3.560936
    2   3   0  0  0.327797   1.525336    7.026328    3.818810   28.524083   7.997036   7.976298  0.046214   -0.448743
    3   3   0  0  0.346261   1.443997   -3.793431  -11.727910  252.076028  12.326151  12.078507  0.058013   -4.268764
    4   3   0  0  0.370569   1.349277   17.793417   10.841632   31.354193  20.836186  20.962364  0.087511    1.441853
    5   3   0  0  0.399655   1.251078   -7.003628   -6.368852  222.282278   9.466419   9.588863  0.042281    2.895993
    6   3   0  0  0.432557   1.155916   -7.138331    6.701559  136.807594   9.791152   9.954640  0.046214    3.537653
    7   3   0  0  0.468472   1.067300   -2.856381   -6.493124  246.254895   7.093629   7.144451  0.033431    1.520182
    8   3   0  0  0.506758   0.986664    2.076882    0.936330   24.267493   2.278191   2.367718  0.022615    3.958684
    9   3   0  0  0.546919   0.914211    0.003191    2.956222   89.938155   2.956224   3.140569  0.022615    8.151357
   10   3   0  0  0.588571   0.849515   -3.329174    1.541204  155.158758   3.668612   3.744298  0.025565    2.960535
   11   3   0  0  0.631419   0.791867    1.859168    0.853483   24.658310   2.045712   2.085519  0.025565    1.557077
   12   3   0  0  0.675235   0.740483    1.232408    3.139073   68.564909   3.372330   3.291010  0.027532   -2.953697
   13   3   0  0  0.719842   0.694597    0.106029   -1.209268  275.010887   1.213908   1.282186  0.045230    1.509561
   14   3   0  0  0.765102   0.653507    2.151362   -6.744401  287.691899   7.079216   6.918298  0.042281   -3.805948
   15   3   0  0  0.810906   0.616594    1.432538   -2.465243  300.160617   2.851244   2.933099  0.033431    2.448461
   16   3   0  0  0.857167   0.583317   -2.588815    1.056127  157.806619   2.795955   2.763976  0.036381   -0.878999
   17   3   0  0  0.903814   0.553211    0.675941    5.328183   82.769991   5.370887   5.212322  0.037364   -4.243764
   18   3   0  0  0.950790   0.525878   -1.347301   -2.840412  244.623479   3.143749   3.124837  0.037364   -0.506158
   19   3   0  0  0.998050   0.500977   -0.643399    2.106624  106.983581   2.202686   2.220227  0.045230    0.387811
   20   3   0  0  1.045554   0.478215    0.863959    1.709015   63.182024   1.914982   2.039305  0.047197    2.634128
   21   3   0  0  1.093271   0.457343   -0.236231   -1.252787  259.321444   1.274865   1.523088  0.072762    3.411425
   22   3   0  0  1.141174   0.438145   -0.699433   -2.017226  250.877039   2.135043   2.367718  0.053097    4.382106
   23   3   0  0  1.189241   0.420436    0.713283    0.905255   51.764151   1.152501   1.243838  0.101277    0.901856
   24   3   0  0  1.237452   0.404056    0.797518    0.975820   50.741565   1.260262   1.319550  0.131758    0.449975
    0   4   0  0  0.416320   1.201000  -10.147052   -7.305289  215.751698  12.503196  11.990012  0.120942   -4.243206
    1   4   0  0  0.419299   1.192468    1.974035   -0.198084  354.269843   1.983948   1.966543  0.022615   -0.769616
    2   4   0  0  0.428111   1.167921   -9.864530    2.711916  164.628229  10.230515  10.065750  0.063913   -2.577976
    3   4   0  0  0.442408   1.130178   12.759526    8.676240   34.214974  15.429927  15.274139  0.091444   -1.703635
    4   4   0  0  0.461681   1.082998   -3.224650   -6.230059  242.634125   7.015126   7.035307  0.038348    0.526272
    5   4   0  0  0.485338   1.030210   -4.427597   -2.041802  204.756963   4.875712   5.052049  0.030481    5.785054
    6   4   0  0  0.512771   0.975094   12.887706    0.389694    1.731961  12.893597  12.936903  0.058996    0.734049
    7   4   0  0  0.543410   0.920116   -2.984695   -5.847898  242.960794   6.565540   6.595785  0.036381    0.831354
    8   4   0  0  0.576743   0.866937    0.570161    5.450896   84.028607   5.480634   5.430608  0.033431   -1.496385
    9   4   0  0  0.612331   0.816552   -1.102786    6.783634   99.233550   6.872687   6.987127  0.044247    2.586376
   10   4   0  0  0.649803   0.769463   -0.763984   -4.152588  259.575417   4.222281   4.274281  0.031465    1.652642
   11   4   0  0  0.688853   0.725844   -3.211925   -2.499231  217.886839   4.069720   4.030430  0.031465   -1.248710
   12   4   0  0  0.729226   0.685659   -0.472682    5.597990   94.826481   5.617911   5.526969  0.038348   -2.371507
   13   4   0  0  0.770715   0.648749   -3.168157   -5.908212  241.798478   6.704043   6.632166  0.044247   -1.624429
   14   4   0  0  0.813148   0.614894    3.922585   -3.539575  317.938246   5.283490   5.174958  0.038348   -2.830220
   15   4   0  0  0.856386   0.583849    0.643694    3.492205   79.556288   3.551034   3.504380  0.037364   -1.248625
   16   4   0  0  0.900313   0.555362    0.532041    4.391260   83.091774   4.423373   4.342127  0.037364   -2.174435
   17   4   0  0  0.944832   0.529194    1.056965   -2.383848  293.911840   2.607663   2.656800  0.045230    1.086363
   18   4   0  0  0.989864   0.505120    0.427479   -0.771045  299.004678   0.881617   0.983271  0.098327    1.033838
   19   4   0  0  1.035341   0.482932    0.213419    1.584534   82.329048   1.598842   1.703026  0.064896    1.605407
   20   4   0  0  1.081208   0.462446   -1.464107   -1.670596  228.768743   2.221373   2.408032  0.054080    3.451536
   21   4   0  0  1.127417   0.443491    0.093624   -1.102251  274.854983   1.106220   1.204508  0.088494    1.110661
   22   4   0  0  1.173928   0.425921   -1.638285    0.893512  151.392181   1.866103   2.062904  0.060963    3.228202
   23   4   0  0  1.220705   0.409599    0.885800    1.804779   63.857832   2.010440   2.241859  0.081612    2.835617
    1   5   0  0  0.522786   0.956415   -0.254235  -10.292322  268.584999  10.295462   9.739304  0.081612   -6.814698
    2   5   0  0  0.529880   0.943610   -0.585049    8.956533   93.737302   8.975621   8.578060  0.068829   -5.776058
    3   5   0  0  0.541497   0.923366    2.301572   -2.597192  311.546629   3.470250   3.305759  0.039331   -4.182255
    4   5   0  0  0.557354   0.897096  -11.361208   -9.054171  218.552650  14.527735  13.975237  0.092428   -5.977626
    5   5   0  0  0.577102   0.866398    9.047496   -1.135129  352.848846   9.118426   9.017583  0.064896   -1.553930
    6   5   0  0  0.600356   0.832839   -3.784565    5.619922  123.957093   6.775430   6.559404  0.048180   -4.483697
    7   5   0  0  0.626728   0.797794   -1.353606    2.365566  119.778722   2.725463   2.638117  0.027532   -3.172572
    8   5   0  0  0.655840   0.762381    3.961948    3.742102   43.365428   5.449804   5.492554  0.038348    1.114815
    9   5   0  0  0.687345   0.727437    4.505433    0.144880    1.841815   4.507762   4.418822  0.033431   -2.660383
   10   5   0  0  0.720929   0.693550   -1.562245   -3.892650  248.132823   4.194440   4.229051  0.036381    0.951323
   11   5   0  0  0.756315   0.661100   -2.117415    1.621437  142.556462   2.666928   2.746277  0.038348    2.069204
   12   5   0  0  0.793262   0.630309   -2.200795   -1.982231  222.009001   2.961881   3.030443  0.036381    1.884538
   13   5   0  0  0.831562   0.601278    1.714103   -2.679112  302.611229   3.180533   3.171050  0.036381   -0.260637
   14   5   0  0  0.871036   0.574029    0.922423    1.476035   57.997378   1.740558   1.731541  0.044247   -0.203791
   15   5   0  0  0.911532   0.548527   -3.562024    2.271947  147.469260   4.224897   4.206435  0.040314   -0.457945
   16   5   0  0  0.952920   0.524703    1.628914   -0.838281  332.768493   1.831960   1.813153  0.056046   -0.335564
   17   5   0  0  0.995089   0.502468   -0.880836   -0.798510  222.193431   1.188903   1.204508  0.071779    0.217398
   18   5   0  0  1.037942   0.481722    1.396394    0.143219    5.855983   1.403719   1.458192  0.082595    0.659514
   19   5   0  0  1.081400   0.462364   -0.041411    0.520730   94.546853   0.522374   0.822998  0.134708    2.231672
   20   5   0  0  1.125391   0.444290    1.554908    0.014492    0.534006   1.554975   1.674511  0.077678    1.538860
   21   5   0  0  1.169856   0.427403   -0.939053    0.330014  160.636868   0.995354   1.319550  0.120942    2.680587
   22   5   0  0  1.214743   0.411610   -0.039720    0.939981   92.419690   0.940820   1.282186  0.127825    2.670567
    0   6   0  0  0.624480   0.800667    3.814849   -7.714584  296.312317   8.606270   8.150337  0.264500   -1.723753
    1   6   0  0  0.626469   0.798123   -0.759792    6.585172   96.581640   6.628859   6.203460  0.121926   -3.489009
    2   6   0  0  0.632402   0.790637    1.473767    1.237952   40.029963   1.924712   1.731541  0.039331   -4.911425
    3   6   0  0  0.642166   0.778614   -3.648951    0.058808  179.076682   3.649425   3.599757  0.048180   -1.030887
    4   6   0  0  0.655593   0.762668    1.202054   -4.386046  285.326339   4.547783   4.397190  0.055063   -2.734917
    5   6   0  0  0.672462   0.743536   -1.189649   -1.877787  237.644198   2.222915   2.263491  0.045230    0.897094
    6   6   0  0  0.692522   0.721999   -1.420185    4.607621  107.130616   4.821525   4.807214  0.058013   -0.246678
    7   6   0  0  0.715505   0.698808    3.444986   -3.278536  316.418147   4.755705   4.704954  0.052113   -0.973857
    8   6   0  0  0.741138   0.674638    1.218920   -1.082386  318.395324   1.630130   1.674511  0.046214    0.960340
    9   6   0  0  0.769157   0.650063   -0.542133   -0.983819  241.143070   1.123303   1.163210  0.070796    0.563702
   10   6   0  0  0.799310   0.625539   -2.979394    1.865840  147.943217   3.515416   3.476848  0.051130   -0.754308
   11   6   0  0  0.831367   0.601419   -0.197172    0.716357  105.389137   0.742997   0.762035  0.101277    0.187986
   12   6   0  0  0.865114   0.577958    1.252597    2.574940   64.059093   2.863445   2.900651  0.048180    0.772227
   13   6   0  0  0.900363   0.555332    2.950705   -0.272539  354.722905   2.963265   2.916383  0.045230   -1.036498
   14   6   0  0  0.936943   0.533650   -3.219979    1.050026  161.938993   3.386860   3.420801  0.048180    0.704468
   15   6   0  0  0.974705   0.512976    0.305716   -1.262780  283.609321   1.299260   1.319550  0.087511    0.231861
   16   6   0  0  1.013517   0.493332   -0.125008   -2.372118  266.983355   2.375410   2.507342  0.063913    2.064258
   17   6   0  0  1.053262   0.474716    0.191913   -1.119261  279.729547   1.135595   1.424760  0.088494    3.267610
   18   6   0  0  1.093839   0.457106    0.396853    0.870502   65.492252   0.956696   1.076682  0.120942    0.992098
   19   6   0  0  1.135158   0.440467    0.368311    0.199611   28.456007   0.418924   0.822998  0.170106    2.375426
   21   6   0  0  1.219722   0.409929   -1.134269    2.324452  116.011115   2.586434   2.408032  0.078662   -2.267971
    1   7   0  0  0.730266   0.684682   -5.511227    2.439550  156.123376   6.027025   6.021554  0.196654   -0.027818
    2   7   0  0  0.735361   0.679938   -2.316372    1.090398  154.791976   2.560185   2.900651  0.113076    3.010943
    3   7   0  0  0.743776   0.672246    3.026120    3.511909   49.249384   4.635829   4.786566  0.163223    0.923501
    4   7   0  0  0.755398   0.661902   -3.590725   -6.199408  239.920388   7.164214   6.618400  0.085545   -6.380461
    5   7   0  0  0.770084   0.649280   -0.741585    5.128294   98.228311   5.181636   4.906525  0.067846   -4.054956
    6   7   0  0  0.787662   0.634790    5.538703    0.661202    6.807665   5.578030   5.367679  0.073745   -2.852404
    7   7   0  0  0.807942   0.618856   -0.009168   -2.760408  269.809701   2.760424   2.746277  0.059980   -0.235853
    8   7   0  0  0.830728   0.601882   -2.755824   -3.003192  227.459528   4.075994   4.042229  0.057030   -0.592065
    9   7   0  0  0.855819   0.584236    1.056217    1.146509   47.347322   1.558871   1.703026  0.059980    2.403413
   10   7   0  0  0.883018   0.566240    2.194902    0.005398    0.140898   2.194908   2.220227  0.058996    0.429158
   11   7   0  0  0.912138   0.548163   -2.311449    0.807241  160.748953   2.448353   2.448346  0.055063   -0.000132
   12   7   0  0  0.942999   0.530223    0.999485    0.008248    0.472824   0.999519   1.204508  0.112093    1.828738
   13   7   0  0  0.975437   0.512591    0.270544    0.799266   71.299522   0.843813   1.163210  0.116026    2.752810
   14   7   0  0  1.009300   0.495393   -2.292107    1.331518  149.847075   2.650791   2.674498  0.062929    0.376728
   15   7   0  0  1.044449   0.478721   -0.664405   -2.137792  252.735274   2.238658   2.285123  0.071779    0.647337
   16   7   0  0  1.080759   0.462638    1.125440    0.618248   28.781681   1.284074   1.458192  0.099310    1.753267
   17   7   0  0  1.118117   0.447181    0.664961    0.520923   38.074734   0.844709   1.204508  0.116026    3.101016
   19   7   0  0  1.195579   0.418207    0.608696   -2.129686  285.950726   2.214965   2.263491  0.081612    0.594593
   20   7   0  0  1.235511   0.404691   -0.618134    1.815437  108.803081   1.917785   2.039305  0.194688    0.624179
    2   8   0  0  0.838597   0.596234    5.204410    0.674673    7.386337   5.247958   4.704954  0.145524   -3.731366
    3   8   0  0  0.845986   0.591027   -0.325209   -1.055547  252.876183   1.104509   0.983271  0.167156   -0.725296
    4   8   0  0  0.856222   0.583961   -2.411054   -1.035864  203.249861   2.624156   2.780692  0.119959    1.304910
    5   8   0  0  0.869206   0.575238    2.012476    1.696007   40.122406   2.631824   2.583054  0.103244   -0.472379
    6   8   0  0  0.884817   0.565089   -2.093408    0.949622  155.599773   2.298726   2.388366  0.097344    0.920864
    7   8   0  0  0.902918   0.553760   -2.679735   -2.318364  220.864619   3.543415   3.490614  0.102260   -0.516341
    9   8   0  0  0.946000   0.528541    3.221258    2.487742   37.678514   4.070057   3.718733  0.075712   -4.640280
   10   8   0  0  0.970675   0.515105   -0.866005   -2.158274  248.136922   2.325534   2.131733  0.079645   -2.433321
   12   8   0  0  1.025542   0.487547    1.618357    0.583091   19.813979   1.720196   1.759073  0.087511    0.444244
   14   8   0  0  1.086819   0.460058   -1.468921   -1.819575  231.086484   2.338500   2.326420  0.076695   -0.157497
   15   8   0  0  1.119537   0.446613   -0.050649    1.112329   92.607090   1.113482   1.204508  0.144541    0.629757
    6   9   0  0  0.983390   0.508445   -0.102672   -1.423089  265.873404   1.426788   1.731541  0.150441    2.025740
    7   9   0  0  0.999708   0.500146    0.210822   -2.630886  274.581520   2.639320   2.798391  0.129792    1.225586
    8   9   0  0  1.018211   0.491057    0.150150    2.408489   86.432672   2.413164   2.656800  0.162240    1.501697
    9   9   0  0  1.038783   0.481332   -0.917837   -2.110747  246.498683   2.301668   2.285123  0.148474   -0.111436
   11   9   0  0  1.085652   0.460553   -0.279430    2.157378   97.380039   2.175399   2.220227  0.134708    0.332775
   10  10   0  0  1.154203   0.433199    1.040755    0.051020    2.806504   1.042005   1.163210  0.240902    0.503132
  -23   0   1  0  1.139857   0.438651    1.811959    0.000000    0.000000   1.811959   1.991125  0.082595    2.169213
  -21   0   1  0  1.040146   0.480702    1.644226    0.000000    0.000000   1.644226   1.674511  0.080628    0.375617
  -20   0   1  0  0.990296   0.504899   -0.972027    0.000000  180.000000   0.972027   1.163210  0.104227    1.834300
  -18   0   1  0  0.890611   0.561413    1.375522    0.000000    0.000000   1.375522   1.390346  0.069812    0.212336
  -17   0   1  0  0.840776   0.594688   -4.896072    0.000000  180.000000   4.896072   4.776733  0.051130   -2.334037
  -16   0   1  0  0.790950   0.632151   -3.893631    0.000000  180.000000   3.893631   3.833775  0.046214   -1.295198
  -15   0   1  0  0.741132   0.674644    3.181387    0.000000    0.000000   3.181387   3.231030  0.040314    1.231404
  -14   0   1  0  0.691324   0.723250   -0.699339    0.000000  180.000000   0.699339   0.695173  0.097344   -0.042799
  -13   0   1  0  0.641530   0.779387   -4.204587    0.000000  180.000000   4.204587   4.160222  0.039331   -1.128004
  -12   0   1  0  0.591752   0.844948   12.076186    0.000000    0.000000  12.076186  12.038193  0.086528   -0.439085
  -11   0   1  0  0.541996   0.922516   11.443397    0.000000    0.000000  11.443397  11.407916  0.070796   -0.501177
  -10   0   1  0  0.492267   1.015710   -6.588609    0.000000  180.000000   6.588609   6.812105  0.050147    4.456835
   -9   0   1  0  0.442574   1.129754  -10.543877    0.000000  180.000000  10.543877  10.580984  0.068829    0.539123
   -8   0   1  0  0.392932   1.272484   -2.667082    0.000000  180.000000   2.667082   2.674498  0.027532    0.269374
   -7   0   1  0  0.343363   1.456185   -5.118250    0.000000  180.000000   5.118250   5.100229  0.038348   -0.469942
   -6   0   1  0  0.293903   1.701243   13.781205    0.000000    0.000000  13.781205  14.012602  0.082595    2.801590
   -5   0   1  0  0.244618   2.044002   -5.783780    0.000000  180.000000   5.783780   6.045153  0.040314    6.483414
   -4   0   1  0  0.195642   2.555691  -15.067718    0.000000  180.000000  15.067718  15.050936  0.082595   -0.203182
   -3   0   1  0  0.147281   3.394860   18.200045    0.000000    0.000000  18.200045  18.471738  0.118976    2.283595
   -2   0   1  0  0.100431   4.978540  -20.117627    0.000000  180.000000  20.117627  20.881736  0.132742    5.756362
   -1   0   1  0  0.058817   8.500989    9.797045    0.000000    0.000000   9.797045  10.489540  0.060963   11.359305
    0   0   1  0  0.042554  11.749724   16.709859    0.000000    0.000000  16.709859  17.028295  0.107177    2.971139
    1   0   1  0  0.071699   6.973586   16.567766    0.000000    0.000000  16.567766  17.144321  0.109143    5.282566
    2   0   1  0  0.115970   4.311448    4.687137    0.000000    0.000000   4.687137   4.886859  0.046214    4.321700
    3   0   1  0  0.163511   3.057894   -9.414814    0.000000  180.000000   9.414814   9.798300  0.073745    5.200145
    4   0   1  0  0.212135   2.356992   -4.087669    0.000000  180.000000   4.087669   3.957668  0.044247   -2.938079
    5   0   1  0  0.261237   1.913970  -15.328643    0.000000  180.000000  15.328643  15.474726  0.088494    1.650770
    6   0   1  0  0.310591   1.609832   -1.437679    0.000000  180.000000   1.437679   1.615515  0.026548    6.698582
    7   0   1  0  0.360094   1.388527    3.985741    0.000000    0.000000   3.985741   3.908504  0.032448   -2.380343
    8   0   1  0  0.409691   1.220432   -1.667921    0.000000  180.000000   1.667921   1.731541  0.033431    1.903011
    9   0   1  0  0.459352   1.088490   10.255853    0.000000    0.000000  10.255853  10.770756  0.073745    6.982168
   11   0   1  0  0.558797   0.894779   -1.307737    0.000000  180.000000   1.307737   1.390346  0.048180    1.714579
   12   0   1  0  0.608562   0.821609    1.624770    0.000000    0.000000   1.624770   1.703026  0.042281    1.850881
   13   0   1  0  0.658345   0.759480    5.871402    0.000000    0.000000   5.871402   5.858331  0.047197   -0.276930
   15   0   1  0  0.757955   0.659669  -10.425618    0.000000  180.000000  10.425618  10.194559  0.079645   -2.901112
   16   0   1  0  0.807777   0.618983    0.728697    0.000000    0.000000   0.728697   0.762035  0.108160    0.308231
   17   0   1  0  0.857606   0.583018   -2.272726    0.000000  180.000000   2.272726   2.220227  0.052113   -1.007395
   18   0   1  0  0.907442   0.550999   -0.773532    0.000000  180.000000   0.773532   0.762035  0.120942   -0.095058
   19   0   1  0  0.957285   0.522311    4.408380    0.000000    0.000000   4.408380   4.331311  0.055063   -1.399641
   20   0   1  0  1.007132   0.496459    2.959480    0.000000    0.000000   2.959480   3.077640  0.055063    2.145889
   21   0   1  0  1.056983   0.473045   -0.694289    0.000000  180.000000   0.694289   0.822998  0.140608    0.915375
   22   0   1  0  1.106838   0.451737   -0.852334    0.000000  180.000000   0.852334   1.076682  0.129792    1.728520
   23   0   1  0  1.156696   0.432266    0.728009    0.000000    0.000000   0.728009   1.120929  0.137658    2.854322
   24   0   1  0  1.206557   0.414402   -0.841526    0.000000  180.000000   0.841526   0.879045  0.197638    0.189835
  -25   1   1  0  1.243942   0.401948   -0.839234    0.345201  157.641256   0.907456   1.120929  0.124875    1.709487
  -24   1   1  0  1.194261   0.418669    0.059139   -0.944165  273.584091   0.946015   1.163210  0.108160    2.008094
  -23   1   1  0  1.144599   0.436834   -0.463753   -0.113235  193.721501   0.477377   0.695173  0.131758    1.652992
  -22   1   1  0  1.094958   0.456639   -0.457946    1.769799  104.507420   1.828088   1.916396  0.053097    1.663166
  -21   1   1  0  1.045341   0.478313    0.297061   -0.375334  308.360078   0.478666   0.695173  0.117993    1.834922
  -20   1   1  0  0.995751   0.502134    0.619911   -1.463059  292.962821   1.588972   1.585034  0.055063   -0.071516
  -19   1   1  0  0.946193   0.528434    2.842442    1.102261   21.195632   3.048681   3.109104  0.037364    1.617135
  -18   1   1  0  0.896672   0.557618   -1.589357    2.949610  118.317389   3.350561   3.319524  0.033431   -0.928356
  -17   1   1  0  0.847194   0.590184   -1.990230   -2.163396  227.387284   2.939608   2.916383  0.033431   -0.694715
  -16   1   1  0  0.797768   0.626749    2.393117    1.285867   28.249978   2.716701   2.710879  0.035398   -0.164448
  -15   1   1  0  0.748404   0.668088    0.954255    0.414145   23.460773   1.040250   1.076682  0.054080    0.673677
  -14   1   1  0  0.699115   0.715190   -4.930664   -4.466717  222.173614   6.653045   6.698045  0.036381    1.236908
  -13   1   1  0  0.649918   0.769328    1.758013   -1.247868  324.632207   2.155872   2.154348  0.026548   -0.057412
  -12   1   1  0  0.600836   0.832174    3.763724   -0.195225  357.030725   3.768783   3.808210  0.025565    1.542221
  -11   1   1  0  0.551899   0.905963   -6.420480    0.257001  177.707772   6.425622   6.492542  0.032448    2.062366
  -10   1   1  0  0.503149   0.993741   -8.784717    3.842351  156.375894   9.588270   9.669492  0.043264    1.877353
   -9   1   1  0  0.454648   1.099753    7.032824   -2.351105  341.514983   7.415410   7.565291  0.036381    4.119736
   -8   1   1  0  0.406483   1.230064   13.985418    6.054090   23.407107  15.239551  15.282988  0.060963    0.712516
   -7   1   1  0  0.358791   1.393570    9.339535   11.206651   50.192441  14.588213  14.568150  0.061946   -0.323872
   -6   1   1  0  0.311788   1.603656   -4.150944  -16.870164  256.176832  17.373335  17.370474  0.070796   -0.040416
   -5   1   1  0  0.265840   1.880833  -16.811342   -0.333247  181.135612  16.814645  17.084342  0.067846    3.975152
   -4   1   1  0  0.221604   2.256276    2.751025    9.068220   73.123784   9.476326   9.969389  0.040314   12.230533
   -3   1   1  0  0.180345   2.772458  -35.456937  -16.639545  205.140141  39.167191  39.151903  0.218286   -0.070035
   -2   1   1  0  0.144634   3.456999  -12.757134  -22.977933  240.961374  26.281740  26.386090  0.117993    0.884378
   -1   1   1  0  0.119549   4.182375   29.600502   28.015380   43.424082  40.755996  40.988655  0.192721    1.207226
    0   1   1  0  0.112443   4.446686   16.765699   -9.986323  329.220275  19.514489  19.121680  0.087511   -4.488674
    1   1   1  0  0.126386   3.956137   11.187515  -30.006966  290.446994  32.024655  32.281786  0.143558    1.791133
    2   1   1  0  0.155826   3.208707    3.499292   68.835945   87.089861  68.924832  67.677592  0.300881   -4.145291
    3   1   1  0  0.193826   2.579632   11.457711   20.563679   60.874238  23.540264  23.193407  0.089478   -3.876463
    4   1   1  0  0.236292   2.116028   -1.328122  -30.812735  267.531906  30.841345  31.214936  0.128809    2.900358
    5   1   1  0  0.281207   1.778048   -5.929138   -3.732684  212.192432   7.006255   7.069722  0.032448    1.955972
    6   1   1  0  0.327566   1.526409    2.402284   -1.961732  320.764538   3.101509   3.061907  0.020649   -1.917880
    7   1   1  0  0.374834   1.333925   -5.950689   -1.870499  197.449664   6.237746   6.273272  0.030481    1.165510
    8   1   1  0  0.422705   1.182859   -5.498430   -3.051312  209.027753   6.288341   6.395198  0.030481    3.505625
    9   1   1  0  0.470996   1.061581    0.426709    0.460147   47.159198   0.627547   0.621428  0.046214   -0.132426
   10   1   1  0  0.519589   0.962299    0.637416    1.891611   71.377729   1.996120   2.039305  0.023599    1.830008
   11   1   1  0  0.568408   0.879651    2.657474    0.054532    1.175561   2.658033   2.656800  0.025565   -0.048268
   12   1   1  0  0.617398   0.809851    3.538449    2.912467   39.457510   4.582912   4.570246  0.029498   -0.429403
   13   1   1  0  0.666522   0.750163    5.107335   -0.886903  350.148670   5.183770   5.118911  0.032448   -1.998857
   14   1   1  0  0.715752   0.698566   -7.883286    2.137825  164.827188   8.168016   7.970399  0.045230   -4.369130
   15   1   1  0  0.765068   0.653537   -1.064261   -1.242293  229.413638   1.635831   1.615515  0.039331   -0.516529
   16   1   1  0  0.814454   0.613908    3.167607    0.314546    5.670924   3.183186   3.171050  0.032448   -0.373990
   17   1   1  0  0.863899   0.578772   -3.124731    0.241692  175.577087   3.134064   2.982262  0.034415   -4.410976
   18   1   1  0  0.913392   0.547410    2.102023   -3.561428  300.549920   4.135489   4.042229  0.034415   -2.709914
   19   1   1  0  0.962926   0.519251    1.462241    0.934503   32.582223   1.735352   1.813153  0.051130    1.521627
   20   1   1  0  1.012495   0.493829   -2.303956    0.621234  164.909762   2.386240   2.487677  0.046214    2.194943
   21   1   1  0  1.062095   0.470768   -1.728142   -1.026847  210.718421   2.010197   2.131733  0.045230    2.687031
   22   1   1  0  1.111721   0.449753    1.657891    0.688631   22.556341   1.795220   1.941961  0.050147    2.926232
   23   1   1  0  1.161369   0.430526    0.400779    1.673889   76.535152   1.721199   1.991125  0.065879    4.097279
   24   1   1  0  1.211038   0.412869   -0.112463   -0.744473  261.409625   0.752919   1.076682  0.112093    2.888342
  -24   2   1  0  1.207791   0.413979    0.541999    0.358196   33.459849   0.649667   0.762035  0.133725    0.840294
  -23   2   1  0  1.158708   0.431515   -0.382313    0.351575  137.398351   0.519392   1.031452  0.121926    4.199771
  -22   2   1  0  1.109699   0.450573   -0.851333   -3.425449  256.042949   3.529655   3.626305  0.038348    2.520360
  -21   2   1  0  1.060771   0.471355    0.946266   -0.738296  322.037907   1.200208   1.319550  0.069812    1.709470
  -20   2   1  0  1.011937   0.494102    1.362867   -0.209824  351.247598   1.378924   1.615515  0.062929    3.759630
  -19   2   1  0  0.963213   0.519096   -1.954356    1.087843  150.898606   2.236719   2.263491  0.042281    0.633201
  -18   2   1  0  0.914613   0.546679   -1.748469    1.973765  131.536272   2.636834   2.564372  0.035398   -2.047070
  -17   2   1  0  0.866161   0.577260    3.141860    2.258036   35.704575   3.869110   3.704967  0.032448   -5.058669
  -16   2   1  0  0.817883   0.611335    2.082444    1.463204   35.093332   2.545101   2.564372  0.034415    0.559970
  -15   2   1  0  0.769809   0.649511   -3.472950   -2.175870  212.067934   4.098267   4.089426  0.031465   -0.280970
  -14   2   1  0  0.721983   0.692537    1.373912    0.751247   28.669596   1.565888   1.615515  0.036381    1.364090
  -13   2   1  0  0.674456   0.741338    0.384945   -1.516171  284.245981   1.564275   1.615515  0.029498    1.737058
  -12   2   1  0  0.627297   0.797071   -5.432122   -4.562374  220.026500   7.093885   7.158216  0.039331    1.635635
  -11   2   1  0  0.580595   0.861186   -0.134477    1.556023   94.939443   1.561823   1.615515  0.026548    2.022408
  -10   2   1  0  0.534469   0.935508    5.516718   -0.876802  350.969203   5.585961   5.614480  0.030481    0.935625
   -9   2   1  0  0.489083   1.022321    2.769810   -7.028657  291.508104   7.554724   7.616421  0.036381    1.695838
   -8   2   1  0  0.444664   1.124444    0.423596    7.630067   86.822388   7.641816   7.742280  0.036381    2.761420
   -7   2   1  0  0.401533   1.245228   -0.108795    2.521762   92.470356   2.524108   2.487677  0.019665   -1.852538
   -6   2   1  0  0.360152   1.388303   -9.488228    5.617007  149.374574  11.026207  10.940862  0.048180   -1.771384
   -5   2   1  0  0.321199   1.556669    1.499967    6.618810   77.231201   6.786644   6.812105  0.031465    0.809171
   -4   2   1  0  0.285668   1.750283   -7.262346    5.467302  143.026519   9.090273   9.097228  0.038348    0.181356
   -3   2   1  0  0.254995   1.960824   -1.056561   -7.217389  261.671571   7.294315   7.351921  0.032448    1.775340
   -2   2   1  0  0.231121   2.163369   21.176573  -24.264033  311.113016  32.205443  31.972055  0.136675   -1.707614
   -1   2   1  0  0.216310   2.311499    7.805223    1.566066   11.345370   7.960783   7.982198  0.035398    0.604962
    0   2   1  0  0.212465   2.353328   -4.654443   -9.164362  243.074666  10.278588  10.359748  0.056046    1.448085
    1   2   1  0  0.220162   2.271055  -13.769002    7.487616  151.462547  15.673220  15.518974  0.088494   -1.743001
    2   2   1  0  0.238285   2.098329   -2.321690    9.296257  104.022473   9.581787   9.674408  0.042281    2.190630
    3   2   1  0  0.264701   1.888926    5.713280  -12.628889  294.341885  13.861111  14.241704  0.060963    6.243025
    4   2   1  0  0.297206   1.682332    3.612601   -1.869389  332.640083   4.067617   4.030430  0.021632   -1.719071
    5   2   1  0  0.334029   1.496876   -7.982680    1.897118  166.631412   8.205013   8.366657  0.038348    4.215237
    6   2   1  0  0.373895   1.337274    2.925763   15.930652   79.593248  16.197091  16.151217  0.066862   -0.686096
    7   2   1  0  0.415930   1.202124    0.756225    7.599135   84.316946   7.636670   7.811109  0.036381    4.794770
    8   2   1  0  0.459540   1.088044   -4.202580  -12.747345  251.753504  13.422239  13.539648  0.057030    2.058744
    9   2   1  0  0.504316   0.991442    5.822368    1.196567   11.613281   5.944051   6.045153  0.030481    3.316857
   10   2   1  0  0.549973   0.909135    1.288154   -3.900469  288.276123   4.107676   4.101225  0.025565   -0.252328
   11   2   1  0  0.596309   0.838491   -4.176443   -4.655085  228.102224   6.253998   6.280155  0.035398    0.738937
   12   2   1  0  0.643178   0.777390    0.317542   -2.421182  277.471789   2.441916   2.428681  0.025565   -0.517735
   13   2   1  0  0.690470   0.724144   -0.503137    2.610212  100.910361   2.658261   2.544707  0.026548   -4.277272
   14   2   1  0  0.738105   0.677410   -2.177968    5.511644  111.561832   5.926362   5.809168  0.036381   -3.221296
   15   2   1  0  0.786020   0.636116    3.340155   -0.447074  352.376377   3.369943   3.363772  0.031465   -0.196120
   16   2   1  0  0.834166   0.599401   -0.349611    2.005240   99.890024   2.035489   2.062904  0.035398    0.774468
   17   2   1  0  0.882507   0.566568    0.240769   -1.383671  279.871065   1.404463   1.390346  0.052113   -0.270884
   18   2   1  0  0.931011   0.537050    2.501966    1.239512   26.354520   2.792172   2.728578  0.037364   -1.701990
   19   2   1  0  0.979655   0.510384   -2.552299   -0.643846  194.158114   2.632255   2.638117  0.042281    0.138658
   20   2   1  0  1.028419   0.486183   -2.119639   -2.518995  229.920662   3.292143   3.334274  0.039331    1.071180
   21   2   1  0  1.077285   0.464130    1.555360    0.071753    2.641354   1.557015   1.674511  0.060963    1.927349
   22   2   1  0  1.126242   0.443954    0.393560    0.088715   12.703126   0.403435   0.822998  0.140608    2.983927
   23   2   1  0  1.175277   0.425432   -0.495866   -0.743737  236.307763   0.893884   0.983271  0.108160    0.826442
   24   2   1  0  1.224382   0.408369    0.964701   -0.023439  358.608171   0.964985   1.243838  0.101277    2.753371
  -24   3   1  0  1.230009   0.406501    0.005180    0.063238   85.317030   0.063450   0.822998  0.193704    3.921169
  -23   3   1  0  1.181850   0.423066   -0.671967   -2.526472  255.105830   2.614306   2.638117  0.051130    0.465694
  -22   3   1  0  1.133840   0.440979   -0.028035    0.936151   91.715300   0.936570   1.076682  0.089478    1.565886
  -21   3   1  0  1.086001   0.460405    1.508174    1.585087   46.424352   2.187941   2.263491  0.055063    1.372051
  -20   3   1  0  1.038355   0.481531   -0.404867   -2.239370  259.751896   2.275674   2.326420  0.058013    0.874732
  -19   3   1  0  0.990930   0.504577   -0.179620    1.400615   97.307932   1.412086   1.523088  0.066862    1.660149
  -18   3   1  0  0.943759   0.529796    1.741121    0.373638   12.111773   1.780760   1.731541  0.050147   -0.981502
  -17   3   1  0  0.896883   0.557486    2.909154   -2.544110  318.829690   3.864670   3.808210  0.035398   -1.595006
  -16   3   1  0  0.850350   0.587993   -4.402439   -1.144956  194.578138   4.548889   4.441437  0.034415   -3.122284
  -15   3   1  0  0.804220   0.621720   -1.451238    1.272657  138.750977   1.930220   1.916396  0.037364   -0.369965
  -14   3   1  0  0.758566   0.659138    1.504326    0.820121   28.598100   1.713358   1.703026  0.039331   -0.262684
  -13   3   1  0  0.713481   0.700790   -6.245189    2.681977  156.759045   6.796719   6.833737  0.043264    0.855635
  -12   3   1  0  0.669077   0.747298    2.774624    3.775977   53.691192   4.685781   4.766900  0.030481    2.661277
  -11   3   1  0  0.625502   0.799358    7.465250    0.229597    1.761598   7.468780   7.565291  0.042281    2.282618
  -10   3   1  0  0.582941   0.857720   -6.309599   -8.077252  232.004589  10.249538  10.303702  0.048180    1.124181
   -8   3   1  0  0.501886   0.996242   11.884191    0.480356    2.314620  11.893895  11.901518  0.048180    0.158220
   -7   3   1  0  0.464103   1.077347   -5.367959   -0.761129  188.070237   5.421651   5.412909  0.027532   -0.317521
   -6   3   1  0  0.428804   1.166035   -6.586081   -0.281010  182.443168   6.592073   6.654781  0.033431    1.875748
   -5   3   1  0  0.396651   1.260555    1.595737   -1.347039  319.830677   2.088275   2.109117  0.018682    1.115644
   -4   3   1  0  0.368469   1.356966    0.077282    6.822247   89.350982   6.822684   6.959595  0.034415    3.978294
   -3   3   1  0  0.345233   1.448299   -0.972845   -6.126428  260.977063   6.203189   6.179861  0.033431   -0.697771
   -2   3   1  0  0.327994   1.524418   -1.193485   13.035034   95.231403  13.089557  12.929037  0.062929   -2.550808
   -1   3   1  0  0.317731   1.573657   -2.866784    9.070051  107.540255   9.512322   9.390243  0.045230   -2.699056
    0   3   1  0  0.315126   1.586666   -3.721224  -11.729103  252.397635  12.305258  12.437401  0.072762    1.816099
    1   3   1  0  0.320366   1.560714    3.281958   -5.329190  301.626652   6.258715   6.280155  0.046214    0.463923
    2   3   1  0  0.333081   1.501137    5.554979   -4.236665  322.668003   6.986209   6.987127  0.046214    0.019864
    3   3   1  0  0.352462   1.418592   13.880402  -15.295040  312.224057  20.654390  20.363552  0.093411   -3.113535
    4   3   1  0  0.377485   1.324556   -4.970459   -1.392202  195.647305   5.161753   5.349980  0.027532    6.836776
    5   3   1  0  0.407110   1.228169   -9.715377   18.769580  117.366668  21.134940  20.813891  0.087511   -3.668666
    6   3   1  0  0.440410   1.135307    9.402541    7.088656   37.012950  11.775263  12.026393  0.054080    4.643683
    7   3   1  0  0.476614   1.049066   -7.633691   -9.956091  232.521327  12.545795  12.733366  0.054080    3.468393
    8   3   1  0  0.515112   0.970663   -2.973082    4.831056  121.608575   5.672594   5.800318  0.031465    4.059293
    9   3   1  0  0.555426   0.900210    3.576367    1.675486   25.102543   3.949387   4.030430  0.026548    3.052665
   10   3   1  0  0.597188   0.837257   -3.013144   -9.669200  252.691771  10.127806  10.027402  0.052113   -1.926637
   11   3   1  0  0.640116   0.781109   -1.391303    2.806167  116.372303   3.132140   3.093372  0.024582   -1.577093
   12   3   1  0  0.683989   0.731006    3.048209    1.442754   25.328752   3.372405   3.276261  0.026548   -3.621480
   13   3   1  0  0.728637   0.686213    5.029952    1.575417   17.390926   5.270897   5.203473  0.036381   -1.853276
   14   3   1  0  0.773926   0.646056   -1.614568   -2.121891  232.732142   2.666318   2.693181  0.030481    0.881287
   15   3   1  0  0.819750   0.609942   -0.636834   -2.549046  255.972796   2.627393   2.638117  0.033431    0.320789
   16   3   1  0  0.866024   0.577352   -0.065338    0.813359   94.592736   0.815979   0.879045  0.071779    0.878613
   17   3   1  0  0.912678   0.547838    0.475518    2.341868   78.522101   2.389658   2.388366  0.038348   -0.033671
   18   3   1  0  0.959659   0.521018   -1.790143    1.107799  148.249428   2.105191   2.109117  0.050147    0.078303
   19   3   1  0  1.006920   0.496564   -2.808654   -1.711794  211.361107   3.289190   3.392287  0.042281    2.438375
   20   3   1  0  1.054423   0.474193    1.517775    1.454586   43.782136   2.102252   2.305772  0.046214    4.403879
   21   3   1  0  1.102137   0.453664    1.185445   -0.293392  346.098913   1.221212   1.424760  0.067846    3.000161
   22   3   1  0  1.150037   0.434769   -0.151748   -0.973163  261.137100   0.984923   1.120929  0.094394    1.440833
   23   3   1  0  1.198098   0.417328    0.662082   -0.081704  352.965009   0.667104   0.762035  0.152407    0.622878
  -23   4   1  0  1.213506   0.412029   -1.788906    0.994272  150.934747   2.046647   2.154348  0.076695    1.404273
  -22   4   1  0  1.166800   0.428522   -0.249684    1.778233   97.992733   1.795677   1.916396  0.065879    1.832434
  -21   4   1  0  1.120369   0.446282    0.229043   -0.987286  283.061119   1.013506   1.031452  0.098327    0.182513
  -19   4   1  0  1.028479   0.486155   -1.564460    0.963996  148.359264   1.837613   2.085519  0.056046    4.423217
  -18   4   1  0  0.983112   0.508589    2.161225   -1.423750  326.624302   2.588042   2.601736  0.046214    0.296335
  -17   4   1  0  0.938204   0.532933    2.316675   -2.332131  314.809500   3.287220   3.261511  0.041297   -0.622526
  -16   4   1  0  0.893825   0.559394   -2.755088    0.636742  166.986575   2.827711   2.849521  0.037364    0.583706
  -15   4   1  0  0.850058   0.588195    2.833690    1.898672   33.823473   3.410975   3.406052  0.037364   -0.131758
  -14   4   1  0  0.807001   0.619578    1.434733    2.508918   60.236782   2.890178   2.916383  0.034415    0.761470
  -13   4   1  0  0.764776   0.653786   -2.318287   -0.538755  193.082957   2.380065   2.347069  0.037364   -0.883100
  -12   4   1  0  0.723528   0.691058   -0.480077   -0.488100  225.474779   0.684628   0.695173  0.090461    0.116573
  -11   4   1  0  0.683434   0.731600   -4.657220   -3.660578  218.167368   5.923641   5.867181  0.038348   -1.472328
  -10   4   1  0  0.644708   0.775545   -2.281131   -1.084212  205.421546   2.525683   2.564372  0.026548    1.457311
   -9   4   1  0  0.607613   0.822892    5.281826    5.195386   44.527309   7.408760   7.462047  0.046214    1.153063
   -8   4   1  0  0.572466   0.873414   -2.757886   -1.169647  202.982283   2.995664   3.124837  0.024582    5.254795
   -7   4   1  0  0.539648   0.926530    2.338896   -0.967015  337.537386   2.530919   2.656800  0.021632    5.819173
   -6   4   1  0  0.509609   0.981145    3.839528   -2.120646  331.087279   4.386241   4.397190  0.027532    0.397681
   -5   4   1  0  0.482867   1.035483    1.040306    1.209181   49.293291   1.595104   1.523088  0.022615   -3.184403
   -4   4   1  0  0.459998   1.086962    4.195517   -1.250675  343.400790   4.377962   4.352943  0.028515   -0.877419
   -3   4   1  0  0.441604   1.132237    0.599360    9.378497   86.343320   9.397629   9.233902  0.052113   -3.141741
   -2   4   1  0  0.428262   1.167509   -9.943783    1.301932  172.540737  10.028651   9.901544  0.059980   -2.119185
   -1   4   1  0  0.420454   1.189191   -6.088935  -13.421768  245.598049  14.738350  14.309550  0.074729   -5.738105
    0   4   1  0  0.418489   1.194775    7.902034    1.987079   14.115178   8.148045   8.084458  0.056046   -1.134534
    1   4   1  0  0.422449   1.183576  -11.451732    4.333588  159.272250  12.244270  11.892668  0.074729   -4.705043
    2   4   1  0  0.432170   1.156951   -2.960812   -5.983130  243.671033   6.675647   6.704928  0.051130    0.572689
    3   4   1  0  0.447278   1.117872   15.562590   -1.542425  354.339840  15.638839  15.394098  0.097344   -2.514192
    4   4   1  0  0.467251   1.070089   -2.695184   16.578225   99.234002  16.795879  16.617288  0.086528   -2.063975
    5   4   1  0  0.491495   1.017305   -0.153799   -0.833727  259.548033   0.847794   0.822998  0.035398   -0.700487
    6   4   1  0  0.519412   0.962626    5.033785  -10.253674  296.147577  11.422645  11.356785  0.055063   -1.196070
    7   4   1  0  0.550445   0.908356   -0.646135    0.722495  131.806633   0.969273   0.983271  0.034415    0.406765
    8   4   1  0  0.584097   0.856023   -1.043170    0.517623  153.609305   1.164533   1.319550  0.033431    4.636915
    9   4   1  0  0.619941   0.806529   -5.595536   -5.319811  223.553000   7.720778   7.679350  0.046214   -0.896433
   10   4   1  0  0.657619   0.760319    1.158398    3.006838   68.930601   3.222260   3.276261  0.028515    1.893758
   11   4   1  0  0.696833   0.717532   -2.401819    7.110344  108.664568   7.505047   7.332255  0.044247   -3.905139
   12   4   1  0  0.737339   0.678114    0.369759   -1.503375  283.817782   1.548179   1.554552  0.040314    0.158082
   13   4   1  0  0.778936   0.641902    2.091846   -1.983802  316.518544   2.882931   2.832805  0.035398   -1.416077
   14   4   1  0  0.821456   0.608675   -1.313558   -2.600957  243.204906   2.913831   2.916383  0.034415    0.074156
   15   4   1  0  0.864765   0.578192    1.863144    0.734257   21.509182   2.002608   1.966543  0.044247   -0.815078
   16   4   1  0  0.908749   0.550207    1.521179    1.645806   47.253520   2.241130   2.220227  0.041297   -0.506154
   17   4   1  0  0.953315   0.524485    1.844347   -0.010832  359.663486   1.844379   1.991125  0.048180    3.045759
   18   4   1  0  0.998386   0.500809   -2.635448   -1.037800  201.493778   2.832422   2.933099  0.044247    2.275327
   19   4   1  0  1.043895   0.478976   -0.808799    0.046569  176.704693   0.810139   0.983271  0.098327    1.760782
   20   4   1  0  1.089787   0.458805    0.860157    0.390836   24.435986   0.944787   1.204508  0.092428    2.809990
   21   4   1  0  1.136017   0.440134   -1.010258   -0.191379  190.726777   1.028226   1.282186  0.086528    2.935012
   22   4   1  0  1.182545   0.422817   -0.768560    0.506862  146.595313   0.920648   1.204508  0.116026    2.446515
  -22   5   1  0  1.207856   0.413957    0.983153   -0.786203  321.351536   1.258851   1.354948  0.128809    0.746050
  -21   5   1  0  1.163065   0.429899   -0.355285   -0.182234  207.154291   0.399295   0.762035  0.177972    2.038187
  -20   5   1  0  1.118706   0.446945   -1.607048   -0.856578  208.058224   1.821079   1.966543  0.058996    2.465644
  -19   5   1  0  1.074832   0.465189   -1.355799   -0.436841  197.859021   1.424437   1.491623  0.071779    0.936011
  -18   5   1  0  1.031505   0.484729    2.258227   -2.367983  313.640925   3.272145   3.349023  0.047197    1.628856
  -17   5   1  0  0.988798   0.505665   -1.135772    0.885111  142.070589   1.439931   1.554552  0.064896    1.766234
  -16   5   1  0  0.946793   0.528098   -1.129433    3.663965  107.132139   3.834092   3.757080  0.043264   -1.780038
  -15   5   1  0  0.905589   0.552127    3.508023    0.877087   14.037487   3.616007   3.612539  0.040314   -0.086027
  -14   5   1  0  0.865301   0.577834   -0.069950   -1.844792  267.828527   1.846118   1.891814  0.043264    1.056226
  -13   5   1  0  0.826061   0.605282   -2.037510    0.600023  163.590905   2.124023   2.085519  0.041297   -0.932364
  -12   5   1  0  0.788027   0.634496    2.295787    0.628939   15.320495   2.380379   2.408032  0.038348    0.721111
  -11   5   1  0  0.751382   0.665440    0.367556   -3.197535  276.557355   3.218591   3.231030  0.032448    0.383349
  -10   5   1  0  0.716339   0.697993   -0.182243    3.626279   92.877040   3.630855   3.639088  0.034415    0.239210
   -9   5   1  0  0.683145   0.731909   -2.849067   -1.244480  203.595832   3.109005   3.124837  0.029498    0.536697
   -8   5   1  0  0.652082   0.766774    0.060197   -5.463963  270.631207   5.464295   5.430608  0.041297   -0.815702
   -7   5   1  0  0.623469   0.801964   -2.474746    2.155607  138.942774   3.281922   3.216281  0.028515   -2.301988
   -6   5   1  0  0.597658   0.836599   -1.357263    1.612501  130.087756   2.107682   2.131733  0.029498    0.815315
   -5   5   1  0  0.575025   0.869527    5.714697   -2.887660  333.192342   6.402839   6.372582  0.048180   -0.627978
   -4   5   1  0  0.555960   0.899345   -2.014945    8.854806  102.819577   9.081167   9.059863  0.063913   -0.333328
   -3   5   1  0  0.540840   0.924488    3.761638    2.905859   37.686023   4.753308   4.786566  0.044247    0.751627
   -2   5   1  0  0.530002   0.943393    3.064707  -11.906700  284.434243  12.294793  12.070641  0.096361   -2.326184
   -1   5   1  0  0.523713   0.954722    0.923222    2.780486   71.631973   2.929751   2.849521  0.035398   -2.266547
    0   5   1  0  0.522137   0.957604   -7.739669    4.648784  149.009128   9.028492   8.594776  0.084561   -5.129010
    1   5   1  0  0.525316   0.951809   -4.196579   -2.024381  205.752127   4.659334   4.674473  0.047197    0.320749
    2   5   1  0  0.533165   0.937796    6.930597   -4.565060  326.627820   8.298972   7.945817  0.069812   -5.058645
    3   5   1  0  0.545483   0.916619   -0.327903    4.337858   94.322822   4.350233   4.194636  0.040314   -3.859623
    4   5   1  0  0.561976   0.889718   -5.628709    1.317108  166.829859   5.780756   5.724607  0.049164   -1.142100
    5   5   1  0  0.582289   0.858680   -1.605829   -7.698921  258.218250   7.864609   7.572174  0.060963   -4.796949
    6   5   1  0  0.606039   0.825030    4.308606    0.979863   12.812291   4.418621   4.441437  0.036381    0.627135
    7   5   1  0  0.632838   0.790092    3.965349    1.460168   20.215319   4.225646   4.263465  0.031465    1.201939
    8   5   1  0  0.662316   0.754927   -2.655666    3.698385  125.680656   4.553088   4.559430  0.034415    0.184277
    9   5   1  0  0.694133   0.720324    1.662284    0.930276   29.232993   1.904888   1.839701  0.031465   -2.071764
   10   5   1  0  0.727981   0.686831    2.438266    2.561279   46.409476   3.536282   3.545677  0.034415    0.272994
   11   5   1  0  0.763590   0.654801   -5.877700   -0.599981  185.828424   5.908243   5.907495  0.045230   -0.016537
   12   5   1  0  0.800727   0.624433    1.677702   -5.231828  287.779598   5.494243   5.430608  0.042281   -1.505057
   13   5   1  0  0.839187   0.595815   -0.309138   -0.999953  252.820894   1.046648   0.983271  0.068829   -0.920785
   14   5   1  0  0.878797   0.568960   -2.201936   -0.819084  200.404373   2.349345   2.326420  0.039331   -0.582856
   15   5   1  0  0.919409   0.543828    1.093384    2.087961   62.360706   2.356920   2.428681  0.044247    1.621820
   16   5   1  0  0.960895   0.520348    1.902568    0.875014   24.698280   2.094138   2.154348  0.051130    1.177577
   17   5   1  0  1.003147   0.498431   -0.699454   -0.184603  194.784625   0.723405   0.822998  0.117993    0.844064
   18   5   1  0  1.046072   0.477978   -0.964532    0.219928  167.155287   0.989288   1.076682  0.103244    0.846490
   19   5   1  0  1.089591   0.458888    1.936966    0.693365   19.695556   2.057327   2.198595  0.058996    2.394532
   20   5   1  0  1.133636   0.441059   -0.336588    0.180935  151.739487   0.382137   0.762035  0.165190    2.299773
  -19   6   1  0  1.128903   0.442908    0.861043    0.058720    3.901341   0.863043   1.031452  0.140608    1.197719
  -18   6   1  0  1.087732   0.459672    1.068766   -0.120288  353.578460   1.075514   1.204508  0.100294    1.286162
  -17   6   1  0  1.047320   0.477409   -1.043090    1.114937  133.093174   1.526801   1.554552  0.080628    0.344189
  -16   6   1  0  1.007758   0.496151   -0.988810   -2.133353  245.132250   2.351370   2.367718  0.060963    0.268165
  -15   6   1  0  0.969150   0.515916    1.000140   -2.012541  296.425256   2.247355   2.347069  0.053097    1.877976
  -14   6   1  0  0.931614   0.536703   -0.750606    0.035291  177.308130   0.751436   0.933125  0.093411    1.945054
  -13   6   1  0  0.895285   0.558481    0.739067    1.938391   69.129215   2.074508   2.109117  0.048180    0.718336
  -12   6   1  0  0.860317   0.581181    0.032242    1.144676   88.386573   1.145130   1.204508  0.071779    0.827233
  -11   6   1  0  0.826882   0.604681    1.261742    1.105753   41.230357   1.677701   1.813153  0.053097    2.551039
   -9   6   1  0  0.765406   0.653248   -3.227381    0.280872  175.026194   3.239579   3.319524  0.045230    1.767505
   -8   6   1  0  0.737815   0.677677    0.169597    1.744041   84.445824   1.752267   1.731541  0.050147   -0.413313
   -7   6   1  0  0.712652   0.701605    0.674948   -2.720706  283.932569   2.803176   2.816089  0.039331    0.328331
   -6   6   1  0  0.690184   0.724445    2.835366   -6.717002  292.885478   7.290913   7.055956  0.078662   -2.986928
   -5   6   1  0  0.670681   0.745511   -3.971473    5.262278  127.042073   6.592736   6.395198  0.064896   -3.043925
   -4   6   1  0  0.654409   0.764049    3.996641    0.265974    3.807385   4.005482   3.920303  0.048180   -1.767905
   -3   6   1  0  0.641613   0.779287    3.558137   -8.916762  291.753937   9.600468   9.075596  0.104227   -5.035868
   -2   6   1  0  0.632504   0.790509   -7.617596    6.792143  138.278573  10.205929   9.984139  0.165190   -1.342640
    0   6   1  0  0.625928   0.798814    5.362335    0.269470    2.876832   5.369102   4.975354  0.099310   -3.964822
    1   6   1  0  0.628582   0.795441    4.537633    0.865856   10.803121   4.619504   4.160222  0.051130   -8.982616
    2   6   1  0  0.635157   0.787207   -4.422977    0.477845  173.833853   4.448715   4.160222  0.052113   -5.535878
    3   6   1  0  0.645531   0.774556    2.135150   -1.169131  331.296481   2.434283   2.408032  0.044247   -0.593291
    4   6   1  0  0.659527   0.758119   -2.396206   -7.262783  251.740759   7.647864   7.391252  0.076695   -3.345874
    5   6   1  0  0.676919   0.738641   -1.859122   -0.728563  201.399509   1.996782   1.966543  0.044247   -0.683412
    6   6   1  0  0.697454   0.716893    4.095928    1.838245   24.170459   4.489518   4.418822  0.047197   -1.497882
    7   6   1  0  0.720862   0.693614    0.891349    0.229927   14.464356   0.920526   1.120929  0.064896    3.088069
    8   6   1  0  0.746874   0.669457   -3.184258    2.235066  144.934558   3.890375   3.933086  0.046214    0.924208
    9   6   1  0  0.775228   0.644971    0.519249    1.057292   63.843774   1.177916   1.243838  0.065879    1.000660
   10   6   1  0  0.805677   0.620596   -0.250745    1.139661  102.408352   1.166920   1.282186  0.067846    1.698949
   11   6   1  0  0.837991   0.596665   -0.948070   -2.519441  249.378585   2.691918   2.710879  0.053097    0.357121
   12   6   1  0  0.871964   0.573418    2.824657    2.662519   43.307493   3.881713   3.908504  0.046214    0.579726
   13   6   1  0  0.907410   0.551019   -1.176764   -0.887751  217.030907   1.474068   1.554552  0.071779    1.121285
   14   6   1  0  0.944163   0.529570    0.384802   -2.747424  277.972937   2.774241   2.866236  0.052113    1.765292
   15   6   1  0  0.982075   0.509126    0.340897    2.885475   83.262161   2.905543   2.982262  0.053097    1.444906
   16   6   1  0  1.021018   0.489707   -0.988842   -1.498292  236.575989   1.795184   1.941961  0.061946    2.369426
   17   6   1  0  1.060878   0.471308   -0.683318   -2.003298  251.165679   2.116631   2.131733  0.067846    0.222583
   18   6   1  0  1.101556   0.453903    0.660278    0.827641   51.417715   1.058752   1.163210  0.104227    1.002217
   19   6   1  0  1.142965   0.437459   -0.000618    1.081056   90.032752   1.081056   1.120929  0.112093    0.355719
   20   6   1  0  1.185027   0.421931    0.390767   -0.143486  339.837164   0.416278   0.822998  0.170106    2.390984
   21   6   1  0  1.227676   0.407274    0.719541    0.764272   46.726707   1.049691   1.243838  0.143558    1.352400
  -20   7   1  0  1.229425   0.406694    0.951671    0.668472   35.084923   1.162984   1.282186  0.305797    0.389807
  -18   7   1  0  1.150646   0.434539   -0.640173    0.988236  122.934904   1.177469   1.120929  0.120942   -0.467489
  -17   7   1  0  1.112521   0.449430   -0.663507   -0.828853  231.322285   1.061716   1.243838  0.120942    1.505865
  -16   7   1  0  1.075361   0.464960    0.331516   -1.622887  281.545285   1.656401   1.786604  0.083578    1.557861
  -15   7   1  0  1.039267   0.481109    1.212440    1.151270   43.517593   1.671955   1.759073  0.090461    0.963043
  -14   7   1  0  1.004355   0.497832    0.653340    0.328225   26.674017   0.731153   0.879045  0.148474    0.996078
  -13   7   1  0  0.970752   0.515064    0.293771   -1.718409  279.701224   1.743339   1.966543  0.073745    3.026684
  -12   7   1  0  0.938600   0.532708    0.754919   -0.568284  323.028496   0.944907   1.243838  0.105210    2.841278
  -11   7   1  0  0.908052   0.550629    0.722807    0.372163   27.243270   0.812992   1.031452  0.098327    2.221767
  -10   7   1  0  0.879276   0.568650   -5.483557    2.161948  158.482660   5.894355   5.932077  0.067846    0.555998
   -9   7   1  0  0.852450   0.586545    0.327495    0.874155   69.461951   0.933488   1.076682  0.085545    1.673915
   -8   7   1  0  0.827765   0.604036    2.952185   -0.069848  358.644641   2.953011   2.849521  0.054080   -1.913659
   -7   7   1  0  0.805417   0.620796   -1.454590   -3.019992  244.282046   3.352041   3.185800  0.053097   -3.130926
   -6   7   1  0  0.785607   0.636451    0.045764    2.644715   89.008666   2.645111   2.583054  0.061946   -1.001782
   -5   7   1  0  0.768529   0.650593    2.911657    3.300204   48.579139   4.401033   4.065828  0.058996   -5.681804
   -4   7   1  0  0.754370   0.662804   -1.639277   -7.865019  258.226602   8.034038   6.661664  0.110126  -12.461801
   -3   7   1  0  0.743297   0.672678   -2.316174    1.577466  145.742583   2.802331   2.780692  0.113076   -0.191368
   -2   7   1  0  0.735449   0.679857    2.348878    1.855378   38.305196   2.993268   3.201532  0.117993    1.765059
    0   7   1  0  0.729801   0.685118    3.558138   -0.080590  358.702503   3.559051   3.518145  0.120942   -0.338223
    1   7   1  0  0.732079   0.682986   -3.728789    0.594857  170.935928   3.775940   3.782645  0.132742    0.050516
    3   7   1  0  0.746683   0.669629    1.221207   -1.885145  302.935399   2.246134   1.991125  0.051130   -4.987455
    4   7   1  0  0.758815   0.658922   -1.917701   -0.310376  189.193478   1.942656   1.891814  0.060963   -0.833975
    5   7   1  0  0.773979   0.646012    0.514042    3.862059   82.418472   3.896119   3.639088  0.058013   -4.430577
    6   7   1  0  0.792001   0.631312    2.451343   -0.756616  342.846975   2.565453   2.448346  0.055063   -2.126773
    7   7   1  0  0.812691   0.615240    1.884933   -3.414616  298.899532   3.900330   3.871140  0.060963   -0.478825
    8   7   1  0  0.835850   0.598193   -3.221217    0.266313  175.273846   3.232207   3.231030  0.055063   -0.021377
    9   7   1  0  0.861280   0.580531    1.756860    0.127619    4.154701   1.761490   1.731541  0.066862   -0.447912
   10   7   1  0  0.888785   0.562566    0.067285   -1.967996  271.958147   1.969146   1.813153  0.066862   -2.333051
   11   7   1  0  0.918179   0.544556   -0.202019    1.375551   98.354962   1.390306   1.491623  0.067846    1.493335
   12   7   1  0  0.949287   0.526711    1.213414    2.810980   66.651627   3.061696   3.077640  0.062929    0.253360
   13   7   1  0  0.981946   0.509193   -2.389679   -2.939501  230.890475   3.788302   3.795428  0.063913    0.111500
   14   7   1  0  1.016006   0.492123   -0.910125    2.197737  112.495385   2.378734   2.468011  0.076695    1.164059
   15   7   1  0  1.051330   0.475588    0.132568    1.830874   85.858620   1.835668   1.916396  0.072762    1.109486
   16   7   1  0  1.087797   0.459645    0.674120   -2.567082  284.713761   2.654119   2.816089  0.068829    2.353229
   17   7   1  0  1.125294   0.444328   -0.100637   -0.563954  259.882133   0.572863   0.933125  0.145524    2.475615
   18   7   1  0  1.163723   0.429656    1.232608    0.064570    2.998690   1.234299   1.354948  0.120942    0.997578
   19   7   1  0  1.202993   0.415630    0.812485    0.118647    8.308192   0.821102   0.822998  0.181905    0.010424
  -18   8   1  0  1.219211   0.410101    0.389686   -0.280050  324.296839   0.479878   1.491623  0.214353    4.719989
  -17   8   1  0  1.183298   0.422548   -0.980426   -0.682189  214.830528   1.194411   1.319550  0.227136    0.550947
  -16   8   1  0  1.148429   0.435377   -0.021523    0.995909   91.238066   0.996142   1.424760  0.152407    2.812329
  -15   8   1  0  1.114704   0.448550    0.172141    1.155886   81.529436   1.168634   1.120929  0.146507   -0.325608
  -14   8   1  0  1.082228   0.462010   -0.049707   -2.891193  269.015041   2.891620   2.763976  0.069812   -1.828392
  -12   8   1  0  1.021499   0.489477    0.816521    2.687972   73.102868   2.809252   2.674498  0.070796   -1.903423
  -11   8   1  0  0.993503   0.503270   -1.208594   -0.995894  219.488894   1.566047   1.585034  0.110126    0.172405
  -10   8   1  0  0.967272   0.516918    0.599758   -1.829923  288.146577   1.925702   1.759073  0.090461   -1.841997
   -9   8   1  0  0.942953   0.530249    3.964435    1.792974   24.335562   4.351035   3.933086  0.073745   -5.667461
   -8   8   1  0  0.920698   0.543066   -1.261428   -0.288041  192.862690   1.293897   1.243838  0.109143   -0.458650
   -7   8   1  0  0.900659   0.555149   -2.654475   -3.284529  231.055718   4.223076   4.148422  0.105210   -0.709565
   -6   8   1  0  0.882988   0.566259    0.799196    5.483998   81.708518   5.541927   5.358830  0.116026   -1.578069
   -5   8   1  0  0.867829   0.576151   -4.129969   -1.566228  200.768470   4.416980   4.580079  0.152407    1.070147
   -4   8   1  0  0.855315   0.584580   -1.161905   -2.958031  248.555261   3.178045   3.140569  0.115043   -0.325754
    1   8   1  0  0.835721   0.598286   -2.221887    3.246892  124.384294   3.934348   4.077627  0.132742    1.079384
    2   8   1  0  0.840677   0.594759    1.772298   -0.699909  338.450126   1.905496   2.039305  0.104227    1.283830
    3   8   1  0  0.848543   0.589246   -0.917259   -1.574849  239.781644   1.822502   1.891814  0.119959    0.577799
    4   8   1  0  0.859238   0.581911   -2.876303    0.445569  171.194280   2.910610   3.201532  0.124875    2.329696
    5   8   1  0  0.872659   0.572962    0.009475    2.463024   89.779597   2.463042   2.693181  0.102260    2.250515
    6   8   1  0  0.888682   0.562631    2.427704   -2.075749  319.468712   3.194133   3.349023  0.102260    1.514664
    7   8   1  0  0.907169   0.551165   -2.862025   -0.988661  199.057014   3.027976   2.763976  0.066862   -3.948398
    8   8   1  0  0.927974   0.538808   -0.927975    1.865437  116.448374   2.083505   1.991125  0.079645   -1.159897
    9   8   1  0  0.950943   0.525794    3.704429   -0.407687  353.719648   3.726795   3.490614  0.071779   -3.290403
   10   8   1  0  0.975924   0.512335   -0.483032   -0.830701  239.823068   0.960928   0.879045  0.159290   -0.514053
   11   8   1  0  1.002768   0.498620    2.374413    0.689498   16.192600   2.472498   2.198595  0.081612   -3.356180
   12   8   1  0  1.031327   0.484812   -1.000684    0.334117  161.536402   1.054989   1.031452  0.159290   -0.147764
   13   8   1  0  1.061465   0.471047   -2.538406   -1.146099  204.299347   2.785148   2.710879  0.074729   -0.993837
   14   8   1  0  1.093049   0.457436    0.896165    1.289792   55.207908   1.570565   1.615515  0.105210    0.427245
   16   8   1  0  1.160083   0.431004   -1.029487   -0.624534  211.242900   1.204112   1.163210  0.170106   -0.240450
  -13   9   1  0  1.135343   0.440395   -1.079291    1.302946  129.636526   1.691904   1.941961  0.176989    1.412843
  -12   9   1  0  1.107978   0.451273   -0.716444   -1.387138  242.684053   1.561232   1.554552  0.183872   -0.036326
  -11   9   1  0  1.082221   0.462013    1.857908   -0.712874  339.008328   1.989978   1.839701  0.152407   -0.986027
  -10   9   1  0  1.058192   0.472504    0.769843    1.418337   61.507829   1.613796   2.014723  0.179939    2.228132
   -9   9   1  0  1.036009   0.482621    0.159276    1.082882   81.632650   1.094533   1.243838  0.260567    0.573002
   -8   9   1  0  1.015795   0.492225   -0.746039   -2.023139  249.758377   2.156309   2.601736  0.158307    2.813701
   -7   9   1  0  0.997668   0.501169    0.140720    2.129302   86.218964   2.133947   2.367718  0.144541    1.617335
   -6   9   1  0  0.981744   0.509298   -0.606133    1.207198  116.661183   1.350823   1.645013  0.161257    1.824359
    3   9   1  0  0.950883   0.525827   -1.013839    0.325881  162.180873   1.064926   0.983271  0.162240   -0.503298
    5   9   1  0  0.972465   0.514157    1.346797    0.929788   34.620017   1.636572   1.615515  0.164206   -0.128234
    6   9   1  0  0.986869   0.506653   -1.426895   -1.292576  222.172384   1.925300   2.241859  0.153390    2.063745
    7   9   1  0  1.003549   0.498232   -2.129152    0.120061  176.772548   2.132534   2.305772  0.159290    1.087559
    8   9   1  0  1.022394   0.489048    0.924022   -1.723833  298.192536   1.955867   1.966543  0.181905    0.058687
    9   9   1  0  1.043287   0.479255    0.558884    0.738824   52.894265   0.926397   1.076682  0.233035    0.644902
   12   9   1  0  1.117045   0.447609   -1.012620    0.748329  143.535509   1.259125   1.458192  0.222219    0.895810
   13   9   1  0  1.144929   0.436708    1.687623    0.334265   11.203473   1.720408   1.645013  0.208454   -0.361687
  -12  10   1  0  1.197261   0.417620    1.775571   -0.245644  352.123319   1.792482   1.645013  0.252701   -0.583572
  -10  10   1  0  1.151343   0.434276   -1.461713   -0.511251  199.277878   1.548542   1.282186  0.275316   -0.967457
   -9  10   1  0  1.130989   0.442091    1.080949   -0.109773  354.201344   1.086509   1.204508  0.273349    0.431677
   -8  10   1  0  1.112501   0.449438   -0.535279    0.427531  141.385414   0.685060   1.390346  0.246801    2.857710
    7  10   1  0  1.101331   0.453996   -0.615949   -1.589681  248.820278   1.704840   2.062904  0.166173    2.154768
   10  10   1  0  1.158621   0.431547   -1.124023   -2.163811  242.549724   2.438341   2.198595  0.167156   -1.434262
  -25   0   2  0  1.233278   0.405424    0.478486    0.000000    0.000000   0.478486   0.879045  0.208454    1.921575
  -24   0   2  0  1.183505   0.422474    1.152913    0.000000    0.000000   1.152913   1.424760  0.112093    2.425199
  -23   0   2  0  1.133742   0.441017   -0.135672    0.000000  180.000000   0.135672   0.762035  0.177972    3.519449
  -22   0   2  0  1.083992   0.461258    1.145760    0.000000    0.000000   1.145760   1.282186  0.098327    1.387474
  -21   0   2  0  1.034255   0.483440    1.532550    0.000000    0.000000   1.532550   1.703026  0.082595    2.064007
  -20   0   2  0  0.984533   0.507855   -5.779540    0.000000  180.000000   5.779540   5.775737  0.067846   -0.056059
  -18   0   2  0  0.885148   0.564877    8.124892    0.000000    0.000000   8.124892   7.988097  0.068829   -1.987452
  -17   0   2  0  0.835492   0.598450   -4.693245    0.000000  180.000000   4.693245   4.601710  0.051130   -1.790233
  -16   0   2  0  0.785865   0.636242   -5.512812    0.000000  180.000000   5.512812   5.474856  0.049164   -0.772037
  -14   0   2  0  0.686726   0.728093    3.724025    0.000000    0.000000   3.724025   3.795428  0.038348    1.861993
  -13   0   2  0  0.637232   0.784644   -7.878034    0.000000  180.000000   7.878034   8.012679  0.059980    2.244853
  -12   0   2  0  0.587806   0.850621   13.279037    0.000000    0.000000  13.279037  13.319395  0.100294    0.402400
  -11   0   2  0  0.538465   0.928565    4.562492    0.000000    0.000000   4.562492   4.684305  0.039331    3.097144
  -10   0   2  0  0.489236   1.022001    3.196625    0.000000    0.000000   3.196625   3.291010  0.030481    3.096455
   -9   0   2  0  0.440157   1.135958   -1.293733    0.000000  180.000000   1.293733   1.354948  0.035398    1.729340
   -8   0   2  0  0.391284   1.277845  -21.763546    0.000000  180.000000  21.763546  21.689985  0.117009   -0.628677
   -7   0   2  0  0.342704   1.458986    8.318134    0.000000    0.000000   8.318134   8.821912  0.057030    8.833591
   -6   0   2  0  0.294563   1.697430  -19.262143    0.000000  180.000000  19.262143  19.106931  0.109143   -1.422091
   -5   0   2  0  0.247118   2.023326    4.239571    0.000000    0.000000   4.239571   3.969467  0.030481   -8.861256
   -4   0   2  0  0.200862   2.489270    6.523702    0.000000    0.000000   6.523702   6.698045  0.042281    4.123476
   -3   0   2  0  0.156851   3.187730   36.894685    0.000000    0.000000  36.894685  37.649465  0.258600    2.918711
   -2   0   2  0  0.117633   4.250494   -4.579699    0.000000  180.000000   4.579699   4.548614  0.039331   -0.790363
   -1   0   2  0  0.089729   5.572332   28.544227    0.000000    0.000000  28.544227  28.739059  0.180922    1.076880
    0   0   2  0  0.085108   5.874862  -11.387948    0.000000  180.000000  11.387948  11.588838  0.074729    2.688255
    1   0   2  0  0.106836   4.680052   -1.750681    0.000000  180.000000   1.750681   1.424760  0.070796   -4.603695
    2   0   2  0  0.143398   3.486793    8.559465    0.000000    0.000000   8.559465   9.139508  0.064896    8.938062
    3   0   2  0  0.186254   2.684507  -18.481884    0.000000  180.000000  18.481884  18.705756  0.101277    2.210499
    4   0   2  0  0.231941   2.155724  -27.524268    0.000000  180.000000  27.524268  27.677125  0.149457    1.022751
    5   0   2  0  0.279071   1.791656  -20.025134    0.000000  180.000000  20.025134  19.895515  0.112093   -1.156356
    6   0   2  0  0.327022   1.528947   22.568309    0.000000    0.000000  22.568309  22.271099  0.129792   -2.289897
    8   0   2  0  0.424270   1.178496   20.537576    0.000000    0.000000  20.537576  20.543491  0.112093    0.052769
    9   0   2  0  0.473289   1.056436   -9.123823    0.000000  180.000000   9.123823   9.307648  0.058013    3.168674
   10   0   2  0  0.522474   0.956985   -1.414766    0.000000  180.000000   1.414766   1.491623  0.042281    1.817774
   12   0   2  0  0.621183   0.804916   -2.273723    0.000000  180.000000   2.273723   2.241859  0.038348   -0.830935
   13   0   2  0  0.670656   0.745538    2.269051    0.000000    0.000000   2.269051   2.305772  0.040314    0.910859
   14   0   2  0  0.720188   0.694263   -3.025938    0.000000  180.000000   3.025938   2.933099  0.041297   -2.248068
   15   0   2  0  0.769766   0.649548    2.434663    0.000000    0.000000   2.434663   2.388366  0.046214   -1.001797
   16   0   2  0  0.819382   0.610216   -1.719415    0.000000  180.000000   1.719415   1.731541  0.056046    0.216356
   18   0   2  0  0.918704   0.544245   -2.094813    0.000000  180.000000   2.094813   2.085519  0.056046   -0.165827
   19   0   2  0  0.968400   0.516315    1.240839    0.000000    0.000000   1.240839   1.319550  0.099310    0.792581
   20   0   2  0  1.018116   0.491103    2.902916    0.000000    0.000000   2.902916   2.949814  0.060963    0.769299
   21   0   2  0  1.067848   0.468231    1.037447    0.000000    0.000000   1.037447   1.243838  0.105210    1.961705
   22   0   2  0  1.117595   0.447389   -1.649763    0.000000  180.000000   1.649763   1.813153  0.074729    2.186444
   23   0   2  0  1.167354   0.428319    0.382122    0.000000    0.000000   0.382122   0.983271  0.147491    4.075844
  -24   1   2  0  1.188073   0.420850   -0.618313   -0.289974  205.125436   0.682932   0.822998  0.122909    1.139594
  -23   1   2  0  1.138510   0.439171    0.427520   -0.438691  314.261150   0.612555   0.762035  0.126842    1.178480
  -22   1   2  0  1.088977   0.459147   -0.045274    1.491138   91.739098   1.491825   1.585034  0.058013    1.606690
  -21   1   2  0  1.039478   0.481010   -0.861494    1.083172  128.496764   1.383992   1.585034  0.063913    3.145575
  -20   1   2  0  0.990019   0.505041    1.671652   -0.666531  338.261542   1.799635   1.891814  0.046214    1.994632
  -19   1   2  0  0.940606   0.531572    6.553569    0.627965    5.473386   6.583586   6.379465  0.043264   -4.718027
  -18   1   2  0  0.891246   0.561012   -3.702634    2.554033  145.402547   4.498064   4.441437  0.037364   -1.515541
  -17   1   2  0  0.841949   0.593860   -4.355967   -4.699358  227.171702   6.407684   6.349967  0.041297   -1.397586
  -16   1   2  0  0.792727   0.630734   -0.388391    0.841596  114.773012   0.926893   1.076682  0.058013    2.581992
  -15   1   2  0  0.743593   0.672411   -0.829114    0.192013  166.960825   0.851057   0.879045  0.059980    0.466616
  -14   1   2  0  0.694568   0.719872   -3.453060   -3.575228  225.995834   4.970501   4.886859  0.029498   -2.835507
  -13   1   2  0  0.645676   0.774382    3.805821    1.134217   16.595190   3.971237   4.042229  0.027532    2.578580
  -12   1   2  0  0.596949   0.837593    7.612927    0.237034    1.783371   7.616616   7.660668  0.041297    1.066702
  -11   1   2  0  0.548432   0.911691   -7.072678    1.095185  171.197809   7.156968   7.225079  0.037364    1.822870
  -10   1   2  0  0.500185   0.999630    8.106531   -1.205300  351.543066   8.195645   8.441386  0.038348    6.408247
   -9   1   2  0  0.452295   1.105473   -9.234635   16.549690  119.161276  18.951800  18.924043  0.074729   -0.371441
   -8   1   2  0  0.404890   1.234905    3.703925   -8.112022  294.541297   8.917621   8.920239  0.038348    0.068259
   -7   1   2  0  0.358160   1.396024    2.434101   -4.207795  300.048276   4.861110   5.071714  0.026548    7.932865
   -6   1   2  0  0.312410   1.600461    7.408431   -5.126514  325.317393   9.009217   8.952687  0.040314   -1.402251
   -5   1   2  0  0.268142   1.864687   -4.145768   -2.903005  215.000995   5.061110   5.118911  0.025565    2.260968
   -4   1   2  0  0.226226   2.210179  -19.438016    5.832645  163.297402  20.294241  19.931896  0.071779   -5.048070
   -3   1   2  0  0.188242   2.656157    7.606896   -3.924041  332.712914   8.559379   8.412871  0.033431   -4.382376
   -2   1   2  0  0.157068   3.183342   -5.139567  -13.388259  248.998894  14.340872  14.805119  0.067846    6.842673
   -1   1   2  0  0.137419   3.638512  -13.152120   -8.159493  211.815206  15.477584  15.399998  0.065879   -1.177702
    0   1   2  0  0.134447   3.718930    9.253761   26.734269   70.907291  28.290515  28.044869  0.128809   -1.907064
    1   1   2  0  0.149153   3.352260   51.141995   -6.938394  352.273899  51.610513  51.106518  0.233035   -2.162739
    2   1   2  0  0.177188   2.821857  -39.653423   19.416571  153.911002  44.151978  44.076127  0.244835   -0.309807
    3   1   2  0  0.213362   2.343440   -1.153828   -2.079673  240.977940   2.378310   2.326420  0.016716   -3.104267
    4   1   2  0  0.254223   1.966781    9.908389   12.180159   50.872129  15.701352  15.870002  0.063913    2.638756
    5   1   2  0  0.297848   1.678708    6.578890  -10.218341  302.774709  12.153036  12.379388  0.052113    4.343446
    6   1   2  0  0.343186   1.456938  -10.930522   -3.570204  198.088439  11.498811  11.638001  0.051130    2.722266
    7   1   2  0  0.389638   1.283243    8.481861   -9.320765  312.302073  12.602326  12.656670  0.051130    1.062862
    8   1   2  0  0.436849   1.144560   -5.663639   -0.483297  184.877420   5.684223   5.724607  0.029498    1.369033
    9   1   2  0  0.484598   1.031783  -15.754062    6.502793  157.570667  17.043379  17.070576  0.067846    0.400858
   10   1   2  0  0.532740   0.938544   10.966135   -6.898586  327.826787  12.955563  12.943786  0.056046   -0.210137
   11   1   2  0  0.581177   0.860323    1.873898    9.701300   79.067415   9.880623   9.788467  0.045230   -2.037467
   12   1   2  0  0.629842   0.793850    6.164375    1.709370   15.498598   6.396988   6.379465  0.035398   -0.495033
   13   1   2  0  0.678684   0.736719   -0.245777   -2.278113  263.842395   2.291332   2.326420  0.029498    1.189500
   14   1   2  0  0.727670   0.687125    1.769705   -1.705526  316.057990   2.457778   2.408032  0.030481   -1.632019
   15   1   2  0  0.776770   0.643691   -1.981356    2.834385  124.955190   3.458252   3.420801  0.029498   -1.269586
   16   1   2  0  0.825966   0.605352   -4.136516   -0.527858  187.272179   4.170060   4.089426  0.033431   -2.411920
   17   1   2  0  0.875240   0.571272   -2.165486   -3.181901  235.762219   3.848874   3.782645  0.033431   -1.981030
   18   1   2  0  0.924581   0.540786    0.683448   -1.002467  304.284830   1.213277   1.319550  0.058996    1.801361
   19   1   2  0  0.973977   0.513359    1.902882   -0.320362  350.443505   1.929661   1.941961  0.050147    0.245288
   20   1   2  0  1.023422   0.488557   -0.000757    1.544577   90.028069   1.544577   1.703026  0.064896    2.441587
   21   1   2  0  1.072908   0.466023    0.030027    0.612412   87.192979   0.613148   0.822998  0.117993    1.778504
   23   1   2  0  1.171984   0.426627    0.931287    0.771054   39.622860   1.209058   1.390346  0.079645    2.276202
  -24   2   2  0  1.201671   0.416087    0.606827   -0.329934  331.466921   0.690721   0.933125  0.123892    1.956570
  -23   2   2  0  1.152693   0.433767   -0.709325    0.402827  150.407681   0.815728   1.076682  0.094394    2.764524
  -22   2   2  0  1.103797   0.452982   -0.068357   -0.463174  261.604626   0.468191   0.762035  0.120942    2.429619
  -21   2   2  0  1.054994   0.473936    1.755878   -1.652294  316.740846   2.411054   2.468011  0.043264    1.316505
  -20   2   2  0  1.006298   0.496871    0.396427   -0.647986  301.457609   0.759632   0.879045  0.093411    1.278363
  -19   2   2  0  0.957725   0.522070   -2.116882    2.734273  127.747147   3.457953   3.406052  0.037364   -1.389041
  -18   2   2  0  0.909295   0.549876   -1.805392   -0.047385  181.503472   1.806014   1.813153  0.045230    0.157835
  -17   2   2  0  0.861032   0.580698    2.071092   -0.191183  354.725972   2.079897   2.131733  0.038348    1.351727
  -16   2   2  0  0.812966   0.615032   -0.894515    6.261683   98.130006   6.325254   6.241807  0.040314   -2.069912
  -15   2   2  0  0.765133   0.653481    0.263140   -4.102852  273.669694   4.111282   4.148422  0.031465    1.180388
  -14   2   2  0  0.717581   0.696785    2.982827   -0.147852  357.162309   2.986489   3.046175  0.030481    1.958120
  -13   2   2  0  0.670369   0.745857    2.495598   -4.145967  301.045159   4.839117   4.776733  0.030481   -2.046619
  -12   2   2  0  0.623575   0.801828   -4.230080    3.031686  144.370947   5.204296   5.212322  0.030481    0.263313
  -11   2   2  0  0.577300   0.866101   -2.414184   -7.981872  253.171621   8.338979   8.366657  0.041297    0.670221
  -10   2   2  0  0.531679   0.940417   -0.528556    2.044545  104.494762   2.111761   2.220227  0.021632    5.014159
   -9   2   2  0  0.486897   1.026911   -3.317723    7.561272  113.690832   8.257125   8.412871  0.038348    4.061411
   -8   2   2  0  0.443208   1.128138    6.966899  -12.656340  298.831338  14.447167  14.508171  0.058996    1.034023
   -7   2   2  0  0.400969   1.246978    7.341015    7.243866   44.618361  10.313297  10.170960  0.042281   -3.366472
   -6   2   2  0  0.360691   1.386229   -3.744913    9.140726  112.278685   9.878119  10.002821  0.043264    2.882338
   -5   2   2  0  0.323106   1.547478  -15.824529   27.084925  120.295863  31.368916  31.087111  0.119959   -2.349176
   -4   2   2  0  0.289268   1.728500   10.042526  -26.039703  291.089736  27.909110  28.141230  0.112093    2.070774
   -3   2   2  0  0.260639   1.918359    7.933129  -12.693932  302.003505  14.968982  15.015539  0.060963    0.763685
   -2   2   2  0  0.239099   2.091187  -16.919154  -15.649490  222.767498  23.047002  23.103930  0.094394    0.603090
   -1   2   2  0  0.226676   2.205795    4.027496    3.112687   37.698970   5.090142   5.118911  0.025565    1.125328
    0   2   2  0  0.224887   2.223343   20.807450  -15.766044  322.848372  26.105902  25.867906  0.108160   -2.200410
    1   2   2  0  0.233976   2.136976  -30.567581   11.393409  159.558141  32.621875  32.572834  0.160273   -0.305986
    2   2   2  0  0.252772   1.978069   -4.137391   20.240697  101.552654  20.659230  20.244576  0.084561   -4.903588
    3   2   2  0  0.279323   1.790045   33.735208    4.855672    8.190607  34.082866  34.356488  0.150441    1.818805
    4   2   2  0  0.311652   1.604353  -10.561540    2.621336  166.061058  10.881982  10.807137  0.048180   -1.553439
    5   2   2  0  0.348154   1.436145  -12.582480   -6.434216  207.083525  14.132160  14.191557  0.059980    0.990292
    6   2   2  0  0.387652   1.289816   13.297498   10.567513   38.474144  16.985164  17.079425  0.070796    1.331463
    7   2   2  0  0.429320   1.164633   -0.661189  -16.356228  267.685118  16.369587  16.189565  0.064896   -2.774013
    8   2   2  0  0.472584   1.058014  -14.622903    8.882520  148.723876  17.109309  17.061727  0.067846   -0.701340
    9   2   2  0  0.517043   0.967038    7.062848   -7.639444  312.754120  10.404082  10.397113  0.046214   -0.150809
   10   2   2  0  0.562414   0.889024    4.320286   -1.026288  346.637020   4.440511   4.408006  0.026548   -1.224383
   11   2   2  0  0.608494   0.821701    0.588693    1.278162   65.270257   1.407216   1.390346  0.031465   -0.536176
   12   2   2  0  0.655132   0.763204    0.742475   -0.617664  320.242963   0.965805   1.031452  0.042281    1.552647
   13   2   2  0  0.702218   0.712029   -1.552974    1.004807  147.096297   1.849693   1.865266  0.031465    0.494923
   14   2   2  0  0.749667   0.666963   -1.588192    1.000645  147.786898   1.877137   1.891814  0.035398    0.414636
   15   2   2  0  0.797414   0.627027   -1.881001    6.926703  105.192739   7.177561   6.973361  0.042281   -4.829628
   16   2   2  0  0.845409   0.591429   -0.057147   -4.004545  269.182411   4.004953   3.858357  0.032448   -4.517866
   17   2   2  0  0.893612   0.559527    2.383268   -2.372096  315.134607   3.362560   3.319524  0.036381   -1.182900
   18   2   2  0  0.941991   0.530791    1.404174    0.384610   15.317890   1.455895   1.585034  0.052113    2.478039
   19   2   2  0  0.990520   0.504785   -1.606646    1.333135  140.315387   2.087717   2.198595  0.046214    2.399246
   20   2   2  0  1.039178   0.481150    0.379612   -1.237288  287.056522   1.294213   1.424760  0.067846    1.924180
   21   2   2  0  1.087948   0.459581   -0.372726   -0.976861  249.115408   1.045554   1.204508  0.092428    1.719768
   23   2   2  0  1.185768   0.421668    0.480860    0.380724   38.370670   0.613332   0.762035  0.145524    1.021843
   24   2   2  0  1.234795   0.404925   -0.123338   -0.574758  257.888524   0.587843   0.879045  0.154374    1.886343
  -23   3   2  0  1.175953   0.425187    0.561428   -0.427265  322.727644   0.705519   0.933125  0.109143    2.085390
  -22   3   2  0  1.128065   0.443237    0.254959   -1.672088  278.669639   1.691414   1.813153  0.060963    1.996929
  -21   3   2  0  1.080359   0.462809   -0.419842   -0.269284  212.675830   0.498780   0.695173  0.131758    1.490553
  -20   3   2  0  1.032860   0.484093    0.823511   -1.174998  305.025145   1.434849   1.523088  0.066862    1.319704
  -19   3   2  0  0.985597   0.507307    0.445728    0.989356   65.747351   1.085126   1.204508  0.071779    1.663182
  -17   3   2  0  0.891930   0.560582    2.112044    1.945985   42.656701   2.871862   2.832805  0.035398   -1.103364
  -16   3   2  0  0.845622   0.591281   -3.636459   -2.171548  210.843970   4.235499   4.160222  0.036381   -2.069144
  -15   3   2  0  0.799745   0.625199    0.469876    1.845952   75.718991   1.904815   1.941961  0.037364    0.994150
  -14   3   2  0  0.754378   0.662798    1.444914    2.597864   60.917488   2.972655   3.030443  0.033431    1.728560
  -13   3   2  0  0.709618   0.704604   -4.039022   -1.286409  197.666427   4.238932   4.240850  0.029498    0.065000
  -12   3   2  0  0.665589   0.751214   -2.044907    3.249605  122.181337   3.839476   3.858357  0.027532    0.685796
  -11   3   2  0  0.622445   0.803283    1.371242   -8.760740  278.895828   8.867405   8.979235  0.047197    2.369427
  -10   3   2  0  0.580384   0.861498    7.157996    3.550517   26.382378   7.990187   7.921235  0.039331   -1.753117
   -9   3   2  0  0.539659   0.926511   -0.553789   -7.537767  265.798109   7.558082   7.660668  0.037364    2.745552
   -8   3   2  0  0.500596   0.998809    5.923271    2.926025   26.288824   6.606570   6.676413  0.032448    2.152474
   -7   3   2  0  0.463616   1.078479   -4.737917    3.035342  147.354378   5.626825   5.665610  0.028515    1.360180
   -6   3   2  0  0.429256   1.164805   -4.068934    9.261162  113.718504  10.115599  10.157194  0.043264    0.961431
   -5   3   2  0  0.398197   1.255660   -1.984732   -0.812640  202.266444   2.144655   2.176963  0.017699    1.825438
   -4   3   2  0  0.371267   1.346739   -3.056798  -10.038200  253.063640  10.493306  10.424644  0.045230   -1.518038
   -3   3   2  0  0.349422   1.430933   -1.595016    3.584541  113.987664   3.923393   4.005848  0.024582    3.354323
   -2   3   2  0  0.333663   1.498516   -3.663962   -1.643340  204.156922   4.015617   3.969467  0.024582   -1.877410
   -1   3   2  0  0.324877   1.539045    5.020546   13.041332   68.944697  13.974341  13.596678  0.066862   -5.648360
    0   3   2  0  0.323631   1.544969   -2.063776  -11.689859  259.987933  11.870635  11.613419  0.065879   -3.904359
    1   3   2  0  0.330012   1.515098   13.871877    4.462319   17.831996  14.571934  14.330198  0.087511   -2.762345
    2   3   2  0  0.343594   1.455206    7.455875   -3.012818  337.997034   8.041588   7.945817  0.048180   -1.987775
    3   3   2  0  0.363571   1.375245   -2.746943   -5.220185  242.245956   5.898816   5.833750  0.031465   -2.067912
    4   3   2  0  0.388960   1.285478  -13.118973  -21.849178  239.017994  25.485173  25.417568  0.101277   -0.667534
    5   3   2  0  0.418777   1.193952    9.590482   21.236994   65.696389  23.302087  22.992820  0.093411   -3.310827
    6   3   2  0  0.452147   1.105834   -3.956612    6.438317  121.572444   7.556898   7.584956  0.037364    0.750943
    7   3   2  0  0.488343   1.023871   -8.600445   -5.603471  213.085561  10.264821  10.465942  0.047197    4.261304
    8   3   2  0  0.526781   0.949161    3.448899    5.005963   55.434785   6.079027   6.093333  0.031465    0.454679
    9   3   2  0  0.567007   0.881824   -0.182591   -0.597262  253.000893   0.624549   0.538833  0.062929   -1.362105
   10   3   2  0  0.608665   0.821470    5.177759   -0.956299  349.535758   5.265329   5.294917  0.031465    0.940344
   11   3   2  0  0.651482   0.767481   -0.026730   -5.439277  269.718433   5.439342   5.448307  0.032448    0.276289
   12   3   2  0  0.695242   0.719174    0.446673    3.607021   82.940761   3.634572   3.572225  0.027532   -2.264564
   13   3   2  0  0.739779   0.675877   -1.983130   -5.512530  250.213832   5.858395   5.766887  0.037364   -2.449078
   14   3   2  0  0.784961   0.636974    0.851570    3.167807   74.953459   3.280271   3.231030  0.031465   -1.564949
   15   3   2  0  0.830682   0.601915    0.131383    0.369319   70.417229   0.391992   0.538833  0.117009    1.254947
   16   3   2  0  0.876858   0.570218   -0.342101   -2.097661  260.737349   2.125374   2.109117  0.039331   -0.413322
   17   3   2  0  0.923421   0.541465    0.151921    2.515033   86.543234   2.519617   2.487677  0.041297   -0.773430
   18   3   2  0  0.970314   0.515297   -1.926883    2.817299  124.370059   3.413217   3.434567  0.043264    0.493492
   20   3   2  0  1.064920   0.469519   -0.129875   -1.687269  265.598413   1.692260   1.813153  0.060963    1.983060
   21   3   2  0  1.112562   0.449413   -0.058676   -0.535380  263.745577   0.538586   0.762035  0.139625    1.600358
   22   3   2  0  1.160393   0.430889    1.488906   -0.855338  330.123734   1.717103   1.759073  0.068829    0.609764
   23   3   2  0  1.208391   0.413773    0.169865   -0.387241  293.684887   0.422859   0.933125  0.129792    3.931412
  -23   4   2  0  1.207764   0.413988   -1.436357   -1.144588  218.550239   1.836628   1.839701  0.078662    0.039060
  -22   4   2  0  1.161189   0.430593   -1.267193    0.044786  177.975853   1.267985   1.458192  0.079645    2.388185
  -21   4   2  0  1.114901   0.448470    1.109639    1.391923   51.438198   1.780098   1.991125  0.058013    3.637581
  -20   4   2  0  1.068938   0.467754    0.615640   -0.048096  355.532893   0.617516   0.879045  0.120942    2.162426
  -19   4   2  0  1.023342   0.488595   -0.848305    0.743826  138.754486   1.128227   1.354948  0.081612    2.778047
  -18   4   2  0  0.978166   0.511160    2.570214   -0.266244  354.085922   2.583967   2.601736  0.044247    0.401598
  -17   4   2  0  0.933471   0.535635    0.348708   -1.555837  282.632865   1.594436   1.645013  0.056046    0.902410
  -16   4   2  0  0.889328   0.562222   -1.437222   -1.198346  219.821118   1.871268   1.839701  0.044247   -0.713414
  -15   4   2  0  0.845825   0.591139    5.673960    4.321901   37.296815   7.132506   7.014659  0.049164   -2.397045
  -14   4   2  0  0.803066   0.622614   -7.320872   -2.669941  200.037040   7.792545   7.729497  0.052113   -1.209822
  -12   4   2  0  0.720304   0.694152    0.635356   -0.571572  318.025190   0.854618   0.879045  0.071779    0.340305
  -11   4   2  0  0.680637   0.734606   -0.186761   -2.274315  265.305547   2.281970   2.326420  0.029498    1.506878
  -10   4   2  0  0.642397   0.778334   -4.412094    4.551772  134.107270   6.339180   6.492542  0.041297    3.713587
   -9   4   2  0  0.605855   0.825280    1.941962    2.450783   51.607242   3.126908   3.140569  0.026548    0.514579
   -8   4   2  0  0.571336   0.875142    7.600581   -1.257312  350.607018   7.703874   7.686233  0.041297   -0.427160
   -7   4   2  0  0.539229   0.927250   -4.180593   -2.636390  212.236591   4.942460   4.994036  0.029498    1.748453
   -6   4   2  0  0.509990   0.980412    7.727663    4.095613   27.923311   8.745903   8.711785  0.042281   -0.806931
   -5   4   2  0  0.484138   1.032764   -5.793272   -8.998646  237.226820  10.702225  10.572135  0.053097   -2.450068
   -4   4   2  0  0.462242   1.081684    4.045473   -1.442143  340.379702   4.294837   4.430621  0.029498    4.603139
   -3   4   2  0  0.444887   1.123881   -6.432930    4.015846  148.024954   7.583509   7.501378  0.040314   -2.037283
   -2   4   2  0  0.432620   1.155750   -1.981708    8.024390  103.872224   8.265470   8.144438  0.042281   -2.862604
   -1   4   2  0  0.425880   1.174041   -4.334494    0.603444  172.074277   4.376298   4.375558  0.028515   -0.025954
    0   4   2  0  0.424930   1.176664    1.805810   -2.245504  308.805864   2.881534   2.763976  0.027532   -4.269943
    1   4   2  0  0.429809   1.163306   -2.557402   -1.329510  207.468445   2.882343   2.849521  0.035398   -0.927250
    2   4   2  0  0.440324   1.135528    3.577138   -4.585568  307.957301   5.815785   5.899629  0.056046    1.495975
    3   4   2  0  0.456084   1.096289    0.753268   -9.733499  274.425256   9.762603   9.513151  0.062929   -3.963993
    4   4   2  0  0.476570   1.049165    1.602271    7.607138   78.105799   7.774048   7.779644  0.044247    0.126477
    5   4   2  0  0.501202   0.997603   12.486307   15.402857   50.970089  19.828159  19.407812  0.086528   -4.857933
    6   4   2  0  0.529401   0.944463   -8.639873   -9.184540  226.750263  12.609646  12.511146  0.060963   -1.615743
    7   4   2  0  0.560631   0.891852    1.237255   -4.142800  286.628353   4.323609   4.331311  0.029498    0.261095
    8   4   2  0  0.594413   0.841166   -6.348961    2.851312  155.815202   6.959834   6.876017  0.043264   -1.937323
    9   4   2  0  0.630337   0.793226    3.902965    1.560397   21.791420   4.203329   4.172021  0.030481   -1.027125
   10   4   2  0  0.668058   0.748438   -4.202692   -4.490878  226.898616   6.150659   6.077601  0.038348   -1.905152
   11   4   2  0  0.707288   0.706925   -1.750420    3.139242  119.143732   3.594275   3.599757  0.030481    0.179851
   12   4   2  0  0.747790   0.668637    2.528742   -0.720783  344.090538   2.629461   2.601736  0.033431   -0.829312
   13   4   2  0  0.789368   0.633418    0.131093   -1.246242  276.004879   1.253118   1.243838  0.050147   -0.185039
   14   4   2  0  0.831861   0.601062    3.047833    1.715210   29.369227   3.497318   3.558459  0.036381    1.680584
   15   4   2  0  0.875135   0.571340   -0.938204   -0.819357  221.131511   1.245621   1.282186  0.059980    0.609618
   16   4   2  0  0.919080   0.544022    2.502093    0.580267   13.056807   2.568498   2.544707  0.041297   -0.576100
   17   4   2  0  0.963605   0.518885   -1.100620    0.808930  143.684990   1.365918   1.491623  0.064896    1.937026
   18   4   2  0  1.008632   0.495721   -0.763117    0.231324  163.136347   0.797407   0.879045  0.120942    0.675010
   19   4   2  0  1.054097   0.474339   -1.151608   -1.973045  239.729150   2.284537   2.507342  0.048180    4.624415
   20   4   2  0  1.099947   0.454568   -0.916519    0.351809  159.000519   0.981722   1.031452  0.098327    0.505763
   23   4   2  0  1.239369   0.403431   -0.286346    0.607990  115.219120   0.672046   0.822998  0.187805    0.803771
  -22   5   2  0  1.202437   0.415822    1.295687    2.017866   57.295161   2.398038   2.408032  0.067846    0.147299
  -21   5   2  0  1.157799   0.431854   -0.540070   -0.728756  233.458426   0.907062   1.120929  0.124875    1.712646
  -20   5   2  0  1.113607   0.448991   -1.220694   -2.577502  244.657955   2.851948   2.949814  0.052113    1.877945
  -19   5   2  0  1.069917   0.467326   -1.157856    1.211239  133.709156   1.675628   1.759073  0.068829    1.212344
  -18   5   2  0  1.026793   0.486953    1.332979    0.061003    2.620290   1.334374   1.390346  0.083578    0.669693
  -17   5   2  0  0.984308   0.507971   -0.904822   -2.111538  246.804230   2.297236   2.347069  0.049164    1.013606
  -16   5   2  0  0.942549   0.530476    2.603733    1.629794   32.044309   3.071751   3.014710  0.045230   -1.261109
  -15   5   2  0  0.901618   0.554559   -0.913515    4.870900  100.622167   4.955823   5.003869  0.042281    1.136356
  -14   5   2  0  0.861631   0.580295    0.623973   -3.826712  279.260986   3.877250   3.908504  0.037364    0.836474
  -13   5   2  0  0.822727   0.607735    4.318551   -1.234352  344.048717   4.491493   4.537798  0.040314    1.148608
  -12   5   2  0  0.785068   0.636888   -6.478669    3.432549  152.084322   7.331817   7.298824  0.054080   -0.610080
  -11   5   2  0  0.748839   0.667700    1.220556    0.456189   20.493506   1.303021   1.282186  0.049164   -0.423799
  -10   5   2  0  0.714260   0.700025   -2.943624   -1.277338  203.457650   3.208818   3.201532  0.031465   -0.231569
   -9   5   2  0  0.681582   0.733587    4.803790   -5.533318  310.963117   7.327620   7.332255  0.047197    0.098215
   -8   5   2  0  0.651090   0.767943   -2.286937    2.098060  137.466400   3.103536   3.093372  0.029498   -0.344549
   -7   5   2  0  0.623106   0.802431   -1.860961   -0.081134  182.496406   1.862729   1.966543  0.031465    3.299379
   -6   5   2  0  0.597983   0.836145   -3.600854   -4.264381  229.822165   5.581316   5.448307  0.041297   -3.220763
   -5   5   2  0  0.576093   0.867916    6.278581    3.481420   29.007995   7.179197   6.973361  0.044247   -4.651944
   -4   5   2  0  0.557818   0.896349    6.106631    9.216612   56.472826  11.056079  10.891698  0.067846   -2.422858
   -3   5   2  0  0.543524   0.919923   -6.554353   -0.010136  180.088604   6.554361   6.265406  0.045230   -6.388509
   -2   5   2  0  0.533529   0.937156    5.592718   -1.802286  342.138159   5.875945   5.716740  0.042281   -3.765424
   -1   5   2  0  0.528079   0.946829   -2.997733    1.994356  146.364658   3.600536   3.585991  0.037364   -0.389269
    0   5   2  0  0.527313   0.948203   -4.673264   -9.081615  242.770324  10.213478   9.629178  0.076695   -7.618477
    1   5   2  0  0.531253   0.941171   -0.123769   -6.841346  268.963556   6.842466   6.741309  0.058996   -1.714624
    2   5   2  0  0.539795   0.926277    3.411543    2.799121   39.368373   4.412902   4.386374  0.048180   -0.550606
    3   5   2  0  0.552726   0.904607   -9.499998    6.478615  145.707594  11.498801  11.356785  0.080628   -1.761356
    4   5   2  0  0.569748   0.877582    9.676700    0.281307    1.665153   9.680788   9.415808  0.072762   -3.641740
    5   5   2  0  0.590505   0.846732   -2.539936    1.784854  144.903665   3.104348   3.061907  0.038348   -1.106735
    6   5   2  0  0.614621   0.813509   -0.300834   -0.899611  251.509827   0.948579   0.933125  0.041297   -0.374213
    7   5   2  0  0.641717   0.779160    1.684647   -1.732619  314.195718   2.416610   2.347069  0.026548   -2.619417
    8   5   2  0  0.671432   0.744677    0.358720    1.698814   78.076633   1.736275   1.786604  0.032448    1.551086
    9   5   2  0  0.703433   0.710799    2.823208    0.365039    7.367432   2.846710   2.816089  0.029498   -1.038052
   10   5   2  0  0.737425   0.678035   -3.261802    0.797082  166.267832   3.357780   3.305759  0.033431   -1.556081
   11   5   2  0  0.773143   0.646711    0.840013   -4.103549  281.568850   4.188644   4.160222  0.037364   -0.760678
   12   5   2  0  0.810360   0.617009   -3.865742    0.379258  174.396790   3.884301   3.846558  0.037364   -1.010142
   13   5   2  0  0.848879   0.589012    2.232556    0.528814   13.325763   2.294330   2.305772  0.042281    0.270612
   14   5   2  0  0.888530   0.562727   -3.417565   -0.753046  192.426315   3.499547   3.434567  0.038348   -1.694491
   15   5   2  0  0.929169   0.538115    2.175320    1.141235   27.682799   2.456508   2.468011  0.049164    0.233973
   16   5   2  0  0.970671   0.515108    3.122393    0.872678   15.615154   3.242052   3.201532  0.042281   -0.958363
   17   5   2  0  1.012930   0.493617   -1.410938    0.522967  159.662681   1.504740   1.523088  0.079645    0.230371
   18   5   2  0  1.055856   0.473549   -0.364137   -1.509915  256.441224   1.553203   1.759073  0.062929    3.271437
   19   5   2  0  1.099370   0.454806    0.636718    0.854854   53.320286   1.065920   1.319550  0.091444    2.773602
   20   5   2  0  1.143405   0.437290   -0.028459    0.621973   92.619771   0.622624   0.822998  0.152407    1.314729
   21   5   2  0  1.187904   0.420909   -0.338575   -1.331733  255.735540   1.374099   1.554552  0.096361    1.872691
  -21   6   2  0  1.208163   0.413851   -0.781971   -1.405332  240.907049   1.608240   1.523088  0.105210   -0.809360
  -20   6   2  0  1.165882   0.428860   -0.121933    1.129192   96.163058   1.135756   1.282186  0.117009    1.251435
  -18   6   2  0  1.083265   0.461568    1.463091   -2.718211  298.291585   3.086957   3.171050  0.058996    1.425402
  -17   6   2  0  1.043082   0.479349   -0.756699   -0.728689  223.919669   1.050515   1.163210  0.108160    1.041934
  -16   6   2  0  1.003772   0.498121    0.305273    2.091979   81.697694   2.114136   2.241859  0.062929    2.029629
  -15   6   2  0  0.965439   0.517899   -0.698459    0.217793  162.681515   0.731628   0.695173  0.131758   -0.276681
  -14   6   2  0  0.928206   0.538673    1.441055   -4.747794  286.884143   4.961672   4.926190  0.051130   -0.693957
  -13   6   2  0  0.892210   0.560406   -4.299377    6.847825  122.122474   8.085626   7.610521  0.061946   -7.669650
  -12   6   2  0  0.857607   0.583017    1.332371    1.225061   42.597273   1.809968   1.813153  0.060963    0.052233
  -11   6   2  0  0.824572   0.606375    3.931656   -1.818820  335.174302   4.331977   4.342127  0.048180    0.210668
  -10   6   2  0  0.793301   0.630278   -1.011060   -0.543731  208.270587   1.147992   1.163210  0.070796    0.214958
   -9   6   2  0  0.764011   0.654441    1.551821    0.629434   22.077948   1.674615   1.731541  0.050147    1.135187
   -8   6   2  0  0.736938   0.678483   -4.125465   -0.912347  192.470265   4.225143   4.089426  0.041297   -3.286342
   -7   6   2  0  0.712335   0.701917   -2.266568   -6.565554  250.954247   6.945778   6.798339  0.062929   -2.342922
   -6   6   2  0  0.690465   0.724150    2.884094    5.002497   60.035219   5.774337   5.648895  0.054080   -2.319580
   -5   6   2  0  0.671597   0.744495    5.796384   -0.166967  358.350031   5.798789   5.817034  0.066862    0.272881
   -4   6   2  0  0.655988   0.762209   -7.269820    1.100292  171.393563   7.352614   7.021542  0.077678   -4.262084
   -3   6   2  0  0.643877   0.776546    1.578347   -0.636110  338.049446   1.701710   1.585034  0.039331   -2.966530
   -2   6   2  0  0.635462   0.786829    2.234817    0.442048   11.188705   2.278116   2.326420  0.068829    0.701806
   -1   6   2  0  0.630893   0.792527   -3.683523   -0.945295  194.393094   3.802883   3.545677  0.074729   -3.441874
    0   6   2  0  0.630252   0.793333    1.677217    3.801325   66.192017   4.154892   3.652854  0.049164  -10.211597
    1   6   2  0  0.633553   0.789201    4.139992    0.122865    1.699903   4.141814   3.871140  0.050147   -5.397641
    2   6   2  0  0.640732   0.780357   -3.936738    1.047748  165.096422   4.073780   4.065828  0.053097   -0.149774
    3   6   2  0  0.651663   0.767267   -0.025511   -1.657997  269.118497   1.658193   1.645013  0.050147   -0.262828
    4   6   2  0  0.666162   0.750569    0.415808   -4.683073  275.073967   4.701497   4.715770  0.060963    0.234133
    5   6   2  0  0.684000   0.730994   -2.088375    1.670992  141.335306   2.674607   2.674498  0.043264   -0.002509
    6   6   2  0  0.704924   0.709296    3.742917   -3.743651  314.994384   5.293803   5.258536  0.052113   -0.676745
    7   6   2  0  0.728670   0.686182   -3.458251    1.066132  162.866185   3.618859   3.504380  0.045230   -2.531022
    8   6   2  0  0.754970   0.662278    2.571439    0.939666   20.073526   2.737749   2.763976  0.047197    0.555699
    9   6   2  0  0.783567   0.638107    1.513288    7.216592   78.156920   7.373550   7.305707  0.079645   -0.851818
   10   6   2  0  0.814220   0.614085   -1.783914   -3.442542  242.606951   3.877299   3.908504  0.044247    0.705255
   11   6   2  0  0.846705   0.590524   -3.724879   -0.493090  187.540825   3.757374   3.744298  0.042281   -0.309278
   12   6   2  0  0.880819   0.567653    3.476635    2.537827   36.128186   4.304365   4.263465  0.046214   -0.885013
   13   6   2  0  0.916381   0.545624   -0.179672   -3.548117  267.101095   3.552663   3.558459  0.047197    0.122813
   14   6   2  0  0.953229   0.524533   -1.319348    0.592424  155.818599   1.446252   1.491623  0.080628    0.562721
   15   6   2  0  0.991218   0.504430    3.302686   -1.015589  342.907127   3.455308   3.462099  0.053097    0.127896
   16   6   2  0  1.030224   0.485331   -1.186585   -0.703984  210.680058   1.379702   1.319550  0.095377   -0.630671
   17   6   2  0  1.070134   0.467231   -1.634320   -0.871527  208.069468   1.852177   1.941961  0.066862    1.342820
   18   6   2  0  1.110852   0.450105   -0.391543    1.672193  103.178369   1.717421   1.916396  0.072762    2.734596
   19   6   2  0  1.152291   0.433918    1.170983    1.077258   42.612834   1.591127   1.759073  0.090461    1.856555
  -19   7   2  0  1.185203   0.421869    0.863899   -1.019974  310.263963   1.336663   1.243838  0.147491   -0.629360
  -17   7   2  0  1.108533   0.451047   -1.400716    0.256822  169.610176   1.424065   1.674511  0.080628    3.106181
  -16   7   2  0  1.071626   0.466581    0.558979    0.712233   51.874268   0.905391   0.933125  0.155357    0.178517
  -15   7   2  0  1.035808   0.482715    0.324515   -2.603415  277.105260   2.623563   2.693181  0.080628    0.863444
  -14   7   2  0  1.001195   0.499403    0.458910   -0.418806  317.616096   0.621286   0.822998  0.170106    1.185802
  -13   7   2  0  0.967917   0.516573   -0.335699    2.433873   97.853142   2.456915   2.507342  0.059980    0.840742
  -12   7   2  0  0.936117   0.534121    3.367972   -2.986305  318.437318   4.501250   4.570246  0.064896    1.063183
  -11   7   2  0  0.905949   0.551907   -0.348160    2.426340   98.165743   2.451192   2.448346  0.062929   -0.045220
  -10   7   2  0  0.877583   0.569747   -5.406178   -1.353299  194.053739   5.572986   5.587932  0.063913    0.233840
   -9   7   2  0  0.851198   0.587408   -0.682629    3.251361  101.857135   3.322248   3.291010  0.051130   -0.610961
   -8   7   2  0  0.826984   0.604607    1.565855   -1.606848  314.259747   2.243627   2.326420  0.056046    1.477230
   -7   7   2  0  0.805137   0.621013    0.105755    1.889062   86.795773   1.892020   1.839701  0.058013   -0.901851
   -5   7   2  0  0.769328   0.649917    2.287120   -2.793533  309.307855   3.610366   3.377538  0.058996   -3.946498
   -3   7   2  0  0.745253   0.670914   -0.818406   -4.310017  259.248409   4.387030   4.473885  0.154374    0.562629
   -2   7   2  0  0.737995   0.677511   -0.644721    0.889726  125.928158   1.098762   1.282186  0.079645    2.303020
   -1   7   2  0  0.734064   0.681139    1.101684    4.678119   76.748458   4.806090   4.826880  0.166173    0.125106
    0   7   2  0  0.733514   0.681650   -0.198962    0.666308  106.625777   0.695379   1.031452  0.140608    2.390141
    1   7   2  0  0.736351   0.679024   -1.938278   -3.504081  241.050880   4.004436   3.883922  0.085545   -1.408782
    2   7   2  0  0.742538   0.673367   -1.790901    5.574506  107.810462   5.855121   4.916357  0.070796  -13.260208
    3   7   2  0  0.751990   0.664902   -1.062647   -2.537027  247.273373   2.750586   2.564372  0.055063   -3.381832
    4   7   2  0  0.764588   0.653947    1.591196    0.793910   26.516403   1.778257   1.839701  0.059980    1.024417
    5   7   2  0  0.780179   0.640878    2.362176   -1.713626  324.041219   2.918285   2.900651  0.057030   -0.309215
    6   7   2  0  0.798588   0.626105    0.533795   -1.422769  290.565087   1.519608   1.554552  0.064896    0.538465
    7   7   2  0  0.819624   0.610036    0.751262   -1.876374  291.820147   2.021181   1.941961  0.057030   -1.389102
    8   7   2  0  0.843092   0.593055    0.375036    3.890449   84.493755   3.908484   3.908504  0.057030    0.000350
    9   7   2  0  0.868793   0.575511   -1.198476    0.387060  162.101626   1.259429   1.282186  0.086528    0.263003
   10   7   2  0  0.896537   0.557702   -3.005900   -4.726248  237.543588   5.601147   5.526969  0.065879   -1.125975
   11   7   2  0  0.926139   0.539876    1.309011    4.924750   75.114821   5.095751   4.975354  0.068829   -1.749220
   12   7   2  0  0.957427   0.522233    1.030190   -1.718437  300.942360   2.003576   1.991125  0.075712   -0.164462
   13   7   2  0  0.990242   0.504927   -0.665082    1.334788  116.485594   1.491306   1.554552  0.096361    0.656348
   15   7   2  0  1.059877   0.471753   -0.198832   -0.864804  257.051859   0.887367   1.031452  0.154374    0.933350
   16   7   2  0  1.096442   0.456020    0.963443   -0.853513  318.462311   1.287132   1.319550  0.102260    0.317020
   17   7   2  0  1.134024   0.440908   -1.212861    0.515646  156.967284   1.317924   1.645013  0.097344    3.360146
   19   7   2  0  1.211857   0.412590    1.609600   -0.729297  335.625113   1.767113   1.615515  0.140608   -1.078159
  -18   8   2  0  1.215227   0.411446   -1.591896    1.475548  137.172189   2.170570   2.131733  0.158307   -0.245330
  -15   8   2  0  1.111480   0.449851   -0.640037   -0.532302  219.749390   0.832462   0.933125  0.176006    0.571931
  -14   8   2  0  1.079296   0.463265    2.559528    1.209048   25.284721   2.830721   2.849521  0.076695    0.245128
  -13   8   2  0  1.048500   0.476872   -0.037586   -1.141840  268.114663   1.142458   1.319550  0.114059    1.552629
  -11   8   2  0  0.991581   0.504245   -2.302118   -0.601568  194.644542   2.379418   2.241859  0.077678   -1.770883
  -10   8   2  0  0.965733   0.517741    0.766534    0.088971    6.620671   0.771680   0.879045  0.165190    0.649948
   -9   8   2  0  0.941821   0.530886    2.434072    2.194627   42.038701   3.277361   2.900651  0.078662   -4.788984
   -8   8   2  0  0.919995   0.543481   -3.001236   -3.357302  228.205112   4.503210   4.363759  0.108160   -1.289302
   -7   8   2  0  0.900408   0.555304   -0.466808    1.700012  105.354456   1.762938   1.891814  0.110126    1.170255
   -5   8   2  0  0.868537   0.575681    0.738604   -0.378874  332.843991   0.830110   1.204508  0.192721    1.942691
   -4   8   2  0  0.856524   0.583755   -2.120840   -0.749712  199.468377   2.249451   2.408032  0.104227    1.521498
   -3   8   2  0  0.847284   0.590121    0.650275    2.063190   72.506233   2.163241   2.014723  0.105210   -1.411629
    0   8   2  0  0.836978   0.597387    0.591863   -0.956291  301.753986   1.124631   1.282186  0.143558    1.097503
    1   8   2  0  0.839466   0.595617   -2.272148    0.776438  161.133692   2.401148   2.408032  0.098327    0.070007
    2   8   2  0  0.844897   0.591788   -2.454136   -0.174727  184.072401   2.460348   2.564372  0.107177    0.970581
    3   8   2  0  0.853217   0.586017    2.859623   -0.060018  358.797652   2.860253   3.014710  0.124875    1.236889
    4   8   2  0  0.864341   0.578476   -0.328055    0.688020  115.492299   0.762228   1.031452  0.191738    1.404125
    5   8   2  0  0.878162   0.569371   -3.670557   -1.899022  207.355511   4.132708   4.194636  0.108160    0.572563
    6   8   2  0  0.894557   0.558936    2.944380    0.491781    9.482212   2.985167   2.710879  0.069812   -3.928931
    7   8   2  0  0.913386   0.547414   -1.261276    1.381613  132.392984   1.870741   1.703026  0.082595   -2.030578
    8   8   2  0  0.934502   0.535045   -0.644674    2.106336  107.017466   2.202783   2.131733  0.076695   -0.926402
    9   8   2  0  0.957753   0.522055    0.322771   -4.498089  274.104363   4.509655   4.136623  0.070796   -5.269137
   10   8   2  0  0.982989   0.508653    3.846337    1.762911   24.623640   4.231095   3.982249  0.075712   -3.286743
   12   8   2  0  1.038825   0.481313   -1.494216   -0.857196  209.841873   1.722633   1.786604  0.105210    0.608029
   14   8   2  0  1.100890   0.454178   -2.264574    0.229742  174.207138   2.276198   2.131733  0.088494   -1.632483
  -16   9   2  0  1.222713   0.408927   -0.953565    0.823500  139.186090   1.259936   1.319550  0.296948    0.200757
  -15   9   2  0  1.191445   0.419658    0.862126   -1.097418  308.153009   1.395560   1.554552  0.179939    0.883590
  -13   9   2  0  1.132920   0.441337   -2.784294    0.638978  167.074788   2.856673   3.140569  0.139625    2.033279
  -12   9   2  0  1.105875   0.452131    1.370428    0.304045   12.509118   1.403751   1.390346  0.180922   -0.074093
  -10   9   2  0  1.056785   0.473133    1.369865    1.722554   51.506456   2.200846   2.408032  0.182888    1.132853
   -9   9   2  0  1.034979   0.483102   -2.028130   -1.060599  207.607060   2.288707   2.507342  0.184855    1.182740
   -8   9   2  0  1.015158   0.492534    2.870803   -0.555951  349.039951   2.924140   3.093372  0.154374    1.096252
   -7   9   2  0  0.997441   0.501283   -0.472564    2.045446  103.008910   2.099325   2.241859  0.153390    0.929221
   -6   9   2  0  0.981942   0.509195   -2.270235   -0.903489  201.701160   2.443411   2.428681  0.123892   -0.118898
    2   9   2  0  0.947632   0.527631    3.336669    0.580955    9.876885   3.386867   2.832805  0.125859   -4.402254
    3   9   2  0  0.955057   0.523529    1.238562   -0.450703  340.003936   1.318017   1.554552  0.152407    1.551996
    7   9   2  0  1.009172   0.495456   -2.277987    1.105100  154.120991   2.531891   2.638117  0.174039    0.610362
    8   9   2  0  1.028323   0.486229   -0.810175   -1.454685  240.884719   1.665080   1.585034  0.194688   -0.411154
    9   9   2  0  1.049498   0.476418    2.724387   -0.515762  349.280023   2.772778   2.900651  0.117009    1.092844
   10   9   2  0  1.072578   0.466167    1.961290    1.126581   29.873413   2.261823   2.347069  0.117009    0.728542
   11   9   2  0  1.097441   0.455605   -4.036667    0.249672  176.460707   4.044381   3.757080  0.121926   -2.356361
   12   9   2  0  1.123971   0.444851    1.998431    0.183792    5.254619   2.006865   1.991125  0.158307   -0.099429
   13   9   2  0  1.152052   0.434008    0.347584    0.719312   64.209364   0.798890   1.120929  0.267450    1.204112
   14   9   2  0  1.181573   0.423165   -0.530705    0.215706  157.880587   0.572867   1.243838  0.260567    2.575045
   15   9   2  0  1.212428   0.412396    0.006686   -1.536881  270.249252   1.536895   1.354948  0.260567   -0.698274
  -10  10   2  0  1.150050   0.434764   -0.833933   -0.560090  213.886271   1.004562   1.076682  0.264500    0.272667
    7  10   2  0  1.106457   0.451893    0.328593   -1.097868  286.662514   1.145988   1.243838  0.229102    0.427106
  -24   0   3  0  1.178797   0.424161    2.514561    0.000000    0.000000   2.514561   2.544707  0.064896    0.464517
  -20   0   3  0  0.980585   0.509900   -2.550013    0.000000  180.000000   2.550013   2.674498  0.059980    2.075468
  -19   0   3  0  0.931122   0.536986   -5.320885    0.000000  180.000000   5.320885   5.249686  0.057030   -1.248443
  -18   0   3  0  0.881708   0.567081    2.526772    0.000000    0.000000   2.526772   2.526024  0.046214   -0.016181
  -17   0   3  0  0.832351   0.600708    3.321794    0.000000    0.000000   3.321794   3.377538  0.044247    1.259817
  -16   0   3  0  0.783062   0.638519   -4.569815    0.000000  180.000000   4.569815   4.526982  0.046214   -0.926843
  -15   0   3  0  0.733855   0.681334    5.749638    0.000000    0.000000   5.749638   5.724607  0.051130   -0.489570
  -13   0   3  0  0.635759   0.786461    1.493879    0.000000    0.000000   1.493879   1.523088  0.044247    0.660110
  -12   0   3  0  0.586925   0.851897   -0.584324    0.000000  180.000000   0.584324   0.695173  0.083578    1.326293
  -11   0   3  0  0.538286   0.928875   -0.981299    0.000000  180.000000   0.981299   1.031452  0.056046    0.894851
  -10   0   3  0  0.489898   1.020621    3.612623    0.000000    0.000000   3.612623   3.744298  0.033431    3.938669
   -9   0   3  0  0.441844   1.131620   -2.057750    0.000000  180.000000   2.057750   1.966543  0.031465   -2.898708
   -8   0   3  0  0.394248   1.268236   -5.462801    0.000000  180.000000   5.462801   5.403077  0.037364   -1.598435
   -7   0   3  0  0.347297   1.439689  -18.638885    0.000000  180.000000  18.638885  18.669375  0.110126    0.276866
   -6   0   3  0  0.301293   1.659513    4.098703    0.000000    0.000000   4.098703   4.286080  0.033431    5.604862
   -5   0   3  0  0.256745   1.947456   26.244187    0.000000    0.000000  26.244187  26.229750  0.133725   -0.107966
   -4   0   3  0  0.214563   2.330321   -0.192355    0.000000  180.000000   0.192355   0.621428  0.046214    9.284519
   -2   0   3  0  0.145638   3.433160   -3.248847    0.000000  180.000000   3.248847   3.462099  0.050147    4.252538
   -1   0   3  0  0.127534   3.920524  -12.658187    0.000000  180.000000  12.658187  13.341027  0.087511    7.802896
    0   0   3  0  0.127663   3.916575   21.080543    0.000000    0.000000  21.080543  21.856158  0.138641    5.594402
    1   0   3  0  0.145976   3.425220   16.306514    0.000000    0.000000  16.306514  17.573028  0.114059   11.103978
    2   0   3  0  0.176914   2.826225   10.119976    0.000000    0.000000  10.119976   9.881878  0.088494   -2.690538
    3   0   3  0  0.215097   2.324529  -33.709871    0.000000  180.000000  33.709871  33.548239  0.197638   -0.817821
    4   0   3  0  0.257320   1.943107   -6.275203    0.000000  180.000000   6.275203   6.632166  0.048180    7.408911
    5   0   3  0  0.301892   1.656224   -0.749823    0.000000  180.000000   0.749823   0.933125  0.041297    4.438584
    6   0   3  0  0.347911   1.437149   -8.258138    0.000000  180.000000   8.258138   8.360757  0.055063    1.863668
    7   0   3  0  0.394872   1.266233    4.311690    0.000000    0.000000   4.311690   4.101225  0.033431   -6.295444
    8   0   3  0  0.442475   1.130007    9.544596    0.000000    0.000000   9.544596   9.415808  0.058996   -2.182994
    9   0   3  0  0.490534   1.019298   15.182818    0.000000    0.000000  15.182818  15.223009  0.086528    0.464487
   10   0   3  0  0.538925   0.927772   -3.964354    0.000000  180.000000   3.964354   3.957668  0.035398   -0.188900
   11   0   3  0  0.587568   0.850965   -8.811015    0.000000  180.000000   8.811015   8.816995  0.064896    0.092156
   12   0   3  0  0.636404   0.785664    2.856516    0.000000    0.000000   2.856516   2.982262  0.037364    3.365406
   13   0   3  0  0.685393   0.729509   -4.614906    0.000000  180.000000   4.614906   4.548614  0.041297   -1.605235
   14   0   3  0  0.734503   0.680733   -6.927739    0.000000  180.000000   6.927739   7.021542  0.058996    1.589977
   15   0   3  0  0.783712   0.637990    5.718068    0.000000    0.000000   5.718068   5.614480  0.052113   -1.987739
   16   0   3  0  0.833002   0.600239    0.783462    0.000000    0.000000   0.783462   0.762035  0.114059   -0.187858
   17   0   3  0  0.882359   0.566662   -0.328618    0.000000  180.000000   0.328618   0.695173  0.145524    2.518856
   18   0   3  0  0.931774   0.536611    1.263448    0.000000    0.000000   1.263448   1.491623  0.080628    2.829965
   19   0   3  0  0.981237   0.509561    0.384914    0.000000    0.000000   0.384914   0.762035  0.177972    2.118988
   20   0   3  0  1.030742   0.485088    1.235325    0.000000    0.000000   1.235325   1.523088  0.101277    2.841340
   21   0   3  0  1.080282   0.462842    1.434711    0.000000    0.000000   1.434711   1.645013  0.097344    2.160400
   22   0   3  0  1.129853   0.442536   -1.240791    0.000000  180.000000   1.240791   1.523088  0.095377    2.959782
   23   0   3  0  1.179451   0.423926   -3.269958    0.000000  180.000000   3.269958   3.155318  0.058013   -1.976114
   24   0   3  0  1.229073   0.406811    1.457130    0.000000    0.000000   1.457130   1.390346  0.174039   -0.383733
  -24   1   3  0  1.183383   0.422518   -0.028590   -0.799928  267.953107   0.800438   0.695173  0.160273   -0.656787
  -23   1   3  0  1.133985   0.440923   -0.562525   -0.090623  189.151696   0.569778   0.695173  0.124875    1.004162
  -22   1   3  0  1.084634   0.460985    0.612164    1.896538   72.110982   1.992887   2.176963  0.051130    3.600148
  -21   1   3  0  1.035333   0.482936   -0.647889    0.159359  166.181493   0.667200   0.822998  0.106193    1.467118
  -20   1   3  0  0.986093   0.507052   -0.480334   -0.785925  238.567987   0.921086   1.076682  0.080628    1.929797
  -19   1   3  0  0.936921   0.533663    1.788067    3.458403   62.660080   3.893294   3.908504  0.038348    0.396645
  -18   1   3  0  0.887830   0.563171    4.537694   -3.309112  323.898608   5.616128   5.518119  0.037364   -2.623050
  -17   1   3  0  0.838833   0.596066   -4.015938   -2.909684  215.924609   4.959236   4.906525  0.034415   -1.531653
  -16   1   3  0  0.789949   0.632952   -2.703808    2.482479  137.443661   3.670597   3.639088  0.031465   -1.001416
  -15   1   3  0  0.741198   0.674583   -0.825814    2.483677  108.391787   2.617369   2.601736  0.031465   -0.496824
  -14   1   3  0  0.692611   0.721906   -1.447603   -4.834455  253.330483   5.046534   5.052049  0.031465    0.175265
  -13   1   3  0  0.644223   0.776129   -1.299491   -5.656486  257.061677   5.803835   5.742305  0.033431   -1.840497
  -12   1   3  0  0.596082   0.838810   -0.006048    7.586224   90.045680   7.586227   7.704915  0.040314    2.944093
  -11   1   3  0  0.548255   0.911984   11.693607    1.474190    7.185259  11.786165  11.774676  0.051130   -0.224708
  -10   1   3  0  0.500832   0.998339   -2.108630    1.620611  142.455516   2.659455   2.638117  0.021632   -0.986411
   -9   1   3  0  0.453937   1.101474   -2.447570    3.216107  127.272410   4.041527   4.077627  0.023599    1.529748
   -8   1   3  0  0.407755   1.226226    4.718886    5.743630   50.593956   7.433516   7.666568  0.034415    6.771889
   -7   1   3  0  0.362558   1.379091   -5.188657   -5.861957  228.486650   7.828455   7.866172  0.037364    1.009439
   -6   1   3  0  0.318764   1.568561   -0.607965  -15.309498  267.725888  15.321565  15.465877  0.061946    2.329639
   -5   1   3  0  0.277039   1.804798    1.001919    8.458022   83.244345   8.517158   8.611492  0.035398    2.664966
   -4   1   3  0  0.238474   2.096666  -19.088395   -9.938943  207.505086  21.520906  21.223915  0.079645   -3.728945
   -3   1   3  0  0.204859   2.440702  -12.076776  -16.090023  233.109008  20.118086  20.341920  0.071779    3.118391
   -2   1   3  0  0.179006   2.793201   10.867062   27.641227   68.537884  29.700681  29.417516  0.154374   -1.834286
   -1   1   3  0  0.164613   3.037421   29.353489   18.150140   31.729742  34.511663  34.332890  0.153390   -1.165480
    0   1   3  0  0.164713   3.035584   21.138114   -5.067070  346.519843  21.736952  21.933837  0.098327    2.002347
    1   1   3  0  0.179281   2.788920   15.046584    3.878176   14.453107  15.538338  15.765775  0.090461    2.514200
    2   1   3  0  0.205259   2.435944  -15.015285    8.419893  150.718262  17.214917  17.454052  0.068829    3.474329
    3   1   3  0  0.238955   2.092444  -16.564691  -11.929949  215.761566  20.413541  20.521859  0.080628    1.343421
    4   1   3  0  0.277572   1.801336    1.843861   -7.922790  283.101167   8.134520   8.137555  0.035398    0.085725
    5   1   3  0  0.319329   1.565782  -14.624124   10.905849  143.286495  18.242877  18.250502  0.073745    0.103396
    6   1   3  0  0.363146   1.376858    4.640481  -11.316656  292.296453  12.231139  12.336124  0.053097    1.977238
    7   1   3  0  0.408358   1.224414    6.948069  -10.179658  304.315273  12.324816  12.541628  0.052113    4.160375
    8   1   3  0  0.454551   1.099985    1.530862    8.238353   79.473287   8.379380   8.498415  0.038348    3.104123
    9   1   3  0  0.501454   0.997101   -0.386594    7.299726   93.031554   7.309955   7.436482  0.035398    3.574426
   10   1   3  0  0.548884   0.910940   -3.748565   -1.123187  196.679855   3.913219   3.982249  0.025565    2.700169
   11   1   3  0  0.596715   0.837921    1.549484   -0.482095  342.717370   1.622749   1.674511  0.025565    2.024721
   12   1   3  0  0.644859   0.775363    2.610643    1.293066   26.349470   2.913327   2.949814  0.027532    1.325282
   13   1   3  0  0.693250   0.721240   -1.300668    0.013819  179.391295   1.300741   1.282186  0.037364   -0.496610
   14   1   3  0  0.741840   0.674000    1.357649   -1.953726  304.795540   2.379129   2.367718  0.030481   -0.374373
   15   1   3  0  0.790592   0.632437    0.227356    0.773120   73.612686   0.805857   0.933125  0.067846    1.875840
   16   1   3  0  0.839479   0.595608   -2.303730   -0.468103  191.485765   2.350806   2.326420  0.035398   -0.688919
   17   1   3  0  0.888477   0.562761   -0.560517   -1.693813  251.689573   1.784147   1.813153  0.045230    0.641277
   18   1   3  0  0.937569   0.533294   -1.414975    0.552752  158.662184   1.519108   1.554552  0.053097    0.667542
   19   1   3  0  0.986742   0.506718    1.337363   -0.495413  339.673354   1.426175   1.554552  0.058996    2.176027
   20   1   3  0  1.035983   0.482633    1.495212    0.783103   27.642878   1.687872   1.966543  0.058996    4.723539
   22   1   3  0  1.134636   0.440670   -1.763663    1.308227  143.433191   2.195897   2.367718  0.053097    3.236000
   23   1   3  0  1.184034   0.422285    1.453140    0.629355   23.417425   1.583573   1.615515  0.074729    0.427441
   24   1   3  0  1.233472   0.405360    1.250195   -0.778091  328.102877   1.472553   1.554552  0.096361    0.850964
  -24   2   3  0  1.197035   0.417699   -0.500986   -0.289016  209.980383   0.578375   0.879045  0.115043    2.613551
  -23   2   3  0  1.148225   0.435455   -0.494284   -0.276108  209.187787   0.566173   0.695173  0.153390    0.840992
  -22   2   3  0  1.099513   0.454747   -0.528967    0.077927  171.619515   0.534677   0.621428  0.139625    0.621316
  -21   2   3  0  1.050911   0.475778    0.852152   -0.711559  320.137642   1.110170   1.204508  0.071779    1.314278
  -20   2   3  0  1.002436   0.498785    1.094706    2.198414   63.528871   2.455892   2.468011  0.043264    0.280116
  -19   2   3  0  0.954107   0.524050    0.776893   -0.681385  318.747164   1.033367   1.163210  0.066862    1.941947
  -18   2   3  0  0.905947   0.551909    0.270390    0.218479   38.938664   0.347626   0.621428  0.117009    2.340002
  -17   2   3  0  0.857986   0.582760   -2.554546    5.532686  114.783663   6.093957   6.069735  0.040314   -0.600847
  -16   2   3  0  0.810257   0.617088   -3.078833   -1.097793  199.624273   3.268694   3.334274  0.030481    2.151463
  -15   2   3  0  0.762806   0.655475    3.931250   -2.684195  325.675361   4.760213   4.826880  0.032448    2.054563
  -14   2   3  0  0.715687   0.698630    1.297104   -8.247856  278.937453   8.349228   8.366657  0.049164    0.354519
  -13   2   3  0  0.668970   0.747418   -4.489891    2.095467  154.981178   4.954806   4.945856  0.030481   -0.293637
  -12   2   3  0  0.622746   0.802896    6.563812    2.524625   21.038134   7.032593   7.104136  0.039331    1.819020
  -11   2   3  0  0.577132   0.866352   -0.186646   -1.436075  262.594798   1.448154   1.491623  0.029498    1.473620
  -10   2   3  0  0.532288   0.939342   -9.050771    3.489458  158.916225   9.700143   9.679324  0.043264   -0.481205
   -9   2   3  0  0.488423   1.023703    7.120708    1.453191   11.534506   7.267479   7.311607  0.033431    1.319956
   -8   2   3  0  0.445828   1.121510    4.426299    4.331078   44.377035   6.192767   6.303753  0.029498    3.762503
   -7   2   3  0  0.404902   1.234865  -12.299439   -4.930107  201.842886  13.250741  13.257449  0.052113    0.128721
   -6   2   3  0  0.366208   1.365345    4.766056    3.559476   36.753807   5.948543   5.875047  0.027532   -2.669498
   -5   2   3  0  0.330528   1.512732    3.070542    1.221242   21.689123   3.304491   3.377538  0.019665    3.714484
   -4   2   3  0  0.298944   1.672552   -6.812572   -3.593192  207.808757   7.702088   7.866172  0.034415    4.767863
   -3   2   3  0  0.272883   1.832287    8.789663    7.595325   40.830959  11.616675  11.650784  0.045230    0.754111
   -2   2   3  0  0.254049   1.968121   -1.612043  -24.204758  266.189714  24.258379  23.976092  0.094394   -2.990526
   -1   2   3  0  0.244122   2.048158    3.786742  -18.178213  281.767124  18.568436  18.303598  0.075712   -3.497968
    0   2   3  0  0.244189   2.047594   10.323089   20.323821   63.072594  22.795260  22.908259  0.095377    1.184758
    1   2   3  0  0.254243   1.966622  -17.870561  -10.448622  210.314123  20.700982  20.569056  0.085545   -1.542187
    2   2   3  0  0.273184   1.830271  -11.929765    2.021547  170.382362  12.099833  12.288927  0.053097    3.561323
    3   2   3  0  0.299328   1.670407   13.887479   25.391619   61.324357  28.941257  29.417516  0.128809    3.697413
    4   2   3  0  0.330974   1.510691   -5.483154   11.323765  115.837033  12.581440  12.355789  0.054080   -4.172535
    5   2   3  0  0.366700   1.363511    0.645482  -15.672609  272.358413  15.685895  15.906383  0.064896    3.397551
    6   2   3  0  0.405429   1.233262   16.288386   -6.973128  336.824026  17.718240  17.970269  0.069812    3.610100
    7   2   3  0  0.446379   1.120123   -8.337274    9.920160  130.044952  12.958384  13.184687  0.055063    4.109877
    8   2   3  0  0.488994   1.022508   -9.202180   -3.989669  203.439480  10.029835  10.175876  0.044247    3.300590
    9   2   3  0  0.532873   0.938310    4.307870   -5.492345  308.108538   6.980229   7.131668  0.035398    4.278210
   10   2   3  0  0.577729   0.865457    0.335276   -2.272773  278.391672   2.297370   2.220227  0.023599   -3.268960
   11   2   3  0  0.623351   0.802116   -2.238441   -0.493788  192.439915   2.292257   2.347069  0.024582    2.229765
   12   2   3  0  0.669583   0.746734    4.166771    2.825373   34.140120   5.034353   5.033367  0.030481   -0.032364
   13   2   3  0  0.716306   0.698026    0.487284    3.317077   81.642929   3.352678   3.305759  0.029498   -1.590574
   14   2   3  0  0.763430   0.654939   -2.364482    2.959430  128.623643   3.788008   3.704967  0.031465   -2.639184
   15   2   3  0  0.810885   0.616610    1.218747    1.885304   57.119510   2.244931   2.305772  0.033431    1.819872
   16   2   3  0  0.858616   0.582332    0.458682   -2.892370  279.011124   2.928514   2.916383  0.031465   -0.385523
   17   2   3  0  0.906581   0.551523   -1.452755   -0.546525  200.616236   1.552156   1.554552  0.050147    0.047792
   18   2   3  0  0.954743   0.523701   -0.520000   -2.369786  257.623781   2.426167   2.408032  0.042281   -0.428930
   19   2   3  0  1.003074   0.498468    1.557838   -1.288239  320.411298   2.021489   2.085519  0.051130    1.252281
   20   2   3  0  1.051551   0.475488   -0.066240    0.523976   97.204965   0.528146   0.695173  0.124875    1.337545
   21   2   3  0  1.100154   0.454482   -1.482549    0.378958  165.661484   1.530216   1.786604  0.064896    3.950765
   22   2   3  0  1.148868   0.435211    0.373455    1.420671   75.271730   1.468937   1.731541  0.066862    3.927530
   23   2   3  0  1.197679   0.417474    1.471670   -0.717916  333.995774   1.637442   1.759073  0.071779    1.694521
  -24   3   3  0  1.219449   0.410021   -0.636090    0.007098  179.360703   0.636129   0.933125  0.123892    2.397208
  -23   3   3  0  1.171573   0.426777    0.723377   -0.160228  347.510650   0.740910   0.822998  0.128809    0.637288
  -22   3   3  0  1.123873   0.444890    1.222742   -0.779166  327.493554   1.449896   1.703026  0.059980    4.220279
  -21   3   3  0  1.076372   0.464523    0.721304   -1.098269  303.295505   1.313954   1.319550  0.087511    0.063955
  -20   3   3  0  1.029097   0.485863    0.397589    0.336673   40.257452   0.520985   0.762035  0.126842    1.900397
  -19   3   3  0  0.982081   0.509123   -0.969398   -0.633378  213.159489   1.157972   1.282186  0.063913    1.943498
  -18   3   3  0  0.935363   0.534552    0.427919    2.038624   78.145395   2.083051   2.085519  0.046214    0.053395
  -17   3   3  0  0.888990   0.562436   -3.527284   -0.717511  191.498083   3.599521   3.612539  0.034415    0.378275
  -16   3   3  0  0.843018   0.593107    0.612203    0.597952   44.325327   0.855768   0.983271  0.068829    1.852463
  -15   3   3  0  0.797519   0.626944    3.097151   -1.877014  328.782240   3.621536   3.704967  0.033431    2.495587
  -14   3   3  0  0.752576   0.664385   -4.816966    1.569373  161.954336   5.066172   5.221172  0.035398    4.378799
  -13   3   3  0  0.708296   0.705919    1.160787    7.123866   80.745362   7.217818   7.185748  0.041297   -0.776553
  -12   3   3  0  0.664812   0.752092    2.833047   -4.047781  304.988216   4.940717   4.975354  0.031465    1.100798
  -11   3   3  0  0.622290   0.803484    0.148598   -3.451028  272.465578   3.454226   3.558459  0.027532    3.785972
  -10   3   3  0  0.580942   0.860671   -0.072056   -1.144745  266.398291   1.147010   1.163210  0.033431    0.484567
   -9   3   3  0  0.541036   0.924153    6.860285   -3.037444  336.118261   7.502638   7.494495  0.036381   -0.223825
   -8   3   3  0  0.502917   0.994200   -4.659031   -7.499399  238.149218   8.828791   8.838627  0.038348    0.256492
   -7   3   3  0  0.467022   1.070614   -7.968711    3.866948  154.114257   8.857406   8.849443  0.038348   -0.207646
   -6   3   3  0  0.433902   1.152333    6.585086   14.885373   66.136055  16.276907  16.174816  0.062929   -1.622313
   -5   3   3  0  0.404242   1.236882   -2.388010    5.930874  111.931711   6.393579   6.226075  0.029498   -5.678477
   -4   3   3  0  0.378855   1.319767   -0.100374   -1.651361  266.521680   1.654409   1.615515  0.017699   -2.197522
   -3   3   3  0  0.358648   1.394125   -9.157977  -10.006038  227.533844  13.564267  13.341027  0.058996   -3.783964
   -2   3   3  0  0.344535   1.451232    1.104797  -11.962329  275.276661  12.013238  11.986079  0.057030   -0.476225
   -1   3   3  0  0.337281   1.482443   20.468677   10.799534   27.816698  23.142962  23.072465  0.107177   -0.657763
    0   3   3  0  0.337330   1.482229   -7.744054   -5.632754  216.030832   9.575922   9.689157  0.046214    2.450243
    1   3   3  0  0.344678   1.450631   -9.130644   -9.594562  226.419217  13.244783  13.242700  0.070796   -0.029419
    2   3   3  0  0.358877   1.393237   15.349919   13.849467   42.058362  20.674326  20.481545  0.096361   -2.000626
    3   3   3  0  0.379158   1.318712    1.461789   -1.642221  311.673227   2.198572   2.241859  0.019665    2.201188
    4   3   3  0  0.404607   1.235766  -10.129551   -4.461306  203.769885  11.068472  10.927096  0.047197   -2.995437
    5   3   3  0  0.434318   1.151230    4.128479   -0.053611  359.256014   4.128828   4.274281  0.024582    5.917126
    6   3   3  0  0.467478   1.069569   -1.923398   10.652661  100.234807  10.824909  10.953644  0.049164    2.618514
    7   3   3  0  0.503406   0.993234  -11.344164    0.317611  178.396266  11.348610  11.454129  0.051130    2.063751
    8   3   3  0  0.541552   0.923273    2.355836   -4.628695  296.974426   5.193725   5.367679  0.029498    5.897124
    9   3   3  0  0.581478   0.859877    7.305785   -1.938543  345.139384   7.558601   7.488596  0.038348   -1.825547
   10   3   3  0  0.622844   0.802770   -0.042190   -2.804933  269.138251   2.805250   2.866236  0.025565    2.385521
   11   3   3  0  0.665380   0.751451    1.018651    0.688615   34.058949   1.229569   1.204508  0.040314   -0.621649
   12   3   3  0  0.708875   0.705343    3.016416    0.363375    6.869077   3.038225   3.077640  0.029498    1.336186
   13   3   3  0  0.753165   0.663866   -2.325179    1.468159  147.730961   2.749900   2.763976  0.031465    0.447360
   14   3   3  0  0.798115   0.626476   -0.843673    1.328517  122.417517   1.573767   1.585034  0.042281    0.266480
   15   3   3  0  0.843622   0.592683   -0.419383   -1.515062  254.527410   1.572035   1.615515  0.048180    0.902434
   16   3   3  0  0.889598   0.562051   -0.674407   -0.802161  229.944956   1.047992   1.120929  0.059980    1.216033
   17   3   3  0  0.935976   0.534201   -2.005535    0.599034  163.369619   2.093087   2.062904  0.047197   -0.639518
   19   3   3  0  1.029718   0.485570    2.778396    2.047953   36.393897   3.451608   3.612539  0.047197    3.409779
   20   3   3  0  1.076997   0.464254   -1.201686   -0.976248  219.090356   1.548260   1.703026  0.064896    2.384839
   22   3   3  0  1.172203   0.426547    1.183238   -0.933250  321.736258   1.506987   1.645013  0.076695    1.799676
   23   3   3  0  1.220081   0.409809   -0.046708   -0.878039  266.954976   0.879280   1.163210  0.120942    2.347646
  -22   4   3  0  1.157117   0.432108   -1.368785   -0.562567  202.342528   1.479883   1.645013  0.076695    2.153068
  -21   4   3  0  1.111038   0.450030    1.217759    2.015975   58.865729   2.355227   2.408032  0.050147    1.053002
  -20   4   3  0  1.065302   0.469350   -0.344591   -0.636780  241.580147   0.724039   1.031452  0.103244    2.977553
  -19   4   3  0  1.019956   0.490217    0.911376   -1.632112  299.179122   1.869331   1.941961  0.064896    1.119182
  -18   4   3  0  0.975055   0.512792    2.701480    1.309201   25.855928   3.002000   3.077640  0.041297    1.831588
  -17   4   3  0  0.930662   0.537252   -1.220010    0.117376  174.504541   1.225643   1.243838  0.073745    0.246727
  -16   4   3  0  0.886853   0.563791    0.465678   -2.809917  279.409908   2.848243   2.866236  0.038348    0.469208
  -15   4   3  0  0.843721   0.592613   -1.543215    2.519977  121.483000   2.954961   2.998978  0.037364    1.178046
  -14   4   3  0  0.801373   0.623929    1.091050    4.432680   76.172223   4.564980   4.590895  0.039331    0.658884
  -13   4   3  0  0.759942   0.657945   -4.276318   -3.885435  222.258082   5.777845   5.924211  0.042281    3.461750
  -12   4   3  0  0.719586   0.694844   -1.436555   -1.487461  225.997393   2.067905   1.991125  0.036381   -2.110436
  -11   4   3  0  0.680495   0.734759    2.419114    1.176848   25.941948   2.690182   2.710879  0.028515    0.725830
  -10   4   3  0  0.642901   0.777725   -1.003088   -2.850303  250.611833   3.021657   3.077640  0.026548    2.108710
   -9   4   3  0  0.607082   0.823612    1.605495   -4.095992  291.403561   4.399405   4.473885  0.032448    2.295382
   -8   4   3  0  0.573371   0.872036    0.290731    6.746741   87.532531   6.753003   6.776707  0.038348    0.618146
   -7   4   3  0  0.542160   0.922237    9.334717    7.642664   39.308404  12.064296  12.126687  0.057030    1.094007
   -6   4   3  0  0.513906   0.972940   -0.526248    0.091891  170.095160   0.534211   0.439522  0.055063   -1.719632
   -5   4   3  0  0.489122   1.022240   -6.319469   -7.936496  231.471292  10.145130  10.170960  0.046214    0.558918
   -4   4   3  0  0.468358   1.067559   -0.139188   -7.390032  268.920985   7.391343   7.305707  0.039331   -2.177318
   -3   4   3  0  0.452169   1.105781   -6.164798    2.235690  160.066614   6.557670   6.522040  0.033431   -1.065793
   -2   4   3  0  0.441059   1.133636   -1.000580    4.777149  101.829662   4.880811   4.836712  0.028515   -1.546508
   -1   4   3  0  0.435416   1.148327   -0.449777    5.333455   94.820422   5.352386   5.421759  0.036381    1.906832
    0   4   3  0  0.435454   1.148228   -3.345674   -3.809920  228.712080   5.070406   5.221172  0.040314    3.739757
    1   4   3  0  0.441170   1.133350    4.932173    1.997276   22.045415   5.321226   5.457157  0.044247    3.072073
    2   4   3  0  0.452350   1.105338    4.006255   -1.784531  335.990076   4.385730   4.408006  0.035398    0.629299
    3   4   3  0  0.468603   1.067001    5.921735    0.194771    1.883826   5.924937   5.875047  0.039331   -1.268463
    4   4   3  0  0.489424   1.021610   -1.321788   -0.883751  213.766787   1.590013   1.585034  0.021632   -0.230172
    5   4   3  0  0.514257   0.972276   -2.377840   -1.565356  213.357317   2.846834   2.866236  0.023599    0.822179
    6   4   3  0  0.542553   0.921568    3.585621    3.659405   45.583483   5.123273   5.137593  0.032448    0.441345
    7   4   3  0  0.573800   0.871384   -4.613564   -4.378890  223.505102   6.360790   6.326369  0.037364   -0.921243
    8   4   3  0  0.607541   0.822989   -4.880564   -0.300146  183.519161   4.889785   4.936023  0.033431    1.383080
    9   4   3  0  0.643386   0.777139    1.280576    2.457604   62.477470   2.771226   2.763976  0.027532   -0.263324
   10   4   3  0  0.681001   0.734213    1.394912    0.946251   34.151356   1.685577   1.759073  0.033431    2.198417
   11   4   3  0  0.720110   0.694338   -0.989297   -1.494740  236.501329   1.792472   1.891814  0.038348    2.590566
   12   4   3  0  0.760482   0.657478    0.557471    3.143374   79.943274   3.192425   3.261511  0.032448    2.129157
   13   4   3  0  0.801926   0.623499    2.448079   -0.263828  353.848999   2.462254   2.408032  0.036381   -1.490396
   14   4   3  0  0.844285   0.592217    0.933138   -4.188544  282.559447   4.291229   4.363759  0.037364    1.941146
   17   4   3  0  0.975644   0.512482   -2.393485    1.245521  152.508442   2.698165   2.816089  0.044247    2.665120
   18   4   3  0  1.020551   0.489931    1.473478    2.195007   56.127081   2.643708   2.816089  0.048180    3.577834
   19   4   3  0  1.065903   0.469086   -1.257628   -0.777306  211.719099   1.478456   1.523088  0.069812    0.639303
   20   4   3  0  1.111643   0.449785   -1.657590   -1.494158  222.031606   2.231617   2.305772  0.057030    1.300288
   21   4   3  0  1.157726   0.431881    1.042410    0.618654   30.688483   1.212168   1.390346  0.086528    2.059194
   22   4   3  0  1.204113   0.415243   -0.306870   -0.814302  249.351085   0.870205   0.983271  0.127825    0.884541
  -22   5   3  0  1.198505   0.417187   -0.099242    1.328512   94.272148   1.332214   1.390346  0.117993    0.492673
  -21   5   3  0  1.154079   0.433246    0.211092   -1.165739  280.263916   1.184697   1.390346  0.101277    2.030561
  -20   5   3  0  1.110118   0.450403   -0.393913   -2.198140  259.840275   2.233157   2.388366  0.053097    2.923155
  -19   5   3  0  1.066679   0.468744    0.806052    1.502965   61.794999   1.705468   1.674511  0.063913   -0.484364
  -18   5   3  0  1.023829   0.488363   -2.348339    1.574020  146.167261   2.827054   2.849521  0.046214    0.486157
  -17   5   3  0  0.981644   0.509350    0.588762   -2.403201  283.765795   2.474271   2.526024  0.048180    1.074165
  -16   5   3  0  0.940214   0.531794    2.238638    2.798003   51.337247   3.583339   3.545677  0.041297   -0.911971
  -15   5   3  0  0.899643   0.555776    2.382880    3.665022   56.969371   4.371556   4.495517  0.043264    2.865223
  -14   5   3  0  0.860054   0.581359   -1.210107   -4.179782  253.853512   4.351430   4.397190  0.041297    1.108068
  -13   5   3  0  0.821587   0.608578   -2.596118    0.063834  178.591487   2.596903   2.564372  0.041297   -0.787716
  -12   5   3  0  0.784409   0.637423    2.783449   -1.415738  333.040863   3.122803   3.185800  0.034415    1.830515
  -11   5   3  0  0.748710   0.667815   -3.016357   -2.270770  216.973124   3.775554   3.820993  0.035398    1.283669
  -10   5   3  0  0.714714   0.699581   -2.308310   -0.869026  200.630220   2.466475   2.507342  0.034415    1.187490
   -9   5   3  0  0.682673   0.732415    1.426195    5.204646   74.675786   5.396515   5.457157  0.039331    1.541839
   -8   5   3  0  0.652876   0.765842    1.878571    2.324545   51.056740   2.988735   2.900651  0.028515   -3.089050
   -7   5   3  0  0.625645   0.799176   -2.355493   -4.705382  243.407659   5.262030   5.212322  0.041297   -1.203664
   -6   5   3  0  0.601326   0.831495    0.038592    1.332276   88.340777   1.332835   1.390346  0.031465    1.827797
   -5   5   3  0  0.580288   0.861641    5.468111   -3.103231  330.424470   6.287311   6.164129  0.040314   -3.055551
   -4   5   3  0  0.562897   0.888262   -0.045962    1.719615   91.531054   1.720229   1.674511  0.025565   -1.788307
   -3   5   3  0  0.549500   0.909918   -2.303033    5.509689  112.684779   5.971653   5.932077  0.040314   -0.981698
   -2   5   3  0  0.540395   0.925250    3.976489    2.356902   30.655610   4.622494   4.526982  0.035398   -2.698257
   -1   5   3  0  0.535799   0.933186   -4.843948   -5.189235  226.971026   7.098732   7.191648  0.060963    1.524135
    0   5   3  0  0.535830   0.933132   -2.557546   -5.339917  244.407973   5.920790   5.742305  0.055063   -3.241444
    1   5   3  0  0.540486   0.925094   -1.232017    2.890298  113.086590   3.141924   3.077640  0.039331   -1.634446
    2   5   3  0  0.549649   0.909671   -2.648939   -2.279193  220.709280   3.494510   3.490614  0.037364   -0.104274
    3   5   3  0  0.563101   0.887940    4.673399   -1.915221  337.715533   5.050617   4.817047  0.046214   -5.054125
    4   5   3  0  0.580542   0.861264   -1.385022    3.453696  111.852065   3.721062   3.652854  0.037364   -1.825504
    5   5   3  0  0.601626   0.831081    5.698098    4.197885   36.379700   7.077469   6.938947  0.051130   -2.709207
    6   5   3  0  0.625986   0.798741    0.290961   -3.286390  275.059506   3.299245   3.261511  0.032448   -1.162894
    7   5   3  0  0.653253   0.765400   -4.933749    0.570018  173.409589   4.966568   4.826880  0.036381   -3.839595
    8   5   3  0  0.683081   0.731977    0.449393    5.539234   85.361799   5.557433   5.474856  0.038348   -2.153398
    9   5   3  0  0.715150   0.699154    3.978939   -2.617536  326.661166   4.762714   4.725603  0.037364   -0.993241
   10   5   3  0  0.749170   0.667405   -0.702062   -5.464410  262.678803   5.509326   5.412909  0.041297   -2.334683
   11   5   3  0  0.784890   0.637032   -4.901908    2.727385  150.908765   5.609575   5.571216  0.042281   -0.907235
   12   5   3  0  0.822087   0.608208    0.563259    1.264105   65.983245   1.383915   1.458192  0.053097    1.398889
   13   5   3  0  0.860569   0.581011    0.735487   -6.797601  276.175266   6.837274   6.719677  0.049164   -2.391958
   14   5   3  0  0.900172   0.555449   -0.104972    2.513261   92.391705   2.515452   2.468011  0.039331   -1.206198
   15   5   3  0  0.940755   0.531488    1.223573    3.520455   70.834538   3.727028   3.626305  0.042281   -2.382242
   17   5   3  0  1.024390   0.488096    0.896223    1.032674   49.046375   1.367344   1.458192  0.079645    1.140651
   18   5   3  0  1.067248   0.468495    1.150527   -0.218457  349.248900   1.171084   1.204508  0.092428    0.361622
   19   5   3  0  1.110694   0.450169   -1.813508   -1.262650  214.847448   2.209773   2.448346  0.060963    3.913421
   20   5   3  0  1.154662   0.433027    0.164889   -1.022493  279.160771   1.035703   1.424760  0.091444    4.254588
   21   5   3  0  1.199093   0.416982   -0.341327    0.129014  159.294450   0.364895   0.933125  0.180922    3.140742
   22   5   3  0  1.243938   0.401949    0.063660   -0.418407  278.651118   0.423222   0.933125  0.207470    2.457713
  -21   6   3  0  1.204598   0.415076    0.292612   -1.297046  282.713042   1.329643   1.390346  0.093411    0.649853
  -20   6   3  0  1.162549   0.430089   -1.032428    0.748632  144.053450   1.275288   1.354948  0.114059    0.698412
  -19   6   3  0  1.121144   0.445973   -2.023722    0.298242  171.616503   2.045580   2.263491  0.063913    3.409507
  -18   6   3  0  1.080456   0.462768    1.989423   -2.056873  314.044980   2.861561   3.061907  0.061946    3.234207
  -17   6   3  0  1.040569   0.480506    1.894769   -0.781063  337.597531   2.049441   2.085519  0.069812    0.516777
  -16   6   3  0  1.001579   0.499212   -1.622064    2.953224  118.777883   3.369366   3.334274  0.058013   -0.604901
  -15   6   3  0  0.963596   0.518890    0.024377   -1.990805  270.701532   1.990954   2.062904  0.056046    1.283741
  -13   6   3  0  0.891159   0.561067   -1.159953    0.924142  141.455457   1.483081   1.523088  0.066862    0.598344
  -12   6   3  0  0.857004   0.583428   -0.320327    3.358963   95.447520   3.374203   3.334274  0.043264   -0.922919
  -11   6   3  0  0.824455   0.606461    2.465222    0.890639   19.863846   2.621174   2.544707  0.043264   -1.767471
  -10   6   3  0  0.793709   0.629954   -0.689838   -2.198989  252.583005   2.304654   2.285123  0.042281   -0.461942
   -9   6   3  0  0.764984   0.653608   -0.319405    3.104645   95.873904   3.121032   3.093372  0.039331   -0.703251
   -8   6   3  0  0.738516   0.677033   -1.262313   -8.366060  261.419648   8.460756   8.209334  0.063913   -3.933849
   -7   6   3  0  0.714556   0.699735    1.186833   -3.770329  287.473079   3.952715   3.871140  0.041297   -1.975302
   -6   6   3  0  0.693363   0.721123    0.973250    6.925957   82.001052   6.994004   6.812105  0.062929   -2.890532
   -5   6   3  0  0.675198   0.740523   -1.635861   -2.326641  234.888954   2.844170   2.900651  0.038348    1.472872
   -4   6   3  0  0.660312   0.757218    0.444133   -1.537121  286.116008   1.599999   1.645013  0.038348    1.173853
   -3   6   3  0  0.648929   0.770500    1.793299    9.424303   79.226297   9.593405   8.974319  0.089478   -6.918888
   -2   6   3  0  0.641237   0.779742   -1.987598    2.662488  126.742040   3.322558   3.124837  0.038348   -5.156020
   -1   6   3  0  0.637369   0.784474   -3.040905   -8.185284  249.619528   8.731894   8.125755  0.093411   -6.488957
    0   6   3  0  0.637395   0.784443    4.946924    2.486005   26.681154   5.536450   5.331298  0.063913   -3.209884
    1   6   3  0  0.641314   0.779649   -4.044343    2.438418  148.913358   4.722562   4.559430  0.057030   -2.860479
    2   6   3  0  0.649056   0.770350    3.542683   -8.675584  292.212699   9.371039   9.286999  0.107177   -0.784121
    3   6   3  0  0.660486   0.757018    3.686128    2.819051   37.407787   4.640538   4.580079  0.053097   -1.138659
    4   6   3  0  0.675417   0.740283   -4.276147    1.626597  159.173758   4.575069   4.463069  0.058013   -1.930593
    5   6   3  0  0.693623   0.720852   -1.587711   -5.301022  253.326493   5.533684   5.492554  0.056046   -0.733853
    6   6   3  0  0.714854   0.699443   -1.297399    2.179211  120.767579   2.536179   2.507342  0.042281   -0.682032
    7   6   3  0  0.738850   0.676728    0.448061    4.670692   84.520360   4.692134   4.836712  0.053097    2.722923
    8   6   3  0  0.765349   0.653297    1.583334    1.062140   33.854696   1.906591   1.839701  0.055063   -1.214787
    9   6   3  0  0.794102   0.629642    4.237695   -2.242868  332.109254   4.794634   4.877026  0.050147    1.643029
   10   6   3  0  0.824873   0.606154   -3.752876    0.217760  176.679153   3.759188   3.782645  0.042281    0.554790
   11   6   3  0  0.857444   0.583128   -1.731197    2.572598  123.938073   3.100855   2.998978  0.042281   -2.409550
   12   6   3  0  0.891619   0.560777    1.584897   -3.794356  292.670226   4.112060   3.982249  0.051130   -2.538826
   13   6   3  0  0.927221   0.539246    0.220051   -2.065467  276.081253   2.077155   2.131733  0.060963    0.895251
   14   6   3  0  0.964090   0.518624    0.444129    2.796654   80.976363   2.831700   2.883935  0.061946    0.843239
   15   6   3  0  1.002087   0.498959   -0.917656   -0.101505  186.312010   0.923252   1.076682  0.108160    1.418548
   16   6   3  0  1.041089   0.480266   -0.017045   -1.276306  269.234867   1.276420   1.243838  0.101277   -0.321710
   17   6   3  0  1.080987   0.462540    0.719296   -0.496529  325.382763   0.874029   1.076682  0.103244    1.962864
   18   6   3  0  1.121685   0.445758   -0.517884    2.168166  103.433861   2.229158   2.367718  0.077678    1.783755
   19   6   3  0  1.163100   0.429886   -0.648691   -0.545821  220.077890   0.847773   0.933125  0.150441    0.567343
   20   6   3  0  1.205157   0.414884    0.976239   -0.271062  344.482190   1.013172   1.282186  0.124875    2.154258
  -19   7   3  0  1.182281   0.422911    1.451672   -0.341333  346.768356   1.491261   1.523088  0.098327    0.323681
  -18   7   3  0  1.143769   0.437151    1.222925   -0.561273  335.346795   1.345576   1.424760  0.112093    0.706421
  -17   7   3  0  1.106168   0.452011   -1.246588    0.719246  150.016269   1.439200   1.759073  0.093411    3.424362
  -16   7   3  0  1.069573   0.467476    0.075450   -1.369971  273.152332   1.372047   1.585034  0.100294    2.123626
  -15   7   3  0  1.034090   0.483517    1.513756   -1.065107  324.869052   1.850921   1.916396  0.083578    0.783397
  -14   7   3  0  0.999838   0.500081   -0.636346    0.124999  168.886707   0.648506   0.822998  0.158307    1.102239
  -13   7   3  0  0.966948   0.517091   -2.217019    1.632287  143.637522   2.753095   2.746277  0.061946   -0.110060
  -12   7   3  0  0.935564   0.534437    3.400934    1.851025   28.558108   3.872034   3.982249  0.060963    1.807920
  -11   7   3  0  0.905842   0.551972   -1.608877   -3.206598  243.355263   3.587584   3.639088  0.060963    0.844845
  -10   7   3  0  0.877951   0.569508   -2.231337    2.555658  131.124103   3.392676   3.334274  0.057030   -1.024072
   -9   7   3  0  0.852071   0.586805    0.674857    0.145195   12.142014   0.690300   0.695173  0.138641    0.035148
   -8   7   3  0  0.828390   0.603580   -0.880623   -3.409635  255.518404   3.521521   3.319524  0.057030   -3.541944
   -7   7   3  0  0.807102   0.619500    1.984226    5.368131   69.714137   5.723110   5.376528  0.067846   -5.108372
   -6   7   3  0  0.788401   0.634195    0.751613   -1.083020  304.760534   1.318277   1.282186  0.075712   -0.476695
   -5   7   3  0  0.772475   0.647270    1.262764   -7.925067  279.053287   8.025040   7.877971  0.134708   -1.091759
   -4   7   3  0  0.759497   0.658330   -1.184723    5.684668  101.772321   5.806808   5.665610  0.100294   -1.407842
   -3   7   3  0  0.749622   0.667003    0.894369    3.030668   73.558345   3.159880   3.334274  0.088494    1.970671
   -2   7   3  0  0.742973   0.672972   -1.979287   -6.473278  252.998325   6.769114   6.425679  0.149457   -2.297879
   -1   7   3  0  0.739638   0.676007   -1.181322    0.063491  176.923540   1.183027   1.282186  0.170106    0.582925
    0   7   3  0  0.739660   0.675986    2.240231    5.675365   68.459419   6.101508   5.640045  0.115043   -4.011231
    1   7   3  0  0.743040   0.672912   -0.005370   -2.084919  269.852438   2.084926   1.865266  0.054080   -4.061764
    2   7   3  0  0.749732   0.666905   -0.455059    1.344196  108.702830   1.419134   1.354948  0.053097   -1.208844
    3   7   3  0  0.759649   0.658199   -3.790583    3.319739  138.788580   5.038769   4.857361  0.066862   -2.713144
    4   7   3  0  0.772666   0.647110    1.628918   -6.792205  283.486073   6.984799   6.755075  0.086528   -2.654916
    5   7   3  0  0.788630   0.634011    2.078179    2.184148   46.424176   3.014851   2.982262  0.057030   -0.571438
    7   7   3  0  0.828688   0.603364    1.464070   -2.356244  301.855054   2.774056   2.763976  0.054080   -0.186389
    8   7   3  0  0.852399   0.586580    3.297879    0.924183   15.654756   3.424926   3.420801  0.058013   -0.071102
    9   7   3  0  0.878306   0.569277   -3.066440   -0.451118  188.369016   3.099446   3.030443  0.057030   -1.209952
   10   7   3  0  0.906223   0.551741   -4.126329    1.172284  164.140227   4.289620   4.331311  0.057030    0.731037
   11   7   3  0  0.935968   0.534207    1.400180    0.982924   35.068773   1.710744   1.813153  0.071779    1.426727
   13   7   3  0  1.000281   0.499860    0.967788    0.419888   23.454275   1.054950   1.243838  0.120942    1.561804
   15   7   3  0  1.070048   0.467269    0.631302   -0.890681  305.328465   1.091721   1.390346  0.121926    2.449236
   16   7   3  0  1.106657   0.451811    0.216494   -1.488513  278.275253   1.504174   1.703026  0.102260    1.944566
   19   7   3  0  1.222140   0.409119   -0.015120   -1.072277  269.192123   1.072384   1.031452  0.187805   -0.217950
  -18   8   3  0  1.212723   0.412295   -1.238917    0.179180  171.770601   1.251807   1.585034  0.210420    1.583625
  -15   8   3  0  1.109879   0.450500    1.075887    0.546493   26.928118   1.206726   1.076682  0.134708   -0.965370
  -14   8   3  0  1.078038   0.463806   -1.532927   -0.788337  207.215360   1.723758   1.523088  0.120942   -1.659221
  -13   8   3  0  1.047606   0.477279    2.416306    0.678139   15.676844   2.509663   2.526024  0.074729    0.218942
  -12   8   3  0  1.018710   0.490817    2.211407   -0.663231  343.305305   2.308722   2.154348  0.087511   -1.764048
  -11   8   3  0  0.991484   0.504295   -2.455274   -0.646349  194.748456   2.538924   2.326420  0.074729   -2.843678
   -9   8   3  0  0.942611   0.530442   -1.600137    1.182767  143.529447   1.989818   2.131733  0.138641    1.023612
   -8   8   3  0  0.921260   0.542735    1.224365   -0.525263  336.780237   1.332280   1.319550  0.139625   -0.091172
   -7   8   3  0  0.902166   0.554222   -0.417312   -0.717988  239.833839   0.830455   1.163210  0.190755    1.744412
   -6   8   3  0  0.885475   0.564669   -2.201175   -0.923423  202.758722   2.387023   2.583054  0.142574    1.374938
   -5   8   3  0  0.871325   0.573839    0.394068    2.238940   80.017797   2.273354   2.448346  0.110126    1.589007
   -4   8   3  0  0.859840   0.581503    1.299746    0.696508   28.185960   1.474606   1.354948  0.135691   -0.881836
   -1   8   3  0  0.842350   0.593578    3.926039   -0.831618  348.040317   4.013150   3.883922  0.129792   -0.995655
    0   8   3  0  0.842369   0.593564    0.432936    0.770858   60.680167   0.884113   1.204508  0.216320    1.481117
    1   8   3  0  0.845339   0.591479   -5.378311    0.155449  178.344445   5.380557   5.294917  0.164206   -0.521539
    2   8   3  0  0.851227   0.587387   -1.604026    1.271030  141.606706   2.046562   2.448346  0.117993    3.405160
    3   8   3  0  0.859974   0.581413    0.730629   -2.578745  285.818877   2.680250   2.763976  0.099310    0.843070
    4   8   3  0  0.871494   0.573727    1.131551    0.661167   30.297813   1.310553   1.282186  0.124875   -0.227164
    5   8   3  0  0.885679   0.564539   -0.947452    1.845274  117.178139   2.074295   2.220227  0.111110    1.313401
    6   8   3  0  0.902403   0.554076   -0.071107   -2.504570  268.373758   2.505579   2.285123  0.069812   -3.157846
    7   8   3  0  0.921527   0.542578    3.281037    1.362527   22.551804   3.552700   3.231030  0.062929   -5.111610
    9   8   3  0  0.966391   0.517389   -2.276771    0.687749  163.191898   2.378379   2.305772  0.075712   -0.958994
   10   8   3  0  0.991831   0.504118    1.157574   -1.491114  307.822717   1.887697   1.966543  0.093411    0.844082
   12   8   3  0  1.047998   0.477100    0.357379    1.215271   73.612777   1.266730   1.163210  0.124875   -0.828982
   13   8   3  0  1.078449   0.463629   -0.802671   -1.278553  237.879559   1.509628   1.523088  0.129792    0.103697
   14   8   3  0  1.110307   0.450326   -1.071957   -0.185672  189.826609   1.087918   1.319550  0.146507    1.581025
   15   8   3  0  1.143456   0.437271   -0.136223    0.901286   98.594781   0.911522   1.120929  0.176989    1.183165
   17   8   3  0  1.213197   0.412134    1.118483   -0.393189  340.631521   1.185581   1.243838  0.236968    0.245845
  -15   9   3  0  1.189952   0.420185   -0.931662   -0.721788  217.766087   1.178546   1.966543  0.209437    3.762454
  -13   9   3  0  1.132092   0.441660    1.373512    0.103205    4.297096   1.377384   2.176963  0.171089    4.673462
  -12   9   3  0  1.105407   0.452322   -1.479573    1.375618  137.085174   2.020262   2.176963  0.181905    0.861441
  -11   9   3  0  1.080368   0.462805   -0.037063   -0.338969  263.760059   0.340989   1.354948  0.320546    3.163219
   -9   9   3  0  1.035698   0.482766    1.858479    0.302070    9.231898   1.882868   2.154348  0.204520    1.327397
   -8   9   3  0  1.016305   0.491979    0.508834   -1.157831  293.724105   1.264708   1.243838  0.268433   -0.077744
   -7   9   3  0  0.999029   0.500486   -3.409067    0.768862  167.290477   3.494694   3.448333  0.141591   -0.327430
   -6   9   3  0  0.983982   0.508139    0.543348   -0.635939  310.510659   0.836449   1.031452  0.220253    0.885360
   -5   9   3  0  0.971268   0.514791    1.795277    0.194407    6.180379   1.805772   1.554552  0.161257   -1.557888
    1   9   3  0  0.948025   0.527412    1.468730   -0.252958  350.227862   1.490354   1.585034  0.161257    0.587135
    2   9   3  0  0.953280   0.524505    2.779905    1.019425   20.138595   2.960929   2.798391  0.129792   -1.252301
    3   9   3  0  0.961098   0.520238   -1.138194   -1.113003  224.358894   1.591936   1.703026  0.147491    0.753199
    4   9   3  0  0.971420   0.514710    0.621683   -1.106603  299.327040   1.269275   1.585034  0.152407    2.071808
    5   9   3  0  0.984166   0.508045   -1.869332   -0.411478  192.413988   1.914083   2.220227  0.172073    1.779156
    6   9   3  0  0.999242   0.500379    0.144008    1.185592   83.074495   1.194306   1.458192  0.241885    1.090958
    7   9   3  0  1.016547   0.491861   -0.200297   -1.236747  260.800536   1.252862   1.645013  0.176006    2.228062
    8   9   3  0  1.035967   0.482641   -1.240290    0.596880  154.301171   1.376439   1.390346  0.205504    0.067672
    9   9   3  0  1.057387   0.472864    0.985308    0.403470   22.268404   1.064716   1.120929  0.276299    0.203451
   10   9   3  0  1.080687   0.462669    0.272322   -1.252318  282.268224   1.281585   1.458192  0.159290    1.108713
   11   9   3  0  1.105748   0.452182    1.140416    1.972552   59.965969   2.278488   2.544707  0.126842    2.098817
   12   9   3  0  1.132455   0.441519    0.799143    0.188524   13.273831   0.821079   1.031452  0.234019    0.898956
   13   9   3  0  1.160692   0.430777   -1.170562   -0.656200  209.274353   1.341944   1.424760  0.193704    0.427540
  -11  10   3  0  1.171757   0.426710   -0.115845   -1.804109  266.325985   1.807824   1.916396  0.211403    0.513576
  -10  10   3  0  1.150332   0.434657    0.817662    1.193946   55.595082   1.447093   1.354948  0.235002   -0.392102
    5  10   3  0  1.083698   0.461383    0.097775    1.406412   86.023130   1.409807   1.076682  0.251717   -1.323407
    7  10   3  0  1.113188   0.449160   -1.140936   -1.403640  230.894375   1.808850   1.891814  0.161257    0.514486
    8  10   3  0  1.130950   0.442106    1.846827    0.273996    8.438876   1.867042   2.241859  0.155357    2.412620
    9  10   3  0  1.150603   0.434555   -0.632144   -0.724912  228.910654   0.961823   1.163210  0.249751    0.806354
   11  10   3  0  1.195199   0.418341    0.920820    0.700906   37.277524   1.157229   1.458192  0.265483    1.133641
  -25   0   4  0  1.225019   0.408157    0.800584    0.000000    0.000000   0.800584   1.076682  0.157323    1.754975
  -24   0   4  0  1.175611   0.425311    0.630419    0.000000    0.000000   0.630419   0.933125  0.145524    2.080108
  -21   0   4  0  1.027669   0.486538    2.987266    0.000000    0.000000   2.987266   3.155318  0.059980    2.801829
  -20   0   4  0  0.978473   0.511000   -3.789298    0.000000  180.000000   3.789298   3.944885  0.058013    2.681928
  -19   0   4  0  0.929350   0.538010   -2.154224    0.000000  180.000000   2.154224   2.198595  0.058996    0.752106
  -18   0   4  0  0.880314   0.567979   -2.499028    0.000000  180.000000   2.499028   2.468011  0.047197   -0.657174
  -17   0   4  0  0.831380   0.601409    2.723832    0.000000    0.000000   2.723832   2.798391  0.046214    1.613341
  -16   0   4  0  0.782567   0.638923    1.345124    0.000000    0.000000   1.345124   1.390346  0.065879    0.686432
  -15   0   4  0  0.733899   0.681292    0.517475    0.000000    0.000000   0.517475   0.538833  0.125859    0.169699
  -14   0   4  0  0.685408   0.729493    4.017913    0.000000    0.000000   4.017913   3.982249  0.039331   -0.906757
  -13   0   4  0  0.637132   0.784767   -1.634059    0.000000  180.000000   1.634059   1.731541  0.044247    2.203134
  -12   0   4  0  0.589126   0.848715   -3.020953    0.000000  180.000000   3.020953   3.046175  0.035398    0.712544
  -11   0   4  0  0.541461   0.923428   10.378191    0.000000    0.000000  10.378191  10.405962  0.065879    0.421539
  -10   0   4  0  0.494236   1.011663    5.095866    0.000000    0.000000   5.095866   5.147426  0.038348    1.344535
   -9   0   4  0  0.447590   1.117095  -27.016120    0.000000  180.000000  27.016120  26.965237  0.148474   -0.342708
   -8   0   4  0  0.401724   1.244635    5.429226    0.000000    0.000000   5.429226   5.656761  0.039331    5.785149
   -7   0   4  0  0.356941   1.400793  -10.495162    0.000000  180.000000  10.495162  10.419728  0.065879   -1.145037
   -6   0   4  0  0.313703   1.593865    1.584887    0.000000    0.000000   1.584887   1.674511  0.022615    3.962992
   -5   0   4  0  0.272747   1.833203   -1.370779    0.000000  180.000000   1.370779   1.458192  0.026548    3.292594
   -4   0   4  0  0.235267   2.125247   49.865915    0.000000    0.000000  49.865915  49.719122  0.357911   -0.410140
   -3   0   4  0  0.203196   2.460679    4.834445    0.000000    0.000000   4.834445   4.926190  0.033431    2.744290
   -2   0   4  0  0.179458   2.786166  -20.951612    0.000000  180.000000  20.951612  20.767677  0.166173   -1.106891
   -1   0   4  0  0.167631   2.982737   21.779871    0.000000    0.000000  21.779871  21.960385  0.175022    1.031376
    0   0   4  0  0.170217   2.937431  -52.463282    0.000000  180.000000  52.463282  52.395587  0.409041   -0.165496
    1   0   4  0  0.186616   2.679293   -0.343110    0.000000  180.000000   0.343110   0.695173  0.048180    7.307204
    2   0   4  0  0.213673   2.340026  -20.127090    0.000000  180.000000  20.127090  20.363552  0.111110    2.128186
    3   0   4  0  0.247921   2.016770   33.911415    0.000000    0.000000  33.911415  34.060524  0.201571    0.739736
    4   0   4  0  0.286796   1.743397  -14.415470    0.000000  180.000000  14.415470  14.666477  0.085545    2.934226
    5   0   4  0  0.328661   1.521325   -1.214411    0.000000  180.000000   1.214411   1.163210  0.033431   -1.531540
    6   0   4  0  0.372508   1.342253   11.258904    0.000000    0.000000  11.258904  11.284023  0.066862    0.375686
    7   0   4  0  0.417714   1.196992   -5.176511    0.000000  180.000000   5.176511   5.492554  0.038348    8.241537
    8   0   4  0  0.463881   1.077862   -4.771704    0.000000  180.000000   4.771704   5.071714  0.038348    7.823443
    9   0   4  0  0.510750   0.978953   15.132965    0.000000    0.000000  15.132965  15.099117  0.086528   -0.391178
   10   0   4  0  0.558143   0.895828    3.166386    0.000000    0.000000   3.166386   3.171050  0.033431    0.139532
   11   0   4  0  0.605937   0.825168  -16.987780    0.000000  180.000000  16.987780  16.854256  0.119959   -1.113079
   12   0   4  0  0.654045   0.764474    1.439593    0.000000    0.000000   1.439593   1.523088  0.047197    1.769058
   13   0   4  0  0.702402   0.711843    3.481733    0.000000    0.000000   3.481733   3.420801  0.038348   -1.588920
   14   0   4  0  0.750959   0.665815    0.298668    0.000000    0.000000   0.298668   0.621428  0.131758    2.449632
   15   0   4  0  0.799681   0.625249   -4.020657    0.000000  180.000000   4.020657   3.994049  0.045230   -0.588274
   16   0   4  0  0.848539   0.589248    3.869975    0.000000    0.000000   3.869975   3.612539  0.045230   -5.691636
   17   0   4  0  0.897511   0.557096   -0.982604    0.000000  180.000000   0.982604   0.933125  0.109143   -0.453341
   18   0   4  0  0.946579   0.528218    0.847249    0.000000    0.000000   0.847249   1.120929  0.112093    2.441553
   20   0   4  0  1.044949   0.478492   -0.283145    0.000000  180.000000   0.283145   0.879045  0.154374    3.860116
   21   0   4  0  1.094230   0.456942    2.169285    0.000000    0.000000   2.169285   2.326420  0.078662    1.997605
   22   0   4  0  1.143564   0.437230   -1.272495    0.000000  180.000000   1.272495   1.319550  0.117009    0.402152
   23   0   4  0  1.192944   0.419131   -0.754454    0.000000  180.000000   0.754454   1.031452  0.173056    1.600625
   24   0   4  0  1.242366   0.402458   -1.247786    0.000000  180.000000   1.247786   1.390346  0.167156    0.852852
  -25   1   4  0  1.229432   0.406692    0.000640   -0.016160  272.268138   0.016173   0.879045  0.148474    5.811605
  -24   1   4  0  1.180209   0.423654    1.170157   -0.684362  329.678939   1.355588   1.354948  0.074729   -0.008561
  -23   1   4  0  1.131045   0.442069    0.093753    1.278328   85.805414   1.281761   1.491623  0.064896    3.233819
  -22   1   4  0  1.081948   0.462130    1.578796    1.353941   40.615672   2.079844   2.305772  0.046214    4.888747
  -21   1   4  0  1.032926   0.484062   -0.427176    0.492749  130.922774   0.652135   0.933125  0.098327    2.857697
  -20   1   4  0  0.983993   0.508134   -1.503770   -1.056344  215.086636   1.837712   2.039305  0.050147    4.020048
  -19   1   4  0  0.935160   0.534668   -0.616160    0.250437  157.880786   0.665110   0.762035  0.095377    1.016227
  -18   1   4  0  0.886446   0.564050    0.078033   -0.470571  279.415478   0.476997   0.538833  0.125859    0.491309
  -17   1   4  0  0.837870   0.596751    2.801044   -4.476462  302.035340   5.280583   5.193640  0.034415   -2.526354
  -16   1   4  0  0.789458   0.633346   -6.105240    2.622760  156.752046   6.644759   6.610534  0.039331   -0.870192
  -15   1   4  0  0.741243   0.674543    0.308997    0.124817   21.995788   0.333255   0.538833  0.098327    2.090757
  -14   1   4  0  0.693265   0.721225    2.751550   -1.388346  333.225925   3.081969   3.109104  0.027532    0.985624
  -13   1   4  0  0.645577   0.774501   -0.468595    2.821000   99.431265   2.859654   2.866236  0.025565    0.257481
  -12   1   4  0  0.598249   0.835772    1.968311    3.437329   60.203337   3.960994   3.944885  0.025565   -0.630122
  -11   1   4  0  0.551373   0.906827   11.373455   -5.869335  332.703749  12.798616  12.823827  0.055063    0.457851
  -10   1   4  0  0.505076   0.989950  -12.280129    8.443598  145.488279  14.902883  14.875914  0.059980   -0.449637
   -9   1   4  0  0.459531   1.088065   -3.863534   -2.736000  215.304599   4.734194   4.817047  0.025565    3.240848
   -8   1   4  0  0.414988   1.204854    4.495006   -6.513228  304.610913   7.913736   8.150337  0.035398    6.684063
   -7   1   4  0  0.371805   1.344789   -4.671794    7.379060  122.338519   8.733624   9.134592  0.038348   10.456153
   -6   1   4  0  0.330518   1.512777    3.792669   -2.375302  327.941590   4.475086   4.495517  0.023599    0.865771
   -5   1   4  0  0.291930   1.712737   -0.236029  -18.275858  269.260077  18.277382  18.495336  0.070796    3.078642
   -4   1   4  0  0.257261   1.943554   14.139122  -17.264974  309.315705  22.315782  22.480536  0.086528    1.904054
   -3   1   4  0  0.228301   2.190094  -32.290261   48.056027  123.898317  57.896828  57.538097  0.304814   -1.176885
   -2   1   4  0  0.207456   2.410154   17.861719   -9.700086  331.495134  20.325666  20.564140  0.079645    2.994206
   -1   1   4  0  0.197314   2.534030  -19.959389   11.297434  150.489227  22.934891  23.237655  0.088494    3.421273
    0   1   4  0  0.199515   2.506073   29.222265  -11.072588  339.247836  31.249688  31.429289  0.122909    1.461255
    1   1   4  0  0.213678   2.339969   19.990514    8.832691   23.837956  21.854910  22.024298  0.084561    2.003134
    2   1   4  0  0.237674   2.103726   -3.282922   16.317121  101.375749  16.644099  16.845407  0.066862    3.010780
    3   1   4  0  0.268882   1.859551   -0.394401  -17.397531  268.701329  17.402001  17.564178  0.069812    2.323054
    4   1   4  0  0.305098   1.638817  -18.117155    1.757816  174.458225  18.202231  18.186589  0.073745   -0.212104
    5   1   4  0  0.344747   1.450338    0.475474   -5.313406  275.113537   5.334638   5.331298  0.028515   -0.117126
    6   1   4  0  0.386775   1.292742  -10.397104   -4.314764  202.538288  11.256863  11.466912  0.050147    4.188680
    7   1   4  0  0.430485   1.161480    2.983205   -6.431744  294.883055   7.089911   7.104136  0.032448    0.438394
    8   1   4  0  0.475414   1.051715    8.156930   11.798518   55.341875  14.343658  14.544552  0.058996    3.405187
    9   1   4  0  0.521247   0.959239    8.031525   -1.637970  348.473026   8.196849   8.227032  0.038348    0.787088
   10   1   4  0  0.567764   0.880648   -9.209271   -1.045231  186.475229   9.268397   9.249635  0.043264   -0.433675
   11   1   4  0  0.614811   0.813258    3.044912    7.513759   67.940001   8.107285   8.137555  0.042281    0.715931
   12   1   4  0  0.662274   0.754974    4.532133    1.210055   14.948959   4.690891   4.704954  0.029498    0.476742
   13   1   4  0  0.710071   0.704155   -0.763833   -8.007668  264.551175   8.044016   7.860272  0.045230   -4.062382
   14   1   4  0  0.758137   0.659511   -4.447084    1.474116  161.660713   4.685038   4.570246  0.031465   -3.648277
   15   1   4  0  0.806426   0.620020   -1.569596    0.224884  171.846416   1.585625   1.615515  0.039331    0.759973
   16   1   4  0  0.854898   0.584865   -0.022698   -4.326204  269.699389   4.326264   4.274281  0.034415   -1.510482
   17   1   4  0  0.903526   0.553388   -1.624098    2.864581  119.551436   3.292950   3.261511  0.035398   -0.888140
   18   1   4  0  0.952284   0.525054    2.014948    0.719643   19.654301   2.139603   2.154348  0.047197    0.312408
   19   1   4  0  1.001153   0.499424    0.042901    0.325570   82.493286   0.328385   0.695173  0.124875    2.937233
   20   1   4  0  1.050119   0.476136    3.087425   -0.447272  351.756965   3.119655   3.231030  0.040314    2.762683
   21   1   4  0  1.099168   0.454889   -0.295912    0.957830  107.168010   1.002498   1.120929  0.086528    1.368714
   22   1   4  0  1.148290   0.435430   -1.105738    0.230603  168.219738   1.129529   1.319550  0.084561    2.247144
  -25   2   4  0  1.242578   0.402389    0.460218   -1.007695  294.546380   1.107813   1.076682  0.117009   -0.266053
  -23   2   4  0  1.145321   0.436559   -0.855446    1.409233  121.258986   1.648552   1.703026  0.067846    0.802910
  -22   2   4  0  1.096863   0.455845    0.301929   -1.553501  280.998544   1.582569   1.839701  0.052113    4.934078
  -21   2   4  0  1.048539   0.476854   -0.653544    0.779218  129.987175   1.017005   1.163210  0.070796    2.065169
  -19   2   4  0  0.952377   0.525002    0.957660    2.748812   70.792152   2.910856   2.949814  0.037364    1.042675
  -18   2   4  0  0.904590   0.552736    2.159423   -1.722623  321.419802   2.762343   2.780692  0.034415    0.533178
  -17   2   4  0  0.857044   0.583401   -3.727917    1.540443  157.548697   4.033649   4.054028  0.034415    0.592160
  -16   2   4  0  0.809779   0.617452   -0.629825    2.456149  104.382348   2.535616   2.507342  0.032448   -0.871357
  -15   2   4  0  0.762849   0.655438    6.673451   -1.756223  345.256020   6.900672   6.932064  0.041297    0.760146
  -14   2   4  0  0.716320   0.698012   -3.796462   -5.722829  236.440142   6.867597   6.812105  0.042281   -1.312473
  -13   2   4  0  0.670274   0.745963   -5.078614   -3.116751  211.537489   5.958729   5.924211  0.034415   -1.003024
  -12   2   4  0  0.624820   0.800231    6.522825    0.617564    5.408496   6.551995   6.574153  0.038348    0.577834
  -11   2   4  0  0.580095   0.861927   -0.174951   -0.088544  206.844337   0.196082   0.439522  0.076695    3.174132
  -10   2   4  0  0.536283   0.932344  -10.326209    5.604865  151.507751  11.749260  11.733378  0.052113   -0.304744
   -9   2   4  0  0.493626   1.012912    7.980237    2.406554   16.781435   8.335208   8.509231  0.038348    4.538063
   -8   2   4  0  0.452452   1.105090    5.109962   12.762665   68.179647  13.747630  13.930007  0.057030    3.197921
   -7   2   4  0  0.413204   1.210057   -1.681998  -11.912086  261.962912  12.030250  12.146352  0.047197    2.459962
   -6   2   4  0  0.376484   1.328079   -0.011981    5.925503   90.115845   5.925515   5.940926  0.028515    0.540464
   -5   2   4  0  0.343105   1.457278    3.255493  -18.367974  280.050584  18.654241  18.607429  0.074729   -0.626425
   -4   2   4  0  0.314135   1.591671  -13.093342    7.957481  148.710849  15.321785  15.506191  0.058996    3.125719
   -3   2   4  0  0.290894   1.718841  -11.045522    2.702436  166.251888  11.371312  11.433481  0.046214    1.345250
   -2   2   4  0  0.274838   1.819256    8.046023  -13.168331  301.425477  15.431896  15.537656  0.062929    1.680611
   -1   2   4  0  0.267265   1.870800   15.233325   -1.573661  354.102045  15.314392  15.509141  0.062929    3.094722
    0   2   4  0  0.268895   1.859465   10.187980  -12.118957  310.052584  15.832374  15.961446  0.068829    1.875257
    1   2   4  0  0.279564   1.788497  -11.086601   46.824837  103.320485  48.119415  47.748646  0.238935   -1.551756
    2   2   4  0  0.298306   1.676130   -1.239183  -11.390612  263.791217  11.457819  11.708797  0.052113    4.815999
    3   2   4  0  0.323721   1.544539   -6.638702    4.500683  145.864836   8.020506   8.249648  0.037364    6.132644
    4   2   4  0  0.354377   1.410929    0.915577   -1.415471  302.896231   1.685775   1.703026  0.019665    0.877216
    5   2   4  0  0.389035   1.285230    2.596011   -3.305477  308.144908   4.203029   4.342127  0.023599    5.894357
    6   2   4  0  0.426723   1.171720   -0.169632  -11.473091  269.152932  11.474345  11.538691  0.048180    1.335528
    7   2   4  0  0.466707   1.071336    0.475943    0.689775   55.394462   0.838040   0.983271  0.034415    4.220057
    8   2   4  0  0.508445   0.983390    4.922706    4.099835   39.788948   6.406378   6.625283  0.032448    6.746338
    9   2   4  0  0.551540   0.906553   -2.900636   -3.619296  231.290037   4.638210   4.746251  0.027532    3.924253
   10   2   4  0  0.595696   0.839354   -2.754140    3.064473  131.947042   4.120229   4.054028  0.026548   -2.493575
   11   2   4  0  0.640695   0.780402    2.410747    2.155285   41.797740   3.233722   3.246762  0.026548    0.491208
   12   2   4  0  0.686371   0.728469   -0.430346   -1.275095  251.350422   1.345758   1.354948  0.035398    0.259627
   13   2   4  0  0.732597   0.682503   -0.592064   -1.693024  250.724868   1.793564   1.786604  0.038348   -0.181485
   14   2   4  0  0.779275   0.641622   -1.142950    5.999298  100.786383   6.107202   6.021554  0.038348   -2.233449
   15   2   4  0  0.826330   0.605085    0.821769   -2.718320  286.820460   2.839818   2.816089  0.034415   -0.689499
   16   2   4  0  0.873699   0.572280    0.225947    1.420200   80.960264   1.438062   1.424760  0.051130   -0.260146
   17   2   4  0  0.921334   0.542691    0.299183   -1.577462  280.739218   1.605583   1.645013  0.047197    0.835433
   18   2   4  0  0.969197   0.515891    0.148435   -1.423401  275.953407   1.431120   1.491623  0.058013    1.042922
   19   2   4  0  1.017254   0.491519    1.445875   -1.141560  321.707873   1.842203   2.062904  0.056046    3.937806
   20   2   4  0  1.065480   0.469272   -0.932470   -0.859847  222.679696   1.268400   1.390346  0.069812    1.746767
   21   2   4  0  1.113853   0.448892   -1.877673    1.873322  135.066474   2.652356   2.798391  0.046214    3.159987
   22   2   4  0  1.162355   0.430161    0.565745    0.271327   25.622060   0.627443   0.879045  0.126842    1.983579
   23   2   4  0  1.210969   0.412892    0.452675    0.992908   65.491343   1.091229   1.031452  0.126842   -0.471271
  -24   3   4  0  1.216370   0.411059    0.342370    0.851246   68.090047   0.917516   0.879045  0.137658   -0.279474
  -23   3   4  0  1.168728   0.427816    0.445728   -2.363364  280.680477   2.405028   2.388366  0.055063   -0.302597
  -22   3   4  0  1.121281   0.445918    0.465955    0.089239   10.841967   0.474424   0.822998  0.146507    2.379227
  -21   3   4  0  1.074057   0.465525    0.477551   -0.685154  304.876415   0.835159   1.120929  0.086528    3.302639
  -20   3   4  0  1.027085   0.486815    1.183896   -1.437399  309.476141   1.862183   1.991125  0.058013    2.222636
  -19   3   4  0  0.980401   0.509996   -1.050277    2.726194  111.069375   2.921509   2.982262  0.044247    1.373033
  -18   3   4  0  0.934049   0.535304   -2.506849    0.556585  167.481914   2.567894   2.526024  0.040314   -1.038583
  -17   3   4  0  0.888080   0.563012    1.328255    2.116721   57.891499   2.498954   2.564372  0.039331    1.663281
  -16   3   4  0  0.842559   0.593430    1.151517    1.450657   51.557807   1.852133   1.916396  0.040314    1.594055
  -15   3   4  0  0.797560   0.626912   -3.969450   -1.321857  198.418156   4.183759   4.182837  0.032448   -0.028420
  -14   3   4  0  0.753178   0.663854   -2.697343   -9.344233  253.898477   9.725757   9.788467  0.057030    1.099613
  -13   3   4  0  0.709529   0.704693    6.678272    6.090579   42.364793   9.038499   8.957603  0.052113   -1.552308
  -12   3   4  0  0.666756   0.749900    1.514945    4.010630   69.306827   4.287215   4.274281  0.028515   -0.453591
  -11   3   4  0  0.625039   0.799950   -1.864312   -4.458987  247.310088   4.833035   4.906525  0.029498    2.491328
  -10   3   4  0  0.584605   0.855279    1.256272   -2.821543  294.000683   3.088580   3.061907  0.021632   -1.233011
   -9   3   4  0  0.545738   0.916190    6.007723    6.561734   47.523731   8.896577   9.011683  0.042281    2.722421
   -8   3   4  0  0.508799   0.982707   -7.169221   -6.375748  221.647407   9.594159   9.658676  0.042281    1.525912
   -7   3   4  0  0.474237   1.054326   -1.316045   -0.947567  215.754309   1.621684   1.585034  0.018682   -1.961771
   -6   3   4  0  0.442610   1.129664   -0.092296    8.618277   90.613577   8.618771   8.599692  0.037364   -0.510606
   -5   3   4  0  0.414589   1.206012  -13.004669   -2.058448  188.994458  13.166572  13.159122  0.052113   -0.142955
   -4   3   4  0  0.390953   1.278927    3.069218   15.019186   78.450443  15.329581  15.235791  0.058013   -1.616696
   -3   3   4  0  0.372535   1.342156    6.293280  -19.673247  287.738969  20.655315  20.631985  0.082595   -0.282460
   -2   3   4  0  0.360137   1.388359   17.067276    1.799421    6.018520  17.161872  17.053860  0.075712   -1.426609
   -1   3   4  0  0.354392   1.410866  -10.098353   -7.015406  214.788015  12.296042  12.308592  0.055063    0.227923
    0   3   4  0  0.355623   1.405985    6.362268    4.426928   34.830571   7.750881   7.686233  0.037364   -1.730199
    1   3   4  0  0.363757   1.374543    3.825502   -6.410375  300.827369   7.465077   7.686233  0.039331    5.622977
    2   3   4  0  0.378351   1.321523  -14.126479    1.776096  172.833910  14.237694  14.099130  0.059980   -2.310192
    3   3   4  0  0.398696   1.254088    3.281676    3.144118   43.773645   4.544763   4.408006  0.024582   -5.563352
    4   3   4  0  0.423965   1.179344    5.635001   -8.254810  304.318714   9.994755  10.223073  0.046214    4.940490
    5   3   4  0  0.453334   1.102940   -7.659722    9.645201  128.454796  12.316706  12.284994  0.054080   -0.586393
    6   3   4  0  0.486062   1.028676   -8.805202    1.458929  170.592163   8.925249   9.017583  0.043264    2.134204
    7   3   4  0  0.521516   0.958744   12.158832    4.552456   20.526682  12.983145  12.981150  0.057030   -0.034978
    8   3   4  0  0.559178   0.894170    0.223634   -0.361972  301.708707   0.425483   0.439522  0.076695    0.183055
    9   3   4  0  0.598631   0.835239   -4.048927   -2.253213  209.095778   4.633657   4.695121  0.028515    2.155516
   10   3   4  0  0.639544   0.781807    3.227000   -9.058255  289.608422   9.615899   9.558382  0.051130   -1.124916
   11   3   4  0  0.681655   0.733509    1.451219    0.567342   21.352594   1.558177   1.554552  0.031465   -0.115193
   12   3   4  0  0.724754   0.689889   -1.287858   -0.510933  201.639746   1.385507   1.354948  0.043264   -0.706346
   13   3   4  0  0.768675   0.650470    1.460212    3.862211   69.289565   4.129030   4.136623  0.032448    0.233997
   14   3   4  0  0.813286   0.614790   -2.338291    2.096018  138.127301   3.140207   3.093372  0.032448   -1.443377
   15   3   4  0  0.858478   0.582426   -1.399574    0.713598  152.984429   1.570996   1.645013  0.047197    1.568250
   16   3   4  0  0.904164   0.552997    1.057633    0.630145   30.786782   1.231125   1.319550  0.055063    1.605881
   17   3   4  0  0.950273   0.526164   -1.566499   -1.998689  231.911956   2.539425   2.526024  0.044247   -0.302851
   18   3   4  0  0.996747   0.501632    1.822468    0.928139   26.988655   2.045197   2.039305  0.052113   -0.113065
   19   3   4  0  1.043537   0.479140   -0.178107   -1.952448  264.787775   1.960555   2.039305  0.052113    1.511128
   20   3   4  0  1.090601   0.458463   -0.803378    0.900985  131.722288   1.207141   1.282186  0.082595    0.908587
   21   3   4  0  1.137907   0.439403    1.074655   -0.670910  328.023376   1.266887   1.424760  0.081612    1.934445
   22   3   4  0  1.185425   0.421790    1.017695    0.226363   12.539975   1.042565   1.243838  0.101277    1.987353
   23   3   4  0  1.233130   0.405472   -0.609665   -0.173835  195.914569   0.633964   0.933125  0.176006    1.699723
  -23   4   4  0  1.200730   0.416413   -0.995687   -0.349984  199.366576   1.055406   1.282186  0.124875    1.816050
  -22   4   4  0  1.154600   0.433051    1.442337    0.562508   21.305681   1.548144   1.731541  0.063913    2.869491
  -21   4   4  0  1.108795   0.450940   -0.506933   -1.199198  247.084949   1.301944   1.585034  0.072762    3.890623
  -20   4   4  0  1.063358   0.470208    0.991297    2.295291   66.641306   2.500206   2.656800  0.051130    3.062651
  -19   4   4  0  1.018339   0.490996    0.338689    0.549539   58.353857   0.645526   0.695173  0.138641    0.358095
  -18   4   4  0  0.973794   0.513455    2.626369   -1.082652  337.597368   2.840765   2.933099  0.044247    2.086762
  -17   4   4  0  0.929793   0.537754   -1.312586   -0.409996  197.346581   1.375129   1.424760  0.060963    0.814123
  -16   4   4  0  0.886416   0.564069   -2.044418   -1.283704  212.124996   2.414030   2.487677  0.037364    1.971054
  -15   4   4  0  0.843760   0.592586   -1.325296   -4.376423  253.152309   4.572689   4.537798  0.039331   -0.887131
  -14   4   4  0  0.801939   0.623489    0.224747    3.519253   86.345927   3.526422   3.558459  0.035398    0.905064
  -13   4   4  0  0.761091   0.656952   -0.473926    9.709575   92.794400   9.721134   9.832715  0.060963    1.830309
  -12   4   4  0  0.721382   0.693114   -1.579649   -5.525445  254.045498   5.746811   5.700025  0.039331   -1.189558
  -11   4   4  0  0.683010   0.732054    0.588604   -4.210583  277.957899   4.251525   4.274281  0.032448    0.701303
  -10   4   4  0  0.646213   0.773739    1.166676    2.226746   62.348280   2.513868   2.448346  0.027532   -2.379879
   -9   4   4  0  0.611276   0.817961    5.821669    0.293634    2.887441   5.829070   5.940926  0.036381    3.074586
   -8   4   4  0  0.578536   0.864250   -2.553894   -5.310145  244.314954   5.892369   5.882913  0.033431   -0.282847
   -7   4   4  0  0.548387   0.911764    4.584386    4.530203   44.659400   6.445101   6.529906  0.034415    2.464219
   -6   4   4  0  0.521279   0.959180   -7.695246    1.773134  167.024417   7.896886   7.945817  0.040314    1.213736
   -5   4   4  0  0.497708   1.004606    7.961813    1.733924   12.286037   8.148433   8.203434  0.039331    1.398424
   -4   4   4  0  0.478197   1.045594   -9.141436   -5.604605  211.512420  10.722754  10.717659  0.051130   -0.099639
   -3   4   4  0  0.463261   1.079305   -4.931101   -1.177828  193.433794   5.069816   4.916357  0.028515   -5.381712
   -2   4   4  0  0.453351   1.102898    3.976775    9.023625   66.216573   9.861062   9.723572  0.048180   -2.853663
   -1   4   4  0  0.448801   1.114079   -6.022976   -5.454325  222.163558   8.125632   8.053977  0.041297   -1.735114
    0   4   4  0  0.449773   1.111672   11.237724   -4.245627  339.303368  12.012984  11.993945  0.069812   -0.272714
    1   4   4  0  0.456232   1.095933   -6.426091    4.168155  147.031350   7.659515   7.811109  0.051130    2.964868
    2   4   4  0  0.467951   1.068488    9.646321    3.213218   18.423069  10.167413  10.298785  0.058996    2.226796
    3   4   4  0  0.484548   1.031889    1.545241  -10.314030  278.520639  10.429142  10.256505  0.057030   -3.027137
    4   4   4  0  0.505544   0.989034    0.660138    3.758016   80.036990   3.815556   3.769863  0.025565   -1.787310
    5   4   4  0  0.530415   0.942658   -6.524976    6.391320  135.592871   9.133689   9.086412  0.047197   -1.001709
    6   4   4  0  0.558645   0.895023    2.358861    1.981664   40.033396   3.080782   3.030443  0.025565   -1.969057
    7   4   4  0  0.589752   0.847815   -1.281693   -3.402669  249.359976   3.636055   3.679402  0.027532    1.574443
    8   4   4  0  0.623304   0.802177   -5.678117   -2.244008  201.564076   6.105455   6.148397  0.037364    1.149261
    9   4   4  0  0.658929   0.758807    1.401360   -3.070622  294.530851   3.375282   3.363772  0.028515   -0.403650
   10   4   4  0  0.696308   0.718073   -0.435209   -0.901646  244.234209   1.001186   0.983271  0.049164   -0.364377
   11   4   4  0  0.735175   0.680110    1.488503    3.193481   65.009464   3.523346   3.392287  0.031465   -4.165271
   12   4   4  0  0.775304   0.644908    4.599444    3.629272   38.275824   5.858882   5.858331  0.040314   -0.013655
   13   4   4  0  0.816511   0.612362    1.089965    0.722620   33.543408   1.307748   1.282186  0.049164   -0.519929
   14   4   4  0  0.858640   0.582317   -4.499164   -3.685229  219.320631   5.815788   5.674460  0.042281   -3.342620
   15   4   4  0  0.901561   0.554594    4.559282    0.660490    8.242926   4.606875   4.484701  0.038348   -3.185952
   16   4   4  0  0.945167   0.529007   -2.264837   -1.394672  211.624486   2.659811   2.583054  0.047197   -1.626317
   17   4   4  0  0.989367   0.505373   -1.773678    0.204059  173.437048   1.785377   1.891814  0.054080    1.968142
   19   4   4  0  1.079258   0.463281   -0.643503    0.555308  139.207561   0.849978   1.076682  0.108160    2.096010
   22   4   4  0  1.216988   0.410850    1.024625    0.324773   17.586960   1.074865   1.319550  0.117009    2.091165
  -23   5   4  0  1.240664   0.403010    1.229762   -0.430404  340.710500   1.302905   1.554552  0.127825    1.968681
  -22   5   4  0  1.196074   0.418034   -1.093555    0.435290  158.294944   1.177005   1.243838  0.109143    0.612345
  -21   5   4  0  1.151920   0.434058   -0.782794   -0.067880  184.955985   0.785732   0.879045  0.154374    0.604463
  -20   5   4  0  1.108253   0.451161    1.736007    0.028305    0.934109   1.736238   1.966543  0.068829    3.346046
  -19   5   4  0  1.065133   0.469425   -0.859754   -0.314165  200.072934   0.915356   1.163210  0.091444    2.710443
  -18   5   4  0  1.022629   0.488936    0.026876   -0.508455  273.025760   0.509165   0.762035  0.139625    1.811074
  -17   5   4  0  0.980821   0.509777    0.392912   -0.604929  303.004465   0.721331   0.822998  0.112093    0.906986
  -16   5   4  0  0.939802   0.532027    1.923048    1.641044   40.475970   2.528070   2.544707  0.045230    0.367821
  -15   5   4  0  0.899680   0.555753   -1.255912    3.022292  112.565302   3.272853   3.406052  0.039331    3.386637
  -14   5   4  0  0.860581   0.581003    2.677783    1.486422   29.034395   3.062674   3.124837  0.035398    1.756115
  -13   5   4  0  0.822650   0.607792   -3.729079   -3.246331  221.041037   4.944158   4.994036  0.041297    1.207763
  -12   5   4  0  0.786057   0.636086   -0.278111   -3.609302  265.593841   3.620001   3.744298  0.038348    3.241319
  -10   5   4  0  0.717694   0.696676   -1.549439   -2.725142  240.378665   3.134830   3.109104  0.032448   -0.792825
   -9   5   4  0  0.686405   0.728433   -1.131475    3.255578  109.164872   3.446596   3.448333  0.028515    0.060919
   -8   5   4  0  0.657418   0.760551    5.004070    1.722041   18.989773   5.292083   5.349980  0.037364    1.549530
   -7   5   4  0  0.631049   0.792332   -1.252029    1.871609  123.780882   2.251776   2.326420  0.029498    2.530467
   -6   5   4  0  0.607639   0.822857    0.984806    1.129666   48.919131   1.498662   1.523088  0.025565    0.955420
   -5   5   4  0  0.587543   0.851002    6.061442   -0.008398  359.920618   6.061448   6.124798  0.051130    1.239003
   -4   5   4  0  0.571110   0.875489  -14.308749    1.008571  175.968099  14.344250  14.037184  0.076695   -4.003728
   -3   5   4  0  0.558663   0.894994   10.808209   -3.216930  343.425014  11.276791  11.369568  0.063913    1.451618
   -2   5   4  0  0.550473   0.908309    1.215161    0.949827   38.012870   1.542332   1.458192  0.023599   -3.565490
   -1   5   4  0  0.546732   0.914525   -3.500594   -5.865264  239.169770   6.830482   6.791456  0.058013   -0.672704
    0   5   4  0  0.547530   0.913191   -8.314809    0.178835  178.767873   8.316732   8.453185  0.068829    1.982493
    1   5   4  0  0.552849   0.904407    2.628400    1.688346   32.714558   3.123939   2.982262  0.039331   -3.602182
    2   5   4  0  0.562558   0.888797    1.360852   -0.487654  340.285129   1.445588   1.390346  0.045230   -1.221353
    3   5   4  0  0.576438   0.867396   -0.247296    1.183270  101.804534   1.208835   1.243838  0.046214    0.757417
    4   5   4  0  0.594195   0.841474    4.993958    2.809256   29.359100   5.729881   5.792452  0.047197    1.325753
    5   5   4  0  0.615495   0.812355   -2.830739    7.662136  110.276510   8.168317   7.957616  0.058013   -3.631969
    6   5   4  0  0.639983   0.781271    4.069604   -5.888425  304.649101   7.157879   7.049073  0.050147   -2.169736
    7   5   4  0  0.667308   0.749279   -1.396988   -6.698735  258.220086   6.842852   6.704928  0.046214   -2.984470
    8   5   4  0  0.697138   0.717218   -0.808993    3.663833  102.451416   3.752085   3.704967  0.031465   -1.497494
    9   5   4  0  0.729165   0.685716   -2.849895    0.372999  172.543417   2.874201   2.849521  0.035398   -0.697219
   10   5   4  0  0.763112   0.655212    0.945120   -3.218692  286.364075   3.354583   3.319524  0.035398   -0.990427
   11   5   4  0  0.798734   0.625991   -1.081215    4.093492  104.795650   4.233876   4.160222  0.037364   -1.971241
   12   5   4  0  0.835817   0.598217    1.845396    1.338013   35.944158   2.279423   2.241859  0.041297   -0.909586
   13   5   4  0  0.874176   0.571967   -3.296213   -4.547962  234.066637   5.616847   5.457157  0.043264   -3.691077
   14   5   4  0  0.913650   0.547256    1.762102    0.232340    7.511352   1.777353   1.759073  0.047197   -0.387330
   15   5   4  0  0.954099   0.524054    2.771699    1.873829   34.060974   3.345676   3.291010  0.042281   -1.292940
   16   5   4  0  0.995407   0.502307   -1.403937    0.545238  158.775633   1.506096   1.554552  0.074729    0.648429
   17   5   4  0  1.037469   0.481942    0.981802    0.554398   29.452280   1.127515   1.204508  0.088494    0.870023
   18   5   4  0  1.080198   0.462878   -0.339299    0.438034  127.761130   0.554074   0.762035  0.165190    1.258928
   19   5   4  0  1.123517   0.445031    0.482226   -1.417297  288.790548   1.497088   1.585034  0.085545    1.028062
   20   5   4  0  1.167362   0.428316   -2.487916   -0.129318  182.975476   2.491274   2.601736  0.066862    1.652079
  -22   6   4  0  1.244891   0.401642   -1.142644    0.142560  172.888340   1.151503   1.243838  0.155357    0.594343
  -21   6   4  0  1.202530   0.415790    1.856335   -1.124636  328.790983   2.170434   2.241859  0.079645    0.896788
  -20   6   4  0  1.160769   0.430749   -1.132201   -0.191980  189.623754   1.148362   1.319550  0.110126    1.554472
  -19   6   4  0  1.119673   0.446559   -0.997191   -2.291856  246.486044   2.499399   2.601736  0.058996    1.734641
  -18   6   4  0  1.079318   0.463255    0.826374    0.960813   49.301916   1.267303   1.491623  0.090461    2.479746
  -17   6   4  0  1.039792   0.480865    0.775873    1.577147   63.805242   1.757661   1.865266  0.069812    1.541346
  -16   6   4  0  1.001192   0.499404   -1.332060    0.286309  167.869576   1.362482   1.554552  0.071779    2.675864
  -15   6   4  0  0.963630   0.518871    0.864671   -0.088367  354.164815   0.869175   0.983271  0.103244    1.105120
  -14   6   4  0  0.927232   0.539240    0.255902    1.161895   77.579184   1.189742   1.243838  0.077678    0.696412
  -13   6   4  0  0.892139   0.560451   -2.152723    0.107655  177.137099   2.155413   2.154348  0.047197   -0.022573
  -12   6   4  0  0.858513   0.582403    3.307657   -0.564075  350.322101   3.355410   3.334274  0.042281   -0.499913
  -11   6   4  0  0.826532   0.604937   -2.734602   -0.994622  199.987194   2.909866   2.916383  0.041297    0.157817
  -10   6   4  0  0.796394   0.627830    0.647393    0.235471   19.987447   0.688887   0.695173  0.104227    0.060312
   -9   6   4  0  0.768317   0.650773    3.587916    1.529394   23.086734   3.900280   3.908504  0.042281    0.194509
   -8   6   4  0  0.742534   0.673370   -1.472662   -5.016475  253.639598   5.228170   5.137593  0.045230   -2.002548
   -7   6   4  0  0.719292   0.695128   -6.077391    2.697949  156.062026   6.649332   6.544655  0.059980   -1.745213
   -6   6   4  0  0.698845   0.715466    5.015767   -3.214717  327.343282   5.957543   5.875047  0.048180   -1.712240
   -5   6   4  0  0.681444   0.733736   -2.934399    2.756706  136.788367   4.026180   3.883922  0.032448   -4.384188
   -4   6   4  0  0.667327   0.749258    0.620720    1.003788   58.268279   1.180205   1.354948  0.035398    4.936568
   -3   6   4  0  0.656706   0.761375    7.942541    3.691300   24.926675   8.758405   8.582977  0.117993   -1.486775
   -2   6   4  0  0.649754   0.769522   -3.877754   -0.398709  185.870499   3.898198   3.782645  0.046214   -2.500393
   -1   6   4  0  0.646587   0.773291   -4.872614   -3.701870  217.225014   6.119331   6.140530  0.071779    0.295348
    0   6   4  0  0.647262   0.772484   -1.224956    6.115880  101.325963   6.237348   6.288021  0.073745    0.687138
    1   6   4  0  0.651767   0.767145    3.852122   -6.760792  299.673358   7.781205   7.841590  0.091444    0.660346
    2   6   4  0  0.660023   0.757549    0.937497   -0.283117  343.196078   0.979314   0.983271  0.058996    0.067077
    3   6   4  0  0.671893   0.744167    1.953243   -1.108209  330.430773   2.245726   2.263491  0.042281    0.420165
    4   6   4  0  0.687188   0.727603   -5.427900    2.556865  154.776769   5.999972   5.899629  0.058996   -1.700832
    5   6   4  0  0.705686   0.708530    2.661106   -4.051457  303.297992   4.847246   4.945856  0.055063    1.790851
    6   6   4  0  0.727143   0.687623    1.552763   -1.379947  318.372368   2.077337   2.014723  0.045230   -1.384322
    7   6   4  0  0.751305   0.665508   -3.519351    7.727503  114.486034   8.491180   8.639023  0.082595    1.789984
    8   6   4  0  0.777921   0.642739   -0.311480    1.705668  100.349012   1.733875   1.731541  0.053097   -0.043955
    9   6   4  0  0.806747   0.619773    3.828505   -3.780820  315.359042   5.380711   5.483705  0.052113    1.976348
   10   6   4  0  0.837555   0.596976   -1.589413    2.490148  122.549293   2.954162   2.982262  0.042281    0.664627
   11   6   4  0  0.870135   0.574624   -1.222357    1.268540  133.937823   1.761633   1.786604  0.051130    0.488393
   12   6   4  0  0.904295   0.552917    1.776486   -6.242582  285.885055   6.490434   6.372582  0.056046   -2.102741
   13   6   4  0  0.939863   0.531992   -1.377045   -0.473426  198.972878   1.456154   1.491623  0.080628    0.439908
   14   6   4  0  0.976685   0.511936    0.940666    0.229183   13.692694   0.968182   1.120929  0.108160    1.412237
   15   6   4  0  1.014625   0.492793   -0.431057    1.444207  106.618950   1.507164   1.615515  0.074729    1.449922
   16   6   4  0  1.053562   0.474580    0.837971    0.409672   26.053353   0.932753   1.076682  0.103244    1.394080
   17   6   4  0  1.093389   0.457294   -1.234478    1.546094  128.605590   1.978469   2.039305  0.075712    0.803514
   18   6   4  0  1.134013   0.440912    0.375003   -0.813385  294.751610   0.895668   0.983271  0.142574    0.614438
   19   6   4  0  1.175351   0.425405   -0.448767   -0.016792  182.142847   0.449081   0.933125  0.155357    3.115686
   20   6   4  0  1.217330   0.410735   -0.075130    1.047695   94.101669   1.050385   1.390346  0.124875    2.722398
  -20   7   4  0  1.219921   0.409863   -1.249636   -0.036985  181.695266   1.250183   1.390346  0.187805    0.746323
  -19   7   4  0  1.180886   0.423411    1.241747    0.675527   28.546779   1.413602   1.424760  0.112093    0.099542
  -18   7   4  0  1.142695   0.437562    1.131976    1.211214   46.936802   1.657832   1.674511  0.089478    0.186403
  -17   7   4  0  1.105438   0.452310   -0.208679   -3.699337  266.771373   3.705218   3.833775  0.058996    2.179075
  -16   7   4  0  1.069210   0.467635   -0.502894    0.596068  130.153854   0.779871   0.762035  0.165190   -0.107972
  -15   7   4  0  1.034122   0.483502    1.824286    0.881796   25.797495   2.026224   1.991125  0.079645   -0.440691
  -14   7   4  0  1.000291   0.499854   -1.151100   -0.503389  203.620310   1.256357   1.354948  0.092428    1.066688
  -13   7   4  0  0.967851   0.516608   -1.559103   -1.074588  214.575950   1.893553   1.891814  0.068829   -0.025255
  -12   7   4  0  0.936946   0.533649    0.741438    2.688475   74.582011   2.788840   2.763976  0.058013   -0.428589
  -11   7   4  0  0.907733   0.550823    0.615011   -0.563968  317.479034   0.834446   0.762035  0.145524   -0.497581
  -10   7   4  0  0.880379   0.567937   -0.839045    2.203428  110.846380   2.357772   2.448346  0.057030    1.588181
   -9   7   4  0  0.855065   0.584751   -2.875609   -0.327240  186.492240   2.894169   2.982262  0.057030    1.544700
   -8   7   4  0  0.831974   0.600980    1.843405   -1.402600  322.733417   2.316339   2.347069  0.058013    0.529707
   -7   7   4  0  0.811299   0.616296    0.328878   -1.657023  281.225895   1.689344   1.759073  0.062929    1.108039
   -6   7   4  0  0.793227   0.630337    2.362846   -1.838441  322.114876   2.993811   2.866236  0.054080   -2.359010
   -5   7   4  0  0.777939   0.642724    3.433165    3.213551   43.107579   4.702503   4.877026  0.092428    1.888220
   -4   7   4  0  0.765604   0.653079   -1.614620   -3.008229  241.776018   3.414153   3.679402  0.096361    2.752669
   -3   7   4  0  0.756365   0.661057   -2.885297    2.104302  143.896020   3.571137   3.585991  0.091444    0.162435
   -1   7   4  0  0.747596   0.668811   -1.785941    6.609454  105.120791   6.846493   6.595785  0.133725   -1.874807
    0   7   4  0  0.748180   0.668289   -2.317143   -2.203430  223.559049   3.197539   2.601736  0.054080  -11.017079
    1   7   4  0  0.752080   0.664823    5.271601   -1.045713  348.780042   5.374318   4.985186  0.066862   -5.819880
    2   7   4  0  0.759246   0.658548    2.736312    2.855254   46.218591   3.954728   3.858357  0.056046   -1.719485
    3   7   4  0  0.769587   0.649699   -5.358448   -2.819860  207.755396   6.055128   5.916344  0.079645   -1.742532
    4   7   4  0  0.782976   0.638589    1.867460   -1.989885  313.182148   2.728928   2.674498  0.058013   -0.938233
    5   7   4  0  0.799260   0.625578    2.666908   -1.452189  331.430746   3.036651   3.109104  0.058013    1.248916
    6   7   4  0  0.818267   0.611047   -1.766826    4.411288  111.827278   4.751961   4.715770  0.061946   -0.584241
    7   7   4  0  0.839812   0.595372   -0.577106   -1.336991  246.652769   1.456227   1.390346  0.076695   -0.858994
    8   7   4  0  0.863704   0.578902    1.473120   -2.296755  302.675788   2.728583   2.780692  0.058996    0.883259
    9   7   4  0  0.889755   0.561952   -0.143390    1.367943   95.983976   1.375438   1.458192  0.079645    1.039029
   10   7   4  0  0.917781   0.544792   -3.003095    4.153417  125.868509   5.125373   5.042216  0.066862   -1.243707
   11   7   4  0  0.947607   0.527645   -0.368225   -3.557451  264.090474   3.576458   3.518145  0.058996   -0.988407
   12   7   4  0  0.979068   0.510690    1.906184    0.358725   10.657849   1.939645   1.916396  0.080628   -0.288346
   13   7   4  0  1.012011   0.494066    0.549184    0.405758   36.458409   0.682820   0.822998  0.181905    0.770614
   14   7   4  0  1.046298   0.477875   -1.304995   -0.056967  182.499529   1.306238   1.554552  0.090461    2.744992
   15   7   4  0  1.081799   0.462193    1.635151    0.081720    2.861093   1.637192   1.759073  0.087511    1.392748
   16   7   4  0  1.118400   0.447067    0.428994   -0.396915  317.224304   0.584446   0.983271  0.167156    2.385948
   17   7   4  0  1.155995   0.432528   -1.413274   -0.436746  197.172800   1.479220   1.731541  0.103244    2.443941
   18   7   4  0  1.194492   0.418588    0.191619   -1.279244  278.519052   1.293516   1.424760  0.118976    1.103122
   19   7   4  0  1.233805   0.405250    0.743226    2.015365   69.757050   2.148041   1.731541  0.189771   -2.194746
  -18   8   4  0  1.211710   0.412640   -0.650459   -1.504378  246.617426   1.638978   1.458192  0.215336   -0.839554
  -16   8   4  0  1.142672   0.437571    0.522957    1.671815   72.629918   1.751699   1.941961  0.141591    1.343744
  -15   8   4  0  1.109908   0.450488    1.520620   -1.252568  320.520965   1.970079   1.991125  0.092428    0.227703
  -14   8   4  0  1.078458   0.463625   -0.695813   -0.317005  204.493515   0.764623   0.933125  0.166173    1.014015
  -13   8   4  0  1.048440   0.476899    0.726083    0.509915   35.079709   0.887249   1.031452  0.150441    0.958539
  -12   8   4  0  1.019979   0.490206    2.172187    0.202612    5.328875   2.181616   2.176963  0.082595   -0.056329
  -11   8   4  0  0.993211   0.503418   -1.725191   -0.908794  207.779309   1.949921   1.839701  0.081612   -1.350539
  -10   8   4  0  0.968275   0.516382   -3.936466    1.901268  154.219986   4.371565   4.240850  0.091444   -1.429455
   -9   8   4  0  0.945317   0.528923    1.148755   -2.378033  295.783762   2.640962   2.468011  0.092428   -1.871201
   -8   8   4  0  0.924484   0.540842    2.572680    0.575603   12.611478   2.636285   2.816089  0.082595    2.176943
   -7   8   4  0  0.905922   0.551924   -3.145901    0.271379  175.069621   3.157585   3.046175  0.088494   -1.258944
   -6   8   4  0  0.889774   0.561940    3.143939    1.236362   21.467362   3.378305   3.231030  0.086528   -1.702052
   -5   8   4  0  0.876173   0.570664   -2.029307   -1.688356  219.760000   2.639817   2.832805  0.120942    1.595699
   -4   8   4  0  0.865239   0.577875   -0.513260    0.678734  127.096627   0.850950   1.120929  0.116026    2.326890
   -3   8   4  0  0.857075   0.583380    2.954981    1.190029   21.935611   3.185605   3.392287  0.123892    1.668235
   -2   8   4  0  0.851759   0.587020   -0.127963   -1.055492  263.087451   1.063220   1.204508  0.156340    0.903718
   -1   8   4  0  0.849346   0.588688   -0.990421   -0.391245  201.555433   1.064897   1.424760  0.163223    2.204732
    1   8   4  0  0.853296   0.585963    3.000783    2.385542   38.483761   3.833472   4.042229  0.136675    1.527397
    2   8   4  0  0.859619   0.581653   -6.469872   -3.026636  205.070412   7.142812   6.945830  0.139625   -1.410803
    3   8   4  0  0.868765   0.575529   -0.755058    1.735929  113.507064   1.893030   2.131733  0.126842    1.881887
    4   8   4  0  0.880648   0.567764    0.664465    0.620420   43.036725   0.909084   1.282186  0.147491    2.529663
    6   8   4  0  0.912168   0.548145    2.337302   -0.124885  356.941513   2.340636   2.241859  0.066862   -1.477315
    8   8   4  0  0.953139   0.524582    0.341007   -1.304141  284.653638   1.347987   1.282186  0.117009   -0.562358
    9   8   4  0  0.976808   0.511871    0.369429    1.824162   78.551320   1.861194   1.916396  0.088494    0.623792
   10   8   4  0  1.002403   0.498801   -1.674346   -0.209464  187.130762   1.687397   1.523088  0.101277   -1.622380
   11   8   4  0  1.029781   0.485540    0.057869   -1.466879  272.259176   1.468020   1.491623  0.113076    0.208734
   12   8   4  0  1.058803   0.472232    1.554346    0.854142   28.789611   1.773570   1.891814  0.110126    1.073717
   13   8   4  0  1.089338   0.458995   -2.849300   -0.583852  191.580214   2.908504   2.866236  0.087511   -0.482994
   14   8   4  0  1.121262   0.445926   -0.288804    1.243236  103.077882   1.276340   1.204508  0.128809   -0.557669
   15   8   4  0  1.154460   0.433103    0.947940   -0.187507  348.811089   0.966307   1.163210  0.132742    1.483354
   17   8   4  0  1.224261   0.408410   -0.318207   -1.084961  253.654175   1.130662   1.645013  0.202554    2.539329
  -14   9   4  0  1.160701   0.430774   -1.139671    0.522355  155.376191   1.253677   1.585034  0.277283    1.195015
  -13   9   4  0  1.132864   0.441359    1.656896    0.697943   22.842526   1.797896   1.941961  0.204520    0.704406
  -11   9   4  0  1.081953   0.462127   -1.209979    0.714666  149.432057   1.405275   1.523088  0.244835    0.481194
   -9   9   4  0  1.038162   0.481621    3.855884   -0.621179  350.848334   3.905599   4.274281  0.174039    2.118387
   -8   9   4  0  1.019228   0.490567   -1.318183    0.338032  165.617119   1.360835   1.731541  0.215336    1.721522
   -6   9   4  0  0.987853   0.506148    0.905639    0.559842   31.723257   1.064709   1.076682  0.201571    0.059402
    0   9   4  0  0.952059   0.525177    1.836018    2.266321   50.987970   2.916706   2.583054  0.121926   -2.736517
    2   9   4  0  0.960781   0.520410   -2.765638   -0.949102  198.941018   2.923962   2.949814  0.124875    0.207029
    3   9   4  0  0.968973   0.516010    1.045580    0.336600   17.844743   1.098425   1.120929  0.220253    0.102175
    4   9   4  0  0.979640   0.510391    0.130138   -0.956948  277.744304   0.965756   1.120929  0.263517    0.588856
    5   9   4  0  0.992704   0.503675    0.406344   -1.192461  288.817100   1.259793   1.674511  0.219270    1.891363
    6   9   4  0  1.008070   0.495997   -0.878708    0.872584  135.200357   1.238358   1.204508  0.293015   -0.115526
    9   9   4  0  1.066915   0.468641    0.709998    0.968784   53.763220   1.201100   1.554552  0.165190    2.139676
   11   9   4  0  1.115618   0.448182    1.566773    0.502914   17.795979   1.645509   1.731541  0.153390    0.560871
   12   9   4  0  1.142461   0.437652   -0.905015   -0.848861  223.166173   1.240813   1.354948  0.203537    0.560759
    6  10   4  0  1.105453   0.452303    1.829911    0.393342   12.131228   1.871709   2.039305  0.151424    1.106803
    7  10   4  0  1.121494   0.445834   -0.988264   -1.005122  225.484542   1.409587   1.120929  0.220253   -1.310574
    8  10   4  0  1.139495   0.438791   -0.739543   -0.879887  229.953043   1.149402   1.354948  0.267450    0.768541
  -25   0   5  0  1.223091   0.408800    0.529275    0.000000    0.000000   0.529275   0.933125  0.196654    2.053602
  -22   0   5  0  1.075909   0.464723    2.558416    0.000000    0.000000   2.558416   2.693181  0.062929    2.141514
  -21   0   5  0  1.027009   0.486851   -2.773303    0.000000  180.000000   2.773303   3.046175  0.059980    4.549412
  -20   0   5  0  0.978209   0.511138   -2.908409    0.000000  180.000000   2.908409   3.014710  0.060963    1.743701
  -19   0   5  0  0.929525   0.537909   -0.332035    0.000000  180.000000   0.332035   0.621428  0.147491    1.962105
  -18   0   5  0  0.880976   0.567552    1.644109    0.000000    0.000000   1.644109   1.703026  0.057030    1.033093
  -17   0   5  0  0.832586   0.600539    0.995976    0.000000    0.000000   0.995976   1.076682  0.094394    0.854994
  -16   0   5  0  0.784384   0.637443    3.528729    0.000000    0.000000   3.528729   3.420801  0.049164   -2.195280
  -15   0   5  0  0.736407   0.678972    2.667002    0.000000    0.000000   2.667002   2.601736  0.039331   -1.659403
  -14   0   5  0  0.688703   0.726002   -2.576647    0.000000  180.000000   2.576647   2.544707  0.036381   -0.877952
  -13   0   5  0  0.641332   0.779628   -3.236856    0.000000  180.000000   3.236856   3.276261  0.034415    1.145007
  -12   0   5  0  0.594373   0.841223    2.200170    0.000000    0.000000   2.200170   2.176963  0.033431   -0.694156
  -11   0   5  0  0.547933   0.912521   -5.151407    0.000000  180.000000   5.151407   5.231004  0.039331    2.023790
  -10   0   5  0  0.502155   0.995708   -2.145596    0.000000  180.000000   2.145596   2.085519  0.032448   -1.851485
   -9   0   5  0  0.457240   1.093519   14.922698    0.000000    0.000000  14.922698  14.795286  0.081612   -1.561206
   -8   0   5  0  0.413467   1.209288  -11.905728    0.000000  180.000000  11.905728  12.010661  0.066862    1.569386
   -7   0   5  0  0.371241   1.346835   -8.316802    0.000000  180.000000   8.316802   8.515131  0.047197    4.202143
   -6   0   5  0  0.331154   1.509870    8.174599    0.000000    0.000000   8.174599   8.320443  0.053097    2.746771
   -5   0   5  0  0.294083   1.700198    2.255456    0.000000    0.000000   2.255456   2.305772  0.025565    1.968133
   -4   0   5  0  0.261315   1.913401  -13.928196    0.000000  180.000000  13.928196  14.177791  0.077678    3.213185
   -3   0   5  0  0.234658   2.130762   29.031962    0.000000    0.000000  29.031962  28.925880  0.160273   -0.661883
   -2   0   5  0  0.216383   2.310718   40.335466    0.000000    0.000000  40.335466  41.122379  0.242868    3.240088
   -1   0   5  0  0.208704   2.395739  -42.782513    0.000000  180.000000  42.782513  42.618919  0.242868   -0.673592
    0   0   5  0  0.212771   2.349945  -21.133203    0.000000  180.000000  21.133203  21.102972  0.114059   -0.265047
    1   0   5  0  0.227956   2.193402  -16.258452    0.000000  180.000000  16.258452  16.773628  0.092428    5.573838
    2   0   5  0  0.252260   1.982081    7.793464    0.000000    0.000000   7.793464   8.108057  0.051130    6.152791
    3   0   5  0  0.283346   1.764630   13.881896    0.000000    0.000000  13.881896  14.085364  0.080628    2.523525
    4   0   5  0  0.319238   1.566231  -24.987856    0.000000  180.000000  24.987856  25.257294  0.143558    1.876866
    5   0   5  0  0.358496   1.394717    6.976410    0.000000    0.000000   6.976410   7.185748  0.049164    4.257996
    6   0   5  0  0.400130   1.249594   19.516453    0.000000    0.000000  19.516453  19.529738  0.107177    0.123954
    7   0   5  0  0.443472   1.127467   -5.538820    0.000000  180.000000   5.538820   5.783603  0.041297    5.927315
    8   0   5  0  0.488067   1.024450    1.688525    0.000000    0.000000   1.688525   1.759073  0.033431    2.110239
    9   0   5  0  0.533600   0.937031    6.151940    0.000000    0.000000   6.151940   6.273272  0.046214    2.625449
   10   0   5  0  0.579852   0.862290   -3.878877    0.000000  180.000000   3.878877   4.089426  0.037364    5.635035
   11   0   5  0  0.626662   0.797879  -10.278664    0.000000  180.000000  10.278664  10.503306  0.077678    2.891941
   12   0   5  0  0.673914   0.741934    1.548832    0.000000    0.000000   1.548832   1.645013  0.050147    1.917988
   13   0   5  0  0.721522   0.692979   -2.899255    0.000000  180.000000   2.899255   2.883935  0.043264   -0.354089
   14   0   5  0  0.769420   0.649840   -1.995014    0.000000  180.000000   1.995014   2.154348  0.047197    3.375919
   15   0   5  0  0.817556   0.611579    8.197866    0.000000    0.000000   8.197866   7.909436  0.064896   -4.444504
   16   0   5  0  0.865891   0.577440    0.792677    0.000000    0.000000   0.792677   0.822998  0.106193    0.285531
   17   0   5  0  0.914393   0.546811    0.671691    0.000000    0.000000   0.671691   0.822998  0.117993    1.282347
   19   0   5  0  1.011803   0.494167   -1.209221    0.000000  180.000000   1.209221   1.319550  0.114059    0.967293
   20   0   5  0  1.060674   0.471398   -1.489531    0.000000  180.000000   1.489531   1.674511  0.083578    2.213265
   22   0   5  0  1.158676   0.431527    0.781811    0.000000    0.000000   0.781811   0.933125  0.150441    1.005800
  -25   1   5  0  1.227511   0.407328    0.347787   -0.924358  290.618679   0.987620   1.163210  0.104227    1.684689
  -24   1   5  0  1.178565   0.424245   -0.527239    0.348284  146.551983   0.631888   0.822998  0.140608    1.359172
  -23   1   5  0  1.129701   0.442595    2.694438    0.346651    7.331080   2.716646   2.883935  0.042281    3.956647
  -22   1   5  0  1.080932   0.462564   -0.289111    0.850036  108.784015   0.897856   1.120929  0.081612    2.733356
  -21   1   5  0  1.032270   0.484370   -2.033822    0.206479  174.203036   2.044276   2.241859  0.056046    3.525340
  -20   1   5  0  0.983731   0.508269    1.160017   -0.578641  333.489018   1.296328   1.424760  0.060963    2.106740
  -19   1   5  0  0.935334   0.534569    0.049999    0.512269   84.425383   0.514703   0.822998  0.088494    3.483778
  -18   1   5  0  0.887103   0.563633   -0.316437   -0.888279  250.392249   0.942959   1.031452  0.065879    1.343262
  -17   1   5  0  0.839066   0.595901   -0.492963   -2.079801  256.665596   2.137424   2.062904  0.035398   -2.105239
  -16   1   5  0  0.791259   0.631904   -2.124492   -2.419598  228.715730   3.219925   3.171050  0.030481   -1.603434
  -15   1   5  0  0.743726   0.672291   -1.294568    0.960060  143.439139   1.611713   1.554552  0.040314   -1.417897
  -14   1   5  0  0.696523   0.717851    0.102181    2.535325   87.692069   2.537383   2.583054  0.026548    1.720285
  -13   1   5  0  0.649722   0.769560    0.235906    4.433772   86.954358   4.440043   4.430621  0.027532   -0.342232
  -12   1   5  0  0.603417   0.828615    7.187989    0.667599    5.306237   7.218924   7.238845  0.038348    0.519461
  -11   1   5  0  0.557730   0.896491    4.492809   -3.474059  322.287059   5.679298   5.766887  0.030481    2.873537
  -10   1   5  0  0.512828   0.974986    2.544606   -1.128242  336.088177   2.783514   2.798391  0.022615    0.657831
   -9   1   5  0  0.468936   1.066244   -7.510922    8.351384  131.967027  11.232078  11.344003  0.048180    2.323048
   -8   1   5  0  0.426365   1.172704   -9.172022   -4.330293  205.272922  10.142851  10.227990  0.040314    2.111885
   -7   1   5  0  0.385555   1.296834   -6.429895  -12.592116  242.949843  14.138774  14.122728  0.055063   -0.291412
   -6   1   5  0  0.347125   1.440403   -2.561623    3.431500  126.741422   4.282185   4.274281  0.022615   -0.349477
   -5   1   5  0  0.311958   1.602781    9.390735   -5.901135  327.854759  11.090956  11.331220  0.048180    4.986782
   -4   1   5  0  0.281279   1.777592    3.468200    3.466445   44.985502   4.903535   5.003869  0.025565    3.924630
   -3   1   5  0  0.256704   1.947769   19.281484    9.841230   27.039673  21.647758  21.707684  0.085545    0.700523
   -2   1   5  0  0.240113   2.082354   -3.902197    8.323244  115.118650   9.192580   9.410891  0.040314    5.415246
   -1   1   5  0  0.233216   2.143931   -6.382272    6.315837  135.299765   8.979042   9.150324  0.038348    4.466579
    0   1   5  0  0.236863   2.110924   -3.474025   -4.825061  234.246265   5.945592   5.924211  0.027532   -0.776604
    1   1   5  0  0.250593   1.995269    3.866110   -1.810404  334.907472   4.269001   4.375558  0.021632    4.925914
    2   1   5  0  0.272888   1.832254   17.439378   -8.576040  333.813750  19.434000  19.552353  0.078662    1.504586
    3   1   5  0  0.301856   1.656416  -22.620442   -3.831110  189.612678  22.942576  23.091147  0.094394    1.573944
    4   1   5  0  0.335776   1.489089  -15.476054   -3.515449  192.797802  15.870306  15.888684  0.069812    0.263243
    5   1   5  0  0.373298   1.339411   17.797491    3.659607   11.619481  18.169849  18.108911  0.071779   -0.848978
    6   1   5  0  0.413445   1.209351   -1.496039    7.599985  101.136155   7.745831   7.817008  0.035398    2.010782
    7   1   5  0  0.455522   1.097643   -5.659271   -7.526056  233.058405   9.416415   9.669492  0.042281    5.985629
    8   1   5  0  0.499041   1.001922    8.334197    3.552554   23.086724   9.059773   9.166057  0.040314    2.636398
    9   1   5  0  0.543656   0.919699    4.330346    2.109423   25.971910   4.816800   4.945856  0.028515    4.525903
   10   1   5  0  0.589118   0.848726   -6.519655   -2.935486  204.239738   7.150033   7.165099  0.038348    0.392873
   11   1   5  0  0.635246   0.787096   -2.795406    4.808267  120.172646   5.561809   5.596781  0.032448    1.077791
   12   1   5  0  0.681904   0.733241    4.944876    0.996014   11.388330   5.044189   5.118911  0.031465    2.374791
   13   1   5  0  0.728991   0.685880   -2.033070   -3.602645  240.562790   4.136716   4.113025  0.031465   -0.752956
   14   1   5  0  0.776427   0.643975    1.327454   -3.680478  289.833077   3.912550   3.883922  0.031465   -0.909851
   15   1   5  0  0.824154   0.606682   -0.317589    2.029849   98.892382   2.054544   2.014723  0.040314   -0.987752
   16   1   5  0  0.872124   0.573313   -1.670891   -0.140028  184.790436   1.676749   1.674511  0.040314   -0.055495
   17   1   5  0  0.920298   0.543303   -1.037711   -0.551398  207.984404   1.175110   1.204508  0.063913    0.459960
   18   1   5  0  0.968645   0.516185   -0.753805    1.215356  121.808602   1.430144   1.523088  0.063913    1.454221
   19   1   5  0  1.017142   0.491573    1.841251   -0.151309  355.302145   1.847457   2.014723  0.055063    3.037711
   20   1   5  0  1.065768   0.469145    0.780138    0.793069   45.470921   1.112463   1.390346  0.069812    3.980431
   21   1   5  0  1.114506   0.448629    1.024438    0.753075   36.319986   1.271453   1.354948  0.071779    1.163220
   22   1   5  0  1.163341   0.429796    0.707310   -0.588451  320.241012   0.920088   1.031452  0.103244    1.078653
   23   1   5  0  1.212263   0.412452   -1.353090   -0.317418  193.202136   1.389822   1.523088  0.082595    1.613484
  -25   2   5  0  1.240678   0.403005   -0.895405   -1.321277  235.875227   1.596097   1.458192  0.099310   -1.388627
  -24   2   5  0  1.192272   0.419367    0.933068    0.584576   32.067533   1.101066   1.282186  0.079645    2.274097
  -22   2   5  0  1.095861   0.456262   -1.201636    2.116823  119.581852   2.434106   2.638117  0.044247    4.610719
  -21   2   5  0  1.047892   0.477148    1.359592    0.827989   31.341350   1.591872   1.731541  0.058996    2.367423
  -20   2   5  0  1.000112   0.499944   -0.362050    0.258364  144.487803   0.444783   0.695173  0.117993    2.122083
  -19   2   5  0  0.952548   0.524908   -0.657549   -0.361007  208.767627   0.750132   0.983271  0.073745    3.161419
  -18   2   5  0  0.905234   0.552343    2.496994    1.155609   24.834698   2.751438   2.832805  0.034415    2.364341
  -17   2   5  0  0.858213   0.582606   -2.798425   -3.728537  233.110222   4.661885   4.590895  0.034415   -2.062812
  -16   2   5  0  0.811535   0.616116   -2.309476   -2.524223  227.543809   3.421312   3.462099  0.032448    1.256984
  -15   2   5  0  0.765262   0.653371    4.227286    5.445582   52.178592   6.893788   6.903549  0.043264    0.225610
  -14   2   5  0  0.719474   0.694953   -2.903128    0.362236  172.887716   2.925640   2.900651  0.028515   -0.876355
  -13   2   5  0  0.674267   0.741545    1.610817   -9.135152  280.000264   9.276084   9.291915  0.049164    0.322017
  -12   2   5  0  0.629769   0.793941    7.770126    0.617573    4.544342   7.794630   7.736380  0.041297   -1.410503
  -11   2   5  0  0.586141   0.853038   -5.110268    7.689253  123.607965   9.232522   9.228986  0.047197   -0.074911
  -10   2   5  0  0.543590   0.919810   -8.947118    3.421226  159.073996   9.578920   9.527901  0.043264   -1.179262
   -9   2   5  0  0.502393   0.995237    2.742475    2.200402   38.741529   3.516097   3.504380  0.021632   -0.541678
   -8   2   5  0  0.462909   1.080125    0.971417   -4.507213  282.162625   4.610707   4.633175  0.023599    0.952113
   -7   2   5  0  0.425617   1.174764    0.662144    5.160343   82.688110   5.202651   5.412909  0.025565    8.224459
   -6   2   5  0  0.391144   1.278301   10.410284  -11.534824  312.066540  15.537894  15.462927  0.058996   -1.270711
   -5   2   5  0  0.360299   1.387735   -4.239134   -4.192190  224.680989   5.961939   5.907495  0.026548   -2.050752
   -4   2   5  0  0.334090   1.496604   -3.391543    6.815199  116.456959   7.612457   7.729497  0.033431    3.500933
   -3   2   5  0  0.313679   1.593984   -0.789332   -8.469645  264.675676   8.506347   8.526930  0.037364    0.550888
   -2   2   5  0  0.300253   1.665260   -1.548888   -1.656329  226.919885   2.267703   2.428681  0.015732   10.232240
   -1   2   5  0  0.294767   1.696253   -1.775641    3.175720  119.210873   3.638420   3.572225  0.020649   -3.205752
    0   2   5  0  0.297661   1.679764   -0.602438    8.308703   94.147078   8.330515   8.337159  0.036381    0.182611
    1   2   5  0  0.308698   1.619704    7.411678   -3.072458  337.483895   8.023276   8.053977  0.036381    0.843851
    2   2   5  0  0.327056   1.528790    2.303714   11.655227   78.819317  11.880716  11.993945  0.053097    2.132518
    3   2   5  0  0.351590   1.422113   -7.666503   16.407635  115.044436  18.110377  18.157091  0.077678    0.601380
    4   2   5  0  0.381108   1.311965   -0.931092   -9.342983  264.308877   9.389264   9.301748  0.040314   -2.170840
    5   2   5  0  0.414547   1.206134    8.279326   -3.020549  339.956499   8.813113   8.974319  0.038348    4.203807
    6   2   5  0  0.451037   1.108556   -5.696631   -5.376174  223.342274   7.832934   8.096257  0.037364    7.047453
    7   2   5  0  0.489896   1.020625   -0.566779   -9.739911  266.669637   9.756388   9.698990  0.044247   -1.297219
    8   2   5  0  0.530603   0.942324    4.887552    0.724649    8.433481   4.940979   5.052049  0.027532    4.034251
    9   2   5  0  0.572765   0.872958   -3.827640    0.816830  167.953605   3.913827   3.833775  0.025565   -3.131270
   10   2   5  0  0.616083   0.811579   -5.363108    8.411523  122.521204   9.975803   9.944808  0.052113   -0.594769
   11   2   5  0  0.660330   0.757197    5.306401    1.943255   20.113212   5.651029   5.682326  0.033431    0.936151
   12   2   5  0  0.705330   0.708888    5.211218   -0.157975  358.263643   5.213611   5.193640  0.032448   -0.615494
   13   2   5  0  0.750949   0.665824   -3.392958   -1.395575  202.358106   3.668759   3.679402  0.030481    0.349172
   14   2   5  0  0.797081   0.627289   -1.087861   -0.632679  210.181480   1.258461   1.243838  0.050147   -0.291593
   15   2   5  0  0.843640   0.592670    0.489740    2.388482   78.412554   2.438174   2.408032  0.034415   -0.875856
   16   2   5  0  0.890560   0.561444   -1.473687   -3.292694  245.888488   3.607435   3.626305  0.034415    0.548311
   17   2   5  0  0.937788   0.533170   -1.184171   -1.523171  232.137151   1.929329   1.941961  0.047197    0.267657
   18   2   5  0  0.985278   0.507471    2.252022   -0.695892  342.828440   2.357089   2.326420  0.039331   -0.779755
   19   2   5  0  1.032994   0.484030    0.673023    0.434081   32.820884   0.800866   0.879045  0.110126    0.709901
   20   2   5  0  1.080907   0.462575   -0.653555    1.057480  121.717358   1.243140   1.319550  0.080628    0.947684
   21   2   5  0  1.128991   0.442873    0.462998    0.489411   46.588576   0.673714   0.762035  0.139625    0.632565
   22   2   5  0  1.177226   0.424727   -0.551543    0.362985  146.650053   0.660271   0.879045  0.126842    1.724777
   23   2   5  0  1.225594   0.407966   -0.594892    0.970501  121.507228   1.138318   1.354948  0.092428    2.343780
  -24   3   5  0  1.214774   0.411599    0.414563    0.329583   38.485157   0.529611   0.822998  0.146507    2.002540
  -23   3   5  0  1.167427   0.428292    0.360353    0.875913   67.637619   0.947142   1.031452  0.130775    0.644692
  -22   3   5  0  1.120301   0.446309    0.641156   -1.040603  301.638831   1.222267   1.458192  0.065879    3.581178
  -21   3   5  0  1.073425   0.465799   -0.618082   -2.262039  254.717493   2.344962   2.448346  0.049164    2.102862
  -19   3   5  0  0.980566   0.509909    0.884740    1.961472   65.721802   2.151775   2.198595  0.048180    0.971760
  -18   3   5  0  0.934672   0.534947   -1.407587   -0.017788  180.724022   1.407700   1.523088  0.057030    2.023288
  -17   3   5  0  0.889209   0.562297   -3.857932   -0.045226  180.671641   3.858197   3.982249  0.035398    3.504535
  -16   3   5  0  0.844246   0.592244    3.268072    6.212671   62.254133   7.019799   7.021542  0.042281    0.041222
  -15   3   5  0  0.799868   0.625103    0.921972   -0.103746  353.579717   0.927791   0.983271  0.063913    0.868064
  -14   3   5  0  0.756178   0.661220   -0.808753   -9.988452  265.370928  10.021141   9.979222  0.058996   -0.710529
  -13   3   5  0  0.713302   0.700965    3.797005    0.659546    9.854052   3.853861   3.782645  0.029498   -2.414252
  -12   3   5  0  0.671396   0.744717    0.189573    6.591420   88.352598   6.594145   6.522040  0.036381   -1.981954
  -11   3   5  0  0.630654   0.792828   -4.270804   -8.435857  243.148370   9.455340   9.502335  0.050147    0.937156
  -10   3   5  0  0.591315   0.845573    1.275671    0.556868   23.582691   1.391919   1.424760  0.027532    1.192870
   -9   3   5  0  0.553680   0.903048    1.497239    4.173091   70.262815   4.433556   4.408006  0.025565   -0.999400
   -8   3   5  0  0.518120   0.965027    1.240522    0.987570   38.523048   1.585619   1.703026  0.022615    5.191488
   -7   3   5  0  0.485091   1.030734   -1.623553   -1.813632  228.165287   2.434171   2.367718  0.018682   -3.557019
   -6   3   5  0  0.455145   1.098551   -9.191282    5.861517  147.473297  10.901241  11.076553  0.047197    3.714483
   -5   3   5  0  0.428927   1.165698    5.479642    7.467925   53.730384   9.262634   9.333213  0.040314    1.750725
   -4   3   5  0  0.407160   1.228019   -0.623983  -10.392201  266.563894  10.410917  10.397113  0.042281   -0.326500
   -3   3   5  0  0.390587   1.280125   -1.512749    1.744870  130.924286   2.309325   2.347069  0.016716    2.258028
   -2   3   5  0  0.379888   1.316176    9.307427   -9.130329  315.550319  13.038064  12.962468  0.056046   -1.348814
   -1   3   5  0  0.375568   1.331318    1.292888  -10.464913  277.042921  10.544476  10.707826  0.047197    3.461039
    0   3   5  0  0.377843   1.323302   -2.073553    4.336449  115.555650   4.806705   4.633175  0.024582   -7.059266
    1   3   5  0  0.386598   1.293334    3.055135   12.060495   75.784998  12.441438  12.511146  0.055063    1.265967
    2   3   5  0  0.401409   1.245614    2.097041    5.957059   70.606598   6.315389   6.409947  0.030481    3.102148
    3   3   5  0  0.421638   1.185852  -12.777507   -3.112229  193.689032  13.151071  13.286947  0.056046    2.424353
    4   3   5  0  0.446549   1.119697   -1.054869   -1.293800  230.808743   1.669331   1.703026  0.022615    1.489917
    5   3   5  0  0.475408   1.051728    3.224578   -0.370328  353.448541   3.245774   3.349023  0.022615    4.565457
    6   3   5  0  0.507541   0.985143   -3.077200   -5.366496  240.169631   6.186149   6.311620  0.032448    3.866831
    7   3   5  0  0.542366   0.921887    5.890312    3.151999   28.151941   6.680635   6.818988  0.036381    3.802889
    8   3   5  0  0.579399   0.862964   -2.725669    1.996290  143.780818   3.378527   3.377538  0.022615   -0.043738
    9   3   5  0  0.618242   0.808745    1.157496   -1.909528  301.222925   2.232956   2.305772  0.025565    2.848230
   10   3   5  0  0.658575   0.759214    5.273420   -0.017495  359.809917   5.273449   5.203473  0.031465   -2.223971
   11   3   5  0  0.700142   0.714141   -0.454411   -1.364410  251.579875   1.438091   1.491623  0.035398    1.512307
   12   3   5  0  0.742734   0.673188   -1.888332   -0.447055  193.319314   1.940530   1.941961  0.034415    0.041587
   13   3   5  0  0.786186   0.635982   -2.189272   -2.926742  233.202651   3.654960   3.626305  0.032448   -0.883091
   14   3   5  0  0.830362   0.602147   -0.835772    6.099346   97.802449   6.156341   6.013688  0.040314   -3.538522
   15   3   5  0  0.875152   0.571329   -1.744233    1.970460  131.514971   2.631551   2.620418  0.037364   -0.297949
   16   3   5  0  0.920468   0.543202    0.777838   -3.863198  281.384050   3.940727   3.858357  0.036381   -2.264082
   17   3   5  0  0.966234   0.517473    1.439669    0.726517   26.777412   1.612598   1.645013  0.058996    0.549441
   18   3   5  0  1.012391   0.493880    0.581989    1.027580   60.474143   1.180945   1.243838  0.089478    0.702894
   19   3   5  0  1.058886   0.472194    0.314185   -1.050781  286.646751   1.096747   1.319550  0.080628    2.763345
   20   3   5  0  1.105678   0.452211    0.298522   -1.015904  286.375368   1.058856   1.243838  0.081612    2.266616
   21   3   5  0  1.152729   0.433753   -0.182647    0.493097  110.325053   0.525838   0.822998  0.140608    2.113401
  -23   4   5  0  1.199464   0.416853    0.072086   -1.306196  273.158812   1.308183   1.491623  0.094394    1.943338
  -22   4   5  0  1.153648   0.433408   -0.035927   -1.586501  268.702725   1.586907   1.813153  0.066862    3.383742
  -21   4   5  0  1.108183   0.451189    1.807198    0.582603   17.868243   1.898787   2.154348  0.058013    4.405234
  -20   4   5  0  1.063116   0.470316   -0.051450    1.376971   92.139859   1.377932   1.554552  0.071779    2.460618
  -19   4   5  0  1.018498   0.490919    0.513144    0.025364    2.829788   0.513771   0.822998  0.128809    2.400675
  -18   4   5  0  0.974393   0.513140    0.351989    0.250491   35.437389   0.432021   0.695173  0.131758    1.997234
  -17   4   5  0  0.930871   0.537131   -0.635863    1.307618  115.932529   1.454024   1.523088  0.059980    1.151456
  -16   4   5  0  0.888021   0.563050   -0.999034   -1.207248  230.391230   1.567009   1.615515  0.045230    1.072417
  -15   4   5  0  0.845942   0.591057   -1.035407   -3.275473  252.457769   3.435228   3.392287  0.034415   -1.247768
  -14   4   5  0  0.804757   0.621306   -2.210802    0.166434  175.694761   2.217058   2.220227  0.037364    0.084814
  -13   4   5  0  0.764610   0.653928   -1.610324    5.291372  106.926584   5.530982   5.526969  0.039331   -0.102026
  -12   4   5  0  0.725673   0.689016    3.105759   -3.577515  310.962332   4.737547   4.766900  0.033431    0.878008
  -11   4   5  0  0.688151   0.726584    3.462770   -2.013298  329.825746   4.005515   4.005848  0.028515    0.011691
  -10   4   5  0  0.652290   0.766530   -1.872957    5.238082  109.675298   5.562865   5.483705  0.032448   -2.439612
   -9   4   5  0  0.618377   0.808568    2.194883    0.543989   13.919932   2.261291   2.305772  0.025565    1.739917
   -8   4   5  0  0.586751   0.852150    7.267594   -6.177931  319.633285   9.538593   9.513151  0.051130   -0.497587
   -7   4   5  0  0.557801   0.896377   -8.932645    1.092593  173.026530   8.999217   8.935971  0.044247   -1.429369
   -6   4   5  0  0.531964   0.939914   -0.478905    9.025729   93.037267   9.038425   9.006767  0.047197   -0.670772
   -5   4   5  0  0.509713   0.980944   -0.523726   -8.606260  266.517614   8.622180   8.644923  0.042281    0.537893
   -4   4   5  0  0.491536   1.017220   -4.900992   -0.654937  187.611542   4.944559   5.003869  0.029498    2.010625
   -3   4   5  0  0.477898   1.046249    0.473395    1.687353   74.328296   1.752502   1.839701  0.020649    4.222967
   -2   4   5  0  0.469195   1.065656   -4.588177   -6.868110  236.255468   8.259679   8.458101  0.043264    4.586308
   -1   4   5  0  0.465703   1.073645    6.460892    5.802970   41.929185   8.684330   8.644923  0.042281   -0.932040
    0   4   5  0  0.467540   1.069427    8.031375   14.775041   61.472505  16.816802  16.706766  0.073745   -1.492107
    1   4   5  0  0.474643   1.053423    0.135722   -6.683647  271.163325   6.685025   6.646915  0.042281   -0.901357
    2   4   5  0  0.486783   1.027153   -0.998524  -11.823134  265.172537  11.865225  12.038193  0.063913    2.706320
    3   4   5  0  0.503594   0.992863    1.897302    4.259304   65.989476   4.662770   4.684305  0.027532    0.782211
    4   4   5  0  0.524628   0.953056   -0.876665   -4.479446  258.926694   4.564425   4.611543  0.029498    1.597324
    5   4   5  0  0.549401   0.910082   -5.099218   -1.031067  191.431143   5.202416   5.277218  0.032448    2.305301
    6   4   5  0  0.577431   0.865905    3.163534    8.213372   68.934877   8.801559   8.655739  0.045230   -3.223929
    7   4   5  0  0.608268   0.822007   -4.950923    2.868261  149.914629   5.721762   5.614480  0.036381   -2.948850
    8   4   5  0  0.641507   0.779415   -4.297749   -5.779552  233.365036   7.202351   7.117902  0.043264   -1.951954
    9   4   5  0  0.676795   0.738776    9.335493    0.973467    5.953056   9.386111   9.333213  0.054080   -0.978140
   10   4   5  0  0.713828   0.700449   -3.998693    1.360292  161.212512   4.223735   4.148422  0.032448   -2.321032
   11   4   5  0  0.752348   0.664586   -0.046177   -2.855610  269.073571   2.855983   2.816089  0.032448   -1.229467
   12   4   5  0  0.792138   0.631203    5.519003   -1.588269  343.945140   5.742995   5.571216  0.040314   -4.261019
   13   4   5  0  0.833017   0.600228   -0.442394    1.823970  103.633511   1.876854   1.786604  0.040314   -2.238660
   14   4   5  0  0.874831   0.571539   -2.152702    3.912470  118.820272   4.465596   4.331311  0.038348   -3.501789
   15   4   5  0  0.917453   0.544987   -0.278050   -3.251333  265.112029   3.263201   3.201532  0.037364   -1.650472
   16   4   5  0  0.960775   0.520413    0.629351   -1.516071  292.544311   1.641510   1.645013  0.061946    0.056558
   17   4   5  0  1.004708   0.497657   -1.987959    2.318009  130.616879   3.053710   3.109104  0.045230    1.224713
   18   4   5  0  1.049173   0.476566   -0.441101    0.401411  137.697182   0.596406   0.762035  0.133725    1.238579
   19   4   5  0  1.094106   0.456994    0.092706   -1.538040  273.449344   1.540831   1.645013  0.076695    1.358390
   20   4   5  0  1.139452   0.438807    0.273179    0.576449   64.643778   0.637903   0.879045  0.131758    1.830182
   21   4   5  0  1.185164   0.421883    0.566625    0.562687   44.800217   0.798549   1.031452  0.140608    1.656397
   22   4   5  0  1.231200   0.406108    0.566884   -1.073220  297.843389   1.213737   1.243838  0.131758    0.228456
  -21   5   5  0  1.151331   0.434280   -0.849901    0.745160  138.756968   1.130308   1.458192  0.109143    3.004162
  -20   5   5  0  1.108020   0.451255    0.585682    1.461947   68.168078   1.574901   1.703026  0.064896    1.974316
  -19   5   5  0  1.065285   0.469358    1.596407   -0.852188  331.905958   1.809624   2.014723  0.059980    3.419486
  -18   5   5  0  1.023198   0.488664   -0.797316    0.550909  145.357284   0.969130   1.076682  0.108160    0.994380
  -17   5   5  0  0.981843   0.509247    0.433764    0.254392   30.390618   0.502858   0.695173  0.138641    1.387140
  -16   5   5  0  0.941315   0.531172    1.085786   -0.683390  327.813813   1.282947   1.354948  0.067846    1.061249
  -15   5   5  0  0.901727   0.554492   -1.587982   -1.020362  212.722871   1.887545   1.941961  0.047197    1.152955
  -14   5   5  0  0.863208   0.579235    0.092875    2.251443   87.637806   2.253357   2.347069  0.041297    2.269190
  -13   5   5  0  0.825907   0.605395    2.405813   -0.566707  346.745193   2.471658   2.487677  0.044247    0.362037
  -12   5   5  0  0.789997   0.632914   -2.362959   -4.189053  240.573547   4.809546   4.797382  0.038348   -0.317222
  -11   5   5  0  0.755676   0.661659   -4.826673    1.277958  165.170093   4.992990   5.023534  0.037364    0.817470
  -10   5   5  0  0.723171   0.691400   -1.661592    3.919981  112.970999   4.257598   4.274281  0.034415    0.484781
   -9   5   5  0  0.692736   0.721775    8.814586   -3.807566  336.637494   9.601796   9.471854  0.060963   -2.131497
   -8   5   5  0  0.664658   0.752266   -0.945570   -2.860327  251.707085   3.012569   3.093372  0.032448    2.490238
   -7   5   5  0  0.639246   0.782171   -1.786548   11.297198   98.986382  11.437589  11.605553  0.070796    2.372526
   -6   5   5  0  0.616830   0.810596    3.734384   -1.169963  342.604498   3.913366   3.957668  0.033431    1.325156
   -5   5   5  0  0.597747   0.836475   -1.147800   -9.416749  263.050541   9.486444   9.436456  0.063913   -0.782121
   -4   5   5  0  0.582324   0.858628    0.714523    2.398411   73.410410   2.502582   2.583054  0.024582    3.273630
   -3   5   5  0  0.570859   0.875873   -5.694610    5.665687  135.145869   8.032969   7.884854  0.050147   -2.953631
   -2   5   5  0  0.563593   0.887165    1.063227   -4.796413  282.498727   4.912844   4.826880  0.033431   -2.571364
   -1   5   5  0  0.560690   0.891759    1.307828    0.162834    7.097209   1.317926   1.354948  0.032448    1.140980
    0   5   5  0  0.562216   0.889337   -3.121913    3.166922  134.589935   4.446992   4.441437  0.040314   -0.137781
    1   5   5  0  0.568137   0.880069   -0.674279  -10.515744  266.331163  10.537340  10.382363  0.081612   -1.898948
    2   5   5  0  0.578317   0.864577    2.542501    2.623697   45.900427   3.653504   3.704967  0.037364    1.377318
    3   5   5  0  0.592537   0.843829    0.916772    3.679919   76.010768   3.792397   3.846558  0.042281    1.280992
    4   5   5  0  0.610515   0.818981    1.326610    1.853778   54.411546   2.279559   2.263491  0.027532   -0.583609
    5   5   5  0  0.631930   0.791227    2.401796    7.244463   71.657816   7.632226   7.565291  0.056046   -1.194280
    6   5   5  0  0.656445   0.761679   -0.761626   -2.080550  249.893870   2.215573   2.154348  0.026548   -2.306168
    7   5   5  0  0.683727   0.731286   -2.627145   -4.863897  241.625113   5.528055   5.421759  0.039331   -2.702606
    8   5   5  0  0.713460   0.700810    1.710133   -2.319099  306.405537   2.881454   2.933099  0.033431    1.544814
    9   5   5  0  0.745349   0.670827   -3.970567    0.744330  169.382446   4.039731   3.957668  0.036381   -2.255661
   10   5   5  0  0.779130   0.641741   -2.143686   -2.475481  229.108495   3.274660   3.261511  0.037364   -0.351894
   11   5   5  0  0.814568   0.613822    6.377042    0.919638    8.206091   6.443011   6.334235  0.046214   -2.353770
   12   5   5  0  0.851455   0.587230   -2.404192    1.802256  143.143649   3.004707   2.866236  0.037364   -3.705961
   13   5   5  0  0.889612   0.562042   -1.190075    1.058058  138.360711   1.592408   1.523088  0.051130   -1.355772
   14   5   5  0  0.928883   0.538281    0.999517    1.804003   61.011132   2.062392   1.941961  0.047197   -2.551672
   15   5   5  0  0.969130   0.515926    1.157309   -1.812961  302.552255   2.150858   2.154348  0.049164    0.070977
   16   5   5  0  1.010239   0.494932    0.755211   -0.147718  348.932775   0.769522   0.933125  0.118976    1.375092
   17   5   5  0  1.052108   0.475236   -0.433849    1.258994  109.013920   1.331650   1.354948  0.071779    0.324583
   18   5   5  0  1.094649   0.456767   -0.333056   -0.788336  247.096937   0.855804   1.076682  0.125859    1.754969
   19   5   5  0  1.137788   0.439449   -0.637975   -1.500125  246.960842   1.630149   2.109117  0.082595    5.799008
   20   5   5  0  1.181459   0.423206   -0.282686    0.373171  127.144823   0.468153   0.983271  0.167156    3.081657
  -22   6   5  0  1.244008   0.401927   -0.158396   -1.294629  263.024596   1.304283   1.674511  0.132742    2.789090
  -21   6   5  0  1.201966   0.415985    0.945651    1.284524   53.639960   1.595073   1.703026  0.085545    1.261949
  -20   6   5  0  1.160546   0.430832   -0.236948   -1.558007  261.352503   1.575922   1.731541  0.078662    1.978327
  -19   6   5  0  1.119818   0.446501   -1.057809   -1.620912  236.871488   1.935541   2.085519  0.080628    1.860119
  -18   6   5  0  1.079858   0.463024    0.368291    1.457967   75.823299   1.503764   1.731541  0.080628    2.825032
  -17   6   5  0  1.040757   0.480420    0.005076   -0.646200  270.450048   0.646220   0.762035  0.165190    0.701105
  -15   6   5  0  0.965542   0.517844    1.689388    3.746239   65.726734   4.109543   4.101225  0.058013   -0.143374
  -14   6   5  0  0.929670   0.537825    1.021283    0.014855    0.833315   1.021391   1.120929  0.094394    1.054501
  -13   6   5  0  0.895143   0.558570   -4.099286   -2.198244  208.202450   4.651497   4.590895  0.046214   -1.311347
  -12   6   5  0  0.862122   0.579965   -0.091068    1.390835   93.746200   1.393814   1.615515  0.059980    3.696282
  -11   6   5  0  0.830786   0.601840    0.757232   -0.679689  318.088953   1.017535   1.031452  0.070796    0.196577
  -10   6   5  0  0.801333   0.623960    2.810394   -3.478525  308.935675   4.471962   4.408006  0.045230   -1.414010
   -9   6   5  0  0.773979   0.646013    1.793293   -1.309594  323.860339   2.220571   2.176963  0.040314   -1.081716
   -8   6   5  0  0.748952   0.667599   -3.178043    2.614304  140.558787   4.115160   4.124824  0.044247    0.218397
   -7   6   5  0  0.726495   0.688236   -0.849394   -1.760339  244.241890   1.954549   2.014723  0.038348    1.569172
   -6   6   5  0  0.706851   0.707363   -1.905066   -0.074924  182.252228   1.906539   1.966543  0.029498    2.034163
   -5   6   5  0  0.690261   0.724364    2.773310    1.906639   34.508363   3.365490   3.349023  0.034415   -0.478490
   -4   6   5  0  0.676949   0.738608   -0.940855    6.762914   97.920139   6.828046   6.726560  0.056046   -1.810753
   -3   6   5  0  0.667112   0.749499    0.051814    1.520906   88.048827   1.521789   1.523088  0.031465    0.041277
   -2   6   5  0  0.660906   0.756538    1.303660   -8.252334  278.977097   8.354673   8.296845  0.096361   -0.600119
   -1   6   5  0  0.658432   0.759380    1.483590    2.217481   56.215773   2.668007   2.583054  0.037364   -2.273635
    0   6   5  0  0.659732   0.757884   -1.257074   -1.603242  231.900634   2.037307   1.991125  0.043264   -1.067460
    1   6   5  0  0.664785   0.752123   -2.793149   -4.177673  236.233722   5.025399   4.936023  0.054080   -1.652675
    2   6   5  0  0.673506   0.742384    2.232859    0.541853   13.640418   2.297665   2.305772  0.042281    0.191729
    4   6   5  0  0.701347   0.712914   -0.458401    5.416721   94.837248   5.436083   5.403077  0.056046   -0.588908
    5   6   5  0  0.720065   0.694382   -1.578572    0.039730  178.558283   1.579072   1.615515  0.065879    0.553183
    6   6   5  0  0.741673   0.674152    2.269833   -2.604319  311.074272   3.454652   3.545677  0.046214    1.969650
    7   6   5  0  0.765926   0.652805   -0.942870    0.039549  177.598146   0.943699   1.076682  0.080628    1.649342
    8   6   5  0  0.792580   0.630851   -1.683131    1.969093  130.522986   2.590416   2.601736  0.042281    0.267742
    9   6   5  0  0.821404   0.608714    1.558567    1.227168   38.215825   1.983702   2.062904  0.049164    1.610980
   10   6   5  0  0.852175   0.586734    3.632689   -3.017871  320.281755   4.722708   4.857361  0.048180    2.794776
   11   6   5  0  0.884692   0.565168   -2.190135    1.091790  153.503584   2.447181   2.487677  0.048180    0.840496
   12   6   5  0  0.918768   0.544207   -3.393954   -1.107697  198.075314   3.570142   3.626305  0.049164    1.142370
   13   6   5  0  0.954238   0.523979    1.891805   -1.361094  324.266184   2.330558   2.428681  0.059980    1.635926
   14   6   5  0  0.990950   0.504566   -0.346550    0.412175  130.056508   0.538503   0.822998  0.164206    1.732549
   15   6   5  0  1.028772   0.486016    0.947422    0.005523    0.333979   0.947438   1.163210  0.120942    1.784092
   16   6   5  0  1.067587   0.468346    0.395192    1.055525   69.473939   1.127080   1.243838  0.097344    1.199443
   17   6   5  0  1.107289   0.451553   -0.353544    0.882911  111.822666   0.951065   1.243838  0.109143    2.682468
   20   6   5  0  1.230855   0.406222    0.115025    0.001267    0.631011   0.115032   0.983271  0.157323    5.518821
  -20   7   5  0  1.219710   0.409934   -0.589077   -1.848275  252.322020   1.939880   2.241859  0.157323    1.919480
  -19   7   5  0  1.181023   0.423362    1.114639    1.092263   44.419095   1.560595   1.615515  0.098327    0.558544
  -17   7   5  0  1.106345   0.451939    1.635791   -1.591654  315.783499   2.282361   2.544707  0.068829    3.811551
  -16   7   5  0  1.070541   0.467054    0.382631    2.118175   79.760400   2.152457   2.131733  0.074729   -0.277336
  -15   7   5  0  1.035903   0.482671   -2.280075   -0.547691  193.506985   2.344932   2.408032  0.069812    0.903851
  -14   7   5  0  1.002552   0.498727   -1.374315   -2.068110  236.394892   2.483107   2.544707  0.060963    1.010449
  -13   7   5  0  0.970621   0.515134    1.235347    2.862723   66.658417   3.117895   3.231030  0.057030    1.983799
  -12   7   5  0  0.940254   0.531771   -0.653391    0.722675  132.117638   0.974258   1.120929  0.103244    1.420636
  -11   7   5  0  0.911608   0.548481   -0.242014   -1.470102  260.651588   1.489889   1.554552  0.077678    0.832443
  -10   7   5  0  0.884850   0.565068    3.174205    0.765057   13.551151   3.265102   3.334274  0.054080    1.279069
   -9   7   5  0  0.860155   0.581290   -1.972369    1.908937  135.936292   2.744864   2.816089  0.057030    1.248910
   -8   7   5  0  0.837707   0.596867   -1.756581   -4.457873  248.493568   4.791472   4.695121  0.058996   -1.633171
   -7   7   5  0  0.817691   0.611478    0.779257    0.341668   23.675201   0.850869   0.822998  0.094394   -0.295257
   -6   7   5  0  0.800289   0.624774    2.851817    2.043945   35.629795   3.508643   3.679402  0.062929    2.713506
   -5   7   5  0  0.785674   0.636396   -0.103166   -1.430123  265.873969   1.433839   1.554552  0.074729    1.615354
   -4   7   5  0  0.774005   0.645990   -0.619696    0.830737  126.721421   1.036411   1.204508  0.104227    1.612798
   -3   7   5  0  0.765417   0.653239    0.177087   -3.760599  272.696066   3.764767   3.895722  0.075712    1.729649
   -2   7   5  0  0.760014   0.657883   -0.548775    3.530281   98.835801   3.572679   3.612539  0.084561    0.471374
   -1   7   5  0  0.757863   0.659750   -2.948929    3.173934  132.895417   4.332441   3.871140  0.060963   -7.566918
    0   7   5  0  0.758993   0.658768   -3.226262   -1.621758  206.687489   3.610937   3.276261  0.052113   -6.422087
    1   7   5  0  0.763389   0.654974    6.700917    0.295100    2.521603   6.707412   6.425679  0.082595   -3.411026
    2   7   5  0  0.770996   0.648512   -0.992508   -0.962105  224.108860   1.382287   1.319550  0.073745   -0.850726
    3   7   5  0  0.781718   0.639616   -1.596508   -0.443827  195.535842   1.657052   1.674511  0.060963    0.286392
    4   7   5  0  0.795432   0.628589    3.266120    1.335113   22.233596   3.528465   3.531911  0.059980    0.057448
    5   7   5  0  0.811984   0.615776   -0.019644   -3.102507  269.637237   3.102569   3.216281  0.052113    2.182014
    6   7   5  0  0.831206   0.601536   -1.275494   -2.854478  245.923020   3.126489   3.061907  0.057030   -1.132413
    7   7   5  0  0.852916   0.586224   -0.660518    2.410239  105.325457   2.499107   2.601736  0.058996    1.739582
    8   7   5  0  0.876931   0.570170    1.611941    4.279497   69.360314   4.573014   4.559430  0.070796   -0.191872
    9   7   5  0  0.903066   0.553669   -2.092073   -1.539489  216.348140   2.597460   2.620418  0.052113    0.440555
   10   7   5  0  0.931143   0.536975   -0.447611   -1.022014  246.348018   1.115736   1.354948  0.085545    2.796337
   11   7   5  0  0.960991   0.520296   -1.256427    3.136361  111.831045   3.378664   3.545677  0.070796    2.359088
   12   7   5  0  0.992451   0.503803    0.618085   -2.221138  285.550507   2.305533   2.388366  0.068829    1.203467
   13   7   5  0  1.025375   0.487627    1.725429   -1.250529  324.066744   2.130945   2.131733  0.067846    0.011608
   14   7   5  0  1.059625   0.471865    0.517743    0.505097   44.291660   0.723313   0.822998  0.170106    0.586019
   15   7   5  0  1.095078   0.456588    1.029518   -0.005164  359.712632   1.029531   0.983271  0.142574   -0.324458
   16   7   5  0  1.131621   0.441844   -0.512966   -0.700401  233.781358   0.868156   1.076682  0.125859    1.656826
   17   7   5  0  1.169151   0.427661   -1.191056    0.188368  171.012992   1.205859   1.390346  0.117993    1.563547
   18   7   5  0  1.207576   0.414053   -0.534886    0.726443  126.364504   0.902121   1.204508  0.168139    1.798429
  -18   8   5  0  1.212191   0.412476   -0.152782   -1.040653  261.647866   1.051809   1.319550  0.256634    1.043282
  -16   8   5  0  1.143917   0.437095   -1.431790    0.556202  158.770530   1.536029   1.645013  0.164206    0.663703
  -15   8   5  0  1.111568   0.449815    1.690262   -1.668647  315.368696   2.375156   2.620418  0.099310    2.469652
  -14   8   5  0  1.080556   0.462725    2.213439    1.193921   28.342254   2.514908   2.448346  0.082595   -0.805884
  -13   8   5  0  1.050997   0.475739   -1.397179    0.371686  165.102870   1.445773   1.319550  0.114059   -1.106641
  -12   8   5  0  1.023019   0.488750   -0.359471   -0.906769  248.375115   0.975423   1.120929  0.142574    1.020568
  -11   8   5  0  0.996754   0.501628    1.521708   -1.211625  321.472248   1.945156   1.916396  0.083578   -0.344104
  -10   8   5  0  0.972342   0.514223   -2.822113    2.029662  144.276335   3.476183   3.518145  0.086528    0.484959
   -9   8   5  0  0.949924   0.526358   -2.343816    0.531551  167.222110   2.403335   2.507342  0.088494    1.175301
   -8   8   5  0  0.929647   0.537839    0.445517   -2.563199  279.860228   2.601629   2.674498  0.083578    0.871868
   -7   8   5  0  0.911651   0.548455    1.358766    2.218597   58.514874   2.601619   2.693181  0.078662    1.163995
   -6   8   5  0  0.896076   0.557989    1.139614    0.734544   32.804033   1.355830   1.554552  0.102260    1.943299
   -5   8   5  0  0.883048   0.566221    2.489146   -1.775056  324.506631   3.057233   3.046175  0.084561   -0.130770
   -4   8   5  0  0.872682   0.572946   -0.492689   -2.791083  259.989142   2.834235   2.883935  0.078662    0.631826
   -3   8   5  0  0.865074   0.577985   -1.019842    5.114026  101.278005   5.214723   5.258536  0.167156    0.262108
   -2   8   5  0  0.860296   0.581195    0.851541   -0.113706  352.394292   0.859099   0.983271  0.216320    0.574023
   -1   8   5  0  0.858397   0.582481   -3.529738   -4.313072  230.703746   5.573297   5.596781  0.179939    0.130512
    0   8   5  0  0.859395   0.581805    2.793265    2.970549   46.761754   4.077559   4.274281  0.150441    1.307640
    1   8   5  0  0.863280   0.579186    0.717910   -0.182634  345.726924   0.740777   0.933125  0.186822    1.029580
    2   8   5  0  0.870014   0.574704   -5.407657   -2.063806  200.889107   5.788096   5.674460  0.120942   -0.939588
    3   8   5  0  0.879530   0.568485    1.755532    2.450210   54.379080   3.014203   3.077640  0.099310    0.638770
    4   8   5  0  0.891741   0.560701    1.564116    1.192336   37.318503   1.966755   1.759073  0.079645   -2.607597
    5   8   5  0  0.906536   0.551550    0.131952   -3.955544  271.910607   3.957744   3.626305  0.060963   -5.436735
    6   8   5  0  0.923792   0.541247    0.395885    1.608681   76.174639   1.656678   1.585034  0.094394   -0.758988
    7   8   5  0  0.943375   0.530012    2.008216    1.567826   37.979359   2.547746   2.388366  0.076695   -2.078095
    9   8   5  0  0.988948   0.505588   -2.089385   -1.351512  212.896685   2.488396   2.367718  0.073745   -1.636421
   10   8   5  0  1.014651   0.492780    0.657355    0.478298   36.040043   0.812948   0.879045  0.159290    0.414945
   12   8   5  0  1.071190   0.466770    0.179168   -1.165768  278.737496   1.179456   1.243838  0.135691    0.474474
   15   8   5  0  1.166913   0.428481    0.876733    0.652915   36.675543   1.093141   0.983271  0.186822   -0.588101
   16   8   5  0  1.201273   0.416225   -1.034719   -1.113146  227.091161   1.519782   1.523088  0.235002    0.014065
  -12   9   5  0  1.109379   0.450703    1.507684    0.764660   26.893005   1.690508   1.703026  0.237952    0.052608
  -11   9   5  0  1.085207   0.460742   -0.983821    0.393065  158.221867   1.059435   1.786604  0.216320    3.361546
  -10   9   5  0  1.062828   0.470443   -0.462747    0.923482  116.614946   1.032935   1.354948  0.217303    1.481862
   -9   9   5  0  1.042359   0.479681    0.012921   -1.802214  270.410780   1.802260   2.131733  0.183872    1.791858
   -8   9   5  0  1.023913   0.488323    0.857337   -0.656016  322.577556   1.079530   1.523088  0.247784    1.790095
    0   9   5  0  0.960580   0.520519    2.346648   -0.474830  348.561000   2.394206   2.305772  0.144541   -0.611829
    1   9   5  0  0.964058   0.518641   -0.863993   -2.318032  249.558221   2.473814   2.154348  0.164206   -1.945515
    2   9   5  0  0.970092   0.515415   -2.335850    1.372417  149.563850   2.709192   2.728578  0.113076    0.171441
    3   9   5  0  0.978636   0.510915    0.465457    0.973156   64.438402   1.078741   1.424760  0.189771    1.823346
    4   9   5  0  0.989624   0.505242    1.252539   -3.214060  291.291166   3.449498   3.531911  0.143558    0.574076
    5   9   5  0  1.002977   0.498516   -1.340862    0.216635  170.822389   1.358249   1.759073  0.206487    1.941154
    6   9   5  0  1.018601   0.490870   -1.274443    1.348945  133.373285   1.855764   2.014723  0.139625    1.138480
    7   9   5  0  1.036393   0.482442    2.012913   -0.982637  333.979911   2.239954   2.408032  0.136675    1.229764
    8   9   5  0  1.056244   0.473375   -0.613742    2.362263  104.564083   2.440690   2.693181  0.163223    1.546906
    9   9   5  0  1.078041   0.463804   -0.482133   -0.854022  240.553324   0.980717   1.031452  0.225169    0.225319
   10   9   5  0  1.101667   0.453857    2.146416   -0.105338  357.190387   2.149000   2.198595  0.145524    0.340806
   11   9   5  0  1.127009   0.443652    0.150856    0.398202   69.251184   0.425820   1.424760  0.176006    5.675617
   12   9   5  0  1.153951   0.433294   -1.140668   -0.598056  207.668180   1.287942   1.204508  0.229102   -0.364180
    4  10   5  0  1.088658   0.459281   -0.003694   -1.490987  269.858060   1.490992   1.585034  0.191738    0.490471
    7  10   5  0  1.131340   0.441954    0.464769    0.674149   55.417028   0.818832   1.204508  0.256634    1.502823
    8  10   5  0  1.149553   0.434952   -1.105417   -0.557721  206.772524   1.238143   1.615515  0.197638    1.909414
    9  10   5  0  1.169612   0.427492    0.950395   -1.140315  309.809492   1.484442   2.154348  0.190755    3.511870
   10  10   5  0  1.191424   0.419666    0.414521    1.447334   74.018127   1.505524   1.491623  0.255651   -0.054376
  -24   0   6  0  1.173851   0.425948   -1.311985    0.000000  180.000000   1.311985   1.390346  0.111110    0.705256
  -22   0   6  0  1.076571   0.464437    1.554929    0.000000    0.000000   1.554929   1.703026  0.085545    1.731228
  -21   0   6  0  1.028111   0.486329   -2.204393    0.000000  180.000000   2.204393   2.468011  0.066862    3.942694
  -20   0   6  0  0.979795   0.510311    0.448134    0.000000    0.000000   0.448134   0.695173  0.160273    1.541363
  -19   0   6  0  0.931645   0.536685   -3.282827    0.000000  180.000000   3.282827   3.305759  0.047197    0.485871
  -17   0   6  0  0.835959   0.598116    1.493418    0.000000    0.000000   1.493418   1.554552  0.077678    0.787013
  -16   0   6  0  0.788497   0.634118    1.184956    0.000000    0.000000   1.184956   1.204508  0.067846    0.288172
  -15   0   6  0  0.741354   0.674442    9.098650    0.000000    0.000000   9.098650   8.968419  0.069812   -1.865443
  -14   0   6  0  0.694595   0.719844   -3.309817    0.000000  180.000000   3.309817   3.377538  0.035398    1.913139
  -13   0   6  0  0.648303   0.771244    2.170220    0.000000    0.000000   2.170220   2.154348  0.036381   -0.436281
  -12   0   6  0  0.602586   0.829757   -6.872900    0.000000  180.000000   6.872900   6.847503  0.051130   -0.496722
  -11   0   6  0  0.557586   0.896723   -7.698881    0.000000  180.000000   7.698881   7.692133  0.051130   -0.131988
  -10   0   6  0  0.513491   0.973728  -13.410286    0.000000  180.000000  13.410286  13.507200  0.074729    1.296878
   -9   0   6  0  0.470554   1.062577   22.819276    0.000000    0.000000  22.819276  22.634909  0.123892   -1.488123
   -8   0   6  0  0.429125   1.165161    5.795881    0.000000    0.000000   5.795881   6.069735  0.035398    7.736475
   -7   0   6  0  0.389685   1.283088  -25.195157    0.000000  180.000000  25.195157  25.462798  0.133725    2.001432
   -6   0   6  0  0.352900   1.416831   18.673674    0.000000    0.000000  18.673674  18.371444  0.108160   -2.794289
   -5   0   6  0  0.319689   1.564020   18.984928    0.000000    0.000000  18.984928  18.692974  0.108160   -2.699286
   -4   0   6  0  0.291277   1.716580  -10.037097    0.000000  180.000000  10.037097   9.579031  0.058996   -7.764319
   -3   0   6  0  0.269187   1.857444   -4.689857    0.000000  180.000000   4.689857   4.847528  0.035398    4.454270
   -2   0   6  0  0.255068   1.960262   20.769473    0.000000    0.000000  20.769473  20.760794  0.116026   -0.074802
   -1   0   6  0  0.250272   1.997826  -41.091425    0.000000  180.000000  41.091425  41.054534  0.234019   -0.157643
    0   0   6  0  0.255325   1.958287    6.302014    0.000000    0.000000   6.302014   6.432562  0.042281    3.087641
    1   0   6  0  0.269674   1.854088  -21.608227    0.000000  180.000000  21.608227  21.760781  0.121926    1.251202
    2   0   6  0  0.291952   1.712610    9.818306    0.000000    0.000000   9.818306  10.218157  0.061946    6.454824
    3   0   6  0  0.320509   1.560017   10.095435    0.000000    0.000000  10.095435   9.993971  0.060963   -1.664360
    4   0   6  0  0.353829   1.413113    6.740363    0.000000    0.000000   6.740363   6.882900  0.047197    3.020049
    6   0   6  0  0.430195   1.162264   -4.064560    0.000000  180.000000   4.064560   4.077627  0.033431    0.390856
    7   0   6  0  0.471669   1.060066    5.308639    0.000000    0.000000   5.308639   5.412909  0.039331    2.651121
    8   0   6  0  0.514640   0.971554  -12.773833    0.000000  180.000000  12.773833  12.733366  0.076695   -0.527643
    9   0   6  0  0.558762   0.894836    9.067251    0.000000    0.000000   9.067251   8.892707  0.058996   -2.958547
   10   0   6  0  0.603783   0.828112   -2.269130    0.000000  180.000000   2.269130   2.326420  0.035398    1.618475
   11   0   6  0  0.649517   0.769803    2.572250    0.000000    0.000000   2.572250   2.564372  0.035398   -0.222557
   12   0   6  0  0.695822   0.718575   -2.109114    0.000000  180.000000   2.109114   2.109117  0.039331    0.000087
   13   0   6  0  0.742592   0.673317   -6.026994    0.000000  180.000000   6.026994   6.053019  0.052113    0.499401
   14   0   6  0  0.789744   0.633116    0.539677    0.000000    0.000000   0.539677   0.695173  0.124875    1.245206
   15   0   6  0  0.837214   0.597219    2.901176    0.000000    0.000000   2.901176   2.916383  0.046214    0.329063
   16   0   6  0  0.884951   0.565003    2.956274    0.000000    0.000000   2.956274   2.933099  0.049164   -0.471392
   17   0   6  0  0.932913   0.535956    0.556643    0.000000    0.000000   0.556643   0.762035  0.126842    1.619276
   18   0   6  0  0.981067   0.509649    0.713611    0.000000    0.000000   0.713611   0.762035  0.152407    0.317731
   19   0   6  0  1.029387   0.485726   -1.072432    0.000000  180.000000   1.072432   1.076682  0.148474    0.028625
   20   0   6  0  1.077851   0.463886   -1.300552    0.000000  180.000000   1.300552   1.523088  0.092428    2.407673
   21   0   6  0  1.126439   0.443877   -0.878976    0.000000  180.000000   0.878976   1.243838  0.127825    2.854380
   22   0   6  0  1.175136   0.425483    0.597450    0.000000    0.000000   0.597450   0.879045  0.186822    1.507294
   23   0   6  0  1.223930   0.408520   -1.138289    0.000000  180.000000   1.138289   1.491623  0.159290    2.218181
  -25   1   6  0  1.227064   0.407477   -0.289652    0.998113  106.182713   1.039292   1.031452  0.117009   -0.067001
  -24   1   6  0  1.178456   0.424284    0.804322    0.439903   28.675298   0.916759   0.983271  0.103244    0.644226
  -23   1   6  0  1.129960   0.442494    2.040057   -0.830518  337.848494   2.202633   2.305772  0.050147    2.056728
  -22   1   6  0  1.081591   0.462282   -0.856555   -0.047920  183.202043   0.857895   1.163210  0.091444    3.338814
  -21   1   6  0  1.033366   0.483856   -1.340685    0.043823  178.127851   1.341401   1.523088  0.063913    2.842734
  -20   1   6  0  0.985308   0.507456   -0.637216    0.340994  151.847411   0.722718   0.933125  0.077678    2.708690
  -19   1   6  0  0.937441   0.533367   -3.746109    0.194473  177.028249   3.751154   3.769863  0.036381    0.514248
  -18   1   6  0  0.889797   0.561926    2.905578   -4.469509  303.027448   5.330938   5.313599  0.036381   -0.476586
  -17   1   6  0  0.842413   0.593533    0.722031    1.974435   69.913043   2.102314   2.085519  0.034415   -0.488019
  -16   1   6  0  0.795336   0.628665    3.035351    0.476937    8.929722   3.072593   3.061907  0.030481   -0.350556
  -15   1   6  0  0.748624   0.667892   -3.207428    0.932102  163.795752   3.340121   3.291010  0.027532   -1.783801
  -14   1   6  0  0.702349   0.711897    1.902844   -0.229654  353.118273   1.916652   1.891814  0.030481   -0.814846
  -13   1   6  0  0.656604   0.761494    0.385407    5.756125   86.169418   5.769013   5.648895  0.032448   -3.701872
  -12   1   6  0  0.611509   0.817650   -6.399486   -2.595324  202.075109   6.905731   7.000893  0.037364    2.546863
  -11   1   6  0  0.567217   0.881497    4.011599   -6.361683  302.235023   7.520900   7.539726  0.036381    0.517453
  -10   1   6  0  0.523932   0.954322    9.189835   10.769014   49.523918  14.157144  14.269236  0.058996    1.899978
   -9   1   6  0  0.481927   1.037501    3.798735   -8.653784  293.699944   9.450839   9.574114  0.041297    2.985056
   -8   1   6  0  0.441567   1.132331  -26.632454   -5.271488  191.196109  27.149147  27.158941  0.098327    0.099607
   -7   1   6  0  0.403345   1.239634    9.543516    3.542773   20.366087  10.179879  10.317468  0.039331    3.498231
   -6   1   6  0  0.367928   1.358961    7.691187    7.682632   44.968115  10.870933  10.909397  0.046214    0.832305
   -5   1   6  0  0.336205   1.487188  -10.722574  -13.944665  232.441972  17.590545  17.580894  0.071779   -0.134459
   -4   1   6  0  0.309313   1.616483    0.395333   11.127797   87.965331  11.134817  11.085403  0.046214   -1.069259
   -3   1   6  0  0.288608   1.732456   26.298613    4.552256    9.820513  26.689700  26.782348  0.107177    0.864442
   -2   1   6  0  0.275486   1.814977  -13.001061   -5.215929  201.860290  14.008337  14.255470  0.058013    4.259954
   -1   1   6  0  0.271051   1.844671   -3.870695    7.764491  116.496823   8.675805   8.866159  0.038348    4.963910
    0   1   6  0  0.275724   1.813410   11.332403   14.698935   52.368940  18.560228  18.601530  0.073745    0.560064
    1   1   6  0  0.289062   1.729732   -8.573615   -5.071918  210.607410   9.961487  10.113930  0.043264    3.523559
    2   1   6  0  0.309949   1.613167    4.475043  -26.099259  279.729464  26.480130  26.288746  0.105210   -1.819069
    3   1   6  0  0.336985   1.483746  -10.942948    2.342217  167.918762  11.190804  11.224044  0.051130    0.650109
    4   1   6  0  0.368819   1.355678    1.711269   -1.917975  311.740209   2.570422   2.638117  0.021632    3.129413
    5   1   6  0  0.404320   1.236645  -15.202793    9.914561  146.889463  18.150026  18.418641  0.071779    3.742268
    6   1   6  0  0.442606   1.129673    8.868943   -9.706000  312.419781  13.147797  13.297763  0.054080    2.773042
    7   1   6  0  0.483016   1.035163    4.116694    5.706203   54.191739   7.036187   6.987127  0.033431   -1.467477
    8   1   6  0  0.525059   0.952275    5.196555    5.207401   45.059734   7.356712   7.357820  0.036381    0.030465
    9   1   6  0  0.568373   0.879705    3.724953   -1.765878  334.635897   4.122329   4.206435  0.026548    3.168034
   10   1   6  0  0.612688   0.816076    0.215682    2.905187   85.754137   2.913183   2.982262  0.024582    2.810204
   11   1   6  0  0.657803   0.760106   -1.989315   -2.530931  231.832610   3.219159   3.231030  0.026548    0.447160
   12   1   6  0  0.703563   0.710668   -9.995030   -1.680371  189.543357  10.135298   9.964473  0.052113   -3.277941
   13   1   6  0  0.749850   0.666800    2.280120   -2.317750  314.531091   3.251294   3.231030  0.029498   -0.686948
   14   1   6  0  0.796573   0.627689    0.844934    1.642353   62.775738   1.846954   1.839701  0.039331   -0.184402
   15   1   6  0  0.843659   0.592657    0.555421   -2.263106  283.789234   2.330267   2.305772  0.037364   -0.655575
   16   1   6  0  0.891050   0.561136    1.325027   -0.013990  359.395073   1.325101   1.319550  0.051130   -0.108558
   17   1   6  0  0.938701   0.532651    0.639963    2.883816   77.487948   2.953971   2.816089  0.037364   -3.690204
   18   1   6  0  0.986573   0.506805   -0.754244    0.809372  132.980783   1.106330   1.204508  0.071779    1.367775
   19   1   6  0  1.034636   0.483262    0.687209   -0.745283  312.678458   1.013756   1.120929  0.086528    1.238595
   20   1   6  0  1.082864   0.461738    0.019764    0.570806   88.016938   0.571148   0.822998  0.112093    2.246796
   21   1   6  0  1.131237   0.441994    0.451575   -0.176353  338.667928   0.484789   0.762035  0.133725    2.073258
   22   1   6  0  1.179736   0.423824   -0.349551   -0.636892  241.240364   0.726511   0.983271  0.117993    2.176077
   23   1   6  0  1.228347   0.407051   -0.972983   -0.400094  202.352650   1.052032   1.319550  0.124875    2.142284
  -25   2   6  0  1.240236   0.403149   -0.284456   -1.535965  259.507888   1.562083   1.615515  0.086528    0.617507
  -24   2   6  0  1.192165   0.419405    0.331047   -0.807385  292.294796   0.872618   1.120929  0.112093    2.215225
  -23   2   6  0  1.144250   0.436968    0.237247    0.666730   70.412550   0.707683   0.822998  0.128809    0.895247
  -22   2   6  0  1.096511   0.455992   -1.578287    2.064697  127.394868   2.598838   2.780692  0.043264    4.203345
  -21   2   6  0  1.048973   0.476657   -0.028343    0.605171   92.681446   0.605834   0.695173  0.117993    0.757154
  -20   2   6  0  1.001663   0.499170   -0.016133    2.125287   90.434929   2.125348   2.241859  0.043264    2.693031
  -19   2   6  0  0.954617   0.523770    1.497447   -3.166828  295.307309   3.503019   3.490614  0.037364   -0.332022
  -18   2   6  0  0.907875   0.550737    3.092948    0.162737    3.011869   3.097226   3.124837  0.035398    0.780014
  -17   2   6  0  0.861486   0.580393   -2.124886    0.538102  165.789277   2.191961   2.154348  0.038348   -0.980849
  -16   2   6  0  0.815511   0.613113   -3.119290   -3.299489  226.608086   4.540551   4.484701  0.035398   -1.577766
  -15   2   6  0  0.770023   0.649331   -0.249915    0.472898  117.855328   0.534873   0.695173  0.083578    1.917963
  -14   2   6  0  0.725115   0.689545    2.016439   -3.824225  297.801803   4.323277   4.319512  0.030481   -0.123540
  -13   2   6  0  0.680902   0.734320   -3.552791    5.391415  123.383761   6.456754   6.403064  0.035398   -1.516773
  -12   2   6  0  0.637527   0.784280    3.292561   -5.559408  300.636147   6.461267   6.425679  0.035398   -1.005381
  -11   2   6  0  0.595174   0.840090    5.372298    8.519007   57.763447  10.071498  10.022486  0.051130   -0.958563
  -10   2   6  0  0.554079   0.902399   -2.451169    2.864260  130.556160   3.769909   3.718733  0.023599   -2.168636
   -9   2   6  0  0.514540   0.971741   -5.098543    3.568670  145.010315   6.223387   6.288021  0.029498    2.191119
   -8   2   6  0  0.476948   1.048333    2.446193   -0.236786  354.471123   2.457627   2.487677  0.019665    1.528058
   -7   2   6  0  0.441797   1.131741    1.548957   -7.932458  281.049016   8.082275   8.173936  0.036381    2.519476
   -6   2   6  0  0.409718   1.220351   -8.792748   -3.210737  200.060038   9.360623   9.224070  0.037364   -3.654634
   -5   2   6  0  0.381486   1.310664    6.490796  -12.124674  298.161827  13.752750  13.685172  0.054080   -1.249596
   -4   2   6  0  0.358012   1.396601    5.584037    1.188527   12.015739   5.709121   5.817034  0.029498    3.658286
   -3   2   6  0  0.340283   1.469367   -5.405170    2.595903  154.346752   5.996214   5.766887  0.029498   -7.774274
   -2   2   6  0  0.329227   1.518711   -2.006251   21.323067   95.375037  21.417242  21.612307  0.089478    2.180044
   -1   2   6  0  0.325525   1.535980    3.222983   -8.379513  291.038067   8.977965   9.081495  0.040314    2.568090
    0   2   6  0  0.329426   1.517792    0.800484   11.829752   86.128868  11.856805  11.913317  0.051130    1.105267
    1   2   6  0  0.340668   1.467704    4.439305  -10.775236  292.391245  11.653889  11.856287  0.051130    3.958491
    2   2   6  0  0.358562   1.394460   -3.988922    2.322147  149.794219   4.615611   4.797382  0.025565    7.110125
    3   2   6  0  0.382174   1.308306   -4.129008   -2.712500  213.302406   4.940280   5.127761  0.026548    7.061870
    4   2   6  0  0.410518   1.217972   -1.609631    8.305479  100.968153   8.460017   8.655739  0.038348    5.103879
    5   2   6  0  0.442688   1.129464    1.780182   -3.573397  296.481405   3.992270   4.160222  0.023599    7.117051
    6   2   6  0  0.477910   1.046222    7.106039  -15.775027  294.249721  17.301655  17.412754  0.071779    1.547805
    7   2   6  0  0.515560   0.969819    0.161161    9.283908   89.005494   9.285307   9.425640  0.044247    3.171570
    8   2   6  0  0.555144   0.900668   -3.364206   -2.072282  211.632218   3.951232   3.982249  0.024582    1.261810
    9   2   6  0  0.596276   0.838538    0.600724    6.625772   84.819458   6.652948   6.595785  0.036381   -1.571236
   10   2   6  0  0.638659   0.782891   -1.447596   -4.855498  253.398818   5.066695   5.033367  0.030481   -1.093403
   11   2   6  0  0.682058   0.733076   -5.420168    3.971540  143.768510   6.719475   6.536789  0.037364   -4.889334
   12   2   6  0  0.726291   0.688429    5.324976    3.588392   33.975218   6.421209   6.288021  0.038348   -3.473180
   13   2   6  0  0.771216   0.648327    1.661408   -2.976945  299.165524   3.409176   3.363772  0.030481   -1.489558
   14   2   6  0  0.816717   0.612207   -2.454539   -2.098096  220.523224   3.229051   3.077640  0.031465   -4.812091
   15   2   6  0  0.862704   0.579573    3.086510    0.658796   12.048629   3.156035   3.030443  0.033431   -3.756736
   16   2   6  0  0.909103   0.549993   -0.040926    0.856090   92.736964   0.857068   0.879045  0.076695    0.286549
   17   2   6  0  0.955854   0.523093   -3.549792   -2.696514  217.221239   4.457826   4.308696  0.037364   -3.991244
   18   2   6  0  1.002908   0.498550    0.845158   -0.332507  338.524059   0.908214   0.983271  0.088494    0.848162
   19   2   6  0  1.050223   0.476089    1.022168    0.303857   16.555483   1.066376   1.163210  0.078662    1.231022
   20   2   6  0  1.097767   0.455470   -0.917222    0.532670  149.854436   1.060676   1.031452  0.093411   -0.312857
   21   2   6  0  1.145511   0.436486    0.941400    0.685090   36.044708   1.164295   1.390346  0.079645    2.838230
   22   2   6  0  1.193430   0.418960   -0.312856    1.282941  103.704587   1.320537   1.390346  0.076695    0.910217
   23   2   6  0  1.241505   0.402737   -0.389244   -0.304713  218.054995   0.494329   0.933125  0.196654    2.231306
  -24   3   6  0  1.214669   0.411635    0.529144    0.797722   56.442925   0.957264   1.031452  0.117009    0.634035
  -23   3   6  0  1.167677   0.428200    0.069178    0.768118   84.853762   0.771227   0.983271  0.108160    1.960477
  -22   3   6  0  1.120937   0.446055   -0.580974   -0.117070  191.392937   0.592652   0.695173  0.153390    0.668367
  -21   3   6  0  1.074480   0.465341    1.130958   -0.909198  321.203552   1.451106   1.674511  0.060963    3.664620
  -20   3   6  0  1.028345   0.486218    0.071913    0.763048   84.616112   0.766429   0.822998  0.122909    0.460254
  -19   3   6  0  0.982577   0.508866   -1.372921    0.305180  167.467736   1.406431   1.458192  0.059980    0.862979
  -18   3   6  0  0.937230   0.533487   -0.607874    2.020107  106.747158   2.109584   2.220227  0.043264    2.557395
  -17   3   6  0  0.892368   0.560307   -2.628612   -3.114069  229.832004   4.075172   4.089426  0.035398    0.402682
  -16   3   6  0  0.848069   0.589575    0.904959    4.675258   79.045101   4.762036   4.715770  0.033431   -1.383910
  -15   3   6  0  0.804425   0.621562    1.047234   -3.386590  287.183152   3.544812   3.476848  0.030481   -2.229691
  -14   3   6  0  0.761548   0.656557    5.097756   -2.309220  335.630063   5.596393   5.580066  0.035398   -0.461244
  -13   3   6  0  0.719577   0.694853   -1.830191    0.316868  170.177538   1.857418   1.916396  0.032448    1.817610
  -12   3   6  0  0.678678   0.736726   -0.874064   -2.696351  252.039106   2.834484   2.849521  0.025565    0.588186
  -11   3   6  0  0.639059   0.782401    4.311193    4.961042   49.009047   6.572543   6.536789  0.036381   -0.982784
  -10   3   6  0  0.600971   0.831987   -3.822040    0.211406  176.834061   3.827882   3.820993  0.025565   -0.269472
   -9   3   6  0  0.564726   0.885386   -1.965793    4.438109  113.890220   4.853984   4.867194  0.025565    0.516720
   -8   3   6  0  0.530700   0.942152   -5.039333  -10.436149  244.225365  11.589137  11.675365  0.050147    1.719528
   -7   3   6  0  0.499348   1.001307   -0.380780    4.133060   95.263811   4.150563   4.240850  0.022615    3.992289
   -6   3   6  0  0.471203   1.061114    2.477370    1.315393   27.966667   2.804928   2.849521  0.020649    2.159569
   -5   3   6  0  0.446872   1.118888    6.700376    5.757682   40.672712   8.834361   8.821912  0.037364   -0.333194
   -4   3   6  0  0.427008   1.170938   -5.311819   -1.245729  193.198501   5.455938   5.439458  0.025565   -0.644654
   -3   3   6  0  0.412256   1.212837    6.429210   -1.021883  350.968739   6.509915   6.455177  0.028515   -1.919615
   -2   3   6  0  0.403179   1.240144    2.021418   -9.453632  282.069487   9.667331   9.832715  0.044247    3.737713
   -1   3   6  0  0.400162   1.249493   -2.731819   -6.852954  248.266105   7.377385   7.191648  0.034415   -5.397066
    0   3   6  0  0.403342   1.239643    6.017994   -0.431064  355.902945   6.033413   6.164129  0.030481    4.288380
    1   3   6  0  0.412575   1.211902   -6.227820    2.287912  159.828198   6.634778   6.676413  0.032448    1.283140
    2   3   6  0  0.427469   1.169676   -9.490552   12.680870  126.811727  15.839035  15.864102  0.065879    0.380492
    3   3   6  0  0.447459   1.117420   -1.073470   -0.998609  222.930883   1.466137   1.615515  0.023599    6.329970
    4   3   6  0  0.471899   1.059549    9.628701   12.484551   52.358822  15.766290  15.729394  0.066862   -0.551824
    5   3   6  0  0.500136   0.999729   -7.097356  -12.301275  240.016731  14.201896  14.391161  0.061946    3.055329
    6   3   6  0  0.531565   0.940619    5.174330   -1.739102  341.422410   5.458769   5.596781  0.032448    4.253333
    7   3   6  0  0.565655   0.883932    0.398929   -0.663072  301.032655   0.773827   0.762035  0.044247   -0.266503
    8   3   6  0  0.601953   0.830629   -1.849402    2.916659  122.378065   3.453576   3.392287  0.024582   -2.493279
    9   3   6  0  0.640085   0.781147    2.402516   -5.841300  292.357273   6.316080   6.288021  0.036381   -0.771245
   10   3   6  0  0.679741   0.735574   -1.436708   -2.875663  243.452862   3.214587   3.246762  0.026548    1.211964
   11   3   6  0  0.720670   0.693799    3.087567    9.454232   71.913976   9.945630   9.788467  0.056046   -2.804154
   12   3   6  0  0.762668   0.655594   -2.051494   -4.220187  244.074941   4.692399   4.601710  0.032448   -2.794891
   13   3   6  0  0.805566   0.620682   -2.650142   -0.946120  199.646933   2.813964   2.746277  0.031465   -2.151202
   14   3   6  0  0.849229   0.588769    0.676645    5.003869   82.298931   5.049412   4.857361  0.035398   -5.425498
   15   3   6  0  0.893544   0.559569    1.302728    2.675469   64.037819   2.975774   2.883935  0.037364   -2.457931
   16   3   6  0  0.938420   0.532811   -2.725555   -5.175292  242.226577   5.849127   5.562367  0.043264   -6.628168
   17   3   6  0  0.983778   0.508245    0.165065   -0.886587  280.546589   0.901822   0.879045  0.099310   -0.229355
   18   3   6  0  1.029557   0.485646    2.807897    0.363657    7.379431   2.831349   2.949814  0.047197    2.510029
   19   3   6  0  1.075701   0.464813    0.063633   -0.695850  275.224998   0.698753   0.879045  0.126842    1.421385
   21   3   6  0  1.168913   0.427748    0.310656    1.181750   75.271434   1.221900   1.076682  0.117009   -1.241082
   22   3   6  0  1.215911   0.411214   -0.957822   -0.113256  186.743498   0.964495   1.031452  0.126842    0.527877
  -23   4   6  0  1.199708   0.416768    1.526889   -0.339993  347.446726   1.564284   1.585034  0.100294    0.206884
  -22   4   6  0  1.154265   0.433176    0.024298   -1.630624  270.853708   1.630805   1.839701  0.070796    2.950689
  -21   4   6  0  1.109205   0.450773    0.410362    1.024010   68.162051   1.103174   1.163210  0.099310    0.604532
  -20   4   6  0  1.064576   0.469671   -0.400519    0.586819  124.314521   0.710473   0.983271  0.108160    2.522177
  -19   4   6  0  1.020434   0.489988    1.855288   -2.039714  312.289107   2.757268   2.966530  0.049164    4.256453
  -18   4   6  0  0.976846   0.511851   -1.894181    0.170239  174.864366   1.901815   1.916396  0.058013    0.251338
  -17   4   6  0  0.933889   0.535395   -1.509271    2.521933  120.898753   2.939055   2.982262  0.040314    1.071761
  -16   4   6  0  0.891655   0.560755    0.527971    0.111088   11.882017   0.539531   0.695173  0.111110    1.400797
  -15   4   6  0  0.850251   0.588061   -1.123900   -4.197544  255.010551   4.345403   4.319512  0.037364   -0.692932
  -14   4   6  0  0.809805   0.617433    0.223045    3.333982   86.172585   3.341435   3.349023  0.033431    0.226969
  -13   4   6  0  0.770467   0.648957   -5.579277   -0.825918  188.420523   5.640078   5.605631  0.038348   -0.898287
  -12   4   6  0  0.732415   0.682673   11.020682    3.100682   15.714013  11.448566  11.445280  0.065879   -0.049875
  -11   4   6  0  0.695862   0.718533   -1.787530   -0.043989  181.409693   1.788071   1.786604  0.029498   -0.049729
  -10   4   6  0  0.661056   0.756366   -1.901065   -4.243741  245.869090   4.650096   4.663657  0.030481    0.444884
   -9   4   6  0  0.628286   0.795816    4.764744   -2.515887  332.164987   5.388179   5.501404  0.029498    3.838381
   -8   4   6  0  0.597889   0.836276   -2.232177   -1.410670  212.291683   2.640569   2.638117  0.021632   -0.113329
   -7   4   6  0  0.570242   0.876820   -4.109133    4.363777  133.278550   5.993957   6.021554  0.032448    0.850507
   -6   4   6  0  0.545766   0.916143    3.561869    7.250996   63.838586   8.078604   8.156237  0.041297    1.879843
   -5   4   6  0  0.524903   0.952557   -2.336851    1.322269  150.497353   2.685009   2.728578  0.019665    2.215550
   -4   4   6  0  0.508099   0.984061  -13.381717  -10.775819  218.843252  17.181054  17.183652  0.073745    0.035232
   -3   4   6  0  0.495766   1.008541   12.055827    1.475474    6.977546  12.145781  12.047042  0.052113   -1.894686
   -2   4   6  0  0.488244   1.024079    0.989726   -1.722825  299.876430   1.986878   2.131733  0.020649    7.015203
   -1   4   6  0  0.485755   1.029325   -1.242200   -1.959110  237.622718   2.319735   2.305772  0.018682   -0.747440
    0   4   6  0  0.488378   1.023797    1.044914    4.557176   77.085889   4.675436   4.633175  0.028515   -1.482056
    1   4   6  0  0.496031   1.008002   11.730998    5.540407   25.280794  12.973528  13.029330  0.056046    0.995650
    2   4   6  0  0.508486   0.983311   -6.753858   -5.028960  216.671574   8.420513   8.498415  0.042281    1.842496
    3   4   6  0  0.525403   0.951650    0.848437    5.223823   80.774752   5.292275   5.376528  0.035398    2.380191
    4   4   6  0  0.546367   0.915136   -3.331863   -2.838314  220.426681   4.376909   4.559430  0.029498    6.187529
    5   4   6  0  0.570933   0.875760   -3.102756   -9.171096  251.308344   9.681741   9.634094  0.049164   -0.969152
    6   4   6  0  0.598657   0.835203    2.582847    4.639824   60.896664   5.310279   5.349980  0.034415    1.153613
    7   4   6  0  0.629121   0.794759   -8.702389    4.402887  153.163325   9.752794   9.684241  0.058013   -1.181684
    8   4   6  0  0.661949   0.755346    7.167608   -2.528910  340.565892   7.600657   7.565291  0.046214   -0.765285
    9   4   6  0  0.696805   0.717561   -0.157210   -2.166836  265.850297   2.172532   2.131733  0.031465   -1.296664
   10   4   6  0  0.733400   0.681756    2.337501    5.648918   67.520411   6.113443   5.964525  0.039331   -3.786288
   11   4   6  0  0.771488   0.648098    0.567681   -3.356021  279.600878   3.403695   3.334274  0.034415   -2.017223
   12   4   6  0  0.810858   0.616631    1.205959   -1.735611  304.792831   2.113452   2.062904  0.037364   -1.352861
   13   4   6  0  0.851331   0.587315   -0.900038    3.125127  106.066426   3.252151   3.109104  0.034415   -4.156574
   14   4   6  0  0.892759   0.560062   -0.668325    1.170582  119.723509   1.347932   1.319550  0.055063   -0.515439
   15   4   6  0  0.935013   0.534752    0.194745   -3.739185  272.981394   3.744253   3.782645  0.042281    0.908035
   16   4   6  0  0.977988   0.511254   -3.419594   -1.181303  199.057529   3.617886   3.585991  0.046214   -0.690162
   17   4   6  0  1.021591   0.489433    0.031769    1.909575   89.046879   1.909840   1.966543  0.061946    0.915367
   18   4   6  0  1.065746   0.469155    1.536012    0.597566   21.257895   1.648156   1.813153  0.063913    2.581591
   19   4   6  0  1.110388   0.450293    0.206645    0.546514   69.287673   0.584277   0.762035  0.158307    1.122875
   20   4   6  0  1.155458   0.432729   -0.398444    0.036429  174.776082   0.400105   0.762035  0.152407    2.374758
   21   4   6  0  1.200911   0.416351    0.978158   -0.055781  356.736133   0.979747   1.031452  0.135691    0.381046
  -22   5   6  0  1.195751   0.418147   -1.762641    0.244911  172.089659   1.779574   1.916396  0.095377    1.434531
  -21   5   6  0  1.152315   0.433909    1.362231    0.502409   20.244624   1.451926   1.674511  0.083578    2.663203
  -20   5   6  0  1.109421   0.450686    1.518234   -1.023327  326.019060   1.830911   1.966543  0.070796    1.915830
  -19   5   6  0  1.067136   0.468544    0.680792    1.901016   70.296547   2.019242   2.241859  0.058013    3.837360
  -18   5   6  0  1.025535   0.487550   -1.955427    2.217456  131.406924   2.956486   2.966530  0.045230    0.222071
  -17   5   6  0  0.984705   0.507767    2.526466   -2.407934  316.376070   3.490154   3.558459  0.043264    1.578796
  -16   5   6  0  0.944745   0.529243   -2.515804   -0.005818  180.132504   2.515811   2.564372  0.051130    0.949749
  -15   5   6  0  0.905771   0.552016    1.847486   -0.240427  352.585351   1.863064   1.991125  0.051130    2.504603
  -14   5   6  0  0.867916   0.576093   -2.461505   -0.292249  186.770913   2.478793   2.564372  0.039331    2.175873
  -13   5   6  0  0.831332   0.601445   -0.486721   -0.074018  188.647004   0.492317   0.621428  0.109143    1.182949
  -12   5   6  0  0.796195   0.627987    3.312712   -0.106220  358.163482   3.314414   3.276261  0.035398   -1.077858
  -11   5   6  0  0.762704   0.655562   -6.308429   -5.274875  219.901118   8.223173   8.308644  0.060963    1.402011
  -10   5   6  0  0.731087   0.683913    3.663692    1.375722   20.581233   3.913471   3.833775  0.032448   -2.456094
   -9   5   6  0  0.701596   0.712661    0.247123    6.883831   87.944023   6.888265   6.783590  0.042281   -2.475727
   -8   5   6  0  0.674511   0.741278    2.014869   -1.161274  330.042921   2.325565   2.408032  0.026548    3.106284
   -7   5   6  0  0.650131   0.769076   -0.501964    4.161186   96.878352   4.191353   4.218235  0.032448    0.828461
   -6   5   6  0  0.628772   0.795201    5.218697    1.775872   18.792939   5.512578   5.535818  0.040314    0.576479
   -5   5   6  0  0.610751   0.818664   -6.293023   -8.211267  232.533848  10.345388  10.132613  0.065879   -3.229784
   -4   5   6  0  0.596371   0.838405    0.202674   -5.134946  272.260271   5.138944   5.174958  0.037364    0.963858
   -3   5   6  0  0.585899   0.853390    0.852079    2.005946   66.985347   2.179417   2.131733  0.024582   -1.939824
   -2   5   6  0  0.579548   0.862742   -5.898745   -0.189992  181.844795   5.901804   5.817034  0.038348   -2.210566
   -1   5   6  0  0.577453   0.865871   -1.083848    4.841291  102.619062   4.961132   4.926190  0.035398   -0.987118
    0   5   6  0  0.579661   0.862573    8.140215   -0.663052  355.343317   8.167174   8.144438  0.059980   -0.379075
    1   5   6  0  0.586123   0.853063    0.033906   -2.158996  270.899723   2.159263   2.198595  0.033431    1.176517
    2   5   6  0  0.596701   0.837941   -8.499735    7.447674  138.774371  11.301033  11.180780  0.079645   -1.509868
    3   5   6  0  0.611181   0.818088    7.278906   -3.292844  335.658873   7.989074   8.030378  0.058013    0.711981
    4   5   6  0  0.629294   0.794541    1.167050   -5.289956  282.441091   5.417162   5.385378  0.042281   -0.751739
    5   5   6  0  0.650736   0.768360    5.434336    3.224870   30.685945   6.319161   6.463043  0.050147    2.869216
    6   5   6  0  0.675191   0.740531   -8.493510    5.039711  149.316790   9.876153   9.629178  0.060963   -4.051250
    7   5   6  0  0.702344   0.711902    1.243813   -5.799114  282.105579   5.931003   5.858331  0.039331   -1.847705
    8   5   6  0  0.731895   0.683158   -0.114919   -1.727604  266.194329   1.731422   1.731541  0.039331    0.003038
    9   5   6  0  0.763564   0.654824   -3.073341    3.385865  132.229953   4.572691   4.526982  0.039331   -1.162182
   10   5   6  0  0.797101   0.627273    1.226532   -3.151449  291.265802   3.381717   3.349023  0.037364   -0.875023
   11   5   6  0  0.832279   0.600760    0.240918    0.354237   55.780173   0.428399   0.695173  0.090461    2.949055
   12   5   6  0  0.868898   0.575441    2.230431    2.154108   44.002736   3.100807   2.933099  0.038348   -4.373358
   13   5   6  0  0.906785   0.551399   -1.293403    1.593493  129.065491   2.052343   1.966543  0.044247   -1.939102
   14   5   6  0  0.945786   0.528661    2.417741   -1.796024  323.393113   3.011838   2.949814  0.044247   -1.401759
   15   5   6  0  0.985770   0.507217   -0.888579   -0.657307  216.491392   1.105271   1.163210  0.078662    0.736557
   16   5   6  0  1.026622   0.487034   -0.841686    1.566544  118.248627   1.778341   1.786604  0.064896    0.127338
   17   5   6  0  1.068242   0.468059    0.027517   -0.269024  275.840228   0.270427   0.762035  0.165190    2.976024
   18   5   6  0  1.110544   0.450230    0.843577   -0.232569  344.586800   0.875048   1.243838  0.109143    3.378957
   19   5   6  0  1.153453   0.433481   -1.302890   -0.336868  194.496613   1.345735   1.390346  0.097344    0.458282
   20   5   6  0  1.196904   0.417745   -0.649407   -0.769025  229.820400   1.006543   0.933125  0.196654   -0.373339
  -22   6   6  0  1.244580   0.401742    1.080683   -1.459562  306.516850   1.816094   1.891814  0.132742    0.570434
  -21   6   6  0  1.202908   0.415659    0.643857    0.497124   37.671863   0.813440   0.762035  0.183872   -0.279568
  -19   6   6  0  1.121578   0.445800   -0.973785    0.308295  162.432488   1.021423   1.031452  0.121926    0.082256
  -18   6   6  0  1.082072   0.462076   -0.865721   -0.974416  228.380474   1.303442   1.390346  0.086528    1.004346
  -17   6   6  0  1.043457   0.479177    0.616341    1.310623   64.814001   1.448313   1.523088  0.072762    1.027658
  -16   6   6  0  1.005834   0.497100    0.853402    1.303396   56.785129   1.557927   1.523088  0.072762   -0.478815
  -15   6   6  0  0.969319   0.515826    1.699969   -0.071704  357.584730   1.701480   1.674511  0.066862   -0.403353
  -14   6   6  0  0.934043   0.535307   -3.720241    2.726906  143.758894   4.612614   4.570246  0.050147   -0.844876
  -13   6   6  0  0.900151   0.555462    4.081756   -5.209778  308.077984   6.618347   6.484675  0.055063   -2.427609
  -12   6   6  0  0.867805   0.576167   -1.258783   -0.053404  182.429304   1.259916   1.319550  0.069812    0.854213
  -11   6   6  0  0.837184   0.597240   -3.511699    0.793219  167.271691   3.600170   3.626305  0.044247    0.590663
  -10   6   6  0  0.808485   0.618441    1.451742    1.691118   49.355521   2.228774   2.220227  0.041297   -0.206968
   -9   6   6  0  0.781918   0.639453    3.028699   -4.302794  305.141374   5.261849   5.340147  0.050147    1.561383
   -8   6   6  0  0.757709   0.659884   -1.701409    0.515416  163.146602   1.777764   1.813153  0.042281    0.836981
   -7   6   6  0  0.736090   0.679264   -2.129615    4.824353  113.818112   5.273485   5.249686  0.042281   -0.562873
   -6   6   6  0  0.717296   0.697062    3.948884   -3.262279  320.438973   5.122124   5.156276  0.050147    0.681033
   -5   6   6  0  0.701552   0.712705   -2.159592   -0.277919  187.333108   2.177402   2.176963  0.033431   -0.013123
   -4   6   6  0  0.689070   0.725616   -1.748883    2.395465  126.132461   2.965947   2.982262  0.032448    0.502811
   -3   6   6  0  0.680027   0.735265    0.164619    3.861006   87.558593   3.864514   3.731515  0.042281   -3.145606
   -2   6   6  0  0.674562   0.741221    4.721281   -0.560861  353.225335   4.754478   4.836712  0.057030    1.441960
   -1   6   6  0  0.672764   0.743203   -1.186820   -2.209492  241.757701   2.508066   2.526024  0.036381    0.493622
    0   6   6  0  0.674660   0.741114   -1.909938   -6.502481  253.631190   6.777176   6.869134  0.076695    1.199007
    1   6   6  0  0.680220   0.735056   -3.310771    3.340821  134.741157   4.703433   4.633175  0.049164   -1.429071
    2   6   6  0  0.689355   0.725315    2.701062   -4.398009  301.556401   5.161223   5.109079  0.053097   -0.982065
    3   6   6  0  0.701927   0.712325    0.978955    1.351129   54.074936   1.668503   1.674511  0.046214    0.130009
    4   6   6  0  0.717753   0.696618    2.504241    3.430655   53.872048   4.247425   4.296896  0.054080    0.914790
    5   6   6  0  0.736625   0.678771   -1.841788    1.979039  132.942718   2.703475   2.693181  0.046214   -0.222760
    6   6   6  0  0.758315   0.659356   -3.883583    3.025706  142.077786   4.923120   5.042216  0.055063    2.162893
    7   6   6  0  0.782589   0.638905    1.653164   -3.851768  293.228827   4.191548   4.229051  0.049164    0.762822
    8   6   6  0  0.809215   0.617883    0.126158    1.979352   86.353074   1.983369   2.039305  0.047197    1.185169
    9   6   6  0  0.837968   0.596682    2.300847   -1.848415  321.222901   2.951362   2.998978  0.043264    1.100601
   10   6   6  0  0.868636   0.575615   -1.376865   -0.431739  197.409689   1.442967   1.523088  0.066862    1.198284
   11   6   6  0  0.901025   0.554923    1.503852   -3.221611  295.023220   3.555327   3.612539  0.048180    1.187471
   12   6   6  0  0.934956   0.534784   -0.899441    1.506197  120.843978   1.754316   1.891814  0.071779    1.915587
   13   6   6  0  0.970267   0.515322   -1.038378    0.773520  143.316438   1.294822   1.458192  0.086528    1.888060
   14   6   6  0  1.006812   0.496617   -0.351323   -1.734285  258.548259   1.769512   1.865266  0.072762    1.315987
   15   6   6  0  1.044463   0.478715    0.821182    2.726726   73.239767   2.847696   2.966530  0.055063    2.158134
   16   6   6  0  1.083103   0.461637   -0.394531    0.699691  119.417134   0.803257   0.983271  0.137658    1.307694
   18   6   6  0  1.162956   0.429939    1.195806    0.582838   25.984708   1.330283   1.243838  0.123892   -0.697737
   19   6   6  0  1.203999   0.415283   -1.039156   -0.676542  213.066122   1.239981   1.243838  0.105210    0.036663
  -20   7   6  0  1.220982   0.409506    0.855228   -1.036232  309.533725   1.343574   1.282186  0.207470   -0.295890
  -19   7   6  0  1.182693   0.422764   -0.356231    0.436101  129.243790   0.563103   0.822998  0.181905    1.428741
  -18   7   6  0  1.145297   0.436568    0.142881   -1.429358  275.708427   1.436481   1.424760  0.115043   -0.101883
  -17   7   6  0  1.108885   0.450903    2.221071    1.352119   31.331754   2.600266   2.693181  0.060963    1.524126
  -16   7   6  0  1.073558   0.465741   -0.305812   -0.910071  251.426065   0.960078   0.933125  0.134708   -0.200086
  -15   7   6  0  1.039425   0.481035   -1.686986    0.919747  151.400715   1.921420   2.014723  0.074729    1.248560
  -14   7   6  0  1.006609   0.496717   -0.629430   -1.764816  250.370980   1.873701   2.062904  0.077678    2.435709
  -13   7   6  0  0.975241   0.512694    0.281539    1.799988   81.110293   1.821873   1.891814  0.071779    0.974401
  -12   7   6  0  0.945468   0.528839   -2.931225    4.423080  123.532881   5.306196   5.249686  0.063913   -0.884174
  -11   7   6  0  0.917443   0.544993    1.187288   -3.994859  286.552161   4.167560   4.089426  0.058013   -1.346830
  -10   7   6  0  0.891331   0.560959    3.205693   -0.427355  352.406607   3.234053   3.124837  0.054080   -2.019537
   -9   7   6  0  0.867306   0.576498    1.038995   -1.264655  309.405300   1.636723   1.674511  0.068829    0.549018
   -8   7   6  0  0.845546   0.591334   -1.561676    2.318226  123.966233   2.795175   2.832805  0.053097    0.708712
   -7   7   6  0  0.826228   0.605160   -0.464533   -3.544756  262.534056   3.575065   3.665636  0.058996    1.535204
   -6   7   6  0  0.809529   0.617643    2.161770    0.100827    2.670403   2.164120   2.014723  0.050147   -2.979183
   -5   7   6  0  0.795613   0.628446   -1.186892    0.249708  168.118905   1.212876   1.319550  0.076695    1.390888
   -4   7   6  0  0.784628   0.637245   -3.069064    2.225459  144.053144   3.791018   3.599757  0.054080   -3.536647
   -3   7   6  0  0.776699   0.643750    2.300399    2.561301   48.071822   3.442688   3.231030  0.049164   -4.305177
   -2   7   6  0  0.771919   0.647737    0.755219   -0.305228  337.993532   0.814567   0.762035  0.088494   -0.593618
   -1   7   6  0  0.770347   0.649058   -6.051282   -3.332328  208.840756   6.908142   6.463043  0.089478   -4.974411
    0   7   6  0  0.772004   0.647665    2.057309    1.928674   43.151599   2.819983   2.601736  0.050147   -4.352159
    1   7   6  0  0.776868   0.643610    5.005744    0.178285    2.039791   5.008917   5.052049  0.068829    0.626645
    2   7   6  0  0.784879   0.637041   -1.079371   -3.265447  251.709052   3.439213   3.392287  0.057030   -0.822833
    3   7   6  0  0.795943   0.628186    0.891215    3.513552   75.767058   3.624818   3.462099  0.057030   -2.853241
    4   7   6  0  0.809934   0.617334    0.530355   -3.743032  278.064630   3.780418   3.795428  0.060963    0.246208
    5   7   6  0  0.826705   0.604811   -2.367999    2.562358  132.742512   3.488997   3.558459  0.057030    1.218010
    6   7   6  0  0.846089   0.590954   -1.605364   -2.140624  233.131890   2.675718   2.693181  0.064896    0.269087
    7   7   6  0  0.867912   0.576096    0.720819    1.374203   62.321362   1.551778   1.585034  0.091444    0.363672
    8   7   6  0  0.891994   0.560542    1.162679    1.137121   44.363288   1.626305   1.703026  0.070796    1.083700
    9   7   6  0  0.918158   0.544569   -0.120659    0.458692  104.737741   0.474297   0.621428  0.139625    1.053761
   10   7   6  0  0.946231   0.528412   -0.123944   -0.845169  261.657020   0.854209   0.879045  0.120942    0.205355
   11   7   6  0  0.976049   0.512270   -1.587086   -0.333738  191.875322   1.621796   1.839701  0.078662    2.770151
   12   7   6  0  1.007456   0.496300    0.838393    2.169169   68.868271   2.325553   2.367718  0.069812    0.603977
   13   7   6  0  1.040309   0.480627    0.556152   -3.105490  280.153286   3.154897   3.246762  0.074729    1.229321
   14   7   6  0  1.074474   0.465344    0.627066    0.808117   52.190003   1.022871   1.076682  0.134708    0.399465
   15   7   6  0  1.109832   0.450519    0.724705   -0.305377  337.150386   0.786417   0.822998  0.164206    0.222775
   16   7   6  0  1.146271   0.436197   -0.874253   -0.696941  218.561315   1.118054   1.282186  0.113076    1.451514
   17   7   6  0  1.183691   0.422407    0.242340    1.072441   77.266700   1.099481   1.282186  0.105210    1.736575
   18   7   6  0  1.222003   0.409164   -0.620274    0.690586  131.929708   0.928250   1.243838  0.159290    1.981218
  -18   8   6  0  1.214164   0.411806    2.243976    0.487089   12.246935   2.296233   1.941961  0.201571   -1.757555
  -17   8   6  0  1.179880   0.423772    0.522953    0.973663   61.759828   1.105215   1.204508  0.216320    0.459008
  -16   8   6  0  1.146741   0.436018   -1.526675   -2.530938  238.901398   2.955737   3.124837  0.099310    1.702737
  -15   8   6  0  1.114851   0.448490    0.980914    1.708410   60.136959   1.969989   2.544707  0.116026    4.953348
  -14   8   6  0  1.084320   0.461118   -0.413876    0.741864  119.156582   0.849503   1.204508  0.173056    2.051386
  -12   8   6  0  1.027813   0.486470   -0.854954   -2.722528  252.566171   2.853613   2.674498  0.092428   -1.937893
  -11   8   6  0  1.002093   0.498956    1.959597    1.670267   40.442680   2.574842   2.746277  0.098327    1.743519
  -10   8   6  0  0.978244   0.511120   -1.595148   -0.003500  180.125724   1.595152   1.966543  0.091444    4.061397
   -9   8   6  0  0.956405   0.522791   -2.140007   -0.237843  186.341894   2.153184   2.263491  0.098327    1.121837
   -8   8   6  0  0.936716   0.533780   -0.438365    1.340918  108.103306   1.410754   1.615515  0.117009    1.749958
   -7   8   6  0  0.919316   0.543882    2.000396   -1.172957  329.614245   2.318925   2.544707  0.098327    2.296232
   -6   8   6  0  0.904338   0.552891    2.467751    0.677279   15.347054   2.559004   2.468011  0.084561   -1.076059
   -5   8   6  0  0.891902   0.560600   -1.579997   -1.236015  218.035692   2.006021   2.198595  0.083578    2.304116
   -4   8   6  0  0.882117   0.566818    1.410464    1.799229   51.906153   2.286183   2.408032  0.084561    1.440947
   -3   8   6  0  0.875072   0.571382    1.094796    0.040338    2.110119   1.095539   1.120929  0.211403    0.120105
   -2   8   6  0  0.870832   0.574164   -3.392426   -2.840852  219.943147   4.424816   4.776733  0.164206    2.143138
    0   8   6  0  0.870907   0.574114    3.464378    4.776022   54.044035   5.900195   5.916344  0.122909    0.131394
    1   8   6  0  0.875222   0.571284   -5.148224   -4.313979  219.961490   6.716742   6.812105  0.137658    0.692752
    3   8   6  0  0.892197   0.560415    1.278461    3.361944   69.179483   3.596822   3.061907  0.070796   -7.555773
    4   8   6  0  0.904701   0.552669   -0.561833   -1.078662  242.486777   1.216211   0.983271  0.108160   -2.153657
    5   8   6  0  0.919745   0.543629    1.149119   -2.705489  293.012683   2.939413   2.798391  0.067846   -2.078572
    6   8   6  0  0.937206   0.533500    0.945719    1.826545   62.626506   2.056855   1.865266  0.080628   -2.376203
    7   8   6  0  0.956953   0.522491    1.494793    1.391437   42.949110   2.042180   1.941961  0.079645   -1.258323
    8   8   6  0  0.978847   0.510805   -0.370717   -3.342021  263.670290   3.362520   3.124837  0.069812   -3.404601
    9   8   6  0  1.002748   0.498630    0.622627    1.782875   70.749445   1.888467   1.865266  0.098327   -0.235958
   10   8   6  0  1.028515   0.486138   -4.798573    0.125914  178.496908   4.800225   4.746251  0.076695   -0.703743
   12   8   6  0  1.085107   0.460784    2.082413   -1.028927  333.705881   2.322743   2.241859  0.075712   -1.068311
   13   8   6  0  1.115675   0.448159   -0.696587    1.144091  121.335400   1.339469   1.390346  0.117993    0.431190
   15   8   6  0  1.180769   0.423453    0.511185   -0.865443  300.568766   1.005138   0.933125  0.186822   -0.385466
  -16   9   6  0  1.224406   0.408361    0.732932    0.259954   19.528408   0.777667   1.354948  0.310714    1.857920
  -15   9   6  0  1.194591   0.418553    0.253456    1.653575   81.285663   1.672887   1.703026  0.210420    0.143233
  -14   9   6  0  1.166150   0.428761    0.624204   -1.791719  289.207445   1.897337   2.241859  0.148474    2.320419
  -12   9   6  0  1.113801   0.448913    0.424346    1.949479   77.719902   1.995129   2.388366  0.170106    2.311722
  -10   9   6  0  1.068230   0.468064   -3.373592   -1.413887  202.738771   3.657896   3.769863  0.150441    0.744259
   -9   9   6  0  1.048267   0.476978    1.648648    1.332201   38.940186   2.119623   2.263491  0.171089    0.840895
   -8   9   6  0  1.030336   0.485279    0.126941   -1.588062  274.570202   1.593127   1.966543  0.194688    1.918024
   -3   9   6  0  0.974631   0.513015   -0.276507    0.833015  108.362828   0.877707   1.031452  0.201571    0.762732
   -2   9   6  0  0.970826   0.515025    1.860261   -2.007447  312.820650   2.736862   2.620418  0.128809   -0.904004
   -1   9   6  0  0.969577   0.515689    1.495942    1.498859   45.055807   2.117645   1.966543  0.154374   -0.978806
    0   9   6  0  0.970893   0.514990   -2.888461    0.474293  170.675096   2.927142   2.798391  0.145524   -0.884744
    1   9   6  0  0.974765   0.512944   -0.338367   -3.315986  264.173634   3.333205   3.334274  0.156340    0.006832
    2   9   6  0  0.981162   0.509600    1.689423    2.102278   51.214098   2.696984   2.916383  0.132742    1.652829
    3   9   6  0  0.990035   0.505033   -2.690880    0.922082  161.084976   2.844481   2.916383  0.139625    0.514971
    4   9   6  0  1.001318   0.499342    1.533574   -3.339249  294.667289   3.674566   3.782645  0.157323    0.686990
    6   9   6  0  1.030782   0.485069    1.218208    2.163213   60.614074   2.482644   2.710879  0.144541    1.579034
    8   9   6  0  1.068783   0.467822    0.998111    0.898441   41.991675   1.342915   1.674511  0.196654    1.686187
    9   9   6  0  1.090714   0.458415   -1.668570    0.598202  160.276643   1.772561   1.615515  0.176989   -0.887321
   11   9   6  0  1.139875   0.438645    2.677015   -0.782465  343.706882   2.789025   2.900651  0.113076    0.987170
    4  10   6  0  1.099299   0.454835   -0.493465   -1.067593  245.192579   1.176122   1.390346  0.208454    1.027683
    7  10   6  0  1.142688   0.437565   -0.730622    1.192841  121.487707   1.398813   1.674511  0.170106    1.620744
    9  10   6  0  1.181304   0.423261   -0.892059    0.575145  147.188565   1.061395   1.163210  0.265483    0.383508
   10  10   6  0  1.203253   0.415540    1.589703    0.631994   21.680520   1.710723   1.916396  0.206487    0.996060
  -25   0   7  0  1.223674   0.408606   -0.994974    0.000000  180.000000   0.994974   1.243838  0.143558    1.733551
  -23   0   7  0  1.127024   0.443646   -0.808989    0.000000  180.000000   0.808989   1.076682  0.125859    2.126937
  -22   0   7  0  1.078912   0.463430   -3.769163    0.000000  180.000000   3.769163   3.908504  0.052113    2.673812
  -21   0   7  0  1.030970   0.484980    4.236981    0.000000    0.000000   4.236981   4.495517  0.055063    4.695253
  -20   0   7  0  0.983222   0.508532    2.584429    0.000000    0.000000   2.584429   2.601736  0.060963    0.283904
  -19   0   7  0  0.935698   0.534360   -1.216949    0.000000  180.000000   1.216949   1.243838  0.097344    0.276235
  -18   0   7  0  0.888434   0.562788   -3.546099    0.000000  180.000000   3.546099   3.490614  0.050147   -1.106448
  -16   0   7  0  0.794869   0.629034    7.049233    0.000000    0.000000   7.049233   6.889783  0.057030   -2.795909
  -15   0   7  0  0.748690   0.667834   -1.701936    0.000000  180.000000   1.701936   1.703026  0.048180    0.022629
  -14   0   7  0  0.703017   0.711220   -2.067493    0.000000  180.000000   2.067493   1.966543  0.039331   -2.566690
  -13   0   7  0  0.657958   0.759927   -1.820824    0.000000  180.000000   1.820824   1.865266  0.044247    1.004399
  -12   0   7  0  0.613647   0.814800    4.649228    0.000000    0.000000   4.649228   4.633175  0.040314   -0.398204
  -11   0   7  0  0.570259   0.876794  -10.413916    0.000000  180.000000  10.413916  10.349916  0.065879   -0.971479
  -10   0   7  0  0.528022   0.946931   -3.724918    0.000000  180.000000   3.724918   3.782645  0.033431    1.726756
   -9   0   7  0  0.487233   1.026202   15.733926    0.000000    0.000000  15.733926  15.765775  0.080628    0.395010
   -8   0   7  0  0.448290   1.115348   -7.718821    0.000000  180.000000   7.718821   7.951716  0.044247    5.263508
   -7   0   7  0  0.411717   1.214427   -4.039058    0.000000  180.000000   4.039058   4.089426  0.031465    1.600770
   -6   0   7  0  0.378200   1.322050   14.430637    0.000000    0.000000  14.430637  14.306600  0.082595   -1.501757
   -5   0   7  0  0.348624   1.434209   -4.900065    0.000000  180.000000   4.900065   5.013701  0.036381    3.123512
   -4   0   7  0  0.324069   1.542882   -7.141530    0.000000  180.000000   7.141530   6.632166  0.044247  -11.511776
   -3   0   7  0  0.305746   1.635343   11.009571    0.000000    0.000000  11.009571  11.402999  0.067846    5.798864
   -2   0   7  0  0.294821   1.695944    2.111562    0.000000    0.000000   2.111562   1.941961  0.027532   -6.160219
   -1   0   7  0  0.292124   1.711601  -14.670144    0.000000  180.000000  14.670144  14.394111  0.083578   -3.302696
    0   0   7  0  0.297879   1.678532  -12.582650    0.000000  180.000000  12.582650  12.702884  0.074729    1.608944
    1   0   7  0  0.311618   1.604526    4.158318    0.000000    0.000000   4.158318   3.969467  0.031465   -6.002003
    2   0   7  0  0.332353   1.504425  -15.712793    0.000000  180.000000  15.712793  16.057806  0.095377    3.617355
    3   0   7  0  0.358872   1.393253    5.886415    0.000000    0.000000   5.886415   6.156263  0.044247    6.098626
    4   0   7  0  0.389998   1.282057   26.797028    0.000000    0.000000  26.797028  26.454919  0.141591   -2.416178
    5   0   7  0  0.424719   1.177248   10.683544    0.000000    0.000000  10.683544  11.072620  0.064896    5.995382
    6   0   7  0  0.462226   1.081722  -12.208741    0.000000  180.000000  12.208741  12.336124  0.071779    1.774663
    7   0   7  0  0.501894   0.996227   -6.175311    0.000000  180.000000   6.175311   6.409947  0.047197    4.971415
    8   0   7  0  0.543250   0.920387    3.871244    0.000000    0.000000   3.871244   3.883922  0.034415    0.368414
    9   0   7  0  0.585937   0.853334   -9.880940    0.000000  180.000000   9.880940   9.749137  0.072762   -1.811429
   10   0   7  0  0.629684   0.794049   -2.320875    0.000000  180.000000   2.320875   2.347069  0.035398    0.739978
   11   0   7  0  0.674285   0.741526    7.926014    0.000000    0.000000   7.926014   7.698032  0.058996   -3.864338
   12   0   7  0  0.719581   0.694848   -4.407224    0.000000  180.000000   4.407224   4.274281  0.043264   -3.072842
   14   0   7  0  0.811792   0.615921    7.158238    0.000000    0.000000   7.158238   6.833737  0.057030   -5.690037
   15   0   7  0  0.858533   0.582389   -1.215566    0.000000  180.000000   1.215566   1.319550  0.069812    1.489485
   16   0   7  0  0.905610   0.552114   -1.304101    0.000000  180.000000   1.304101   1.120929  0.094394   -1.940494
   17   0   7  0  0.952974   0.524673    0.646306    0.000000    0.000000   0.646306   0.762035  0.126842    0.912392
   18   0   7  0  1.000583   0.499709    1.816759    0.000000    0.000000   1.816759   1.813153  0.069812   -0.051664
   19   0   7  0  1.048405   0.476915   -3.213160    0.000000  180.000000   3.213160   3.377538  0.059980    2.740552
   20   0   7  0  1.096411   0.456033   -1.977359    0.000000  180.000000   1.977359   2.154348  0.069812    2.535215
   21   0   7  0  1.144578   0.436842    1.572161    0.000000    0.000000   1.572161   1.703026  0.085545    1.529792
  -25   1   7  0  1.228092   0.407136    0.437329    0.537303   50.856698   0.692785   1.076682  0.129792    2.957788
  -24   1   7  0  1.179883   0.423771    0.726730    0.536514   36.436886   0.903318   1.319550  0.084561    4.922248
  -23   1   7  0  1.131819   0.441767   -0.773261   -0.085452  186.306080   0.777968   1.031452  0.098327    2.577958
  -22   1   7  0  1.083921   0.461288    2.267433   -0.672332  343.484013   2.365012   2.583054  0.045230    4.820691
  -21   1   7  0  1.036211   0.482527    1.542708   -0.024750  359.080861   1.542906   1.703026  0.059980    2.669571
  -20   1   7  0  0.988716   0.505706   -4.858153   -0.289891  183.414847   4.866795   4.916357  0.036381    1.362319
  -19   1   7  0  0.941469   0.531085   -2.347440   -1.417897  211.132759   2.742427   2.832805  0.035398    2.553218
  -18   1   7  0  0.894510   0.558965   -0.669130    1.021987  123.214139   1.221553   1.243838  0.054080    0.412086
  -17   1   7  0  0.847885   0.589702    3.656322   -3.409723  316.998763   4.999490   4.945856  0.034415   -1.558483
  -16   1   7  0  0.801654   0.623710    0.473816    4.276743   83.678038   4.302910   4.148422  0.031465   -4.909879
  -15   1   7  0  0.755889   0.661472    1.180764    1.062650   41.986209   1.588531   1.554552  0.037364   -0.909379
  -14   1   7  0  0.710680   0.703552    0.755818   -3.625328  281.776495   3.703278   3.665636  0.027532   -1.367214
  -13   1   7  0  0.666139   0.750594    2.445727    7.391134   71.690616   7.785271   7.804226  0.041297    0.458987
  -12   1   7  0  0.622411   0.803327    0.618043    1.974264   72.617270   2.068743   2.014723  0.026548   -2.034762
  -11   1   7  0  0.579680   0.862545   -7.531714   -6.352245  220.144273   9.852803   9.867129  0.045230    0.316731
  -10   1   7  0  0.538182   0.929054    4.151265   -3.396980  320.706544   5.363998   5.367679  0.027532    0.133694
   -9   1   7  0  0.498226   1.003561   -1.110674    0.621791  150.758519   1.272879   1.282186  0.022615    0.411542
   -8   1   7  0  0.460214   1.086451   -9.520692  -10.082866  226.642628  13.867508  13.846429  0.053097   -0.396991
   -7   1   7  0  0.424669   1.177389   -1.547917    6.614276  103.171692   6.792988   6.812105  0.029498    0.648056
   -6   1   7  0  0.392260   1.274663    3.724229   15.494051   76.484490  15.935354  15.765775  0.059980   -2.827286
   -5   1   7  0  0.363829   1.374272    9.740276  -11.277167  310.817716  14.901257  15.005706  0.063913    1.634238
   -4   1   7  0  0.340372   1.468980    9.779545   -5.522967  330.544551  11.231325  11.500343  0.049164    5.471897
   -3   1   7  0  0.322976   1.548103   -1.515608   16.433858   95.269181  16.503599  16.642853  0.067846    2.052513
   -2   1   7  0  0.312653   1.599215    6.075183   -0.629795  354.081467   6.107741   6.069735  0.028515   -1.332845
   -1   1   7  0  0.310112   1.612323  -12.389434   -2.674488  192.181431  12.674816  12.336124  0.052113   -6.499137
    0   1   7  0  0.315539   1.584591  -11.751532   -4.471858  200.833523  12.573624  12.786462  0.053097    4.008502
    1   1   7  0  0.328540   1.521883    0.043828   -5.337981  270.470422   5.338160   5.466006  0.027532    4.643598
    2   1   7  0  0.348269   1.435673    3.143216    4.276041   53.681273   5.307008   5.286067  0.027532   -0.760599
    3   1   7  0  0.373660   1.338114    8.038593   -5.563694  325.312003   9.776179   9.944808  0.043264    3.897677
    4   1   7  0  0.403648   1.238704   -0.429795   -2.932131  261.660913   2.963464   3.061907  0.020649    4.767537
    5   1   7  0  0.437286   1.143416   -5.627464    4.269091  142.815423   7.063532   7.205413  0.034415    4.122720
    6   1   7  0  0.473799   1.055300   -5.402815    5.016291  137.124562   7.372488   7.456148  0.034415    2.430927
    7   1   7  0  0.512572   0.975473    6.010784   -2.229734  339.647385   6.411024   6.484675  0.032448    2.269824
    8   1   7  0  0.553130   0.903946    0.001136    1.668304   89.960998   1.668305   1.731541  0.027532    2.296866
    9   1   7  0  0.595109   0.840182    0.740655    1.389332   61.937867   1.574425   1.554552  0.027532   -0.721822
   10   1   7  0  0.638228   0.783419    6.358474   -3.506695  331.123293   7.261343   7.111019  0.038348   -3.920034
   11   1   7  0  0.682271   0.732847   -5.175387    0.858066  170.586142   5.246037   5.100229  0.032448   -4.493589
   12   1   7  0  0.727070   0.687692   -4.444579   -0.113321  181.460521   4.446023   4.319512  0.032448   -3.898904
   13   1   7  0  0.772493   0.647255    4.375594   -2.767353  327.688613   5.177264   4.994036  0.035398   -5.176270
   14   1   7  0  0.818437   0.610920   -3.199537    2.584516  141.069486   4.112999   3.982249  0.031465   -4.155440
   15   1   7  0  0.864819   0.578156   -2.017247   -2.124502  226.483396   2.929641   2.849521  0.032448   -2.469191
   16   1   7  0  0.911571   0.548503    3.362790   -1.733601  332.727778   3.783349   3.626305  0.033431   -4.697505
   17   1   7  0  0.958640   0.521572    1.010144    3.600302   74.327360   3.739327   3.585991  0.037364   -4.103803
   18   1   7  0  1.005982   0.497027   -0.604788    1.394671  113.443601   1.520156   1.554552  0.061946    0.555258
   19   1   7  0  1.053558   0.474582   -0.425632   -0.539969  231.752914   0.687553   0.933125  0.098327    2.497497
   20   1   7  0  1.101340   0.453992    1.847872   -0.522911  344.199537   1.920434   2.062904  0.051130    2.786418
   21   1   7  0  1.149301   0.435047   -0.415957    0.500420  129.733900   0.650723   1.031452  0.108160    3.520058
   22   1   7  0  1.197420   0.417565   -0.562428   -1.341857  247.259439   1.454959   1.491623  0.080628    0.454727
  -24   2   7  0  1.193575   0.418910   -0.270350   -0.278648  225.865926   0.388244   0.879045  0.137658    3.565362
  -23   2   7  0  1.146086   0.436268    0.516176    0.826697   58.020016   0.974611   1.076682  0.098327    1.038081
  -22   2   7  0  1.098809   0.455038    0.749121    0.367417   26.126297   0.834372   0.983271  0.088494    1.682583
  -21   2   7  0  1.051775   0.475387   -2.550636    2.380729  136.973306   3.489071   3.757080  0.037364    7.172879
  -20   2   7  0  1.005016   0.497505   -0.944863   -1.779505  242.033056   2.014796   2.109117  0.050147    1.880894
  -19   2   7  0  0.958573   0.521609    2.575309   -0.120260  357.326393   2.578115   2.564372  0.043264   -0.317652
  -18   2   7  0  0.912494   0.547949   -0.019677   -1.921257  269.413217   1.921358   1.916396  0.043264   -0.114684
  -17   2   7  0  0.866838   0.576809   -1.102311   -2.262891  244.028129   2.517094   2.526024  0.036381    0.245460
  -16   2   7  0  0.821674   0.608514    2.896735    1.845945   32.507338   3.434907   3.377538  0.031465   -1.823306
  -15   2   7  0  0.777089   0.643427   -0.821376   -2.959621  254.489203   3.071484   3.014710  0.028515   -1.991030
  -14   2   7  0  0.733187   0.681954   -2.627700    5.905802  113.985976   6.464001   6.319486  0.036381   -3.972262
  -13   2   7  0  0.690101   0.724531    0.997487   -0.108045  353.817979   1.003322   1.031452  0.047197    0.596012
  -12   2   7  0  0.647992   0.771614   -1.462475   -1.657188  228.571474   2.210228   2.154348  0.024582   -2.273231
  -11   2   7  0  0.607064   0.823637    0.460005    1.154610   68.277291   1.242871   1.319550  0.033431    2.293633
  -10   2   7  0  0.567571   0.880946    3.786365    0.056438    0.853959   3.786786   3.744298  0.021632   -1.964124
   -9   2   7  0  0.529837   0.943687   -1.979238    0.104216  176.985896   1.981980   1.966543  0.019665   -0.784991
   -8   2   7  0  0.494262   1.011609   -5.701240    4.171674  143.806563   7.064489   7.185748  0.033431    3.627128
   -7   2   7  0  0.461347   1.083782    5.041547    5.748795   48.750060   7.646296   7.610521  0.032448   -1.102528
   -6   2   7  0  0.431701   1.158208    6.583318  -17.711232  290.390252  18.895180  18.931909  0.069812    0.526115
   -5   2   7  0  0.406041   1.231402    1.608364  -13.733993  276.679386  13.827849  13.769734  0.054080   -1.074610
   -4   2   7  0  0.385164   1.298149  -10.505503   14.662201  125.621691  18.037343  17.978136  0.070796   -0.836314
   -3   2   7  0  0.369880   1.351789   -2.047044    6.233942  108.178667   6.561434   6.425679  0.030481   -4.453703
   -2   2   7  0  0.360902   1.385419    2.357995   -1.893496  321.235144   3.024148   3.093372  0.018682    3.705382
   -1   2   7  0  0.358702   1.393915   -5.954391   11.820842  116.735295  13.235825  13.381341  0.057030    2.551590
    0   2   7  0  0.363404   1.375878    8.023564    3.861085   25.697707   8.904244   8.811096  0.040314   -2.310564
    1   2   7  0  0.374749   1.334227    8.736966    1.438046    9.346696   8.854522   8.887791  0.039331    0.845883
    2   2   7  0  0.392159   1.274992   -0.898328   -5.844773  261.262153   5.913405   5.973374  0.028515    2.103068
    3   2   7  0  0.414873   1.205187   -7.192011   -1.555705  192.205607   7.358345   7.311607  0.033431   -1.398052
    4   2   7  0  0.442074   1.131033   -1.172900   -5.740594  258.452440   5.859190   6.013688  0.030481    5.068593
    5   2   7  0  0.472987   1.057111   -0.625954   -3.440641  259.688987   3.497117   3.504380  0.023599    0.307734
    6   2   7  0  0.506935   0.986319   -0.836307    1.826099  114.606575   2.008494   2.062904  0.023599    2.305632
    7   2   7  0  0.543349   0.920219   -0.615276   -4.141610  261.549963   4.187064   4.296896  0.024582    4.468057
    8   2   7  0  0.581765   0.859453    3.163108    2.545669   38.827109   4.060257   4.065828  0.024582    0.226624
    9   2   7  0  0.621814   0.804099    6.420657    6.484337   45.282727   9.125320   9.197521  0.049164    1.468598
   10   2   7  0  0.663199   0.753922   -5.505988    2.452518  155.990497   6.027500   5.964525  0.034415   -1.829902
   11   2   7  0  0.705685   0.708532   -3.581814   -0.217069  183.468062   3.588385   3.518145  0.027532   -2.551252
   12   2   7  0  0.749085   0.667481    4.323083   -0.904477  348.183014   4.416687   4.286080  0.031465   -4.150898
   13   2   7  0  0.793249   0.630319   -1.026693    0.067362  176.246180   1.028900   0.983271  0.058996   -0.773414
   14   2   7  0  0.838056   0.596619   -2.757500   -4.074631  235.911892   4.920002   4.633175  0.033431   -8.579621
   15   2   7  0  0.883408   0.565990    3.230242   -4.037350  308.662941   5.170557   5.023534  0.035398   -4.153459
   16   2   7  0  0.929226   0.538082    0.158654    3.925511   87.685580   3.928716   3.769863  0.037364   -4.251463
   17   2   7  0  0.975443   0.512588   -2.300140    0.997495  156.555215   2.507118   2.526024  0.040314    0.468977
   18   2   7  0  1.022006   0.489234    1.149545   -0.143852  352.867173   1.158511   1.354948  0.081612    2.406979
   19   2   7  0  1.068870   0.467784    0.941007   -0.596452  327.631632   1.114113   1.282186  0.075712    2.219895
   20   2   7  0  1.115996   0.448030   -0.555003    0.975068  119.648282   1.121956   1.204508  0.084561    0.976233
   21   2   7  0  1.163353   0.429792   -0.261114    0.708299  110.236333   0.754896   1.031452  0.103244    2.678672
   22   2   7  0  1.210914   0.412911    0.032943   -0.686028  272.749222   0.686818   0.822998  0.140608    0.968507
  -24   3   7  0  1.216053   0.411166   -0.396762    0.927347  113.163463   1.008659   0.983271  0.142574   -0.178062
  -23   3   7  0  1.169477   0.427542    0.862257   -0.334530  338.795246   0.924877   1.163210  0.104227    2.286677
  -22   3   7  0  1.123185   0.445162   -0.674288    0.153186  167.200688   0.691469   1.076682  0.098327    3.917665
  -21   3   7  0  1.077216   0.464160   -1.414905    1.289858  137.647032   1.914599   2.039305  0.054080    2.305951
  -20   3   7  0  1.031610   0.484679    1.102884   -0.772398  324.994770   1.346459   1.554552  0.058996    3.527219
  -18   3   7  0  0.941705   0.530952   -3.774971   -0.243932  183.697215   3.782844   3.933086  0.038348    3.917893
  -17   3   7  0  0.897536   0.557081    4.864482    4.040470   39.713237   6.323652   6.303753  0.040314   -0.493600
  -16   3   7  0  0.853997   0.585482    0.037164   -1.354152  271.572066   1.354662   1.390346  0.045230    0.788938
  -15   3   7  0  0.811190   0.616378   -3.040605   -1.419543  205.026080   3.355649   3.392287  0.029498    1.242023
  -14   3   7  0  0.769238   0.649994    2.917073   -2.464146  319.811134   3.818551   3.795428  0.031465   -0.734883
  -13   3   7  0  0.728288   0.686542   -0.042725   -4.528978  269.459511   4.529179   4.452253  0.030481   -2.523703
  -12   3   7  0  0.688518   0.726198    2.602440    0.563211   12.211431   2.662686   2.656800  0.025565   -0.230263
  -11   3   7  0  0.650146   0.769058   -0.985022    1.879397  117.659735   2.121886   2.154348  0.024582    1.320545
  -10   3   7  0  0.613433   0.815084   -4.277923    7.444392  119.883848   8.586011   8.634107  0.042281    1.137528
   -9   3   7  0  0.578697   0.864010   -2.737954    2.462123  138.036326   3.682179   3.585991  0.022615   -4.253219
   -8   3   7  0  0.546313   0.915226    4.659871   -0.770902  350.606392   4.723207   4.674473  0.025565   -1.906297
   -7   3   7  0  0.516725   0.967633   -2.584276    0.239877  174.696909   2.595385   2.656800  0.019665    3.122962
   -6   3   7  0  0.490438   1.019497   -1.493891   -8.855717  260.424793   8.980837   9.075596  0.038348    2.471045
   -5   3   7  0  0.468009   1.068355    7.092862   -5.500857  322.204693   8.975974   9.081495  0.039331    2.682906
   -4   3   7  0  0.450016   1.111072   -6.771998   10.765954  122.170704  12.718715  12.729432  0.050147    0.213717
   -3   3   7  0  0.437006   1.144148    1.923790   -1.278809  326.386651   2.310047   2.285123  0.016716   -1.491087
   -2   3   7  0  0.429434   1.164325   11.520289   -8.082138  324.948158  14.072598  14.095197  0.055063    0.410416
   -1   3   7  0  0.427587   1.169354   -2.732020    3.196614  130.519215   4.205030   4.182837  0.025565   -0.868092
    0   3   7  0  0.431539   1.158644   -4.877617    8.508915  119.822890   9.807792   9.758969  0.044247   -1.103398
    1   3   7  0  0.441135   1.133441   -1.173718   -8.193990  261.848324   8.277625   8.173936  0.038348   -2.703939
    2   3   7  0  0.456018   1.096448   -5.877966    0.918425  171.119414   5.949285   6.029421  0.031465    2.546845
    3   3   7  0  0.475692   1.051100   -1.821257   12.885943   98.044714  13.014012  13.055879  0.057030    0.734123
    4   3   7  0  0.499592   1.000816    2.631588   -6.553229  291.878972   7.061874   7.131668  0.036381    1.918426
    5   3   7  0  0.527143   0.948508    1.551355   -2.723908  299.662931   3.134706   3.124837  0.023599   -0.418201
    6   3   7  0  0.557805   0.896371   -0.172610   -3.058710  266.770095   3.063576   3.155318  0.022615    4.056632
    7   3   7  0  0.591093   0.845890    3.053140   -0.318018  354.053455   3.069658   3.171050  0.024582    4.124699
    8   3   7  0  0.626589   0.797971    6.509521    4.816279   36.497082   8.097556   8.036278  0.044247   -1.384910
    9   3   7  0  0.663940   0.753081   -3.663456   -1.112560  196.893078   3.828668   3.795428  0.026548   -1.252060
   10   3   7  0  0.702848   0.711391   -5.630610   -3.257435  210.050352   6.504971   6.484675  0.037364   -0.543186
   11   3   7  0  0.743071   0.672883    1.207618    1.947252   58.194239   2.291317   2.326420  0.033431    1.050019
   12   3   7  0  0.784405   0.637426    0.586910    0.851141   55.411532   1.033878   1.076682  0.054080    0.791494
   13   3   7  0  0.826684   0.604826   -1.382988   -1.448555  226.326493   2.002740   1.991125  0.036381   -0.319273
   14   3   7  0  0.869770   0.574864   -1.138421    1.239934  132.555969   1.683282   1.731541  0.044247    1.090672
   15   3   7  0  0.913549   0.547316    2.389749    2.700686   48.495438   3.606190   3.462099  0.037364   -3.856384
   17   3   7  0  1.002822   0.498593    0.235666   -0.998978  283.273803   1.026399   0.983271  0.093411   -0.461701
   18   3   7  0  1.048170   0.477022    1.462138   -1.457787  315.085379   2.064702   2.285123  0.051130    4.310987
   19   3   7  0  1.093913   0.457075   -0.341867   -2.179750  261.086476   2.206395   2.347069  0.059980    2.345358
   20   3   7  0  1.140005   0.438595   -0.107854    1.823350   93.385197   1.826537   2.014723  0.061946    3.037900
   21   3   7  0  1.186404   0.421442   -0.715943    0.178187  166.023940   0.737783   0.879045  0.148474    0.951421
  -23   4   7  0  1.201459   0.416161    0.713761   -0.846751  310.128909   1.107448   1.204508  0.136675    0.710149
  -22   4   7  0  1.156449   0.432358    0.713185    0.359179   26.731069   0.798525   0.879045  0.126842    0.634800
  -20   4   7  0  1.067731   0.468283    0.608907   -1.424605  293.142922   1.549280   1.759073  0.059980    3.497738
  -19   4   7  0  1.024136   0.488217   -1.916104    0.771615  158.065354   2.065634   2.263491  0.058013    3.410559
  -18   4   7  0  0.981141   0.509611    1.418034    3.533168   68.131983   3.807111   3.908504  0.041297    2.455182
  -17   4   7  0  0.938829   0.532579   -0.737964   -1.555143  244.614216   1.721354   1.731541  0.050147    0.203135
  -16   4   7  0  0.897296   0.557230   -5.758460   -2.797435  205.910277   6.401992   6.349967  0.045230   -1.150221
  -15   4   7  0  0.856655   0.583665    4.636902    0.555146    6.827160   4.670016   4.674473  0.038348    0.116217
  -14   4   7  0  0.817041   0.611965   -0.928211   -1.698922  241.349892   1.935952   1.966543  0.037364    0.818721
  -13   4   7  0  0.778608   0.642171    0.799633    0.078480    5.605334   0.803475   0.822998  0.070796    0.275763
  -12   4   7  0  0.741543   0.674270    3.151318    6.202485   63.066085   6.957128   6.911415  0.042281   -1.081177
  -11   4   7  0  0.706058   0.708157   -0.136214    1.987083   93.921471   1.991746   1.941961  0.029498   -1.687731
  -10   4   7  0  0.672405   0.743599    1.281295   -6.220871  281.638292   6.351453   6.364716  0.036381    0.364566
   -9   4   7  0  0.640873   0.780185    1.707082   -0.869681  333.003235   1.915848   1.916396  0.022615    0.024222
   -8   4   7  0  0.611790   0.817274   -3.643828    1.759431  154.226315   4.046366   4.113025  0.026548    2.510821
   -7   4   7  0  0.585519   0.853943   -7.042538   -3.172028  204.247266   7.723930   7.654768  0.038348   -1.803551
   -6   4   7  0  0.562457   0.888957    4.021298   -5.507863  306.133233   6.819633   6.869134  0.036381    1.360637
   -5   4   7  0  0.543011   0.920792   -0.853021   10.514899   94.637960  10.549443  10.443326  0.047197   -2.248381
   -4   4   7  0  0.527582   0.947720   -5.364305    7.204122  126.671962   8.981934   9.022499  0.043264    0.937617
   -3   4   7  0  0.516530   0.967999    7.479330   -9.066902  309.519384  11.753684  11.941832  0.055063    3.416945
   -2   4   7  0  0.510139   0.980125    3.142608   -2.130941  325.859572   3.796959   3.808210  0.025565    0.440103
   -1   4   7  0  0.508585   0.983120   -0.089763    4.310015   91.193102   4.310950   4.363759  0.026548    1.989157
    0   4   7  0  0.511912   0.976730    4.177923   -4.268904  314.382891   5.973155   6.132664  0.031465    5.069475
    1   4   7  0  0.520027   0.961488   -3.935342   -6.626986  239.296639   7.707390   7.729497  0.040314    0.548380
    2   4   7  0  0.532711   0.938596    2.745038   12.195733   77.315153  12.500845  12.545561  0.058013    0.770783
    3   4   7  0  0.549647   0.909675   -1.681703   -1.338683  218.520784   2.149464   2.305772  0.022615    6.911584
    4   4   7  0  0.570457   0.876491   -5.724791   -7.964594  234.292174   9.808567   9.793384  0.051130   -0.296953
    5   4   7  0  0.594734   0.840712   -1.195829    1.790918  123.731771   2.153461   2.220227  0.023599    2.829256
    6   4   7  0  0.622073   0.803764   -0.594599    4.256243   97.952774   4.297575   4.363759  0.031465    2.103429
    7   4   7  0  0.652089   0.766767    3.389339    3.762945   47.990180   5.064324   4.965521  0.033431   -2.955410
    8   4   7  0  0.684429   0.730536    0.801656   -3.033624  284.802443   3.137759   3.185800  0.027532    1.744940
    9   4   7  0  0.718780   0.695623   -1.059944   -3.416950  252.766011   3.577573   3.504380  0.030481   -2.401246
   10   4   7  0  0.754867   0.662368    2.158039   -0.471351  347.679153   2.208915   2.154348  0.033431   -1.632221
   11   4   7  0  0.792454   0.630952    1.777254    1.681076   43.406992   2.446354   2.448346  0.035398    0.056265
   12   4   7  0  0.831336   0.601441    0.436222   -1.506289  286.151055   1.568183   1.523088  0.047197   -0.955463
   13   4   7  0  0.871341   0.573828   -2.369683    1.923335  140.935757   3.051985   2.916383  0.036381   -3.727275
   14   4   7  0  0.912321   0.548053   -0.577194    2.017979  105.961885   2.098902   2.085519  0.041297   -0.324075
   15   4   7  0  0.954149   0.524027    0.126488   -1.335049  275.412292   1.341028   1.491623  0.061946    2.431065
   16   4   7  0  0.996721   0.501645   -2.355206   -0.731922  197.263562   2.466314   2.544707  0.045230    1.733177
   17   4   7  0  1.039943   0.480796    0.706290   -0.326971  335.158601   0.778303   1.204508  0.100294    4.249566
   18   4   7  0  1.083738   0.461366    0.105379   -0.957040  276.283474   0.962824   1.163210  0.095377    2.100986
   19   4   7  0  1.128040   0.443247    1.280565    0.641914   26.623431   1.432445   1.390346  0.076695   -0.548920
   20   4   7  0  1.172791   0.426333    0.364424    1.221740   73.391059   1.274932   1.458192  0.096361    1.901806
   21   4   7  0  1.217942   0.410529    0.004049   -0.322991  270.718159   0.323016   0.983271  0.142574    4.630955
  -22   5   7  0  1.197860   0.417411   -1.111484    0.002650  179.863396   1.111487   1.282186  0.109143    1.563993
  -21   5   7  0  1.154866   0.432951   -0.126812    1.304624   95.551829   1.310773   1.491623  0.087511    2.066597
  -20   5   7  0  1.112449   0.449459    2.201087    0.377105    9.721901   2.233157   2.305772  0.054080    1.342726
  -19   5   7  0  1.070676   0.466995    0.054967    1.592764   88.023465   1.593712   1.865266  0.057030    4.761624
  -18   5   7  0  1.029627   0.485613    0.393846   -1.350161  286.262136   1.406431   1.554552  0.071779    2.063572
  -17   5   7  0  0.989390   0.505362   -1.414177   -1.096653  217.792519   1.789565   1.916396  0.058013    2.186246
  -16   5   7  0  0.950070   0.526277    1.555588   -0.362602  346.878846   1.597290   1.703026  0.062929    1.680237
  -15   5   7  0  0.911785   0.548375   -1.992822   -1.307450  213.268067   2.383436   2.428681  0.042281    1.070109
  -14   5   7  0  0.874671   0.571644   -1.905443    0.131312  176.057755   1.909963   2.014723  0.043264    2.421431
  -13   5   7  0  0.838883   0.596031    1.249539    3.880155   72.149717   4.076389   4.005848  0.038348   -1.839520
  -12   5   7  0  0.804599   0.621428   -1.307980    0.641882  153.860834   1.456991   1.424760  0.054080   -0.595985
  -11   5   7  0  0.772018   0.647653    3.194474   -8.489417  290.620765   9.070549   9.161140  0.058996    1.535539
  -10   5   7  0  0.741365   0.674431    0.131704    5.410606   88.605594   5.412209   5.457157  0.039331    1.142819
   -9   5   7  0  0.712890   0.701370   -3.449805    3.457898  134.932872   4.884487   4.836712  0.032448   -1.472334
   -8   5   7  0  0.686863   0.727948    2.830500   -6.025119  295.163347   6.656860   6.748192  0.044247    2.064126
   -7   5   7  0  0.663571   0.753499    5.387861    3.712144   34.566176   6.542863   6.610534  0.045230    1.496143
   -6   5   7  0  0.643313   0.777227   -1.236593    5.281617  103.177390   5.424449   5.457157  0.040314    0.811325
   -5   5   7  0  0.626382   0.798235   -4.659945   -2.616873  209.317140   5.344447   5.439458  0.040314    2.356762
   -4   5   7  0  0.613055   0.815587   -3.815991   -5.880421  237.019184   7.010074   7.007776  0.049164   -0.046745
   -3   5   7  0  0.603570   0.828404    1.291000    0.113276    5.014435   1.295960   1.354948  0.028515    2.068666
   -2   5   7  0  0.598110   0.835967    0.102243   -2.717907  272.154352   2.719829   2.746277  0.026548    0.996213
   -1   5   7  0  0.596785   0.837823    1.722552   -0.415683  346.432861   1.771998   1.813153  0.023599    1.743951
    0   5   7  0  0.599623   0.833857   -2.265653    4.862501  114.982886   5.364429   5.313599  0.040314   -1.260858
    1   5   7  0  0.606566   0.824313    4.778871    3.530309   36.454498   5.941438   5.759021  0.038348   -4.756948
    2   5   7  0  0.617474   0.809750    1.822732   -0.650809  340.350810   1.935434   1.941961  0.027532    0.237079
    3   5   7  0  0.632143   0.790960   -4.870170   -1.372387  195.737547   5.059842   5.109079  0.041297    1.192251
    4   5   7  0  0.650319   0.768854    5.508312    2.034363   20.270498   5.871979   5.924211  0.044247    1.180451
    5   5   7  0  0.671716   0.744362   -3.919819   -1.341405  198.891510   4.142988   4.136623  0.035398   -0.179802
    6   5   7  0  0.696038   0.718352   -0.541967   -0.553266  225.591051   0.774488   0.762035  0.063913   -0.194836
    7   5   7  0  0.722989   0.691573    2.911051   -0.942163  342.065793   3.059720   3.140569  0.033431    2.418365
    8   5   7  0  0.752287   0.664640   -4.149874   -2.670048  212.757415   4.934634   4.906525  0.040314   -0.697265
    9   5   7  0  0.783670   0.638024   -1.751566   -3.067977  240.277131   3.532770   3.531911  0.035398   -0.024269
   10   5   7  0  0.816895   0.612074    2.965644    4.141427   54.393840   5.093767   4.975354  0.044247   -2.676174
   11   5   7  0  0.851749   0.587027    0.131564    3.186849   87.635981   3.189563   3.171050  0.038348   -0.482766
   12   5   7  0  0.888039   0.563038   -0.268854   -1.147640  256.815267   1.178711   1.204508  0.059980    0.430083
   13   5   7  0  0.925596   0.540192    2.417088    2.151400   41.671616   3.235868   3.185800  0.042281   -1.184186
   14   5   7  0  0.964273   0.518525    0.110591   -0.735099  278.555638   0.743372   1.031452  0.098327    2.929814
   15   5   7  0  1.003940   0.498038   -1.895545   -1.704256  221.958237   2.549035   2.601736  0.052113    1.011273
   16   5   7  0  1.044483   0.478706    0.513856   -1.536087  288.496261   1.619756   1.703026  0.070796    1.176202
   17   5   7  0  1.085806   0.460487   -0.435300    0.878410  116.360926   0.980352   1.204508  0.112093    1.999727
   19   5   7  0  1.170456   0.427184    0.884572   -0.600262  325.839540   1.069010   1.491623  0.094394    4.477117
   20   5   7  0  1.213644   0.411982   -1.465236    1.027622  144.956656   1.789671   1.839701  0.100294    0.498831
  -21   6   7  0  1.205353   0.414816    1.123441   -0.903523  321.192165   1.441692   1.390346  0.131758   -0.389696
  -18   6   7  0  1.085951   0.460426   -0.417077    0.521731  128.639177   0.667949   0.933125  0.145524    1.822208
  -17   6   7  0  1.047880   0.477154   -0.356798    1.759033  101.466165   1.794855   1.891814  0.066862    1.450138
  -15   6   7  0  0.974941   0.512851    0.702604    1.123477   57.978822   1.325086   1.424760  0.077678    1.283171
  -14   6   7  0  0.940323   0.531732    0.567465    0.226970   21.800041   0.611172   0.762035  0.126842    1.189379
  -13   6   7  0  0.907129   0.551189   -0.187004    0.964556  100.972152   0.982517   1.163210  0.078662    2.297096
  -12   6   7  0  0.875522   0.571088    1.785919   -6.970492  284.370701   7.195643   7.090371  0.065879   -1.597955
  -11   6   7  0  0.845678   0.591242   -1.781915   -1.433618  218.818000   2.287024   2.241859  0.043264   -1.043953
  -10   6   7  0  0.817791   0.611403   -4.011738    6.030569  123.633194   7.243052   7.069722  0.057030   -3.039290
   -9   6   7  0  0.792068   0.631259    3.107392   -4.411022  305.163195   5.395647   5.403077  0.055063    0.134933
   -8   6   7  0  0.768726   0.650427    5.636898    1.543198   15.310563   5.844320   5.759021  0.053097   -1.606483
   -7   6   7  0  0.747988   0.668460   -5.718177    7.155357  128.629969   9.159513   9.038231  0.083578   -1.451118
   -6   6   7  0  0.730076   0.684861   -2.089382   -0.890859  203.092166   2.271376   2.367718  0.036381    2.648135
   -5   6   7  0  0.715202   0.699103    1.254779   -4.208783  286.601083   4.391847   4.363759  0.043264   -0.649238
   -4   6   7  0  0.703559   0.710672    0.643846    0.653034   45.405925   0.917055   0.983271  0.044247    1.496508
   -3   6   7  0  0.695310   0.719104    2.491041    2.009259   38.889433   3.200376   3.155318  0.036381   -1.238501
   -2   6   7  0  0.690575   0.724034    0.983594   -3.948633  283.987564   4.069295   4.065828  0.045230   -0.076654
   -1   6   7  0  0.689428   0.725239   -1.201750   -1.395470  229.265643   1.841614   1.941961  0.037364    2.685653
    0   6   7  0  0.691886   0.722662   -2.204008    2.512595  131.256722   3.342272   3.406052  0.039331    1.621633
    1   6   7  0  0.697912   0.716423    1.032036   -3.246107  287.637036   3.406216   3.319524  0.043264   -2.003790
    2   6   7  0  0.707413   0.706801   -4.474355    0.604661  172.303721   4.515027   4.452253  0.051130   -1.227727
    3   6   7  0  0.720253   0.694201    4.862050    3.841929   38.315337   6.196769   6.257540  0.061946    0.981027
    5   6   7  0  0.755223   0.662056   -3.027778   -1.327863  203.680342   3.306155   3.377538  0.046214    1.544614
    6   6   7  0  0.776935   0.643555    4.893968    1.927664   21.498769   5.259925   5.221172  0.053097   -0.729858
    7   6   7  0  0.801169   0.624088   -1.358810    1.560885  131.040813   2.069475   2.109117  0.048180    0.822787
    8   6   7  0  0.827705   0.604080   -3.239399   -4.757472  235.748752   5.755627   5.775737  0.051130    0.393294
    9   6   7  0  0.856328   0.583889    1.005648   -0.589141  329.636848   1.165510   1.282186  0.067846    1.719720
   10   6   7  0  0.886835   0.563803    1.941262    3.000647   57.099239   3.573847   3.665636  0.046214    1.986190
   11   6   7  0  0.919040   0.544046   -1.656693   -2.325569  234.534620   2.855328   2.982262  0.050147    2.531244
   12   6   7  0  0.952771   0.524785    1.334289    0.002478    0.106390   1.334291   1.645013  0.073745    4.213442
   13   6   7  0  0.987870   0.506139   -0.589012    0.101231  170.248123   0.597648   0.933125  0.129792    2.584727
   14   6   7  0  1.024198   0.488187   -1.254204   -0.093779  184.276130   1.257705   1.390346  0.090461    1.466276
   15   6   7  0  1.061628   0.470975    1.021728    0.922042   42.064159   1.376260   1.523088  0.082595    1.777689
   16   6   7  0  1.100047   0.454526   -0.135953    0.714554  100.772501   0.727372   0.933125  0.155357    1.324385
   17   6   7  0  1.139357   0.438844    0.029928    1.366926   88.745748   1.367253   1.390346  0.111110    0.207837
   18   6   7  0  1.179466   0.423920    1.080605   -1.396295  307.736602   1.765600   1.865266  0.080628    1.236112
   19   6   7  0  1.220298   0.409736   -0.917563   -0.183835  191.329298   0.935798   1.120929  0.133725    1.384422
  -20   7   7  0  1.223734   0.408585    1.053543    0.595076   29.459214   1.209987   1.204508  0.216320   -0.025332
  -19   7   7  0  1.185888   0.421625   -1.597958   -0.692207  203.421383   1.741442   1.674511  0.123892   -0.540235
  -17   7   7  0  1.113048   0.449217    1.845525   -0.392084  348.005791   1.886715   1.991125  0.084561    1.234724
  -15   7   7  0  1.044670   0.478620   -1.767744    0.490537  164.491016   1.834542   1.966543  0.073745    1.789951
  -14   7   7  0  1.012439   0.493857    0.862407    2.010050   66.778366   2.187246   2.285123  0.067846    1.442640
  -13   7   7  0  0.981686   0.509328    0.469173   -1.400303  288.523477   1.476811   1.554552  0.080628    0.964189
  -12   7   7  0  0.952556   0.524904   -4.153129   -2.809088  214.073589   5.013926   5.090396  0.062929    1.215177
  -11   7   7  0  0.925200   0.540424    2.719408    4.858404   60.762828   5.567698   5.457157  0.064896   -1.703370
  -10   7   7  0  0.899781   0.555691    2.870370   -0.518705  349.756612   2.916861   2.832805  0.053097   -1.583071
   -9   7   7  0  0.876468   0.570472    0.372474   -4.152442  275.125710   4.169114   4.124824  0.056046   -0.790237
   -8   7   7  0  0.855432   0.584500   -1.749153    1.961869  131.719385   2.628396   2.564372  0.053097   -1.205801
   -7   7   7  0  0.836845   0.597482   -1.362170    0.226894  170.543190   1.380937   1.319550  0.055063   -1.114849
   -6   7   7  0  0.820874   0.609107    2.526695   -3.056159  309.582422   3.965387   3.462099  0.049164  -10.237018
   -5   7   7  0  0.807674   0.619061   -1.971811    0.369445  169.387920   2.006123   1.865266  0.054080   -2.604603
   -4   7   7  0  0.797383   0.627051   -0.429107    3.675840   96.658406   3.700802   3.599757  0.050147   -2.014983
   -3   7   7  0  0.790114   0.632820    1.568728    2.529303   58.191926   2.976286   2.966530  0.047197   -0.206710
   -2   7   7  0  0.785951   0.636172   -0.550069   -4.271129  262.661398   4.306404   4.240850  0.056046   -1.169641
   -1   7   7  0  0.784943   0.636989   -4.231771    2.343718  151.020626   4.837447   4.836712  0.067846   -0.010835
    0   7   7  0  0.787103   0.635241    1.777005    0.626802   19.429250   1.884311   1.865266  0.057030   -0.333946
    1   7   7  0  0.792405   0.630991    2.698375   -2.555276  316.560235   3.716270   3.744298  0.057030    0.491464
    3   7   7  0  0.812150   0.615649    3.505850   -1.879521  331.803802   3.977887   4.018631  0.057030    0.714431
    4   7   7  0  0.826376   0.605051   -0.698872   -0.087299  187.120179   0.704303   0.822998  0.117993    1.005956
    5   7   7  0  0.843318   0.592896   -3.245252    0.185988  176.719916   3.250577   3.363772  0.058996    1.918679
    6   7   7  0  0.862816   0.579498   -0.892868    3.604119  103.914055   3.713069   3.744298  0.065879    0.474027
    7   7   7  0  0.884701   0.565162    1.030960   -0.925773  318.077060   1.385617   1.354948  0.096361   -0.318273
    8   7   7  0  0.908801   0.550175   -3.246356   -0.992129  196.993836   3.394576   3.276261  0.050147   -2.359386
    9   7   7  0  0.934944   0.534791    1.577885    1.910007   50.439386   2.477467   2.428681  0.061946   -0.787569
   10   7   7  0  0.962965   0.519230    3.035172   -0.354224  353.343338   3.055772   3.046175  0.055063   -0.174296
   11   7   7  0  0.992703   0.503675   -1.050957   -0.102865  185.590150   1.055980   1.163210  0.104227    1.028821
   12   7   7  0  1.024010   0.488276   -0.760069   -1.675711  245.601904   1.840031   1.916396  0.083578    0.913701
   13   7   7  0  1.056746   0.473151    0.723174   -1.363589  297.939070   1.543488   1.585034  0.088494    0.469468
   14   7   7  0  1.090782   0.458387    1.574007    1.630741   46.014214   2.266454   2.408032  0.069812    2.027981
   15   7   7  0  1.126001   0.444049   -2.063478   -0.130775  183.626336   2.067618   2.085519  0.073745    0.242742
   17   7   7  0  1.199566   0.416818    0.717884    0.672104   43.113596   0.983403   1.031452  0.164206    0.292613
   18   7   7  0  1.237726   0.403967   -0.907515   -0.142753  188.939461   0.918674   1.282186  0.147491    2.464644
  -18   8   7  0  1.217622   0.410636    2.271872    0.584323   14.423796   2.345813   2.526024  0.162240    1.110774
  -16   8   7  0  1.151132   0.434355   -0.429090   -0.916616  244.914577   1.012079   1.319550  0.165190    1.861324
  -15   8   7  0  1.119743   0.446531    0.216726    1.086924   78.723469   1.108321   1.163210  0.224186    0.244839
  -13   8   7  0  1.061225   0.471154   -3.032817   -1.867685  211.625800   3.561773   3.744298  0.091444    1.996020
  -12   8   7  0  1.034336   0.483402    1.782530    2.179110   50.716554   2.815303   2.949814  0.100294    1.341175
  -11   8   7  0  1.009200   0.495442    1.040749    0.463774   24.018491   1.139405   1.163210  0.186822    0.127420
  -10   8   7  0  0.985949   0.507126   -4.027003   -2.043039  206.900274   4.515613   4.776733  0.101277    2.578274
   -9   8   7  0  0.964720   0.518285    1.598387    0.628518   21.465758   1.717520   1.865266  0.106193    1.391291
   -8   8   7  0  0.945649   0.528737    0.689025    1.452623   64.623538   1.607753   1.839701  0.102260    2.268215
   -7   8   7  0  0.928870   0.538289    1.069330   -1.629619  303.272237   1.949134   2.154348  0.105210    1.950513
   -6   8   7  0  0.914508   0.546742    1.807822    0.880403   25.965926   2.010804   2.198595  0.090461    2.075937
   -5   8   7  0  0.902678   0.553907   -1.244373   -0.684957  208.830302   1.420434   1.786604  0.105210    3.480378
   -4   8   7  0  0.893481   0.559609    0.916010    0.698043   37.309136   1.151668   1.076682  0.120942   -0.620009
   -2   8   7  0  0.883294   0.566063   -3.933513   -1.571619  201.778970   4.235860   4.286080  0.104227    0.481836
   -1   8   7  0  0.882397   0.566638   -2.779446    2.177632  141.922116   3.530921   3.692184  0.103244    1.561969
    0   8   7  0  0.884319   0.565407    3.042656   -1.057097  340.841465   3.221057   3.518145  0.106193    2.797615
    1   8   7  0  0.889041   0.562404    1.422075    0.597367   22.785680   1.542448   1.554552  0.115043    0.105219
    2   8   7  0  0.896519   0.557712   -0.943841   -1.216562  232.194756   1.539759   1.491623  0.074729   -0.644151
    3   8   7  0  0.906685   0.551459    1.664696    0.947791   29.654926   1.915600   1.759073  0.071779   -2.180685
    4   8   7  0  0.919449   0.543804   -1.400730    0.165465  173.262999   1.410470   1.282186  0.098327   -1.304660
    5   8   7  0  0.934706   0.534928   -0.826261    0.859007  133.886846   1.191890   1.076682  0.125859   -0.915372
    6   8   7  0  0.952335   0.525026    3.344221   -0.153830  357.366325   3.347757   3.093372  0.065879   -3.861386
    7   8   7  0  0.972207   0.514294   -1.504405   -2.335867  237.216612   2.778401   2.564372  0.079645   -2.687289
    8   8   7  0  0.994188   0.502923   -0.923924    1.159445  128.550201   1.482547   1.390346  0.101277   -0.910389
    9   8   7  0  1.018141   0.491091    2.133385   -0.186201  355.011874   2.141495   2.014723  0.091444   -1.386330
   10   8   7  0  1.043930   0.478959   -2.476933    0.944771  159.121772   2.650998   2.674498  0.066862    0.351475
   11   8   7  0  1.071424   0.466669   -1.535896   -0.590408  201.027062   1.645466   1.674511  0.095377    0.304530
   12   8   7  0  1.100494   0.454342    0.875132   -0.538303  328.403900   1.027436   1.076682  0.148474    0.331681
   13   8   7  0  1.131018   0.442080    1.674286    0.867091   27.379056   1.885492   1.813153  0.087511   -0.826636
   14   8   7  0  1.162882   0.429966   -0.893027    0.211713  166.662916   0.917780   0.879045  0.170106   -0.227713
   16   8   7  0  1.230211   0.406434    1.563685    0.340721   12.292412   1.600375   1.731541  0.189771    0.691179
  -16   9   7  0  1.228520   0.406994   -0.244098    0.869905  105.674255   0.903504   1.319550  0.322513    1.290015
  -15   9   7  0  1.199158   0.416959   -0.158195    1.400678   96.443784   1.409583   1.991125  0.223203    2.605441
  -14   9   7  0  1.171186   0.426918    0.930692   -1.411838  303.393127   1.690998   2.263491  0.175022    3.270972
  -13   9   7  0  1.144706   0.436793    0.635928    0.848120   53.137077   1.060053   1.390346  0.205504    1.607237
  -11   9   7  0  1.096649   0.455934   -1.368402   -0.758528  209.000314   1.564573   1.941961  0.159290    2.369190
   -9   9   7  0  1.055860   0.473548   -0.232399    0.712746  108.059162   0.749678   1.243838  0.302848    1.631714
   -7   9   7  0  1.023208   0.488659    0.952521   -0.889876  316.947412   1.303525   1.458192  0.162240    0.953322
   -6   9   7  0  1.010188   0.494958   -1.009700    0.456141  155.688507   1.107953   1.076682  0.175022   -0.178667
   -4   9   7  0  0.991193   0.504443    2.081066    2.178906   46.315707   3.013049   3.246762  0.136675    1.709994
   -3   9   7  0  0.985355   0.507431   -1.196513   -0.963984  218.857025   1.536525   1.891814  0.158307    2.244312
    0   9   7  0  0.982942   0.508677    2.447448   -1.282231  332.349717   2.762990   2.780692  0.149457    0.118437
    1   9   7  0  0.987193   0.506487   -0.843550    0.708025  139.991917   1.101307   1.390346  0.257617    1.121972
    2   9   7  0  0.993932   0.503052   -3.654605   -0.555514  188.643011   3.696584   3.833775  0.148474    0.924012
    4   9   7  0  1.014663   0.492774    0.690311    0.834870   50.414422   1.083299   1.458192  0.172073    2.178689
    5   9   7  0  1.028509   0.486141    0.798107    1.205912   56.502266   1.446098   1.615515  0.185838    0.911635
    6   9   7  0  1.044555   0.478673   -0.841763   -1.967425  246.836338   2.139936   2.347069  0.115043    1.800491
    7   9   7  0  1.062704   0.470498    1.982535    1.481008   36.760736   2.474637   2.507342  0.119959    0.272636
    8   9   7  0  1.082850   0.461745    1.219345    0.491391   21.949239   1.314636   1.491623  0.210420    0.841113
    9   9   7  0  1.104883   0.452537   -2.503246    0.071805  178.356942   2.504275   2.601736  0.124875    0.780466
   11   9   7  0  1.154168   0.433212    0.838695   -0.917118  312.442599   1.242785   1.120929  0.263517   -0.462419
   13   9   7  0  1.209693   0.413328   -0.645504   -0.503340  217.945775   0.818551   1.319550  0.267450    1.873246
    2  10   7  0  1.092576   0.457634   -0.568638   -1.930663  253.588723   2.012662   2.241859  0.196654    1.165479
    3  10   7  0  1.100933   0.454160    1.316170    0.845443   32.714703   1.564314   1.554552  0.233035   -0.041891
    4  10   7  0  1.111468   0.449855    0.902089    0.060640    3.845755   0.904125   1.282186  0.211403    1.788341
    7  10   7  0  1.155492   0.432716    1.650820    0.477881   16.144712   1.718597   1.731541  0.162240    0.079782
    8  10   7  0  1.174046   0.425878   -2.342127   -0.661227  195.765392   2.433676   2.468011  0.152407    0.225288
    9  10   7  0  1.194397   0.418621   -0.233861    1.469931   99.039791   1.488418   1.813153  0.186822    1.738205
   11  10   7  0  1.240131   0.403183    0.561594   -0.293190  332.432382   0.633521   1.865266  0.331362    3.717214
  -25   0   8  0  1.226183   0.407770   -1.853198    0.000000  180.000000   1.853198   1.891814  0.102260    0.377623
  -24   0   8  0  1.178252   0.424357    0.951286    0.000000    0.000000   0.951286   1.243838  0.117009    2.500248
  -23   0   8  0  1.130491   0.442286   -1.090137    0.000000  180.000000   1.090137   1.120929  0.112093    0.274701
  -22   0   8  0  1.082922   0.461714   -2.876395    0.000000  180.000000   2.876395   3.171050  0.058996    4.994480
  -21   0   8  0  1.035572   0.482825    1.304490    0.000000    0.000000   1.304490   1.491623  0.117009    1.599299
  -20   0   8  0  0.988471   0.505832    3.192466    0.000000    0.000000   3.192466   3.216281  0.054080    0.440366
  -19   0   8  0  0.941659   0.530978   -2.470930    0.000000  180.000000   2.470930   2.526024  0.052113    1.057211
  -18   0   8  0  0.895179   0.558547    4.477166    0.000000    0.000000   4.477166   4.408006  0.044247   -1.563039
  -17   0   8  0  0.849087   0.588868   -1.322678    0.000000  180.000000   1.322678   1.282186  0.063913   -0.633558
  -16   0   8  0  0.803448   0.622318   -0.573727    0.000000  180.000000   0.573727   0.621428  0.109143    0.437042
  -15   0   8  0  0.758346   0.659330    4.134410    0.000000    0.000000   4.134410   4.018631  0.041297   -2.803562
  -14   0   8  0  0.713881   0.700396   -1.434978    0.000000  180.000000   1.434978   1.458192  0.050147    0.462906
  -13   0   8  0  0.670181   0.746067  -11.347633    0.000000  180.000000  11.347633  11.176847  0.081612   -2.092671
  -12   0   8  0  0.627406   0.796932    6.698304    0.000000    0.000000   6.698304   6.646915  0.051130   -1.005064
  -11   0   8  0  0.585757   0.853596   -4.203109    0.000000  180.000000   4.203109   4.182837  0.035398   -0.572705
  -10   0   8  0  0.545493   0.916602   -8.323722    0.000000  180.000000   8.323722   8.464001  0.055063    2.547599
   -9   0   8  0  0.506945   0.986300   10.930580    0.000000    0.000000  10.930580  10.838601  0.055063   -1.670424
   -8   0   8  0  0.470534   1.062624    8.724886    0.000000    0.000000   8.724886   8.537746  0.053097   -3.524521
   -7   0   8  0  0.436794   1.144705   18.229911    0.000000    0.000000  18.229911  18.515985  0.103244    2.770872
   -6   0   8  0  0.406392   1.230339  -18.783313    0.000000  180.000000  18.783313  19.190509  0.100294    4.060040
   -5   0   8  0  0.380129   1.315342    1.615827    0.000000    0.000000   1.615827   1.491623  0.029498   -4.210563
   -4   0   8  0  0.358916   1.393083  -19.675900    0.000000  180.000000  19.675900  19.487457  0.114059   -1.652148
   -3   0   8  0  0.343688   1.454806    3.554208    0.000000    0.000000   3.554208   3.846558  0.031465    9.291377
   -2   0   8  0  0.335263   1.491368   -1.082539    0.000000  180.000000   1.082539   0.933125  0.041297   -3.618012
   -1   0   8  0  0.334154   1.496317    5.469670    0.000000    0.000000   5.469670   5.518119  0.039331    1.231854
    0   0   8  0  0.340434   1.468716    4.290258    0.000000    0.000000   4.290258   4.342127  0.033431    1.551501
    1   0   8  0  0.353708   1.413594  -20.682368    0.000000  180.000000  20.682368  20.665417  0.124875   -0.135748
    2   0   8  0  0.373233   1.339646   16.696359    0.000000    0.000000  16.696359  16.796243  0.095377    1.047257
    3   0   8  0  0.398088   1.256003   -0.808594    0.000000  180.000000   0.808594   1.120929  0.043264    7.219304
    4   0   8  0  0.427346   1.170013    0.520456    0.000000    0.000000   0.520456   0.695173  0.062929    2.776396
    5   0   8  0  0.460166   1.086564   -1.362196    0.000000  180.000000   1.362196   1.458192  0.033431    2.871424
    6   0   8  0  0.495842   1.008385    9.578771    0.000000    0.000000   9.578771   9.553466  0.058996   -0.428932
    7   0   8  0  0.533802   0.936676   -4.405927    0.000000  180.000000   4.405927   4.430621  0.036381    0.678780
    8   0   8  0  0.573593   0.871698   -3.661338    0.000000  180.000000   3.661338   3.679402  0.035398    0.510310
    9   0   8  0  0.614859   0.813195   -3.627908    0.000000  180.000000   3.627908   3.626305  0.036381   -0.044052
   10   0   8  0  0.657322   0.760663    1.791345    0.000000    0.000000   1.791345   1.813153  0.045230    0.482146
   13   0   8  0  0.789940   0.632960    0.624217    0.000000    0.000000   0.624217   0.621428  0.117009   -0.023838
   14   0   8  0  0.835427   0.598496   -1.123350    0.000000  180.000000   1.123350   1.031452  0.079645   -1.153850
   15   0   8  0  0.881392   0.567284    5.437305    0.000000    0.000000   5.437305   5.127761  0.052113   -5.939818
   16   0   8  0  0.927763   0.538931   -2.940873    0.000000  180.000000   2.940873   2.916383  0.056046   -0.436954
   17   0   8  0  0.974481   0.513094    1.164175    0.000000    0.000000   1.164175   1.243838  0.085545    0.931251
   18   0   8  0  1.021500   0.489476    1.231309    0.000000    0.000000   1.231309   1.354948  0.103244    1.197551
   19   0   8  0  1.068779   0.467824   -1.884136    0.000000  180.000000   1.884136   2.198595  0.074729    4.208011
   20   0   8  0  1.116286   0.447914   -2.993889    0.000000  180.000000   2.993889   2.998978  0.053097    0.095843
   21   0   8  0  1.163992   0.429556   -0.146809    0.000000  180.000000   0.146809   0.762035  0.183872    3.345954
   22   0   8  0  1.211874   0.412584    1.324333    0.000000    0.000000   1.324333   1.354948  0.124875    0.245168
  -25   1   8  0  1.230592   0.406309    1.732224   -0.001488  359.950772   1.732224   1.615515  0.080628   -1.447497
  -24   1   8  0  1.182840   0.422712   -0.321129    1.694952  100.728218   1.725105   1.865266  0.069812    2.007685
  -23   1   8  0  1.135272   0.440423   -1.316516   -1.670271  231.754649   2.126739   2.305772  0.050147    3.570170
  -22   1   8  0  1.087912   0.459596    0.011717   -0.817164  270.821512   0.817248   1.031452  0.089478    2.393929
  -21   1   8  0  1.040789   0.480405    2.352577   -0.162865  356.039835   2.358207   2.507342  0.046214    3.227067
  -20   1   8  0  0.993936   0.503051   -2.840780   -0.634321  192.587151   2.910738   2.982262  0.035398    2.020585
  -19   1   8  0  0.947393   0.527764   -0.796724   -0.965759  230.478318   1.251982   1.282186  0.059980    0.503566
  -18   1   8  0  0.901209   0.554810    0.951436    2.911137   71.901255   3.062670   3.030443  0.036381   -0.885825
  -17   1   8  0  0.855442   0.584493   -0.594688    1.887626  107.486795   1.979087   1.941961  0.037364   -0.993620
  -16   1   8  0  0.810162   0.617161    3.394307   -3.702385  312.514263   5.022845   4.945856  0.033431   -2.302915
  -15   1   8  0  0.765455   0.653206    1.019046   -1.622628  302.129710   1.916084   1.813153  0.034415   -2.990921
  -14   1   8  0  0.721429   0.693069   -2.215306    5.718067  111.177473   6.132200   6.077601  0.035398   -1.542435
  -13   1   8  0  0.678215   0.737229   -1.022341    3.250942  107.457070   3.407903   3.334274  0.026548   -2.773418
  -12   1   8  0  0.635980   0.786188    2.942198   -6.666125  293.815008   7.286546   7.212296  0.039331   -1.887829
  -11   1   8  0  0.594932   0.840432   -5.769698    1.027111  169.906050   5.860407   5.899629  0.031465    1.246542
  -10   1   8  0  0.555334   0.900359    5.297218   -2.739583  332.653177   5.963709   5.989107  0.028515    0.890659
   -9   1   8  0  0.517519   0.966148   -3.315619    1.296801  158.638598   3.560199   3.679402  0.020649    5.772881
   -8   1   8  0  0.481907   1.037544    7.409012   -7.647418  314.092843  10.647839  10.749124  0.042281    2.395544
   -7   1   8  0  0.449023   1.113529  -11.827133    9.409134  141.495823  15.113334  15.121732  0.060963    0.137750
   -6   1   8  0  0.419508   1.191872   -8.880224    0.438965  177.170072   8.891066   9.338129  0.039331   11.366716
   -5   1   8  0  0.394121   1.268647   12.164932   -5.802125  334.500959  13.477768  13.719587  0.053097    4.554315
   -4   1   8  0  0.373702   1.337963    2.164923   13.125247   80.633773  13.302594  13.617327  0.055063    5.715843
   -3   1   8  0  0.359102   1.392362   14.593920   -1.715294  353.296503  14.694377  14.885747  0.062929    3.041021
   -2   1   8  0  0.351046   1.424313   -3.275923   -0.971432  196.517030   3.416922   3.652854  0.021632   10.906632
   -1   1   8  0  0.349988   1.428622    1.897359  -11.669812  279.234737  11.823049  12.054908  0.052113    4.449135
    0   1   8  0  0.355988   1.404541  -26.642324   12.662804  154.578773  29.498475  29.825574  0.121926    2.682771
    1   1   8  0  0.368704   1.356103    4.167042  -11.472206  289.962505  12.205562  12.425602  0.052113    4.222314
    2   1   8  0  0.387473   1.290412   -1.475332   -7.190718  258.405434   7.340506   7.429599  0.034415    2.588829
    3   1   8  0  0.411469   1.215158   -1.001436    6.003449   99.470319   6.086400   6.187727  0.029498    3.435034
    4   1   8  0  0.439837   1.136784    6.816136   -1.102978  350.808154   6.904800   7.069722  0.032448    5.082654
    5   1   8  0  0.471790   1.059794    3.102884   -2.705176  318.917221   4.116536   4.296896  0.023599    7.642879
    6   1   8  0  0.506648   0.986878    2.983579    9.447674   72.473866   9.907587   9.949724  0.043264    0.973943
    7   1   8  0  0.543854   0.919364   -0.043260    8.343533   90.297071   8.343645   8.406971  0.039331    1.610089
    8   1   8  0  0.582959   0.857693   -1.913518   -7.748266  256.127760   7.981051   7.890754  0.038348   -2.354703
    9   1   8  0  0.623605   0.801789   -1.333457   -4.445498  253.303036   4.641181   4.580079  0.028515   -2.142837
   10   1   8  0  0.665511   0.751303    2.999598    0.454912    8.623631   3.033897   2.949814  0.024582   -3.420519
   11   1   8  0  0.708452   0.705765   -6.616863    2.042883  162.842508   6.925045   6.783590  0.041297   -3.425287
   12   1   8  0  0.752251   0.664672   -0.300977   -4.758368  266.380746   4.767877   4.663657  0.032448   -3.211930
   13   1   8  0  0.796767   0.627536   -0.564183    1.746672  107.900690   1.835529   1.703026  0.039331   -3.368928
   14   1   8  0  0.841886   0.593905    3.283531    1.378961   22.780590   3.561336   3.349023  0.031465   -6.747661
   17   1   8  0  0.980023   0.510192    2.285456    0.990135   23.423865   2.490718   2.487677  0.042281   -0.071928
   18   1   8  0  1.026788   0.486955   -1.365444    1.182351  139.110382   1.806209   1.941961  0.055063    2.465385
   19   1   8  0  1.073835   0.465621   -1.389700   -1.996205  235.155491   2.432303   2.601736  0.044247    3.829239
   20   1   8  0  1.121127   0.445980   -0.911851    0.941289  134.089898   1.310533   1.354948  0.074729    0.594356
   21   1   8  0  1.168636   0.427849    1.526848   -0.167948  353.722901   1.536057   1.674511  0.068829    2.011568
   22   1   8  0  1.216335   0.411071   -0.171887   -1.233101  262.064445   1.245023   1.424760  0.084561    2.125526
  -25   2   8  0  1.243726   0.402018   -0.399201    0.975732  112.250927   1.054236   1.319550  0.114059    2.326104
  -24   2   8  0  1.196498   0.417886   -0.777845   -0.100081  187.331615   0.784257   0.933125  0.123892    1.201588
  -23   2   8  0  1.149495   0.434973    1.493012   -0.400012  345.001409   1.545670   1.865266  0.069812    4.577939
  -22   2   8  0  1.102747   0.453413    0.765884    1.415384   61.581547   1.609313   1.703026  0.062929    1.489176
  -21   2   8  0  1.056285   0.473357   -0.979322    0.076374  175.540746   0.982296   1.204508  0.076695    2.897338
  -20   2   8  0  1.010152   0.494975   -1.051158    1.197087  131.286254   1.593094   1.731541  0.053097    2.607447
  -19   2   8  0  0.964392   0.518461    0.940027   -1.409485  303.700477   1.694196   1.759073  0.049164    1.319618
  -18   2   8  0  0.919063   0.544033   -0.727002   -0.745095  225.704145   1.041009   1.076682  0.066862    0.533537
  -17   2   8  0  0.874230   0.571932    1.335075   -5.437339  283.795392   5.598847   5.553517  0.035398   -1.280574
  -16   2   8  0  0.829976   0.602427   -0.016118   -1.178399  269.216349   1.178509   1.163210  0.054080   -0.282900
  -15   2   8  0  0.786396   0.635812   -1.596273    3.611181  113.847158   3.948255   3.920303  0.030481   -0.917004
  -14   2   8  0  0.743611   0.672395   -2.239248    7.444756  106.740336   7.774228   7.641986  0.043264   -3.056632
  -13   2   8  0  0.701765   0.712490    2.210354   -2.794927  308.338536   3.563325   3.531911  0.025565   -1.228778
  -12   2   8  0  0.661036   0.756389    5.257942    1.568326   16.608659   5.486857   5.492554  0.031465    0.181088
  -11   2   8  0  0.621644   0.804318   -2.499206   -0.777841  197.287974   2.617454   2.638117  0.023599    0.875600
  -10   2   8  0  0.583861   0.856368   -2.248695    1.724797  142.511033   2.834000   2.816089  0.020649   -0.867385
   -9   2   8  0  0.548018   0.912379    3.108089   -1.030889  341.650382   3.274592   3.276261  0.022615    0.073780
   -8   2   8  0  0.514521   0.971777   -5.576734  -12.606775  246.137315  13.785164  13.811031  0.054080    0.478310
   -7   2   8  0  0.483859   1.033359   -8.842894    9.535148  132.842834  13.004454  13.163055  0.051130    3.101921
   -6   2   8  0  0.456601   1.095047   16.816387   -6.837573  337.873255  18.153327  18.202321  0.070796    0.692053
   -5   2   8  0  0.433392   1.153689   -1.234332    4.197299  106.387432   4.375031   4.342127  0.023599   -1.394316
   -4   2   8  0  0.414911   1.205077   -8.412415  -11.576767  233.995462  14.310495  14.474739  0.056046    2.930510
   -3   2   8  0  0.401811   1.244366   13.726742   22.307165   58.393884  26.192232  26.080293  0.099310   -1.127172
   -2   2   8  0  0.394628   1.267015   -1.516990    2.785661  118.571427   3.171934   3.124837  0.018682   -2.520983
   -1   2   8  0  0.393687   1.270045  -20.296568   -8.417714  202.525537  21.972906  22.106892  0.084561    1.584492
    0   2   8  0  0.399031   1.253036    8.119228   11.735348   55.322156  14.270258  14.184674  0.055063   -1.554273
    1   2   8  0  0.410415   1.218280    9.146728   -9.228118  314.746217  12.993106  12.955585  0.053097   -0.706648
    2   2   8  0  0.427356   1.169984   -6.107828   -3.137141  207.186220   6.866383   6.932064  0.032448    2.024184
    3   2   8  0  0.449227   1.113023    7.595052   -6.723921  318.481445  10.143763  10.378430  0.044247    5.303549
    4   2   8  0  0.475347   1.051863   -1.372668    3.916498  109.314729   4.150081   4.240850  0.023599    3.846384
    5   2   8  0  0.505058   0.989986   -5.633837   -0.304499  183.093729   5.642060   5.858331  0.029498    7.331713
    6   2   8  0  0.537764   0.929776    1.558467    7.072022   77.572319   7.241706   7.332255  0.037364    2.423410
    7   2   8  0  0.572953   0.872671   -0.041472   -6.440019  269.631033   6.440152   6.515157  0.034415    2.179443
    8   2   8  0  0.610196   0.819409   -1.746331   -2.560862  235.708710   3.099627   3.171050  0.024582    2.905546
    9   2   8  0  0.649139   0.770251    4.053510    3.419805   40.153157   5.303396   5.286067  0.032448   -0.534054
   10   2   8  0  0.689494   0.725169   -3.679676    6.535154  119.382067   7.499883   7.279159  0.040314   -5.475120
   11   2   8  0  0.731028   0.683969   -0.696430   -1.781927  248.652951   1.913185   1.813153  0.032448   -3.082871
   12   2   8  0  0.773550   0.646371    3.814089   -1.603951  337.191625   4.137624   4.042229  0.031465   -3.031816
   13   2   8  0  0.816906   0.612066   -0.752899    0.751944  135.036368   1.064085   1.163210  0.054080    1.832929
   14   2   8  0  0.860970   0.580740    0.142774   -4.050195  272.018908   4.052711   3.933086  0.031465   -3.801881
   16   2   8  0  0.950828   0.525857   -1.418077   -2.074124  235.639607   2.512555   2.448346  0.039331   -1.632535
   17   2   8  0  0.996466   0.501773   -0.481002    2.831914   99.639709   2.872473   2.763976  0.038348   -2.829304
   18   2   8  0  1.042493   0.479619    0.842091    0.040181    2.731854   0.843049   1.120929  0.086528    3.211454
   19   2   8  0  1.088861   0.459195   -1.065377    0.771561  144.087411   1.315422   1.523088  0.069812    2.974627
   20   2   8  0  1.135528   0.440324    0.944427    1.209446   52.014611   1.534504   1.674511  0.066862    2.093961
   21   2   8  0  1.182458   0.422848    1.266319   -0.673713  331.985917   1.434382   1.554552  0.071779    1.674168
   22   2   8  0  1.229622   0.406629   -0.672942   -0.042173  183.586006   0.674262   0.879045  0.131758    1.554226
  -24   3   8  0  1.218922   0.410198    0.601371   -1.186239  296.883010   1.329967   1.554552  0.083578    2.687134
  -23   3   8  0  1.172818   0.426323    0.730433    2.282170   72.252160   2.396212   2.448346  0.055063    0.946801
  -22   3   8  0  1.127037   0.443641   -2.270611    0.196847  175.045219   2.279128   2.408032  0.046214    2.789295
  -21   3   8  0  1.081620   0.462269   -0.521856    1.071394  115.969870   1.191729   1.491623  0.067846    4.420231
  -20   3   8  0  1.036614   0.482339    0.712765   -0.300913  337.111615   0.773681   0.933125  0.109143    1.460867
  -19   3   8  0  0.992076   0.503994   -1.127254   -0.997150  221.495436   1.504995   1.645013  0.056046    2.498250
  -18   3   8  0  0.948071   0.527386    0.154520   -1.221105  277.211955   1.230843   1.243838  0.061946    0.209783
  -17   3   8  0  0.904678   0.552683    2.480068   -0.468069  349.312154   2.523851   2.487677  0.037364   -0.968148
  -16   3   8  0  0.861988   0.580055   -1.745675    2.214340  128.250486   2.819696   2.883935  0.031465    2.041644
  -15   3   8  0  0.820111   0.609673    0.402479    1.027198   68.603660   1.103234   1.031452  0.060963   -1.177479
  -14   3   8  0  0.779179   0.641701    3.726868   -0.973396  345.362289   3.851889   3.795428  0.030481   -1.852310
  -13   3   8  0  0.739349   0.676271    1.300497   -4.932828  284.769462   5.101381   5.061882  0.032448   -1.217317
  -12   3   8  0  0.700808   0.713462   -3.298470    2.365198  144.357241   4.058826   4.005848  0.026548   -1.995523
  -11   3   8  0  0.663781   0.753261   -4.573246   -1.510500  198.277907   4.816242   4.807214  0.029498   -0.306053
  -10   3   8  0  0.628535   0.795500    3.077556    5.775804   61.949699   6.544560   6.529906  0.033431   -0.438324
   -9   3   8  0  0.595388   0.839789   -7.451487   -3.962281  208.001532   8.439451   8.492516  0.043264    1.226539
   -8   3   8  0  0.564708   0.885413    2.724127    8.734660   72.678579   9.149599   9.112960  0.042281   -0.866559
   -7   3   8  0  0.536920   0.931238    8.664822    0.085057    0.562416   8.665239   8.599692  0.038348   -1.709291
   -6   3   8  0  0.512492   0.975625    0.159692   -8.147608  271.122844   8.149173   8.113956  0.036381   -0.967990
   -5   3   8  0  0.491927   1.016411   -9.316978   -6.533995  215.041974  11.379770  11.322371  0.046214   -1.242041
   -4   3   8  0  0.475725   1.051027   10.023671    2.125069   11.969767  10.246458  10.341066  0.044247    2.138177
   -3   3   8  0  0.464344   1.076788   11.303242   13.531961   50.128006  17.631712  17.539597  0.069812   -1.319472
   -2   3   8  0  0.458143   1.091363  -24.380952  -19.903458  219.226577  31.473456  31.191338  0.120942   -2.332669
   -1   3   8  0  0.457332   1.093298    3.732156    7.622119   63.911406   8.486795   8.772748  0.039331    7.270446
    0   3   8  0  0.461940   1.082391    8.185070    3.299733   21.956361   8.825169   8.957603  0.039331    3.367172
    1   3   8  0  0.471809   1.059752   -4.940283    3.571523  144.135367   6.096079   6.140530  0.032448    1.369933
    2   3   8  0  0.486617   1.027501   -3.261216    1.686395  152.656228   3.671438   3.757080  0.024582    3.483972
    3   3   8  0  0.505933   0.988273    3.226966    4.564939   54.743418   5.590347   5.809168  0.031465    6.954481
    4   3   8  0  0.529262   0.944712   -1.943864   -2.105808  227.290012   2.865839   2.949814  0.021632    3.881982
    5   3   8  0  0.556099   0.899120   -0.080366   -2.630947  268.250356   2.632174   2.620418  0.022615   -0.519801
    6   3   8  0  0.585964   0.853295    4.258262   -4.731711  311.985355   6.365680   6.529906  0.034415    4.771990
    7   3   8  0  0.618416   0.808517    1.161968   -7.150073  279.230519   7.243874   7.212296  0.039331   -0.802874
    8   3   8  0  0.653072   0.765613    0.648782    4.042039   80.881316   4.093776   4.065828  0.027532   -1.015126
    9   3   8  0  0.689598   0.725061   -3.408285    5.079853  123.859302   6.117296   6.116932  0.037364   -0.009752
   10   3   8  0  0.727713   0.687085    0.335559    2.396506   82.029255   2.419884   2.326420  0.031465   -2.970447
   11   3   8  0  0.767180   0.651738    0.195527   -2.301455  274.856070   2.309746   2.263491  0.032448   -1.425518
   12   3   8  0  0.807801   0.618964   -1.368072    3.805671  109.772623   4.044101   3.883922  0.034415   -4.654398
   13   3   8  0  0.849411   0.588643   -1.284353   -3.768995  251.182528   3.981819   3.820993  0.036381   -4.420611
   14   3   8  0  0.891870   0.560620    2.022910   -0.349572  350.195748   2.052892   2.062904  0.042281    0.236793
   15   3   8  0  0.935065   0.534722   -1.438022   -0.158181  186.277256   1.446696   1.424760  0.067846   -0.323319
   16   3   8  0  0.978896   0.510780    0.446290    0.493041   47.849294   0.665030   0.695173  0.117993    0.255467
   17   3   8  0  1.023282   0.488624    2.916356    0.273875    5.364918   2.929188   3.155318  0.047197    4.791204
   18   3   8  0  1.068155   0.468097   -1.174814   -1.756625  236.225780   2.113272   2.263491  0.051130    2.937964
   19   3   8  0  1.113455   0.449053   -0.034429    0.940392   92.096752   0.941022   1.163210  0.095377    2.329573
   20   3   8  0  1.159132   0.431357    0.220592   -0.410347  298.261298   0.465882   0.762035  0.145524    2.035082
   21   3   8  0  1.205143   0.414888   -0.401554    0.700051  119.838862   0.807042   0.933125  0.134708    0.935968
  -23   4   8  0  1.204712   0.415037    0.545243    0.672769   50.977081   0.865973   1.076682  0.129792    1.623443
  -22   4   8  0  1.160190   0.430964   -1.154220   -2.621570  246.237152   2.864411   2.982262  0.048180    2.446046
  -21   4   8  0  1.116123   0.447979    2.160279    0.589854   15.272069   2.239360   2.468011  0.053097    4.306330
  -20   4   8  0  1.072566   0.466172   -0.916697   -0.801004  221.146771   1.217350   1.390346  0.086528    1.999306
  -19   4   8  0  1.029584   0.485633   -2.156250   -0.223435  185.915995   2.167795   2.428681  0.050147    5.202429
  -18   4   8  0  0.987253   0.506456   -0.657940    1.125848  120.301801   1.304001   1.424760  0.060963    1.980869
  -17   4   8  0  0.945659   0.528732    1.070880    2.188515   63.926658   2.436470   2.448346  0.045230    0.262574
  -16   4   8  0  0.904904   0.552545   -1.613739   -0.956018  210.643518   1.875667   1.941961  0.042281    1.567961
  -15   4   8  0  0.865107   0.577963    1.647767    1.345156   39.226518   2.127106   2.109117  0.039331   -0.457381
  -14   4   8  0  0.826407   0.605029   -1.306118   -3.189705  247.731927   3.446761   3.518145  0.031465    2.268707
  -13   4   8  0  0.788965   0.633742    3.815398   -2.721140  324.503551   4.686349   4.715770  0.033431    0.880048
  -12   4   8  0  0.752967   0.664039    0.248128    3.112106   85.441459   3.121982   3.109104  0.029498   -0.436550
  -11   4   8  0  0.718633   0.695765   -0.212299   -0.382708  240.981677   0.437649   0.538833  0.080628    1.254947
  -10   4   8  0  0.686211   0.728639    0.238357    1.073391   77.480060   1.099537   1.163210  0.037364    1.704108
   -9   4   8  0  0.655984   0.762213    1.119697    3.169964   70.545730   3.361903   3.334274  0.023599   -1.170831
   -8   4   8  0  0.628271   0.795835   -1.542722   -0.397120  194.435414   1.593015   1.645013  0.023599    2.203465
   -7   4   8  0  0.603416   0.828616  -10.123946   -8.663052  220.553575  13.324517  13.121758  0.067846   -2.988529
   -6   4   8  0  0.581787   0.859421    7.600085    3.804849   26.594028   8.499304   8.458101  0.040314   -1.022049
   -5   4   8  0  0.563756   0.886909   -6.850913    2.941164  156.765677   7.455565   7.436482  0.035398   -0.539096
   -4   4   8  0  0.549675   0.909628    8.542461    3.722244   23.544411   9.318194   9.353862  0.044247    0.806088
   -3   4   8  0  0.539855   0.926174   -0.713353   -4.915238  261.742265   4.966734   5.061882  0.031465    3.023961
   -2   4   8  0  0.534531   0.935400    0.314663   -5.305337  273.394271   5.314661   5.367679  0.031465    1.685012
   -1   4   8  0  0.533836   0.936617    4.608453    3.320431   35.773087   5.680062   5.841616  0.032448    4.978873
    0   4   8  0  0.537789   0.929733    0.730561    4.243843   80.232495   4.306266   4.418822  0.027532    4.088254
    1   4   8  0  0.546289   0.915266    2.289694    1.247314   28.579397   2.607392   2.656800  0.023599    2.093673
    2   4   8  0  0.559129   0.894249   -9.681544   -2.389824  193.865889   9.972139   9.959557  0.048180   -0.261143
    3   4   8  0  0.576018   0.868029    0.714031   -0.789945  312.110438   1.064825   1.076682  0.031465    0.376836
    4   4   8  0  0.596612   0.838065   -1.078665   -2.843529  249.226248   3.041246   3.046175  0.025565    0.192805
    5   4   8  0  0.620544   0.805745   -0.522288    0.434608  140.235378   0.679462   0.621428  0.061946   -0.936854
    6   4   8  0  0.647443   0.772269   -2.978624   -1.501596  206.753779   3.335714   3.319524  0.027532   -0.588042
    7   4   8  0  0.676954   0.738602    5.742562    2.739741   25.505524   6.362642   6.334235  0.039331   -0.722250
    8   4   8  0  0.708753   0.705464    1.468689    3.483695   67.140222   3.780632   3.757080  0.030481   -0.772670
    9   4   8  0  0.742545   0.673360    0.926391    1.419201   56.865289   1.694795   1.703026  0.037364    0.220294
   10   4   8  0  0.778071   0.642615   -1.019839   -4.450133  257.092389   4.565496   4.559430  0.037364   -0.162349
   11   4   8  0  0.815103   0.613419    1.258658    0.040535    1.844579   1.259311   1.243838  0.054080   -0.286106
   12   4   8  0  0.853446   0.585860   -0.531723   -0.310994  210.322518   0.615992   0.762035  0.088494    1.650307
   13   4   8  0  0.892932   0.559953   -2.723118   -2.895418  226.756503   3.974773   3.846558  0.039331   -3.259911
   14   4   8  0  0.933414   0.535668    0.364318    2.311013   81.041382   2.339553   2.263491  0.045230   -1.681645
   15   4   8  0  0.974769   0.512942   -1.865974    2.873354  122.999935   3.426080   3.392287  0.041297   -0.818290
   16   4   8  0  1.016890   0.491695    1.744331   -0.525605  343.231300   1.821798   2.062904  0.060963    3.954953
   17   4   8  0  1.059686   0.471838   -0.898303   -2.404173  249.512135   2.566515   2.656800  0.049164    1.836415
   18   4   8  0  1.103079   0.453277    1.255010    1.671509   53.099879   2.090213   2.220227  0.054080    2.404105
   19   4   8  0  1.147001   0.435920    0.270005   -0.314194  310.674381   0.414271   0.695173  0.145524    1.930275
   20   4   8  0  1.191392   0.419677    0.192300   -0.696724  285.429810   0.722774   0.933125  0.160273    1.312447
   21   4   8  0  1.236204   0.404464    1.075631    0.629958   30.355962   1.246527   1.354948  0.103244    1.050151
  -23   5   8  0  1.244518   0.401762   -1.246573   -1.754592  234.607617   2.152333   2.220227  0.102260    0.663937
  -22   5   8  0  1.201472   0.416156    1.430335   -0.438961  342.939091   1.496177   1.813153  0.082595    3.837719
  -21   5   8  0  1.158976   0.431415   -0.313972    1.926938   99.254349   1.952350   2.014723  0.066862    0.932864
  -20   5   8  0  1.117091   0.447591   -0.859163    0.359292  157.305868   0.931264   0.879045  0.104227   -0.501014
  -19   5   8  0  1.075889   0.464732    1.272841    0.782292   31.575011   1.494023   1.674511  0.066862    2.699400
  -18   5   8  0  1.035452   0.482881    1.859806    0.082846    2.550573   1.861651   1.916396  0.058013    0.943675
  -17   5   8  0  0.995873   0.502072   -1.004387   -0.842278  219.983165   1.310810   1.491623  0.071779    2.519022
  -16   5   8  0  0.957259   0.522325   -3.018546   -0.790615  194.677171   3.120367   3.140569  0.043264    0.466947
  -15   5   8  0  0.919731   0.543637   -0.769432   -1.895983  247.911595   2.046161   2.085519  0.044247    0.889494
  -14   5   8  0  0.883427   0.565978    0.860905   -3.975933  282.217593   4.068071   4.101225  0.040314    0.822392
  -13   5   8  0  0.848504   0.589272    2.763066    4.936926   60.765417   5.657541   5.553517  0.048180   -2.159054
  -12   5   8  0  0.815140   0.613391   -4.329125    3.156173  143.905875   5.357495   5.331298  0.040314   -0.649816
  -11   5   8  0  0.783535   0.638134    3.767715   -2.559563  325.810129   4.554892   4.590895  0.036381    0.989598
  -10   5   8  0  0.753909   0.663210    0.369489    4.222863   84.999514   4.238996   4.240850  0.031465    0.058905
   -9   5   8  0  0.726505   0.688227    0.719872   -1.436356  296.619074   1.606653   1.645013  0.041297    0.928868
   -8   5   8  0  0.701582   0.712675   -3.570274   -3.044273  220.453297   4.691956   4.643008  0.035398   -1.382805
   -7   5   8  0  0.679415   0.735927    6.498045   -0.921423  351.929263   6.563049   6.559404  0.045230   -0.080584
   -6   5   8  0  0.660280   0.757254   -2.835862    4.196310  124.050785   5.064695   5.203473  0.039331    3.528475
   -5   5   8  0  0.644449   0.775857   -5.267273   -2.400149  204.497429   5.788340   5.766887  0.041297   -0.519481
   -4   5   8  0  0.632168   0.790929    5.580685   -5.318106  316.380130   7.708845   7.792426  0.053097    1.574128
   -3   5   8  0  0.623649   0.801734   -7.355029    1.564899  167.988528   7.519665   7.622320  0.058013    1.769529
   -2   5   8  0  0.619045   0.807696    2.961617    0.676152   12.860487   3.037821   3.030443  0.027532   -0.267991
   -1   5   8  0  0.618445   0.808479   -2.041701    5.176454  111.525305   5.564551   5.656761  0.038348    2.404590
    0   5   8  0  0.621861   0.804039    6.731758    0.314518    2.675001   6.739101   6.726560  0.044247   -0.283430
    1   5   8  0  0.629226   0.794627   -0.128411    0.608495  101.916268   0.621897   0.762035  0.044247    3.167168
    2   5   8  0  0.640405   0.780756    0.248055   -1.788118  277.897892   1.805241   1.839701  0.026548    1.298003
    3   5   8  0  0.655202   0.763123    0.286884   -2.998351  275.465452   3.012045   3.061907  0.028515    1.748660
    4   5   8  0  0.673380   0.742523   -0.370854    0.941891  111.491250   1.012270   1.120929  0.043264    2.511543
    5   5   8  0  0.694672   0.719765   -4.055282    0.358246  174.951566   4.071075   4.005848  0.031465   -2.073028
    7   5   8  0  0.745494   0.670696    3.593308    0.280554    4.464416   3.604244   3.731515  0.033431    3.806957
    8   5   8  0  0.774483   0.645592   -2.971061   -0.062133  181.198034   2.971711   2.966530  0.037364   -0.138652
    9   5   8  0  0.805523   0.620715   -2.224944   -1.976294  221.612912   2.975922   2.998978  0.035398    0.651338
   10   5   8  0  0.838384   0.596385    1.233989    0.335120   15.193643   1.278685   1.458192  0.056046    3.202824
   11   5   8  0  0.872861   0.572829    4.942074    1.008428   11.532861   5.043909   4.926190  0.041297   -2.850524
   12   5   8  0  0.908771   0.550194   -2.531526    0.196301  175.566004   2.539125   2.448346  0.041297   -2.198183
   13   5   8  0  0.945949   0.528569    1.618603    0.785809   25.895905   1.799270   1.786604  0.059980   -0.211162
   14   5   8  0  0.984253   0.507999   -1.219380    2.810044  113.457774   3.063206   2.998978  0.045230   -1.420023
   15   5   8  0  1.023556   0.488493   -0.006633   -1.785393  269.787152   1.785406   1.865266  0.067846    1.177089
   16   5   8  0  1.063748   0.470036   -0.453562   -3.527267  262.672692   3.556308   3.626305  0.048180    1.452811
   17   5   8  0  1.104730   0.452599   -0.957968    1.556933  121.603650   1.828043   2.131733  0.065879    4.609787
   18   5   8  0  1.146419   0.436141    0.484055    0.092676   10.838505   0.492847   0.822998  0.146507    2.253477
   19   5   8  0  1.188741   0.420613   -0.652439   -1.076552  238.782230   1.258825   1.354948  0.110126    0.872844
   20   5   8  0  1.231629   0.405967    1.399214    1.001297   35.588040   1.720580   1.523088  0.101277   -1.950021
  -21   6   8  0  1.209290   0.413466   -1.006823    1.772358  119.599594   2.038369   2.039305  0.085545    0.010948
  -20   6   8  0  1.169209   0.427639    2.802207   -1.404195  333.384404   3.134346   3.109104  0.054080   -0.466744
  -19   6   8  0  1.129910   0.442513   -0.552866    0.260416  154.778241   0.611128   0.933125  0.155357    2.072625
  -18   6   8  0  1.091476   0.458095   -1.203625    1.678175  125.648954   2.065184   2.263491  0.070796    2.801123
  -17   6   8  0  1.054003   0.474382   -1.022076    0.097502  174.550697   1.026717   1.282186  0.086528    2.952451
  -16   6   8  0  1.017597   0.491354    1.322349   -2.713425  295.981633   3.018490   3.030443  0.053097    0.225107
  -15   6   8  0  0.982376   0.508970    0.346538    1.812055   79.173446   1.844894   1.891814  0.063913    0.734140
  -14   6   8  0  0.948473   0.527163    1.558199    1.237162   38.448502   1.989611   1.941961  0.066862   -0.712659
  -13   6   8  0  0.916034   0.545831   -1.214130   -0.716468  210.545205   1.409765   1.354948  0.060963   -0.899191
  -12   6   8  0  0.885219   0.564832   -1.526400   -3.469563  246.253382   3.790484   3.782645  0.043264   -0.181172
  -11   6   8  0  0.856204   0.583973    0.645118    1.313734   63.846333   1.463582   1.424760  0.060963   -0.636813
  -10   6   8  0  0.829179   0.603006   -1.784405   -2.007025  228.360364   2.685563   2.638117  0.040314   -1.176905
   -9   6   8  0  0.804343   0.621625    2.566726    0.659895   14.418250   2.650197   2.746277  0.037364    2.571440
   -8   6   8  0  0.781906   0.639463    0.099255    4.829553   88.822649   4.830573   4.857361  0.043264    0.619175
   -7   6   8  0  0.762078   0.656100    0.497577   -2.881264  279.797995   2.923913   2.998978  0.035398    2.120614
   -6   6   8  0  0.745070   0.671078   -1.705634    4.894958  109.210746   5.183609   5.267385  0.046214    1.812809
   -5   6   8  0  0.731077   0.683923    2.378038   -3.735317  302.482311   4.428054   4.408006  0.040314   -0.497290
   -4   6   8  0  0.720275   0.694180   -4.422468    2.532352  150.204092   5.096178   5.156276  0.045230    1.328698
   -3   6   8  0  0.712809   0.701450    2.039664   -2.273553  311.896106   3.054386   2.966530  0.032448   -2.707600
   -2   6   8  0  0.708785   0.705433    1.583080   -3.896375  292.111684   4.205696   4.089426  0.058013   -2.004208
   -1   6   8  0  0.708261   0.705955   -1.996240    0.596485  163.363623   2.083451   2.131733  0.041297    1.169115
    0   6   8  0  0.711245   0.702992    3.877892    1.131492   16.266203   4.039594   4.054028  0.048180    0.299592
    1   6   8  0  0.717694   0.696676   -1.158340   -1.675079  235.335620   2.036576   2.014723  0.048180   -0.453567
    2   6   8  0  0.727515   0.687271   -4.265659   -2.756764  212.873338   5.078936   5.147426  0.053097    1.289916
    3   6   8  0  0.740573   0.675152   -0.032441    8.797062   90.211292   8.797122   8.849443  0.084561    0.618743
    4   6   8  0  0.756703   0.660761    2.948672   -0.698668  346.669986   3.030314   3.077640  0.045230    1.046326
    5   6   8  0  0.775711   0.644570   -1.304887   -0.154049  186.732931   1.313948   1.354948  0.067846    0.604310
    6   6   8  0  0.797392   0.627044    2.471874    2.654077   47.035725   3.626884   3.744298  0.053097    2.211326
    7   6   8  0  0.821535   0.608617   -0.810813   -3.757350  257.822658   3.843838   3.920303  0.048180    1.587061
    8   6   8  0  0.847929   0.589672   -1.074891   -5.438193  258.819262   5.543405   5.501404  0.049164   -0.854307
    9   6   8  0  0.876371   0.570535   -1.163804    3.994776  106.242498   4.160851   4.218235  0.044247    1.296897
   10   6   8  0  0.906668   0.551470    2.245397   -1.491093  326.413189   2.695397   2.746277  0.049164    1.034908
   11   6   8  0  0.938640   0.532685    0.475763   -1.603964  286.521260   1.673036   1.813153  0.069812    2.007044
   12   6   8  0  0.972123   0.514338   -0.827157    3.378889  103.755563   3.478661   3.545677  0.052113    1.285968
   13   6   8  0  1.006965   0.496541   -1.794437    1.470811  140.660235   2.320192   2.367718  0.055063    0.863113
   15   6   8  0  1.080198   0.462878    2.289705   -1.986407  319.057100   3.031264   3.109104  0.051130    1.522391
   16   6   8  0  1.118355   0.447085   -1.531508    2.397055  122.575009   2.844536   2.883935  0.057030    0.690847
   17   6   8  0  1.157406   0.432001    0.659615   -0.621191  316.718389   0.906074   1.204508  0.132742    2.248228
   18   6   8  0  1.197262   0.417620    0.503370   -1.240708  292.082967   1.338932   1.354948  0.100294    0.159695
  -19   7   8  0  1.190597   0.419957   -1.708435    0.563943  161.732293   1.799106   1.786604  0.105210   -0.118828
  -17   7   8  0  1.118815   0.446901    0.454701   -0.449061  315.357588   0.639068   0.762035  0.177972    0.690934
  -16   7   8  0  1.084587   0.461005   -0.094490    1.442283   93.748346   1.445375   1.554552  0.080628    1.354085
  -15   7   8  0  1.051612   0.475461   -1.191823    2.008765  120.681127   2.335718   2.408032  0.061946    1.167365
  -14   7   8  0  1.020013   0.490190    0.325658   -1.839628  280.038701   1.868231   2.109117  0.070796    3.402568
  -13   7   8  0  0.989920   0.505091   -1.211228    0.456271  159.358552   1.294317   1.424760  0.098327    1.326624
  -12   7   8  0  0.961476   0.520034    0.974612   -0.662355  325.799623   1.178381   1.243838  0.097344    0.672435
  -10   7   8  0  0.910144   0.549364    0.981891   -1.613999  301.314614   1.889207   1.839701  0.059980   -0.825380
   -9   7   8  0  0.887577   0.563332    3.838258    2.966754   37.701972   4.851171   4.570246  0.050147   -5.602042
   -8   7   8  0  0.867295   0.576505   -2.461429   -5.514380  245.945663   6.038793   5.841616  0.061946   -3.183037
   -7   7   8  0  0.849463   0.588607   -2.232840    2.500220  131.766685   3.352115   3.201532  0.044247   -3.403225
   -6   7   8  0  0.834238   0.599349   -0.757275    3.558537  102.013628   3.638221   3.558459  0.047197   -1.689967
   -5   7   8  0  0.821765   0.608447   -0.598823   -2.250098  255.097181   2.328418   2.326420  0.045230   -0.044175
   -4   7   8  0  0.812170   0.615635   -0.550364    2.976549  100.475682   3.027002   3.061907  0.049164    0.709978
   -3   7   8  0  0.805556   0.620689    1.183680   -3.854488  287.071278   4.032143   4.065828  0.053097    0.634406
   -2   7   8  0  0.801997   0.623443    2.106738    1.728017   39.359748   2.724772   2.816089  0.050147    1.820993
   -1   7   8  0  0.801535   0.623803    0.147082    1.646213   84.894434   1.652770   1.759073  0.062929    1.689231
    0   7   8  0  0.804173   0.621757   -0.868116   -0.444172  207.096590   0.975148   1.031452  0.079645    0.706928
    1   7   8  0  0.809882   0.617374   -1.182577   -6.994696  260.403878   7.093959   7.185748  0.092428    0.993088
    2   7   8  0  0.818597   0.610801    1.426654    5.114530   74.414015   5.309779   5.286067  0.064896   -0.365382
    3   7   8  0  0.830225   0.602246    1.464829    1.469474   45.090716   2.074868   2.062904  0.056046   -0.213477
    4   7   8  0  0.844644   0.591965   -1.542068   -4.377582  250.594432   4.641250   4.611543  0.060963   -0.487292
    5   7   8  0  0.861714   0.580239    0.088123    3.561783   88.582712   3.562873   3.490614  0.060963   -1.185301
    6   7   8  0  0.881282   0.567355   -0.951573    0.978640  134.196587   1.365001   1.282186  0.090461   -0.915479
    7   7   8  0  0.903186   0.553596   -1.031587   -3.952987  255.374070   4.085374   3.994049  0.057030   -1.601362
    8   7   8  0  0.927258   0.539224   -0.051168    3.236763   90.905676   3.237167   3.216281  0.056046   -0.372660
    9   7   8  0  0.953336   0.524474    0.319992    2.326581   82.168826   2.348483   2.305772  0.062929   -0.678717
   10   7   8  0  0.981260   0.509549    1.932545   -4.512138  293.185411   4.908576   4.776733  0.063913   -2.062872
   11   7   8  0  1.010876   0.494621    0.898380    2.014538   65.965582   2.205776   2.176963  0.064896   -0.443993
   12   7   8  0  1.042040   0.479828   -2.146627   -0.616325  196.019466   2.233353   2.367718  0.064896    2.070468
   14   7   8  0  1.108485   0.451066    1.918514   -1.507361  321.843569   2.439843   2.544707  0.066862    1.568344
   15   7   8  0  1.143526   0.437244   -0.945223    1.552427  121.335897   1.817547   1.615515  0.095377   -2.118240
   16   7   8  0  1.179637   0.423859   -0.556530    0.755418  126.379726   0.938286   1.076682  0.125859    1.099613
  -18   8   8  0  1.222552   0.408980    1.063314    1.613140   56.608798   1.932061   1.916396  0.241885   -0.064760
  -13   8   8  0  1.068846   0.467794   -1.303070   -1.372587  226.488285   1.892613   2.131733  0.104227    2.294222
  -12   8   8  0  1.042558   0.479590   -0.049889    1.263070   92.261888   1.264055   1.424760  0.159290    1.008887
  -11   8   8  0  1.018037   0.491141   -0.817892    0.961407  130.388591   1.262240   1.615515  0.137658    2.566323
  -10   8   8  0  0.995415   0.502303    2.885285   -1.968675  325.693673   3.492929   3.639088  0.093411    1.564691
   -9   8   8  0  0.974824   0.512913   -0.250480    0.748844  108.494510   0.789625   1.120929  0.164206    2.017613
   -8   8   8  0  0.956394   0.522797   -3.676751    0.176358  177.253871   3.680978   3.883922  0.090461    2.243448
   -7   8   8  0  0.940254   0.531771    2.841314    2.235631   38.196732   3.615400   3.531911  0.094394   -0.884468
[truncated: 623,749 more chars]
