# Supplementary material for: The advanced treatment of hydrogen bonding in quantum crystallography
Source: J Appl Crystallogr. 2021 Apr 16;54(Pt 3):718–29. doi: 10.1107/S1600576721001126 (PMC8202034; doi:10.1107/S1600576721001126)
Supplement: Supplementary file 4 [file j-54-00718-sup4.zip › AGA_HAR-ELMO.fco]

#\#CIF_2.0

# ========================
# Tonto generated CIF file
# ========================

# NOTE: This is an incomplete CIF file
# Manually edit it to pass checkCIF

data_AGA_HAR-ELMO

_audit_creation_date                2019-8-12
_audit_creation_method              'Tonto 19.05.21 github v. dbec73a'

# ============
# QCr software
# ============

_QCr_software                       'Tonto'
_QCr_software_version               '19.05.21 v. dbec73a'
_QCr_software_platform              'Linux-3.19.0-80-generic'
_QCr_software_build_date            '2019-05-21 16:48'
_QCr_software_website               'https://github.com/dylan-jayatilaka/tonto'

# ========
# Symmetry
# ========

_symmetry_cell_setting              Monoclinic
_symmetry_space_group_name_H-M      'p 1 21 1'
_symmetry_space_group_name_Hall     'p 2yb'
_symmetry_Int_Tables_number         '4'

loop_
    _symmetry_equiv_pos_as_xyz
'+x, +y, +z'
'-x, +y+1/2, -z'

# =========
# Unit cell
# =========

_cell_measurement_temperature  92(2)

_cell_length_a                     10.224(6)
_cell_length_b                      4.804(3)
_cell_length_c                     11.987(7)
_cell_angle_alpha               90.000000(0)
_cell_angle_beta                 101.419(13)
_cell_angle_gamma               90.000000(0)
_cell_volume                        577.1(6)

_cell_formula_units_Z               2.000000

_exptl_crystal_F_squared_000         63504.0000


# ======================
# XD fco reflection data
# ======================

# . checkCIF also accepts this as fcf format

_shelx_refln_list_code              4

_reflns_d_resolution_high           0.4015
_reflns_d_resolution_low            11.7497
_reflns_limit_h_max                 24
_reflns_limit_h_min                 -25
_reflns_limit_k_max                 10
_reflns_limit_k_min                 0
_reflns_limit_l_max                 29
_reflns_limit_l_min                 0

# NOTE: F_squared_meas is scaled to F_squared_calc
#       and so it is on an absolute scale
_reflns_tonto_F_scale_factor        1.0170

loop_
    _refln_index_h
    _refln_index_k
    _refln_index_l
    _refln_F_squared_calc
    _refln_F_squared_meas
    _refln_F_squared_sigma
    _refln_observed_status
   1   0   0     1620.89     1632.45     20.58 o
   2   0   0     2920.88     2905.21     36.46 o
   3   0   0      137.92      160.02      2.14 o
   4   0   0       16.91       17.98      0.26 o
   5   0   0     1057.46     1038.75     11.92 o
   6   0   0        3.31        3.77      0.11 o
   7   0   0      329.35      320.88      4.19 o
   8   0   0      148.44      145.01      1.66 o
   9   0   0       70.08       70.58      0.91 o
  11   0   0       17.66       18.66      0.32 o
  12   0   0        0.83        0.87      0.13 o
  13   0   0        3.72        3.77      0.15 o
  14   0   0        3.05        3.00      0.16 o
  15   0   0        0.81        0.48      0.16 o
  16   0   0       21.95       20.59      0.43 o
  17   0   0        3.70        3.38      0.22 o
  19   0   0        2.75        2.61      0.26 o
  20   0   0       19.36       19.15      0.46 o
  21   0   0        1.50        1.64      0.23 o
  22   0   0        0.64        0.87      0.27 o
  24   0   0        2.67        2.90      0.45 o
   1   1   0     4832.90     4622.54     58.43 o
   2   1   0      680.68      687.43      6.29 o
   3   1   0      688.02      684.91      7.67 o
   4   1   0      435.32      436.91      3.41 o
   5   1   0      219.11      222.17      1.85 o
   6   1   0      285.50      282.41      2.38 o
   7   1   0      126.46      124.13      1.10 o
   8   1   0       16.51       16.15      0.18 o
   9   1   0       45.29       46.31      0.44 o
  10   1   0        8.66        9.57      0.13 o
  11   1   0       25.03       24.94      0.28 o
  12   1   0        3.71        4.06      0.11 o
  13   1   0       14.47       14.60      0.20 o
  14   1   0       19.45       18.95      0.27 o
  15   1   0        5.51        5.51      0.16 o
  16   1   0        0.27        0.48      0.12 o
  17   1   0       10.04        9.18      0.20 o
  18   1   0       10.28        9.96      0.21 o
  19   1   0        5.31        5.03      0.19 o
  20   1   0       10.04       10.06      0.25 o
  21   1   0        1.62        2.32      0.16 o
  22   1   0        4.06        4.64      0.20 o
  23   1   0        1.41        2.13      0.22 o
  24   1   0        1.49        1.93      0.22 o
   0   2   0      136.52      135.35      1.62 o
   1   2   0     1162.54     1114.76     15.04 o
   2   2   0      448.75      432.36      3.43 o
   3   2   0      268.06      276.04      2.39 o
   4   2   0       27.71       27.94      0.28 o
   5   2   0      402.32      408.21      3.46 o
   6   2   0        3.12        2.90      0.07 o
   7   2   0       46.88       47.28      0.43 o
   8   2   0       31.53       32.77      0.33 o
   9   2   0       14.78       15.66      0.19 o
  10   2   0      207.35      201.96      1.70 o
  11   2   0       10.11       10.93      0.18 o
  12   2   0       16.32       16.05      0.22 o
  13   2   0       33.71       33.06      0.42 o
  14   2   0       10.75       10.34      0.20 o
  15   2   0        5.91        5.61      0.15 o
  16   2   0        6.64        6.19      0.18 o
  17   2   0        5.89        5.90      0.17 o
  18   2   0        9.57        9.47      0.21 o
  19   2   0       10.84       10.83      0.26 o
  20   2   0        1.17        1.64      0.17 o
  21   2   0       11.04       11.02      0.25 o
  22   2   0        0.82        0.97      0.20 o
  23   2   0        5.14        5.61      0.25 o
  24   2   0        1.75        2.32      0.23 o
   1   3   0      270.96      259.78      3.11 o
   2   3   0       63.95       63.62      0.74 o
   3   3   0      151.93      145.89      1.40 o
   4   3   0      434.15      439.42      3.67 o
   5   3   0       89.61       91.95      0.81 o
   6   3   0       95.87       99.09      0.92 o
   7   3   0       50.32       51.04      0.48 o
   8   3   0        5.19        5.61      0.11 o
   9   3   0        8.74        9.86      0.14 o
  10   3   0       13.46       14.02      0.19 o
  11   3   0        4.18        4.35      0.11 o
  12   3   0       11.37       10.83      0.18 o
  13   3   0        1.47        1.64      0.12 o
  14   3   0       50.12       47.86      0.59 o
  15   3   0        8.13        8.60      0.20 o
  16   3   0        7.82        7.64      0.20 o
  17   3   0       28.85       27.17      0.39 o
  18   3   0        9.88        9.76      0.23 o
  19   3   0        4.85        4.93      0.20 o
  20   3   0        3.67        4.16      0.19 o
  21   3   0        1.63        2.32      0.22 o
  22   3   0        4.56        5.61      0.25 o
  23   3   0        1.33        1.55      0.25 o
  24   3   0        1.59        1.74      0.35 o
   0   4   0      156.33      143.76      2.90 o
   1   4   0        3.94        3.87      0.09 o
   2   4   0      104.66      101.32      1.29 o
   3   4   0      238.08      233.30      2.79 o
   4   4   0       49.21       49.50      0.54 o
   5   4   0       23.77       25.52      0.31 o
   6   4   0      166.24      167.36      1.53 o
   7   4   0       43.11       43.50      0.48 o
   8   4   0       30.04       29.49      0.36 o
   9   4   0       47.23       48.82      0.62 o
  10   4   0       17.83       18.27      0.27 o
  11   4   0       16.56       16.24      0.25 o
  12   4   0       31.56       30.55      0.42 o
  13   4   0       44.94       43.99      0.59 o
  14   4   0       27.92       26.78      0.40 o
  15   4   0       12.61       12.28      0.26 o
  16   4   0       19.57       18.85      0.32 o
  17   4   0        6.80        7.06      0.24 o
  18   4   0        0.78        0.97      0.19 o
  19   4   0        2.56        2.90      0.22 o
  20   4   0        4.93        5.80      0.26 o
  21   4   0        1.22        1.45      0.21 o
  22   4   0        3.48        4.26      0.25 o
  23   4   0        4.04        5.03      0.37 o
   1   5   0      106.00       94.85      1.59 o
   2   5   0       80.56       73.58      1.18 o
   3   5   0       12.04       10.93      0.26 o
   4   5   0      211.06      195.31      2.58 o
   5   5   0       83.15       81.32      1.17 o
   6   5   0       45.91       43.03      0.63 o
   7   5   0        7.43        6.96      0.15 o
   8   5   0       29.70       30.17      0.42 o
   9   5   0       20.32       19.53      0.30 o
  10   5   0       17.59       17.88      0.31 o
  11   5   0        7.11        7.54      0.21 o
  12   5   0        8.77        9.18      0.22 o
  13   5   0       10.12       10.06      0.23 o
  14   5   0        3.03        3.00      0.15 o
  15   5   0       17.85       17.69      0.34 o
  16   5   0        3.36        3.29      0.20 o
  17   5   0        1.41        1.45      0.17 o
  18   5   0        1.97        2.13      0.24 o
  19   5   0        0.27        0.68      0.22 o
  20   5   0        2.42        2.80      0.26 o
  21   5   0        0.99        1.74      0.32 o
  22   5   0        0.89        1.64      0.33 o
   0   6   0       74.07       66.43      4.31 o
   1   6   0       43.94       38.48      1.51 o
   2   6   0        3.70        3.00      0.14 o
   3   6   0       13.32       12.96      0.35 o
   4   6   0       20.68       19.34      0.48 o
   5   6   0        4.94        5.12      0.20 o
   6   6   0       23.25       23.11      0.56 o
   7   6   0       22.62       22.14      0.49 o
   8   6   0        2.66        2.80      0.15 o
   9   6   0        1.26        1.35      0.16 o
  10   6   0       12.36       12.09      0.36 o
  11   6   0        0.55        0.58      0.15 o
  12   6   0        8.20        8.41      0.28 o
  13   6   0        8.78        8.51      0.26 o
  14   6   0       11.47       11.70      0.33 o
  15   6   0        1.69        1.74      0.23 o
  16   6   0        5.64        6.29      0.32 o
  17   6   0        1.29        2.03      0.25 o
  18   6   0        0.92        1.16      0.26 o
  19   6   0        0.18        0.68      0.28 o
  21   6   0        6.69        5.80      0.38 o
   1   7   0       36.33       36.26      2.37 o
   2   7   0        6.55        8.41      0.66 o
   3   7   0       21.49       22.91      1.56 o
   4   7   0       51.33       43.80      1.13 o
   5   7   0       26.85       24.07      0.67 o
   6   7   0       31.11       28.81      0.79 o
   7   7   0        7.62        7.54      0.33 o
   8   7   0       16.61       16.34      0.46 o
   9   7   0        2.43        2.90      0.20 o
  10   7   0        4.82        4.93      0.26 o
  11   7   0        5.99        5.99      0.27 o
  12   7   0        1.00        1.45      0.27 o
  13   7   0        0.71        1.35      0.27 o
  14   7   0        7.03        7.15      0.34 o
  15   7   0        5.01        5.22      0.33 o
  16   7   0        1.65        2.13      0.29 o
  17   7   0        0.71        1.45      0.28 o
  19   7   0        4.91        5.12      0.37 o
  20   7   0        3.68        4.16      0.79 o
   2   8   0       27.54       22.14      1.37 o
   3   8   0        1.22        0.97      0.33 o
   4   8   0        6.89        7.73      0.67 o
   5   8   0        6.93        6.67      0.53 o
   6   8   0        5.28        5.70      0.46 o
   7   8   0       12.56       12.18      0.71 o
   9   8   0       16.57       13.83      0.56 o
  10   8   0        5.41        4.54      0.34 o
  12   8   0        2.96        3.09      0.31 o
  14   8   0        5.47        5.41      0.36 o
  15   8   0        1.24        1.45      0.35 o
   6   9   0        2.04        3.00      0.52 o
   7   9   0        6.97        7.83      0.73 o
   8   9   0        5.82        7.06      0.86 o
   9   9   0        5.30        5.22      0.68 o
  11   9   0        4.73        4.93      0.60 o
  10  10   0        1.09        1.35      0.56 o
 -23   0   1        3.28        3.96      0.33 o
 -21   0   1        2.70        2.80      0.27 o
 -20   0   1        0.94        1.35      0.24 o
 -18   0   1        1.89        1.93      0.19 o
 -17   0   1       23.97       22.82      0.49 o
 -16   0   1       15.16       14.70      0.35 o
 -15   0   1       10.12       10.44      0.26 o
 -14   0   1        0.49        0.48      0.14 o
 -13   0   1       17.68       17.31      0.33 o
 -12   0   1      145.83      144.92      2.08 o
 -11   0   1      130.95      130.14      1.62 o
 -10   0   1       43.41       46.40      0.68 o
  -9   0   1      111.17      111.96      1.46 o
  -8   0   1        7.11        7.15      0.15 o
  -7   0   1       26.20       26.01      0.39 o
  -6   0   1      189.92      196.35      2.31 o
  -5   0   1       33.45       36.54      0.49 o
  -4   0   1      227.04      226.53      2.49 o
  -3   0   1      331.24      341.21      4.40 o
  -2   0   1      404.72      436.05      5.54 o
  -1   0   1       95.98      110.03      1.28 o
   0   0   1      279.22      289.96      3.65 o
   1   0   1      274.49      293.93      3.74 o
   2   0   1       21.97       23.88      0.45 o
   3   0   1       88.64       96.01      1.45 o
   4   0   1       16.71       15.66      0.35 o
   5   0   1      234.97      239.47      2.74 o
   6   0   1        2.07        2.61      0.09 o
   7   0   1       15.89       15.28      0.25 o
   8   0   1        2.78        3.00      0.12 o
   9   0   1      105.18      116.01      1.59 o
  11   0   1        1.71        1.93      0.13 o
  12   0   1        2.64        2.90      0.14 o
  13   0   1       34.47       34.32      0.55 o
  15   0   1      108.69      103.93      1.62 o
  16   0   1        0.53        0.58      0.16 o
  17   0   1        5.17        4.93      0.23 o
  18   0   1        0.60        0.58      0.18 o
  19   0   1       19.43       18.76      0.48 o
  20   0   1        8.76        9.47      0.34 o
  21   0   1        0.48        0.68      0.23 o
  22   0   1        0.73        1.16      0.28 o
  23   0   1        0.53        1.26      0.31 o
  24   0   1        0.71        0.77      0.35 o
 -25   1   1        0.82        1.26      0.28 o
 -24   1   1        0.89        1.35      0.25 o
 -23   1   1        0.23        0.48      0.18 o
 -22   1   1        3.34        3.67      0.20 o
 -21   1   1        0.23        0.48      0.16 o
 -20   1   1        2.52        2.51      0.17 o
 -19   1   1        9.29        9.67      0.23 o
 -18   1   1       11.23       11.02      0.22 o
 -17   1   1        8.64        8.51      0.19 o
 -16   1   1        7.38        7.35      0.19 o
 -15   1   1        1.08        1.16      0.12 o
 -14   1   1       44.26       44.86      0.49 o
 -13   1   1        4.65        4.64      0.11 o
 -12   1   1       14.20       14.50      0.19 o
 -11   1   1       41.29       42.15      0.42 o
 -10   1   1       91.93       93.50      0.84 o
  -9   1   1       54.99       57.23      0.55 o
  -8   1   1      232.24      233.57      1.86 o
  -7   1   1      212.82      212.23      1.80 o
  -6   1   1      301.83      301.73      2.46 o
  -5   1   1      282.73      291.87      2.32 o
  -4   1   1       89.80       99.39      0.80 o
  -3   1   1     1534.07     1532.87     17.09 o
  -2   1   1      690.73      696.23      6.23 o
  -1   1   1     1661.05     1680.07     15.80 o
   0   1   1      380.82      365.64      3.35 o
   1   1   1     1025.58     1042.11      9.27 o
   2   1   1     4750.63     4580.26     40.73 o
   3   1   1      554.14      537.93      4.15 o
   4   1   1      951.19      974.37      8.04 o
   5   1   1       49.09       49.98      0.46 o
   6   1   1        9.62        9.38      0.13 o
   7   1   1       38.91       39.35      0.38 o
   8   1   1       39.54       40.90      0.39 o
   9   1   1        0.39        0.39      0.06 o
  10   1   1        3.98        4.16      0.10 o
  11   1   1        7.07        7.06      0.14 o
  12   1   1       21.00       20.89      0.27 o
  13   1   1       26.87       26.20      0.33 o
  14   1   1       66.72       63.53      0.72 o
  15   1   1        2.68        2.61      0.13 o
  16   1   1       10.13       10.06      0.21 o
  17   1   1        9.82        8.89      0.21 o
  18   1   1       17.10       16.34      0.28 o
  19   1   1        3.01        3.29      0.19 o
  20   1   1        5.69        6.19      0.23 o
  21   1   1        4.04        4.54      0.19 o
  22   1   1        3.22        3.77      0.19 o
  23   1   1        2.96        3.96      0.26 o
  24   1   1        0.57        1.16      0.24 o
 -24   2   1        0.42        0.58      0.20 o
 -23   2   1        0.27        1.06      0.25 o
 -22   2   1       12.46       13.15      0.28 o
 -21   2   1        1.44        1.74      0.18 o
 -20   2   1        1.90        2.61      0.20 o
 -19   2   1        5.00        5.12      0.19 o
 -18   2   1        6.95        6.58      0.18 o
 -17   2   1       14.97       13.73      0.24 o
 -16   2   1        6.48        6.58      0.18 o
 -15   2   1       16.80       16.72      0.26 o
 -14   2   1        2.45        2.61      0.12 o
 -13   2   1        2.45        2.61      0.10 o
 -12   2   1       50.32       51.24      0.56 o
 -11   2   1        2.44        2.61      0.09 o
 -10   2   1       31.20       31.52      0.34 o
  -9   2   1       57.07       58.01      0.55 o
  -8   2   1       58.40       59.94      0.56 o
  -7   2   1        6.37        6.19      0.10 o
  -6   2   1      121.58      119.70      1.05 o
  -5   2   1       46.06       46.40      0.43 o
  -4   2   1       82.63       82.76      0.70 o
  -3   2   1       53.21       54.05      0.48 o
  -2   2   1     1037.19     1022.21      8.74 o
  -1   2   1       63.37       63.72      0.57 o
   0   2   1      105.65      107.32      1.16 o
   1   2   1      245.65      240.84      2.75 o
   2   2   1       91.81       93.59      0.82 o
   3   2   1      192.13      202.83      1.74 o
   4   2   1       16.55       16.24      0.17 o
   5   2   1       67.32       70.00      0.64 o
   6   2   1      262.35      260.86      2.16 o
   7   2   1       58.32       61.01      0.57 o
   8   2   1      180.16      183.32      1.54 o
   9   2   1       35.33       36.54      0.37 o
  10   2   1       16.87       16.82      0.21 o
  11   2   1       39.11       39.44      0.44 o
  12   2   1        5.96        5.90      0.12 o
  13   2   1        7.07        6.48      0.14 o
  14   2   1       35.12       33.75      0.42 o
  15   2   1       11.36       11.31      0.21 o
  16   2   1        4.14        4.26      0.15 o
  17   2   1        1.97        1.93      0.14 o
  18   2   1        7.80        7.45      0.20 o
  19   2   1        6.93        6.96      0.22 o
  20   2   1       10.84       11.12      0.26 o
  21   2   1        2.42        2.80      0.20 o
  22   2   1        0.16        0.68      0.23 o
  23   2   1        0.80        0.97      0.21 o
  24   2   1        0.93        1.55      0.25 o
 -24   3   1        0.00        0.68      0.32 o
 -23   3   1        6.83        6.96      0.27 o
 -22   3   1        0.88        1.16      0.19 o
 -21   3   1        4.79        5.12      0.25 o
 -20   3   1        5.18        5.41      0.27 o
 -19   3   1        1.99        2.32      0.20 o
 -18   3   1        3.17        3.00      0.17 o
 -17   3   1       14.94       14.50      0.27 o
 -16   3   1       20.69       19.73      0.31 o
 -15   3   1        3.73        3.67      0.14 o
 -14   3   1        2.94        2.90      0.13 o
 -13   3   1       46.20       46.70      0.59 o
 -12   3   1       21.96       22.72      0.29 o
 -11   3   1       55.78       57.23      0.64 o
 -10   3   1      105.05      106.17      0.99 o
  -8   3   1      141.46      141.65      1.15 o
  -7   3   1       29.39       29.30      0.30 o
  -6   3   1       43.46       44.29      0.44 o
  -5   3   1        4.36        4.45      0.08 o
  -4   3   1       46.55       48.44      0.48 o
  -3   3   1       38.48       38.19      0.41 o
  -2   3   1      171.34      167.16      1.63 o
  -1   3   1       90.48       88.18      0.85 o
   0   3   1      151.42      154.69      1.81 o
   1   3   1       39.17       39.44      0.58 o
   2   3   1       48.81       48.82      0.65 o
   3   3   1      426.60      414.67      3.80 o
   4   3   1       26.64       28.62      0.29 o
   5   3   1      446.69      433.22      3.64 o
   6   3   1      138.66      144.63      1.30 o
   7   3   1      157.40      162.14      1.38 o
   8   3   1       32.18       33.64      0.37 o
   9   3   1       15.60       16.24      0.21 o
  10   3   1      102.57      100.55      1.05 o
  11   3   1        9.81        9.57      0.15 o
  12   3   1       11.37       10.73      0.17 o
  13   3   1       27.78       27.08      0.38 o
  14   3   1        7.11        7.25      0.16 o
  15   3   1        6.90        6.96      0.18 o
  16   3   1        0.67        0.77      0.13 o
  17   3   1        5.71        5.70      0.18 o
  18   3   1        4.43        4.45      0.21 o
  19   3   1       10.82       11.51      0.29 o
  20   3   1        4.42        5.32      0.21 o
  21   3   1        1.49        2.03      0.19 o
  22   3   1        0.97        1.26      0.21 o
  23   3   1        0.45        0.58      0.23 o
 -23   4   1        4.19        4.64      0.33 o
 -22   4   1        3.22        3.67      0.25 o
 -21   4   1        1.03        1.06      0.20 o
 -19   4   1        3.38        4.35      0.23 o
 -18   4   1        6.70        6.77      0.24 o
 -17   4   1       10.81       10.64      0.27 o
 -16   4   1        8.00        8.12      0.21 o
 -15   4   1       11.63       11.60      0.25 o
 -14   4   1        8.35        8.51      0.20 o
 -13   4   1        5.66        5.51      0.18 o
 -12   4   1        0.47        0.48      0.13 o
 -11   4   1       35.09       34.42      0.45 o
 -10   4   1        6.38        6.58      0.14 o
  -9   4   1       54.89       55.68      0.69 o
  -8   4   1        8.97        9.76      0.15 o
  -7   4   1        6.41        7.06      0.11 o
  -6   4   1       19.24       19.34      0.24 o
  -5   4   1        2.54        2.32      0.07 o
  -4   4   1       19.17       18.95      0.25 o
  -3   4   1       88.32       85.26      0.96 o
  -2   4   1      100.57       98.04      1.19 o
  -1   4   1      217.22      204.76      2.14 o
   0   4   1       66.39       65.36      0.91 o
   1   4   1      149.92      141.44      1.78 o
   2   4   1       44.56       44.96      0.69 o
   3   4   1      244.57      236.98      3.00 o
   4   4   1      282.10      276.13      2.88 o
   5   4   1        0.72        0.68      0.06 o
   6   4   1      130.48      128.98      1.25 o
   7   4   1        0.94        0.97      0.07 o
   8   4   1        1.36        1.74      0.09 o
   9   4   1       59.61       58.97      0.71 o
  10   4   1       10.38       10.73      0.19 o
  11   4   1       56.33       53.76      0.65 o
  12   4   1        2.40        2.42      0.13 o
  13   4   1        8.31        8.02      0.20 o
  14   4   1        8.49        8.51      0.20 o
  15   4   1        4.01        3.87      0.17 o
  16   4   1        5.02        4.93      0.18 o
  17   4   1        3.40        3.96      0.19 o
  18   4   1        8.02        8.60      0.26 o
  19   4   1        0.66        0.97      0.19 o
  20   4   1        0.89        1.45      0.22 o
  21   4   1        1.06        1.64      0.22 o
  22   4   1        0.85        1.45      0.28 o
 -22   5   1        1.58        1.84      0.35 o
 -21   5   1        0.16        0.58      0.27 o
 -20   5   1        3.32        3.87      0.23 o
 -19   5   1        2.03        2.22      0.21 o
 -18   5   1       10.71       11.22      0.32 o
 -17   5   1        2.07        2.42      0.20 o
 -16   5   1       14.70       14.12      0.33 o
 -15   5   1       13.08       13.05      0.29 o
 -14   5   1        3.41        3.58      0.16 o
 -13   5   1        4.51        4.35      0.17 o
 -12   5   1        5.67        5.80      0.18 o
 -11   5   1       10.36       10.44      0.21 o
 -10   5   1       13.18       13.24      0.25 o
  -9   5   1        9.67        9.76      0.18 o
  -8   5   1       29.86       29.49      0.45 o
  -7   5   1       10.77       10.34      0.18 o
  -6   5   1        4.44        4.54      0.13 o
  -5   5   1       41.00       40.61      0.61 o
  -4   5   1       82.47       82.08      1.16 o
  -3   5   1       22.59       22.91      0.42 o
  -2   5   1      151.16      145.70      2.33 o
  -1   5   1        8.58        8.12      0.20 o
   0   5   1       81.51       73.87      1.45 o
   1   5   1       21.71       21.85      0.44 o
   2   5   1       68.87       63.14      1.11 o
   3   5   1       18.92       17.59      0.34 o
   4   5   1       33.42       32.77      0.56 o
   5   5   1       61.85       57.34      0.92 o
   6   5   1       19.52       19.73      0.32 o
   7   5   1       17.86       18.18      0.27 o
   8   5   1       20.73       20.79      0.31 o
   9   5   1        3.63        3.38      0.12 o
  10   5   1       12.51       12.57      0.24 o
  11   5   1       34.91       34.90      0.53 o
  12   5   1       30.19       29.49      0.46 o
  13   5   1        1.10        0.97      0.14 o
  14   5   1        5.52        5.41      0.18 o
  15   5   1        5.56        5.90      0.21 o
  16   5   1        4.39        4.64      0.22 o
  17   5   1        0.52        0.68      0.19 o
  18   5   1        0.98        1.16      0.22 o
  19   5   1        4.23        4.83      0.26 o
  20   5   1        0.15        0.58      0.25 o
 -19   6   1        0.74        1.06      0.29 o
 -18   6   1        1.16        1.45      0.24 o
 -17   6   1        2.33        2.42      0.25 o
 -16   6   1        5.53        5.61      0.29 o
 -15   6   1        5.05        5.51      0.25 o
 -14   6   1        0.56        0.87      0.17 o
 -13   6   1        4.30        4.45      0.20 o
 -12   6   1        1.31        1.45      0.17 o
 -11   6   1        2.81        3.29      0.19 o
  -9   6   1       10.49       11.02      0.30 o
  -8   6   1        3.07        3.00      0.17 o
  -7   6   1        7.86        7.93      0.22 o
  -6   6   1       53.16       49.79      1.11 o
  -5   6   1       43.46       40.90      0.83 o
  -4   6   1       16.04       15.37      0.38 o
  -3   6   1       92.17       82.37      1.89 o
  -2   6   1      104.16       99.68      3.30 o
   0   6   1       28.83       24.75      0.99 o
   1   6   1       21.34       17.31      0.43 o
   2   6   1       19.79       17.31      0.43 o
   3   6   1        5.93        5.80      0.21 o
   4   6   1       58.49       54.63      1.13 o
   5   6   1        3.99        3.87      0.17 o
   6   6   1       20.16       19.53      0.42 o
   7   6   1        0.85        1.26      0.15 o
   8   6   1       15.14       15.47      0.36 o
   9   6   1        1.39        1.55      0.16 o
  10   6   1        1.36        1.64      0.17 o
  11   6   1        7.25        7.35      0.29 o
  12   6   1       15.07       15.28      0.36 o
  13   6   1        2.17        2.42      0.22 o
  14   6   1        7.70        8.22      0.30 o
  15   6   1        8.44        8.89      0.32 o
  16   6   1        3.22        3.77      0.24 o
  17   6   1        4.48        4.54      0.29 o
  18   6   1        1.12        1.35      0.24 o
  19   6   1        1.17        1.26      0.25 o
  20   6   1        0.17        0.68      0.28 o
  21   6   1        1.10        1.55      0.36 o
 -20   7   1        1.35        1.64      0.78 o
 -18   7   1        1.39        1.26      0.27 o
 -17   7   1        1.13        1.55      0.30 o
 -16   7   1        2.74        3.19      0.30 o
 -15   7   1        2.80        3.09      0.32 o
 -14   7   1        0.53        0.77      0.26 o
 -13   7   1        3.04        3.87      0.29 o
 -12   7   1        0.89        1.55      0.26 o
 -11   7   1        0.66        1.06      0.20 o
 -10   7   1       34.74       35.19      0.80 o
  -9   7   1        0.87        1.16      0.18 o
  -8   7   1        8.72        8.12      0.31 o
  -7   7   1       11.24       10.15      0.34 o
  -6   7   1        7.00        6.67      0.32 o
  -5   7   1       19.37       16.53      0.48 o
  -4   7   1       64.55       44.38      1.47 o
  -3   7   1        7.85        7.73      0.63 o
  -2   7   1        8.96       10.25      0.76 o
   0   7   1       12.67       12.38      0.85 o
   1   7   1       14.26       14.31      1.00 o
   3   7   1        5.05        3.96      0.20 o
   4   7   1        3.77        3.58      0.23 o
   5   7   1       15.18       13.24      0.42 o
   6   7   1        6.58        5.99      0.27 o
   7   7   1       15.21       14.99      0.47 o
   8   7   1       10.45       10.44      0.36 o
   9   7   1        3.10        3.00      0.23 o
  10   7   1        3.88        3.29      0.24 o
  11   7   1        1.93        2.22      0.20 o
  12   7   1        9.37        9.47      0.39 o
  13   7   1       14.35       14.41      0.49 o
  14   7   1        5.66        6.09      0.38 o
  15   7   1        3.37        3.67      0.28 o
  16   7   1        7.04        7.93      0.39 o
  17   7   1        0.33        0.87      0.27 o
  18   7   1        1.52        1.84      0.33 o
  19   7   1        0.67        0.68      0.30 o
 -18   8   1        0.23        2.22      0.64 o
 -17   8   1        1.43        1.74      0.60 o
 -16   8   1        0.99        2.03      0.43 o
 -15   8   1        1.37        1.26      0.33 o
 -14   8   1        8.36        7.64      0.39 o
 -12   8   1        7.89        7.15      0.38 o
 -11   8   1        2.45        2.51      0.35 o
 -10   8   1        3.71        3.09      0.32 o
  -9   8   1       18.93       15.47      0.58 o
  -8   8   1        1.67        1.55      0.27 o
  -7   8   1       17.83       17.21      0.87 o
  -6   8   1       30.71       28.72      1.24 o
  -5   8   1       19.51       20.98      1.40 o
  -4   8   1       10.10        9.86      0.72 o
   1   8   1       15.48       16.63      1.08 o
   2   8   1        3.63        4.16      0.43 o
   3   8   1        3.32        3.58      0.45 o
   4   8   1        8.47       10.25      0.80 o
   5   8   1        6.07        7.25      0.55 o
   6   8   1       10.20       11.22      0.68 o
   7   8   1        9.17        7.64      0.37 o
   8   8   1        4.34        3.96      0.32 o
   9   8   1       13.89       12.18      0.50 o
  10   8   1        0.92        0.77      0.28 o
  11   8   1        6.11        4.83      0.36 o
  12   8   1        1.11        1.06      0.33 o
  13   8   1        7.76        7.35      0.41 o
  14   8   1        2.47        2.61      0.34 o
  16   8   1        1.45        1.35      0.40 o
 -13   9   1        2.86        3.77      0.69 o
 -12   9   1        2.44        2.42      0.57 o
 -11   9   1        3.96        3.38      0.56 o
 -10   9   1        2.60        4.06      0.73 o
  -9   9   1        1.20        1.55      0.65 o
  -8   9   1        4.65        6.77      0.82 o
  -7   9   1        4.55        5.61      0.68 o
  -6   9   1        1.82        2.71      0.53 o
   3   9   1        1.13        0.97      0.32 o
   5   9   1        2.68        2.61      0.53 o
   6   9   1        3.71        5.03      0.69 o
   7   9   1        4.55        5.32      0.73 o
   8   9   1        3.83        3.87      0.72 o
   9   9   1        0.86        1.16      0.50 o
  12   9   1        1.59        2.13      0.65 o
  13   9   1        2.96        2.71      0.69 o
 -12  10   1        3.21        2.71      0.83 o
 -10  10   1        2.40        1.64      0.71 o
  -9  10   1        1.18        1.45      0.66 o
  -8  10   1        0.47        1.93      0.69 o
   7  10   1        2.91        4.26      0.69 o
  10  10   1        5.95        4.83      0.74 o
 -25   0   2        0.23        0.77      0.37 o
 -24   0   2        1.33        2.03      0.32 o
 -23   0   2        0.02        0.58      0.27 o
 -22   0   2        1.31        1.64      0.25 o
 -21   0   2        2.35        2.90      0.28 o
 -20   0   2       33.40       33.36      0.78 o
 -18   0   2       66.01       63.81      1.10 o
 -17   0   2       22.03       21.18      0.47 o
 -16   0   2       30.39       29.97      0.54 o
 -14   0   2       13.87       14.41      0.29 o
 -13   0   2       62.06       64.20      0.96 o
 -12   0   2      176.33      177.41      2.67 o
 -11   0   2       20.82       21.94      0.37 o
 -10   0   2       10.22       10.83      0.20 o
  -9   0   2        1.67        1.84      0.10 o
  -8   0   2      473.65      470.46      5.08 o
  -7   0   2       69.19       77.83      1.01 o
  -6   0   2      371.03      365.07      4.17 o
  -5   0   2       17.97       15.76      0.24 o
  -4   0   2       42.56       44.86      0.57 o
  -3   0   2     1361.22     1417.48     19.47 o
  -2   0   2       20.97       20.69      0.36 o
  -1   0   2      814.77      825.93     10.40 o
   0   0   2      129.69      134.30      1.73 o
   1   0   2        3.06        2.03      0.20 o
   2   0   2       73.26       83.53      1.19 o
   3   0   2      341.58      349.91      3.79 o
   4   0   2      757.59      766.02      8.27 o
   5   0   2      401.01      395.83      4.46 o
   6   0   2      509.33      496.00      5.78 o
   8   0   2      421.79      422.04      4.61 o
   9   0   2       83.24       86.63      1.08 o
  10   0   2        2.00        2.22      0.13 o
  12   0   2        5.17        5.03      0.17 o
  13   0   2        5.15        5.32      0.19 o
  14   0   2        9.16        8.60      0.24 o
  15   0   2        5.93        5.70      0.22 o
  16   0   2        2.96        3.00      0.19 o
  18   0   2        4.39        4.35      0.23 o
  19   0   2        1.54        1.74      0.26 o
  20   0   2        8.43        8.70      0.36 o
  21   0   2        1.08        1.55      0.26 o
  22   0   2        2.72        3.29      0.27 o
  23   0   2        0.15        0.97      0.29 o
 -24   1   2        0.47        0.68      0.20 o
 -23   1   2        0.38        0.58      0.19 o
 -22   1   2        2.23        2.51      0.18 o
 -21   1   2        1.92        2.51      0.20 o
 -20   1   2        3.24        3.58      0.17 o
 -19   1   2       43.34       40.70      0.55 o
 -18   1   2       20.23       19.73      0.33 o
 -17   1   2       41.06       40.32      0.52 o
 -16   1   2        0.86        1.16      0.12 o
 -15   1   2        0.72        0.77      0.11 o
 -14   1   2       24.71       23.88      0.29 o
 -13   1   2       15.77       16.34      0.22 o
 -12   1   2       58.01       58.69      0.63 o
 -11   1   2       51.22       52.20      0.54 o
 -10   1   2       67.17       71.26      0.65 o
  -9   1   2      359.17      358.12      2.83 o
  -8   1   2       79.52       79.57      0.68 o
  -7   1   2       23.63       25.72      0.27 o
  -6   1   2       81.17       80.15      0.72 o
  -5   1   2       25.61       26.20      0.26 o
  -4   1   2      411.86      397.28      2.86 o
  -3   1   2       73.26       70.78      0.56 o
  -2   1   2      205.66      219.19      2.01 o
  -1   1   2      239.56      237.16      2.03 o
   0   1   2      800.35      786.51      7.22 o
   1   1   2     2663.65     2611.88     23.82 o
   2   1   2     1949.40     1942.70     21.58 o
   3   1   2        5.66        5.41      0.08 o
   4   1   2      246.53      251.86      2.03 o
   5   1   2      147.70      153.25      1.29 o
   6   1   2      132.22      135.44      1.19 o
   7   1   2      158.82      160.19      1.29 o
   8   1   2       32.31       32.77      0.34 o
   9   1   2      290.48      291.40      2.32 o
  10   1   2      167.85      167.54      1.45 o
  11   1   2       97.63       95.81      0.89 o
  12   1   2       40.92       40.70      0.45 o
  13   1   2        5.25        5.41      0.14 o
  14   1   2        6.04        5.80      0.15 o
  15   1   2       11.96       11.70      0.20 o
  16   1   2       17.39       16.72      0.27 o
  17   1   2       14.81       14.31      0.25 o
  18   1   2        1.47        1.74      0.16 o
  19   1   2        3.72        3.77      0.19 o
  20   1   2        2.39        2.90      0.22 o
  21   1   2        0.38        0.68      0.19 o
  23   1   2        1.46        1.93      0.22 o
 -24   2   2        0.48        0.87      0.23 o
 -23   2   2        0.67        1.16      0.20 o
 -22   2   2        0.22        0.58      0.18 o
 -21   2   2        5.81        6.09      0.21 o
 -20   2   2        0.58        0.77      0.16 o
 -19   2   2       11.96       11.60      0.25 o
 -18   2   2        3.26        3.29      0.16 o
 -17   2   2        4.33        4.54      0.16 o
 -16   2   2       40.01       38.96      0.50 o
 -15   2   2       16.90       17.21      0.26 o
 -14   2   2        8.92        9.28      0.19 o
 -13   2   2       23.42       22.82      0.29 o
 -12   2   2       27.08       27.17      0.32 o
 -11   2   2       69.54       70.00      0.69 o
 -10   2   2        4.46        4.93      0.10 o
  -9   2   2       68.18       70.78      0.65 o
  -8   2   2      208.72      210.49      1.71 o
  -7   2   2      106.36      103.45      0.86 o
  -6   2   2       97.58      100.06      0.87 o
  -5   2   2      984.01      966.41      7.46 o
  -4   2   2      778.92      791.93      6.31 o
  -3   2   2      224.07      225.47      1.83 o
  -2   2   2      531.16      533.79      4.36 o
  -1   2   2       25.91       26.20      0.26 o
   0   2   2      681.52      669.15      5.60 o
   1   2   2     1064.19     1060.99     10.44 o
   2   2   2      426.80      409.84      3.42 o
   3   2   2     1161.64     1180.37     10.34 o
   4   2   2      118.42      116.79      1.04 o
   5   2   2      199.72      201.40      1.70 o
   6   2   2      288.50      291.71      2.42 o
   7   2   2      267.96      262.10      2.10 o
   8   2   2      292.73      291.10      2.32 o
   9   2   2      108.24      108.10      0.96 o
  10   2   2       19.72       19.43      0.23 o
  11   2   2        1.98        1.93      0.09 o
  12   2   2        0.93        1.06      0.09 o
  13   2   2        3.42        3.48      0.12 o
  14   2   2        3.52        3.58      0.13 o
  15   2   2       51.52       48.63      0.59 o
  16   2   2       16.04       14.89      0.25 o
  17   2   2       11.31       11.02      0.24 o
  18   2   2        2.12        2.51      0.17 o
  19   2   2        4.36        4.83      0.20 o
  20   2   2        1.67        2.03      0.19 o
  21   2   2        1.09        1.45      0.22 o
  23   2   2        0.38        0.58      0.22 o
  24   2   2        0.35        0.77      0.27 o
 -23   3   2        0.50        0.87      0.20 o
 -22   3   2        2.86        3.29      0.22 o
 -21   3   2        0.25        0.48      0.18 o
 -20   3   2        2.06        2.32      0.20 o
 -19   3   2        1.18        1.45      0.17 o
 -17   3   2        8.25        8.02      0.20 o
 -16   3   2       17.94       17.31      0.30 o
 -15   3   2        3.63        3.77      0.15 o
 -14   3   2        8.84        9.18      0.20 o
 -13   3   2       17.97       17.98      0.25 o
 -12   3   2       14.74       14.89      0.21 o
 -11   3   2       78.63       80.63      0.85 o
 -10   3   2       63.84       62.75      0.62 o
  -9   3   2       57.12       58.69      0.57 o
  -8   3   2       43.65       44.57      0.43 o
  -7   3   2       31.66       32.10      0.32 o
  -6   3   2      102.33      103.17      0.88 o
  -5   3   2        4.60        4.74      0.08 o
  -4   3   2      110.11      108.67      0.94 o
  -3   3   2       15.39       16.05      0.20 o
  -2   3   2       16.13       15.76      0.20 o
  -1   3   2      195.28      184.87      1.82 o
   0   3   2      140.91      134.87      1.53 o
   1   3   2      212.34      205.35      2.51 o
   2   3   2       64.67       63.14      0.77 o
   3   3   2       34.80       34.03      0.37 o
   4   3   2      649.49      646.05      5.15 o
   5   3   2      542.99      528.67      4.30 o
   6   3   2       57.11       57.53      0.57 o
   7   3   2      105.37      109.54      0.99 o
   8   3   2       36.95       37.13      0.38 o
   9   3   2        0.39        0.29      0.07 o
  10   3   2       27.72       28.04      0.33 o
  11   3   2       29.59       29.68      0.35 o
  12   3   2       13.21       12.76      0.20 o
  13   3   2       34.32       33.26      0.43 o
  14   3   2       10.76       10.44      0.20 o
  15   3   2        0.15        0.29      0.13 o
  16   3   2        4.52        4.45      0.17 o
  17   3   2        6.35        6.19      0.21 o
  18   3   2       11.65       11.80      0.30 o
  20   3   2        2.86        3.29      0.22 o
  21   3   2        0.29        0.58      0.21 o
  22   3   2        2.95        3.09      0.24 o
  23   3   2        0.18        0.87      0.24 o
 -23   4   2        3.37        3.38      0.29 o
 -22   4   2        1.61        2.13      0.23 o
 -21   4   2        3.17        3.96      0.23 o
 -20   4   2        0.38        0.77      0.21 o
 -19   4   2        1.27        1.84      0.22 o
 -18   4   2        6.68        6.77      0.23 o
 -17   4   2        2.54        2.71      0.18 o
 -16   4   2        3.50        3.38      0.16 o
 -15   4   2       50.87       49.21      0.69 o
 -14   4   2       60.72       59.75      0.81 o
 -12   4   2        0.73        0.77      0.13 o
 -11   4   2        5.21        5.41      0.14 o
 -10   4   2       40.19       42.15      0.54 o
  -9   4   2        9.78        9.86      0.17 o
  -8   4   2       59.35       59.08      0.63 o
  -7   4   2       24.43       24.94      0.29 o
  -6   4   2       76.49       75.90      0.74 o
  -5   4   2      114.54      111.77      1.12 o
  -4   4   2       18.45       19.63      0.26 o
  -3   4   2       57.51       56.27      0.60 o
  -2   4   2       68.32       66.33      0.69 o
  -1   4   2       19.15       19.15      0.25 o
   0   4   2        8.30        7.64      0.15 o
   1   4   2        8.31        8.12      0.20 o
   2   4   2       33.82       34.81      0.66 o
   3   4   2       95.31       90.50      1.20 o
   4   4   2       60.44       60.52      0.69 o
   5   4   2      393.16      376.66      3.36 o
   6   4   2      159.00      156.53      1.53 o
   7   4   2       18.69       18.76      0.26 o
   8   4   2       48.44       47.28      0.59 o
   9   4   2       17.67       17.41      0.25 o
  10   4   2       37.83       36.94      0.47 o
  11   4   2       12.92       12.96      0.22 o
  12   4   2        6.91        6.77      0.17 o
  13   4   2        1.57        1.55      0.12 o
  14   4   2       12.23       12.66      0.26 o
  15   4   2        1.55        1.64      0.15 o
  16   4   2        6.60        6.48      0.21 o
  17   4   2        1.87        2.22      0.19 o
  18   4   2        0.64        0.77      0.21 o
  19   4   2        5.22        6.29      0.24 o
  20   4   2        0.96        1.06      0.20 o
  23   4   2        0.45        0.68      0.31 o
 -22   5   2        5.75        5.80      0.33 o
 -21   5   2        0.82        1.26      0.28 o
 -20   5   2        8.13        8.70      0.31 o
 -19   5   2        2.81        3.09      0.24 o
 -18   5   2        1.78        1.93      0.23 o
 -17   5   2        5.28        5.51      0.23 o
 -16   5   2        9.44        9.09      0.27 o
 -15   5   2       24.56       25.04      0.42 o
 -14   5   2       15.03       15.28      0.29 o
 -13   5   2       20.17       20.59      0.37 o
 -12   5   2       53.76       53.27      0.79 o
 -11   5   2        1.70        1.64      0.13 o
 -10   5   2       10.30       10.25      0.20 o
  -9   5   2       53.69       53.76      0.69 o
  -8   5   2        9.63        9.57      0.18 o
  -7   5   2        3.47        3.87      0.12 o
  -6   5   2       31.15       29.68      0.45 o
  -5   5   2       51.54       48.63      0.62 o
  -4   5   2      122.24      118.63      1.48 o
  -3   5   2       42.96       39.26      0.57 o
  -2   5   2       34.53       32.68      0.48 o
  -1   5   2       12.96       12.86      0.27 o
   0   5   2      104.32       92.72      1.48 o
   1   5   2       46.82       45.45      0.80 o
   2   5   2       19.47       19.24      0.42 o
   3   5   2      132.22      128.98      1.83 o
   4   5   2       93.72       88.66      1.37 o
   5   5   2        9.64        9.38      0.23 o
   6   5   2        0.90        0.87      0.08 o
   7   5   2        5.84        5.51      0.12 o
   8   5   2        3.01        3.19      0.12 o
   9   5   2        8.10        7.93      0.17 o
  10   5   2       11.27       10.93      0.22 o
  11   5   2       17.54       17.31      0.31 o
  12   5   2       15.09       14.80      0.29 o
  13   5   2        5.26        5.32      0.19 o
  14   5   2       12.25       11.80      0.26 o
  15   5   2        6.03        6.09      0.24 o
  16   5   2       10.51       10.25      0.27 o
  17   5   2        2.26        2.32      0.24 o
  18   5   2        2.41        3.09      0.22 o
  19   5   2        1.14        1.74      0.24 o
  20   5   2        0.39        0.68      0.25 o
  21   5   2        1.89        2.42      0.30 o
 -21   6   2        2.59        2.32      0.32 o
 -20   6   2        1.29        1.64      0.30 o
 -18   6   2        9.53       10.06      0.37 o
 -17   6   2        1.10        1.35      0.25 o
 -16   6   2        4.47        5.03      0.28 o
 -15   6   2        0.54        0.48      0.18 o
 -14   6   2       24.62       24.27      0.50 o
 -13   6   2       65.38       57.92      0.94 o
 -12   6   2        3.28        3.29      0.22 o
 -11   6   2       18.77       18.85      0.42 o
 -10   6   2        1.32        1.35      0.16 o
  -9   6   2        2.80        3.00      0.17 o
  -8   6   2       17.85       16.72      0.34 o
  -7   6   2       48.24       46.22      0.86 o
  -6   6   2       33.34       31.91      0.61 o
  -5   6   2       33.63       33.84      0.78 o
  -4   6   2       54.06       49.30      1.09 o
  -3   6   2        2.90        2.51      0.12 o
  -2   6   2        5.19        5.41      0.32 o
  -1   6   2       14.46       12.57      0.53 o
   0   6   2       17.26       13.34      0.36 o
   1   6   2       17.15       14.99      0.39 o
   2   6   2       16.60       16.53      0.43 o
   3   6   2        2.75        2.71      0.16 o
   4   6   2       22.10       22.24      0.57 o
   5   6   2        7.15        7.15      0.23 o
   6   6   2       28.02       27.65      0.55 o
   7   6   2       13.10       12.28      0.32 o
   8   6   2        7.50        7.64      0.26 o
   9   6   2       54.37       53.37      1.16 o
  10   6   2       15.03       15.28      0.35 o
  11   6   2       14.12       14.02      0.32 o
  12   6   2       18.53       18.18      0.39 o
  13   6   2       12.62       12.66      0.34 o
  14   6   2        2.09        2.22      0.24 o
  15   6   2       11.94       11.99      0.37 o
  16   6   2        1.90        1.74      0.25 o
  17   6   2        3.43        3.77      0.26 o
  18   6   2        2.95        3.67      0.28 o
  19   6   2        2.53        3.09      0.32 o
 -19   7   2        1.79        1.55      0.37 o
 -17   7   2        2.03        2.80      0.27 o
 -16   7   2        0.82        0.87      0.29 o
 -15   7   2        6.88        7.25      0.43 o
 -14   7   2        0.39        0.68      0.28 o
 -13   7   2        6.04        6.29      0.30 o
 -12   7   2       20.26       20.89      0.59 o
 -11   7   2        6.01        5.99      0.31 o
 -10   7   2       31.06       31.22      0.71 o
  -9   7   2       11.04       10.83      0.34 o
  -8   7   2        5.03        5.41      0.26 o
  -7   7   2        3.58        3.38      0.21 o
  -5   7   2       13.03       11.41      0.40 o
  -3   7   2       19.25       20.02      1.38 o
  -2   7   2        1.21        1.64      0.20 o
  -1   7   2       23.10       23.30      1.60 o
   0   7   2        0.48        1.06      0.29 o
   1   7   2       16.04       15.08      0.66 o
   2   7   2       34.28       24.17      0.70 o
   3   7   2        7.57        6.58      0.28 o
   4   7   2        3.16        3.38      0.22 o
   5   7   2        8.52        8.41      0.33 o
   6   7   2        2.31        2.42      0.20 o
   7   7   2        4.09        3.77      0.22 o
   8   7   2       15.28       15.28      0.45 o
   9   7   2        1.59        1.64      0.22 o
  10   7   2       31.37       30.55      0.73 o
  11   7   2       25.97       24.75      0.68 o
  12   7   2        4.01        3.96      0.30 o
  13   7   2        2.22        2.42      0.30 o
  15   7   2        0.79        1.06      0.32 o
  16   7   2        1.66        1.74      0.27 o
  17   7   2        1.74        2.71      0.32 o
  19   7   2        3.12        2.61      0.45 o
 -18   8   2        4.71        4.54      0.67 o
 -15   8   2        0.69        0.87      0.33 o
 -14   8   2        8.01        8.12      0.44 o
 -13   8   2        1.31        1.74      0.30 o
 -11   8   2        5.66        5.03      0.35 o
 -10   8   2        0.60        0.77      0.29 o
  -9   8   2       10.74        8.41      0.46 o
  -8   8   2       20.28       19.04      0.94 o
  -7   8   2        3.11        3.58      0.42 o
  -5   8   2        0.69        1.45      0.46 o
  -4   8   2        5.06        5.80      0.50 o
  -3   8   2        4.68        4.06      0.42 o
   0   8   2        1.26        1.64      0.37 o
   1   8   2        5.77        5.80      0.47 o
   2   8   2        6.05        6.58      0.55 o
   3   8   2        8.18        9.09      0.75 o
   4   8   2        0.58        1.06      0.40 o
   5   8   2       17.08       17.59      0.91 o
   6   8   2        8.91        7.35      0.38 o
   7   8   2        3.50        2.90      0.28 o
   8   8   2        4.85        4.54      0.33 o
   9   8   2       20.34       17.11      0.59 o
  10   8   2       17.90       15.86      0.60 o
  12   8   2        2.97        3.19      0.38 o
  14   8   2        5.18        4.54      0.38 o
 -16   9   2        1.59        1.74      0.78 o
 -15   9   2        1.95        2.42      0.56 o
 -13   9   2        8.16        9.86      0.88 o
 -12   9   2        1.97        1.93      0.50 o
 -10   9   2        4.84        5.80      0.88 o
  -9   9   2        5.24        6.29      0.93 o
  -8   9   2        8.55        9.57      0.96 o
  -7   9   2        4.41        5.03      0.69 o
  -6   9   2        5.97        5.90      0.60 o
   2   9   2       11.47        8.02      0.71 o
   3   9   2        1.74        2.42      0.47 o
   7   9   2        6.41        6.96      0.92 o
   8   9   2        2.77        2.51      0.62 o
   9   9   2        7.69        8.41      0.68 o
  10   9   2        5.12        5.51      0.55 o
  11   9   2       16.36       14.12      0.92 o
  12   9   2        4.03        3.96      0.63 o
  13   9   2        0.64        1.26      0.60 o
  14   9   2        0.33        1.55      0.65 o
  15   9   2        2.36        1.84      0.71 o
 -10  10   2        1.01        1.16      0.57 o
   7  10   2        1.31        1.55      0.57 o
 -24   0   3        6.32        6.48      0.33 o
 -20   0   3        6.50        7.15      0.32 o
 -19   0   3       28.31       27.56      0.60 o
 -18   0   3        6.38        6.38      0.23 o
 -17   0   3       11.03       11.41      0.30 o
 -16   0   3       20.88       20.49      0.42 o
 -15   0   3       33.06       32.77      0.59 o
 -13   0   3        2.23        2.32      0.13 o
 -12   0   3        0.34        0.48      0.12 o
 -11   0   3        0.96        1.06      0.12 o
 -10   0   3       13.05       14.02      0.25 o
  -9   0   3        4.23        3.87      0.12 o
  -8   0   3       29.84       29.19      0.40 o
  -7   0   3      347.41      348.55      4.11 o
  -6   0   3       16.80       18.37      0.29 o
  -5   0   3      688.76      688.00      7.02 o
  -4   0   3        0.04        0.39      0.06 o
  -2   0   3       10.56       11.99      0.35 o
  -1   0   3      160.23      177.98      2.33 o
   0   0   3      444.39      477.69      6.06 o
   1   0   3      265.90      308.81      4.01 o
   2   0   3      102.41       97.65      1.75 o
   3   0   3     1136.36     1125.48     13.26 o
   4   0   3       39.38       43.99      0.64 o
   5   0   3        0.56        0.87      0.08 o
   6   0   3       68.20       69.90      0.92 o
   7   0   3       18.59       16.82      0.27 o
   8   0   3       91.10       88.66      1.11 o
   9   0   3      230.52      231.74      2.63 o
  10   0   3       15.72       15.66      0.28 o
  11   0   3       77.63       77.74      1.14 o
  12   0   3        8.16        8.89      0.22 o
  13   0   3       21.30       20.69      0.38 o
  14   0   3       47.99       49.30      0.83 o
  15   0   3       32.70       31.52      0.59 o
  16   0   3        0.61        0.58      0.17 o
  17   0   3        0.11        0.48      0.20 o
  18   0   3        1.60        2.22      0.24 o
  19   0   3        0.15        0.58      0.27 o
  20   0   3        1.53        2.32      0.31 o
  21   0   3        2.06        2.71      0.32 o
  22   0   3        1.54        2.32      0.29 o
  23   0   3       10.69        9.96      0.37 o
  24   0   3        2.12        1.93      0.48 o
 -24   1   3        0.64        0.48      0.22 o
 -23   1   3        0.32        0.48      0.17 o
 -22   1   3        3.97        4.74      0.22 o
 -21   1   3        0.45        0.68      0.17 o
 -20   1   3        0.85        1.16      0.17 o
 -19   1   3       15.16       15.28      0.30 o
 -18   1   3       31.54       30.45      0.41 o
 -17   1   3       24.59       24.07      0.34 o
 -16   1   3       13.47       13.24      0.23 o
 -15   1   3        6.85        6.77      0.16 o
 -14   1   3       25.47       25.52      0.32 o
 -13   1   3       33.68       32.97      0.38 o
 -12   1   3       57.55       59.37      0.62 o
 -11   1   3      138.91      138.64      1.20 o
 -10   1   3        7.07        6.96      0.11 o
  -9   1   3       16.33       16.63      0.19 o
  -8   1   3       55.26       58.78      0.53 o
  -7   1   3       61.28       61.88      0.59 o
  -6   1   3      234.75      239.19      1.92 o
  -5   1   3       72.54       74.16      0.61 o
  -4   1   3      463.15      450.45      3.38 o
  -3   1   3      404.74      413.79      2.92 o
  -2   1   3      882.13      865.39      9.08 o
  -1   1   3     1191.05     1178.75     10.53 o
   0   1   3      472.50      481.09      4.31 o
   1   1   3      241.44      248.56      2.85 o
   2   1   3      296.35      304.64      2.40 o
   3   1   3      416.71      421.15      3.31 o
   4   1   3       66.17       66.22      0.58 o
   5   1   3      332.80      333.08      2.69 o
   6   1   3      149.60      152.18      1.31 o
   7   1   3      151.90      157.29      1.31 o
   8   1   3       70.21       72.22      0.65 o
   9   1   3       53.44       55.30      0.53 o
  10   1   3       15.31       15.86      0.20 o
  11   1   3        2.63        2.80      0.09 o
  12   1   3        8.49        8.70      0.16 o
  13   1   3        1.69        1.64      0.10 o
  14   1   3        5.66        5.61      0.14 o
  15   1   3        0.65        0.87      0.13 o
  16   1   3        5.53        5.41      0.16 o
  17   1   3        3.18        3.29      0.16 o
  18   1   3        2.31        2.42      0.17 o
  19   1   3        2.03        2.42      0.18 o
  20   1   3        2.85        3.87      0.23 o
  22   1   3        4.82        5.61      0.25 o
  23   1   3        2.51        2.61      0.24 o
  24   1   3        2.17        2.42      0.30 o
 -24   2   3        0.33        0.77      0.20 o
 -23   2   3        0.32        0.48      0.21 o
 -22   2   3        0.29        0.39      0.17 o
 -21   2   3        1.23        1.45      0.17 o
 -20   2   3        6.03        6.09      0.21 o
 -19   2   3        1.07        1.35      0.16 o
 -18   2   3        0.12        0.39      0.15 o
 -17   2   3       37.14       36.84      0.49 o
 -16   2   3       10.68       11.12      0.20 o
 -15   2   3       22.66       23.30      0.31 o
 -14   2   3       69.71       70.00      0.82 o
 -13   2   3       24.55       24.46      0.30 o
 -12   2   3       49.46       50.47      0.56 o
 -11   2   3        2.10        2.22      0.09 o
 -10   2   3       94.09       93.69      0.84 o
  -9   2   3       52.82       53.46      0.49 o
  -8   2   3       38.35       39.74      0.37 o
  -7   2   3      175.58      175.76      1.38 o
  -6   2   3       35.39       34.52      0.32 o
  -5   2   3       10.92       11.41      0.13 o
  -4   2   3       59.32       61.88      0.54 o
  -3   2   3      134.95      135.74      1.05 o
  -2   2   3      588.47      574.85      4.53 o
  -1   2   3      344.79      335.02      2.77 o
   0   2   3      519.62      524.79      4.37 o
   1   2   3      428.53      423.09      3.52 o
   2   2   3      146.41      151.02      1.31 o
   3   2   3      837.60      865.39      7.58 o
   4   2   3      158.29      152.67      1.34 o
   5   2   3      246.05      253.01      2.06 o
   6   2   3      313.94      322.93      2.51 o
   7   2   3      167.92      173.84      1.45 o
   8   2   3      100.60      103.55      0.90 o
   9   2   3       48.72       50.86      0.50 o
  10   2   3        5.28        4.93      0.10 o
  11   2   3        5.25        5.51      0.12 o
  12   2   3       25.34       25.33      0.31 o
  13   2   3       11.24       10.93      0.20 o
  14   2   3       14.35       13.73      0.23 o
  15   2   3        5.04        5.32      0.15 o
  16   2   3        8.58        8.51      0.18 o
  17   2   3        2.41        2.42      0.16 o
  18   2   3        5.89        5.80      0.20 o
  19   2   3        4.09        4.35      0.21 o
  20   2   3        0.28        0.48      0.17 o
  21   2   3        2.34        3.19      0.23 o
  22   2   3        2.16        3.00      0.23 o
  23   2   3        2.68        3.09      0.25 o
 -24   3   3        0.40        0.87      0.23 o
 -23   3   3        0.55        0.68      0.21 o
 -22   3   3        2.10        2.90      0.20 o
 -21   3   3        1.73        1.74      0.23 o
 -20   3   3        0.27        0.58      0.19 o
 -19   3   3        1.34        1.64      0.16 o
 -18   3   3        4.34        4.35      0.19 o
 -17   3   3       12.96       13.05      0.25 o
 -16   3   3        0.73        0.97      0.14 o
 -15   3   3       13.12       13.73      0.25 o
 -14   3   3       25.67       27.26      0.37 o
 -13   3   3       52.10       51.63      0.59 o
 -12   3   3       24.41       24.75      0.31 o
 -11   3   3       11.93       12.66      0.20 o
 -10   3   3        1.32        1.35      0.08 o
  -9   3   3       56.29       56.17      0.55 o
  -8   3   3       77.95       78.12      0.68 o
  -7   3   3       78.45       78.31      0.68 o
  -6   3   3      264.94      261.62      2.04 o
  -5   3   3       40.88       38.76      0.37 o
  -4   3   3        2.74        2.61      0.06 o
  -3   3   3      183.99      177.98      1.57 o
  -2   3   3      144.32      143.67      1.37 o
  -1   3   3      535.60      532.34      4.95 o
   0   3   3       91.70       93.88      0.90 o
   1   3   3      175.42      175.37      1.88 o
   2   3   3      427.43      419.49      3.95 o
   3   3   3        4.83        5.03      0.09 o
   4   3   3      122.51      119.40      1.03 o
   5   3   3       17.05       18.27      0.21 o
   6   3   3      117.18      119.98      1.08 o
   7   3   3      128.79      131.20      1.17 o
   8   3   3       26.97       28.81      0.32 o
   9   3   3       57.13       56.08      0.57 o
  10   3   3        7.87        8.22      0.15 o
  11   3   3        1.51        1.45      0.10 o
  12   3   3        9.23        9.47      0.18 o
  13   3   3        7.56        7.64      0.17 o
  14   3   3        2.48        2.51      0.13 o
  15   3   3        2.47        2.61      0.16 o
  16   3   3        1.10        1.26      0.13 o
  17   3   3        4.38        4.26      0.19 o
  19   3   3       11.91       13.05      0.34 o
  20   3   3        2.40        2.90      0.22 o
  22   3   3        2.27        2.71      0.25 o
  23   3   3        0.77        1.35      0.28 o
 -22   4   3        2.19        2.71      0.25 o
 -21   4   3        5.55        5.80      0.24 o
 -20   4   3        0.52        1.06      0.21 o
 -19   4   3        3.49        3.77      0.25 o
 -18   4   3        9.01        9.47      0.25 o
 -17   4   3        1.50        1.55      0.18 o
 -16   4   3        8.11        8.22      0.22 o
 -15   4   3        8.73        8.99      0.22 o
 -14   4   3       20.84       21.08      0.36 o
 -13   4   3       33.38       35.10      0.50 o
 -12   4   3        4.28        3.96      0.14 o
 -11   4   3        7.24        7.35      0.15 o
 -10   4   3        9.13        9.47      0.16 o
  -9   4   3       19.35       20.02      0.29 o
  -8   4   3       45.60       45.92      0.52 o
  -7   4   3      145.55      147.06      1.38 o
  -6   4   3        0.29        0.19      0.05 o
  -5   4   3      102.92      103.45      0.94 o
  -4   4   3       54.63       53.37      0.57 o
  -3   4   3       43.00       42.54      0.44 o
  -2   4   3       23.82       23.39      0.28 o
  -1   4   3       28.65       29.40      0.39 o
   0   4   3       25.71       27.26      0.42 o
   1   4   3       28.32       29.78      0.48 o
   2   4   3       19.23       19.43      0.31 o
   3   4   3       35.10       34.52      0.46 o
   4   4   3        2.53        2.51      0.07 o
   5   4   3        8.10        8.22      0.14 o
   6   4   3       26.25       26.39      0.33 o
   7   4   3       40.46       40.02      0.47 o
   8   4   3       23.91       24.36      0.33 o
   9   4   3        7.68        7.64      0.15 o
  10   4   3        2.84        3.09      0.12 o
  11   4   3        3.21        3.58      0.15 o
  12   4   3       10.19       10.64      0.21 o
  13   4   3        6.06        5.80      0.18 o
  14   4   3       18.41       19.04      0.33 o
  17   4   3        7.28        7.93      0.25 o
  18   4   3        6.99        7.93      0.27 o
  19   4   3        2.19        2.32      0.21 o
  20   4   3        4.98        5.32      0.26 o
  21   4   3        1.47        1.93      0.24 o
  22   4   3        0.76        0.97      0.25 o
 -22   5   3        1.77        1.93      0.33 o
 -21   5   3        1.40        1.93      0.28 o
 -20   5   3        4.99        5.70      0.25 o
 -19   5   3        2.91        2.80      0.21 o
 -18   5   3        7.99        8.12      0.26 o
 -17   5   3        6.12        6.38      0.24 o
 -16   5   3       12.84       12.57      0.29 o
 -15   5   3       19.11       20.21      0.39 o
 -14   5   3       18.93       19.34      0.36 o
 -13   5   3        6.74        6.58      0.21 o
 -12   5   3        9.75       10.15      0.22 o
 -11   5   3       14.25       14.60      0.27 o
 -10   5   3        6.08        6.29      0.17 o
  -9   5   3       29.12       29.78      0.43 o
  -8   5   3        8.93        8.41      0.17 o
  -7   5   3       27.69       27.17      0.43 o
  -6   5   3        1.78        1.93      0.09 o
  -5   5   3       39.53       38.00      0.50 o
  -4   5   3        2.96        2.80      0.09 o
  -3   5   3       35.66       35.19      0.48 o
  -2   5   3       21.37       20.49      0.32 o
  -1   5   3       50.39       51.72      0.88 o
   0   5   3       35.06       32.97      0.63 o
   1   5   3        9.87        9.47      0.24 o
   2   5   3       12.21       12.18      0.26 o
   3   5   3       25.51       23.20      0.45 o
   4   5   3       13.85       13.34      0.27 o
   5   5   3       50.09       48.15      0.71 o
   6   5   3       10.89       10.64      0.21 o
   7   5   3       24.67       23.30      0.35 o
   8   5   3       30.89       29.97      0.42 o
   9   5   3       22.68       22.33      0.35 o
  10   5   3       30.35       29.30      0.45 o
  11   5   3       31.47       31.04      0.47 o
  12   5   3        1.92        2.13      0.15 o
  13   5   3       46.75       45.15      0.66 o
  14   5   3        6.33        6.09      0.19 o
  15   5   3       13.89       13.15      0.31 o
  17   5   3        1.87        2.13      0.23 o
  18   5   3        1.37        1.45      0.22 o
  19   5   3        4.88        5.99      0.30 o
  20   5   3        1.07        2.03      0.26 o
  21   5   3        0.13        0.87      0.34 o
  22   5   3        0.18        0.87      0.39 o
 -21   6   3        1.77        1.93      0.26 o
 -20   6   3        1.63        1.84      0.31 o
 -19   6   3        4.18        5.12      0.29 o
 -18   6   3        8.19        9.38      0.38 o
 -17   6   3        4.20        4.35      0.29 o
 -16   6   3       11.35       11.12      0.39 o
 -15   6   3        3.96        4.26      0.23 o
 -13   6   3        2.20        2.32      0.20 o
 -12   6   3       11.39       11.12      0.29 o
 -11   6   3        6.87        6.48      0.22 o
 -10   6   3        5.31        5.22      0.19 o
  -9   6   3        9.74        9.57      0.24 o
  -8   6   3       71.58       67.39      1.05 o
  -7   6   3       15.62       14.99      0.32 o
  -6   6   3       48.92       46.40      0.86 o
  -5   6   3        8.09        8.41      0.22 o
  -4   6   3        2.56        2.71      0.13 o
  -3   6   3       92.03       80.54      1.61 o
  -2   6   3       11.04        9.76      0.24 o
  -1   6   3       76.25       66.03      1.52 o
   0   6   3       30.65       28.42      0.68 o
   1   6   3       22.30       20.79      0.52 o
   2   6   3       87.82       86.25      1.99 o
   3   6   3       21.53       20.98      0.49 o
   4   6   3       20.93       19.92      0.52 o
   5   6   3       30.62       30.17      0.62 o
   6   6   3        6.43        6.29      0.21 o
   7   6   3       22.02       23.39      0.51 o
   8   6   3        3.64        3.38      0.20 o
   9   6   3       22.99       23.79      0.49 o
  10   6   3       14.13       14.31      0.32 o
  11   6   3        9.62        8.99      0.25 o
  12   6   3       16.91       15.86      0.41 o
  13   6   3        4.31        4.54      0.26 o
  14   6   3        8.02        8.32      0.36 o
  15   6   3        0.85        1.16      0.23 o
  16   6   3        1.63        1.55      0.25 o
  17   6   3        0.76        1.16      0.22 o
  18   6   3        4.97        5.61      0.37 o
  19   6   3        0.72        0.87      0.28 o
  20   6   3        1.03        1.64      0.32 o
 -19   7   3        2.22        2.32      0.30 o
 -18   7   3        1.81        2.03      0.32 o
 -17   7   3        2.07        3.09      0.33 o
 -16   7   3        1.88        2.51      0.32 o
 -15   7   3        3.43        3.67      0.32 o
 -14   7   3        0.42        0.68      0.26 o
 -13   7   3        7.58        7.54      0.34 o
 -12   7   3       14.99       15.86      0.49 o
 -11   7   3       12.87       13.24      0.44 o
 -10   7   3       11.51       11.12      0.38 o
  -9   7   3        0.48        0.48      0.19 o
  -8   7   3       12.40       11.02      0.38 o
  -7   7   3       32.75       28.91      0.73 o
  -6   7   3        1.74        1.64      0.19 o
  -5   7   3       64.40       62.06      2.12 o
  -4   7   3       33.72       32.10      1.14 o
  -3   7   3        9.98       11.12      0.59 o
  -2   7   3       45.82       41.29      1.92 o
  -1   7   3        1.40        1.64      0.44 o
   0   7   3       37.23       31.81      1.30 o
   1   7   3        4.35        3.48      0.20 o
   2   7   3        2.01        1.84      0.14 o
   3   7   3       25.39       23.59      0.65 o
   4   7   3       48.79       45.63      1.17 o
   5   7   3        9.09        8.89      0.34 o
   7   7   3        7.70        7.64      0.30 o
   8   7   3       11.73       11.70      0.40 o
   9   7   3        9.61        9.18      0.35 o
  10   7   3       18.40       18.76      0.49 o
  11   7   3        2.93        3.29      0.26 o
  13   7   3        1.11        1.55      0.30 o
  15   7   3        1.19        1.93      0.34 o
  16   7   3        2.26        2.90      0.35 o
  19   7   3        1.15        1.06      0.39 o
 -18   8   3        1.57        2.51      0.67 o
 -15   8   3        1.46        1.16      0.29 o
 -14   8   3        2.97        2.32      0.37 o
 -13   8   3        6.30        6.38      0.38 o
 -12   8   3        5.33        4.64      0.38 o
 -11   8   3        6.45        5.41      0.35 o
  -9   8   3        3.96        4.54      0.59 o
  -8   8   3        1.77        1.74      0.37 o
  -7   8   3        0.69        1.35      0.44 o
  -6   8   3        5.70        6.67      0.74 o
  -5   8   3        5.17        5.99      0.54 o
  -4   8   3        2.17        1.84      0.37 o
  -1   8   3       16.11       15.08      1.01 o
   0   8   3        0.78        1.45      0.52 o
   1   8   3       28.95       28.04      1.74 o
   2   8   3        4.19        5.99      0.58 o
   3   8   3        7.18        7.64      0.55 o
   4   8   3        1.72        1.64      0.32 o
   5   8   3        4.30        4.93      0.49 o
   6   8   3        6.28        5.22      0.32 o
   7   8   3       12.62       10.44      0.41 o
   9   8   3        5.66        5.32      0.35 o
  10   8   3        3.56        3.87      0.37 o
  12   8   3        1.60        1.35      0.29 o
  13   8   3        2.28        2.32      0.40 o
  14   8   3        1.18        1.74      0.39 o
  15   8   3        0.83        1.26      0.40 o
  17   8   3        1.41        1.55      0.59 o
 -15   9   3        1.39        3.87      0.82 o
 -13   9   3        1.90        4.74      0.74 o
 -12   9   3        4.08        4.74      0.79 o
 -11   9   3        0.12        1.84      0.87 o
  -9   9   3        3.55        4.64      0.88 o
  -8   9   3        1.60        1.55      0.67 o
  -7   9   3       12.21       11.89      0.98 o
  -6   9   3        0.70        1.06      0.45 o
  -5   9   3        3.26        2.42      0.50 o
   1   9   3        2.22        2.51      0.51 o
   2   9   3        8.77        7.83      0.73 o
   3   9   3        2.53        2.90      0.50 o
   4   9   3        1.61        2.51      0.48 o
   5   9   3        3.66        4.93      0.76 o
   6   9   3        1.43        2.13      0.71 o
   7   9   3        1.57        2.71      0.58 o
   8   9   3        1.89        1.93      0.57 o
   9   9   3        1.13        1.26      0.62 o
  10   9   3        1.64        2.13      0.46 o
  11   9   3        5.19        6.48      0.65 o
  12   9   3        0.67        1.06      0.48 o
  13   9   3        1.80        2.03      0.55 o
 -11  10   3        3.27        3.67      0.81 o
 -10  10   3        2.09        1.84      0.64 o
   5  10   3        1.99        1.16      0.54 o
   7  10   3        3.27        3.58      0.61 o
   8  10   3        3.49        5.03      0.70 o
   9  10   3        0.93        1.35      0.58 o
  11  10   3        1.34        2.13      0.77 o
 -25   0   4        0.64        1.16      0.34 o
 -24   0   4        0.40        0.87      0.27 o
 -21   0   4        8.92        9.96      0.38 o
 -20   0   4       14.36       15.56      0.46 o
 -19   0   4        4.64        4.83      0.26 o
 -18   0   4        6.25        6.09      0.23 o
 -17   0   4        7.42        7.83      0.26 o
 -16   0   4        1.81        1.93      0.18 o
 -15   0   4        0.27        0.29      0.14 o
 -14   0   4       16.14       15.86      0.31 o
 -13   0   4        2.67        3.00      0.15 o
 -12   0   4        9.13        9.28      0.22 o
 -11   0   4      107.71      108.28      1.37 o
 -10   0   4       25.97       26.50      0.39 o
  -9   0   4      729.87      727.12      8.01 o
  -8   0   4       29.48       32.00      0.44 o
  -7   0   4      110.15      108.57      1.37 o
  -6   0   4        2.51        2.80      0.08 o
  -5   0   4        1.88        2.13      0.08 o
  -4   0   4     2486.61     2471.99     35.59 o
  -3   0   4       23.37       24.27      0.33 o
  -2   0   4      438.97      431.30      6.90 o
  -1   0   4      474.36      482.26      7.69 o
   0   0   4     2752.40     2745.30     42.86 o
   1   0   4        0.12        0.48      0.07 o
   2   0   4      405.10      414.67      4.53 o
   3   0   4     1149.98     1160.12     13.73 o
   4   0   4      207.81      215.11      2.51 o
   5   0   4        1.47        1.35      0.08 o
   6   0   4      126.76      127.33      1.51 o
   7   0   4       26.80       30.17      0.42 o
   8   0   4       22.77       25.72      0.39 o
   9   0   4      229.01      227.98      2.61 o
  10   0   4       10.03       10.06      0.21 o
  11   0   4      288.58      284.07      4.04 o
  12   0   4        2.07        2.32      0.14 o
  13   0   4       12.12       11.70      0.26 o
  14   0   4        0.09        0.39      0.16 o
  15   0   4       16.17       15.95      0.36 o
  16   0   4       14.98       13.05      0.33 o
  17   0   4        0.97        0.87      0.20 o
  18   0   4        0.72        1.26      0.25 o
  20   0   4        0.08        0.77      0.27 o
  21   0   4        4.71        5.41      0.37 o
  22   0   4        1.62        1.74      0.31 o
  23   0   4        0.57        1.06      0.36 o
  24   0   4        1.56        1.93      0.46 o
 -25   1   4        0.00        0.77      0.26 o
 -24   1   4        1.84        1.84      0.20 o
 -23   1   4        1.64        2.22      0.19 o
 -22   1   4        4.33        5.32      0.21 o
 -21   1   4        0.43        0.87      0.18 o
 -20   1   4        3.38        4.16      0.20 o
 -19   1   4        0.44        0.58      0.15 o
 -18   1   4        0.23        0.29      0.14 o
 -17   1   4       27.88       26.97      0.36 o
 -16   1   4       44.15       43.70      0.52 o
 -15   1   4        0.11        0.29      0.11 o
 -14   1   4        9.50        9.67      0.17 o
 -13   1   4        8.18        8.22      0.15 o
 -12   1   4       15.69       15.56      0.20 o
 -11   1   4      163.80      164.45      1.41 o
 -10   1   4      222.10      221.29      1.78 o
  -9   1   4       22.41       23.20      0.25 o
  -8   1   4       62.63       66.43      0.58 o
  -7   1   4       76.28       83.44      0.70 o
  -6   1   4       20.03       20.21      0.21 o
  -5   1   4      334.06      342.08      2.62 o
  -4   1   4      497.99      505.37      3.89 o
  -3   1   4     3352.04     3310.63     35.08 o
  -2   1   4      413.13      422.88      3.28 o
  -1   1   4      526.01      539.99      4.11 o
   0   1   4      976.54      987.80      7.73 o
   1   1   4      477.64      485.07      3.72 o
   2   1   4      277.03      283.77      2.25 o
   3   1   4      302.83      308.50      2.45 o
   4   1   4      331.32      330.75      2.68 o
   5   1   4       28.46       28.42      0.30 o
   6   1   4      126.72      131.49      1.15 o
   7   1   4       50.27       50.47      0.46 o
   8   1   4      205.74      211.54      1.72 o
   9   1   4       67.19       67.68      0.63 o
  10   1   4       85.90       85.56      0.80 o
  11   1   4       65.73       66.22      0.69 o
  12   1   4       22.00       22.14      0.28 o
  13   1   4       64.71       61.78      0.71 o
  14   1   4       21.95       20.89      0.29 o
  15   1   4        2.51        2.61      0.13 o
  16   1   4       18.72       18.27      0.29 o
  17   1   4       10.84       10.64      0.23 o
  18   1   4        4.58        4.64      0.20 o
  19   1   4        0.11        0.48      0.17 o
  20   1   4        9.73       10.44      0.26 o
  21   1   4        1.01        1.26      0.19 o
  22   1   4        1.28        1.74      0.22 o
 -25   2   4        1.23        1.16      0.25 o
 -23   2   4        2.72        2.90      0.23 o
 -22   2   4        2.50        3.38      0.19 o
 -21   2   4        1.03        1.35      0.16 o
 -19   2   4        8.47        8.70      0.22 o
 -18   2   4        7.63        7.73      0.19 o
 -17   2   4       16.27       16.44      0.28 o
 -16   2   4        6.43        6.29      0.16 o
 -15   2   4       47.62       48.05      0.57 o
 -14   2   4       47.16       46.40      0.58 o
 -13   2   4       35.51       35.10      0.41 o
 -12   2   4       42.93       43.22      0.50 o
 -11   2   4        0.04        0.19      0.07 o
 -10   2   4      138.05      137.67      1.22 o
  -9   2   4       69.48       72.41      0.65 o
  -8   2   4      189.00      194.05      1.59 o
  -7   2   4      144.73      147.53      1.15 o
  -6   2   4       35.11       35.29      0.34 o
  -5   2   4      347.98      346.24      2.78 o
  -4   2   4      234.76      240.44      1.83 o
  -3   2   4      129.31      130.72      1.06 o
  -2   2   4      238.14      241.42      1.96 o
  -1   2   4      234.53      240.53      1.95 o
   0   2   4      250.66      254.77      2.20 o
   1   2   4     2315.48     2279.93     22.82 o
   2   2   4      131.28      137.10      1.22 o
   3   2   4       64.33       68.06      0.62 o
   4   2   4        2.84        2.90      0.07 o
   5   2   4       17.67       18.85      0.20 o
   6   2   4      131.66      133.14      1.11 o
   7   2   4        0.70        0.97      0.07 o
   8   2   4       41.04       43.89      0.43 o
   9   2   4       21.51       22.53      0.26 o
  10   2   4       16.98       16.44      0.22 o
  11   2   4       10.46       10.54      0.17 o
  12   2   4        1.81        1.84      0.10 o
  13   2   4        3.22        3.19      0.14 o
  14   2   4       37.30       36.26      0.46 o
  15   2   4        8.06        7.93      0.19 o
  16   2   4        2.07        2.03      0.15 o
  17   2   4        2.58        2.71      0.16 o
  18   2   4        2.05        2.22      0.17 o
  19   2   4        3.39        4.26      0.23 o
  20   2   4        1.61        1.93      0.19 o
  21   2   4        7.03        7.83      0.26 o
  22   2   4        0.39        0.77      0.22 o
  23   2   4        1.19        1.06      0.26 o
 -24   3   4        0.84        0.77      0.24 o
 -23   3   4        5.78        5.70      0.26 o
 -22   3   4        0.23        0.68      0.24 o
 -21   3   4        0.70        1.26      0.19 o
 -20   3   4        3.47        3.96      0.23 o
 -19   3   4        8.54        8.89      0.26 o
 -18   3   4        6.59        6.38      0.20 o
 -17   3   4        6.24        6.58      0.20 o
 -16   3   4        3.43        3.67      0.15 o
 -15   3   4       17.50       17.50      0.27 o
 -14   3   4       94.59       95.81      1.12 o
 -13   3   4       81.69       80.24      0.93 o
 -12   3   4       18.38       18.27      0.24 o
 -11   3   4       23.36       24.07      0.29 o
 -10   3   4        9.54        9.38      0.13 o
  -9   3   4       79.15       81.21      0.76 o
  -8   3   4       92.05       93.29      0.82 o
  -7   3   4        2.63        2.51      0.06 o
  -6   3   4       74.28       73.95      0.64 o
  -5   3   4      173.36      173.16      1.37 o
  -4   3   4      235.00      232.13      1.77 o
  -3   3   4      426.64      425.68      3.41 o
  -2   3   4      294.53      290.83      2.58 o
  -1   3   4      151.19      151.50      1.36 o
   0   3   4       60.08       59.08      0.57 o
   1   3   4       55.73       59.08      0.60 o
   2   3   4      202.71      198.79      1.69 o
   3   3   4       20.65       19.43      0.22 o
   4   3   4       99.90      104.51      0.94 o
   5   3   4      151.70      150.92      1.33 o
   6   3   4       79.66       81.32      0.78 o
   7   3   4      168.56      168.51      1.48 o
   8   3   4        0.18        0.19      0.07 o
   9   3   4       21.47       22.04      0.27 o
  10   3   4       92.47       91.36      0.98 o
  11   3   4        2.43        2.42      0.10 o
  12   3   4        1.92        1.84      0.12 o
  13   3   4       17.05       17.11      0.27 o
  14   3   4        9.86        9.57      0.20 o
  15   3   4        2.47        2.71      0.16 o
  16   3   4        1.52        1.74      0.15 o
  17   3   4        6.45        6.38      0.22 o
  18   3   4        4.18        4.16      0.21 o
  19   3   4        3.84        4.16      0.21 o
  20   3   4        1.46        1.64      0.21 o
  21   3   4        1.61        2.03      0.23 o
  22   3   4        1.09        1.55      0.25 o
  23   3   4        0.40        0.87      0.33 o
 -23   4   4        1.11        1.64      0.32 o
 -22   4   4        2.40        3.00      0.22 o
 -21   4   4        1.70        2.51      0.23 o
 -20   4   4        6.25        7.06      0.27 o
 -19   4   4        0.42        0.48      0.19 o
 -18   4   4        8.07        8.60      0.26 o
 -17   4   4        1.89        2.03      0.17 o
 -16   4   4        5.83        6.19      0.19 o
 -15   4   4       20.91       20.59      0.36 o
 -14   4   4       12.44       12.66      0.25 o
 -13   4   4       94.50       96.68      1.20 o
 -12   4   4       33.03       32.49      0.45 o
 -11   4   4       18.08       18.27      0.28 o
 -10   4   4        6.32        5.99      0.13 o
  -9   4   4       33.98       35.29      0.43 o
  -8   4   4       34.72       34.61      0.39 o
  -7   4   4       41.54       42.64      0.45 o
  -6   4   4       62.36       63.14      0.64 o
  -5   4   4       66.40       67.30      0.65 o
  -4   4   4      114.98      114.87      1.10 o
  -3   4   4       25.70       24.17      0.28 o
  -2   4   4       97.24       94.55      0.94 o
  -1   4   4       66.03       64.87      0.67 o
   0   4   4      144.31      143.85      1.67 o
   1   4   4       58.67       61.01      0.80 o
   2   4   4      103.38      106.06      1.22 o
   3   4   4      108.77      105.20      1.17 o
   4   4   4       14.56       14.21      0.19 o
   5   4   4       83.42       82.56      0.86 o
   6   4   4        9.49        9.18      0.15 o
   7   4   4       13.22       13.54      0.20 o
   8   4   4       37.28       37.80      0.46 o
   9   4   4       11.39       11.31      0.19 o
  10   4   4        1.00        0.97      0.10 o
  11   4   4       12.41       11.51      0.21 o
  12   4   4       34.33       34.32      0.47 o
  13   4   4        1.71        1.64      0.13 o
  14   4   4       33.82       32.20      0.48 o
  15   4   4       21.22       20.11      0.34 o
  16   4   4        7.07        6.67      0.24 o
  17   4   4        3.19        3.58      0.20 o
  19   4   4        0.72        1.16      0.23 o
  22   4   4        1.16        1.74      0.31 o
 -23   5   4        1.70        2.42      0.40 o
 -22   5   4        1.39        1.55      0.27 o
 -21   5   4        0.62        0.77      0.27 o
 -20   5   4        3.01        3.87      0.27 o
 -19   5   4        0.84        1.35      0.21 o
 -18   5   4        0.26        0.58      0.21 o
 -17   5   4        0.52        0.68      0.18 o
 -16   5   4        6.39        6.48      0.23 o
 -15   5   4       10.71       11.60      0.27 o
 -14   5   4        9.38        9.76      0.22 o
 -13   5   4       24.44       24.94      0.41 o
 -12   5   4       13.10       14.02      0.29 o
 -10   5   4        9.83        9.67      0.20 o
  -9   5   4       11.88       11.89      0.20 o
  -8   5   4       28.01       28.62      0.40 o
  -7   5   4        5.07        5.41      0.14 o
  -6   5   4        2.25        2.32      0.08 o
  -5   5   4       36.74       37.51      0.63 o
  -4   5   4      205.76      197.04      2.15 o
  -3   5   4      127.17      129.27      1.45 o
  -2   5   4        2.38        2.13      0.07 o
  -1   5   4       46.66       46.12      0.79 o
   0   5   4       69.17       71.46      1.16 o
   1   5   4        9.76        8.89      0.23 o
   2   5   4        2.09        1.93      0.13 o
   3   5   4        1.46        1.55      0.11 o
   4   5   4       32.83       33.55      0.55 o
   5   5   4       66.72       63.32      0.92 o
   6   5   4       51.24       49.69      0.71 o
   7   5   4       46.82       44.96      0.62 o
   8   5   4       14.08       13.73      0.23 o
   9   5   4        8.26        8.12      0.20 o
  10   5   4       11.25       11.02      0.24 o
  11   5   4       17.93       17.31      0.31 o
  12   5   4        5.20        5.03      0.19 o
  13   5   4       31.55       29.78      0.47 o
  14   5   4        3.16        3.09      0.17 o
  15   5   4       11.19       10.83      0.28 o
  16   5   4        2.27        2.42      0.23 o
  17   5   4        1.27        1.45      0.21 o
  18   5   4        0.31        0.58      0.25 o
  19   5   4        2.24        2.51      0.27 o
  20   5   4        6.21        6.77      0.35 o
 -22   6   4        1.33        1.55      0.39 o
 -21   6   4        4.71        5.03      0.36 o
 -20   6   4        1.32        1.74      0.29 o
 -19   6   4        6.25        6.77      0.31 o
 -18   6   4        1.61        2.22      0.27 o
 -17   6   4        3.09        3.48      0.26 o
 -16   6   4        1.86        2.42      0.22 o
 -15   6   4        0.76        0.97      0.20 o
 -14   6   4        1.42        1.55      0.19 o
 -13   6   4        4.65        4.64      0.20 o
 -12   6   4       11.26       11.12      0.28 o
 -11   6   4        8.47        8.51      0.24 o
 -10   6   4        0.47        0.48      0.14 o
  -9   6   4       15.21       15.28      0.33 o
  -8   6   4       27.33       26.39      0.46 o
  -7   6   4       44.21       42.83      0.79 o
  -6   6   4       35.49       34.52      0.57 o
  -5   6   4       16.21       15.08      0.25 o
  -4   6   4        1.39        1.84      0.10 o
  -3   6   4       76.71       73.67      2.03 o
  -2   6   4       15.20       14.31      0.35 o
  -1   6   4       37.45       37.71      0.88 o
   0   6   4       38.90       39.54      0.93 o
   1   6   4       60.55       61.49      1.43 o
   2   6   4        0.96        0.97      0.12 o
   3   6   4        5.04        5.12      0.19 o
   4   6   4       36.00       34.81      0.70 o
   5   6   4       23.50       24.46      0.54 o
   6   6   4        4.32        4.06      0.18 o
   7   6   4       72.10       74.63      1.43 o
   8   6   4        3.01        3.00      0.18 o
   9   6   4       28.95       30.07      0.57 o
  10   6   4        8.73        8.89      0.25 o
  11   6   4        3.10        3.19      0.18 o
  12   6   4       42.13       40.61      0.71 o
  13   6   4        2.12        2.22      0.24 o
  14   6   4        0.94        1.26      0.24 o
  15   6   4        2.27        2.61      0.24 o
  16   6   4        0.87        1.16      0.22 o
  17   6   4        3.91        4.16      0.31 o
  18   6   4        0.80        0.97      0.28 o
  19   6   4        0.20        0.87      0.29 o
  20   6   4        1.10        1.93      0.35 o
 -20   7   4        1.56        1.93      0.52 o
 -19   7   4        2.00        2.03      0.32 o
 -18   7   4        2.75        2.80      0.30 o
 -17   7   4       13.73       14.70      0.45 o
 -16   7   4        0.61        0.58      0.25 o
 -15   7   4        4.11        3.96      0.32 o
 -14   7   4        1.58        1.84      0.25 o
 -13   7   4        3.59        3.58      0.26 o
 -12   7   4        7.78        7.64      0.32 o
 -11   7   4        0.70        0.58      0.22 o
 -10   7   4        5.56        5.99      0.28 o
  -9   7   4        8.38        8.89      0.34 o
  -8   7   4        5.37        5.51      0.27 o
  -7   7   4        2.85        3.09      0.22 o
  -6   7   4        8.96        8.22      0.31 o
  -5   7   4       22.11       23.79      0.90 o
  -4   7   4       11.66       13.54      0.71 o
  -3   7   4       12.75       12.86      0.66 o
  -1   7   4       46.87       43.50      1.76 o
   0   7   4       10.22        6.77      0.28 o
   1   7   4       28.88       24.85      0.67 o
   2   7   4       15.64       14.89      0.43 o
   3   7   4       36.66       35.00      0.94 o
   4   7   4        7.45        7.15      0.31 o
   5   7   4        9.22        9.67      0.36 o
   6   7   4       22.58       22.24      0.58 o
   7   7   4        2.12        1.93      0.21 o
   8   7   4        7.45        7.73      0.33 o
   9   7   4        1.89        2.13      0.23 o
  10   7   4       26.27       25.42      0.67 o
  11   7   4       12.79       12.38      0.42 o
  12   7   4        3.76        3.67      0.31 o
  13   7   4        0.47        0.68      0.30 o
  14   7   4        1.71        2.42      0.28 o
  15   7   4        2.68        3.09      0.31 o
  16   7   4        0.34        0.97      0.33 o
  17   7   4        2.19        3.00      0.36 o
  18   7   4        1.67        2.03      0.34 o
  19   7   4        4.61        3.00      0.66 o
 -18   8   4        2.69        2.13      0.63 o
 -16   8   4        3.07        3.77      0.55 o
 -15   8   4        3.88        3.96      0.37 o
 -14   8   4        0.58        0.87      0.31 o
 -13   8   4        0.79        1.06      0.31 o
 -12   8   4        4.76        4.74      0.36 o
 -11   8   4        3.80        3.38      0.30 o
 -10   8   4       19.11       17.98      0.78 o
  -9   8   4        6.97        6.09      0.46 o
  -8   8   4        6.95        7.93      0.47 o
  -7   8   4        9.97        9.28      0.54 o
  -6   8   4       11.41       10.44      0.56 o
  -5   8   4        6.97        8.02      0.69 o
  -4   8   4        0.72        1.26      0.26 o
  -3   8   4       10.15       11.51      0.84 o
  -2   8   4        1.13        1.45      0.38 o
  -1   8   4        1.13        2.03      0.47 o
   1   8   4       14.70       16.34      1.10 o
   2   8   4       51.02       48.24      1.94 o
   3   8   4        3.58        4.54      0.54 o
   4   8   4        0.83        1.64      0.38 o
   6   8   4        5.48        5.03      0.30 o
   8   8   4        1.82        1.64      0.30 o
   9   8   4        3.46        3.67      0.34 o
  10   8   4        2.85        2.32      0.31 o
  11   8   4        2.16        2.22      0.34 o
  12   8   4        3.15        3.58      0.42 o
  13   8   4        8.46        8.22      0.50 o
  14   8   4        1.63        1.45      0.31 o
  15   8   4        0.93        1.35      0.31 o
  17   8   4        1.28        2.71      0.67 o
 -14   9   4        1.57        2.51      0.88 o
 -13   9   4        3.23        3.77      0.79 o
 -11   9   4        1.97        2.32      0.75 o
  -9   9   4       15.25       18.27      1.49 o
  -8   9   4        1.85        3.00      0.75 o
  -6   9   4        1.13        1.16      0.43 o
   0   9   4        8.51        6.67      0.63 o
   2   9   4        8.55        8.70      0.74 o
   3   9   4        1.21        1.26      0.49 o
   4   9   4        0.93        1.26      0.59 o
   5   9   4        1.59        2.80      0.73 o
   6   9   4        1.53        1.45      0.71 o
   9   9   4        1.44        2.42      0.51 o
  11   9   4        2.71        3.00      0.53 o
  12   9   4        1.54        1.84      0.55 o
   6  10   4        3.50        4.16      0.62 o
   7  10   4        1.99        1.26      0.49 o
   8  10   4        1.32        1.84      0.72 o
 -25   0   5        0.28        0.87      0.37 o
 -22   0   5        6.55        7.25      0.34 o
 -21   0   5        7.69        9.28      0.37 o
 -20   0   5        8.46        9.09      0.37 o
 -19   0   5        0.11        0.39      0.18 o
 -18   0   5        2.70        2.90      0.19 o
 -17   0   5        0.99        1.16      0.20 o
 -16   0   5       12.45       11.70      0.34 o
 -15   0   5        7.11        6.77      0.20 o
 -14   0   5        6.64        6.48      0.19 o
 -13   0   5       10.48       10.73      0.23 o
 -12   0   5        4.84        4.74      0.15 o
 -11   0   5       26.54       27.36      0.41 o
 -10   0   5        4.60        4.35      0.14 o
  -9   0   5      222.69      218.90      2.41 o
  -8   0   5      141.75      144.26      1.61 o
  -7   0   5       69.17       72.51      0.80 o
  -6   0   5       66.82       69.23      0.88 o
  -5   0   5        5.09        5.32      0.12 o
  -4   0   5      193.99      201.01      2.20 o
  -3   0   5      842.85      836.71      9.27 o
  -2   0   5     1626.95     1691.05     19.97 o
  -1   0   5     1830.34     1816.37     20.70 o
   0   0   5      446.61      445.34      4.81 o
   1   0   5      264.34      281.35      3.10 o
   2   0   5       60.74       65.74      0.83 o
   3   0   5      192.71      198.40      2.27 o
   4   0   5      624.39      637.93      7.25 o
   5   0   5       48.67       51.63      0.71 o
   6   0   5      380.89      381.41      4.19 o
   7   0   5       30.68       33.45      0.48 o
   8   0   5        2.85        3.09      0.12 o
   9   0   5       37.85       39.35      0.58 o
  10   0   5       15.05       16.72      0.31 o
  11   0   5      105.65      110.32      1.63 o
  12   0   5        2.40        2.71      0.16 o
  13   0   5        8.41        8.32      0.25 o
  14   0   5        3.98        4.64      0.20 o
  15   0   5       67.21       62.56      1.03 o
  16   0   5        0.63        0.68      0.17 o
  17   0   5        0.45        0.68      0.19 o
  19   0   5        1.46        1.74      0.30 o
  20   0   5        2.22        2.80      0.28 o
  22   0   5        0.61        0.87      0.28 o
 -25   1   5        0.98        1.35      0.24 o
 -24   1   5        0.40        0.68      0.23 o
 -23   1   5        7.38        8.32      0.24 o
 -22   1   5        0.81        1.26      0.18 o
 -21   1   5        4.18        5.03      0.25 o
 -20   1   5        1.68        2.03      0.17 o
 -19   1   5        0.26        0.68      0.15 o
 -18   1   5        0.89        1.06      0.14 o
 -17   1   5        4.57        4.26      0.15 o
 -16   1   5       10.37       10.06      0.19 o
 -15   1   5        2.60        2.42      0.13 o
 -14   1   5        6.44        6.67      0.14 o
 -13   1   5       19.71       19.63      0.24 o
 -12   1   5       52.11       52.40      0.56 o
 -11   1   5       32.25       33.26      0.35 o
 -10   1   5        7.75        7.83      0.13 o
  -9   1   5      126.16      128.69      1.09 o
  -8   1   5      102.88      104.61      0.82 o
  -7   1   5      199.90      199.45      1.56 o
  -6   1   5       18.34       18.27      0.19 o
  -5   1   5      123.01      128.40      1.09 o
  -4   1   5       24.04       25.04      0.26 o
  -3   1   5      468.63      471.22      3.71 o
  -2   1   5       84.50       88.56      0.76 o
  -1   1   5       80.62       83.73      0.70 o
   0   1   5       35.35       35.10      0.33 o
   1   1   5       18.22       19.15      0.19 o
   2   1   5      377.68      382.29      3.08 o
   3   1   5      526.36      533.20      4.36 o
   4   1   5      251.87      252.45      2.22 o
   5   1   5      330.14      327.93      2.60 o
   6   1   5       60.00       61.11      0.55 o
   7   1   5       88.67       93.50      0.82 o
   8   1   5       82.08       84.02      0.74 o
   9   1   5       23.20       24.46      0.28 o
  10   1   5       51.12       51.34      0.55 o
  11   1   5       30.93       31.32      0.36 o
  12   1   5       25.44       26.20      0.32 o
  13   1   5       17.11       16.92      0.26 o
  14   1   5       15.31       15.08      0.24 o
  15   1   5        4.22        4.06      0.16 o
  16   1   5        2.81        2.80      0.14 o
  17   1   5        1.38        1.45      0.15 o
  18   1   5        2.05        2.32      0.19 o
  19   1   5        3.41        4.06      0.22 o
  20   1   5        1.24        1.93      0.19 o
  21   1   5        1.62        1.84      0.19 o
  22   1   5        0.85        1.06      0.21 o
  23   1   5        1.93        2.32      0.25 o
 -25   2   5        2.55        2.13      0.29 o
 -24   2   5        1.21        1.64      0.20 o
 -22   2   5        5.92        6.96      0.23 o
 -21   2   5        2.53        3.00      0.20 o
 -20   2   5        0.20        0.48      0.16 o
 -19   2   5        0.56        0.97      0.15 o
 -18   2   5        7.57        8.02      0.19 o
 -17   2   5       21.73       21.08      0.32 o
 -16   2   5       11.71       11.99      0.22 o
 -15   2   5       47.52       47.66      0.60 o
 -14   2   5        8.56        8.41      0.17 o
 -13   2   5       86.05       86.34      0.91 o
 -12   2   5       60.76       59.85      0.64 o
 -11   2   5       85.24       85.17      0.87 o
 -10   2   5       91.76       90.78      0.82 o
  -9   2   5       12.36       12.28      0.15 o
  -8   2   5       21.26       21.47      0.22 o
  -7   2   5       27.07       29.30      0.28 o
  -6   2   5      241.43      239.10      1.82 o
  -5   2   5       35.54       34.90      0.31 o
  -4   2   5       57.95       59.75      0.52 o
  -3   2   5       72.36       72.71      0.64 o
  -2   2   5        5.14        5.90      0.08 o
  -1   2   5       13.24       12.76      0.15 o
   0   2   5       69.40       69.51      0.61 o
   1   2   5       64.37       64.87      0.59 o
   2   2   5      141.15      143.85      1.27 o
   3   2   5      327.99      329.68      2.82 o
   4   2   5       88.16       86.52      0.75 o
   5   2   5       77.67       80.54      0.69 o
   6   2   5       61.35       65.55      0.61 o
   7   2   5       95.19       94.07      0.86 o
   8   2   5       24.41       25.52      0.28 o
   9   2   5       15.32       14.70      0.20 o
  10   2   5       99.52       98.90      1.04 o
  11   2   5       31.93       32.29      0.38 o
  12   2   5       27.18       26.97      0.34 o
  13   2   5       13.46       13.54      0.22 o
  14   2   5        1.58        1.55      0.12 o
  15   2   5        5.94        5.80      0.17 o
  16   2   5       13.01       13.15      0.25 o
  17   2   5        3.72        3.77      0.18 o
  18   2   5        5.56        5.41      0.18 o
  19   2   5        0.64        0.77      0.19 o
  20   2   5        1.55        1.74      0.21 o
  21   2   5        0.45        0.58      0.21 o
  22   2   5        0.44        0.77      0.22 o
  23   2   5        1.30        1.84      0.25 o
 -24   3   5        0.28        0.68      0.24 o
 -23   3   5        0.90        1.06      0.27 o
 -22   3   5        1.49        2.13      0.19 o
 -21   3   5        5.50        5.99      0.24 o
 -19   3   5        4.63        4.83      0.21 o
 -18   3   5        1.98        2.32      0.17 o
 -17   3   5       14.89       15.86      0.28 o
 -16   3   5       49.28       49.30      0.59 o
 -15   3   5        0.86        0.97      0.13 o
 -14   3   5      100.42       99.58      1.18 o
 -13   3   5       14.85       14.31      0.22 o
 -12   3   5       43.48       42.54      0.47 o
 -11   3   5       89.40       90.29      0.95 o
 -10   3   5        1.94        2.03      0.08 o
  -9   3   5       19.66       19.43      0.23 o
  -8   3   5        2.51        2.90      0.08 o
  -7   3   5        5.93        5.61      0.09 o
  -6   3   5      118.84      122.69      1.05 o
  -5   3   5       85.80       87.11      0.75 o
  -4   3   5      108.39      108.10      0.88 o
  -3   3   5        5.33        5.51      0.08 o
  -2   3   5      169.99      168.03      1.45 o
  -1   3   5      111.19      114.66      1.01 o
   0   3   5       23.10       21.47      0.23 o
   1   3   5      154.79      156.53      1.38 o
   2   3   5       39.88       41.09      0.39 o
   3   3   5      172.95      176.54      1.49 o
   4   3   5        2.79        2.90      0.08 o
   5   3   5       10.54       11.22      0.15 o
   6   3   5       38.27       39.84      0.41 o
   7   3   5       44.63       46.50      0.50 o
   8   3   5       11.41       11.41      0.15 o
   9   3   5        4.99        5.32      0.12 o
  10   3   5       27.81       27.08      0.33 o
  11   3   5        2.07        2.22      0.11 o
  12   3   5        3.77        3.77      0.13 o
  13   3   5       13.36       13.15      0.24 o
  14   3   5       37.90       36.16      0.48 o
  15   3   5        6.93        6.87      0.20 o
  16   3   5       15.53       14.89      0.28 o
  17   3   5        2.60        2.71      0.19 o
  18   3   5        1.39        1.55      0.22 o
  19   3   5        1.20        1.74      0.21 o
  20   3   5        1.12        1.55      0.20 o
  21   3   5        0.28        0.68      0.23 o
 -23   4   5        1.71        2.22      0.28 o
 -22   4   5        2.52        3.29      0.24 o
 -21   4   5        3.61        4.64      0.25 o
 -20   4   5        1.90        2.42      0.22 o
 -19   4   5        0.26        0.68      0.21 o
 -18   4   5        0.19        0.48      0.18 o
 -17   4   5        2.11        2.32      0.18 o
 -16   4   5        2.46        2.61      0.15 o
 -15   4   5       11.80       11.51      0.23 o
 -14   4   5        4.92        4.93      0.17 o
 -13   4   5       30.59       30.55      0.43 o
 -12   4   5       22.44       22.72      0.32 o
 -11   4   5       16.04       16.05      0.23 o
 -10   4   5       30.95       30.07      0.36 o
  -9   4   5        5.11        5.32      0.12 o
  -8   4   5       90.98       90.50      0.97 o
  -7   4   5       80.99       79.85      0.79 o
  -6   4   5       81.69       81.12      0.85 o
  -5   4   5       74.34       74.73      0.73 o
  -4   4   5       24.45       25.04      0.30 o
  -3   4   5        3.07        3.38      0.08 o
  -2   4   5       68.22       71.54      0.73 o
  -1   4   5       75.42       74.73      0.73 o
   0   4   5      282.80      279.12      2.46 o
   1   4   5       44.69       44.18      0.56 o
   2   4   5      140.78      144.92      1.54 o
   3   4   5       21.74       21.94      0.26 o
   4   4   5       20.83       21.27      0.27 o
   5   4   5       27.07       27.85      0.34 o
   6   4   5       77.47       74.92      0.78 o
   7   4   5       32.74       31.52      0.41 o
   8   4   5       51.87       50.66      0.62 o
   9   4   5       88.10       87.11      1.01 o
  10   4   5       17.84       17.21      0.27 o
  11   4   5        8.16        7.93      0.18 o
  12   4   5       32.98       31.04      0.45 o
  13   4   5        3.52        3.19      0.14 o
  14   4   5       19.94       18.76      0.33 o
  15   4   5       10.65       10.25      0.24 o
  16   4   5        2.69        2.71      0.20 o
  17   4   5        9.33        9.67      0.28 o
  18   4   5        0.36        0.58      0.20 o
  19   4   5        2.37        2.71      0.25 o
  20   4   5        0.41        0.77      0.23 o
  21   4   5        0.64        1.06      0.29 o
  22   4   5        1.47        1.55      0.33 o
 -21   5   5        1.28        2.13      0.32 o
 -20   5   5        2.48        2.90      0.22 o
 -19   5   5        3.27        4.06      0.24 o
 -18   5   5        0.94        1.16      0.23 o
 -17   5   5        0.25        0.48      0.19 o
 -16   5   5        1.65        1.84      0.18 o
 -15   5   5        3.56        3.77      0.18 o
 -14   5   5        5.08        5.51      0.19 o
 -13   5   5        6.11        6.19      0.22 o
 -12   5   5       23.13       23.01      0.37 o
 -11   5   5       24.93       25.24      0.38 o
 -10   5   5       18.13       18.27      0.29 o
  -9   5   5       92.19       89.72      1.15 o
  -8   5   5        9.08        9.57      0.20 o
  -7   5   5      130.82      134.69      1.64 o
  -6   5   5       15.31       15.66      0.26 o
  -5   5   5       89.99       89.05      1.21 o
  -4   5   5        6.26        6.67      0.13 o
  -3   5   5       64.53       62.17      0.79 o
  -2   5   5       24.14       23.30      0.32 o
  -1   5   5        1.74        1.84      0.09 o
   0   5   5       19.78       19.73      0.36 o
   1   5   5      111.04      107.79      1.69 o
   2   5   5       13.35       13.73      0.28 o
   3   5   5       14.38       14.80      0.33 o
   4   5   5        5.20        5.12      0.12 o
   5   5   5       58.25       57.23      0.85 o
   6   5   5        4.91        4.64      0.11 o
   7   5   5       30.56       29.40      0.43 o
   8   5   5        8.30        8.60      0.20 o
   9   5   5       16.32       15.66      0.29 o
  10   5   5       10.72       10.64      0.24 o
  11   5   5       41.51       40.12      0.59 o
  12   5   5        9.03        8.22      0.21 o
  13   5   5        2.54        2.32      0.16 o
  14   5   5        4.25        3.77      0.18 o
  15   5   5        4.63        4.64      0.21 o
  16   5   5        0.59        0.87      0.22 o
  17   5   5        1.77        1.84      0.19 o
  18   5   5        0.73        1.16      0.27 o
  19   5   5        2.66        4.45      0.35 o
  20   5   5        0.22        0.97      0.33 o
 -22   6   5        1.70        2.80      0.44 o
 -21   6   5        2.54        2.90      0.29 o
 -20   6   5        2.48        3.00      0.27 o
 -19   6   5        3.75        4.35      0.34 o
 -18   6   5        2.26        3.00      0.28 o
 -17   6   5        0.42        0.58      0.25 o
 -15   6   5       16.89       16.82      0.48 o
 -14   6   5        1.04        1.26      0.21 o
 -13   6   5       21.64       21.08      0.42 o
 -12   6   5        1.94        2.61      0.19 o
 -11   6   5        1.04        1.06      0.15 o
 -10   6   5       20.00       19.43      0.40 o
  -9   6   5        4.93        4.74      0.18 o
  -8   6   5       16.93       17.01      0.37 o
  -7   6   5        3.82        4.06      0.15 o
  -6   6   5        3.63        3.87      0.12 o
  -5   6   5       11.33       11.22      0.23 o
  -4   6   5       46.62       45.25      0.75 o
  -3   6   5        2.32        2.32      0.10 o
  -2   6   5       69.80       68.84      1.60 o
  -1   6   5        7.12        6.67      0.19 o
   0   6   5        4.15        3.96      0.17 o
   1   6   5       25.25       24.36      0.53 o
   2   6   5        5.28        5.32      0.19 o
   4   6   5       29.55       29.19      0.61 o
   5   6   5        2.49        2.61      0.21 o
   6   6   5       11.93       12.57      0.33 o
   7   6   5        0.89        1.16      0.17 o
   8   6   5        6.71        6.77      0.22 o
   9   6   5        3.94        4.26      0.20 o
  10   6   5       22.30       23.59      0.47 o
  11   6   5        5.99        6.19      0.24 o
  12   6   5       12.75       13.15      0.36 o
  13   6   5        5.43        5.90      0.29 o
  14   6   5        0.29        0.68      0.27 o
  15   6   5        0.90        1.35      0.28 o
  16   6   5        1.27        1.55      0.24 o
  17   6   5        0.90        1.55      0.27 o
  20   6   5        0.01        0.97      0.31 o
 -20   7   5        3.76        5.03      0.71 o
 -19   7   5        2.44        2.61      0.32 o
 -17   7   5        5.21        6.48      0.35 o
 -16   7   5        4.63        4.54      0.32 o
 -15   7   5        5.50        5.80      0.34 o
 -14   7   5        6.17        6.48      0.31 o
 -13   7   5        9.72       10.44      0.37 o
 -12   7   5        0.95        1.26      0.23 o
 -11   7   5        2.22        2.42      0.24 o
 -10   7   5       10.66       11.12      0.36 o
  -9   7   5        7.53        7.93      0.32 o
  -8   7   5       22.96       22.04      0.55 o
  -7   7   5        0.72        0.68      0.16 o
  -6   7   5       12.31       13.54      0.46 o
  -5   7   5        2.06        2.42      0.23 o
  -4   7   5        1.07        1.45      0.25 o
  -3   7   5       14.17       15.18      0.59 o
  -2   7   5       12.76       13.05      0.61 o
  -1   7   5       18.77       14.99      0.47 o
   0   7   5       13.04       10.73      0.34 o
   1   7   5       44.99       41.29      1.06 o
   2   7   5        1.91        1.74      0.19 o
   3   7   5        2.75        2.80      0.20 o
   4   7   5       12.45       12.47      0.42 o
   5   7   5        9.63       10.34      0.34 o
   6   7   5        9.77        9.38      0.35 o
   7   7   5        6.25        6.77      0.31 o
   8   7   5       20.91       20.79      0.65 o
   9   7   5        6.75        6.87      0.27 o
  10   7   5        1.24        1.84      0.23 o
  11   7   5       11.42       12.57      0.50 o
  12   7   5        5.32        5.70      0.33 o
  13   7   5        4.54        4.54      0.29 o
  14   7   5        0.52        0.68      0.28 o
  15   7   5        1.06        0.97      0.28 o
  16   7   5        0.75        1.16      0.27 o
  17   7   5        1.45        1.93      0.33 o
  18   7   5        0.81        1.45      0.41 o
 -18   8   5        1.11        1.74      0.68 o
 -16   8   5        2.36        2.71      0.54 o
 -15   8   5        5.64        6.87      0.52 o
 -14   8   5        6.32        5.99      0.40 o
 -13   8   5        2.09        1.74      0.30 o
 -12   8   5        0.95        1.26      0.32 o
 -11   8   5        3.78        3.67      0.32 o
 -10   8   5       12.08       12.38      0.61 o
  -9   8   5        5.78        6.29      0.44 o
  -8   8   5        6.77        7.15      0.45 o
  -7   8   5        6.77        7.25      0.42 o
  -6   8   5        1.84        2.42      0.32 o
  -5   8   5        9.35        9.28      0.52 o
  -4   8   5        8.03        8.32      0.45 o
  -3   8   5       27.19       27.65      1.76 o
  -2   8   5        0.74        0.97      0.43 o
  -1   8   5       31.06       31.32      2.01 o
   0   8   5       16.63       18.27      1.29 o
   1   8   5        0.55        0.87      0.35 o
   2   8   5       33.50       32.20      1.37 o
   3   8   5        9.09        9.47      0.61 o
   4   8   5        3.87        3.09      0.28 o
   5   8   5       15.66       13.15      0.44 o
   6   8   5        2.74        2.51      0.30 o
   7   8   5        6.49        5.70      0.37 o
   9   8   5        6.19        5.61      0.35 o
  10   8   5        0.66        0.77      0.28 o
  12   8   5        1.39        1.55      0.34 o
  15   8   5        1.19        0.97      0.37 o
  16   8   5        2.31        2.32      0.72 o
 -12   9   5        2.86        2.90      0.81 o
 -11   9   5        1.12        3.19      0.77 o
 -10   9   5        1.07        1.84      0.59 o
  -9   9   5        3.25        4.54      0.78 o
  -8   9   5        1.17        2.32      0.75 o
   0   9   5        5.73        5.32      0.67 o
   1   9   5        6.12        4.64      0.71 o
   2   9   5        7.34        7.45      0.62 o
   3   9   5        1.16        2.03      0.54 o
   4   9   5       11.90       12.47      1.01 o
   5   9   5        1.84        3.09      0.73 o
   6   9   5        3.44        4.06      0.56 o
   7   9   5        5.02        5.80      0.66 o
   8   9   5        5.96        7.25      0.88 o
   9   9   5        0.96        1.06      0.46 o
  10   9   5        4.62        4.83      0.64 o
  11   9   5        0.18        2.03      0.50 o
  12   9   5        1.66        1.45      0.55 o
   4  10   5        2.22        2.51      0.61 o
   7  10   5        0.67        1.45      0.62 o
   8  10   5        1.53        2.61      0.64 o
   9  10   5        2.20        4.64      0.82 o
  10  10   5        2.27        2.22      0.76 o
 -24   0   6        1.72        1.93      0.31 o
 -22   0   6        2.42        2.90      0.29 o
 -21   0   6        4.86        6.09      0.33 o
 -20   0   6        0.20        0.48      0.22 o
 -19   0   6       10.78       10.93      0.31 o
 -17   0   6        2.23        2.42      0.24 o
 -16   0   6        1.40        1.45      0.16 o
 -15   0   6       82.79       80.43      1.25 o
 -14   0   6       10.95       11.41      0.24 o
 -13   0   6        4.71        4.64      0.16 o
 -12   0   6       47.24       46.89      0.70 o
 -11   0   6       59.27       59.17      0.79 o
 -10   0   6      179.84      182.44      2.02 o
  -9   0   6      520.72      512.34      5.61 o
  -8   0   6       33.59       36.84      0.43 o
  -7   0   6      634.80      648.35      6.81 o
  -6   0   6      348.71      337.51      3.97 o
  -5   0   6      360.43      349.43      4.04 o
  -4   0   6      100.74       91.76      1.13 o
  -3   0   6       21.99       23.50      0.34 o
  -2   0   6      431.37      431.01      4.82 o
  -1   0   6     1688.51     1685.47     19.22 o
   0   0   6       39.72       41.38      0.54 o
   1   0   6      466.92      473.53      5.31 o
   2   0   6       96.40      104.41      1.27 o
   3   0   6      101.92       99.88      1.22 o
   4   0   6       45.43       47.37      0.65 o
   6   0   6       16.52       16.63      0.27 o
   7   0   6       28.18       29.30      0.43 o
   8   0   6      163.17      162.14      1.95 o
   9   0   6       82.22       79.08      1.05 o
  10   0   6        5.15        5.41      0.16 o
  11   0   6        6.62        6.58      0.18 o
  12   0   6        4.45        4.45      0.17 o
  13   0   6       36.32       36.64      0.63 o
  14   0   6        0.29        0.48      0.17 o
  15   0   6        8.42        8.51      0.27 o
  16   0   6        8.74        8.60      0.29 o
  17   0   6        0.31        0.58      0.19 o
  18   0   6        0.51        0.58      0.23 o
  19   0   6        1.15        1.16      0.32 o
  20   0   6        1.69        2.32      0.28 o
  21   0   6        0.77        1.55      0.32 o
  22   0   6        0.36        0.77      0.33 o
  23   0   6        1.30        2.22      0.48 o
 -25   1   6        1.08        1.06      0.24 o
 -24   1   6        0.84        0.97      0.20 o
 -23   1   6        4.85        5.32      0.23 o
 -22   1   6        0.74        1.35      0.21 o
 -21   1   6        1.80        2.32      0.19 o
 -20   1   6        0.52        0.87      0.14 o
 -19   1   6       14.07       14.21      0.27 o
 -18   1   6       28.42       28.23      0.39 o
 -17   1   6        4.42        4.35      0.14 o
 -16   1   6        9.44        9.38      0.19 o
 -15   1   6       11.16       10.83      0.18 o
 -14   1   6        3.67        3.58      0.12 o
 -13   1   6       33.28       31.91      0.37 o
 -12   1   6       47.69       49.01      0.52 o
 -11   1   6       56.56       56.85      0.55 o
 -10   1   6      200.42      203.61      1.68 o
  -9   1   6       89.32       91.66      0.79 o
  -8   1   6      737.08      737.61      5.34 o
  -7   1   6      103.63      106.45      0.81 o
  -6   1   6      118.18      119.01      1.01 o
  -5   1   6      309.43      309.09      2.52 o
  -4   1   6      123.98      122.89      1.02 o
  -3   1   6      712.34      717.29      5.74 o
  -2   1   6      196.23      203.22      1.65 o
  -1   1   6       75.27       78.61      0.68 o
   0   1   6      344.48      346.02      2.74 o
   1   1   6       99.23      102.29      0.88 o
   2   1   6      701.20      691.10      5.53 o
   3   1   6      125.23      125.98      1.15 o
   4   1   6        6.61        6.96      0.11 o
   5   1   6      329.42      339.25      2.64 o
   6   1   6      172.86      176.83      1.44 o
   7   1   6       49.51       48.82      0.47 o
   8   1   6       54.12       54.14      0.54 o
   9   1   6       16.99       17.69      0.22 o
  10   1   6        8.49        8.89      0.15 o
  11   1   6       10.36       10.44      0.17 o
  12   1   6      102.72       99.29      1.04 o
  13   1   6       10.57       10.44      0.19 o
  14   1   6        3.41        3.38      0.14 o
  15   1   6        5.43        5.32      0.17 o
  16   1   6        1.76        1.74      0.13 o
  17   1   6        8.73        7.93      0.21 o
  18   1   6        1.22        1.45      0.17 o
  19   1   6        1.03        1.26      0.19 o
  20   1   6        0.33        0.68      0.18 o
  21   1   6        0.24        0.58      0.20 o
  22   1   6        0.53        0.97      0.23 o
  23   1   6        1.11        1.74      0.33 o
 -25   2   6        2.44        2.61      0.28 o
 -24   2   6        0.76        1.26      0.25 o
 -23   2   6        0.50        0.68      0.21 o
 -22   2   6        6.75        7.73      0.24 o
 -21   2   6        0.37        0.48      0.16 o
 -20   2   6        4.52        5.03      0.19 o
 -19   2   6       12.27       12.18      0.26 o
 -18   2   6        9.59        9.76      0.22 o
 -17   2   6        4.80        4.64      0.17 o
 -16   2   6       20.62       20.11      0.32 o
 -15   2   6        0.29        0.48      0.12 o
 -14   2   6       18.69       18.66      0.26 o
 -13   2   6       41.69       41.00      0.45 o
 -12   2   6       41.75       41.29      0.45 o
 -11   2   6      101.44      100.45      1.02 o
 -10   2   6       14.21       13.83      0.18 o
  -9   2   6       38.73       39.54      0.37 o
  -8   2   6        6.04        6.19      0.10 o
  -7   2   6       65.32       66.81      0.59 o
  -6   2   6       87.62       85.08      0.69 o
  -5   2   6      189.14      187.28      1.48 o
  -4   2   6       32.59       33.84      0.34 o
  -3   2   6       35.95       33.26      0.34 o
  -2   2   6      458.70      467.09      3.87 o
  -1   2   6       80.60       82.47      0.73 o
   0   2   6      140.58      141.93      1.22 o
   1   2   6      135.81      140.57      1.21 o
   2   2   6       21.30       23.01      0.25 o
   3   2   6       24.41       26.29      0.27 o
   4   2   6       71.57       74.92      0.66 o
   5   2   6       15.94       17.31      0.20 o
   6   2   6      299.35      303.20      2.50 o
   7   2   6       86.22       88.84      0.83 o
   8   2   6       15.61       15.86      0.20 o
   9   2   6       44.26       43.50      0.48 o
  10   2   6       25.67       25.33      0.31 o
  11   2   6       45.15       42.73      0.49 o
  12   2   6       41.23       39.54      0.48 o
  13   2   6       11.62       11.31      0.21 o
  14   2   6       10.43        9.47      0.19 o
  15   2   6        9.96        9.18      0.20 o
  16   2   6        0.73        0.77      0.13 o
  17   2   6       19.87       18.56      0.32 o
  18   2   6        0.82        0.97      0.17 o
  19   2   6        1.14        1.35      0.18 o
  20   2   6        1.13        1.06      0.19 o
  21   2   6        1.36        1.93      0.22 o
  22   2   6        1.74        1.93      0.21 o
  23   2   6        0.24        0.87      0.37 o
 -24   3   6        0.92        1.06      0.24 o
 -23   3   6        0.59        0.97      0.21 o
 -22   3   6        0.35        0.48      0.21 o
 -21   3   6        2.11        2.80      0.20 o
 -20   3   6        0.59        0.68      0.20 o
 -19   3   6        1.98        2.13      0.17 o
 -18   3   6        4.45        4.93      0.19 o
 -17   3   6       16.61       16.72      0.29 o
 -16   3   6       22.68       22.24      0.32 o
 -15   3   6       12.57       12.09      0.21 o
 -14   3   6       31.32       31.14      0.40 o
 -13   3   6        3.45        3.67      0.12 o
 -12   3   6        8.03        8.12      0.15 o
 -11   3   6       43.20       42.73      0.48 o
 -10   3   6       14.65       14.60      0.20 o
  -9   3   6       23.56       23.69      0.25 o
  -8   3   6      134.31      136.31      1.17 o
  -7   3   6       17.23       17.98      0.19 o
  -6   3   6        7.87        8.12      0.12 o
  -5   3   6       78.05       77.83      0.66 o
  -4   3   6       29.77       29.59      0.28 o
  -3   3   6       42.38       41.67      0.37 o
  -2   3   6       93.46       96.68      0.87 o
  -1   3   6       54.43       51.72      0.49 o
   0   3   6       36.40       38.00      0.38 o
   1   3   6       44.02       44.57      0.43 o
   2   3   6      250.88      251.67      2.09 o
   3   3   6        2.15        2.61      0.08 o
   4   3   6      248.58      247.41      2.10 o
   5   3   6      201.69      207.11      1.78 o
   6   3   6       29.80       31.32      0.36 o
   7   3   6        0.60        0.58      0.07 o
   8   3   6       11.93       11.51      0.17 o
   9   3   6       39.89       39.54      0.46 o
  10   3   6       10.33       10.54      0.17 o
  11   3   6       98.92       95.81      1.10 o
  12   3   6       22.02       21.18      0.30 o
  13   3   6        7.92        7.54      0.17 o
  14   3   6       25.50       23.59      0.34 o
  15   3   6        8.86        8.32      0.22 o
  16   3   6       34.21       30.94      0.48 o
  17   3   6        0.81        0.77      0.17 o
  18   3   6        8.02        8.70      0.28 o
  19   3   6        0.49        0.77      0.22 o
  21   3   6        1.49        1.16      0.25 o
  22   3   6        0.93        1.06      0.26 o
 -23   4   6        2.45        2.51      0.32 o
 -22   4   6        2.66        3.38      0.26 o
 -21   4   6        1.22        1.35      0.23 o
 -20   4   6        0.50        0.97      0.21 o
 -19   4   6        7.60        8.80      0.29 o
 -18   4   6        3.62        3.67      0.22 o
 -17   4   6        8.64        8.89      0.24 o
 -16   4   6        0.29        0.48      0.15 o
 -15   4   6       18.88       18.66      0.32 o
 -14   4   6       11.17       11.22      0.22 o
 -13   4   6       31.81       31.42      0.43 o
 -12   4   6      131.07      130.99      1.51 o
 -11   4   6        3.20        3.19      0.11 o
 -10   4   6       21.62       21.75      0.28 o
  -9   4   6       29.03       30.27      0.32 o
  -8   4   6        6.97        6.96      0.11 o
  -7   4   6       35.93       36.26      0.39 o
  -6   4   6       65.26       66.52      0.67 o
  -5   4   6        7.21        7.45      0.11 o
  -4   4   6      295.19      295.28      2.53 o
  -3   4   6      147.52      145.13      1.26 o
  -2   4   6        3.95        4.54      0.09 o
  -1   4   6        5.38        5.32      0.09 o
   0   4   6       21.86       21.47      0.26 o
   1   4   6      168.31      169.76      1.46 o
   2   4   6       70.91       72.22      0.72 o
   3   4   6       28.01       28.91      0.38 o
   4   4   6       19.16       20.79      0.27 o
   5   4   6       93.74       92.82      0.95 o
   6   4   6       28.20       28.62      0.37 o
   7   4   6       95.12       93.78      1.12 o
   8   4   6       57.77       57.23      0.70 o
   9   4   6        4.72        4.54      0.13 o
  10   4   6       37.37       35.58      0.47 o
  11   4   6       11.59       11.12      0.23 o
  12   4   6        4.47        4.26      0.15 o
  13   4   6       10.58        9.67      0.21 o
  14   4   6        1.82        1.74      0.15 o
  15   4   6       14.02       14.31      0.32 o
  16   4   6       13.09       12.86      0.33 o
  17   4   6        3.65        3.87      0.24 o
  18   4   6        2.72        3.29      0.23 o
  19   4   6        0.34        0.58      0.24 o
  20   4   6        0.16        0.58      0.23 o
  21   4   6        0.96        1.06      0.28 o
 -22   5   6        3.17        3.67      0.37 o
 -21   5   6        2.11        2.80      0.28 o
 -20   5   6        3.35        3.87      0.28 o
 -19   5   6        4.08        5.03      0.26 o
 -18   5   6        8.74        8.80      0.27 o
 -17   5   6       12.18       12.66      0.31 o
 -16   5   6        6.33        6.58      0.26 o
 -15   5   6        3.47        3.96      0.20 o
 -14   5   6        6.14        6.58      0.20 o
 -13   5   6        0.24        0.39      0.14 o
 -12   5   6       10.99       10.73      0.23 o
 -11   5   6       67.62       69.03      1.01 o
 -10   5   6       15.32       14.70      0.25 o
  -9   5   6       47.45       46.02      0.57 o
  -8   5   6        5.41        5.80      0.13 o
  -7   5   6       17.57       17.79      0.27 o
  -6   5   6       30.39       30.65      0.45 o
  -5   5   6      107.03      102.67      1.34 o
  -4   5   6       26.41       26.78      0.39 o
  -3   5   6        4.75        4.54      0.10 o
  -2   5   6       34.83       33.84      0.45 o
  -1   5   6       24.61       24.27      0.35 o
   0   5   6       66.70       66.33      0.98 o
   1   5   6        4.66        4.83      0.15 o
   2   5   6      127.71      125.01      1.78 o
   3   5   6       63.83       64.49      0.93 o
   4   5   6       29.35       29.00      0.46 o
   5   5   6       39.93       41.77      0.65 o
   6   5   6       97.54       92.72      1.17 o
   7   5   6       35.18       34.32      0.46 o
   8   5   6        3.00        3.00      0.14 o
   9   5   6       20.91       20.49      0.36 o
  10   5   6       11.44       11.22      0.25 o
  11   5   6        0.18        0.48      0.13 o
  12   5   6        9.62        8.60      0.22 o
  13   5   6        4.21        3.87      0.17 o
  14   5   6        9.07        8.70      0.26 o
  15   5   6        1.22        1.35      0.18 o
  16   5   6        3.16        3.19      0.23 o
  17   5   6        0.07        0.58      0.25 o
  18   5   6        0.77        1.55      0.27 o
  19   5   6        1.81        1.93      0.27 o
  20   5   6        1.01        0.87      0.37 o
 -22   6   6        3.30        3.58      0.50 o
 -21   6   6        0.66        0.58      0.28 o
 -19   6   6        1.04        1.06      0.25 o
 -18   6   6        1.70        1.93      0.24 o
 -17   6   6        2.10        2.32      0.22 o
 -16   6   6        2.43        2.32      0.22 o
 -15   6   6        2.90        2.80      0.22 o
 -14   6   6       21.28       20.89      0.46 o
 -13   6   6       43.80       42.05      0.71 o
 -12   6   6        1.59        1.74      0.18 o
 -11   6   6       12.96       13.15      0.32 o
 -10   6   6        4.97        4.93      0.18 o
  -9   6   6       27.69       28.52      0.54 o
  -8   6   6        3.16        3.29      0.15 o
  -7   6   6       27.81       27.56      0.44 o
  -6   6   6       26.24       26.59      0.52 o
  -5   6   6        4.74        4.74      0.15 o
  -4   6   6        8.80        8.89      0.19 o
  -3   6   6       14.93       13.92      0.32 o
  -2   6   6       22.61       23.39      0.55 o
  -1   6   6        6.29        6.38      0.18 o
   0   6   6       45.93       47.19      1.05 o
   1   6   6       22.12       21.47      0.46 o
   2   6   6       26.64       26.10      0.54 o
   3   6   6        2.78        2.80      0.15 o
   4   6   6       18.04       18.46      0.46 o
   5   6   6        7.31        7.25      0.25 o
   6   6   6       24.24       25.42      0.56 o
   7   6   6       17.57       17.88      0.42 o
   8   6   6        3.93        4.16      0.19 o
   9   6   6        8.71        8.99      0.26 o
  10   6   6        2.08        2.32      0.20 o
  11   6   6       12.64       13.05      0.35 o
  12   6   6        3.08        3.58      0.27 o
  13   6   6        1.68        2.13      0.25 o
  14   6   6        3.13        3.48      0.27 o
  15   6   6        8.11        8.80      0.33 o
  16   6   6        0.65        0.97      0.27 o
  18   6   6        1.77        1.55      0.31 o
  19   6   6        1.54        1.55      0.26 o
 -20   7   6        1.81        1.64      0.53 o
 -19   7   6        0.32        0.68      0.30 o
 -18   7   6        2.06        2.03      0.33 o
 -17   7   6        6.76        7.25      0.33 o
 -16   7   6        0.92        0.87      0.25 o
 -15   7   6        3.69        4.06      0.30 o
 -14   7   6        3.51        4.26      0.32 o
 -13   7   6        3.32        3.58      0.27 o
 -12   7   6       28.16       27.56      0.67 o
 -11   7   6       17.37       16.72      0.47 o
 -10   7   6       10.46        9.76      0.34 o
  -9   7   6        2.68        2.80      0.23 o
  -8   7   6        7.81        8.02      0.30 o
  -7   7   6       12.78       13.44      0.43 o
  -6   7   6        4.68        4.06      0.20 o
  -5   7   6        1.47        1.74      0.20 o
  -4   7   6       14.37       12.96      0.39 o
  -3   7   6       11.85       10.44      0.32 o
  -2   7   6        0.66        0.58      0.13 o
  -1   7   6       47.72       41.77      1.16 o
   0   7   6        7.95        6.77      0.26 o
   1   7   6       25.09       25.52      0.70 o
   2   7   6       11.83       11.51      0.39 o
   3   7   6       13.14       11.99      0.39 o
   4   7   6       14.29       14.41      0.46 o
   5   7   6       12.17       12.66      0.41 o
   6   7   6        7.16        7.25      0.35 o
   7   7   6        2.41        2.51      0.29 o
   8   7   6        2.64        2.90      0.24 o
   9   7   6        0.22        0.39      0.17 o
  10   7   6        0.73        0.77      0.21 o
  11   7   6        2.63        3.38      0.29 o
  12   7   6        5.41        5.61      0.33 o
  13   7   6        9.95       10.54      0.49 o
  14   7   6        1.05        1.16      0.29 o
  15   7   6        0.62        0.68      0.27 o
  16   7   6        1.25        1.64      0.29 o
  17   7   6        1.21        1.64      0.27 o
  18   7   6        0.86        1.55      0.40 o
 -18   8   6        5.27        3.77      0.78 o
 -17   8   6        1.22        1.45      0.52 o
 -16   8   6        8.74        9.76      0.62 o
 -15   8   6        3.88        6.48      0.59 o
 -14   8   6        0.72        1.45      0.42 o
 -12   8   6        8.14        7.15      0.49 o
 -11   8   6        6.63        7.54      0.54 o
 -10   8   6        2.54        3.87      0.36 o
  -9   8   6        4.64        5.12      0.45 o
  -8   8   6        1.99        2.61      0.38 o
  -7   8   6        5.38        6.48      0.50 o
  -6   8   6        6.55        6.09      0.42 o
  -5   8   6        4.02        4.83      0.37 o
  -4   8   6        5.23        5.80      0.41 o
  -3   8   6        1.20        1.26      0.47 o
  -2   8   6       19.58       22.82      1.57 o
   0   8   6       34.81       35.00      1.45 o
   1   8   6       45.11       46.40      1.88 o
   3   8   6       12.94        9.38      0.43 o
   4   8   6        1.48        0.97      0.21 o
   5   8   6        8.64        7.83      0.38 o
   6   8   6        4.23        3.48      0.30 o
   7   8   6        4.17        3.77      0.31 o
   8   8   6       11.31        9.76      0.44 o
   9   8   6        3.57        3.48      0.37 o
  10   8   6       23.04       22.53      0.73 o
  12   8   6        5.40        5.03      0.34 o
  13   8   6        1.79        1.93      0.33 o
  15   8   6        1.01        0.87      0.35 o
 -16   9   6        0.60        1.84      0.84 o
 -15   9   6        2.80        2.90      0.72 o
 -14   9   6        3.60        5.03      0.67 o
 -12   9   6        3.98        5.70      0.81 o
 -10   9   6       13.38       14.21      1.13 o
  -9   9   6        4.49        5.12      0.77 o
  -8   9   6        2.54        3.87      0.77 o
  -3   9   6        0.77        1.06      0.42 o
  -2   9   6        7.49        6.87      0.68 o
  -1   9   6        4.48        3.87      0.61 o
   0   9   6        8.57        7.83      0.81 o
   1   9   6       11.11       11.12      1.04 o
   2   9   6        7.27        8.51      0.77 o
   3   9   6        8.09        8.51      0.81 o
   4   9   6       13.50       14.31      1.19 o
   6   9   6        6.16        7.35      0.78 o
   8   9   6        1.80        2.80      0.66 o
   9   9   6        3.14        2.61      0.57 o
  11   9   6        7.78        8.41      0.66 o
   4  10   6        1.38        1.93      0.58 o
   7  10   6        1.96        2.80      0.57 o
   9  10   6        1.13        1.35      0.62 o
  10  10   6        2.93        3.67      0.79 o
 -25   0   7        0.99        1.55      0.36 o
 -23   0   7        0.65        1.16      0.27 o
 -22   0   7       14.21       15.28      0.41 o
 -21   0   7       17.95       20.21      0.50 o
 -20   0   7        6.68        6.77      0.32 o
 -19   0   7        1.48        1.55      0.24 o
 -18   0   7       12.57       12.18      0.35 o
 -16   0   7       49.69       47.47      0.79 o
 -15   0   7        2.90        2.90      0.16 o
 -14   0   7        4.27        3.87      0.15 o
 -13   0   7        3.32        3.48      0.17 o
 -12   0   7       21.62       21.47      0.37 o
 -11   0   7      108.45      107.12      1.36 o
 -10   0   7       13.88       14.31      0.25 o
  -9   0   7      247.56      248.56      2.54 o
  -8   0   7       59.58       63.23      0.70 o
  -7   0   7       16.31       16.72      0.26 o
  -6   0   7      208.24      204.68      2.36 o
  -5   0   7       24.01       25.14      0.36 o
  -4   0   7       51.00       43.99      0.59 o
  -3   0   7      121.21      130.03      1.55 o
  -2   0   7        4.46        3.77      0.11 o
  -1   0   7      215.21      207.19      2.41 o
   0   0   7      158.32      161.36      1.90 o
   1   0   7       17.29       15.76      0.25 o
   2   0   7      246.89      257.85      3.06 o
   3   0   7       34.65       37.90      0.54 o
   4   0   7      718.08      699.86      7.49 o
   5   0   7      114.14      122.60      1.44 o
   6   0   7      149.05      152.18      1.77 o
   7   0   7       38.13       41.09      0.61 o
   8   0   7       14.99       15.08      0.27 o
   9   0   7       97.63       95.05      1.42 o
  10   0   7        5.39        5.51      0.17 o
  11   0   7       62.82       59.26      0.91 o
  12   0   7       19.42       18.27      0.37 o
  14   0   7       51.24       46.70      0.78 o
  15   0   7        1.48        1.74      0.18 o
  16   0   7        1.70        1.26      0.21 o
  17   0   7        0.42        0.58      0.19 o
  18   0   7        3.30        3.29      0.25 o
  19   0   7       10.32       11.41      0.41 o
  20   0   7        3.91        4.64      0.30 o
  21   0   7        2.47        2.90      0.29 o
 -25   1   7        0.48        1.16      0.28 o
 -24   1   7        0.82        1.74      0.22 o
 -23   1   7        0.61        1.06      0.20 o
 -22   1   7        5.59        6.67      0.23 o
 -21   1   7        2.38        2.90      0.20 o
 -20   1   7       23.69       24.17      0.36 o
 -19   1   7        7.52        8.02      0.20 o
 -18   1   7        1.49        1.55      0.13 o
 -17   1   7       24.99       24.46      0.34 o
 -16   1   7       18.52       17.21      0.26 o
 -15   1   7        2.52        2.42      0.12 o
 -14   1   7       13.71       13.44      0.20 o
 -13   1   7       60.61       60.91      0.64 o
 -12   1   7        4.28        4.06      0.11 o
 -11   1   7       97.08       97.36      0.89 o
 -10   1   7       28.77       28.81      0.30 o
  -9   1   7        1.62        1.64      0.06 o
  -8   1   7      192.31      191.72      1.47 o
  -7   1   7       46.14       46.40      0.40 o
  -6   1   7      253.94      248.56      1.89 o
  -5   1   7      222.05      225.17      1.92 o
  -4   1   7      126.14      132.26      1.13 o
  -3   1   7      272.37      276.98      2.26 o
  -2   1   7       37.30       36.84      0.35 o
  -1   1   7      160.65      152.18      1.29 o
   0   1   7      158.10      163.49      1.36 o
   1   1   7       28.50       29.88      0.30 o
   2   1   7       28.16       27.94      0.29 o
   3   1   7       95.57       98.90      0.86 o
   4   1   7        8.78        9.38      0.13 o
   5   1   7       49.89       51.92      0.50 o
   6   1   7       54.35       55.59      0.51 o
   7   1   7       41.10       42.05      0.42 o
   8   1   7        2.78        3.00      0.10 o
   9   1   7        2.48        2.42      0.09 o
  10   1   7       52.73       50.57      0.55 o
  11   1   7       27.52       26.01      0.33 o
  12   1   7       19.77       18.66      0.28 o
  13   1   7       26.80       24.94      0.35 o
  14   1   7       16.92       15.86      0.25 o
  15   1   7        8.58        8.12      0.18 o
  16   1   7       14.31       13.15      0.24 o
  17   1   7       13.98       12.86      0.27 o
  18   1   7        2.31        2.42      0.19 o
  19   1   7        0.47        0.87      0.18 o
  20   1   7        3.69        4.26      0.21 o
  21   1   7        0.42        1.06      0.22 o
  22   1   7        2.12        2.22      0.24 o
 -24   2   7        0.15        0.77      0.24 o
 -23   2   7        0.95        1.16      0.21 o
 -22   2   7        0.70        0.97      0.17 o
 -21   2   7       12.17       14.12      0.28 o
 -20   2   7        4.06        4.45      0.21 o
 -19   2   7        6.65        6.58      0.22 o
 -18   2   7        3.69        3.67      0.17 o
 -17   2   7        6.34        6.38      0.18 o
 -16   2   7       11.80       11.41      0.21 o
 -15   2   7        9.43        9.09      0.17 o
 -14   2   7       41.78       39.94      0.46 o
 -13   2   7        1.01        1.06      0.10 o
 -12   2   7        4.89        4.64      0.11 o
 -11   2   7        1.54        1.74      0.09 o
 -10   2   7       14.34       14.02      0.16 o
  -9   2   7        3.93        3.87      0.08 o
  -8   2   7       49.91       51.63      0.48 o
  -7   2   7       58.47       57.92      0.49 o
  -6   2   7      357.03      358.42      2.64 o
  -5   2   7      191.21      189.61      1.49 o
  -4   2   7      325.35      323.21      2.55 o
  -3   2   7       43.05       41.29      0.39 o
  -2   2   7        9.15        9.57      0.12 o
  -1   2   7      175.19      179.06      1.53 o
   0   2   7       79.29       77.64      0.71 o
   1   2   7       78.40       78.99      0.70 o
   2   2   7       34.97       35.68      0.34 o
   3   2   7       54.15       53.46      0.49 o
   4   2   7       34.33       36.16      0.37 o
   5   2   7       12.23       12.28      0.17 o
   6   2   7        4.03        4.26      0.10 o
   7   2   7       17.53       18.46      0.21 o
   8   2   7       16.49       16.53      0.20 o
   9   2   7       83.27       84.59      0.90 o
  10   2   7       36.33       35.58      0.41 o
  11   2   7       12.88       12.38      0.19 o
  12   2   7       19.51       18.37      0.27 o
  13   2   7        1.06        0.97      0.12 o
  14   2   7       24.21       21.47      0.31 o
  15   2   7       26.73       25.24      0.36 o
  16   2   7       15.43       14.21      0.28 o
  17   2   7        6.29        6.38      0.20 o
  18   2   7        1.34        1.84      0.22 o
  19   2   7        1.24        1.64      0.19 o
  20   2   7        1.26        1.45      0.20 o
  21   2   7        0.57        1.06      0.21 o
  22   2   7        0.47        0.68      0.23 o
 -24   3   7        1.02        0.97      0.28 o
 -23   3   7        0.86        1.35      0.24 o
 -22   3   7        0.48        1.16      0.21 o
 -21   3   7        3.67        4.16      0.22 o
 -20   3   7        1.81        2.42      0.18 o
 -18   3   7       14.31       15.47      0.30 o
 -17   3   7       39.99       39.74      0.51 o
 -16   3   7        1.84        1.93      0.13 o
 -15   3   7       11.26       11.51      0.20 o
 -14   3   7       14.58       14.41      0.24 o
 -13   3   7       20.51       19.82      0.27 o
 -12   3   7        7.09        7.06      0.14 o
 -11   3   7        4.50        4.64      0.11 o
 -10   3   7       73.72       74.55      0.73 o
  -9   3   7       13.56       12.86      0.16 o
  -8   3   7       22.31       21.85      0.24 o
  -7   3   7        6.74        7.06      0.10 o
  -6   3   7       80.66       82.37      0.70 o
  -5   3   7       80.57       82.47      0.71 o
  -4   3   7      161.77      162.04      1.28 o
  -3   3   7        5.34        5.22      0.08 o
  -2   3   7      198.04      198.67      1.55 o
  -1   3   7       17.68       17.50      0.21 o
   0   3   7       96.19       95.24      0.86 o
   1   3   7       68.52       66.81      0.63 o
   2   3   7       35.39       36.35      0.38 o
   3   3   7      169.36      170.46      1.49 o
   4   3   7       49.87       50.86      0.52 o
   5   3   7        9.83        9.76      0.15 o
   6   3   7        9.39        9.96      0.14 o
   7   3   7        9.42       10.06      0.16 o
   8   3   7       65.57       64.58      0.71 o
   9   3   7       14.66       14.41      0.20 o
  10   3   7       42.31       42.05      0.48 o
  11   3   7        5.25        5.41      0.16 o
  12   3   7        1.07        1.16      0.12 o
  13   3   7        4.01        3.96      0.14 o
  14   3   7        2.83        3.00      0.15 o
  15   3   7       13.00       11.99      0.26 o
  17   3   7        1.05        0.97      0.18 o
  18   3   7        4.26        5.22      0.23 o
  19   3   7        4.87        5.51      0.28 o
  20   3   7        3.34        4.06      0.25 o
  21   3   7        0.54        0.77      0.26 o
 -23   4   7        1.23        1.45      0.33 o
 -22   4   7        0.64        0.77      0.22 o
 -20   4   7        2.40        3.09      0.21 o
 -19   4   7        4.27        5.12      0.26 o
 -18   4   7       14.49       15.28      0.32 o
 -17   4   7        2.96        3.00      0.17 o
 -16   4   7       40.99       40.32      0.57 o
 -15   4   7       21.81       21.85      0.36 o
 -14   4   7        3.75        3.87      0.15 o
 -13   4   7        0.65        0.68      0.12 o
 -12   4   7       48.40       47.77      0.58 o
 -11   4   7        3.97        3.77      0.11 o
 -10   4   7       40.34       40.51      0.46 o
  -9   4   7        3.67        3.67      0.09 o
  -8   4   7       16.37       16.92      0.22 o
  -7   4   7       59.66       58.60      0.59 o
  -6   4   7       46.51       47.19      0.50 o
  -5   4   7      111.29      109.06      0.99 o
  -4   4   7       80.68       81.41      0.78 o
  -3   4   7      138.15      142.61      1.32 o
  -2   4   7       14.42       14.50      0.19 o
  -1   4   7       18.58       19.04      0.23 o
   0   4   7       35.68       37.61      0.39 o
   1   4   7       59.40       59.75      0.62 o
   2   4   7      156.27      157.39      1.46 o
   3   4   7        4.62        5.32      0.10 o
   4   4   7       96.21       95.91      1.00 o
   5   4   7        4.64        4.93      0.10 o
   6   4   7       18.47       19.04      0.27 o
   7   4   7       25.65       24.66      0.33 o
   8   4   7        9.85       10.15      0.18 o
   9   4   7       12.80       12.28      0.21 o
  10   4   7        4.88        4.64      0.14 o
  11   4   7        5.98        5.99      0.17 o
  12   4   7        2.46        2.32      0.14 o
  13   4   7        9.31        8.51      0.21 o
  14   4   7        4.41        4.35      0.17 o
  15   4   7        1.80        2.22      0.18 o
  16   4   7        6.08        6.48      0.23 o
  17   4   7        0.61        1.45      0.24 o
  18   4   7        0.93        1.35      0.22 o
  19   4   7        2.05        1.93      0.21 o
  20   4   7        1.63        2.13      0.28 o
  21   4   7        0.10        0.97      0.28 o
 -22   5   7        1.24        1.64      0.28 o
 -21   5   7        1.72        2.22      0.26 o
 -20   5   7        4.99        5.32      0.25 o
 -19   5   7        2.54        3.48      0.21 o
 -18   5   7        1.98        2.42      0.22 o
 -17   5   7        3.20        3.67      0.22 o
 -16   5   7        2.55        2.90      0.21 o
 -15   5   7        5.68        5.90      0.21 o
 -14   5   7        3.65        4.06      0.17 o
 -13   5   7       16.62       16.05      0.31 o
 -12   5   7        2.12        2.03      0.15 o
 -11   5   7       82.27       83.93      1.08 o
 -10   5   7       29.29       29.78      0.43 o
  -9   5   7       23.86       23.39      0.31 o
  -8   5   7       44.31       45.54      0.60 o
  -7   5   7       42.81       43.70      0.60 o
  -6   5   7       29.42       29.78      0.44 o
  -5   5   7       28.56       29.59      0.44 o
  -4   5   7       49.14       49.11      0.69 o
  -3   5   7        1.68        1.84      0.08 o
  -2   5   7        7.40        7.54      0.15 o
  -1   5   7        3.14        3.29      0.09 o
   0   5   7       28.78       28.23      0.43 o
   1   5   7       35.30       33.17      0.44 o
   2   5   7        3.75        3.77      0.11 o
   3   5   7       25.60       26.10      0.42 o
   4   5   7       34.48       35.10      0.52 o
   5   5   7       17.16       17.11      0.29 o
   6   5   7        0.60        0.58      0.10 o
   7   5   7        9.36        9.86      0.21 o
   8   5   7       24.35       24.07      0.40 o
   9   5   7       12.48       12.47      0.25 o
  10   5   7       25.95       24.75      0.44 o
  11   5   7       10.17       10.06      0.24 o
  12   5   7        1.39        1.45      0.14 o
  13   5   7       10.47       10.15      0.27 o
  14   5   7        0.55        1.06      0.20 o
  15   5   7        6.50        6.77      0.27 o
  16   5   7        2.62        2.90      0.24 o
  17   5   7        0.96        1.45      0.27 o
  19   5   7        1.14        2.22      0.28 o
  20   5   7        3.20        3.38      0.37 o
 -21   6   7        2.08        1.93      0.37 o
 -18   6   7        0.45        0.87      0.27 o
 -17   6   7        3.22        3.58      0.25 o
 -15   6   7        1.76        2.03      0.22 o
 -14   6   7        0.37        0.58      0.19 o
 -13   6   7        0.97        1.35      0.18 o
 -12   6   7       51.78       50.27      0.93 o
 -11   6   7        5.23        5.03      0.19 o
 -10   6   7       52.46       49.98      0.81 o
  -9   6   7       29.11       29.19      0.60 o
  -8   6   7       34.16       33.17      0.61 o
  -7   6   7       83.90       81.69      1.51 o
  -6   6   7        5.16        5.61      0.17 o
  -5   6   7       19.29       19.04      0.38 o
  -4   6   7        0.84        0.97      0.09 o
  -3   6   7       10.24        9.96      0.23 o
  -2   6   7       16.56       16.53      0.37 o
  -1   6   7        3.39        3.77      0.15 o
   0   6   7       11.17       11.60      0.27 o
   1   6   7       11.60       11.02      0.29 o
   2   6   7       20.39       19.82      0.46 o
   3   6   7       38.40       39.16      0.78 o
   5   6   7       10.93       11.41      0.31 o
   6   6   7       27.67       27.26      0.55 o
   7   6   7        4.28        4.45      0.20 o
   8   6   7       33.13       33.36      0.59 o
   9   6   7        1.36        1.64      0.17 o
  10   6   7       12.77       13.44      0.34 o
  11   6   7        8.15        8.89      0.30 o
  12   6   7        1.78        2.71      0.24 o
  13   6   7        0.36        0.87      0.24 o
  14   6   7        1.58        1.93      0.25 o
  15   6   7        1.89        2.32      0.25 o
  16   6   7        0.53        0.87      0.29 o
  17   6   7        1.87        1.93      0.31 o
  18   6   7        3.12        3.48      0.30 o
  19   6   7        0.88        1.26      0.30 o
 -20   7   7        1.46        1.45      0.52 o
 -19   7   7        3.03        2.80      0.41 o
 -17   7   7        3.56        3.96      0.34 o
 -15   7   7        3.37        3.87      0.29 o
 -14   7   7        4.78        5.22      0.31 o
 -13   7   7        2.18        2.42      0.25 o
 -12   7   7       25.14       25.91      0.64 o
 -11   7   7       31.00       29.78      0.71 o
 -10   7   7        8.51        8.02      0.30 o
  -9   7   7       17.38       17.01      0.46 o
  -8   7   7        6.91        6.58      0.27 o
  -7   7   7        1.91        1.74      0.15 o
  -6   7   7       15.72       11.99      0.34 o
  -5   7   7        4.02        3.48      0.20 o
  -4   7   7       13.70       12.96      0.36 o
  -3   7   7        8.86        8.80      0.28 o
  -2   7   7       18.55       17.98      0.48 o
  -1   7   7       23.40       23.39      0.66 o
   0   7   7        3.55        3.48      0.21 o
   1   7   7       13.81       14.02      0.43 o
   3   7   7       15.82       16.15      0.46 o
   4   7   7        0.50        0.68      0.19 o
   5   7   7       10.57       11.31      0.40 o
   6   7   7       13.79       14.02      0.49 o
   7   7   7        1.92        1.84      0.26 o
   8   7   7       11.52       10.73      0.33 o
   9   7   7        6.14        5.90      0.30 o
  10   7   7        9.34        9.28      0.34 o
  11   7   7        1.12        1.35      0.24 o
  12   7   7        3.39        3.67      0.32 o
  13   7   7        2.38        2.51      0.28 o
  14   7   7        5.14        5.80      0.34 o
  15   7   7        4.28        4.35      0.31 o
  17   7   7        0.97        1.06      0.34 o
  18   7   7        0.84        1.64      0.38 o
 -18   8   7        5.50        6.38      0.82 o
 -16   8   7        1.02        1.74      0.44 o
 -15   8   7        1.23        1.35      0.52 o
 -13   8   7       12.69       14.02      0.68 o
 -12   8   7        7.93        8.70      0.59 o
 -11   8   7        1.30        1.35      0.43 o
 -10   8   7       20.39       22.82      0.97 o
  -9   8   7        2.95        3.48      0.40 o
  -8   8   7        2.58        3.38      0.38 o
  -7   8   7        3.80        4.64      0.45 o
  -6   8   7        4.04        4.83      0.40 o
  -5   8   7        2.02        3.19      0.38 o
  -4   8   7        1.33        1.16      0.26 o
  -2   8   7       17.94       18.37      0.89 o
  -1   8   7       12.47       13.63      0.76 o
   0   8   7       10.38       12.38      0.75 o
   1   8   7        2.38        2.42      0.36 o
   2   8   7        2.37        2.22      0.22 o
   3   8   7        3.67        3.09      0.25 o
   4   8   7        1.99        1.64      0.25 o
   5   8   7        1.42        1.16      0.27 o
   6   8   7       11.21        9.57      0.41 o
   7   8   7        7.72        6.58      0.41 o
   8   8   7        2.20        1.93      0.28 o
   9   8   7        4.59        4.06      0.37 o
  10   8   7        7.03        7.15      0.36 o
  11   8   7        2.71        2.80      0.32 o
  12   8   7        1.06        1.16      0.32 o
  13   8   7        3.56        3.29      0.32 o
  14   8   7        0.84        0.77      0.30 o
  16   8   7        2.56        3.00      0.66 o
 -16   9   7        0.82        1.74      0.85 o
 -15   9   7        1.99        3.96      0.89 o
 -14   9   7        2.86        5.12      0.79 o
 -13   9   7        1.12        1.93      0.57 o
 -11   9   7        2.45        3.77      0.62 o
  -9   9   7        0.56        1.55      0.75 o
  -7   9   7        1.70        2.13      0.47 o
  -6   9   7        1.23        1.16      0.38 o
  -4   9   7        9.08       10.54      0.89 o
  -3   9   7        2.36        3.58      0.60 o
   0   9   7        7.63        7.73      0.83 o
   1   9   7        1.21        1.93      0.72 o
   2   9   7       13.66       14.70      1.14 o
   4   9   7        1.17        2.13      0.50 o
   5   9   7        2.09        2.61      0.60 o
   6   9   7        4.58        5.51      0.54 o
   7   9   7        6.12        6.29      0.60 o
   8   9   7        1.73        2.22      0.63 o
   9   9   7        6.27        6.77      0.65 o
  11   9   7        1.54        1.26      0.59 o
  13   9   7        0.67        1.74      0.71 o
   2  10   7        4.05        5.03      0.88 o
   3  10   7        2.45        2.42      0.72 o
   4  10   7        0.82        1.64      0.54 o
   7  10   7        2.95        3.00      0.56 o
   8  10   7        5.92        6.09      0.75 o
   9  10   7        2.22        3.29      0.68 o
  11  10   7        0.40        3.48      1.24 o
 -25   0   8        3.43        3.58      0.39 o
 -24   0   8        0.90        1.55      0.29 o
 -23   0   8        1.19        1.26      0.25 o
 -22   0   8        8.27       10.06      0.37 o
 -21   0   8        1.70        2.22      0.35 o
 -20   0   8       10.19       10.34      0.35 o
 -19   0   8        6.11        6.38      0.26 o
 -18   0   8       20.05       19.43      0.39 o
 -17   0   8        1.75        1.64      0.16 o
 -16   0   8        0.33        0.39      0.14 o
 -15   0   8       17.09       16.15      0.33 o
 -14   0   8        2.06        2.13      0.15 o
 -13   0   8      128.77      124.92      1.82 o
 -12   0   8       44.87       44.18      0.68 o
 -11   0   8       17.67       17.50      0.30 o
 -10   0   8       69.28       71.64      0.93 o
  -9   0   8      119.48      117.48      1.19 o
  -8   0   8       76.12       72.89      0.91 o
  -7   0   8      332.33      342.84      3.82 o
  -6   0   8      352.81      368.28      3.85 o
  -5   0   8        2.61        2.22      0.09 o
  -4   0   8      387.14      379.76      4.45 o
  -3   0   8       12.63       14.80      0.24 o
  -2   0   8        1.17        0.87      0.08 o
  -1   0   8       29.92       30.45      0.43 o
   0   0   8       18.41       18.85      0.29 o
   1   0   8      427.76      427.06      5.16 o
   2   0   8      278.77      282.11      3.20 o
   3   0   8        0.65        1.26      0.10 o
   4   0   8        0.27        0.48      0.09 o
   5   0   8        1.86        2.13      0.10 o
   6   0   8       91.75       91.27      1.13 o
   7   0   8       19.41       19.63      0.32 o
   8   0   8       13.41       13.54      0.26 o
   9   0   8       13.16       13.15      0.26 o
  10   0   8        3.21        3.29      0.16 o
  13   0   8        0.39        0.39      0.15 o
  14   0   8        1.26        1.06      0.16 o
  15   0   8       29.56       26.29      0.53 o
  16   0   8        8.65        8.51      0.33 o
  17   0   8        1.36        1.55      0.21 o
  18   0   8        1.52        1.84      0.28 o
  19   0   8        3.55        4.83      0.33 o
  20   0   8        8.96        8.99      0.32 o
  21   0   8        0.02        0.58      0.28 o
  22   0   8        1.75        1.84      0.34 o
 -25   1   8        3.00        2.61      0.26 o
 -24   1   8        2.98        3.48      0.26 o
 -23   1   8        4.52        5.32      0.23 o
 -22   1   8        0.67        1.06      0.18 o
 -21   1   8        5.56        6.29      0.23 o
 -20   1   8        8.47        8.89      0.21 o
 -19   1   8        1.57        1.64      0.15 o
 -18   1   8        9.38        9.18      0.22 o
 -17   1   8        3.92        3.77      0.15 o
 -16   1   8       25.23       24.46      0.33 o
 -15   1   8        3.67        3.29      0.12 o
 -14   1   8       37.60       36.94      0.43 o
 -13   1   8       11.61       11.12      0.18 o
 -12   1   8       53.09       52.02      0.57 o
 -11   1   8       34.34       34.81      0.37 o
 -10   1   8       35.57       35.87      0.34 o
  -9   1   8       12.68       13.54      0.15 o
  -8   1   8      113.38      115.54      0.91 o
  -7   1   8      228.41      228.67      1.84 o
  -6   1   8       79.05       87.20      0.73 o
  -5   1   8      181.65      188.23      1.46 o
  -4   1   8      176.96      185.43      1.50 o
  -3   1   8      215.92      221.59      1.87 o
  -2   1   8       11.68       13.34      0.16 o
  -1   1   8      139.78      145.32      1.26 o
   0   1   8      870.16      889.56      7.27 o
   1   1   8      148.98      154.40      1.30 o
   2   1   8       53.88       55.20      0.51 o
   3   1   8       37.04       38.29      0.37 o
   4   1   8       47.68       49.98      0.46 o
   5   1   8       16.95       18.46      0.20 o
   6   1   8       98.16       99.00      0.86 o
   7   1   8       69.62       70.68      0.66 o
   8   1   8       63.70       62.26      0.61 o
   9   1   8       21.54       20.98      0.26 o
  10   1   8        9.20        8.70      0.15 o
  11   1   8       47.96       46.02      0.56 o
  12   1   8       22.73       21.75      0.30 o
  13   1   8        3.37        2.90      0.13 o
  14   1   8       12.68       11.22      0.21 o
  17   1   8        6.20        6.19      0.21 o
  18   1   8        3.26        3.77      0.21 o
  19   1   8        5.92        6.77      0.23 o
  20   1   8        1.72        1.84      0.20 o
  21   1   8        2.36        2.80      0.23 o
  22   1   8        1.55        2.03      0.24 o
 -25   2   8        1.11        1.74      0.30 o
 -24   2   8        0.62        0.87      0.23 o
 -23   2   8        2.39        3.48      0.26 o
 -22   2   8        2.59        2.90      0.21 o
 -21   2   8        0.96        1.45      0.18 o
 -20   2   8        2.54        3.00      0.18 o
 -19   2   8        2.87        3.09      0.17 o
 -18   2   8        1.08        1.16      0.14 o
 -17   2   8       31.35       30.84      0.39 o
 -16   2   8        1.39        1.35      0.13 o
 -15   2   8       15.59       15.37      0.24 o
 -14   2   8       60.44       58.40      0.66 o
 -13   2   8       12.70       12.47      0.18 o
 -12   2   8       30.11       30.17      0.35 o
 -11   2   8        6.85        6.96      0.12 o
 -10   2   8        8.03        7.93      0.12 o
  -9   2   8       10.72       10.73      0.15 o
  -8   2   8      190.03      190.74      1.49 o
  -7   2   8      169.12      173.27      1.35 o
  -6   2   8      329.54      331.32      2.58 o
  -5   2   8       19.14       18.85      0.20 o
  -4   2   8      204.79      209.52      1.62 o
  -3   2   8      686.03      680.18      5.18 o
  -2   2   8       10.06        9.76      0.12 o
  -1   2   8      482.81      488.71      3.74 o
   0   2   8      203.64      201.20      1.56 o
   1   2   8      168.82      167.85      1.38 o
   2   2   8       47.15       48.05      0.45 o
   3   2   8      102.90      107.71      0.92 o
   4   2   8       17.22       17.98      0.20 o
   5   2   8       31.83       34.32      0.35 o
   6   2   8       52.44       53.76      0.55 o
   7   2   8       41.48       42.45      0.45 o
   8   2   8        9.61       10.06      0.16 o
   9   2   8       28.13       27.94      0.34 o
  10   2   8       56.25       52.99      0.59 o
  11   2   8        3.66        3.29      0.12 o
  12   2   8       17.12       16.34      0.25 o
  13   2   8        1.13        1.35      0.13 o
  14   2   8       16.42       15.47      0.25 o
  16   2   8        6.31        5.99      0.19 o
  17   2   8        8.25        7.64      0.21 o
  18   2   8        0.71        1.26      0.19 o
  19   2   8        1.73        2.32      0.21 o
  20   2   8        2.35        2.80      0.22 o
  21   2   8        2.06        2.42      0.22 o
  22   2   8        0.45        0.77      0.23 o
 -24   3   8        1.77        2.42      0.26 o
 -23   3   8        5.74        5.99      0.27 o
 -22   3   8        5.19        5.80      0.22 o
 -21   3   8        1.42        2.22      0.20 o
 -20   3   8        0.60        0.87      0.20 o
 -19   3   8        2.27        2.71      0.18 o
 -18   3   8        1.51        1.55      0.15 o
 -17   3   8        6.37        6.19      0.19 o
 -16   3   8        7.95        8.32      0.18 o
 -15   3   8        1.22        1.06      0.13 o
 -14   3   8       14.84       14.41      0.23 o
 -13   3   8       26.02       25.62      0.33 o
 -12   3   8       16.47       16.05      0.21 o
 -11   3   8       23.20       23.11      0.28 o
 -10   3   8       42.83       42.64      0.44 o
  -9   3   8       71.22       72.12      0.73 o
  -8   3   8       83.72       83.05      0.77 o
  -7   3   8       75.09       73.95      0.66 o
  -6   3   8       66.41       65.84      0.59 o
  -5   3   8      129.50      128.20      1.05 o
  -4   3   8      104.99      106.94      0.92 o
  -3   3   8      310.88      307.64      2.45 o
  -2   3   8      990.58      972.90      7.54 o
  -1   3   8       72.03       76.96      0.69 o
   0   3   8       77.88       80.24      0.70 o
   1   3   8       37.16       37.71      0.40 o
   2   3   8       13.48       14.12      0.18 o
   3   3   8       31.25       33.75      0.37 o
   4   3   8        8.21        8.70      0.13 o
   5   3   8        6.93        6.87      0.12 o
   6   3   8       40.52       42.64      0.45 o
   7   3   8       52.47       52.02      0.57 o
   8   3   8       16.76       16.53      0.22 o
   9   3   8       37.42       37.42      0.46 o
  10   3   8        5.86        5.41      0.15 o
  11   3   8        5.33        5.12      0.15 o
  12   3   8       16.35       15.08      0.27 o
  13   3   8       15.85       14.60      0.28 o
  14   3   8        4.21        4.26      0.17 o
  15   3   8        2.09        2.03      0.19 o
  16   3   8        0.44        0.48      0.16 o
  17   3   8        8.58        9.96      0.30 o
  18   3   8        4.47        5.12      0.23 o
  19   3   8        0.89        1.35      0.22 o
  20   3   8        0.22        0.58      0.22 o
  21   3   8        0.65        0.87      0.25 o
 -23   4   8        0.75        1.16      0.28 o
 -22   4   8        8.20        8.89      0.29 o
 -21   4   8        5.01        6.09      0.26 o
 -20   4   8        1.48        1.93      0.24 o
 -19   4   8        4.70        5.90      0.24 o
 -18   4   8        1.70        2.03      0.17 o
 -17   4   8        5.94        5.99      0.22 o
 -16   4   8        3.52        3.77      0.16 o
 -15   4   8        4.52        4.45      0.17 o
 -14   4   8       11.88       12.38      0.22 o
 -13   4   8       21.96       22.24      0.32 o
 -12   4   8        9.75        9.67      0.18 o
 -11   4   8        0.19        0.29      0.09 o
 -10   4   8        1.21        1.35      0.09 o
  -9   4   8       11.30       11.12      0.16 o
  -8   4   8        2.54        2.71      0.08 o
  -7   4   8      177.54      172.18      1.78 o
  -6   4   8       72.24       71.54      0.68 o
  -5   4   8       55.59       55.30      0.53 o
  -4   4   8       86.83       87.49      0.83 o
  -3   4   8       24.67       25.62      0.32 o
  -2   4   8       28.25       28.81      0.34 o
  -1   4   8       32.26       34.12      0.38 o
   0   4   8       18.54       19.53      0.24 o
   1   4   8        6.80        7.06      0.13 o
   2   4   8       99.44       99.19      0.96 o
   3   4   8        1.13        1.16      0.07 o
   4   4   8        9.25        9.28      0.16 o
   5   4   8        0.46        0.39      0.08 o
   6   4   8       11.13       11.02      0.18 o
   7   4   8       40.48       40.12      0.50 o
   8   4   8       14.29       14.12      0.23 o
   9   4   8        2.87        2.90      0.13 o
  10   4   8       20.84       20.79      0.34 o
  11   4   8        1.59        1.55      0.13 o
  12   4   8        0.38        0.58      0.13 o
  13   4   8       15.80       14.80      0.30 o
  14   4   8        5.47        5.12      0.20 o
  15   4   8       11.74       11.51      0.28 o
  16   4   8        3.32        4.26      0.25 o
  17   4   8        6.59        7.06      0.26 o
  18   4   8        4.37        4.93      0.24 o
  19   4   8        0.17        0.48      0.20 o
  20   4   8        0.52        0.87      0.30 o
  21   4   8        1.55        1.84      0.28 o
 -23   5   8        4.63        4.93      0.45 o
 -22   5   8        2.24        3.29      0.30 o
 -21   5   8        3.81        4.06      0.27 o
 -20   5   8        0.87        0.77      0.18 o
 -19   5   8        2.23        2.80      0.22 o
 -18   5   8        3.47        3.67      0.22 o
 -17   5   8        1.72        2.22      0.21 o
 -16   5   8        9.74        9.86      0.27 o
 -15   5   8        4.19        4.35      0.18 o
 -14   5   8       16.55       16.82      0.33 o
 -13   5   8       32.01       30.84      0.54 o
 -12   5   8       28.70       28.42      0.43 o
 -11   5   8       20.75       21.08      0.33 o
 -10   5   8       17.97       17.98      0.27 o
  -9   5   8        2.58        2.71      0.14 o
  -8   5   8       22.01       21.56      0.33 o
  -7   5   8       43.07       43.03      0.59 o
  -6   5   8       25.65       27.08      0.41 o
  -5   5   8       33.50       33.26      0.48 o
  -4   5   8       59.43       60.72      0.83 o
  -3   5   8       56.55       58.10      0.88 o
  -2   5   8        9.23        9.18      0.17 o
  -1   5   8       30.96       32.00      0.43 o
   0   5   8       45.42       45.25      0.60 o
   1   5   8        0.39        0.58      0.07 o
   2   5   8        3.26        3.38      0.10 o
   3   5   8        9.07        9.38      0.17 o
   4   5   8        1.02        1.26      0.10 o
   5   5   8       16.57       16.05      0.25 o
   7   5   8       12.99       13.92      0.25 o
   8   5   8        8.83        8.80      0.22 o
   9   5   8        8.86        8.99      0.21 o
  10   5   8        1.64        2.13      0.16 o
  11   5   8       25.44       24.27      0.41 o
  12   5   8        6.45        5.99      0.20 o
  13   5   8        3.24        3.19      0.21 o
  14   5   8        9.38        8.99      0.27 o
  15   5   8        3.19        3.48      0.25 o
  16   5   8       12.65       13.15      0.35 o
  17   5   8        3.34        4.54      0.28 o
  18   5   8        0.24        0.68      0.24 o
  19   5   8        1.58        1.84      0.30 o
  20   5   8        2.96        2.32      0.31 o
 -21   6   8        4.15        4.16      0.35 o
 -20   6   8        9.82        9.67      0.34 o
 -19   6   8        0.37        0.87      0.29 o
 -18   6   8        4.26        5.12      0.32 o
 -17   6   8        1.05        1.64      0.22 o
 -16   6   8        9.11        9.18      0.32 o
 -15   6   8        3.40        3.58      0.24 o
 -14   6   8        3.96        3.77      0.26 o
 -13   6   8        1.99        1.84      0.17 o
 -12   6   8       14.37       14.31      0.33 o
 -11   6   8        2.14        2.03      0.17 o
 -10   6   8        7.21        6.96      0.21 o
  -9   6   8        7.02        7.54      0.21 o
  -8   6   8       23.33       23.59      0.42 o
  -7   6   8        8.55        8.99      0.21 o
  -6   6   8       26.87       27.75      0.49 o
  -5   6   8       19.61       19.43      0.36 o
  -4   6   8       25.97       26.59      0.47 o
  -3   6   8        9.33        8.80      0.19 o
  -2   6   8       17.69       16.72      0.47 o
  -1   6   8        4.34        4.54      0.18 o
   0   6   8       16.32       16.44      0.39 o
   1   6   8        4.15        4.06      0.19 o
   2   6   8       25.80       26.50      0.55 o
   3   6   8       77.39       78.31      1.50 o
   4   6   8        9.18        9.47      0.28 o
   5   6   8        1.73        1.84      0.18 o
   6   6   8       13.15       14.02      0.40 o
   7   6   8       14.78       15.37      0.38 o
   8   6   8       30.73       30.27      0.54 o
   9   6   8       17.31       17.79      0.37 o
  10   6   8        7.27        7.54      0.27 o
  11   6   8        2.80        3.29      0.25 o
  12   6   8       12.10       12.57      0.37 o
  13   6   8        5.38        5.61      0.26 o
  15   6   8        9.19        9.67      0.32 o
  16   6   8        8.09        8.32      0.33 o
  17   6   8        0.82        1.45      0.32 o
  18   6   8        1.79        1.84      0.27 o
 -19   7   8        3.24        3.19      0.38 o
 -17   7   8        0.41        0.58      0.27 o
 -16   7   8        2.09        2.42      0.25 o
 -15   7   8        5.46        5.80      0.30 o
 -14   7   8        3.49        4.45      0.30 o
 -13   7   8        1.68        2.03      0.28 o
 -12   7   8        1.39        1.55      0.24 o
 -10   7   8        3.57        3.38      0.22 o
  -9   7   8       23.53       20.89      0.46 o
  -8   7   8       36.47       34.12      0.72 o
  -7   7   8       11.24       10.25      0.28 o
  -6   7   8       13.24       12.66      0.34 o
  -5   7   8        5.42        5.41      0.21 o
  -4   7   8        9.16        9.38      0.30 o
  -3   7   8       16.26       16.53      0.43 o
  -2   7   8        7.42        7.93      0.28 o
  -1   7   8        2.73        3.09      0.22 o
   0   7   8        0.95        1.06      0.16 o
   1   7   8       50.32       51.63      1.33 o
   2   7   8       28.19       27.94      0.69 o
   3   7   8        4.31        4.26      0.23 o
   4   7   8       21.54       21.27      0.56 o
   5   7   8       12.69       12.18      0.43 o
   6   7   8        1.86        1.64      0.23 o
   7   7   8       16.69       15.95      0.46 o
   8   7   8       10.48       10.34      0.36 o
   9   7   8        5.52        5.32      0.29 o
  10   7   8       24.09       22.82      0.61 o
  11   7   8        4.87        4.74      0.28 o
  12   7   8        4.99        5.61      0.31 o
  14   7   8        5.95        6.48      0.34 o
  15   7   8        3.30        2.61      0.31 o
  16   7   8        0.88        1.16      0.27 o
 -18   8   8        3.73        3.67      0.93 o
 -13   8   8        3.58        4.54      0.44 o
 -12   8   8        1.60        2.03      0.45 o
 -11   8   8        1.59        2.61      0.44 o
 -10   8   8       12.20       13.24      0.68 o
  -9   8   8        0.62        1.26      0.37 o
  -8   8   8       13.55       15.08      0.70 o
  -7   8   8       13.07       12.47      0.67 o
  -6   8   8       11.00       10.93      0.65 o
  -5   8   8        3.83        4.74      0.40 o
  -4   8   8        7.65        9.28      0.58 o
  -3   8   8        1.89        2.51      0.45 o
  -2   8   8        3.15        3.87      0.43 o
  -1   8   8       22.18       20.89      1.02 o
   0   8   8        3.97        4.83      0.52 o
   1   8   8        9.80        7.45      0.31 o
   2   8   8       17.96       14.41      0.46 o
   3   8   8        7.79        7.06      0.36 o
   4   8   8        4.57        3.87      0.28 o
   5   8   8        2.33        2.32      0.29 o
   6   8   8        2.17        2.51      0.30 o
   7   8   8        5.11        5.22      0.39 o
   8   8   8        1.81        1.35      0.28 o
   9   8   8        0.57        0.97      0.28 o
  10   8   8        1.00        1.26      0.31 o
  11   8   8        2.28        2.22      0.34 o
  12   8   8        0.31        0.77      0.26 o
  13   8   8        4.96        4.54      0.39 o
  14   8   8        0.77        1.06      0.41 o
 -16   9   8        3.66        1.64      0.76 o
 -14   9   8        1.25        2.51      0.79 o
 -11   9   8        2.93        3.77      0.60 o
 -10   9   8        1.76        1.06      0.49 o
  -9   9   8       19.27       17.01      0.88 o
  -8   9   8        6.11        7.35      0.60 o
  -7   9   8        7.94        7.83      0.80 o
  -4   9   8        1.78        3.19      0.68 o
  -3   9   8        4.76        5.80      0.69 o
  -2   9   8       12.15       13.15      1.14 o
   0   9   8        3.79        5.51      0.88 o
   2   9   8       11.03       12.66      1.04 o
   4   9   8        5.49        5.90      0.58 o
   5   9   8        1.05        1.35      0.49 o
   7   9   8        2.62        2.51      0.58 o
  10   9   8        1.05        1.35      0.50 o
  11   9   8        5.29        5.70      0.77 o
  12   9   8        0.96        1.35      0.58 o
   1  10   8        3.16        3.19      0.57 o
   2  10   8        0.62        2.51      0.75 o
   3  10   8        2.98        3.87      0.74 o
   4  10   8        4.69        5.70      0.70 o
   5  10   8        1.57        2.32      0.49 o
   6  10   8        3.03        3.87      0.60 o
   8  10   8        1.31        1.55      0.50 o
   9  10   8        2.52        2.13      0.60 o
 -25   0   9        6.62        6.67      0.48 o
 -24   0   9        0.14        0.68      0.34 o
 -23   0   9        2.14        3.19      0.26 o
 -22   0   9        4.35        5.51      0.28 o
 -20   0   9        9.42        9.57      0.34 o
 -19   0   9        5.66        5.32      0.27 o
 -18   0   9        2.92        2.90      0.20 o
 -17   0   9        1.03        1.26      0.18 o
 -16   0   9        5.63        5.22      0.21 o
 -15   0   9        0.64        0.77      0.15 o
 -14   0   9        8.09        7.93      0.22 o
 -13   0   9       41.45       38.86      0.61 o
 -12   0   9       91.10       89.92      1.32 o
 -11   0   9       36.30       34.81      0.55 o
 -10   0   9       17.48       16.34      0.23 o
  -9   0   9        0.82        0.77      0.09 o
  -8   0   9      105.33      109.82      1.32 o
  -7   0   9        3.29        3.48      0.12 o
  -6   0   9       18.39       18.85      0.29 o
  -5   0   9       34.14       35.29      0.48 o
  -4   0   9       40.84       43.61      0.56 o
  -3   0   9       12.76       12.47      0.22 o
  -2   0   9       81.94       82.28      1.03 o
  -1   0   9       13.78       13.15      0.22 o
   0   0   9       33.99       32.39      0.46 o
   1   0   9       52.35       57.53      0.73 o
   2   0   9       12.49       13.34      0.23 o
   3   0   9        1.41        1.26      0.08 o
   4   0   9      174.93      175.29      2.03 o
   5   0   9       75.60       78.42      0.98 o
   6   0   9       13.50       13.63      0.25 o
   7   0   9       13.11       13.24      0.25 o
   8   0   9      108.91      108.10      1.55 o
   9   0   9        5.49        5.32      0.17 o
  10   0   9        2.59        2.80      0.14 o
  11   0   9       56.32       54.24      0.88 o
  12   0   9       20.70       19.24      0.40 o
  13   0   9        9.15        8.80      0.26 o
  14   0   9        8.40        8.02      0.26 o
  15   0   9        4.31        4.35      0.25 o
  17   0   9       16.13       15.56      0.40 o
  18   0   9        3.70        4.26      0.28 o
  19   0   9        2.14        3.00      0.33 o
  20   0   9        4.57        4.64      0.29 o
 -25   1   9        4.83        4.93      0.27 o
 -24   1   9        1.80        2.32      0.25 o
 -23   1   9        3.91        5.12      0.23 o
 -22   1   9        2.67        3.48      0.21 o
 -21   1   9        0.93        1.64      0.19 o
 -20   1   9        2.22        2.61      0.18 o
 -19   1   9        1.72        2.03      0.17 o
 -18   1   9        7.89        7.73      0.19 o
 -17   1   9        5.36        5.12      0.16 o
 -16   1   9       29.25       28.42      0.37 o
 -15   1   9        2.57        2.61      0.12 o
 -14   1   9        2.68        2.71      0.12 o
 -13   1   9       14.67       14.41      0.20 o
 -12   1   9       66.10       65.26      0.70 o
 -11   1   9       41.03       40.70      0.40 o
 -10   1   9       35.73       34.42      0.32 o
  -9   1   9       64.23       64.58      0.54 o
  -8   1   9       31.21       31.22      0.31 o
  -7   1   9       43.61       44.18      0.42 o
  -6   1   9       15.67       16.24      0.18 o
  -5   1   9      110.09      112.73      0.94 o
  -4   1   9       36.10       36.64      0.35 o
  -3   1   9      138.24      135.74      1.10 o
  -2   1   9      362.51      358.12      2.75 o
  -1   1   9      130.43      134.01      1.09 o
   0   1   9      194.05      197.43      1.55 o
   1   1   9      128.87      130.61      1.06 o
   2   1   9       30.69       31.52      0.31 o
   3   1   9        1.28        1.74      0.07 o
   4   1   9       16.82       17.50      0.21 o
   5   1   9       45.68       46.12      0.44 o
   6   1   9        9.93       10.44      0.15 o
   7   1   9       12.92       13.15      0.19 o
   8   1   9        1.32        1.26      0.09 o
   9   1   9        3.26        3.38      0.10 o
  10   1   9        8.43        8.51      0.15 o
  11   1   9        6.95        6.48      0.16 o
  12   1   9       24.03       22.72      0.32 o
  13   1   9       15.06       14.12      0.24 o
  14   1   9       11.98       10.73      0.21 o
  15   1   9       18.24       17.01      0.27 o
  16   1   9        1.77        2.03      0.15 o
  17   1   9        3.32        3.29      0.19 o
  18   1   9        7.88        8.22      0.22 o
  19   1   9        5.86        6.09      0.26 o
  20   1   9        5.07        5.51      0.27 o
  21   1   9        1.14        1.26      0.21 o
  22   1   9        0.65        0.58      0.26 o
 -24   2   9        3.06        3.38      0.26 o
 -23   2   9        0.80        1.06      0.22 o
 -22   2   9        3.14        4.45      0.20 o
 -21   2   9        0.41        0.48      0.18 o
 -20   2   9        7.53        8.80      0.26 o
 -19   2   9        5.86        6.09      0.21 o
 -18   2   9        2.53        2.51      0.16 o
 -17   2   9       26.94       25.81      0.34 o
 -16   2   9       18.24       17.21      0.26 o
 -15   2   9       27.20       25.24      0.36 o
 -14   2   9       10.29        9.96      0.19 o
 -13   2   9        6.57        6.48      0.15 o
 -12   2   9        0.92        1.06      0.09 o
 -11   2   9        4.17        4.35      0.10 o
 -10   2   9       37.20       36.45      0.38 o
  -9   2   9       38.36       38.68      0.38 o
  -8   2   9       74.17       76.19      0.64 o
  -7   2   9      172.76      175.37      1.35 o
  -6   2   9       64.65       65.26      0.59 o
  -5   2   9       46.65       47.37      0.43 o
  -4   2   9      123.76      125.21      1.03 o
  -3   2   9      321.77      319.83      2.53 o
  -2   2   9      242.47      248.78      1.95 o
  -1   2   9      483.09      480.32      3.66 o
   0   2   9      277.20      281.06      2.24 o
   1   2   9      105.27      106.25      0.91 o
   2   2   9       90.11       94.74      0.82 o
   3   2   9       51.97       54.92      0.51 o
   4   2   9       16.72       17.98      0.20 o
   5   2   9       32.91       34.32      0.36 o
   6   2   9       36.16       36.94      0.39 o
   7   2   9       25.46       24.85      0.29 o
   8   2   9        3.60        3.77      0.11 o
   9   2   9       16.51       16.72      0.23 o
  10   2   9       15.00       14.31      0.23 o
  11   2   9        1.85        1.74      0.12 o
  12   2   9       18.59       17.50      0.26 o
  13   2   9        1.76        1.74      0.12 o
  14   2   9       13.14       12.47      0.23 o
  15   2   9        2.35        2.22      0.16 o
  16   2   9        8.25        7.93      0.21 o
  17   2   9        2.61        2.90      0.21 o
  18   2   9        1.02        1.26      0.19 o
  19   2   9        4.79        4.83      0.23 o
  20   2   9        0.70        0.97      0.21 o
  21   2   9        2.47        2.80      0.24 o
 -23   3   9        0.59        0.77      0.24 o
 -22   3   9        4.98        5.41      0.25 o
 -21   3   9        0.24        0.58      0.19 o
 -20   3   9        0.12        0.39      0.17 o
 -19   3   9        1.85        2.22      0.18 o
 -18   3   9        4.69        5.03      0.21 o
 -17   3   9       24.68       23.98      0.35 o
 -16   3   9        4.02        4.26      0.15 o
 -15   3   9       22.28       20.98      0.30 o
 -13   3   9       11.12       10.73      0.19 o
 -12   3   9        7.02        6.67      0.15 o
 -11   3   9       10.49       10.44      0.15 o
 -10   3   9       31.12       30.84      0.34 o
  -9   3   9        5.13        5.03      0.11 o
  -8   3   9      130.98      124.92      1.10 o
  -7   3   9       22.92       22.33      0.24 o
  -6   3   9      113.96      114.28      0.97 o
  -5   3   9      258.89      260.26      2.19 o
  -4   3   9       69.11       69.41      0.62 o
  -3   3   9       92.22       93.88      0.80 o
  -2   3   9       32.07       32.77      0.32 o
  -1   3   9        4.91        5.22      0.09 o
   0   3   9        0.91        1.16      0.06 o
   1   3   9        9.74       11.22      0.14 o
   2   3   9        9.53       10.44      0.15 o
   3   3   9       13.59       15.37      0.19 o
   4   3   9        4.43        5.03      0.10 o
   5   3   9        7.35        7.45      0.12 o
   6   3   9       23.77       24.17      0.29 o
   7   3   9       54.34       53.85      0.61 o
   8   3   9        6.94        7.45      0.14 o
   9   3   9        4.62        4.64      0.13 o
  10   3   9        2.73        2.61      0.13 o
  11   3   9       20.90       20.49      0.30 o
  12   3   9        4.16        4.06      0.16 o
  13   3   9       17.54       16.53      0.30 o
  14   3   9        1.59        1.35      0.14 o
  15   3   9        1.20        1.16      0.17 o
  16   3   9        2.57        2.71      0.18 o
  17   3   9        1.65        1.93      0.19 o
  18   3   9        1.61        2.32      0.20 o
  19   3   9        1.12        1.84      0.23 o
  20   3   9        0.89        0.97      0.22 o
  21   3   9        0.33        0.68      0.24 o
 -23   4   9        1.85        2.51      0.25 o
 -21   4   9        0.51        0.87      0.21 o
 -19   4   9        3.31        4.26      0.23 o
 -18   4   9        4.97        5.61      0.22 o
 -17   4   9        4.06        4.64      0.20 o
 -16   4   9       15.82       15.56      0.28 o
 -15   4   9        0.63        0.77      0.13 o
 -14   4   9        1.72        1.74      0.13 o
 -13   4   9       13.32       12.76      0.22 o
 -12   4   9       17.90       17.41      0.27 o
 -11   4   9       20.97       20.49      0.26 o
 -10   4   9       15.31       15.08      0.21 o
  -9   4   9       54.61       53.85      0.58 o
  -8   4   9       29.09       28.81      0.33 o
  -7   4   9       31.23       30.45      0.35 o
  -6   4   9       72.64       69.61      0.72 o
  -5   4   9       58.53       58.01      0.61 o
  -4   4   9       49.36       50.37      0.54 o
  -3   4   9       43.19       42.83      0.46 o
  -2   4   9       48.81       50.86      0.55 o
  -1   4   9       24.97       24.56      0.30 o
   0   4   9        6.13        6.87      0.12 o
   1   4   9        2.06        2.22      0.08 o
   2   4   9       42.75       43.70      0.55 o
   3   4   9       34.62       34.23      0.45 o
   4   4   9        1.56        1.74      0.10 o
   5   4   9       54.94       56.17      0.74 o
   6   4   9        0.66        0.58      0.10 o
   7   4   9        0.41        0.39      0.10 o
   8   4   9        6.49        6.87      0.16 o
   9   4   9       10.57       10.44      0.21 o
  10   4   9        4.08        4.06      0.15 o
  11   4   9       37.96       36.35      0.55 o
  12   4   9        0.86        0.87      0.14 o
  13   4   9        3.68        3.48      0.17 o
  14   4   9       11.37       10.73      0.27 o
  15   4   9        3.48        3.29      0.19 o
  16   4   9        0.19        0.68      0.20 o
  17   4   9        1.84        2.13      0.23 o
  18   4   9        4.11        4.26      0.23 o
  19   4   9        1.42        1.74      0.28 o
  20   4   9        0.38        1.16      0.26 o
 -22   5   9        0.48        0.87      0.31 o
 -21   5   9        2.03        1.84      0.24 o
 -20   5   9        2.30        2.51      0.25 o
 -19   5   9        1.71        1.74      0.22 o
 -18   5   9        5.58        6.19      0.24 o
 -17   5   9        3.77        4.06      0.21 o
 -16   5   9       24.17       25.33      0.46 o
 -15   5   9        3.31        3.38      0.18 o
 -14   5   9        6.35        6.77      0.23 o
 -13   5   9        0.57        0.68      0.13 o
 -12   5   9        0.69        0.77      0.13 o
 -11   5   9       17.81       18.27      0.31 o
 -10   5   9        9.37        8.89      0.18 o
  -9   5   9       17.47       17.50      0.29 o
  -8   5   9       25.66       25.42      0.40 o
  -7   5   9       19.91       19.53      0.30 o
  -6   5   9        9.51        9.86      0.19 o
  -5   5   9       34.96       35.78      0.51 o
  -4   5   9       28.51       27.85      0.40 o
  -3   5   9       25.91       25.81      0.35 o
  -2   5   9        3.60        4.16      0.12 o
  -1   5   9       66.49       65.36      0.83 o
   0   5   9       58.06       57.82      0.76 o
   1   5   9        1.93        1.93      0.09 o
   2   5   9       36.58       36.54      0.49 o
   3   5   9       13.38       13.44      0.22 o
   4   5   9      113.77      108.57      1.37 o
   5   5   9       26.18       26.29      0.40 o
   6   5   9       54.00       52.60      0.77 o
   7   5   9        1.60        2.03      0.13 o
   8   5   9        1.48        1.74      0.15 o
   9   5   9        9.94       10.25      0.25 o
  10   5   9        0.70        0.97      0.15 o
  11   5   9        9.38        9.28      0.22 o
  12   5   9       16.04       15.28      0.34 o
  14   5   9        1.79        2.13      0.21 o
  15   5   9        1.66        2.13      0.21 o
  16   5   9        3.24        3.96      0.27 o
  17   5   9        0.96        1.55      0.24 o
  18   5   9        0.80        0.97      0.27 o
 -20   6   9        0.82        1.35      0.32 o
 -19   6   9        2.30        2.42      0.29 o
 -18   6   9        0.72        1.06      0.21 o
 -17   6   9        3.99        4.16      0.28 o
 -16   6   9        1.14        1.16      0.23 o
 -15   6   9        9.83        9.67      0.30 o
 -14   6   9        2.33        2.32      0.21 o
 -13   6   9       19.45       18.76      0.40 o
 -12   6   9       17.11       16.15      0.35 o
 -11   6   9        2.09        2.51      0.18 o
 -10   6   9       50.43       51.34      0.83 o
  -9   6   9       25.11       26.01      0.40 o
  -8   6   9       14.48       14.89      0.29 o
  -7   6   9        4.54        4.83      0.17 o
  -6   6   9       28.13       28.23      0.50 o
  -5   6   9       10.41       10.44      0.22 o
  -4   6   9       37.03       36.94      0.60 o
  -3   6   9        9.59        9.09      0.20 o
  -2   6   9       45.69       43.61      0.81 o
  -1   6   9       11.35       11.89      0.28 o
   0   6   9        9.81        9.86      0.25 o
   1   6   9       51.58       55.68      1.07 o
   2   6   9        1.72        1.74      0.13 o
   3   6   9       41.80       41.38      0.81 o
   4   6   9        8.80        9.28      0.30 o
   5   6   9       20.80       21.56      0.45 o
   6   6   9        2.35        2.71      0.19 o
   7   6   9       13.26       14.02      0.32 o
   8   6   9        3.62        3.58      0.19 o
   9   6   9        4.18        4.54      0.21 o
  10   6   9        4.43        4.74      0.24 o
  11   6   9        4.18        4.83      0.27 o
  12   6   9        8.64        8.89      0.30 o
  13   6   9       11.55       11.80      0.38 o
  14   6   9        0.55        0.68      0.23 o
  15   6   9        1.23        1.55      0.25 o
  16   6   9        0.40        0.58      0.25 o
  17   6   9        0.05        0.58      0.26 o
  18   6   9        0.87        1.26      0.34 o
 -19   7   9        6.06        5.99      0.55 o
 -18   7   9        0.55        0.77      0.29 o
 -17   7   9        0.64        0.68      0.30 o
 -14   7   9        5.42        5.61      0.36 o
 -13   7   9        2.16        2.90      0.32 o
 -12   7   9        6.33        6.09      0.32 o
 -11   7   9       26.55       21.85      0.56 o
 -10   7   9        0.65        0.97      0.19 o
  -9   7   9        6.00        5.61      0.22 o
  -8   7   9        1.85        1.74      0.16 o
  -7   7   9        0.30        0.39      0.15 o
  -6   7   9       21.43       21.66      0.53 o
  -5   7   9        3.93        4.35      0.20 o
  -3   7   9       36.61       36.45      0.89 o
  -2   7   9       22.21       22.72      0.60 o
  -1   7   9       13.65       14.80      0.45 o
   0   7   9        6.95        6.96      0.26 o
   1   7   9       31.27       31.52      0.76 o
   2   7   9        9.83       10.34      0.35 o
   3   7   9        8.86        8.70      0.32 o
   4   7   9        4.17        4.26      0.25 o
   5   7   9        5.65        5.80      0.30 o
   6   7   9        1.37        1.26      0.18 o
   7   7   9        3.42        3.67      0.24 o
   8   7   9        1.50        1.35      0.25 o
   9   7   9        5.12        4.83      0.30 o
  10   7   9        3.78        4.45      0.31 o
  11   7   9        0.79        1.06      0.28 o
  12   7   9        6.52        7.15      0.32 o
  15   7   9        0.38        1.26      0.29 o
 -17   8   9        0.39        1.64      0.51 o
 -16   8   9        0.29        1.06      0.52 o
 -15   8   9        0.02        1.35      0.40 o
 -14   8   9        4.21        5.22      0.47 o
 -13   8   9        3.15        3.58      0.50 o
 -12   8   9        5.44        5.99      0.48 o
 -10   8   9        8.30        9.96      0.59 o
  -9   8   9        2.40        2.13      0.42 o
  -8   8   9        2.63        3.77      0.44 o
  -7   8   9        3.89        4.93      0.41 o
  -6   8   9       11.94       12.76      0.59 o
  -5   8   9        2.74        3.19      0.31 o
  -4   8   9       11.61       11.80      0.66 o
  -3   8   9        4.67        4.74      0.51 o
  -2   8   9        0.78        0.68      0.34 o
  -1   8   9        1.31        1.93      0.43 o
   0   8   9        1.45        1.26      0.21 o
   1   8   9        0.23        0.48      0.19 o
   2   8   9        6.41        5.80      0.32 o
   3   8   9        2.36        1.93      0.27 o
   4   8   9        0.51        0.58      0.23 o
   5   8   9        8.47        7.35      0.37 o
   6   8   9        1.43        1.64      0.26 o
   7   8   9        2.22        2.22      0.26 o
   8   8   9        6.37        6.67      0.40 o
   9   8   9        1.98        2.03      0.27 o
  11   8   9        0.69        0.68      0.30 o
  12   8   9        1.17        1.16      0.35 o
  13   8   9        2.13        1.55      0.35 o
  14   8   9        1.16        1.93      0.59 o
 -16   9   9        1.05        4.06      1.13 o
 -14   9   9        3.92        4.93      0.73 o
 -13   9   9        1.94        2.90      0.76 o
 -12   9   9        2.39        3.38      0.75 o
 -11   9   9        8.54        8.60      0.61 o
 -10   9   9        3.01        3.58      0.54 o
  -9   9   9        9.31       10.34      0.71 o
  -8   9   9        0.98        1.06      0.44 o
  -7   9   9       12.18       14.80      1.14 o
  -5   9   9        3.67        4.45      0.73 o
  -4   9   9        7.99        8.51      0.89 o
  -3   9   9        1.06        1.55      0.53 o
  -2   9   9        2.04        2.80      0.68 o
  -1   9   9        6.57        8.32      0.96 o
   2   9   9        0.79        1.35      0.52 o
   3   9   9        2.46        2.80      0.52 o
   4   9   9        0.31        1.16      0.49 o
   5   9   9        2.74        3.48      0.57 o
   6   9   9        9.03        9.57      0.72 o
   7   9   9        0.59        1.16      0.57 o
   8   9   9        3.38        4.83      0.64 o
   9   9   9        0.98        1.55      0.49 o
  10   9   9        2.90        3.58      0.67 o
  13   9   9        4.03        3.96      0.79 o
  -1  10   9        0.65        1.45      0.71 o
   0  10   9        0.86        1.55      0.74 o
   3  10   9        0.52        1.74      0.64 o
   4  10   9        2.44        3.00      0.67 o
   6  10   9        3.72        3.96      0.60 o
   7  10   9        3.67        3.29      0.66 o
 -24   0  10        0.76        1.26      0.32 o
 -23   0  10        0.36        0.58      0.27 o
 -22   0  10        2.39        3.00      0.28 o
 -21   0  10        3.18        3.77      0.25 o
 -20   0  10        2.73        3.19      0.22 o
 -19   0  10       45.36       43.61      0.77 o
 -18   0  10       25.60       24.75      0.46 o
 -17   0  10        3.74        3.58      0.19 o
 -16   0  10        1.79        1.74      0.17 o
 -15   0  10       33.75       32.10      0.56 o
 -14   0  10        2.78        2.51      0.16 o
 -13   0  10        1.44        1.16      0.14 o
 -12   0  10       60.04       58.97      0.89 o
 -11   0  10       28.45       27.46      0.37 o
 -10   0  10       49.84       48.05      0.59 o
  -9   0  10        4.63        5.32      0.14 o
  -7   0  10        0.37        0.68      0.09 o
  -6   0  10       10.10        9.96      0.19 o
  -5   0  10       60.46       57.04      0.73 o
  -4   0  10        4.06        5.03      0.13 o
  -3   0  10        4.93        5.12      0.12 o
  -2   0  10       99.24      101.32      1.21 o
  -1   0  10      176.83      182.82      2.07 o
   0   0  10       81.50       83.93      1.01 o
   1   0  10       55.11       60.72      0.78 o
   2   0  10      614.00      628.92      7.45 o
   3   0  10      166.85      171.02      1.98 o
   4   0  10       17.28       17.21      0.28 o
   5   0  10        1.39        1.55      0.11 o
   6   0  10        1.68        1.84      0.12 o
   7   0  10       25.09       25.72      0.48 o
   8   0  10        1.14        1.16      0.12 o
   9   0  10       24.17       24.07      0.41 o
  11   0  10        0.52        0.58      0.15 o
  12   0  10       48.02       43.89      0.76 o
  13   0  10        3.31        2.80      0.21 o
  14   0  10        1.49        1.64      0.21 o
  16   0  10        1.96        2.32      0.23 o
  17   0  10        4.23        4.93      0.30 o
  19   0  10        0.06        0.68      0.30 o
  21   0  10        0.63        1.45      0.38 o
 -25   1  10        2.61        3.09      0.30 o
 -24   1  10        0.41        0.58      0.20 o
 -23   1  10        1.26        1.84      0.19 o
 -22   1  10        2.27        3.09      0.18 o
 -21   1  10        5.16        5.90      0.21 o
 -20   1  10       10.13       10.54      0.25 o
 -19   1  10        6.54        6.67      0.19 o
 -18   1  10       37.91       36.54      0.45 o
 -17   1  10       49.75       47.77      0.56 o
 -16   1  10       19.38       18.95      0.28 o
 -15   1  10        0.70        0.87      0.11 o
 -14   1  10       22.88       21.37      0.29 o
 -13   1  10       37.11       35.96      0.42 o
 -12   1  10       92.38       87.97      0.92 o
 -11   1  10       10.96       10.93      0.16 o
 -10   1  10       51.03       49.50      0.47 o
  -9   1  10       39.40       39.06      0.38 o
  -8   1  10       88.31       89.53      0.80 o
  -7   1  10       84.92       88.66      0.76 o
  -6   1  10        2.29        2.22      0.07 o
  -5   1  10        3.20        4.26      0.08 o
  -4   1  10       81.92       87.20      0.77 o
  -3   1  10      138.08      137.49      1.13 o
  -2   1  10      394.19      395.24      3.09 o
  -1   1  10       88.02       91.85      0.79 o
   0   1  10        3.02        2.90      0.08 o
   1   1  10      425.15      425.96      3.33 o
   2   1  10       86.51       89.44      0.78 o
   3   1  10      553.79      539.39      4.16 o
   4   1  10       17.52       18.27      0.21 o
   5   1  10       41.89       44.09      0.44 o
   6   1  10      131.52      128.69      1.14 o
   7   1  10       63.71       64.30      0.68 o
   8   1  10       55.86       54.24      0.59 o
   9   1  10       13.46       12.96      0.19 o
  10   1  10       21.40       20.98      0.29 o
  11   1  10        8.20        8.02      0.17 o
  12   1  10        4.13        3.67      0.12 o
  13   1  10        9.80        9.28      0.19 o
  14   1  10        2.08        2.22      0.13 o
  16   1  10        1.38        1.84      0.17 o
  17   1  10        0.31        0.58      0.20 o
  18   1  10        0.36        0.77      0.16 o
  19   1  10        1.05        1.55      0.21 o
  20   1  10        0.21        0.48      0.19 o
  21   1  10        0.79        1.06      0.26 o
 -24   2  10        5.20        6.58      0.26 o
 -23   2  10        1.49        1.84      0.20 o
 -22   2  10        3.69        4.64      0.20 o
 -21   2  10        8.78        9.86      0.23 o
 -20   2  10        9.15       10.54      0.26 o
 -19   2  10       25.12       25.52      0.41 o
 -18   2  10       11.35       11.31      0.23 o
 -17   2  10       11.75       11.22      0.21 o
 -16   2  10        7.85        7.25      0.17 o
 -15   2  10       35.75       34.52      0.44 o
 -14   2  10       21.18       20.49      0.28 o
 -13   2  10       39.00       37.90      0.45 o
 -12   2  10       25.14       24.66      0.28 o
 -11   2  10      200.14      194.62      1.78 o
 -10   2  10        3.69        3.58      0.10 o
  -9   2  10       13.35       13.63      0.17 o
  -8   2  10       12.92       13.05      0.16 o
  -7   2  10        6.18        5.99      0.11 o
  -6   2  10       68.60       67.20      0.61 o
  -5   2  10        4.75        4.83      0.09 o
  -4   2  10        1.42        1.55      0.06 o
  -3   2  10        4.50        4.74      0.09 o
  -2   2  10       23.54       23.98      0.25 o
  -1   2  10       47.10       47.47      0.45 o
   0   2  10       77.65       80.73      0.71 o
   1   2  10      130.32      135.44      1.14 o
   2   2  10      198.93      202.46      1.65 o
   3   2  10        8.67        9.76      0.15 o
   4   2  10       50.12       50.27      0.49 o
   5   2  10       30.71       32.68      0.35 o
   6   2  10        2.94        3.09      0.10 o
   7   2  10        8.56        9.28      0.16 o
   8   2  10       72.59       72.22      0.77 o
   9   2  10       53.65       51.24      0.63 o
  10   2  10        4.71        4.83      0.15 o
  11   2  10        0.26        0.48      0.12 o
  12   2  10       16.74       15.37      0.25 o
  13   2  10        3.96        3.96      0.14 o
  14   2  10        1.98        2.13      0.13 o
  15   2  10        2.16        2.03      0.15 o
  16   2  10        0.39        0.39      0.15 o
  17   2  10        8.59        8.70      0.24 o
  18   2  10        3.25        3.38      0.23 o
  19   2  10        1.45        1.93      0.22 o
  20   2  10        0.54        0.87      0.21 o
  21   2  10        0.16        0.68      0.27 o
 -24   3  10        0.53        0.77      0.23 o
 -23   3  10        9.35        9.67      0.30 o
 -22   3  10       10.43       11.70      0.29 o
 -21   3  10        5.05        6.48      0.23 o
 -20   3  10       14.76       16.24      0.29 o
 -19   3  10        1.14        1.64      0.18 o
 -18   3  10       11.65       12.18      0.27 o
 -17   3  10        0.77        0.97      0.16 o
 -16   3  10       35.11       33.94      0.45 o
 -15   3  10       49.95       47.77      0.57 o
 -14   3  10       16.19       15.76      0.24 o
 -13   3  10        0.76        0.68      0.12 o
 -12   3  10        5.07        4.83      0.13 o
 -11   3  10       12.23       11.41      0.15 o
 -10   3  10       57.14       55.89      0.59 o
  -9   3  10       24.36       23.59      0.28 o
  -8   3  10       18.89       17.79      0.20 o
  -7   3  10       30.76       30.84      0.31 o
  -6   3  10        5.61        5.61      0.10 o
  -5   3  10      175.87      174.51      1.45 o
  -4   3  10       20.62       21.18      0.24 o
  -3   3  10      138.36      138.25      1.18 o
  -2   3  10       89.66       91.27      0.81 o
  -1   3  10        6.11        6.09      0.10 o
   0   3  10       63.33       66.91      0.63 o
   1   3  10       52.67       55.59      0.54 o
   2   3  10       39.56       40.41      0.41 o
   3   3  10       35.36       36.84      0.38 o
   4   3  10       37.87       38.29      0.45 o
   5   3  10        9.85       10.44      0.15 o
   6   3  10       33.16       33.36      0.39 o
   7   3  10       60.94       59.08      0.65 o
   8   3  10        4.26        4.35      0.13 o
   9   3  10       13.31       13.15      0.22 o
  10   3  10        7.02        7.06      0.17 o
  11   3  10       16.62       15.76      0.27 o
  13   3  10       18.02       16.63      0.29 o
  14   3  10        1.07        1.35      0.17 o
  15   3  10        1.66        1.74      0.19 o
  16   3  10        7.01        6.96      0.26 o
  17   3  10        2.21        2.71      0.20 o
  18   3  10        2.99        3.67      0.24 o
  19   3  10        2.29        2.61      0.22 o
  20   3  10        3.32        3.38      0.30 o
 -23   4  10        0.51        1.06      0.26 o
 -22   4  10        5.68        6.29      0.31 o
 -21   4  10        9.27       10.34      0.29 o
 -20   4  10        3.81        5.03      0.25 o
 -19   4  10        4.90        5.41      0.21 o
 -18   4  10        1.42        1.74      0.19 o
 -17   4  10        3.32        3.58      0.19 o
 -16   4  10        3.22        3.19      0.17 o
 -15   4  10        4.50        4.74      0.16 o
 -14   4  10       23.94       23.88      0.35 o
 -13   4  10       19.92       19.82      0.30 o
 -12   4  10       34.74       34.61      0.44 o
 -11   4  10       12.71       12.57      0.18 o
 -10   4  10        3.25        3.19      0.13 o
  -9   4  10        2.41        2.42      0.10 o
  -8   4  10       27.56       28.13      0.33 o
  -7   4  10        8.12        8.32      0.14 o
  -6   4  10       39.61       40.12      0.44 o
  -5   4  10       16.66       16.53      0.20 o
  -4   4  10       92.80       92.04      1.06 o
  -3   4  10      109.52      111.96      1.29 o
  -2   4  10       27.25       28.91      0.36 o
  -1   4  10      155.32      155.94      1.77 o
   0   4  10       27.77       28.33      0.36 o
   1   4  10       57.52       58.49      0.69 o
   2   4  10       15.79       15.95      0.24 o
   3   4  10        8.63        8.89      0.16 o
   4   4  10       17.34       17.88      0.25 o
   5   4  10       29.85       29.00      0.38 o
   6   4  10       19.55       19.34      0.28 o
   7   4  10       51.87       49.69      0.62 o
   8   4  10       48.26       46.79      0.61 o
   9   4  10        9.73        9.47      0.19 o
  10   4  10        7.77        7.35      0.19 o
  11   4  10        2.71        2.80      0.15 o
  12   4  10        2.87        2.80      0.16 o
  14   4  10        0.79        0.87      0.18 o
  15   4  10        6.72        7.73      0.28 o
  16   4  10        1.04        1.16      0.19 o
  17   4  10        2.28        2.90      0.23 o
  18   4  10        3.50        3.77      0.25 o
 -21   5  10        2.10        2.51      0.25 o
 -20   5  10        1.33        1.84      0.27 o
 -19   5  10        2.55        3.09      0.23 o
 -18   5  10        2.41        2.71      0.20 o
 -17   5  10        1.36        1.84      0.20 o
 -16   5  10        3.47        3.87      0.21 o
 -15   5  10       12.37       12.57      0.30 o
 -14   5  10       10.61       11.12      0.24 o
 -13   5  10       21.15       21.37      0.35 o
 -12   5  10        5.11        5.32      0.17 o
 -11   5  10       71.72       70.88      0.86 o
 -10   5  10       15.33       14.50      0.26 o
  -9   5  10       25.78       25.42      0.40 o
  -8   5  10        5.43        5.80      0.16 o
  -7   5  10       36.65       37.51      0.55 o
  -6   5  10       35.66       36.64      0.51 o
  -5   5  10       38.59       38.00      0.47 o
  -4   5  10       14.93       14.89      0.22 o
  -3   5  10       47.57       47.86      0.64 o
  -2   5  10       12.85       13.24      0.20 o
  -1   5  10       20.18       20.89      0.31 o
   0   5  10        0.23        0.29      0.09 o
   1   5  10        7.56        8.12      0.16 o
   2   5  10       21.66       21.08      0.31 o
   3   5  10       12.80       13.24      0.23 o
   4   5  10       71.74       71.46      0.96 o
   5   5  10       41.28       41.77      0.65 o
   6   5  10       22.47       21.85      0.38 o
   7   5  10        8.05        7.64      0.20 o
   8   5  10        9.69        9.18      0.23 o
   9   5  10        2.36        2.32      0.16 o
  10   5  10        2.92        3.00      0.17 o
  11   5  10        3.60        3.67      0.17 o
  12   5  10        5.34        5.12      0.23 o
  13   5  10       15.20       15.47      0.36 o
  14   5  10        0.15        0.58      0.19 o
  15   5  10        6.14        6.09      0.27 o
  16   5  10        3.15        3.77      0.24 o
  17   5  10        2.93        3.19      0.26 o
  18   5  10        1.45        1.64      0.29 o
  19   5  10        1.89        2.51      0.36 o
 -21   6  10        0.64        0.68      0.30 o
 -20   6  10        1.25        1.16      0.30 o
 -19   6  10        1.07        0.68      0.26 o
 -18   6  10        7.53        7.35      0.32 o
 -17   6  10        5.03        5.41      0.29 o
 -16   6  10        6.08        6.38      0.30 o
 -15   6  10        5.02        4.54      0.25 o
 -14   6  10       12.29       11.60      0.31 o
 -13   6  10        2.87        3.00      0.21 o
 -12   6  10       13.76       13.34      0.34 o
 -11   6  10        6.97        7.35      0.22 o
 -10   6  10        9.80       10.25      0.22 o
  -9   6  10       24.63       25.24      0.44 o
  -8   6  10        2.58        2.80      0.15 o
  -7   6  10        0.27        0.29      0.12 o
  -6   6  10       10.65       10.34      0.23 o
  -5   6  10       10.90       11.31      0.23 o
  -4   6  10       59.29       58.49      0.92 o
  -3   6  10       26.17       26.39      0.48 o
  -2   6  10       28.42       29.78      0.73 o
  -1   6  10        4.82        4.74      0.16 o
   0   6  10       14.73       16.05      0.35 o
   1   6  10        4.61        4.83      0.17 o
   2   6  10      136.80      137.88      2.38 o
   3   6  10       75.03       75.50      1.42 o
   4   6  10        4.57        4.83      0.19 o
   5   6  10       13.36       13.83      0.31 o
   6   6  10        8.66        9.38      0.27 o
   7   6  10        4.85        4.74      0.23 o
   9   6  10       10.70       10.83      0.30 o
  10   6  10        1.94        1.93      0.22 o
  11   6  10       15.47       16.05      0.42 o
  12   6  10        2.99        2.61      0.23 o
  13   6  10        1.48        2.03      0.24 o
  14   6  10        1.35        1.74      0.25 o
  15   6  10        0.49        0.58      0.25 o
  16   6  10        3.39        4.06      0.31 o
  17   6  10        0.06        0.58      0.28 o
 -18   7  10        4.80        4.35      0.40 o
 -17   7  10        5.96        5.80      0.36 o
 -16   7  10       10.68        9.96      0.40 o
 -15   7  10        2.20        2.32      0.25 o
 -14   7  10        2.03        2.22      0.29 o
 -12   7  10        2.65        2.42      0.24 o
 -11   7  10        2.52        2.22      0.23 o
 -10   7  10        2.29        2.22      0.23 o
  -9   7  10        6.66        5.80      0.20 o
  -8   7  10       10.46        9.67      0.31 o
  -7   7  10       12.66       11.99      0.39 o
  -6   7  10       18.06       17.79      0.53 o
  -5   7  10        3.68        3.77      0.20 o
  -4   7  10       12.68       12.76      0.36 o
  -3   7  10       12.24       12.38      0.37 o
  -2   7  10       15.23       16.24      0.50 o
  -1   7  10       16.24       16.82      0.45 o
   0   7  10        6.59        6.96      0.27 o
   1   7  10       18.62       19.92      0.54 o
   2   7  10        0.42        0.68      0.19 o
   3   7  10       25.28       24.36      0.64 o
   4   7  10       24.93       24.56      0.73 o
   5   7  10        3.51        3.67      0.26 o
   6   7  10        2.13        2.03      0.25 o
   7   7  10        4.76        4.64      0.28 o
   8   7  10        3.34        3.87      0.27 o
   9   7  10        1.99        2.03      0.27 o
  10   7  10        5.31        5.90      0.34 o
  11   7  10        0.71        0.97      0.25 o
  12   7  10        3.72        3.96      0.37 o
  13   7  10        1.66        1.93      0.29 o
  14   7  10        1.83        1.55      0.26 o
  15   7  10        0.56        0.68      0.26 o
  16   7  10        0.79        1.06      0.31 o
 -17   8  10        5.97        5.99      0.77 o
 -16   8  10        2.27        2.61      0.46 o
 -15   8  10        1.35        2.13      0.48 o
 -14   8  10        1.06        1.74      0.38 o
 -13   8  10        6.99        7.93      0.58 o
 -12   8  10        7.42        9.09      0.57 o
 -10   8  10        0.71        1.35      0.49 o
  -9   8  10        3.16        4.45      0.43 o
  -8   8  10       11.32       12.76      0.62 o
  -7   8  10       15.14       16.63      0.74 o
  -6   8  10        2.75        3.48      0.35 o
  -5   8  10        9.45       11.02      0.54 o
  -4   8  10        2.33        3.00      0.49 o
  -3   8  10        6.51        7.73      0.64 o
  -2   8  10        4.29        4.64      0.51 o
  -1   8  10        7.38        5.70      0.36 o
   0   8  10        3.95        3.38      0.28 o
   1   8  10       20.74       18.18      0.57 o
   2   8  10        4.47        3.67      0.29 o
   3   8  10        8.94        7.35      0.36 o
   4   8  10        4.24        4.26      0.33 o
   5   8  10        6.80        6.58      0.38 o
   6   8  10        1.69        1.45      0.28 o
   7   8  10        6.97        6.48      0.34 o
   9   8  10        4.78        4.83      0.36 o
  10   8  10        2.08        1.84      0.31 o
  11   8  10        6.09        5.70      0.38 o
  12   8  10        5.71        5.12      0.37 o
  13   8  10        0.05        0.97      0.39 o
  14   8  10        2.53        2.03      0.62 o
 -14   9  10        0.46        1.26      0.59 o
 -13   9  10        0.85        1.45      0.59 o
 -12   9  10        1.09        1.84      0.54 o
 -11   9  10        1.05        1.35      0.52 o
 -10   9  10        0.71        1.16      0.52 o
  -8   9  10        0.82        1.84      0.47 o
  -7   9  10        4.11        4.26      0.47 o
  -6   9  10        4.49        5.32      0.73 o
  -5   9  10        2.58        3.48      0.74 o
  -4   9  10        1.45        1.84      0.71 o
  -3   9  10        1.79        2.51      0.68 o
  -2   9  10        2.70        3.96      0.76 o
  -1   9  10        7.48        7.64      0.98 o
   2   9  10        1.16        1.55      0.51 o
   4   9  10        2.77        3.00      0.47 o
   5   9  10        8.07        8.22      0.67 o
   6   9  10        0.72        0.97      0.46 o
   7   9  10        5.58        6.58      0.59 o
   9   9  10        0.99        1.35      0.44 o
  10   9  10        4.22        5.12      0.67 o
  11   9  10        1.45        1.35      0.65 o
  -1  10  10        2.22        2.32      0.68 o
   0  10  10        2.57        2.61      0.59 o
   3  10  10        1.41        1.55      0.69 o
   8  10  10        2.72        1.93      0.59 o
 -24   0  11        1.42        2.13      0.37 o
 -23   0  11        0.48        0.77      0.31 o
 -21   0  11        1.76        2.61      0.29 o
 -20   0  11       12.15       12.76      0.38 o
 -19   0  11        4.96        4.83      0.25 o
 -18   0  11        6.48        5.99      0.25 o
 -17   0  11        4.64        4.16      0.20 o
 -16   0  11       47.79       45.92      0.76 o
 -13   0  11        4.94        4.45      0.17 o
 -12   0  11        2.30        2.32      0.13 o
 -11   0  11       95.51       90.87      1.09 o
 -10   0  11       13.63       12.28      0.23 o
  -9   0  11       56.23       57.23      0.79 o
  -8   0  11       26.48       25.04      0.38 o
  -7   0  11      102.70      105.96      1.30 o
  -6   0  11        2.31        2.90      0.11 o
  -5   0  11      244.01      250.21      2.80 o
  -4   0  11      187.78      194.73      2.22 o
  -3   0  11      272.35      266.06      2.98 o
  -2   0  11       18.49       20.21      0.33 o
  -1   0  11      191.12      195.01      2.22 o
   0   0  11     1088.69     1076.55     11.61 o
   1   0  11       13.86       13.92      0.23 o
   2   0  11      258.76      252.92      2.85 o
   3   0  11       23.00       23.69      0.36 o
   4   0  11        0.31        0.48      0.12 o
   5   0  11      194.29      187.96      2.29 o
   6   0  11        9.97        9.67      0.22 o
   7   0  11       61.80       62.75      0.95 o
   8   0  11       24.29       23.20      0.41 o
   9   0  11        5.87        6.58      0.23 o
  10   0  11       13.79       13.15      0.30 o
  11   0  11       15.83       14.80      0.34 o
  12   0  11        4.23        3.96      0.20 o
  13   0  11        4.04        4.06      0.24 o
  14   0  11        0.94        1.06      0.22 o
  15   0  11        3.38        3.19      0.27 o
  16   0  11        6.04        6.58      0.31 o
  17   0  11        6.16        6.77      0.30 o
  18   0  11        0.63        0.77      0.28 o
  20   0  11        1.27        1.74      0.38 o
 -24   1  11        4.33        5.12      0.24 o
 -23   1  11        0.04        0.48      0.18 o
 -22   1  11        3.56        4.35      0.19 o
 -21   1  11        3.82        4.35      0.19 o
 -20   1  11       13.38       14.12      0.27 o
 -19   1  11       13.45       13.44      0.25 o
 -18   1  11        1.00        0.97      0.14 o
 -17   1  11        7.22        6.77      0.16 o
 -16   1  11        4.18        3.96      0.14 o
 -15   1  11        1.25        1.16      0.12 o
 -14   1  11        9.77        8.99      0.17 o
 -13   1  11        1.64        1.64      0.11 o
 -12   1  11        3.92        3.77      0.11 o
 -11   1  11       15.60       15.66      0.19 o
 -10   1  11       27.01       26.69      0.27 o
  -9   1  11       70.28       67.88      0.70 o
  -8   1  11       62.92       61.78      0.59 o
  -7   1  11        2.23        1.93      0.08 o
  -6   1  11       27.69       29.30      0.30 o
  -5   1  11       39.69       41.29      0.39 o
  -4   1  11        2.52        3.00      0.08 o
  -3   1  11       27.30       28.42      0.29 o
  -2   1  11      116.34      118.93      1.01 o
  -1   1  11      115.87      123.85      1.03 o
   0   1  11       28.23       29.88      0.31 o
   1   1  11      173.51      175.08      1.43 o
   2   1  11       31.57       33.06      0.34 o
   3   1  11       19.85       20.69      0.23 o
   4   1  11       35.87       37.51      0.39 o
   5   1  11        9.23        9.28      0.14 o
   6   1  11       26.76       27.08      0.31 o
   7   1  11       14.14       14.80      0.20 o
   8   1  11        9.20        9.47      0.16 o
   9   1  11        7.22        7.25      0.15 o
  10   1  11       10.51        9.96      0.19 o
  11   1  11        0.77        0.87      0.13 o
  12   1  11       11.03       10.44      0.20 o
  13   1  11        1.35        1.45      0.13 o
  15   1  11        6.68        6.67      0.19 o
  16   1  11        3.72        4.06      0.20 o
  17   1  11        3.62        4.45      0.22 o
  18   1  11        3.88        4.64      0.20 o
  19   1  11        0.49        0.58      0.24 o
  20   1  11        1.71        1.45      0.23 o
  21   1  11        0.76        0.87      0.28 o
 -24   2  11        4.14        4.74      0.29 o
 -23   2  11        1.37        2.03      0.23 o
 -22   2  11        6.15        7.25      0.24 o
 -21   2  11       16.66       18.27      0.33 o
 -20   2  11       13.70       15.08      0.31 o
 -19   2  11       26.61       27.36      0.40 o
 -18   2  11        1.81        1.93      0.16 o
 -17   2  11        6.80        6.77      0.17 o
 -16   2  11       10.64       10.64      0.21 o
 -15   2  11       18.05       17.79      0.27 o
 -14   2  11        4.39        4.16      0.14 o
 -13   2  11        5.51        5.32      0.15 o
 -12   2  11        3.44        3.48      0.11 o
 -11   2  11        1.84        1.93      0.09 o
 -10   2  11       32.41       31.04      0.33 o
  -9   2  11        8.29        8.22      0.12 o
  -8   2  11        3.23        3.19      0.09 o
  -7   2  11       11.09       11.12      0.14 o
  -6   2  11       14.38       14.02      0.18 o
  -5   2  11      109.10      107.51      0.92 o
  -4   2  11       19.28       19.24      0.22 o
  -3   2  11       15.22       15.18      0.18 o
  -2   2  11        0.44        0.58      0.06 o
  -1   2  11       23.85       24.36      0.25 o
   0   2  11       32.39       33.36      0.34 o
   1   2  11       31.98       32.97      0.35 o
   2   2  11       14.95       14.50      0.19 o
   3   2  11       80.93       84.88      0.80 o
   4   2  11        4.17        4.54      0.10 o
   5   2  11       89.51       88.95      0.93 o
   6   2  11       29.84       30.07      0.35 o
   7   2  11        4.56        4.64      0.11 o
   8   2  11       30.21       29.68      0.35 o
   9   2  11        1.09        1.26      0.12 o
  10   2  11        2.01        1.93      0.13 o
  11   2  11       18.32       17.69      0.28 o
  12   2  11        4.66        4.35      0.16 o
  13   2  11        0.78        0.97      0.13 o
  14   2  11        1.18        1.26      0.15 o
  15   2  11        2.83        2.80      0.16 o
  16   2  11        3.49        3.67      0.20 o
  17   2  11        2.28        2.80      0.22 o
  18   2  11        1.98        2.13      0.21 o
  20   2  11        2.23        2.03      0.23 o
 -23   3  11        4.11        4.83      0.24 o
 -22   3  11        1.82        2.90      0.22 o
 -21   3  11       12.52       13.73      0.29 o
 -20   3  11        6.29        7.06      0.21 o
 -19   3  11        9.50       10.54      0.26 o
 -18   3  11       20.19       20.79      0.35 o
 -17   3  11       21.03       21.37      0.34 o
 -16   3  11        3.91        3.96      0.16 o
 -15   3  11       11.53       10.83      0.21 o
 -14   3  11       18.80       17.98      0.28 o
 -13   3  11       12.49       12.47      0.22 o
 -12   3  11        1.52        1.55      0.10 o
 -11   3  11       10.90       10.83      0.17 o
 -10   3  11       28.48       26.69      0.30 o
  -9   3  11       26.19       24.94      0.28 o
  -8   3  11       40.45       38.68      0.43 o
  -7   3  11        1.52        1.84      0.07 o
  -6   3  11       18.13       18.27      0.22 o
  -5   3  11        5.95        5.70      0.11 o
  -4   3  11        7.26        7.25      0.11 o
  -3   3  11        0.94        1.06      0.06 o
  -2   3  11        0.30        0.58      0.06 o
  -1   3  11      108.42      109.93      0.97 o
   0   3  11       21.13       21.66      0.24 o
   1   3  11       90.65       93.88      0.90 o
   2   3  11       27.73       28.42      0.33 o
   3   3  11       55.47       55.98      0.60 o
   4   3  11        6.32        6.87      0.12 o
   5   3  11       10.25       10.64      0.17 o
   6   3  11       18.22       19.15      0.25 o
   7   3  11       39.96       38.86      0.48 o
   9   3  11       42.52       40.61      0.53 o
  10   3  11        4.91        4.64      0.17 o
  11   3  11        2.56        2.42      0.14 o
  12   3  11       13.71       13.15      0.27 o
  13   3  11        4.20        4.16      0.19 o
  14   3  11        7.98        7.35      0.22 o
  15   3  11        5.19        5.12      0.24 o
  16   3  11        1.65        1.74      0.21 o
  17   3  11        3.97        4.54      0.22 o
  18   3  11        0.16        0.58      0.22 o
  19   3  11        0.83        0.77      0.20 o
 -23   4  11        1.97        3.00      0.30 o
 -22   4  11        5.47        6.58      0.31 o
 -21   4  11        5.20        5.80      0.25 o
 -20   4  11        6.98        8.12      0.25 o
 -19   4  11        6.89        7.73      0.26 o
 -18   4  11        0.21        0.68      0.19 o
 -17   4  11       12.15       12.28      0.28 o
 -16   4  11        5.61        5.90      0.19 o
 -15   4  11       30.38       29.19      0.40 o
 -14   4  11       37.92       36.45      0.47 o
 -13   4  11       43.81       43.03      0.54 o
 -12   4  11        5.10        4.83      0.13 o
 -11   4  11        1.16        1.06      0.11 o
 -10   4  11       13.45       13.15      0.20 o
  -9   4  11      101.41       96.20      1.08 o
  -8   4  11       12.04       11.60      0.17 o
  -7   4  11      160.75      154.59      1.56 o
  -6   4  11       33.45       32.68      0.37 o
  -5   4  11       19.52       19.73      0.24 o
  -4   4  11       31.74       31.52      0.40 o
  -3   4  11        4.00        4.35      0.11 o
  -2   4  11       17.65       17.59      0.24 o
  -1   4  11       25.23       26.50      0.33 o
   0   4  11        0.89        1.06      0.09 o
   1   4  11       45.18       47.28      0.59 o
   2   4  11       65.26       68.15      0.84 o
   3   4  11       49.79       50.18      0.61 o
   4   4  11        2.29        2.61      0.10 o
   5   4  11       23.31       23.30      0.32 o
   6   4  11       47.59       43.89      0.57 o
   7   4  11       14.67       14.41      0.25 o
   8   4  11       14.55       14.80      0.25 o
   9   4  11       14.41       13.24      0.24 o
  10   4  11        7.44        7.15      0.21 o
  11   4  11        2.77        2.80      0.15 o
  12   4  11        4.22        4.35      0.20 o
  13   4  11        6.32        6.29      0.23 o
  14   4  11        2.71        2.80      0.21 o
  15   4  11        6.64        7.25      0.25 o
  16   4  11        7.89        8.51      0.27 o
  17   4  11        1.49        1.74      0.19 o
  18   4  11        0.59        0.97      0.29 o
  19   4  11        0.47        0.68      0.23 o
 -22   5  11        1.37        1.55      0.31 o
 -21   5  11        1.00        1.35      0.27 o
 -20   5  11        4.72        5.51      0.30 o
 -19   5  11        0.51        1.06      0.21 o
 -18   5  11        0.69        1.16      0.18 o
 -17   5  11        0.62        0.77      0.22 o
 -16   5  11       21.35       22.53      0.43 o
 -15   5  11        7.96        8.60      0.24 o
 -14   5  11       18.27       17.98      0.34 o
 -13   5  11        6.34        6.19      0.20 o
 -12   5  11       18.24       18.18      0.31 o
 -11   5  11        2.63        2.90      0.13 o
 -10   5  11        0.21        0.39      0.14 o
  -9   5  11        1.60        1.74      0.12 o
  -8   5  11       54.64       54.14      0.77 o
  -7   5  11        1.95        1.93      0.11 o
  -6   5  11        6.01        5.90      0.13 o
  -5   5  11       10.77       10.54      0.19 o
  -4   5  11       48.33       48.34      0.63 o
  -3   5  11        7.30        7.35      0.14 o
  -2   5  11       48.59       48.24      0.60 o
  -1   5  11       19.91       20.69      0.31 o
   0   5  11       31.38       32.58      0.45 o
   1   5  11       77.38       77.25      1.07 o
   2   5  11       22.54       23.01      0.37 o
   3   5  11       10.86       10.54      0.22 o
   4   5  11      115.95      117.94      1.58 o
   5   5  11       15.76       15.76      0.31 o
   6   5  11       11.17       11.60      0.27 o
   7   5  11        9.75       10.15      0.23 o
   8   5  11        5.18        4.83      0.17 o
   9   5  11        6.10        5.99      0.19 o
  10   5  11        8.99        8.99      0.23 o
  11   5  11        0.56        0.68      0.17 o
  12   5  11        0.05        0.48      0.19 o
  13   5  11        2.94        3.48      0.22 o
  14   5  11        3.50        4.26      0.25 o
  15   5  11        0.59        0.97      0.22 o
  17   5  11        1.05        1.16      0.26 o
 -21   6  11        4.33        4.16      0.41 o
 -20   6  11        0.55        1.06      0.33 o
 -19   6  11        1.69        1.45      0.27 o
 -18   6  11        1.11        1.55      0.28 o
 -17   6  11        3.96        4.45      0.26 o
 -16   6  11        4.12        4.64      0.28 o
 -15   6  11       14.48       14.60      0.38 o
 -14   6  11        8.77        8.60      0.31 o
 -13   6  11        1.96        2.03      0.21 o
 -12   6  11        4.19        4.35      0.21 o
 -11   6  11        0.66        0.97      0.14 o
 -10   6  11        0.21        0.39      0.15 o
  -9   6  11        8.07        8.41      0.21 o
  -8   6  11        5.70        5.41      0.17 o
  -7   6  11       15.12       15.66      0.30 o
  -6   6  11        2.53        2.32      0.14 o
  -5   6  11        0.90        0.97      0.14 o
  -3   6  11       17.70       17.50      0.32 o
  -2   6  11        4.90        5.12      0.16 o
  -1   6  11       23.29       22.82      0.48 o
   0   6  11       13.81       14.12      0.33 o
   1   6  11        0.24        0.48      0.13 o
   2   6  11        2.90        3.48      0.17 o
   3   6  11       29.16       30.74      0.55 o
   4   6  11        2.08        2.71      0.16 o
   5   6  11       13.81       14.31      0.33 o
   6   6  11        3.43        3.58      0.20 o
   7   6  11        1.27        1.64      0.18 o
   8   6  11        2.06        2.42      0.22 o
   9   6  11        0.44        0.68      0.21 o
  10   6  11        0.18        0.48      0.23 o
  11   6  11        3.07        3.29      0.23 o
  13   6  11        1.34        1.35      0.24 o
  14   6  11        0.64        0.77      0.23 o
  17   6  11        3.15        2.51      0.34 o
 -19   7  11        0.93        1.35      0.49 o
 -18   7  11        2.66        2.71      0.45 o
 -17   7  11        1.69        1.45      0.32 o
 -16   7  11        1.58        1.55      0.27 o
 -15   7  11       13.46       12.96      0.45 o
 -14   7  11        1.19        1.93      0.32 o
 -13   7  11       10.77       10.25      0.37 o
 -12   7  11        1.63        1.45      0.24 o
 -10   7  11        2.37        2.22      0.19 o
  -9   7  11        5.41        5.32      0.21 o
  -8   7  11       13.29       12.76      0.33 o
  -7   7  11       12.36       11.22      0.31 o
  -6   7  11       25.63       26.88      0.62 o
  -5   7  11        3.72        3.87      0.21 o
  -4   7  11        3.71        4.26      0.21 o
  -3   7  11       18.68       17.98      0.57 o
  -2   7  11        2.32        2.71      0.17 o
  -1   7  11       25.47       27.17      0.62 o
   0   7  11        1.65        2.13      0.19 o
   1   7  11       18.00       17.98      0.48 o
   2   7  11        6.60        7.93      0.40 o
   3   7  11       12.06       11.22      0.40 o
   4   7  11       11.39       10.83      0.36 o
   5   7  11        2.96        2.51      0.25 o
   6   7  11       12.87       12.86      0.41 o
   7   7  11        6.02        6.19      0.31 o
   8   7  11        1.59        1.93      0.25 o
   9   7  11        0.37        0.87      0.27 o
  10   7  11        2.39        2.51      0.27 o
  11   7  11        1.86        1.93      0.28 o
  14   7  11        3.35        3.58      0.30 o
  15   7  11        0.60        0.97      0.31 o
  16   7  11        1.50        1.55      0.37 o
 -16   8  11        1.08        1.55      0.57 o
 -15   8  11        0.48        1.45      0.42 o
 -14   8  11        3.88        4.45      0.50 o
 -12   8  11        4.76        6.19      0.50 o
 -10   8  11        5.31        7.54      0.55 o
  -9   8  11        3.86        4.64      0.44 o
  -8   8  11        1.34        1.26      0.41 o
  -7   8  11       14.58       16.53      0.74 o
  -6   8  11        2.79        3.19      0.35 o
  -5   8  11        7.58        8.12      0.44 o
  -4   8  11       17.40       19.24      0.96 o
  -3   8  11        5.45        6.96      0.57 o
  -2   8  11        9.59        6.58      0.35 o
  -1   8  11       10.18        8.32      0.41 o
   0   8  11        3.00        2.80      0.27 o
   1   8  11        0.30        0.48      0.22 o
   2   8  11        6.45        5.41      0.32 o
   3   8  11        2.77        2.42      0.28 o
   4   8  11        4.96        4.54      0.30 o
   5   8  11        2.41        2.03      0.25 o
   7   8  11        6.10        6.29      0.37 o
   8   8  11        0.87        0.87      0.23 o
   9   8  11        6.60        6.29      0.35 o
  10   8  11        2.81        2.32      0.27 o
  11   8  11        1.42        1.93      0.35 o
  12   8  11        1.41        1.55      0.36 o
 -12   9  11        0.46        1.26      0.47 o
 -11   9  11        8.14       10.06      0.72 o
 -10   9  11        3.41        4.64      0.76 o
  -9   9  11        3.39        4.26      0.52 o
  -8   9  11        6.72        8.12      0.62 o
  -7   9  11        2.57        2.90      0.49 o
  -6   9  11        7.14        8.60      0.96 o
  -5   9  11       11.32       13.34      1.19 o
  -4   9  11        3.58        5.51      0.82 o
  -3   9  11        9.06        8.99      0.91 o
  -2   9  11        8.69        9.09      0.88 o
   0   9  11        3.05        3.77      0.67 o
   1   9  11        2.90        2.51      0.49 o
   2   9  11        1.79        2.51      0.55 o
   3   9  11        2.66        3.09      0.53 o
   4   9  11        1.95        2.90      0.54 o
   6   9  11        0.81        1.26      0.50 o
   7   9  11        5.51        6.48      0.65 o
   8   9  11        2.06        2.13      0.49 o
   9   9  11        1.47        1.74      0.63 o
  10   9  11        0.84        1.16      0.54 o
  11   9  11        1.38        1.93      0.64 o
   1  10  11        0.74        1.84      0.63 o
   2  10  11        4.26        4.93      0.93 o
   3  10  11        0.64        2.42      0.87 o
   5  10  11        1.94        2.32      0.62 o
   6  10  11        2.93        2.80      0.63 o
 -24   0  12        0.45        1.16      0.31 o
 -23   0  12        0.14        0.77      0.30 o
 -22   0  12        2.96        3.19      0.28 o
 -21   0  12        0.04        0.58      0.25 o
 -20   0  12        9.83       10.25      0.35 o
 -19   0  12        1.54        1.93      0.23 o
 -18   0  12       29.80       28.23      0.54 o
 -17   0  12       12.65       12.38      0.30 o
 -16   0  12      125.19      118.14      1.82 o
 -15   0  12       33.92       32.39      0.56 o
 -14   0  12       15.01       14.31      0.32 o
 -13   0  12        1.15        1.06      0.15 o
 -12   0  12        0.12        0.19      0.09 o
 -11   0  12      186.97      181.09      2.14 o
 -10   0  12      139.71      134.30      1.94 o
  -9   0  12        7.53        6.87      0.16 o
  -8   0  12       33.56       32.10      0.48 o
  -7   0  12      145.68      145.51      1.71 o
  -6   0  12       60.61       64.20      0.85 o
  -4   0  12       24.12       25.04      0.37 o
  -3   0  12      110.89      116.01      1.38 o
  -2   0  12       46.52       47.56      0.62 o
  -1   0  12        4.91        5.32      0.15 o
   1   0  12       60.46       63.23      0.84 o
   2   0  12       33.24       35.00      0.50 o
   3   0  12       11.12       12.09      0.25 o
   4   0  12      113.41      112.92      1.44 o
   5   0  12        1.23        1.16      0.12 o
   6   0  12        3.38        3.29      0.15 o
   8   0  12       19.41       18.85      0.36 o
   9   0  12       28.17       26.97      0.50 o
  10   0  12        1.91        1.84      0.17 o
  11   0  12        8.42        7.73      0.24 o
  12   0  12        1.43        1.64      0.16 o
  14   0  12        1.20        1.35      0.25 o
  15   0  12       18.52       17.21      0.45 o
  16   0  12        2.46        2.71      0.30 o
  17   0  12        2.82        3.29      0.30 o
  18   0  12        0.20        0.68      0.29 o
  19   0  12        2.95        3.29      0.33 o
  20   0  12        4.30        5.70      0.46 o
 -24   1  12        0.65        1.16      0.23 o
 -23   1  12        0.69        1.06      0.21 o
 -22   1  12        1.72        2.42      0.19 o
 -21   1  12        4.31        4.93      0.20 o
 -20   1  12       12.78       13.54      0.27 o
 -19   1  12       17.14       17.21      0.29 o
 -18   1  12        4.66        4.54      0.18 o
 -17   1  12       54.69       51.72      0.61 o
 -16   1  12        8.77        8.32      0.18 o
 -15   1  12       52.36       48.34      0.56 o
 -14   1  12       50.03       47.96      0.54 o
 -13   1  12       19.89       19.04      0.26 o
 -12   1  12       18.05       16.44      0.22 o
 -11   1  12       14.21       13.15      0.16 o
 -10   1  12      144.15      138.25      1.34 o
  -9   1  12      117.59      113.31      1.15 o
  -8   1  12       13.37       14.12      0.18 o
  -7   1  12      108.09      111.67      0.98 o
  -6   1  12        3.44        3.87      0.09 o
  -5   1  12       21.35       21.85      0.24 o
  -4   1  12       35.57       36.35      0.37 o
  -3   1  12       82.88       84.40      0.74 o
  -2   1  12      198.12      203.22      1.63 o
  -1   1  12      167.92      168.61      1.38 o
   0   1  12       91.62       95.53      0.86 o
   1   1  12       18.41       18.66      0.22 o
   2   1  12       26.85       27.56      0.30 o
   3   1  12       60.65       61.97      0.62 o
   4   1  12       47.53       47.96      0.52 o
   5   1  12        1.88        1.84      0.09 o
   6   1  12        4.53        4.83      0.12 o
   7   1  12       20.24       19.73      0.25 o
   8   1  12        1.78        2.03      0.11 o
   9   1  12        2.64        2.71      0.13 o
  10   1  12        2.23        2.22      0.13 o
  11   1  12        9.75        9.28      0.19 o
  12   1  12       10.58        9.96      0.21 o
  13   1  12       11.78       11.02      0.22 o
  14   1  12       10.42        9.96      0.23 o
  16   1  12        0.76        1.26      0.19 o
  17   1  12        1.39        1.35      0.21 o
  18   1  12        2.88        3.77      0.21 o
  19   1  12        0.82        1.35      0.24 o
  20   1  12        0.60        0.77      0.25 o
 -24   2  12        0.49        0.87      0.23 o
 -23   2  12        0.17        0.58      0.20 o
 -22   2  12        3.14        3.58      0.21 o
 -21   2  12        3.05        3.29      0.19 o
 -20   2  12        1.71        2.42      0.17 o
 -19   2  12        3.09        3.38      0.17 o
 -18   2  12        2.05        2.22      0.16 o
 -17   2  12        8.87        8.89      0.21 o
 -16   2  12       10.16        9.96      0.19 o
 -15   2  12       11.01       10.64      0.21 o
 -14   2  12       14.46       14.02      0.22 o
 -13   2  12       23.19       22.14      0.28 o
 -12   2  12       70.51       67.20      0.68 o
 -11   2  12       42.38       41.57      0.43 o
 -10   2  12       15.88       14.89      0.17 o
  -9   2  12       30.04       29.88      0.32 o
  -8   2  12        3.56        3.67      0.10 o
  -7   2  12        3.41        3.19      0.09 o
  -6   2  12      233.28      230.31      1.88 o
  -5   2  12       32.81       32.77      0.34 o
  -4   2  12       38.21       38.48      0.39 o
  -3   2  12      144.21      146.48      1.24 o
  -2   2  12        7.15        7.83      0.12 o
  -1   2  12       16.68       17.21      0.20 o
   0   2  12        6.52        6.48      0.11 o
   1   2  12       17.76       18.27      0.21 o
   2   2  12        5.46        5.99      0.11 o
   3   2  12       15.41       15.66      0.21 o
   4   2  12        2.15        2.32      0.10 o
   5   2  12       11.68       11.89      0.18 o
   6   2  12       23.81       23.11      0.28 o
   7   2  12       56.96       54.82      0.60 o
   8   2  12       48.58       47.09      0.57 o
   9   2  12        0.93        1.06      0.12 o
  10   2  12       24.34       22.82      0.32 o
  11   2  12       13.54       12.86      0.24 o
  12   2  12        5.41        5.03      0.16 o
  13   2  12        1.45        1.45      0.14 o
  14   2  12       13.18       12.76      0.26 o
  15   2  12        2.12        2.22      0.17 o
  16   2  12        2.90        3.48      0.20 o
  17   2  12        3.84        3.96      0.24 o
  18   2  12        0.93        1.45      0.22 o
  20   2  12        2.87        3.19      0.25 o
 -24   3  12        0.83        1.06      0.29 o
 -23   3  12        6.79        7.54      0.25 o
 -22   3  12        0.67        0.77      0.19 o
 -21   3  12        0.12        0.39      0.17 o
 -20   3  12        1.77        2.42      0.18 o
 -19   3  12        0.56        0.68      0.17 o
 -18   3  12        1.18        1.35      0.16 o
 -17   3  12       24.28       23.50      0.37 o
 -16   3  12        3.31        3.48      0.15 o
 -15   3  12        5.61        5.22      0.17 o
 -14   3  12       25.88       24.56      0.36 o
 -13   3  12       52.11       50.47      0.57 o
 -12   3  12       11.09       10.73      0.19 o
 -11   3  12      116.58      113.31      1.24 o
 -10   3  12       61.77       58.29      0.66 o
  -9   3  12       18.34       17.98      0.22 o
  -8   3  12       46.48       44.29      0.46 o
  -7   3  12       17.12       17.31      0.22 o
  -6   3  12       62.03       60.81      0.64 o
  -5   3  12       70.39       68.15      0.71 o
  -4   3  12        0.58        0.48      0.07 o
  -3   3  12       58.79       58.20      0.62 o
  -2   3  12      115.60      116.69      1.19 o
  -1   3  12        6.48        7.06      0.11 o
   0   3  12       18.60       18.76      0.23 o
   1   3  12       39.14       40.70      0.45 o
   2   3  12       22.08       23.11      0.28 o
   3   3  12       53.72       54.82      0.61 o
   4   3  12       10.79       10.73      0.17 o
   5   3  12       80.82       80.63      0.87 o
   6   3  12       67.60       65.74      0.77 o
   7   3  12       88.82       85.46      0.98 o
   8   3  12       25.36       25.52      0.35 o
   9   3  12       26.54       25.33      0.35 o
  10   3  12       18.54       17.41      0.30 o
  11   3  12        5.55        5.03      0.16 o
  13   3  12        8.41        8.51      0.23 o
  14   3  12        1.90        1.84      0.18 o
  15   3  12        0.96        1.26      0.22 o
  16   3  12        3.41        3.96      0.23 o
  17   3  12        1.51        1.84      0.21 o
  18   3  12        4.08        3.77      0.24 o
  19   3  12        1.31        1.93      0.23 o
 -23   4  12        0.79        0.77      0.31 o
 -22   4  12        4.44        5.03      0.25 o
 -21   4  12        1.97        2.22      0.21 o
 -20   4  12        0.80        1.45      0.21 o
 -19   4  12        8.87       10.06      0.30 o
 -18   4  12        4.74        5.41      0.23 o
 -17   4  12        7.31        7.54      0.22 o
 -16   4  12        7.94        8.22      0.23 o
 -15   4  12        0.65        0.58      0.13 o
 -14   4  12       12.88       13.05      0.24 o
 -13   4  12       57.41       55.11      0.70 o
 -12   4  12       27.79       26.97      0.34 o
 -11   4  12        6.62        6.67      0.16 o
 -10   4  12       17.24       17.01      0.24 o
  -8   4  12       16.90       16.15      0.22 o
  -7   4  12       16.27       16.05      0.21 o
  -6   4  12       10.19       10.34      0.16 o
  -5   4  12       43.47       42.45      0.45 o
  -4   4  12       52.25       50.57      0.59 o
  -3   4  12       71.24       73.87      0.90 o
  -2   4  12       68.12       68.64      0.81 o
  -1   4  12       55.64       56.65      0.68 o
   0   4  12       25.78       26.29      0.34 o
   1   4  12       49.93       48.82      0.60 o
   2   4  12       15.62       16.15      0.24 o
   3   4  12       32.17       31.91      0.41 o
   4   4  12       98.58       95.33      1.15 o
   5   4  12        2.20        2.51      0.13 o
   6   4  12      100.92      100.15      1.22 o
   7   4  12       17.76       17.21      0.28 o
   8   4  12       23.95       21.94      0.34 o
   9   4  12        9.34        8.51      0.20 o
  10   4  12        2.73        2.32      0.16 o
  11   4  12       20.73       18.37      0.33 o
  12   4  12        0.77        0.97      0.17 o
  13   4  12        4.43        4.16      0.19 o
  14   4  12        0.63        1.06      0.21 o
  15   4  12        1.40        1.74      0.21 o
  16   4  12        0.74        0.97      0.20 o
  17   4  12        4.14        4.45      0.27 o
  18   4  12        1.61        2.03      0.27 o
  19   4  12        0.35        0.77      0.34 o
 -22   5  12        0.01        0.68      0.31 o
 -21   5  12        1.56        1.93      0.28 o
 -20   5  12        8.04        8.99      0.30 o
 -18   5  12        0.98        1.26      0.21 o
 -17   5  12        0.65        0.97      0.22 o
 -16   5  12       12.81       13.63      0.32 o
 -15   5  12        9.61       10.06      0.26 o
 -14   5  12        3.28        3.48      0.18 o
 -13   5  12        5.08        4.93      0.19 o
 -12   5  12       16.08       15.95      0.27 o
 -11   5  12        8.79        8.80      0.21 o
 -10   5  12        8.27        8.51      0.21 o
  -9   5  12        7.50        7.35      0.19 o
  -8   5  12       30.11       29.78      0.44 o
  -7   5  12      106.59      106.63      1.32 o
  -6   5  12        4.09        4.26      0.13 o
  -5   5  12       54.63       53.95      0.74 o
  -4   5  12       11.54       11.70      0.20 o
  -3   5  12       25.76       25.24      0.38 o
  -2   5  12       16.84       17.31      0.27 o
  -1   5  12       47.07       49.30      0.69 o
   0   5  12       32.85       34.90      0.50 o
   1   5  12        1.53        2.03      0.11 o
   2   5  12        2.70        2.80      0.13 o
   3   5  12        4.44        4.54      0.15 o
   4   5  12        2.90        3.00      0.15 o
   5   5  12       17.41       17.50      0.32 o
   6   5  12        3.55        3.48      0.17 o
   7   5  12       16.35       16.34      0.32 o
   8   5  12        6.81        6.48      0.20 o
   9   5  12        1.20        1.26      0.15 o
  10   5  12        1.09        1.26      0.17 o
  11   5  12       12.97       12.18      0.33 o
  12   5  12        8.07        8.22      0.26 o
  13   5  12        0.82        0.77      0.21 o
  15   5  12        0.49        0.87      0.21 o
  16   5  12        3.31        3.48      0.25 o
  17   5  12        0.30        0.97      0.31 o
 -21   6  12        0.78        1.35      0.61 o
 -20   6  12        2.56        2.61      0.31 o
 -19   6  12        1.02        1.06      0.25 o
 -18   6  12        4.39        4.93      0.29 o
 -16   6  12        8.67        8.99      0.32 o
 -15   6  12       10.68       10.73      0.34 o
 -14   6  12        2.49        3.00      0.23 o
 -13   6  12        0.88        0.97      0.19 o
 -12   6  12       18.37       19.04      0.41 o
 -11   6  12       13.07       13.54      0.27 o
 -10   6  12        6.61        6.67      0.21 o
  -9   6  12       15.03       15.37      0.32 o
  -8   6  12        2.33        2.51      0.17 o
  -7   6  12        2.52        2.71      0.15 o
  -6   6  12       74.57       74.45      1.15 o
  -5   6  12       26.40       26.01      0.45 o
  -4   6  12        3.38        3.96      0.16 o
  -3   6  12        1.64        1.55      0.11 o
  -2   6  12        0.36        0.68      0.14 o
  -1   6  12       19.71       19.73      0.37 o
   0   6  12        7.42        6.87      0.21 o
   1   6  12        0.65        0.97      0.15 o
   2   6  12        3.47        3.96      0.19 o
   3   6  12        8.45        9.09      0.25 o
   4   6  12        2.02        2.13      0.17 o
   5   6  12        7.51        7.83      0.24 o
   7   6  12        2.41        2.71      0.20 o
   8   6  12       11.61       11.22      0.33 o
   9   6  12        3.04        2.90      0.24 o
  10   6  12        2.71        2.80      0.26 o
  11   6  12        4.23        5.03      0.27 o
  12   6  12        3.55        4.16      0.24 o
  13   6  12        1.07        1.16      0.21 o
  14   6  12        3.78        3.77      0.30 o
  15   6  12        1.21        1.06      0.28 o
  16   6  12        0.89        0.97      0.29 o
  17   6  12        1.72        1.64      0.35 o
 -19   7  12        1.84        2.80      0.60 o
 -18   7  12        1.37        1.16      0.41 o
 -17   7  12        3.76        3.38      0.33 o
 -16   7  12        1.94        2.13      0.30 o
 -15   7  12        4.85        4.93      0.40 o
 -13   7  12        1.90        1.84      0.27 o
 -12   7  12        0.57        0.97      0.27 o
 -11   7  12        4.91        4.54      0.30 o
 -10   7  12       20.77       18.85      0.44 o
  -9   7  12        1.12        0.97      0.18 o
  -8   7  12       38.45       36.84      0.88 o
  -7   7  12       21.27       22.04      0.54 o
  -6   7  12        4.19        3.96      0.20 o
  -5   7  12        7.86        8.89      0.29 o
  -4   7  12       25.48       25.72      0.54 o
  -3   7  12        0.98        1.55      0.19 o
  -2   7  12        7.41        7.06      0.26 o
   0   7  12        9.06        8.80      0.31 o
   1   7  12        3.20        2.90      0.20 o
   2   7  12        8.67        9.28      0.36 o
   3   7  12        1.29        1.06      0.19 o
   4   7  12        4.30        4.35      0.25 o
   5   7  12        3.01        2.90      0.23 o
   6   7  12        2.13        2.32      0.24 o
   7   7  12        1.39        1.93      0.23 o
  10   7  12        5.56        5.22      0.32 o
  12   7  12       16.15       14.70      0.44 o
  13   7  12        6.61        6.38      0.34 o
  14   7  12        1.65        1.55      0.32 o
  15   7  12        1.00        0.97      0.34 o
 -15   8  12        2.23        3.09      0.50 o
 -14   8  12        1.32        1.55      0.46 o
 -13   8  12        0.62        1.55      0.50 o
 -11   8  12        1.40        1.84      0.44 o
 -10   8  12        1.36        1.74      0.37 o
  -9   8  12       17.86       17.69      0.74 o
  -8   8  12        3.01        3.48      0.45 o
  -7   8  12       27.16       31.04      1.15 o
  -6   8  12       34.99       42.26      1.51 o
  -5   8  12       14.50       15.95      0.70 o
  -4   8  12        7.26        7.35      0.44 o
  -3   8  12        8.80        7.54      0.38 o
  -2   8  12        8.06        6.77      0.35 o
  -1   8  12        9.30        7.83      0.38 o
   0   8  12        3.59        2.51      0.25 o
   1   8  12        8.63        8.12      0.38 o
   2   8  12        2.82        2.42      0.24 o
   3   8  12       10.64        9.09      0.40 o
   4   8  12        1.22        1.93      0.32 o
   5   8  12        6.65        6.77      0.38 o
   6   8  12        1.78        2.03      0.30 o
   7   8  12        1.57        2.03      0.31 o
   8   8  12        1.38        1.35      0.32 o
   9   8  12        3.84        4.06      0.32 o
  10   8  12        2.52        2.61      0.35 o
  11   8  12        6.91        4.93      0.36 o
  13   8  12        3.45        3.67      0.66 o
 -13   9  12        0.96        1.84      0.83 o
 -12   9  12        0.32        1.06      0.52 o
 -11   9  12        2.80        3.48      0.53 o
  -9   9  12        1.32        1.84      0.43 o
  -8   9  12        3.17        3.19      0.47 o
  -7   9  12        4.76        6.58      0.88 o
  -6   9  12        2.43        4.26      0.70 o
  -5   9  12        7.16        8.70      0.81 o
  -4   9  12        1.09        2.03      0.61 o
  -3   9  12        1.90        2.80      0.80 o
  -2   9  12        2.27        2.13      0.51 o
  -1   9  12        1.42        1.74      0.49 o
   0   9  12        4.25        4.35      0.73 o
   2   9  12        9.24        8.99      0.71 o
   5   9  12        0.60        1.06      0.40 o
   7   9  12        3.96        3.38      0.61 o
   8   9  12        1.35        1.45      0.58 o
  -3  10  12        0.77        2.13      0.73 o
  -1  10  12        2.65        1.93      0.83 o
   0  10  12        1.53        2.90      0.80 o
   1  10  12        1.72        1.55      0.61 o
   7  10  12        0.70        2.71      0.64 o
 -24   0  13        1.44        2.03      0.36 o
 -23   0  13        0.76        1.26      0.31 o
 -22   0  13        0.47        1.16      0.32 o
 -21   0  13        8.68        9.28      0.34 o
 -20   0  13        7.04        7.25      0.33 o
 -19   0  13       10.62       10.54      0.33 o
 -18   0  13       40.33       39.54      0.72 o
 -16   0  13       51.22       47.86      0.79 o
 -15   0  13        0.93        0.97      0.15 o
 -14   0  13       16.81       15.37      0.33 o
 -13   0  13       61.45       57.73      0.93 o
 -12   0  13       71.23       64.98      0.82 o
 -11   0  13       24.95       23.88      0.38 o
  -9   0  13        8.24        8.12      0.18 o
  -8   0  13      165.63      160.59      2.29 o
  -7   0  13       14.45       13.92      0.25 o
  -6   0  13        0.55        0.77      0.10 o
  -5   0  13       31.09       32.49      0.47 o
  -4   0  13       11.51       11.89      0.21 o
  -3   0  13        1.41        2.03      0.11 o
  -2   0  13        0.54        0.29      0.09 o
  -1   0  13       29.46       29.88      0.47 o
   0   0  13       35.11       35.96      0.53 o
   1   0  13       34.05       34.12      0.51 o
   2   0  13        4.05        4.35      0.14 o
   3   0  13        1.29        1.84      0.14 o
   4   0  13       72.03       74.63      1.10 o
   5   0  13       30.64       31.61      0.51 o
   6   0  13        2.63        2.90      0.16 o
   7   0  13        9.82        9.38      0.23 o
   8   0  13       60.94       57.82      0.93 o
   9   0  13        0.75        0.77      0.15 o
  10   0  13       12.40       12.47      0.31 o
  11   0  13        7.08        6.48      0.24 o
  12   0  13        4.79        4.93      0.22 o
  14   0  13        1.28        1.45      0.25 o
  15   0  13        0.67        0.77      0.30 o
  17   0  13        0.87        0.97      0.26 o
  20   0  13        1.60        1.93      0.47 o
 -24   1  13        0.81        1.45      0.22 o
 -23   1  13        0.16        0.68      0.20 o
 -22   1  13        1.98        2.51      0.20 o
 -21   1  13        1.66        2.22      0.17 o
 -19   1  13       16.53       16.34      0.28 o
 -18   1  13        0.32        0.39      0.14 o
 -17   1  13       26.10       24.36      0.33 o
 -16   1  13       12.34       11.41      0.21 o
 -15   1  13        3.84        3.58      0.13 o
 -14   1  13       48.27       45.25      0.53 o
 -13   1  13       13.10       12.28      0.19 o
 -12   1  13       58.05       55.30      0.53 o
 -11   1  13       26.51       25.04      0.27 o
 -10   1  13       50.22       46.98      0.51 o
  -9   1  13       76.97       74.16      0.78 o
  -8   1  13       14.79       15.18      0.19 o
  -7   1  13       40.72       39.54      0.42 o
  -6   1  13       41.63       41.19      0.42 o
  -5   1  13       25.49       25.72      0.28 o
  -4   1  13       75.58       77.34      0.71 o
  -3   1  13       10.53       10.44      0.15 o
  -2   1  13       13.03       13.15      0.17 o
  -1   1  13       15.33       15.47      0.19 o
   0   1  13        0.19        0.29      0.08 o
   1   1  13       46.34       46.70      0.47 o
   2   1  13        6.43        6.67      0.13 o
   3   1  13       20.32       20.49      0.25 o
   4   1  13       68.45       68.15      0.75 o
   5   1  13        3.29        3.48      0.11 o
   6   1  13       99.73       95.81      1.00 o
   7   1  13       65.86       62.75      0.70 o
   8   1  13       20.44       20.02      0.28 o
   9   1  13       57.97       53.17      0.63 o
  10   1  13       17.14       15.66      0.26 o
  11   1  13       19.14       18.85      0.29 o
  12   1  13       13.37       13.05      0.24 o
  13   1  13        0.35        0.48      0.14 o
  14   1  13        1.34        1.55      0.16 o
  15   1  13        2.15        2.61      0.19 o
  16   1  13        3.86        4.35      0.20 o
  17   1  13        2.19        2.80      0.22 o
  19   1  13        0.42        0.68      0.26 o
  20   1  13        0.44        0.77      0.26 o
 -24   2  13        0.46        0.68      0.27 o
 -23   2  13        1.69        2.03      0.25 o
 -21   2  13        5.85        6.87      0.21 o
 -20   2  13        1.65        1.64      0.16 o
 -19   2  13        4.88        5.22      0.19 o
 -18   2  13        1.50        1.64      0.15 o
 -17   2  13        4.64        4.83      0.16 o
 -16   2  13       20.64       19.24      0.28 o
 -15   2  13       33.78       32.10      0.40 o
 -14   2  13       17.11       16.24      0.25 o
 -13   2  13        5.83        5.61      0.13 o
 -12   2  13       48.96       45.72      0.51 o
 -11   2  13       93.80       87.20      0.88 o
 -10   2  13       16.38       15.76      0.20 o
  -9   2  13       90.84       85.08      0.89 o
  -8   2  13       18.59       17.88      0.22 o
  -7   2  13        3.95        4.06      0.11 o
  -6   2  13        7.88        7.83      0.13 o
  -5   2  13       50.81       51.44      0.54 o
  -4   2  13       14.12       14.21      0.19 o
  -3   2  13       32.93       33.36      0.35 o
  -2   2  13       19.97       19.82      0.24 o
  -1   2  13       35.12       35.00      0.37 o
   0   2  13       65.71       66.52      0.69 o
   1   2  13       47.05       47.56      0.52 o
   2   2  13       36.71       37.13      0.42 o
   3   2  13      144.75      142.42      1.48 o
   4   2  13        4.30        4.45      0.12 o
   5   2  13       57.14       56.95      0.64 o
   6   2  13       21.10       20.69      0.28 o
   7   2  13        1.03        1.16      0.11 o
   8   2  13       62.41       58.97      0.68 o
   9   2  13       36.15       33.64      0.42 o
  10   2  13       16.60       15.18      0.25 o
  11   2  13        3.28        3.19      0.15 o
  12   2  13        6.15        6.09      0.17 o
  13   2  13        0.37        0.77      0.15 o
  14   2  13        1.72        1.84      0.17 o
  15   2  13        4.05        4.45      0.22 o
  16   2  13        0.53        0.87      0.19 o
  17   2  13        0.66        1.06      0.21 o
  18   2  13        0.41        0.77      0.20 o
 -23   3  13        1.01        1.16      0.20 o
 -22   3  13        3.79        4.54      0.22 o
 -21   3  13        0.81        0.97      0.19 o
 -19   3  13        0.48        0.77      0.18 o
 -18   3  13        4.45        5.03      0.20 o
 -17   3  13        9.24        9.47      0.23 o
 -16   3  13        2.77        3.09      0.17 o
 -15   3  13        8.40        8.60      0.20 o
 -14   3  13        2.46        2.80      0.14 o
 -13   3  13        9.58        9.38      0.17 o
 -11   3  13       53.58       52.12      0.61 o
 -10   3  13       34.14       32.77      0.38 o
  -9   3  13        0.76        0.87      0.09 o
  -8   3  13        7.21        7.06      0.11 o
  -6   3  13       63.49       60.52      0.67 o
  -5   3  13        0.69        0.77      0.08 o
  -4   3  13      145.40      144.63      1.49 o
  -3   3  13        3.09        3.00      0.09 o
  -2   3  13       27.37       27.26      0.32 o
  -1   3  13       22.95       24.17      0.28 o
   0   3  13        2.69        2.71      0.09 o
   1   3  13       41.56       42.45      0.47 o
   2   3  13       46.88       47.37      0.53 o
   3   3  13        0.12        0.19      0.08 o
   4   3  13       80.58       80.15      0.86 o
   5   3  13       15.82       16.34      0.25 o
   6   3  13       26.06       24.66      0.34 o
   7   3  13        5.69        5.90      0.14 o
   8   3  13        3.93        3.96      0.14 o
   9   3  13        5.35        5.61      0.16 o
  10   3  13        5.88        5.41      0.17 o
  11   3  13        1.14        1.16      0.14 o
  12   3  13        3.33        3.09      0.19 o
  13   3  13       11.28       10.73      0.28 o
  14   3  13        0.39        0.48      0.19 o
  15   3  13        2.06        2.22      0.19 o
  16   3  13        1.08        1.16      0.19 o
  17   3  13        0.61        0.87      0.21 o
  18   3  13        2.21        1.74      0.24 o
  19   3  13        0.04        0.58      0.25 o
 -22   4  13        2.69        3.58      0.27 o
 -21   4  13        4.08        4.83      0.26 o
 -20   4  13        0.53        0.48      0.21 o
 -19   4  13        3.63        4.45      0.21 o
 -18   4  13        9.49       10.54      0.25 o
 -16   4  13       14.15       14.31      0.29 o
 -15   4  13       24.95       24.27      0.39 o
 -14   4  13        7.34        7.45      0.19 o
 -13   4  13       10.59       10.34      0.20 o
 -12   4  13        2.33        2.42      0.13 o
 -11   4  13        2.28        2.22      0.12 o
 -10   4  13       17.50       16.53      0.25 o
  -9   4  13        9.16        9.18      0.17 o
  -8   4  13       30.81       30.45      0.36 o
  -7   4  13       11.39       10.83      0.17 o
  -6   4  13       24.62       23.98      0.29 o
  -5   4  13       83.51       81.21      0.89 o
  -4   4  13        8.03        7.93      0.13 o
  -3   4  13       50.48       50.37      0.63 o
  -2   4  13       20.40       21.08      0.29 o
  -1   4  13        3.21        3.48      0.11 o
   0   4  13       27.87       27.85      0.35 o
   1   4  13        5.47        5.70      0.14 o
   2   4  13       40.21       40.70      0.54 o
   3   4  13       10.42       10.83      0.20 o
   4   4  13        3.56        3.29      0.15 o
   5   4  13       40.12       38.96      0.53 o
   6   4  13        0.68        0.87      0.13 o
   7   4  13       13.25       13.15      0.24 o
   8   4  13        2.85        3.09      0.15 o
   9   4  13        2.39        2.42      0.16 o
  10   4  13       10.34       10.06      0.23 o
  11   4  13        2.67        2.71      0.18 o
  12   4  13        0.75        0.68      0.17 o
  13   4  13        0.88        1.16      0.20 o
  14   4  13        1.86        2.32      0.20 o
  15   4  13        0.31        0.58      0.21 o
  16   4  13        0.03        0.48      0.21 o
  17   4  13        0.38        0.77      0.26 o
  18   4  13        0.09        0.48      0.23 o
 -22   5  13        2.49        2.90      0.44 o
 -21   5  13        0.25        0.77      0.27 o
 -20   5  13       14.03       14.70      0.37 o
 -19   5  13        2.15        2.61      0.26 o
 -18   5  13        7.06        8.22      0.27 o
 -17   5  13       14.47       16.24      0.35 o
 -16   5  13       25.65       26.69      0.49 o
 -15   5  13       34.01       33.36      0.55 o
 -14   5  13        9.98        9.86      0.26 o
 -13   5  13       19.45       19.63      0.37 o
 -12   5  13       10.04       10.06      0.21 o
 -11   5  13        1.69        1.64      0.14 o
 -10   5  13        3.58        3.38      0.14 o
  -9   5  13        3.04        3.09      0.15 o
  -8   5  13        6.54        6.58      0.17 o
  -7   5  13        2.62        2.71      0.13 o
  -6   5  13       16.65       17.01      0.26 o
  -5   5  13       28.24       29.59      0.42 o
  -4   5  13       34.66       34.52      0.52 o
  -3   5  13        6.15        6.19      0.15 o
  -2   5  13       17.65       18.08      0.30 o
  -1   5  13        1.46        1.84      0.12 o
   0   5  13       55.22       55.59      0.81 o
   1   5  13       15.65       16.82      0.29 o
   2   5  13       28.13       27.46      0.42 o
   3   5  13       25.80       26.01      0.43 o
   4   5  13       11.24       11.70      0.25 o
   5   5  13        9.36        8.80      0.22 o
   6   5  13        4.20        4.26      0.17 o
   7   5  13        1.92        1.93      0.16 o
   8   5  13       14.07       13.24      0.30 o
   9   5  13        0.31        0.48      0.17 o
  10   5  13        3.73        3.58      0.21 o
  11   5  13        0.25        0.58      0.19 o
  12   5  13        3.25        3.38      0.22 o
  13   5  13        2.15        2.42      0.24 o
  14   5  13        0.60        0.87      0.24 o
  15   5  13        1.55        1.74      0.28 o
  16   5  13        1.23        1.74      0.30 o
 -20   6  13        1.33        1.45      0.37 o
 -19   6  13        2.13        2.80      0.33 o
 -18   6  13        6.01        7.45      0.33 o
 -17   6  13        4.89        5.70      0.26 o
 -16   6  13       10.74       10.93      0.38 o
 -15   6  13        5.21        6.09      0.27 o
 -14   6  13       21.90       23.11      0.54 o
 -13   6  13       19.55       20.98      0.45 o
 -12   6  13        8.28        8.32      0.22 o
 -11   6  13        4.85        5.32      0.19 o
 -10   6  13        0.64        0.58      0.15 o
  -9   6  13        0.19        0.48      0.15 o
  -8   6  13        5.21        5.22      0.19 o
  -7   6  13       17.83       17.59      0.34 o
  -6   6  13       23.98       23.69      0.49 o
  -5   6  13       20.20       19.82      0.36 o
  -4   6  13       19.95       19.63      0.36 o
  -3   6  13       17.67       18.27      0.33 o
  -2   6  13        9.74        9.47      0.26 o
  -1   6  13        8.89        8.89      0.21 o
   0   6  13        5.66        5.80      0.19 o
   1   6  13       31.48       32.58      0.57 o
   2   6  13        0.71        1.06      0.15 o
   3   6  13        5.29        5.80      0.22 o
   4   6  13        0.25        0.58      0.16 o
   5   6  13       11.33       10.93      0.29 o
   6   6  13        3.40        4.06      0.22 o
   7   6  13        1.68        2.13      0.23 o
   8   6  13        0.98        1.06      0.21 o
   9   6  13        3.55        3.67      0.27 o
  10   6  13        1.11        1.06      0.21 o
  11   6  13        5.75        5.90      0.33 o
  12   6  13        6.82        7.73      0.33 o
  13   6  13        4.20        4.74      0.29 o
  14   6  13        3.51        3.67      0.32 o
  15   6  13        0.71        1.35      0.34 o
  16   6  13        0.83        0.77      0.37 o
 -19   7  13        2.68        2.51      0.59 o
 -17   7  13        2.33        3.29      0.55 o
 -16   7  13        1.44        1.93      0.33 o
 -15   7  13        9.50        8.60      0.36 o
 -13   7  13        3.08        3.48      0.29 o
 -12   7  13        3.97        3.77      0.28 o
 -11   7  13        0.45        0.77      0.17 o
 -10   7  13       15.75       14.50      0.34 o
  -9   7  13        7.49        7.15      0.27 o
  -8   7  13        4.55        4.35      0.24 o
  -7   7  13        3.81        3.87      0.24 o
  -6   7  13        5.58        5.80      0.24 o
  -5   7  13       12.46       12.76      0.35 o
  -4   7  13        8.97        9.96      0.29 o
  -3   7  13        0.91        1.26      0.20 o
  -2   7  13       15.74       16.24      0.43 o
  -1   7  13        3.62        4.16      0.22 o
   0   7  13       10.77       10.34      0.34 o
   1   7  13        4.36        4.35      0.29 o
   2   7  13        5.36        5.41      0.30 o
   3   7  13        1.04        1.06      0.21 o
   4   7  13        3.22        3.48      0.26 o
   5   7  13        8.37        8.99      0.35 o
   6   7  13        3.53        3.87      0.27 o
   7   7  13        7.56        7.93      0.38 o
   8   7  13        2.81        3.77      0.33 o
   9   7  13        2.48        2.61      0.26 o
  10   7  13        5.09        5.80      0.40 o
  11   7  13        2.35        2.61      0.25 o
  12   7  13        3.51        3.87      0.30 o
  13   7  13        1.08        1.26      0.28 o
 -17   8  13        2.79        2.32      0.81 o
 -16   8  13        1.10        1.45      0.52 o
 -15   8  13        0.46        2.13      0.66 o
 -14   8  13        2.79        3.77      0.55 o
 -13   8  13        1.41        2.32      0.58 o
 -12   8  13        1.90        2.03      0.49 o
 -11   8  13        3.08        4.06      0.48 o
 -10   8  13        4.41        5.41      0.43 o
  -9   8  13        5.59        6.38      0.46 o
  -8   8  13        3.07        3.38      0.42 o
  -6   8  13        3.17        4.83      0.48 o
  -4   8  13        0.23        0.58      0.23 o
  -3   8  13        0.90        1.16      0.25 o
  -2   8  13        7.94        6.87      0.34 o
  -1   8  13        1.00        0.87      0.23 o
   0   8  13        4.15        3.48      0.29 o
   1   8  13        2.52        2.13      0.28 o
   2   8  13        7.20        6.38      0.37 o
   3   8  13        5.95        5.90      0.36 o
   4   8  13        0.80        1.35      0.30 o
   5   8  13        3.69        3.58      0.31 o
   7   8  13        2.67        2.80      0.31 o
   8   8  13        1.85        1.74      0.30 o
   9   8  13        4.32        4.16      0.34 o
  10   8  13        3.33        3.00      0.30 o
  11   8  13        0.42        0.87      0.37 o
  12   8  13        0.92        1.64      0.55 o
 -13   9  13        1.75        2.80      0.81 o
 -11   9  13        0.70        1.26      0.47 o
 -10   9  13        3.50        3.58      0.48 o
  -9   9  13        0.23        0.87      0.41 o
  -7   9  13        3.71        4.83      0.69 o
  -6   9  13        1.63        4.26      0.70 o
  -5   9  13        7.00        9.47      1.04 o
  -4   9  13        3.02        4.74      0.68 o
  -3   9  13        6.44        8.41      0.93 o
  -2   9  13        1.68        2.42      0.62 o
  -1   9  13        6.79        7.25      0.65 o
   0   9  13        2.89        4.06      0.68 o
   4   9  13        6.91        7.54      0.61 o
   6   9  13        0.45        1.16      0.51 o
   8   9  13        1.90        2.32      0.65 o
   9   9  13        0.97        2.03      0.63 o
  -2  10  13        5.59        5.70      0.93 o
  -1  10  13        7.72        6.87      0.85 o
   1  10  13        2.79        2.61      0.77 o
   2  10  13        2.68        2.71      0.71 o
   3  10  13        3.13        2.51      0.92 o
 -24   0  14        1.77        2.32      0.34 o
 -23   0  14        3.03        3.67      0.32 o
 -22   0  14        0.72        1.16      0.27 o
 -21   0  14        0.71        0.97      0.23 o
 -20   0  14        1.23        1.64      0.22 o
 -19   0  14       56.90       61.01      1.01 o
 -18   0  14        8.58        8.41      0.28 o
 -17   0  14        6.83        7.15      0.25 o
 -16   0  14        5.86        5.61      0.22 o
 -15   0  14        1.29        1.06      0.16 o
 -14   0  14        7.00        6.29      0.22 o
 -12   0  14        6.41        5.61      0.15 o
 -11   0  14       14.67       13.73      0.29 o
 -10   0  14       22.08       20.59      0.36 o
  -8   0  14       17.79       18.37      0.32 o
  -7   0  14        3.77        3.67      0.14 o
  -6   0  14        3.85        3.96      0.14 o
  -5   0  14       46.02       46.70      0.70 o
  -4   0  14       54.69       54.14      0.80 o
  -3   0  14       31.29       31.71      0.48 o
  -2   0  14       14.26       13.44      0.25 o
  -1   0  14       23.68       24.27      0.40 o
   0   0  14        0.64        0.87      0.11 o
   1   0  14        0.20        0.48      0.11 o
   2   0  14       94.45       97.07      1.41 o
   3   0  14      131.97      129.85      1.88 o
   4   0  14        0.06        0.29      0.13 o
   5   0  14        8.86        8.80      0.21 o
   7   0  14        1.45        1.84      0.14 o
   8   0  14        2.91        2.80      0.17 o
   9   0  14       78.77       72.81      1.17 o
  10   0  14        3.74        3.58      0.19 o
  11   0  14       37.07       33.55      0.67 o
  13   0  14        1.85        1.64      0.23 o
  14   0  14       10.19        9.47      0.36 o
  15   0  14        0.49        0.58      0.26 o
  16   0  14        0.46        0.68      0.26 o
  18   0  14        0.50        0.77      0.30 o
 -23   1  14        0.45        0.68      0.20 o
 -22   1  14       10.90       11.89      0.28 o
 -21   1  14        8.61        9.38      0.21 o
 -20   1  14        5.97        6.48      0.21 o
 -19   1  14        7.38        8.12      0.23 o
 -18   1  14       27.20       27.65      0.40 o
 -17   1  14       12.23       11.70      0.23 o
 -16   1  14       10.08        9.57      0.18 o
 -15   1  14       30.66       28.33      0.37 o
 -14   1  14       37.43       35.39      0.42 o
 -13   1  14        5.25        5.32      0.13 o
 -12   1  14        6.46        6.29      0.12 o
 -11   1  14       19.76       18.37      0.24 o
 -10   1  14        0.48        0.48      0.09 o
  -9   1  14       35.44       33.94      0.38 o
  -8   1  14       45.92       43.80      0.47 o
  -7   1  14        0.88        0.97      0.08 o
  -6   1  14       97.06       92.82      0.97 o
  -5   1  14       16.37       16.15      0.21 o
  -4   1  14        8.56        8.60      0.13 o
  -3   1  14        3.80        3.87      0.10 o
  -2   1  14      103.68      106.84      1.10 o
  -1   1  14      124.13      126.66      1.28 o
   0   1  14        2.46        2.42      0.09 o
   1   1  14       39.49       40.61      0.44 o
   2   1  14       55.69       56.76      0.61 o
   3   1  14       50.53       50.94      0.55 o
   4   1  14       40.23       39.54      0.45 o
   5   1  14       47.56       47.47      0.54 o
   6   1  14       26.34       25.91      0.33 o
   7   1  14        0.39        0.29      0.10 o
   8   1  14        9.71        8.99      0.18 o
   9   1  14        2.52        2.51      0.12 o
  10   1  14        8.57        7.73      0.17 o
  11   1  14        2.15        2.13      0.13 o
  12   1  14       10.88        9.47      0.22 o
  13   1  14        2.68        2.90      0.17 o
  14   1  14        1.30        1.35      0.17 o
  15   1  14        0.99        0.87      0.17 o
  16   1  14        0.61        0.97      0.17 o
  17   1  14        0.41        0.58      0.18 o
  18   1  14        0.57        0.58      0.18 o
  19   1  14        0.23        0.48      0.21 o
 -24   2  14        3.07        2.80      0.28 o
 -23   2  14        0.45        0.97      0.22 o
 -22   2  14        2.13        2.71      0.21 o
 -21   2  14        3.67        4.35      0.19 o
 -20   2  14       15.52       17.31      0.30 o
 -19   2  14        4.83        5.32      0.20 o
 -18   2  14        4.03        4.54      0.18 o
 -17   2  14        4.88        4.83      0.17 o
 -16   2  14        6.61        6.29      0.16 o
 -15   2  14       20.56       19.34      0.29 o
 -14   2  14        8.42        7.83      0.18 o
 -13   2  14       39.47       36.26      0.39 o
 -12   2  14       53.11       49.30      0.55 o
 -11   2  14       32.55       30.55      0.33 o
 -10   2  14      135.86      126.95      1.29 o
  -9   2  14        9.25        8.51      0.14 o
  -8   2  14       91.27       87.70      0.94 o
  -7   2  14       96.02       92.32      0.96 o
  -6   2  14       33.30       32.58      0.37 o
  -5   2  14       83.01       79.19      0.82 o
  -4   2  14       57.17       54.92      0.58 o
  -3   2  14       37.92       38.19      0.43 o
  -2   2  14      162.01      161.16      1.67 o
  -1   2  14      114.35      113.42      1.17 o
   0   2  14      143.41      142.11      1.48 o
   1   2  14        3.43        4.16      0.11 o
   2   2  14       20.76       21.08      0.26 o
   3   2  14       38.26       37.90      0.42 o
   4   2  14       98.94       94.07      0.99 o
   5   2  14       27.43       27.08      0.36 o
   6   2  14       16.69       17.31      0.27 o
   7   2  14        9.83       10.06      0.18 o
   8   2  14       25.57       24.75      0.34 o
   9   2  14        3.71        3.67      0.14 o
  10   2  14        2.36        2.13      0.13 o
  11   2  14        1.90        2.03      0.15 o
  12   2  14       14.22       12.57      0.25 o
  13   2  14        3.09        3.00      0.16 o
  14   2  14        8.09        7.93      0.23 o
  15   2  14        0.66        0.77      0.17 o
  16   2  14        3.45        3.87      0.19 o
  17   2  14        1.16        1.35      0.21 o
  18   2  14        1.35        1.26      0.20 o
  19   2  14        0.54        1.16      0.27 o
 -23   3  14        4.09        4.26      0.25 o
 -22   3  14        3.38        3.58      0.22 o
 -21   3  14        0.41        0.77      0.20 o
 -20   3  14        0.74        0.97      0.18 o
 -18   3  14        0.47        0.39      0.16 o
 -17   3  14        2.14        2.22      0.16 o
 -16   3  14       14.29       14.31      0.26 o
 -15   3  14       26.04       25.33      0.35 o
 -14   3  14        3.44        3.48      0.14 o
 -13   3  14       22.81       21.75      0.28 o
 -12   3  14       61.77       58.40      0.66 o
 -11   3  14      103.52       95.91      1.08 o
 -10   3  14       17.14       16.34      0.22 o
  -9   3  14       68.88       65.74      0.67 o
  -8   3  14        8.96        8.51      0.14 o
  -7   3  14       61.42       58.60      0.63 o
  -6   3  14       46.04       43.89      0.48 o
  -5   3  14       11.39       11.89      0.18 o
  -4   3  14        9.41        9.28      0.14 o
  -3   3  14       31.64       31.22      0.36 o
  -2   3  14      155.96      153.54      1.61 o
  -1   3  14       57.40       58.20      0.63 o
   0   3  14        2.41        2.61      0.09 o
   1   3  14        3.74        3.96      0.11 o
   2   3  14       15.42       15.47      0.21 o
   3   3  14       10.49       10.34      0.18 o
   4   3  14       10.76       10.54      0.19 o
   5   3  14       21.18       20.89      0.30 o
   6   3  14       33.37       32.49      0.41 o
   7   3  14       15.86       15.66      0.25 o
   8   3  14        2.67        3.00      0.15 o
   9   3  14        8.84        8.02      0.18 o
  10   3  14        0.48        0.29      0.13 o
  11   3  14        4.91        4.64      0.18 o
  12   3  14        1.76        1.55      0.17 o
  13   3  14        1.90        2.61      0.22 o
  14   3  14        1.83        1.84      0.18 o
  15   3  14        1.26        1.35      0.18 o
  16   3  14        0.02        0.48      0.21 o
  17   3  14        0.81        1.26      0.23 o
  18   3  14        0.01        0.58      0.24 o
 -22   4  14        4.14        4.45      0.27 o
 -21   4  14        6.90        6.96      0.26 o
 -20   4  14        1.51        1.84      0.22 o
 -19   4  14        3.63        4.16      0.21 o
 -18   4  14        0.30        0.48      0.18 o
 -17   4  14        4.51        4.74      0.20 o
 -16   4  14       27.85       27.85      0.40 o
 -15   4  14        1.26        1.35      0.16 o
 -14   4  14       57.62       57.04      0.73 o
 -13   4  14       10.67       10.83      0.20 o
 -12   4  14       29.01       28.04      0.36 o
 -11   4  14        5.54        5.41      0.16 o
 -10   4  14       23.97       22.24      0.31 o
  -9   4  14        1.29        1.16      0.11 o
  -8   4  14        5.03        5.32      0.14 o
  -7   4  14        3.19        3.29      0.12 o
  -6   4  14       14.27       14.21      0.20 o
  -5   4  14       26.89       26.10      0.34 o
  -4   4  14        6.47        6.48      0.15 o
  -3   4  14       35.37       35.10      0.47 o
  -2   4  14        0.99        1.16      0.11 o
  -1   4  14       15.63       16.05      0.25 o
   0   4  14       11.37       11.80      0.20 o
   1   4  14       10.94       11.22      0.20 o
   2   4  14        9.02        8.80      0.18 o
   3   4  14       44.23       43.31      0.57 o
   4   4  14       20.87       20.49      0.32 o
   6   4  14        4.04        4.16      0.16 o
   7   4  14        1.26        1.35      0.14 o
   8   4  14       12.21       11.41      0.25 o
   9   4  14        6.58        6.77      0.20 o
  10   4  14       10.26        9.96      0.27 o
  11   4  14        1.42        1.45      0.19 o
  12   4  14        1.28        1.35      0.20 o
  13   4  14        0.10        0.39      0.18 o
  14   4  14        2.53        2.80      0.21 o
  15   4  14        0.85        0.77      0.19 o
  16   4  14        2.03        2.13      0.26 o
  17   4  14        3.09        3.09      0.28 o
 -21   5  14        3.32        3.48      0.28 o
 -20   5  14        4.24        4.74      0.28 o
 -19   5  14        0.80        0.77      0.27 o
 -18   5  14        2.11        2.51      0.22 o
 -17   5  14        1.54        2.03      0.21 o
 -16   5  14        6.05        6.58      0.26 o
 -15   5  14       19.74       19.73      0.42 o
 -14   5  14       15.08       15.28      0.35 o
 -13   5  14        7.94        8.41      0.21 o
 -12   5  14        0.28        0.48      0.14 o
 -11   5  14        3.17        3.19      0.15 o
 -10   5  14        8.87        8.80      0.20 o
  -9   5  14        5.31        5.32      0.16 o
  -8   5  14        1.62        1.74      0.12 o
  -7   5  14        6.78        6.58      0.17 o
  -6   5  14        5.57        5.80      0.17 o
  -5   5  14        1.25        1.16      0.11 o
  -4   5  14        5.38        5.61      0.15 o
  -3   5  14       15.60       16.53      0.28 o
  -2   5  14       40.45       42.26      0.61 o
  -1   5  14       59.47       60.81      0.80 o
   0   5  14        8.52        8.70      0.19 o
   1   5  14        4.43        4.64      0.16 o
   2   5  14        9.55        9.28      0.22 o
   3   5  14        6.70        6.58      0.18 o
   4   5  14       28.15       27.94      0.45 o
   5   5  14       10.20        9.76      0.23 o
   6   5  14        2.90        2.71      0.16 o
   7   5  14        9.35        8.80      0.24 o
   8   5  14       22.39       21.85      0.42 o
   9   5  14        1.18        1.06      0.19 o
  10   5  14       15.59       14.70      0.38 o
  11   5  14        1.49        1.64      0.20 o
  12   5  14        1.19        1.64      0.22 o
  13   5  14        6.51        6.77      0.31 o
  14   5  14        0.45        0.87      0.25 o
  15   5  14        7.89        8.12      0.32 o
 -20   6  14        1.03        1.74      0.49 o
 -19   6  14        5.47        5.61      0.35 o
 -18   6  14        6.52        6.77      0.35 o
 -17   6  14        3.69        3.87      0.29 o
 -16   6  14        2.04        2.61      0.24 o
 -15   6  14        1.00        1.45      0.23 o
 -14   6  14        2.03        2.32      0.23 o
 -13   6  14        0.81        0.97      0.20 o
 -12   6  14        5.71        6.09      0.23 o
 -11   6  14        7.66        7.73      0.24 o
 -10   6  14        0.39        0.39      0.15 o
  -9   6  14        0.95        1.16      0.14 o
  -8   6  14        9.98        9.86      0.24 o
  -7   6  14       25.47       26.20      0.45 o
  -6   6  14       27.25       27.17      0.46 o
  -5   6  14        1.57        1.74      0.13 o
  -3   6  14       17.51       17.31      0.34 o
  -2   6  14       12.70       13.15      0.31 o
  -1   6  14       35.38       32.87      0.60 o
   0   6  14       22.27       22.72      0.48 o
   1   6  14       15.07       15.66      0.37 o
   2   6  14       86.70       89.14      1.39 o
   3   6  14       17.07       18.08      0.41 o
   4   6  14        5.80        6.87      0.27 o
   5   6  14       13.75       14.21      0.36 o
   6   6  14        7.88        7.64      0.28 o
   7   6  14       18.04       18.66      0.43 o
   8   6  14        2.30        2.42      0.21 o
   9   6  14       15.94       16.34      0.41 o
  10   6  14        2.01        2.32      0.23 o
  11   6  14        2.88        3.48      0.25 o
  12   6  14        3.38        3.48      0.28 o
  13   6  14        2.44        2.90      0.28 o
  14   6  14        2.29        3.00      0.29 o
 -18   7  14        3.32        4.35      0.52 o
 -16   7  14        4.33        4.93      0.52 o
 -15   7  14        6.51        6.87      0.39 o
 -14   7  14        3.14        3.29      0.31 o
 -13   7  14        1.59        1.45      0.30 o
 -12   7  14        1.63        1.84      0.24 o
 -11   7  14        0.22        0.68      0.21 o
 -10   7  14        5.52        5.12      0.24 o
  -9   7  14        1.08        1.26      0.20 o
  -8   7  14       19.84       19.63      0.59 o
  -7   7  14        6.11        6.38      0.30 o
  -6   7  14       20.13       21.66      0.50 o
  -5   7  14       23.69       25.24      0.58 o
  -4   7  14        2.49        2.71      0.23 o
  -3   7  14        2.53        3.09      0.23 o
  -2   7  14        2.08        2.03      0.21 o
  -1   7  14        8.66        9.47      0.42 o
   0   7  14       46.02       43.03      1.03 o
   1   7  14       16.25       17.41      0.58 o
   2   7  14        2.31        2.22      0.23 o
   3   7  14       13.86       15.08      0.48 o
   4   7  14       12.37       13.05      0.40 o
   5   7  14        9.74       10.54      0.37 o
   6   7  14        0.30        0.58      0.24 o
   8   7  14        4.64        4.64      0.27 o
   9   7  14        3.40        3.58      0.30 o
  10   7  14        3.18        2.80      0.26 o
  12   7  14        0.59        0.97      0.25 o
  14   7  14        0.58        1.93      0.46 o
 -16   8  14        0.85        1.26      0.52 o
 -15   8  14        3.64        4.93      0.60 o
 -14   8  14        2.56        2.90      0.68 o
 -13   8  14        1.50        1.84      0.46 o
 -12   8  14        2.70        3.00      0.57 o
 -10   8  14        3.24        4.06      0.46 o
  -7   8  14        2.65        3.00      0.38 o
  -6   8  14        5.14        6.29      0.51 o
  -4   8  14        1.11        1.35      0.25 o
  -3   8  14        5.16        4.26      0.33 o
  -2   8  14        3.34        3.00      0.25 o
  -1   8  14        0.88        0.87      0.29 o
   0   8  14        4.36        4.26      0.29 o
   1   8  14        7.09        6.96      0.36 o
   2   8  14        2.94        3.00      0.31 o
   3   8  14        7.98        8.22      0.41 o
   4   8  14        7.49        7.25      0.37 o
   6   8  14        0.37        0.87      0.31 o
   7   8  14        0.77        0.77      0.31 o
  10   8  14        0.36        1.26      0.42 o
  11   8  14        1.22        1.16      0.51 o
 -11   9  14        2.11        2.03      0.66 o
 -10   9  14        0.86        1.35      0.49 o
  -9   9  14        3.96        4.83      0.59 o
  -8   9  14        1.06        1.55      0.57 o
  -7   9  14        5.53        6.87      0.87 o
  -5   9  14        2.70        3.38      0.61 o
  -4   9  14        4.67        6.48      0.94 o
  -1   9  14        1.78        1.16      0.57 o
   0   9  14        4.42        5.32      0.68 o
   1   9  14        4.28        4.54      0.66 o
   4   9  14        6.64        6.48      0.57 o
   5   9  14        1.94        2.22      0.48 o
   6   9  14        1.55        1.35      0.52 o
   7   9  14        0.44        2.32      0.80 o
   8   9  14        0.77        1.45      0.67 o
   2  10  14        1.44        1.93      0.94 o
 -24   0  15        1.07        1.45      0.45 o
 -23   0  15        1.07        1.55      0.33 o
 -22   0  15        0.22        0.58      0.26 o
 -21   0  15        1.06        1.45      0.25 o
 -20   0  15       29.36       30.55      0.57 o
 -19   0  15        1.52        1.84      0.26 o
 -16   0  15        1.08        1.06      0.17 o
 -15   0  15        0.94        1.06      0.15 o
 -14   0  15       12.71       12.18      0.29 o
 -13   0  15        1.52        1.55      0.12 o
 -12   0  15        6.87        6.38      0.18 o
 -11   0  15        0.26        0.29      0.12 o
 -10   0  15       13.94       12.96      0.28 o
  -9   0  15       38.53       35.96      0.57 o
  -8   0  15       16.63       15.18      0.28 o
  -7   0  15        0.63        0.48      0.11 o
  -6   0  15        0.50        0.58      0.10 o
  -4   0  15      146.12      143.29      2.07 o
  -3   0  15        1.90        2.03      0.11 o
  -2   0  15        5.56        5.80      0.16 o
  -1   0  15        3.13        3.38      0.13 o
   0   0  15      110.87      112.64      1.71 o
   1   0  15        1.78        2.22      0.13 o
   2   0  15       14.68       14.99      0.29 o
   3   0  15       15.42       15.86      0.31 o
   4   0  15       19.39       18.56      0.35 o
   5   0  15       14.63       13.73      0.36 o
   6   0  15       67.96       65.07      1.05 o
   8   0  15       35.75       33.45      0.59 o
   9   0  15       12.31       11.41      0.29 o
  10   0  15        9.05        8.80      0.27 o
  11   0  15        9.76        8.89      0.28 o
  12   0  15        7.21        6.96      0.27 o
  13   0  15        5.74        5.32      0.27 o
  14   0  15        0.77        0.77      0.28 o
  15   0  15        0.67        1.16      0.26 o
  16   0  15        3.17        3.00      0.27 o
  17   0  15        1.76        1.55      0.24 o
  18   0  15        0.77        0.87      0.31 o
 -24   1  15        2.05        2.03      0.24 o
 -23   1  15        1.51        1.74      0.18 o
 -22   1  15        0.76        0.97      0.16 o
 -21   1  15        5.37        6.29      0.19 o
 -19   1  15        2.16        2.71      0.17 o
 -18   1  15        4.31        4.64      0.17 o
 -17   1  15       19.34       18.85      0.31 o
 -16   1  15       11.06       10.34      0.20 o
 -15   1  15        1.65        1.74      0.12 o
 -14   1  15       12.91       12.18      0.19 o
 -13   1  15       12.31       11.22      0.16 o
 -12   1  15       11.55       10.64      0.17 o
 -11   1  15       72.52       66.03      0.74 o
 -10   1  15       59.93       55.68      0.63 o
  -9   1  15       77.27       72.89      0.81 o
  -8   1  15      102.16       94.17      0.97 o
  -7   1  15       10.73       10.44      0.15 o
  -6   1  15       51.53       47.77      0.52 o
  -5   1  15       41.68       40.41      0.44 o
  -4   1  15       10.48       10.34      0.15 o
  -3   1  15      111.11      109.93      1.13 o
  -2   1  15       25.64       25.14      0.30 o
  -1   1  15       20.43       20.31      0.25 o
   0   1  15       50.94       51.24      0.55 o
   1   1  15       68.76       69.33      0.74 o
   2   1  15        1.50        1.74      0.09 o
   3   1  15       18.98       19.53      0.25 o
   4   1  15       26.85       26.69      0.34 o
   5   1  15        3.80        3.77      0.13 o
   6   1  15        4.10        4.26      0.13 o
   7   1  15       18.60       17.98      0.27 o
   8   1  15       11.60       11.41      0.21 o
   9   1  15       25.45       24.27      0.34 o
  10   1  15        3.72        3.38      0.13 o
  11   1  15       14.45       13.15      0.25 o
  12   1  15        3.91        4.06      0.17 o
  13   1  15       21.79       20.21      0.34 o
  14   1  15        8.63        8.80      0.24 o
  15   1  15        0.25        0.48      0.16 o
  16   1  15        1.97        1.93      0.18 o
  17   1  15        0.12        0.39      0.17 o
  18   1  15        1.31        1.74      0.20 o
 -23   2  15        1.26        1.55      0.25 o
 -22   2  15        0.45        0.77      0.21 o
 -21   2  15        1.87        2.42      0.17 o
 -20   2  15        3.04        3.96      0.18 o
 -19   2  15        7.49        8.41      0.21 o
 -18   2  15        4.39        4.64      0.18 o
 -17   2  15        3.42        3.48      0.17 o
 -16   2  15        9.95        9.57      0.23 o
 -15   2  15       12.22       11.60      0.21 o
 -14   2  15        2.82        2.80      0.12 o
 -13   2  15       66.47       61.88      0.63 o
 -12   2  15       21.82       19.43      0.25 o
 -11   2  15       36.65       33.64      0.35 o
 -10   2  15       79.77       75.60      0.79 o
  -9   2  15       27.70       25.91      0.32 o
  -8   2  15       47.67       45.05      0.51 o
  -7   2  15       14.65       13.24      0.19 o
  -6   2  15        5.49        5.41      0.11 o
  -5   2  15       32.37       30.94      0.35 o
  -4   2  15       26.00       24.75      0.29 o
  -3   2  15        4.00        4.26      0.10 o
  -2   2  15        3.43        3.67      0.11 o
  -1   2  15        4.69        4.74      0.12 o
   0   2  15       14.96       15.18      0.20 o
   1   2  15       36.71       37.22      0.42 o
   2   2  15        2.41        2.71      0.10 o
   3   2  15       25.35       25.33      0.32 o
   4   2  15        0.36        0.39      0.11 o
   5   2  15       15.02       14.60      0.23 o
   6   2  15        6.12        6.09      0.17 o
   7   2  15        2.63        2.71      0.13 o
   8   2  15       16.95       16.05      0.26 o
   9   2  15        1.82        2.13      0.15 o
  10   2  15       11.52       10.54      0.22 o
  11   2  15       10.93       10.15      0.22 o
  12   2  15        6.98        6.38      0.19 o
  13   2  15        3.78        4.26      0.20 o
  14   2  15        4.67        4.64      0.20 o
  15   2  15        1.46        1.74      0.19 o
  17   2  15        1.83        2.22      0.21 o
 -23   3  15        2.65        2.80      0.29 o
 -22   3  15        1.17        1.55      0.22 o
 -21   3  15        1.87        2.32      0.21 o
 -20   3  15        6.11        7.06      0.25 o
 -19   3  15        9.09       10.64      0.27 o
 -18   3  15       15.00       16.72      0.29 o
 -17   3  15        0.63        0.87      0.17 o
 -16   3  15        1.25        1.35      0.16 o
 -15   3  15        2.46        2.51      0.16 o
 -14   3  15       58.90       55.68      0.62 o
 -13   3  15        6.21        5.90      0.14 o
 -12   3  15       71.39       66.91      0.76 o
 -11   3  15       27.30       25.24      0.32 o
 -10   3  15       37.00       34.61      0.44 o
  -9   3  15       33.80       31.61      0.38 o
  -8   3  15       45.21       42.64      0.50 o
  -7   3  15        7.26        7.06      0.15 o
  -6   3  15       17.85       16.82      0.23 o
  -5   3  15        6.95        7.15      0.14 o
  -4   3  15        6.86        6.67      0.13 o
  -3   3  15       19.42       18.85      0.24 o
  -2   3  15        3.56        3.58      0.10 o
  -1   3  15       24.00       23.59      0.29 o
   0   3  15       15.03       15.56      0.22 o
   1   3  15       23.24       23.30      0.30 o
   2   3  15       57.93       59.08      0.71 o
   3   3  15       10.74       10.93      0.18 o
   4   3  15       32.33       31.91      0.41 o
   5   3  15       19.24       18.85      0.28 o
   6   3  15       17.28       16.53      0.26 o
   7   3  15        7.79        7.64      0.20 o
   8   3  15        4.42        4.16      0.17 o
   9   3  15       23.38       21.18      0.34 o
  10   3  15       19.61       17.98      0.33 o
  11   3  15        2.09        1.93      0.17 o
  12   3  15        8.75        8.32      0.24 o
  13   3  15        2.30        2.80      0.21 o
  14   3  15        2.39        2.90      0.20 o
  15   3  15        1.52        2.03      0.20 o
  16   3  15        2.76        2.71      0.20 o
  17   3  15        0.05        0.68      0.25 o
  18   3  15        0.58        0.77      0.28 o
 -22   4  15        1.86        1.84      0.30 o
 -20   4  15        5.99        6.77      0.28 o
 -19   4  15        1.15        1.26      0.18 o
 -18   4  15       11.95       12.57      0.27 o
 -17   4  15        0.63        0.77      0.15 o
 -16   4  15        5.31        5.32      0.20 o
 -15   4  15       11.50       11.89      0.28 o
 -14   4  15       13.50       14.02      0.25 o
 -13   4  15       54.17       52.69      0.60 o
 -12   4  15        2.09        1.93      0.14 o
 -11   4  15       35.79       33.26      0.43 o
 -10   4  15       15.98       15.08      0.24 o
  -9   4  15        4.02        3.77      0.11 o
  -8   4  15       39.86       39.16      0.47 o
  -7   4  15       12.83       12.66      0.20 o
  -6   4  15       17.15       17.59      0.27 o
  -5   4  15       12.43       12.09      0.19 o
  -4   4  15       32.29       31.91      0.43 o
  -3   4  15        8.56        9.28      0.19 o
  -2   4  15        8.08        8.51      0.17 o
  -1   4  15        3.11        3.29      0.12 o
   0   4  15       14.79       15.37      0.25 o
   1   4  15        2.30        2.32      0.13 o
   2   4  15        0.29        0.29      0.12 o
   3   4  15        6.81        6.77      0.17 o
   4   4  15       15.27       15.47      0.27 o
   5   4  15        2.50        2.32      0.13 o
   6   4  15        8.91        8.32      0.20 o
   7   4  15        1.16        1.35      0.16 o
   8   4  15        5.36        4.83      0.18 o
   9   4  15        0.63        0.77      0.19 o
  10   4  15        2.26        2.51      0.21 o
  11   4  15        3.41        3.77      0.22 o
  12   4  15       11.15       11.60      0.30 o
  13   4  15        1.95        2.32      0.21 o
  14   4  15        3.11        3.19      0.21 o
  15   4  15        2.32        2.80      0.25 o
  16   4  15        0.65        1.06      0.24 o
  17   4  15        0.97        1.06      0.26 o
 -21   5  15        1.48        1.45      0.28 o
 -20   5  15        2.19        2.61      0.27 o
 -18   5  15        2.30        3.09      0.21 o
 -17   5  15        4.39        4.83      0.23 o
 -16   5  15        3.02        3.58      0.22 o
 -15   5  15        5.20        6.19      0.27 o
 -14   5  15        9.27        9.57      0.29 o
 -13   5  15        1.79        2.22      0.19 o
 -12   5  15       33.60       33.26      0.52 o
 -11   5  15        1.73        1.64      0.15 o
 -10   5  15        5.03        4.83      0.16 o
  -9   5  15        2.17        2.42      0.14 o
  -8   5  15        9.19        9.18      0.19 o
  -7   5  15       37.12       36.94      0.49 o
  -6   5  15        2.52        2.61      0.14 o
  -5   5  15       41.60       40.22      0.59 o
  -4   5  15       25.76       25.24      0.39 o
  -3   5  15        5.43        5.51      0.17 o
  -2   5  15        3.24        3.96      0.16 o
  -1   5  15        6.38        6.77      0.17 o
   0   5  15       12.92       12.66      0.23 o
   1   5  15        5.24        5.80      0.18 o
   2   5  15        3.94        4.35      0.16 o
   3   5  15        6.09        5.61      0.17 o
   4   5  15       29.81       28.04      0.47 o
   5   5  15        4.37        4.16      0.18 o
   6   5  15        1.05        1.16      0.14 o
   7   5  15       20.81       19.73      0.38 o
   8   5  15        4.37        4.06      0.20 o
   9   5  15        1.90        2.13      0.20 o
  10   5  15        1.38        1.26      0.20 o
  11   5  15        0.55        0.58      0.21 o
  12   5  15        1.38        1.16      0.27 o
  13   5  15        4.38        5.12      0.27 o
  14   5  15        1.67        2.03      0.24 o
  15   5  15        2.13        2.13      0.32 o
 -20   6  15        0.52        1.45      0.67 o
 -19   6  15       10.30        9.18      0.41 o
 -18   6  15        0.91        1.26      0.30 o
 -17   6  15        5.23        5.03      0.29 o
 -16   6  15        1.32        1.55      0.23 o
 -15   6  15        2.32        3.09      0.27 o
 -14   6  15        0.55        0.77      0.20 o
 -13   6  15        7.33        7.73      0.27 o
 -12   6  15        3.87        4.35      0.19 o
 -11   6  15        8.52        9.57      0.28 o
 -10   6  15        1.55        1.74      0.17 o
  -9   6  15       11.18       11.60      0.28 o
  -8   6  15        5.29        5.51      0.19 o
  -7   6  15       31.80       31.22      0.53 o
  -6   6  15       53.10       50.37      0.77 o
  -5   6  15        1.22        1.35      0.13 o
  -4   6  15       21.49       21.66      0.38 o
  -3   6  15        5.20        5.32      0.19 o
  -2   6  15       12.01       12.18      0.27 o
  -1   6  15        7.81        8.12      0.22 o
   0   6  15       10.45        9.86      0.27 o
   1   6  15       19.20       19.24      0.40 o
   2   6  15        2.72        3.19      0.21 o
   3   6  15        8.93       10.34      0.30 o
   4   6  15        3.81        4.45      0.23 o
   5   6  15        0.47        0.77      0.21 o
   6   6  15        4.67        4.83      0.25 o
   7   6  15       10.03       10.25      0.30 o
   8   6  15        4.10        5.03      0.26 o
   9   6  15        4.26        4.54      0.24 o
  11   6  15        1.99        1.64      0.25 o
  12   6  15        0.65        1.16      0.25 o
  13   6  15        0.53        0.58      0.25 o
 -18   7  15        6.71        6.77      0.82 o
 -17   7  15        4.38        5.03      0.66 o
 -15   7  15        1.19        1.84      0.48 o
 -14   7  15        2.70        3.19      0.45 o
 -12   7  15        9.11        8.60      0.40 o
 -10   7  15        1.91        2.03      0.23 o
  -9   7  15        0.85        1.06      0.21 o
  -8   7  15        1.72        1.93      0.20 o
  -7   7  15       10.69       11.22      0.33 o
  -6   7  15        5.23        5.61      0.24 o
  -5   7  15        1.13        1.55      0.19 o
  -4   7  15        3.55        3.87      0.22 o
  -3   7  15        2.92        3.67      0.23 o
  -1   7  15       20.84       20.69      0.57 o
   0   7  15        6.52        6.96      0.34 o
   1   7  15        6.52        6.48      0.33 o
   2   7  15       10.76       11.12      0.41 o
   3   7  15        6.99        7.64      0.32 o
   4   7  15        0.68        1.35      0.28 o
   5   7  15        8.34        8.51      0.38 o
   6   7  15        3.00        3.87      0.31 o
   7   7  15        1.94        2.90      0.29 o
   8   7  15        0.46        0.58      0.26 o
   9   7  15        0.27        0.58      0.27 o
  10   7  15        2.93        3.09      0.28 o
 -15   8  15        1.86        2.32      0.64 o
 -14   8  15        1.15        1.35      0.46 o
 -13   8  15        4.15        5.12      0.73 o
 -12   8  15        3.52        4.93      0.60 o
 -11   8  15        0.84        1.55      0.39 o
 -10   8  15        9.06        9.86      0.52 o
  -8   8  15        0.96        1.74      0.40 o
  -7   8  15        1.09        0.97      0.39 o
  -6   8  15        4.49        5.51      0.48 o
  -5   8  15        5.67        5.41      0.30 o
  -4   8  15        6.42        6.09      0.31 o
  -3   8  15        0.61        0.68      0.21 o
  -2   8  15        4.75        4.64      0.29 o
  -1   8  15        1.50        1.45      0.25 o
   1   8  15        3.73        3.09      0.28 o
   2   8  15        9.61        8.99      0.38 o
   3   8  15        4.75        4.26      0.31 o
   4   8  15        2.97        3.58      0.32 o
   5   8  15        1.98        1.35      0.33 o
   6   8  15        2.08        1.64      0.29 o
   7   8  15        1.63        1.45      0.33 o
   8   8  15        2.47        2.51      0.39 o
   9   8  15        0.28        0.97      0.39 o
  10   8  15        1.81        2.03      0.57 o
 -11   9  15        2.77        2.51      0.96 o
  -9   9  15        3.77        4.64      0.66 o
  -2   9  15        5.42        4.06      0.69 o
  -1   9  15        3.58        3.87      0.68 o
   0   9  15        2.83        3.29      0.68 o
   1   9  15        0.93        1.55      0.60 o
   2   9  15        2.85        3.09      0.75 o
   3   9  15        0.76        1.84      0.62 o
   4   9  15        1.33        2.32      0.65 o
   5   9  15        1.43        2.13      0.71 o
   6   9  15        1.65        2.32      0.62 o
   7   9  15        1.42        2.03      0.57 o
   0  10  15        3.93        5.51      0.94 o
 -23   0  16        0.01        0.77      0.26 o
 -22   0  16        1.18        1.26      0.25 o
 -20   0  16        8.22        9.47      0.32 o
 -19   0  16        2.51        2.80      0.23 o
 -18   0  16        1.88        2.13      0.23 o
 -16   0  16       14.01       13.34      0.33 o
 -15   0  16        5.50        5.61      0.22 o
 -14   0  16        4.41        3.96      0.19 o
 -13   0  16       26.05       23.39      0.37 o
 -12   0  16       47.86       42.15      0.68 o
 -11   0  16      118.97      107.41      1.65 o
 -10   0  16       20.72       20.02      0.38 o
  -9   0  16      109.05       97.75      1.52 o
  -8   0  16       11.95       10.83      0.24 o
  -7   0  16      276.95      261.43      3.75 o
  -6   0  16       24.54       22.53      0.37 o
  -5   0  16      261.69      250.02      3.61 o
  -4   0  16      178.25      167.75      2.42 o
  -3   0  16       21.89       22.04      0.38 o
  -2   0  16       54.68       53.66      0.81 o
  -1   0  16       12.39       12.38      0.26 o
   0   0  16       29.53       29.97      0.52 o
   1   0  16        0.36        0.77      0.12 o
   2   0  16       28.62       28.52      0.47 o
   3   0  16       16.71       17.01      0.34 o
   4   0  16        0.22        0.39      0.14 o
   6   0  16       18.43       18.37      0.40 o
   7   0  16        0.62        0.77      0.18 o
   8   0  16        1.47        1.55      0.17 o
  11   0  16       23.83       22.62      0.57 o
  12   0  16        1.73        1.74      0.20 o
  13   0  16        3.84        3.29      0.28 o
  14   0  16        0.28        0.68      0.25 o
  15   0  16       18.36       16.05      0.41 o
  17   0  16        0.14        0.68      0.31 o
 -23   1  16        5.02        5.51      0.25 o
 -22   1  16        0.45        0.68      0.17 o
 -21   1  16        7.61        8.51      0.22 o
 -20   1  16        0.99        1.64      0.15 o
 -19   1  16        6.41        7.06      0.20 o
 -18   1  16        6.77        7.54      0.22 o
 -17   1  16        5.15        5.61      0.20 o
 -16   1  16       10.20        9.86      0.20 o
 -15   1  16        5.43        5.22      0.14 o
 -14   1  16        8.75        8.32      0.16 o
 -13   1  16       13.43       12.57      0.17 o
 -12   1  16        9.75        8.89      0.15 o
 -11   1  16        3.86        3.87      0.12 o
 -10   1  16       40.25       37.80      0.45 o
  -9   1  16       61.71       57.23      0.65 o
  -8   1  16       63.39       58.69      0.65 o
  -7   1  16       35.42       34.12      0.40 o
  -6   1  16      122.59      114.95      1.18 o
  -5   1  16        3.67        3.48      0.10 o
  -4   1  16       13.87       13.34      0.19 o
  -3   1  16       49.68       48.53      0.52 o
  -2   1  16        7.20        7.45      0.13 o
  -1   1  16        7.22        7.45      0.13 o
   0   1  16       11.08       11.12      0.16 o
   1   1  16       17.70       18.08      0.23 o
   2   1  16       16.41       17.11      0.24 o
   3   1  16        2.22        2.13      0.11 o
   4   1  16       44.10       42.73      0.50 o
   5   1  16       22.66       21.85      0.31 o
   6   1  16        5.53        5.61      0.14 o
   7   1  16        7.73        7.25      0.20 o
   8   1  16        2.69        2.51      0.15 o
   9   1  16       10.39        9.57      0.20 o
  10   1  16        3.57        3.58      0.16 o
  11   1  16        1.99        2.03      0.17 o
  12   1  16        3.96        4.06      0.17 o
  13   1  16        1.92        2.32      0.18 o
  14   1  16        5.11        5.03      0.19 o
  15   1  16        0.66        0.97      0.16 o
  16   1  16        0.78        0.77      0.18 o
  17   1  16        0.41        0.87      0.20 o
 -23   2  16        1.71        2.13      0.22 o
 -22   2  16        7.98        8.51      0.28 o
 -21   2  16        5.11        5.41      0.19 o
 -20   2  16       12.36       13.73      0.26 o
 -19   2  16        2.77        3.38      0.18 o
 -18   2  16        4.33        4.74      0.19 o
 -17   2  16        3.18        3.19      0.17 o
 -16   2  16       32.31       31.04      0.44 o
 -15   2  16       15.95       15.18      0.26 o
 -14   2  16       14.69       13.73      0.21 o
 -13   2  16       51.38       47.47      0.54 o
 -12   2  16       23.45       21.37      0.27 o
 -11   2  16        2.27        2.03      0.11 o
 -10   2  16       38.38       35.39      0.42 o
  -9   2  16       15.49       14.31      0.22 o
  -8   2  16       11.12       10.83      0.17 o
  -7   2  16        3.09        2.90      0.11 o
  -6   2  16      102.99       96.68      1.06 o
  -5   2  16        5.48        5.03      0.11 o
  -4   2  16        9.66        9.47      0.16 o
  -3   2  16        9.95        9.67      0.15 o
  -2   2  16       39.65       38.68      0.44 o
  -1   2  16       21.97       21.94      0.27 o
   0   2  16       15.03       14.41      0.21 o
   1   2  16        7.59        7.35      0.15 o
   2   2  16        8.65        8.89      0.18 o
   3   2  16       67.37       65.07      0.75 o
   4   2  16       20.10       19.82      0.28 o
   5   2  16       22.51       21.75      0.32 o
   6   2  16        4.04        3.87      0.15 o
   7   2  16       15.60       15.08      0.26 o
   8   2  16        9.12        9.38      0.19 o
   9   2  16        1.45        1.26      0.13 o
  10   2  16       12.43       11.31      0.24 o
  11   2  16        3.75        3.67      0.17 o
  12   2  16       11.40       10.34      0.25 o
  13   2  16        1.71        2.03      0.18 o
  14   2  16        3.92        4.35      0.21 o
  15   2  16        1.34        1.35      0.19 o
  16   2  16        0.58        0.48      0.18 o
  17   2  16        0.72        1.06      0.20 o
 -22   3  16        3.40        3.87      0.24 o
 -21   3  16        3.12        3.87      0.22 o
 -20   3  16        1.58        2.32      0.21 o
 -19   3  16        5.75        6.67      0.22 o
 -17   3  16        4.62        5.41      0.20 o
 -16   3  16        1.18        1.45      0.17 o
 -15   3  16       30.71       30.74      0.43 o
 -14   3  16       69.50       64.58      0.73 o
 -13   3  16        2.18        1.93      0.13 o
 -12   3  16        7.04        6.48      0.16 o
 -11   3  16        6.59        6.09      0.15 o
 -10   3  16        8.88        8.22      0.15 o
  -9   3  16       19.12       17.98      0.24 o
  -8   3  16        5.72        5.32      0.14 o
  -7   3  16       13.29       12.86      0.21 o
  -6   3  16       66.13       62.26      0.70 o
  -5   3  16        5.24        5.12      0.13 o
  -4   3  16       11.84       11.70      0.18 o
  -3   3  16        9.67        9.47      0.16 o
  -2   3  16       14.01       13.92      0.21 o
  -1   3  16       43.99       43.41      0.51 o
   0   3  16       16.07       16.24      0.23 o
   1   3  16       16.70       16.63      0.24 o
   2   3  16        1.79        2.03      0.11 o
   3   3  16        4.75        4.83      0.13 o
   4   3  16        4.14        4.16      0.14 o
   5   3  16        2.32        2.42      0.13 o
   6   3  16       18.29       16.72      0.28 o
   7   3  16       32.81       29.49      0.43 o
   8   3  16        0.58        0.77      0.15 o
   9   3  16        3.19        3.19      0.18 o
  10   3  16        3.63        3.67      0.18 o
  11   3  16        0.52        0.97      0.18 o
  12   3  16        1.18        1.64      0.21 o
  13   3  16        9.63        9.28      0.29 o
  14   3  16       10.22        9.67      0.26 o
  15   3  16        1.82        1.74      0.18 o
  16   3  16        1.59        2.03      0.20 o
  17   3  16        0.66        0.87      0.26 o
 -22   4  16        1.56        1.45      0.34 o
 -21   4  16        1.65        1.93      0.26 o
 -20   4  16        1.03        1.55      0.21 o
 -19   4  16        0.74        0.97      0.19 o
 -18   4  16        1.53        2.22      0.18 o
 -17   4  16        7.25        8.02      0.23 o
 -16   4  16        4.96        5.61      0.21 o
 -15   4  16        3.17        3.48      0.18 o
 -14   4  16       10.43       10.64      0.23 o
 -13   4  16       20.13       20.69      0.34 o
 -12   4  16        0.50        0.48      0.12 o
 -11   4  16       41.14       38.39      0.49 o
 -10   4  16       40.82       38.19      0.47 o
  -9   4  16        7.14        7.25      0.15 o
  -8   4  16       12.26       11.80      0.20 o
  -7   4  16       12.42       12.09      0.19 o
  -6   4  16        8.03        7.93      0.17 o
  -5   4  16       43.48       42.73      0.54 o
  -4   4  16        2.59        2.71      0.13 o
  -3   4  16       18.71       18.85      0.30 o
  -2   4  16       21.04       21.47      0.34 o
  -1   4  16       13.61       13.73      0.24 o
   0   4  16       39.60       40.41      0.55 o
   1   4  16       15.94       15.76      0.27 o
   2   4  16       19.98       20.02      0.32 o
   3   4  16        9.69        9.76      0.20 o
   4   4  16        2.25        2.32      0.14 o
   5   4  16       27.41       26.29      0.41 o
   6   4  16       31.21       29.88      0.45 o
   7   4  16       17.55       15.86      0.33 o
   8   4  16       32.60       30.07      0.49 o
   9   4  16       22.00       20.31      0.40 o
  10   4  16        3.51        3.77      0.23 o
  12   4  16        4.50        4.83      0.21 o
  13   4  16        2.79        3.00      0.22 o
  14   4  16        2.04        2.51      0.26 o
  15   4  16        2.15        2.61      0.30 o
  16   4  16        0.74        0.97      0.30 o
 -21   5  16        0.23        0.97      0.37 o
 -20   5  16        5.40        5.51      0.38 o
 -19   5  16        0.40        0.68      0.28 o
 -18   5  16        1.56        2.03      0.22 o
 -16   5  16       19.68       20.21      0.39 o
 -15   5  16        7.22        8.22      0.27 o
 -14   5  16        2.82        3.48      0.19 o
 -13   5  16        7.26        7.15      0.21 o
 -12   5  16       29.18       28.52      0.46 o
 -11   5  16        4.77        4.83      0.19 o
 -10   5  16       31.53       30.55      0.45 o
  -9   5  16       26.18       25.24      0.38 o
  -8   5  16        9.14        9.28      0.19 o
  -7   5  16       20.14       20.79      0.32 o
  -6   5  16        8.09        8.12      0.20 o
  -5   5  16       55.62       54.53      0.77 o
  -4   5  16        3.70        3.67      0.14 o
  -3   5  16       32.07       32.00      0.47 o
  -2   5  16       23.65       23.39      0.38 o
  -1   5  16        1.48        1.74      0.12 o
   0   5  16        8.82        8.70      0.20 o
   1   5  16       18.69       18.08      0.33 o
   2   5  16        0.65        0.68      0.14 o
   3   5  16       20.45       20.49      0.36 o
   4   5  16       12.40       11.51      0.26 o
   5   5  16        3.98        4.06      0.18 o
   6   5  16        6.43        5.90      0.23 o
   7   5  16       13.77       12.96      0.30 o
   8   5  16       18.70       18.18      0.43 o
   9   5  16        2.41        2.42      0.22 o
  10   5  16        2.44        2.90      0.21 o
  11   5  16        3.06        3.58      0.28 o
  12   5  16        1.88        2.03      0.23 o
  14   5  16        0.38        0.77      0.25 o
  15   5  16        0.96        0.68      0.27 o
 -19   6  16        9.07        9.38      0.62 o
 -18   6  16        4.43        4.54      0.38 o
 -17   6  16        0.91        1.35      0.28 o
 -15   6  16       10.67       10.73      0.36 o
 -14   6  16        1.49        1.74      0.22 o
 -13   6  16        9.43        9.86      0.25 o
 -12   6  16        5.33        5.51      0.21 o
 -11   6  16       22.52       23.79      0.46 o
 -10   6  16       24.25       24.66      0.48 o
  -9   6  16        3.39        3.77      0.21 o
  -8   6  16        1.08        1.45      0.18 o
  -7   6  16        4.56        4.54      0.20 o
  -6   6  16        3.66        3.96      0.18 o
  -5   6  16       10.27       10.54      0.25 o
  -4   6  16       31.92       31.22      0.54 o
  -3   6  16        2.56        2.80      0.16 o
  -2   6  16        8.91        8.99      0.23 o
  -1   6  16        3.78        3.96      0.18 o
   0   6  16        3.82        3.67      0.19 o
   1   6  16        6.35        6.58      0.25 o
   2   6  16        4.16        4.54      0.26 o
   3   6  16        5.42        6.09      0.28 o
   4   6  16        2.64        3.48      0.23 o
   5   6  16        3.22        3.77      0.23 o
   6   6  16        0.20        0.58      0.24 o
   7   6  16        2.99        3.38      0.26 o
   8   6  16        0.68        0.87      0.20 o
   9   6  16        7.25        7.54      0.30 o
  10   6  16        6.21        6.48      0.28 o
  11   6  16        0.99        0.87      0.27 o
  12   6  16        0.55        0.58      0.25 o
 -17   7  16        5.71        5.03      0.64 o
 -16   7  16        3.56        3.29      0.49 o
 -15   7  16        8.01        9.67      0.56 o
 -14   7  16        1.07        1.16      0.47 o
 -13   7  16        3.48        5.03      0.44 o
 -12   7  16        4.87        4.64      0.26 o
 -11   7  16        8.80        8.70      0.29 o
 -10   7  16       14.56       15.86      0.45 o
  -9   7  16       20.58       21.85      0.56 o
  -8   7  16       25.95       27.46      0.62 o
  -7   7  16        5.56        6.67      0.28 o
  -6   7  16        7.02        7.25      0.30 o
  -5   7  16        0.83        0.87      0.19 o
  -4   7  16        2.70        3.29      0.23 o
  -3   7  16        0.42        0.68      0.20 o
  -2   7  16        1.48        1.45      0.21 o
  -1   7  16        4.80        5.22      0.32 o
   0   7  16        1.56        1.84      0.24 o
   1   7  16        8.46        8.02      0.34 o
   2   7  16        0.53        0.97      0.23 o
   3   7  16        6.49        7.15      0.33 o
   4   7  16        3.16        4.35      0.28 o
   5   7  16        0.84        1.16      0.24 o
   6   7  16        1.27        1.35      0.23 o
   7   7  16        1.90        1.93      0.29 o
   8   7  16       11.48       10.54      0.45 o
   9   7  16        3.36        3.29      0.28 o
  10   7  16        0.36        0.68      0.26 o
  11   7  16        2.90        2.90      0.39 o
  12   7  16        1.01        0.97      0.31 o
 -15   8  16        1.86        2.61      0.66 o
 -14   8  16        8.48        8.32      0.74 o
 -13   8  16        0.66        1.35      0.54 o
 -11   8  16        0.97        1.45      0.43 o
 -10   8  16        5.53        6.29      0.45 o
  -9   8  16       15.36       16.53      0.66 o
  -8   8  16        4.30        4.93      0.45 o
  -7   8  16        6.03        6.77      0.48 o
  -6   8  16        1.01        1.35      0.39 o
  -5   8  16        1.74        2.13      0.30 o
  -4   8  16        1.78        2.03      0.28 o
  -3   8  16        2.33        1.84      0.26 o
  -2   8  16        1.25        0.97      0.23 o
  -1   8  16        2.64        2.22      0.24 o
   0   8  16        3.14        3.09      0.32 o
   1   8  16        0.79        1.16      0.33 o
   2   8  16       13.10       11.31      0.48 o
   3   8  16        5.19        5.32      0.33 o
   4   8  16        1.38        1.64      0.24 o
   5   8  16        2.75        2.61      0.31 o
   7   8  16        3.74        3.77      0.33 o
   9   8  16        4.67        4.64      0.55 o
  10   8  16        1.62        1.45      0.63 o
  -8   9  16        4.17        4.93      0.63 o
  -7   9  16        2.16        4.06      0.87 o
  -4   9  16        2.72        3.77      0.98 o
  -3   9  16        1.71        2.51      0.70 o
  -2   9  16        3.55        3.96      0.67 o
  -1   9  16        1.70        2.13      0.73 o
   0   9  16        1.91        2.22      0.71 o
   1   9  16        3.05        3.48      0.76 o
   2   9  16        1.65        2.42      0.78 o
   4   9  16        4.16        5.03      0.82 o
   6   9  16        2.29        2.03      0.80 o
 -22   0  17        0.57        0.77      0.25 o
 -20   0  17        3.86        3.96      0.26 o
 -19   0  17       14.88       16.92      0.40 o
 -18   0  17        9.67       10.54      0.35 o
 -17   0  17       13.95       13.24      0.33 o
 -16   0  17       20.69       21.37      0.45 o
 -15   0  17        7.21        6.77      0.26 o
 -14   0  17       23.36       21.47      0.35 o
 -12   0  17        0.38        0.48      0.14 o
 -10   0  17       95.39       87.97      1.36 o
  -9   0  17       26.20       23.39      0.42 o
  -8   0  17      123.17      112.92      1.73 o
  -7   0  17      134.77      123.85      1.90 o
  -6   0  17       23.37       21.85      0.39 o
  -5   0  17       45.96       44.18      0.72 o
  -4   0  17       62.76       58.60      0.93 o
  -3   0  17        0.54        0.58      0.13 o
  -2   0  17       21.09       21.27      0.39 o
  -1   0  17       38.78       37.90      0.63 o
   0   0  17        4.13        4.16      0.17 o
   1   0  17        4.81        5.22      0.19 o
   2   0  17        7.03        6.38      0.21 o
   3   0  17        2.62        2.90      0.18 o
   4   0  17       72.27       68.74      1.26 o
   5   0  17       21.88       20.49      0.41 o
   6   0  17       13.35       12.76      0.31 o
   7   0  17        4.98        4.64      0.22 o
   9   0  17        1.93        1.64      0.24 o
  10   0  17        1.26        1.45      0.21 o
  11   0  17        0.47        0.58      0.20 o
  12   0  17        1.28        1.35      0.24 o
  13   0  17        3.99        4.06      0.30 o
  14   0  17        1.12        1.35      0.26 o
  15   0  17        0.85        0.97      0.28 o
  17   0  17        1.15        1.06      0.39 o
 -23   1  17        1.48        2.22      0.25 o
 -22   1  17        0.20        0.58      0.21 o
 -21   1  17        0.32        0.77      0.18 o
 -20   1  17        1.19        1.55      0.17 o
 -19   1  17       13.58       14.12      0.25 o
 -18   1  17        9.86       10.15      0.24 o
 -17   1  17       14.33       14.41      0.26 o
 -16   1  17        0.38        0.48      0.14 o
 -15   1  17       24.64       23.30      0.33 o
 -14   1  17        2.32        2.03      0.11 o
 -13   1  17       26.43       24.17      0.28 o
 -12   1  17        4.27        4.06      0.13 o
 -11   1  17       37.58       34.32      0.41 o
 -10   1  17       32.52       29.78      0.38 o
  -9   1  17       54.47       49.79      0.57 o
  -8   1  17      121.97      112.35      1.21 o
  -7   1  17       40.49       37.03      0.43 o
  -6   1  17       47.94       44.57      0.51 o
  -5   1  17       99.95       94.07      1.03 o
  -4   1  17        1.03        1.35      0.10 o
  -3   1  17      134.67      128.60      1.38 o
  -2   1  17       10.96       10.73      0.17 o
  -1   1  17        7.87        7.93      0.16 o
   0   1  17       23.51       22.62      0.30 o
   1   1  17        5.63        5.61      0.14 o
   2   1  17       11.34       11.70      0.20 o
   3   1  17        6.37        6.48      0.16 o
   4   1  17        4.13        4.06      0.15 o
   5   1  17       39.42       37.13      0.46 o
   6   1  17       10.08        9.86      0.20 o
   7   1  17       18.47       17.01      0.27 o
   8   1  17        3.44        3.29      0.15 o
   9   1  17        1.40        1.64      0.16 o
  10   1  17        1.31        1.06      0.15 o
  11   1  17        0.55        0.77      0.15 o
  12   1  17       15.03       14.21      0.29 o
  13   1  17        1.45        1.35      0.18 o
  14   1  17        1.64        1.93      0.18 o
  15   1  17        1.51        1.16      0.20 o
  16   1  17        0.97        0.97      0.20 o
  17   1  17        3.44        3.38      0.26 o
 -22   2  17        1.60        2.13      0.21 o
 -20   2  17        5.06        5.70      0.21 o
 -19   2  17        2.43        2.71      0.18 o
 -18   2  17        3.46        3.96      0.18 o
 -16   2  17        6.28        6.38      0.19 o
 -15   2  17        0.51        0.68      0.15 o
 -14   2  17        3.06        2.90      0.13 o
 -13   2  17       18.80       17.01      0.24 o
 -12   2  17       20.06       18.56      0.25 o
 -11   2  17       12.55       11.89      0.20 o
 -10   2  17       10.62        9.67      0.17 o
  -9   2  17       28.07       26.39      0.33 o
  -8   2  17        6.48        5.99      0.14 o
  -7   2  17       49.62       46.79      0.54 o
  -6   2  17        7.81        7.54      0.15 o
  -5   2  17       13.61       13.24      0.20 o
  -4   2  17        9.18        9.28      0.16 o
  -3   2  17       23.57       23.39      0.30 o
  -2   2  17        0.77        0.68      0.10 o
  -1   2  17        2.32        2.42      0.12 o
   0   2  17        1.67        1.93      0.11 o
   1   2  17        8.55        8.22      0.16 o
   2   2  17        6.49        6.77      0.15 o
   3   2  17       22.36       22.62      0.31 o
   4   2  17       23.43       22.53      0.31 o
   5   2  17        0.39        0.39      0.11 o
   6   2  17       11.35       10.54      0.21 o
   7   2  17        1.70        1.55      0.13 o
   8   2  17        1.76        1.84      0.14 o
   9   2  17        7.62        7.35      0.21 o
  10   2  17        0.30        0.39      0.15 o
  11   2  17        5.72        5.51      0.21 o
  12   2  17        4.56        4.74      0.22 o
  13   2  17        4.25        4.35      0.22 o
  14   2  17        3.20        3.48      0.21 o
  15   2  17        0.31        0.58      0.19 o
  16   2  17        0.73        0.97      0.22 o
  17   2  17        1.52        1.84      0.29 o
 -21   3  17        0.55        0.87      0.21 o
 -19   3  17        5.62        6.58      0.21 o
 -18   3  17        5.21        6.09      0.21 o
 -16   3  17        3.03        3.48      0.18 o
 -15   3  17       15.99       15.66      0.29 o
 -14   3  17       15.91       14.99      0.24 o
 -13   3  17        6.13        6.09      0.17 o
 -12   3  17       10.09        9.28      0.17 o
 -11   3  17        7.78        7.64      0.15 o
 -10   3  17       16.65       16.15      0.23 o
  -9   3  17        2.34        2.22      0.11 o
  -8   3  17       21.79       20.21      0.28 o
  -7   3  17        8.07        7.35      0.15 o
  -6   3  17        2.07        2.22      0.11 o
  -5   3  17        0.81        0.97      0.11 o
  -4   3  17       36.29       36.35      0.44 o
  -3   3  17        1.58        1.74      0.10 o
  -2   3  17       55.23       53.95      0.66 o
  -1   3  17        6.50        6.87      0.15 o
   0   3  17        3.89        4.06      0.13 o
   1   3  17        2.84        2.90      0.13 o
   2   3  17       17.64       17.69      0.27 o
   3   3  17       18.04       17.50      0.27 o
   4   3  17       13.77       13.15      0.24 o
   5   3  17       29.68       27.65      0.40 o
   6   3  17        2.01        1.84      0.14 o
   7   3  17        4.94        4.74      0.16 o
   8   3  17        4.06        4.06      0.17 o
   9   3  17        5.85        5.41      0.20 o
  10   3  17        3.76        3.77      0.21 o
  11   3  17        9.34        9.57      0.29 o
  12   3  17        0.66        0.97      0.19 o
  13   3  17        2.44        3.29      0.21 o
  14   3  17        1.43        1.55      0.21 o
  15   3  17        1.25        1.35      0.22 o
  16   3  17        0.79        1.06      0.24 o
 -21   4  17        0.70        0.97      0.24 o
 -20   4  17        0.08        0.48      0.22 o
 -19   4  17        2.68        3.00      0.21 o
 -18   4  17        1.79        1.93      0.18 o
 -17   4  17        1.13        1.26      0.19 o
 -16   4  17        6.44        6.96      0.21 o
 -15   4  17        1.53        1.84      0.18 o
 -14   4  17       17.57       18.18      0.29 o
 -13   4  17       10.69       11.31      0.23 o
 -12   4  17       10.21       10.06      0.22 o
 -11   4  17        0.41        0.48      0.13 o
 -10   4  17       10.33       10.25      0.20 o
  -9   4  17       19.80       19.34      0.29 o
  -8   4  17       23.84       23.30      0.31 o
  -7   4  17       17.31       17.50      0.25 o
  -6   4  17        6.26        6.38      0.15 o
  -5   4  17       38.54       37.32      0.50 o
  -4   4  17       69.31       67.49      0.86 o
  -3   4  17       30.06       30.07      0.42 o
  -2   4  17       37.23       37.42      0.52 o
  -1   4  17       37.26       36.94      0.53 o
   0   4  17        6.58        6.77      0.17 o
   1   4  17       30.47       29.97      0.43 o
   2   4  17       13.44       13.63      0.25 o
   3   4  17        0.72        0.77      0.13 o
   4   4  17        6.88        7.06      0.19 o
   5   4  17        8.03        7.93      0.20 o
   6   4  17        6.23        6.09      0.22 o
   7   4  17        3.61        3.38      0.19 o
   8   4  17        1.74        1.55      0.17 o
   9   4  17        3.28        3.67      0.22 o
  10   4  17        7.65        8.12      0.25 o
  11   4  17        2.14        1.64      0.19 o
  12   4  17        0.99        1.35      0.24 o
  13   4  17        1.38        1.84      0.28 o
  15   4  17        0.66        0.97      0.25 o
 -20   5  17        3.99        2.80      0.33 o
 -18   5  17        1.46        1.55      0.21 o
 -17   5  17        8.92        9.86      0.30 o
 -16   5  17        6.90        7.64      0.29 o
 -15   5  17        2.91        3.29      0.23 o
 -14   5  17        2.72        3.09      0.20 o
 -13   5  17        1.14        1.35      0.16 o
 -12   5  17        2.18        2.61      0.19 o
 -11   5  17        8.34        8.32      0.22 o
 -10   5  17        0.81        1.06      0.15 o
  -9   5  17       52.55       51.54      0.73 o
  -8   5  17        8.42        8.32      0.19 o
  -7   5  17       11.34       11.70      0.24 o
  -6   5  17       29.67       30.45      0.48 o
  -5   5  17       34.22       33.45      0.50 o
  -4   5  17       17.51       17.31      0.31 o
  -3   5  17       35.75       34.90      0.52 o
  -2   5  17       10.23       10.83      0.23 o
  -1   5  17       27.14       27.56      0.43 o
   0   5  17       20.20       20.21      0.34 o
   1   5  17        0.71        0.68      0.13 o
   2   5  17        3.26        3.29      0.15 o
   3   5  17        4.21        4.26      0.18 o
   4   5  17        6.97        6.58      0.23 o
   5   5  17        3.83        3.67      0.19 o
   6   5  17        5.62        5.41      0.22 o
   7   5  17        6.11        6.29      0.24 o
   8   5  17        4.95        5.22      0.24 o
   9   5  17        2.87        3.29      0.23 o
  10   5  17        1.08        1.26      0.23 o
  12   5  17        0.26        0.77      0.23 o
 -17   6  17        1.38        1.84      0.28 o
 -16   6  17        1.75        1.93      0.27 o
 -15   6  17        2.14        2.71      0.27 o
 -14   6  17       11.12       12.18      0.31 o
 -13   6  17        7.17        7.54      0.22 o
 -12   6  17        3.15        3.87      0.20 o
 -11   6  17       10.22       11.22      0.31 o
 -10   6  17        6.21        6.48      0.23 o
  -9   6  17       25.33       26.01      0.48 o
  -8   6  17        6.98        7.25      0.24 o
  -7   6  17       20.45       19.63      0.37 o
  -6   6  17        2.15        2.51      0.16 o
  -4   6  17        3.27        3.48      0.18 o
  -3   6  17        1.07        1.06      0.17 o
  -2   6  17        2.04        2.03      0.15 o
  -1   6  17        6.82        6.58      0.24 o
   0   6  17        4.88        5.22      0.24 o
   1   6  17        0.37        0.58      0.17 o
   2   6  17        0.56        0.58      0.19 o
   3   6  17        2.49        3.19      0.23 o
   4   6  17        1.25        1.93      0.23 o
   5   6  17        3.55        3.87      0.25 o
   6   6  17        2.71        3.19      0.22 o
   7   6  17        0.98        1.06      0.23 o
   8   6  17        1.27        1.93      0.24 o
   9   6  17        1.08        1.26      0.22 o
  11   6  17        2.87        2.90      0.25 o
  13   6  17        1.63        1.74      0.32 o
 -17   7  17        4.06        4.74      0.55 o
 -15   7  17        9.08        9.57      0.63 o
 -14   7  17        0.72        1.35      0.43 o
 -13   7  17        0.63        1.35      0.37 o
 -12   7  17        3.34        3.00      0.24 o
 -11   7  17        0.32        0.68      0.26 o
 -10   7  17       12.39       13.34      0.41 o
  -9   7  17        6.35        6.96      0.30 o
  -8   7  17        3.01        3.19      0.22 o
  -7   7  17        0.27        0.68      0.23 o
  -6   7  17        0.26        0.58      0.22 o
  -5   7  17        1.21        1.55      0.21 o
  -4   7  17        6.43        8.32      0.32 o
  -3   7  17        2.91        3.19      0.22 o
  -1   7  17        7.33        7.06      0.35 o
   0   7  17        4.64        4.64      0.30 o
   1   7  17        6.73        8.12      0.38 o
   2   7  17        0.71        0.97      0.23 o
   3   7  17        1.42        2.13      0.29 o
   4   7  17        2.58        3.38      0.26 o
   5   7  17        3.96        4.54      0.35 o
   6   7  17        0.03        0.58      0.25 o
   7   7  17        0.56        0.58      0.24 o
   8   7  17        0.47        0.87      0.26 o
   9   7  17        2.90        3.19      0.31 o
  10   7  17        0.70        1.35      0.37 o
  11   7  17        1.32        1.06      0.33 o
 -13   8  17        1.48        1.64      0.58 o
 -12   8  17        0.88        1.45      0.52 o
 -11   8  17        7.20        7.54      0.60 o
 -10   8  17        4.85        5.61      0.49 o
  -9   8  17        1.72        2.22      0.43 o
  -8   8  17        6.23        7.35      0.46 o
  -6   8  17        4.77        6.29      0.45 o
  -4   8  17        0.60        1.26      0.31 o
  -3   8  17        3.23        3.48      0.33 o
  -2   8  17       10.09        8.80      0.38 o
   0   8  17        7.14        6.58      0.33 o
   1   8  17        4.57        3.87      0.30 o
   2   8  17        1.54        1.74      0.28 o
   3   8  17        2.09        2.03      0.29 o
   4   8  17        0.03        0.58      0.24 o
   5   8  17        1.65        1.26      0.32 o
   6   8  17        3.96        3.48      0.37 o
   7   8  17        0.56        1.64      0.56 o
   8   8  17        2.76        1.74      0.58 o
   9   8  17        3.95        3.19      0.65 o
 -10   9  17        2.96        3.87      0.96 o
  -9   9  17        1.36        1.26      0.62 o
  -7   9  17        1.28        2.90      0.96 o
  -6   9  17        0.84        1.45      0.57 o
  -5   9  17        1.18        1.64      0.66 o
  -3   9  17        3.39        3.09      0.71 o
  -2   9  17        1.91        2.13      0.64 o
  -1   9  17        4.51        5.03      0.80 o
   0   9  17        0.97        2.22      0.74 o
   1   9  17        4.07        4.35      0.86 o
 -22   0  18        7.11        7.73      0.34 o
 -21   0  18        0.78        1.45      0.26 o
 -20   0  18        7.69        8.32      0.33 o
 -18   0  18       19.25       20.21      0.44 o
 -17   0  18       12.63       13.24      0.36 o
 -16   0  18        0.62        0.68      0.17 o
 -15   0  18        1.63        1.45      0.19 o
 -13   0  18        0.30        0.29      0.14 o
 -11   0  18        8.37        7.93      0.23 o
 -10   0  18       11.27       10.83      0.26 o
  -9   0  18       23.18       20.89      0.40 o
  -8   0  18        2.37        2.32      0.14 o
  -7   0  18        5.01        4.74      0.18 o
  -6   0  18       36.50       32.97      0.56 o
  -5   0  18       89.96       86.63      1.35 o
  -4   0  18       24.81       23.79      0.42 o
  -3   0  18       18.58       17.59      0.34 o
  -2   0  18        2.47        2.80      0.15 o
  -1   0  18       75.84       72.02      1.13 o
   0   0  18        5.37        5.80      0.19 o
   1   0  18        6.56        6.77      0.21 o
   2   0  18       15.65       14.70      0.32 o
   3   0  18       31.51       30.84      0.55 o
   4   0  18        0.84        0.97      0.16 o
   5   0  18       17.84       16.44      0.36 o
   6   0  18        4.82        4.83      0.21 o
   7   0  18        1.80        2.22      0.21 o
   9   0  18       16.12       15.08      0.50 o
  11   0  18       17.04       17.11      0.48 o
  12   0  18        1.86        1.84      0.28 o
  13   0  18        2.39        2.90      0.31 o
  14   0  18        6.40        7.06      0.38 o
  16   0  18        0.95        1.45      0.37 o
 -22   1  18        6.27        6.38      0.22 o
 -21   1  18        3.09        3.48      0.20 o
 -20   1  18        3.49        4.16      0.20 o
 -19   1  18       13.18       13.63      0.25 o
 -18   1  18        3.63        3.87      0.17 o
 -17   1  18        6.94        7.54      0.21 o
 -16   1  18        1.50        1.64      0.15 o
 -15   1  18       20.34       20.11      0.32 o
 -14   1  18        9.40        8.70      0.17 o
 -13   1  18        0.12        0.29      0.10 o
 -12   1  18        2.52        2.32      0.12 o
 -11   1  18       36.57       33.36      0.41 o
 -10   1  18        9.12        8.60      0.16 o
  -9   1  18       25.26       23.39      0.30 o
  -8   1  18       19.15       17.59      0.24 o
  -7   1  18       16.74       16.15      0.23 o
  -6   1  18       74.80       69.71      0.77 o
  -5   1  18       33.40       31.42      0.37 o
  -4   1  18       30.29       29.00      0.36 o
  -3   1  18       38.63       36.64      0.44 o
  -2   1  18       27.10       25.91      0.33 o
  -1   1  18       28.02       27.46      0.34 o
   0   1  18        1.33        1.45      0.10 o
   1   1  18        4.10        3.96      0.13 o
   2   1  18       27.32       26.88      0.35 o
   3   1  18        5.26        5.22      0.14 o
   4   1  18        5.13        4.83      0.15 o
   5   1  18        2.05        2.13      0.13 o
   6   1  18       33.35       30.74      0.39 o
   7   1  18        4.87        4.74      0.15 o
   8   1  18        1.22        1.16      0.14 o
   9   1  18        0.58        0.68      0.16 o
  10   1  18        6.52        5.90      0.21 o
  11   1  18        1.45        1.35      0.17 o
  12   1  18        9.52        9.86      0.27 o
  13   1  18        4.91        5.12      0.24 o
  14   1  18        0.88        0.87      0.22 o
  15   1  18        0.83        1.06      0.22 o
  16   1  18        0.25        0.77      0.25 o
 -22   2  18        2.71        3.19      0.26 o
 -21   2  18        6.60        7.35      0.30 o
 -20   2  18        4.38        4.83      0.20 o
 -19   2  18        4.06        4.83      0.20 o
 -18   2  18       11.72       12.76      0.26 o
 -17   2  18        2.41        2.90      0.18 o
 -16   2  18        3.62        4.26      0.18 o
 -15   2  18       23.59       22.82      0.32 o
 -14   2  18        8.55        8.22      0.19 o
 -13   2  18       21.41       19.92      0.28 o
 -12   2  18        6.88        6.38      0.14 o
 -11   2  18       28.45       26.59      0.32 o
 -10   2  18       14.31       12.86      0.21 o
  -9   2  18       14.20       13.24      0.21 o
  -8   2  18       16.74       15.76      0.24 o
  -7   2  18        5.98        5.70      0.13 o
  -6   2  18       13.04       12.18      0.19 o
  -5   2  18      108.43      101.89      1.11 o
  -4   2  18       59.30       56.95      0.65 o
  -3   2  18        6.79        6.67      0.15 o
  -2   2  18       13.62       13.24      0.20 o
  -1   2  18       18.60       18.37      0.26 o
   0   2  18        1.19        1.35      0.11 o
   1   2  18       39.54       37.90      0.46 o
   2   2  18       13.54       13.73      0.23 o
   3   2  18       21.79       20.59      0.29 o
   4   2  18       22.62       22.04      0.31 o
   5   2  18        4.18        4.16      0.16 o
   6   2  18        0.17        0.39      0.12 o
   7   2  18        5.05        4.54      0.18 o
   8   2  18        0.56        0.48      0.14 o
   9   2  18       10.97        9.86      0.23 o
  10   2  18        6.52        6.58      0.22 o
  11   2  18        4.19        4.64      0.21 o
  12   2  18        4.04        4.26      0.24 o
  13   2  18        0.63        0.97      0.21 o
  14   2  18        1.34        1.35      0.22 o
  15   2  18        2.62        2.71      0.25 o
  16   2  18        0.93        1.45      0.28 o
 -21   3  18        7.48        7.93      0.30 o
 -20   3  18        6.77        7.73      0.26 o
 -19   3  18        3.95        4.54      0.21 o
 -18   3  18        8.30        9.47      0.24 o
 -17   3  18        4.63        5.41      0.21 o
 -16   3  18        3.46        3.96      0.20 o
 -15   3  18        4.29        4.35      0.16 o
 -14   3  18       12.93       12.76      0.22 o
 -13   3  18        6.89        6.67      0.17 o
 -12   3  18       14.02       13.54      0.23 o
 -11   3  18       24.38       22.82      0.31 o
 -10   3  18        1.73        1.55      0.11 o
  -9   3  18        1.18        1.35      0.12 o
  -8   3  18        3.11        3.09      0.12 o
  -7   3  18       16.35       15.28      0.23 o
  -6   3  18       66.19       61.78      0.71 o
  -5   3  18       32.01       30.74      0.38 o
  -4   3  18       59.60       57.53      0.69 o
  -3   3  18        6.74        6.58      0.15 o
  -2   3  18       32.34       31.42      0.41 o
  -1   3  18       20.96       20.79      0.30 o
   0   3  18      101.91       98.33      1.13 o
   1   3  18       40.17       38.48      0.50 o
   2   3  18        7.04        7.06      0.16 o
   3   3  18       23.84       22.72      0.32 o
   4   3  18        6.19        6.29      0.16 o
   5   3  18        8.19        7.93      0.19 o
   7   3  18        2.63        2.32      0.17 o
   9   3  18        7.84        8.02      0.25 o
  10   3  18        3.96        4.45      0.21 o
  11   3  18        2.25        2.32      0.20 o
  12   3  18        0.73        1.35      0.20 o
  13   3  18        1.21        1.45      0.22 o
  14   3  18        0.44        0.58      0.22 o
  15   3  18        1.48        1.06      0.25 o
 -21   4  18        0.60        1.26      0.32 o
 -20   4  18        2.49        2.61      0.23 o
 -19   4  18       13.91       14.60      0.36 o
 -18   4  18        9.06        9.67      0.28 o
 -17   4  18        4.89        5.80      0.22 o
 -16   4  18        3.10        3.67      0.21 o
 -15   4  18        4.26        4.74      0.18 o
 -14   4  18        8.27        8.41      0.21 o
 -13   4  18        7.20        7.54      0.22 o
 -12   4  18       22.10       22.24      0.36 o
 -11   4  18       15.27       14.60      0.26 o
 -10   4  18       23.49       22.62      0.31 o
  -9   4  18        6.38        6.38      0.16 o
  -8   4  18        3.20        3.38      0.13 o
  -7   4  18       12.89       12.76      0.22 o
  -6   4  18        6.98        6.87      0.19 o
  -5   4  18       74.02       71.06      0.88 o
  -4   4  18       42.41       40.70      0.54 o
  -3   4  18       58.66       56.08      0.72 o
  -2   4  18       16.51       16.05      0.28 o
  -1   4  18       48.87       47.09      0.66 o
   0   4  18       15.85       15.56      0.28 o
   1   4  18       41.63       40.80      0.55 o
   2   4  18       14.75       14.21      0.26 o
   3   4  18        2.44        2.51      0.16 o
   4   4  18        7.85        7.64      0.21 o
   5   4  18        8.57        8.80      0.24 o
   6   4  18        1.81        1.84      0.17 o
   7   4  18        2.09        1.93      0.18 o
   8   4  18        2.15        2.22      0.22 o
   9   4  18        0.27        0.58      0.18 o
  10   4  18        2.49        2.42      0.20 o
  11   4  18        0.66        0.97      0.22 o
  12   4  18        0.62        0.48      0.23 o
  13   4  18        0.87        1.16      0.22 o
 -20   5  18        1.26        1.45      0.52 o
 -19   5  18        3.59        3.58      0.28 o
 -18   5  18        1.07        1.45      0.25 o
 -17   5  18        2.48        2.90      0.21 o
 -16   5  18        0.76        0.87      0.21 o
 -15   5  18        1.97        2.80      0.22 o
 -14   5  18        7.25        8.22      0.21 o
 -13   5  18        7.72        8.51      0.27 o
 -12   5  18        6.81        7.83      0.24 o
 -11   5  18       15.49       15.37      0.29 o
 -10   5  18       12.56       12.28      0.28 o
  -9   5  18       16.02       16.53      0.30 o
  -8   5  18       10.87       11.31      0.25 o
  -7   5  18        8.56        8.89      0.23 o
  -6   5  18        7.33        7.64      0.22 o
  -5   5  18        8.87        8.51      0.20 o
  -4   5  18       11.71       10.93      0.23 o
  -3   5  18        1.15        1.35      0.13 o
  -2   5  18       10.38       10.83      0.24 o
  -1   5  18       30.74       30.74      0.51 o
   0   5  18       15.28       14.89      0.31 o
   1   5  18        4.15        4.06      0.19 o
   4   5  18        0.97        0.97      0.17 o
   5   5  18        0.96        1.35      0.18 o
   6   5  18        4.31        5.03      0.25 o
   7   5  18        1.02        1.45      0.19 o
   8   5  18        1.60        2.03      0.23 o
   9   5  18        5.26        5.61      0.28 o
  10   5  18        6.28        6.29      0.27 o
  11   5  18        1.92        2.42      0.25 o
  12   5  18        0.50        0.68      0.25 o
 -18   6  18        7.47        7.06      0.65 o
 -17   6  18        0.76        1.35      0.40 o
 -16   6  18        1.31        1.55      0.28 o
 -15   6  18        4.36        4.93      0.27 o
 -13   6  18        5.29        5.41      0.22 o
 -12   6  18        7.28        7.83      0.26 o
 -11   6  18        7.49        7.93      0.25 o
 -10   6  18       14.62       15.28      0.37 o
  -9   6  18        1.37        1.74      0.18 o
  -8   6  18        7.22        7.93      0.25 o
  -7   6  18       16.23       15.66      0.32 o
  -6   6  18        2.34        2.90      0.18 o
  -5   6  18        0.76        0.97      0.16 o
  -4   6  18        3.00        3.29      0.20 o
  -3   6  18        6.61        6.19      0.24 o
  -2   6  18       16.22       16.15      0.40 o
  -1   6  18        1.84        1.74      0.21 o
   0   6  18        2.60        3.48      0.23 o
   1   6  18        9.63       10.34      0.31 o
   2   6  18        7.05        7.54      0.27 o
   3   6  18        6.22        6.58      0.27 o
   4   6  18        6.78        7.15      0.29 o
   5   6  18        6.77        7.73      0.30 o
   6   6  18        1.04        1.26      0.22 o
   7   6  18        1.59        1.93      0.26 o
   8   6  18        7.90        8.12      0.34 o
   9   6  18        0.62        0.77      0.27 o
  10   6  18        2.33        2.90      0.27 o
  11   6  18        2.20        2.42      0.34 o
  12   6  18        0.25        0.77      0.30 o
 -16   7  18        0.57        1.35      0.61 o
 -15   7  18        4.20        5.70      0.58 o
 -14   7  18        4.35        5.03      0.44 o
 -13   7  18        0.79        0.97      0.35 o
 -12   7  18        6.07        5.61      0.38 o
 -11   7  18        6.09        5.80      0.31 o
 -10   7  18        5.47        5.61      0.28 o
  -9   7  18       18.91       20.02      0.52 o
  -8   7  18        1.20        1.26      0.23 o
  -7   7  18        1.75        2.80      0.24 o
  -6   7  18        0.04        0.48      0.22 o
  -5   7  18        2.48        2.71      0.23 o
  -4   7  18        1.60        1.74      0.21 o
  -3   7  18        3.07        3.38      0.24 o
  -2   7  18        2.65        3.00      0.23 o
  -1   7  18        9.10        8.89      0.33 o
   0   7  18        5.42        4.93      0.28 o
   1   7  18        1.64        1.64      0.23 o
   3   7  18        6.61        6.96      0.31 o
   4   7  18        1.19        1.45      0.21 o
   5   7  18        9.28        9.28      0.38 o
   6   7  18        4.19        4.45      0.34 o
   8   7  18        1.89        2.42      0.31 o
  10   7  18        3.06        3.29      0.39 o
 -13   8  18        8.64        8.60      0.66 o
 -12   8  18        1.67        1.45      0.44 o
 -11   8  18        4.70        5.41      0.67 o
 -10   8  18        6.48        6.58      0.56 o
  -8   8  18        4.11        4.54      0.41 o
  -7   8  18        2.27        2.22      0.49 o
  -6   8  18        9.29       11.22      0.57 o
  -5   8  18        0.54        1.64      0.42 o
  -4   8  18        0.87        1.55      0.41 o
  -3   8  18        0.85        0.87      0.34 o
  -2   8  18        1.65        1.74      0.29 o
  -1   8  18        6.46        4.74      0.31 o
   0   8  18        2.29        1.74      0.25 o
   1   8  18        3.28        2.61      0.28 o
   2   8  18        3.59        2.90      0.32 o
   3   8  18        2.07        1.93      0.32 o
   4   8  18        2.60        2.13      0.31 o
   6   8  18        1.30        2.51      0.58 o
  -8   9  18        1.20        2.61      0.87 o
  -7   9  18        7.16       10.06      1.14 o
  -6   9  18        2.30        2.22      0.65 o
  -5   9  18        2.71        3.38      0.76 o
  -1   9  18        1.32        1.74      0.69 o
   0   9  18        7.93        7.35      0.99 o
   1   9  18        2.89        5.12      1.09 o
   3   9  18        1.08        3.38      1.22 o
 -22   0  19        6.05        6.58      0.36 o
 -20   0  19       19.30       22.04      0.43 o
 -19   0  19        7.89        9.57      0.31 o
 -18   0  19        7.20        8.12      0.30 o
 -17   0  19        0.55        0.68      0.22 o
 -16   0  19       19.07       19.15      0.42 o
 -15   0  19       24.01       20.89      0.41 o
 -14   0  19       14.47       12.86      0.27 o
 -13   0  19       54.45       47.37      0.72 o
 -12   0  19        6.36        6.19      0.22 o
 -11   0  19        1.69        1.84      0.15 o
  -9   0  19       11.97       11.31      0.27 o
  -8   0  19        9.27        8.89      0.22 o
  -7   0  19        1.99        2.03      0.15 o
  -6   0  19       19.89       19.15      0.36 o
  -4   0  19        2.93        2.90      0.16 o
  -2   0  19       11.41       11.02      0.26 o
  -1   0  19       14.81       15.18      0.32 o
   0   0  19       40.34       38.96      0.66 o
   1   0  19       78.77       74.06      1.25 o
   3   0  19       23.31       22.72      0.42 o
   4   0  19        1.69        1.84      0.17 o
   5   0  19        0.27        0.48      0.17 o
   6   0  19        4.73        4.64      0.22 o
   8   0  19       10.76       10.83      0.33 o
   9   0  19        1.22        1.55      0.25 o
  10   0  19        2.79        3.58      0.30 o
  11   0  19        0.95        1.35      0.23 o
  12   0  19        1.56        1.64      0.30 o
  13   0  19        0.87        1.26      0.32 o
  15   0  19        3.53        3.87      0.48 o
 -22   1  19        1.55        1.74      0.21 o
 -21   1  19        9.20        9.47      0.26 o
 -20   1  19        2.74        3.09      0.19 o
 -19   1  19        8.32        8.89      0.21 o
 -18   1  19        1.43        1.64      0.18 o
 -17   1  19       11.52       12.86      0.26 o
 -16   1  19       14.02       14.89      0.28 o
 -15   1  19        5.61        5.41      0.16 o
 -14   1  19       10.25        9.86      0.19 o
 -13   1  19        5.83        5.61      0.14 o
 -12   1  19        4.72        4.54      0.13 o
 -11   1  19        4.78        4.35      0.14 o
 -10   1  19        2.29        2.13      0.11 o
  -9   1  19       13.36       12.09      0.19 o
  -8   1  19        3.74        3.87      0.12 o
  -7   1  19       21.66       20.79      0.28 o
  -6   1  19        4.80        4.74      0.14 o
  -5   1  19       16.57       15.86      0.23 o
  -4   1  19       15.44       14.60      0.21 o
  -3   1  19       10.01        9.86      0.17 o
  -2   1  19        3.96        3.87      0.12 o
  -1   1  19       11.09       10.54      0.19 o
   0   1  19       89.57       86.34      0.99 o
   1   1  19       26.39       24.94      0.33 o
   2   1  19       32.73       30.84      0.38 o
   3   1  19       28.33       27.08      0.37 o
   4   1  19        2.42        2.42      0.13 o
   5   1  19        6.12        6.19      0.16 o
   6   1  19        4.29        4.16      0.16 o
   7   1  19        2.30        2.32      0.16 o
   8   1  19        2.48        2.71      0.18 o
   9   1  19        2.94        3.48      0.17 o
  11   1  19        1.22        1.55      0.18 o
  12   1  19        1.35        1.35      0.20 o
  13   1  19        2.04        2.03      0.22 o
  14   1  19        3.40        3.77      0.24 o
 -22   2  19        5.21        5.61      0.28 o
 -19   2  19        6.99        7.45      0.22 o
 -18   2  19        3.45        3.87      0.17 o
 -17   2  19        4.14        4.16      0.18 o
 -16   2  19        4.95        5.70      0.20 o
 -15   2  19        4.37        4.45      0.17 o
 -14   2  19        8.35        8.12      0.18 o
 -13   2  19        1.73        1.84      0.13 o
 -11   2  19        3.27        3.29      0.12 o
 -10   2  19        0.89        1.06      0.11 o
  -9   2  19        3.90        3.77      0.13 o
  -8   2  19       12.09       11.22      0.19 o
  -7   2  19       27.49       25.91      0.33 o
  -6   2  19       49.62       45.83      0.55 o
  -5   2  19       11.52       11.60      0.18 o
  -4   2  19       80.00       76.08      0.86 o
  -3   2  19       28.57       27.85      0.35 o
  -2   2  19       45.07       43.03      0.52 o
  -1   2  19       92.46       88.66      1.00 o
   0   2  19       12.41       12.28      0.21 o
   1   2  19       47.47       45.45      0.54 o
   2   2  19       30.64       28.72      0.37 o
   3   2  19        3.85        3.96      0.14 o
   4   2  19        8.95        8.99      0.19 o
   5   2  19       13.59       12.86      0.24 o
   7   2  19        3.24        3.09      0.17 o
   8   2  19        7.19        6.77      0.20 o
   9   2  19        1.03        1.35      0.20 o
  10   2  19        6.15        6.19      0.22 o
  11   2  19        1.48        1.64      0.21 o
  12   2  19        0.81        1.06      0.21 o
  13   2  19        1.13        1.55      0.23 o
  14   2  19        1.38        1.55      0.25 o
  15   2  19        0.15        0.48      0.22 o
 -21   3  19        0.48        1.06      0.24 o
 -20   3  19        1.40        1.35      0.23 o
 -19   3  19        1.29        1.45      0.20 o
 -18   3  19        0.23        0.58      0.17 o
 -17   3  19        4.68        5.61      0.22 o
 -16   3  19        2.36        2.71      0.18 o
 -15   3  19        6.06        5.99      0.18 o
 -14   3  19        6.44        6.48      0.18 o
 -13   3  19       20.62       19.15      0.30 o
 -12   3  19        6.25        6.38      0.17 o
 -11   3  19        9.11        8.99      0.18 o
 -10   3  19       11.58       11.22      0.19 o
  -9   3  19       23.96       22.91      0.32 o
  -8   3  19        5.92        5.61      0.15 o
  -7   3  19       37.00       35.58      0.43 o
  -6   3  19       14.65       13.83      0.21 o
  -5   3  19       55.62       51.54      0.59 o
  -4   3  19        2.10        2.51      0.12 o
  -3   3  19       69.90       68.25      0.80 o
  -2   3  19       70.23       68.45      0.81 o
  -1   3  19        0.57        0.68      0.12 o
   0   3  19       38.72       37.22      0.47 o
   1   3  19       23.25       22.14      0.31 o
   2   3  19        5.98        5.51      0.17 o
   3   3  19       11.15       10.93      0.22 o
   4   3  19        1.53        1.84      0.15 o
   5   3  19        6.31        5.90      0.21 o
   6   3  19        5.01        4.64      0.18 o
   7   3  19        3.67        3.29      0.19 o
   8   3  19        2.79        3.67      0.22 o
   9   3  19       13.39       14.21      0.33 o
  11   3  19        1.16        1.64      0.19 o
  12   3  19        1.13        1.26      0.22 o
  13   3  19        0.57        1.06      0.24 o
  14   3  19        1.21        1.16      0.25 o
 -20   4  19        0.24        0.77      0.24 o
 -19   4  19        1.90        2.71      0.22 o
 -18   4  19        1.90        2.32      0.20 o
 -17   4  19        9.33       10.34      0.27 o
 -16   4  19        0.76        0.97      0.17 o
 -15   4  19        1.46        1.74      0.15 o
 -14   4  19        9.13        9.28      0.20 o
 -13   4  19        0.67        0.87      0.14 o
 -12   4  19       16.14       16.44      0.30 o
 -11   4  19        3.31        3.29      0.15 o
 -10   4  19       14.37       14.50      0.25 o
  -9   4  19        0.51        0.48      0.13 o
  -8   4  19        1.06        1.26      0.13 o
  -7   4  19        4.16        4.06      0.15 o
  -6   4  19        4.63        4.45      0.17 o
  -5   4  19       21.44       20.21      0.31 o
  -4   4  19       11.58       11.80      0.22 o
  -3   4  19        8.00        8.02      0.18 o
  -2   4  19        3.65        3.58      0.15 o
  -1   4  19        2.12        2.13      0.15 o
   0   4  19        2.30        2.51      0.16 o
   1   4  19        1.61        1.35      0.13 o
   2   4  19       12.36       11.60      0.25 o
   4   4  19        2.78        3.00      0.18 o
   5   4  19        1.38        1.35      0.16 o
   6   4  19        0.51        0.77      0.18 o
   7   4  19        1.36        1.55      0.21 o
   8   4  19        4.71        5.22      0.22 o
   9   4  19        0.85        1.06      0.20 o
  10   4  19        6.48        6.67      0.24 o
  11   4  19        0.38        0.68      0.23 o
  12   4  19        1.72        1.93      0.23 o
  13   4  19        0.60        0.68      0.22 o
 -18   5  19        4.68        4.26      0.26 o
 -17   5  19        2.93        3.29      0.24 o
 -16   5  19        5.90        7.06      0.27 o
 -15   5  19        0.63        0.77      0.20 o
 -14   5  19        0.03        0.39      0.18 o
 -13   5  19        3.84        4.16      0.20 o
 -12   5  19        3.94        4.35      0.20 o
 -11   5  19        2.10        2.22      0.17 o
 -10   5  19        0.95        1.35      0.17 o
  -9   5  19        1.00        1.64      0.15 o
  -8   5  19        5.82        6.67      0.20 o
  -7   5  19       17.93       18.76      0.34 o
  -6   5  19        2.70        2.90      0.18 o
  -5   5  19        3.57        3.87      0.18 o
  -4   5  19        5.39        5.41      0.19 o
  -3   5  19       12.76       12.47      0.27 o
  -1   5  19        4.76        5.70      0.20 o
   0   5  19        9.89       10.15      0.25 o
   1   5  19        3.71        3.96      0.17 o
   2   5  19        4.44        4.45      0.20 o
   3   5  19        4.02        3.87      0.20 o
   4   5  19        1.74        1.93      0.20 o
   5   5  19        0.55        0.97      0.19 o
   6   5  19        4.14        4.54      0.22 o
   7   5  19        0.40        0.97      0.23 o
   8   5  19        2.61        3.38      0.24 o
   9   5  19        1.39        1.64      0.24 o
  10   5  19        0.46        0.48      0.22 o
  11   5  19        1.49        1.84      0.28 o
 -17   6  19        0.34        1.35      0.47 o
 -16   6  19        0.70        1.26      0.41 o
 -15   6  19        2.31        2.90      0.27 o
 -14   6  19        1.04        1.26      0.19 o
 -13   6  19        5.17        5.80      0.21 o
 -12   6  19        1.01        1.55      0.19 o
 -11   6  19        1.50        1.64      0.19 o
 -10   6  19       13.27       13.15      0.33 o
  -9   6  19        1.82        2.13      0.20 o
  -8   6  19       17.58       18.08      0.39 o
  -7   6  19        5.54        5.99      0.24 o
  -6   6  19        3.07        4.06      0.24 o
  -5   6  19        0.77        0.97      0.18 o
  -4   6  19        8.08        8.02      0.25 o
  -3   6  19        5.42        5.32      0.22 o
  -2   6  19        2.40        2.51      0.19 o
  -1   6  19        1.05        1.35      0.21 o
   0   6  19        3.17        3.58      0.23 o
   1   6  19        4.20        5.32      0.25 o
   2   6  19        1.91        2.61      0.19 o
   3   6  19        1.76        2.32      0.22 o
   4   6  19        4.87        4.83      0.23 o
   5   6  19        4.27        4.74      0.26 o
   6   6  19        4.68        4.74      0.31 o
   7   6  19        8.78        9.67      0.36 o
   8   6  19        2.47        2.80      0.26 o
   9   6  19        3.16        3.67      0.29 o
 -14   7  19        0.95        1.06      0.50 o
 -13   7  19        1.61        2.71      0.44 o
 -12   7  19        2.62        3.29      0.38 o
 -11   7  19        8.17        7.83      0.34 o
 -10   7  19        2.38        2.80      0.27 o
  -9   7  19       17.75       16.72      0.44 o
  -8   7  19        4.97        5.70      0.29 o
  -7   7  19        7.97        8.80      0.31 o
  -6   7  19        2.18        2.61      0.23 o
  -5   7  19        0.46        0.97      0.23 o
  -4   7  19        1.24        1.35      0.22 o
  -3   7  19        0.13        0.48      0.21 o
  -2   7  19        0.41        0.87      0.22 o
  -1   7  19        2.39        2.71      0.26 o
   0   7  19        4.68        4.06      0.27 o
   1   7  19        5.00        4.93      0.29 o
   2   7  19        0.46        0.97      0.25 o
   3   7  19        5.31        5.51      0.30 o
   4   7  19        8.66        8.70      0.37 o
   5   7  19        2.47        2.42      0.23 o
   6   7  19        1.42        1.55      0.24 o
   7   7  19        4.39        4.06      0.32 o
   8   7  19        2.02        2.42      0.30 o
   9   7  19        0.96        1.35      0.42 o
 -12   8  19        0.62        1.16      0.53 o
 -11   8  19        0.93        1.06      0.53 o
 -10   8  19        1.05        1.16      0.55 o
  -9   8  19        0.59        1.16      0.41 o
  -8   8  19        2.85        3.38      0.53 o
  -6   8  19        5.52        6.67      0.62 o
  -5   8  19        2.56        2.61      0.43 o
  -4   8  19        5.58        7.06      0.54 o
  -2   8  19        1.08        2.32      0.61 o
  -1   8  19        7.32        7.54      0.75 o
   0   8  19        1.46        1.26      0.60 o
   1   8  19        2.53        2.42      0.49 o
   2   8  19        8.51        8.60      0.74 o
   4   8  19        0.94        2.03      0.66 o
   5   8  19        1.19        2.13      0.66 o
   6   8  19        1.34        2.32      0.55 o
  -7   9  19        2.27        3.00      0.80 o
  -5   9  19        2.03        2.80      0.86 o
  -4   9  19        1.09        2.13      0.81 o
  -3   9  19        1.67        2.80      0.83 o
  -2   9  19        2.64        2.03      0.96 o
 -20   0  20       12.68       14.12      0.38 o
 -19   0  20        2.13        3.00      0.28 o
 -18   0  20        0.67        1.55      0.22 o
 -17   0  20        3.10        3.38      0.24 o
 -16   0  20       13.47       13.44      0.34 o
 -15   0  20        7.39        7.73      0.28 o
 -14   0  20        1.28        1.35      0.16 o
 -13   0  20       27.35       24.46      0.47 o
 -12   0  20       23.56       21.37      0.43 o
 -11   0  20        0.29        0.58      0.15 o
 -10   0  20        5.74        4.93      0.19 o
  -9   0  20        4.25        3.67      0.18 o
  -8   0  20        1.14        1.35      0.14 o
  -7   0  20       48.98       44.96      0.74 o
  -6   0  20        0.74        0.97      0.15 o
  -5   0  20       23.67       21.85      0.40 o
  -4   0  20        0.14        0.29      0.14 o
  -3   0  20        5.80        5.70      0.21 o
  -2   0  20        3.58        3.67      0.19 o
   0   0  20       22.13       20.98      0.41 o
   2   0  20        4.01        3.77      0.20 o
   3   0  20        0.73        0.77      0.18 o
   4   0  20       74.17       67.10      1.10 o
   5   0  20       19.53       18.85      0.61 o
   6   0  20       14.43       15.18      0.49 o
   7   0  20        2.86        3.00      0.25 o
   8   0  20        2.66        3.19      0.30 o
   9   0  20        0.02        0.58      0.26 o
  11   0  20        4.07        4.64      0.29 o
  13   0  20        0.96        1.06      0.44 o
  14   0  20        2.68        2.51      0.45 o
 -21   1  20        0.01        0.48      0.21 o
 -20   1  20        0.92        1.45      0.20 o
 -19   1  20        0.48        0.77      0.17 o
 -18   1  20        6.39        7.15      0.19 o
 -17   1  20        1.80        2.42      0.16 o
 -16   1  20       21.20       22.04      0.31 o
 -15   1  20       20.29       21.08      0.30 o
 -14   1  20       39.18       37.03      0.41 o
 -13   1  20        9.91        9.38      0.17 o
 -12   1  20       11.11       10.54      0.20 o
 -11   1  20        5.92        5.41      0.16 o
 -10   1  20        9.31        8.51      0.17 o
  -9   1  20       12.00       10.93      0.18 o
  -8   1  20       18.04       16.92      0.24 o
  -7   1  20        2.08        2.22      0.11 o
  -6   1  20       21.57       20.31      0.28 o
  -5   1  20       23.52       21.75      0.30 o
  -4   1  20       20.50       19.24      0.27 o
  -3   1  20        7.21        7.64      0.15 o
  -2   1  20       21.69       20.69      0.28 o
  -1   1  20        6.28        6.09      0.15 o
   0   1  20       22.38       20.98      0.29 o
   1   1  20       15.33       14.50      0.23 o
   2   1  20       15.28       14.60      0.23 o
   3   1  20        3.83        3.87      0.15 o
   4   1  20       23.44       22.04      0.32 o
   5   1  20       21.44       20.31      0.32 o
   6   1  20        4.46        4.45      0.20 o
   7   1  20        0.17        0.39      0.16 o
   8   1  20        2.62        3.00      0.21 o
   9   1  20        4.11        4.74      0.20 o
  10   1  20        3.57        3.67      0.19 o
  11   1  20        1.61        1.84      0.21 o
  12   1  20        2.38        2.32      0.22 o
  13   1  20        1.52        1.45      0.21 o
  14   1  20        0.40        0.58      0.28 o
  15   1  20        4.49        3.87      0.39 o
 -21   2  20        1.63        1.93      0.24 o
 -20   2  20        1.17        1.45      0.22 o
 -19   2  20        9.49        9.76      0.23 o
 -18   2  20        4.87        5.12      0.20 o
 -17   2  20       33.42       34.52      0.44 o
 -16   2  20        2.85        3.38      0.16 o
 -15   2  20       13.66       14.60      0.24 o
 -14   2  20       13.04       13.44      0.22 o
 -13   2  20       17.92       17.69      0.27 o
 -12   2  20        6.65        6.48      0.18 o
 -11   2  20       20.97       18.95      0.29 o
 -10   2  20       59.28       53.76      0.63 o
  -9   2  20       35.08       31.71      0.40 o
  -8   2  20        7.68        7.35      0.15 o
  -7   2  20       31.57       28.91      0.37 o
  -6   2  20       12.94       12.18      0.21 o
  -5   2  20       29.20       27.65      0.35 o
  -4   2  20       13.81       14.02      0.21 o
  -3   2  20       28.04       27.46      0.35 o
  -2   2  20       31.99       31.42      0.40 o
  -1   2  20       25.35       24.27      0.33 o
   0   2  20       10.20       10.25      0.20 o
   1   2  20        9.23        9.57      0.18 o
   2   2  20       14.15       13.24      0.22 o
   3   2  20       33.44       30.65      0.40 o
   4   2  20        3.04        2.90      0.14 o
   5   2  20        9.18        8.51      0.21 o
   6   2  20        3.65        3.67      0.17 o
   7   2  20        5.61        5.51      0.19 o
   8   2  20        0.72        0.97      0.18 o
   9   2  20        3.06        3.67      0.20 o
  10   2  20        7.02        7.25      0.25 o
  11   2  20        1.52        1.55      0.22 o
  12   2  20        1.76        1.93      0.22 o
  14   2  20        2.69        2.22      0.24 o
 -20   3  20        7.54        8.32      0.28 o
 -19   3  20        0.33        0.58      0.19 o
 -18   3  20        8.42        8.99      0.25 o
 -17   3  20       10.22       11.22      0.26 o
 -16   3  20        4.80        5.80      0.20 o
 -14   3  20       12.72       12.66      0.23 o
 -13   3  20       19.33       18.76      0.31 o
 -12   3  20       15.93       15.08      0.24 o
 -11   3  20        3.42        3.48      0.15 o
 -10   3  20       23.79       23.30      0.34 o
  -9   3  20       23.59       23.20      0.34 o
  -8   3  20       43.54       43.03      0.54 o
  -7   3  20        1.35        1.45      0.12 o
  -6   3  20        3.31        3.58      0.13 o
  -5   3  20       10.16        9.96      0.19 o
  -4   3  20        7.91        8.02      0.17 o
  -3   3  20       26.16       26.01      0.35 o
  -2   3  20        0.49        0.58      0.12 o
  -1   3  20        1.30        1.64      0.13 o
   0   3  20        8.25        8.12      0.18 o
   1   3  20        0.65        0.77      0.13 o
   2   3  20        2.51        2.71      0.15 o
   3   3  20        5.65        5.22      0.18 o
   5   3  20        2.53        2.51      0.17 o
   6   3  20        7.66        7.64      0.25 o
   7   3  20       11.80       11.99      0.31 o
   8   3  20        1.92        2.71      0.20 o
   9   3  20        0.71        0.48      0.21 o
  10   3  20        0.71        0.97      0.20 o
  11   3  20        1.27        1.64      0.21 o
  13   3  20        2.90        2.80      0.27 o
  14   3  20        1.14        1.16      0.32 o
 -19   4  20        4.30        4.74      0.26 o
 -18   4  20        1.63        2.03      0.23 o
 -17   4  20        0.46        0.68      0.19 o
 -16   4  20        3.75        3.87      0.22 o
 -15   4  20        7.10        7.64      0.21 o
 -14   4  20        0.35        0.48      0.14 o
 -13   4  20        6.59        6.38      0.18 o
 -12   4  20        5.80        5.70      0.19 o
 -11   4  20        7.33        7.25      0.19 o
 -10   4  20        9.23        9.57      0.21 o
  -9   4  20       19.64       19.53      0.31 o
  -8   4  20        1.58        1.84      0.14 o
  -7   4  20        4.07        4.16      0.18 o
  -6   4  20       12.54       12.96      0.26 o
  -5   4  20        1.78        1.93      0.14 o
  -4   4  20       23.46       23.59      0.36 o
  -3   4  20        5.65        5.90      0.18 o
  -2   4  20       16.17       16.34      0.29 o
  -1   4  20        0.73        0.87      0.14 o
   0   4  20        2.70        3.00      0.15 o
   1   4  20        4.39        4.16      0.17 o
   2   4  20        2.93        2.90      0.18 o
   3   4  20        2.15        2.22      0.16 o
   4   4  20        8.65        8.89      0.25 o
   5   4  20        2.29        2.80      0.22 o
   6   4  20        1.07        1.55      0.18 o
   7   4  20        1.76        2.22      0.21 o
   9   4  20        0.22        0.58      0.17 o
  10   4  20        6.27        6.96      0.31 o
  11   4  20        6.54        6.96      0.29 o
 -18   5  20        0.68        1.06      0.30 o
 -17   5  20        3.03        3.48      0.28 o
 -16   5  20        7.54        8.51      0.33 o
 -15   5  20        0.43        0.68      0.24 o
 -14   5  20        6.34        6.67      0.21 o
 -13   5  20        6.49        6.58      0.22 o
 -12   5  20        0.97        1.06      0.17 o
 -11   5  20       14.09       13.83      0.27 o
 -10   5  20        1.63        1.93      0.18 o
  -9   5  20       21.66       22.62      0.36 o
  -8   5  20       28.60       29.88      0.44 o
  -7   5  20        2.64        3.09      0.17 o
  -6   5  20       13.70       14.99      0.31 o
  -5   5  20        3.83        4.45      0.20 o
  -4   5  20        3.77        3.87      0.18 o
  -3   5  20       16.50       16.15      0.33 o
  -2   5  20        9.04        9.18      0.24 o
  -1   5  20       30.62       31.71      0.50 o
   0   5  20        4.91        4.93      0.19 o
   1   5  20        8.55        9.18      0.24 o
   3   5  20        4.29        4.35      0.21 o
   4   5  20       13.41       13.63      0.32 o
   5   5  20        4.80        5.12      0.25 o
   6   5  20       14.59       15.95      0.38 o
   7   5  20        1.74        2.32      0.22 o
   8   5  20        6.18        6.19      0.29 o
   9   5  20        5.90        5.70      0.27 o
  10   5  20        0.02        0.77      0.28 o
  11   5  20        2.02        2.03      0.28 o
 -16   6  20        5.08        6.58      0.61 o
 -15   6  20        4.66        5.22      0.36 o
 -14   6  20        0.85        0.87      0.20 o
 -13   6  20        4.92        5.12      0.21 o
 -12   6  20        5.51        5.51      0.22 o
 -11   6  20        1.40        1.45      0.20 o
 -10   6  20       18.19       18.37      0.39 o
  -9   6  20        4.46        4.74      0.22 o
  -8   6  20       20.45       21.08      0.44 o
  -7   6  20       12.01       12.57      0.28 o
  -5   6  20        9.09        9.86      0.35 o
  -4   6  20       15.68       16.24      0.41 o
  -3   6  20        4.47        4.64      0.22 o
  -2   6  20       18.15       19.34      0.42 o
  -1   6  20        1.35        1.55      0.18 o
   0   6  20       15.34       17.88      0.41 o
   1   6  20        7.13        7.93      0.28 o
   2   6  20        2.99        3.29      0.21 o
   3   6  20        2.18        2.42      0.22 o
   4   6  20        4.47        4.64      0.25 o
   5   6  20       11.88       10.93      0.33 o
   6   6  20        3.34        4.26      0.28 o
   7   6  20        3.00        3.58      0.27 o
   8   6  20        1.60        2.13      0.30 o
   9   6  20        1.69        2.22      0.30 o
  10   6  20        0.91        1.35      0.30 o
 -14   7  20        3.08        4.26      0.73 o
 -13   7  20        0.80        1.06      0.49 o
 -12   7  20        0.52        1.45      0.42 o
 -11   7  20        2.75        3.29      0.41 o
  -8   7  20        2.58        3.19      0.27 o
  -7   7  20        3.42        3.87      0.27 o
  -6   7  20       17.81       18.46      0.45 o
  -5   7  20        3.08        3.38      0.25 o
  -4   7  20        3.08        3.96      0.29 o
  -3   7  20        8.31        9.18      0.38 o
  -2   7  20        1.74        2.22      0.25 o
  -1   7  20       13.74       13.44      0.43 o
   0   7  20        7.91        7.35      0.39 o
   1   7  20        5.55        5.61      0.30 o
   2   7  20        2.86        2.90      0.28 o
   3   7  20        1.80        2.22      0.22 o
   4   7  20        3.85        3.96      0.30 o
   5   7  20        1.86        1.55      0.25 o
   6   7  20        2.05        2.13      0.31 o
   7   7  20        0.88        0.97      0.29 o
   8   7  20        1.51        1.84      0.81 o
  -9   8  20        6.84        7.73      0.75 o
  -8   8  20        1.04        1.26      0.47 o
  -7   8  20        3.22        3.48      0.53 o
  -6   8  20        0.17        1.26      0.53 o
  -5   8  20        1.32        1.26      0.51 o
  -3   8  20        0.19        1.16      0.53 o
   4   8  20        1.35        1.74      0.78 o
 -21   0  21        1.70        2.03      0.28 o
 -20   0  21        1.10        1.64      0.24 o
 -19   0  21       17.11       18.46      0.43 o
 -17   0  21        8.13        8.70      0.29 o
 -16   0  21        1.01        1.45      0.24 o
 -15   0  21        1.18        1.35      0.21 o
 -13   0  21        0.40        0.48      0.16 o
 -12   0  21       37.18       35.58      0.63 o
 -11   0  21        6.92        6.67      0.23 o
 -10   0  21        0.92        0.97      0.16 o
  -9   0  21        1.42        1.64      0.17 o
  -7   0  21       34.05       31.61      0.54 o
  -6   0  21        7.44        7.25      0.21 o
  -5   0  21       30.80       29.10      0.51 o
  -4   0  21        0.11        0.48      0.15 o
  -3   0  21       17.61       17.50      0.35 o
  -2   0  21        0.34        0.58      0.15 o
  -1   0  21       18.99       18.27      0.38 o
   0   0  21       18.46       17.79      0.37 o
   1   0  21       10.97       10.15      0.27 o
   2   0  21       36.94       34.81      0.63 o
   3   0  21        3.16        3.48      0.22 o
   4   0  21        1.80        2.13      0.25 o
   6   0  21        0.40        0.58      0.23 o
   8   0  21        3.82        4.45      0.31 o
   9   0  21        1.75        2.03      0.27 o
  10   0  21        1.81        2.61      0.27 o
  12   0  21        1.43        2.80      0.51 o
  13   0  21        3.69        3.38      0.50 o
 -20   1  21        4.77        5.61      0.20 o
 -18   1  21       29.73       31.32      0.42 o
 -17   1  21       15.41       17.21      0.28 o
 -16   1  21        1.07        1.16      0.17 o
 -15   1  21        2.94        3.29      0.15 o
 -14   1  21        5.51        5.70      0.15 o
 -13   1  21       17.63       17.41      0.24 o
 -12   1  21       18.08       17.21      0.28 o
 -11   1  21        9.00        8.70      0.20 o
 -10   1  21       17.77       16.24      0.26 o
  -9   1  21       13.78       12.96      0.22 o
  -8   1  21       33.07       30.36      0.38 o
  -7   1  21        2.68        2.80      0.13 o
  -6   1  21       26.39       25.24      0.33 o
  -5   1  21        0.41        0.48      0.11 o
  -4   1  21       27.03       26.20      0.35 o
  -3   1  21        0.76        1.45      0.12 o
  -2   1  21       47.38       45.92      0.55 o
   0   1  21       22.57       22.14      0.31 o
   1   1  21       29.67       28.13      0.37 o
   2   1  21        2.40        2.13      0.13 o
   3   1  21       49.38       46.79      0.58 o
   4   1  21        7.76        7.73      0.21 o
   5   1  21        3.35        3.87      0.18 o
   6   1  21       20.88       19.34      0.31 o
   7   1  21        4.93        5.03      0.19 o
   8   1  21       10.91       11.22      0.24 o
   9   1  21        1.99        2.71      0.21 o
  10   1  21        1.28        1.45      0.19 o
  12   1  21        1.46        1.45      0.23 o
 -20   2  21        1.14        1.26      0.21 o
 -19   2  21       17.32       17.88      0.33 o
 -18   2  21       16.11       17.31      0.30 o
 -17   2  21       10.35       11.70      0.25 o
 -16   2  21       12.08       13.63      0.26 o
 -15   2  21        1.52        1.74      0.13 o
 -14   2  21        7.11        7.73      0.20 o
 -13   2  21       15.21       15.47      0.27 o
 -12   2  21        8.65        8.22      0.19 o
 -11   2  21       27.64       26.20      0.38 o
 -10   2  21        8.53        8.51      0.20 o
  -9   2  21        3.01        3.00      0.14 o
  -8   2  21       13.36       12.86      0.21 o
  -7   2  21       12.85       11.99      0.20 o
  -6   2  21        8.24        8.22      0.17 o
  -5   2  21        1.07        1.16      0.12 o
  -4   2  21        3.50        3.38      0.13 o
  -3   2  21        0.24        0.39      0.11 o
  -2   2  21        5.77        5.90      0.15 o
  -1   2  21        5.25        5.41      0.16 o
   0   2  21        3.02        2.71      0.14 o
   1   2  21       19.24       18.37      0.29 o
   2   2  21       22.11       21.56      0.33 o
   3   2  21        9.34        8.70      0.20 o
   4   2  21       21.58       20.40      0.33 o
   5   2  21       13.82       13.15      0.24 o
   6   2  21        6.59        7.25      0.23 o
   7   2  21        2.87        3.09      0.17 o
   8   2  21        2.98        3.48      0.22 o
   9   2  21        4.15        4.06      0.19 o
  11   2  21        0.16        0.48      0.21 o
  12   2  21        1.02        1.16      0.23 o
 -20   3  21        4.87        5.03      0.32 o
 -19   3  21        5.67        5.61      0.28 o
 -18   3  21        7.62        7.93      0.26 o
 -17   3  21        0.46        0.68      0.18 o
 -16   3  21       23.67       24.66      0.36 o
 -15   3  21       21.83       22.43      0.31 o
 -14   3  21        1.57        1.84      0.17 o
 -13   3  21        1.56        2.03      0.17 o
 -12   3  21        0.78        0.77      0.15 o
 -11   3  21        6.60        6.96      0.18 o
 -10   3  21        4.79        5.22      0.15 o
  -9   3  21        4.11        4.26      0.15 o
  -8   3  21        4.99        5.32      0.17 o
  -7   3  21        5.86        5.99      0.18 o
  -6   3  21       11.18       10.83      0.22 o
  -5   3  21        9.10        8.80      0.21 o
  -4   3  21        6.07        5.80      0.17 o
  -3   3  21       14.51       14.31      0.25 o
  -2   3  21        5.39        5.61      0.17 o
  -1   3  21        5.71        6.09      0.18 o
   0   3  21        7.35        7.45      0.20 o
   1   3  21        7.61        7.54      0.21 o
   2   3  21        8.99        8.70      0.22 o
   3   3  21        6.89        6.87      0.20 o
   4   3  21        1.10        1.16      0.17 o
   5   3  21        9.64       10.44      0.27 o
   6   3  21        2.96        3.67      0.19 o
   8   3  21        0.28        0.77      0.20 o
   9   3  21        4.60        5.51      0.24 o
  10   3  21        0.08        0.48      0.20 o
  11   3  21        0.86        1.16      0.23 o
  12   3  21        0.28        0.48      0.23 o
  13   3  21        0.85        1.45      0.33 o
 -19   4  21        4.36        4.45      0.29 o
 -18   4  21        2.00        2.03      0.20 o
 -17   4  21        6.53        7.64      0.27 o
 -16   4  21        2.99        3.48      0.24 o
 -15   4  21        6.57        7.54      0.21 o
 -14   4  21        9.07        9.86      0.20 o
 -13   4  21       10.28       10.64      0.25 o
 -12   4  21       15.77       16.24      0.29 o
 -11   4  21        0.94        1.06      0.15 o
 -10   4  21        5.82        6.58      0.21 o
  -9   4  21        3.39        3.77      0.18 o
  -8   4  21       18.09       18.27      0.32 o
  -7   4  21        2.80        3.00      0.17 o
  -6   4  21        8.92        9.18      0.24 o
  -5   4  21        0.67        0.87      0.15 o
  -3   4  21        6.78        7.06      0.21 o
  -2   4  21        0.94        1.26      0.17 o
  -1   4  21        6.66        6.96      0.23 o
   0   4  21        0.89        0.97      0.15 o
   1   4  21        1.08        1.26      0.15 o
   2   4  21        4.29        4.64      0.21 o
   3   4  21        0.23        0.58      0.18 o
   4   4  21       14.39       15.37      0.32 o
   5   4  21        9.35       10.15      0.27 o
   6   4  21        2.51        3.00      0.20 o
   7   4  21       10.52        9.86      0.25 o
   8   4  21        5.34        4.93      0.22 o
   9   4  21        0.67        1.06      0.26 o
  10   4  21        2.77        3.00      0.25 o
  11   4  21        0.69        1.16      0.26 o
  12   4  21        0.39        0.87      0.29 o
 -17   5  21        2.44        1.93      0.28 o
 -16   5  21        1.92        2.42      0.27 o
 -15   5  21        2.44        2.80      0.18 o
 -14   5  21       15.90       16.44      0.33 o
 -13   5  21        4.33        4.93      0.22 o
 -12   5  21       17.66       18.95      0.36 o
 -11   5  21       16.39       16.53      0.34 o
 -10   5  21        1.09        1.26      0.18 o
  -9   5  21        5.19        5.80      0.19 o
  -7   5  21        2.04        2.32      0.18 o
  -6   5  21        3.19        3.58      0.20 o
  -5   5  21        5.71        6.38      0.23 o
  -4   5  21        1.08        1.55      0.18 o
  -3   5  21        1.25        1.55      0.17 o
  -2   5  21        2.51        2.51      0.19 o
  -1   5  21        4.62        5.32      0.24 o
   0   5  21        2.64        3.09      0.22 o
   1   5  21        4.46        5.22      0.21 o
   2   5  21        1.00        1.06      0.18 o
   3   5  21        1.94        1.93      0.18 o
   4   5  21        3.62        4.26      0.24 o
   5   5  21        1.15        1.26      0.19 o
   6   5  21        5.55        6.77      0.29 o
   7   5  21        1.61        2.03      0.22 o
   8   5  21        2.43        2.71      0.26 o
   9   5  21        0.89        1.06      0.28 o
  10   5  21        1.90        2.13      0.28 o
 -16   6  21        2.35        3.19      0.54 o
 -14   6  21        3.06        3.00      0.28 o
 -13   6  21        6.47        5.90      0.25 o
 -12   6  21        0.68        1.06      0.22 o
 -11   6  21        1.95        2.32      0.26 o
 -10   6  21        0.75        1.06      0.18 o
  -9   6  21        8.71        9.96      0.29 o
  -8   6  21        0.40        0.68      0.17 o
  -7   6  21        6.90        7.64      0.26 o
  -6   6  21       15.67       16.72      0.38 o
  -5   6  21        1.18        1.45      0.21 o
  -4   6  21       16.54       17.88      0.43 o
  -3   6  21        2.94        3.58      0.24 o
  -2   6  21        0.74        1.06      0.20 o
  -1   6  21        6.35        7.15      0.27 o
   0   6  21        2.71        3.19      0.25 o
   1   6  21        3.19        3.67      0.23 o
   2   6  21       18.85       18.46      0.41 o
   3   6  21        2.25        2.42      0.23 o
   4   6  21        2.20        1.93      0.25 o
   5   6  21        0.98        1.55      0.27 o
   6   6  21        0.98        1.06      0.25 o
   7   6  21        0.32        0.77      0.29 o
   8   6  21        0.73        1.35      0.26 o
   9   6  21        0.76        0.87      0.35 o
 -13   7  21        0.73        1.55      0.66 o
  -8   7  21        4.06        4.16      0.30 o
  -7   7  21        3.72        4.06      0.31 o
  -6   7  21        4.70        5.51      0.30 o
  -5   7  21        4.50        5.03      0.27 o
  -4   7  21        6.58        7.25      0.29 o
  -3   7  21        1.59        1.74      0.21 o
  -1   7  21        2.74        2.71      0.24 o
   0   7  21        6.21        6.48      0.34 o
   1   7  21        1.90        1.93      0.21 o
   2   7  21        0.83        1.35      0.31 o
   3   7  21        0.85        0.87      0.23 o
   4   7  21        0.20        0.58      0.26 o
   6   7  21        1.03        1.26      0.35 o
  -8   8  21        1.94        1.84      0.61 o
  -7   8  21        1.36        2.03      0.79 o
  -6   8  21        2.48        2.13      0.75 o
  -5   8  21        3.73        6.19      0.74 o
  -3   8  21        3.45        3.38      0.67 o
  -2   8  21        5.24        5.51      0.66 o
   0   8  21        2.99        1.84      0.67 o
   1   8  21        3.64        3.38      0.66 o
 -20   0  22        0.18        0.68      0.28 o
 -19   0  22        0.02        0.58      0.25 o
 -18   0  22       13.50       14.12      0.41 o
 -17   0  22        0.69        1.55      0.28 o
 -16   0  22       38.93       36.64      0.64 o
 -14   0  22       58.22       53.76      0.69 o
 -13   0  22       27.15       26.01      0.49 o
 -12   0  22        5.23        5.61      0.23 o
 -11   0  22       21.82       20.98      0.41 o
 -10   0  22        8.28        8.12      0.25 o
  -9   0  22       35.59       32.58      0.59 o
  -8   0  22        9.97        9.09      0.28 o
  -7   0  22        0.91        0.87      0.18 o
  -6   0  22        1.35        1.35      0.16 o
  -5   0  22        5.10        4.83      0.19 o
  -4   0  22       85.57       79.96      1.25 o
  -3   0  22       30.39       28.62      0.52 o
  -2   0  22        1.15        1.26      0.17 o
  -1   0  22        3.56        3.77      0.21 o
   0   0  22       30.06       29.19      0.67 o
   1   0  22       14.64       15.08      0.37 o
   2   0  22       18.63       18.46      0.48 o
   3   0  22        3.65        4.06      0.24 o
   4   0  22        2.85        3.19      0.23 o
   5   0  22       21.08       21.85      0.50 o
   6   0  22        6.68        7.35      0.32 o
   7   0  22        6.06        7.06      0.31 o
   8   0  22        8.73        8.99      0.34 o
   9   0  22        0.11        0.58      0.26 o
  10   0  22        5.59        5.80      0.33 o
  11   0  22        2.84        2.90      0.39 o
  12   0  22        0.32        1.06      0.42 o
 -20   1  22        0.72        0.97      0.21 o
 -19   1  22        8.34        8.89      0.23 o
 -18   1  22        4.94        5.51      0.20 o
 -17   1  22        6.20        6.96      0.19 o
 -16   1  22        5.25        5.90      0.17 o
 -15   1  22        9.44        9.57      0.18 o
 -14   1  22       11.82       12.38      0.19 o
 -13   1  22        8.28        9.09      0.18 o
 -12   1  22       10.89       10.83      0.22 o
 -11   1  22        0.26        0.39      0.13 o
 -10   1  22        6.62        6.09      0.17 o
  -9   1  22       13.22       12.38      0.22 o
  -8   1  22       39.17       35.68      0.46 o
  -7   1  22       11.77       11.60      0.21 o
  -6   1  22        7.00        6.58      0.16 o
  -5   1  22       35.73       33.75      0.42 o
  -4   1  22        7.83        7.93      0.17 o
  -3   1  22       20.84       20.98      0.30 o
  -2   1  22        9.89        9.76      0.19 o
  -1   1  22        3.31        3.29      0.14 o
   0   1  22        1.93        2.13      0.13 o
   1   1  22        3.33        3.09      0.15 o
   2   1  22       14.67       14.80      0.27 o
   3   1  22        4.87        5.03      0.19 o
   4   1  22        0.59        0.68      0.14 o
   5   1  22        1.68        1.93      0.18 o
   6   1  22        3.15        3.67      0.19 o
   7   1  22        3.88        4.74      0.21 o
   8   1  22        2.34        2.80      0.19 o
   9   1  22        0.49        1.16      0.17 o
  10   1  22        1.94        2.03      0.22 o
  12   1  22        1.45        1.74      0.28 o
  13   1  22        0.08        0.97      0.41 o
 -20   2  22        3.68        3.87      0.28 o
 -19   2  22        5.62        5.90      0.24 o
 -18   2  22        1.12        1.26      0.18 o
 -17   2  22        4.74        5.70      0.21 o
 -16   2  22        2.48        3.19      0.18 o
 -15   2  22        1.61        1.93      0.14 o
 -14   2  22        2.99        3.09      0.17 o
 -13   2  22        2.40        2.61      0.16 o
 -12   2  22        9.12        9.18      0.20 o
 -11   2  22        3.56        3.67      0.15 o
 -10   2  22        1.19        1.06      0.14 o
  -9   2  22       18.16       18.46      0.29 o
  -8   2  22        1.57        2.03      0.13 o
  -7   2  22       10.24       10.25      0.20 o
  -6   2  22        1.22        1.45      0.12 o
  -5   2  22       21.72       21.08      0.30 o
  -4   2  22       34.74       33.55      0.43 o
  -3   2  22        5.17        4.83      0.16 o
  -2   2  22        3.14        3.48      0.15 o
  -1   2  22        4.00        3.58      0.16 o
   0   2  22        7.04        7.06      0.18 o
   1   2  22        9.72        9.67      0.21 o
   2   2  22        6.04        6.58      0.19 o
   3   2  22        5.72        5.61      0.17 o
   5   2  22        0.95        0.97      0.17 o
   6   2  22        7.10        7.35      0.21 o
   7   2  22        0.80        0.87      0.19 o
   8   2  22        5.10        5.41      0.22 o
   9   2  22        1.82        2.13      0.21 o
  10   2  22        1.00        1.35      0.21 o
  11   2  22        1.13        0.87      0.22 o
  12   2  22        0.35        0.58      0.24 o
 -19   3  22        0.09        0.58      0.25 o
 -17   3  22        3.42        3.87      0.22 o
 -16   3  22        2.05        2.32      0.19 o
 -15   3  22       11.82       12.09      0.23 o
 -14   3  22       11.22       11.51      0.23 o
 -13   3  22        0.77        1.16      0.15 o
 -12   3  22        0.60        0.68      0.14 o
 -11   3  22        0.55        0.68      0.15 o
 -10   3  22        3.61        3.87      0.15 o
  -9   3  22        3.33        3.87      0.15 o
  -8   3  22       22.27       22.72      0.33 o
  -7   3  22        7.99        8.02      0.20 o
  -6   3  22       16.01       16.44      0.29 o
  -5   3  22        1.73        1.55      0.14 o
  -4   3  22        3.01        3.67      0.15 o
  -3   3  22        4.47        4.83      0.16 o
  -2   3  22        2.01        2.13      0.13 o
  -1   3  22       19.68       19.53      0.33 o
   0   3  22       36.26       36.06      0.51 o
   1   3  22       14.52       15.08      0.31 o
   2   3  22        4.65        5.51      0.22 o
   3   3  22        3.76        4.26      0.21 o
   4   3  22        7.51        7.64      0.22 o
   5   3  22        6.78        7.25      0.24 o
   6   3  22        3.58        4.16      0.23 o
   7   3  22       12.10       12.57      0.28 o
   8   3  22        0.59        0.68      0.22 o
   9   3  22        9.74        9.38      0.25 o
  10   3  22        0.29        0.77      0.21 o
  11   3  22        0.60        0.68      0.24 o
 -18   4  22        0.26        0.87      0.28 o
 -17   4  22        4.13        4.54      0.26 o
 -16   4  22        1.38        1.35      0.21 o
 -15   4  22        4.08        4.35      0.17 o
 -14   4  22        6.23        6.77      0.20 o
 -13   4  22        6.09        6.48      0.21 o
 -12   4  22        4.08        4.54      0.18 o
 -11   4  22        9.20        9.57      0.21 o
 -10   4  22       28.08       30.94      0.44 o
  -9   4  22        9.51       10.06      0.23 o
  -8   4  22       14.18       14.80      0.31 o
  -7   4  22       20.74       22.82      0.40 o
  -6   4  22        0.71        1.06      0.16 o
  -5   4  22        1.72        2.03      0.17 o
  -4   4  22       19.46       20.49      0.35 o
  -3   4  22        9.88       10.54      0.25 o
  -2   4  22       36.49       36.45      0.53 o
  -1   4  22       26.36       28.42      0.45 o
   0   4  22        4.59        5.41      0.21 o
   1   4  22       14.96       16.15      0.35 o
   2   4  22       12.33       13.24      0.28 o
   3   4  22        8.37        9.47      0.25 o
   4   4  22        2.98        3.09      0.21 o
   5   4  22        0.78        0.77      0.18 o
   6   4  22        4.38        4.16      0.23 o
   7   4  22        0.62        1.06      0.21 o
   8   4  22        2.56        2.90      0.25 o
   9   4  22        2.51        1.93      0.25 o
  10   4  22        2.05        2.03      0.25 o
 -16   5  22        0.81        1.16      0.30 o
 -15   5  22        1.46        1.74      0.17 o
 -14   5  22        5.70        5.61      0.21 o
 -13   5  22        1.66        2.03      0.20 o
 -12   5  22        8.20        8.80      0.26 o
 -11   5  22        0.34        0.68      0.17 o
 -10   5  22        4.71        5.12      0.21 o
  -9   5  22       10.28       10.44      0.25 o
  -8   5  22       10.14       11.22      0.26 o
  -7   5  22        6.31        7.35      0.21 o
  -6   5  22        5.09        5.99      0.20 o
  -5   5  22       21.83       24.07      0.39 o
  -4   5  22       10.85       11.51      0.25 o
  -3   5  22       19.34       19.63      0.35 o
  -2   5  22       16.56       17.01      0.32 o
  -1   5  22        1.28        1.55      0.17 o
   0   5  22        7.34        7.64      0.22 o
   1   5  22        8.67        9.18      0.26 o
   2   5  22        9.12        9.18      0.27 o
   3   5  22        2.87        3.00      0.22 o
   4   5  22        5.29        5.80      0.26 o
   5   5  22        1.77        2.13      0.23 o
   6   5  22        2.30        2.42      0.23 o
   7   5  22        1.91        2.42      0.29 o
   8   5  22        1.28        1.45      0.25 o
   9   5  22        1.18        1.45      0.27 o
 -15   6  22        3.02        2.71      0.53 o
 -13   6  22        5.14        4.64      0.23 o
 -12   6  22        2.74        2.80      0.28 o
 -11   6  22        0.33        0.58      0.24 o
 -10   6  22        4.24        4.54      0.24 o
  -9   6  22        2.59        3.00      0.22 o
  -8   6  22        0.55        0.97      0.20 o
  -7   6  22        2.93        3.77      0.21 o
  -6   6  22        0.80        1.26      0.22 o
  -5   6  22        3.43        4.26      0.25 o
  -4   6  22       10.15       10.73      0.32 o
  -3   6  22        4.67        4.83      0.24 o
  -2   6  22        0.08        0.48      0.20 o
  -1   6  22        1.56        1.74      0.20 o
   0   6  22        3.91        4.06      0.25 o
   2   6  22        2.69        3.48      0.28 o
   3   6  22        3.61        3.58      0.23 o
   4   6  22        1.32        1.45      0.20 o
   5   6  22        1.53        1.55      0.24 o
   6   6  22        0.13        0.58      0.23 o
 -12   7  22        1.53        1.93      0.59 o
 -10   7  22        2.36        3.29      0.50 o
  -9   7  22        2.84        4.06      0.48 o
  -8   7  22        2.29        3.00      0.44 o
  -7   7  22        2.60        2.42      0.29 o
  -6   7  22        9.21        8.80      0.35 o
  -5   7  22        2.10        2.61      0.27 o
  -4   7  22        0.53        1.06      0.25 o
  -3   7  22        2.02        2.32      0.27 o
  -2   7  22        1.24        1.35      0.24 o
  -1   7  22        1.49        1.55      0.23 o
   0   7  22        1.37        1.74      0.30 o
   1   7  22        6.08        5.70      0.31 o
   2   7  22        2.70        2.80      0.31 o
   3   7  22        0.64        0.68      0.28 o
   4   7  22        0.99        1.45      0.31 o
  -5   8  22        2.73        3.38      0.79 o
  -4   8  22        7.60        9.18      1.04 o
  -3   8  22        2.47        2.42      0.83 o
 -18   0  23        4.80        4.83      0.30 o
 -17   0  23        0.47        0.77      0.23 o
 -16   0  23       25.48       24.07      0.49 o
 -15   0  23        1.27        1.84      0.19 o
 -14   0  23        7.11        7.73      0.23 o
 -13   0  23        6.34        6.38      0.24 o
 -12   0  23        0.52        0.68      0.18 o
 -11   0  23       51.48       54.24      0.93 o
 -10   0  23       32.62       32.29      0.61 o
  -9   0  23        8.93        8.99      0.26 o
  -8   0  23       16.37       15.28      0.35 o
  -7   0  23       22.91       22.62      0.49 o
  -6   0  23        3.84        4.35      0.22 o
  -5   0  23       22.96       22.43      0.47 o
  -4   0  23        0.48        0.87      0.18 o
  -3   0  23       60.64       60.14      1.04 o
  -2   0  23        8.42        9.28      0.29 o
  -1   0  23       19.10       19.34      0.43 o
   0   0  23       10.19       10.54      0.31 o
   1   0  23        1.14        0.97      0.19 o
   2   0  23        4.86        5.03      0.25 o
   3   0  23        0.33        0.48      0.22 o
   4   0  23        6.46        7.06      0.29 o
   6   0  23        2.12        2.80      0.27 o
   7   0  23        6.65        6.77      0.34 o
   8   0  23        0.55        0.97      0.25 o
   9   0  23        5.86        6.58      0.30 o
  10   0  23        2.72        2.61      0.37 o
 -19   1  23        3.05        3.67      0.20 o
 -18   1  23        7.09        7.54      0.24 o
 -17   1  23       10.46       10.73      0.23 o
 -16   1  23        2.02        2.13      0.16 o
 -15   1  23       16.23       16.92      0.23 o
 -14   1  23       16.84       17.98      0.23 o
 -13   1  23       10.17       10.64      0.19 o
 -12   1  23       29.33       29.68      0.38 o
 -11   1  23        1.94        1.84      0.15 o
 -10   1  23       23.71       23.30      0.34 o
  -9   1  23       17.68       16.53      0.26 o
  -8   1  23        4.83        4.83      0.16 o
  -7   1  23        4.27        4.35      0.16 o
  -6   1  23        2.00        1.93      0.13 o
  -5   1  23        8.79        8.60      0.18 o
  -4   1  23       14.06       14.31      0.24 o
  -3   1  23        6.39        6.77      0.17 o
  -2   1  23       29.48       28.81      0.40 o
  -1   1  23        3.02        3.38      0.17 o
   0   1  23        2.36        2.90      0.15 o
   1   1  23        3.79        4.06      0.16 o
   2   1  23        4.35        4.74      0.18 o
   3   1  23        1.40        1.64      0.17 o
   4   1  23        1.26        1.74      0.16 o
   5   1  23        0.83        0.68      0.15 o
   6   1  23        2.25        2.61      0.17 o
   7   1  23        1.39        1.55      0.17 o
   8   1  23        2.93        3.19      0.22 o
   9   1  23        5.33        5.70      0.24 o
  10   1  23        2.98        3.09      0.22 o
  11   1  23        1.95        1.74      0.26 o
 -19   2  23        4.00        5.03      0.27 o
 -18   2  23        1.56        1.74      0.21 o
 -17   2  23        2.50        3.00      0.19 o
 -16   2  23        5.61        6.87      0.21 o
 -15   2  23        6.92        7.25      0.19 o
 -14   2  23        6.01        6.38      0.18 o
 -13   2  23       16.80       17.41      0.25 o
 -12   2  23        4.07        4.54      0.16 o
 -11   2  23        4.63        5.03      0.16 o
 -10   2  23        2.29        2.61      0.16 o
  -9   2  23        1.10        1.45      0.15 o
  -7   2  23        0.81        1.06      0.14 o
  -6   2  23       11.16       11.41      0.22 o
  -5   2  23        2.64        2.90      0.14 o
  -4   2  23       14.48       14.41      0.25 o
  -3   2  23        7.13        7.35      0.19 o
  -2   2  23        5.60        5.80      0.17 o
  -1   2  23        8.74        8.99      0.20 o
   0   2  23        0.66        0.77      0.13 o
   1   2  23        3.76        3.67      0.17 o
   2   2  23        3.35        3.38      0.17 o
   3   2  23        1.60        2.13      0.18 o
   4   2  23        2.31        2.71      0.16 o
   5   2  23        5.24        5.99      0.22 o
   6   2  23        1.71        1.74      0.18 o
   7   2  23        5.48        5.32      0.24 o
   8   2  23        1.32        1.64      0.20 o
   9   2  23        3.15        3.48      0.22 o
  10   2  23        3.58        3.38      0.23 o
  11   2  23        2.21        2.32      0.28 o
 -17   3  23        6.44        6.58      0.25 o
 -16   3  23        0.55        0.87      0.20 o
 -15   3  23        6.07        7.15      0.21 o
 -14   3  23        1.91        2.03      0.17 o
 -13   3  23        3.95        4.35      0.17 o
 -12   3  23        4.72        5.12      0.17 o
 -11   3  23       20.55       21.94      0.30 o
 -10   3  23        1.93        2.03      0.15 o
  -9   3  23       18.74       19.82      0.32 o
  -8   3  23       19.66       20.40      0.32 o
  -7   3  23        2.39        3.00      0.16 o
  -6   3  23       16.34       17.41      0.29 o
  -5   3  23        2.57        2.90      0.15 o
  -4   3  23        3.96        4.26      0.17 o
  -3   3  23       12.51       13.83      0.26 o
  -2   3  23       26.50       27.65      0.43 o
   0   3  23        8.30        8.99      0.26 o
   1   3  23        6.17        6.58      0.22 o
   2   3  23        2.01        2.90      0.17 o
   3   3  23        4.48        4.83      0.20 o
   4   3  23        7.69        7.73      0.25 o
   5   3  23        4.71        5.03      0.20 o
   6   3  23        8.32        8.51      0.24 o
   7   3  23        3.58        3.67      0.22 o
   8   3  23        1.50        2.13      0.20 o
  10   3  23        1.19        1.16      0.23 o
 -17   4  23        1.62        1.45      0.29 o
 -16   4  23        1.64        1.84      0.23 o
 -15   4  23        2.72        3.09      0.18 o
 -14   4  23       11.37       12.28      0.26 o
 -13   4  23       15.37       16.44      0.33 o
 -12   4  23       10.90       11.41      0.26 o
 -11   4  23        5.51        6.09      0.19 o
 -10   4  23       17.80       19.04      0.33 o
  -9   4  23        1.84        1.93      0.16 o
  -8   4  23       11.98       12.47      0.26 o
  -7   4  23        2.65        3.09      0.17 o
  -6   4  23        4.26        5.03      0.19 o
  -5   4  23       10.15       11.02      0.24 o
  -4   4  23        5.85        7.25      0.20 o
  -3   4  23       17.76       18.76      0.32 o
  -1   4  23       20.02       21.37      0.35 o
   0   4  23        2.46        2.90      0.17 o
   1   4  23        8.77        9.96      0.24 o
   2   4  23        0.47        0.77      0.17 o
   3   4  23        3.74        4.35      0.19 o
   4   4  23        4.27        4.35      0.21 o
   5   4  23        1.36        1.84      0.18 o
   6   4  23        5.21        5.61      0.24 o
   7   4  23        1.02        1.26      0.22 o
   8   4  23        2.87        3.00      0.29 o
   9   4  23        1.22        1.26      0.25 o
 -15   5  23        6.51        5.70      0.25 o
 -14   5  23        2.49        2.51      0.19 o
 -13   5  23        5.00        5.03      0.23 o
 -12   5  23        5.45        6.09      0.24 o
 -10   5  23        2.25        2.22      0.18 o
  -9   5  23        2.23        3.00      0.20 o
  -8   5  23        9.75       10.93      0.25 o
  -7   5  23       12.43       13.05      0.28 o
  -6   5  23        4.25        5.32      0.20 o
  -5   5  23        2.30        2.80      0.19 o
  -4   5  23        0.40        0.87      0.18 o
  -3   5  23        3.55        3.58      0.18 o
  -2   5  23        1.30        1.64      0.16 o
  -1   5  23        5.40        5.61      0.21 o
   0   5  23        3.48        3.77      0.20 o
   1   5  23        2.62        3.00      0.24 o
   2   5  23        2.83        3.19      0.22 o
   3   5  23        1.62        1.74      0.21 o
   4   5  23        0.08        0.48      0.19 o
   6   5  23        0.94        1.06      0.22 o
   7   5  23        0.85        1.35      0.26 o
   8   5  23        1.84        2.03      0.30 o
 -13   6  23        1.93        1.84      0.43 o
 -12   6  23        4.64        4.83      0.32 o
 -11   6  23        2.41        2.61      0.29 o
 -10   6  23        1.71        1.93      0.25 o
  -8   6  23        1.65        2.32      0.20 o
  -7   6  23        0.94        0.97      0.17 o
  -6   6  23        3.62        4.26      0.23 o
  -5   6  23        0.67        0.87      0.21 o
  -4   6  23        0.27        0.48      0.21 o
  -3   6  23        0.76        1.16      0.25 o
  -1   6  23        1.89        2.22      0.22 o
   0   6  23        2.80        2.90      0.26 o
   1   6  23        1.60        1.45      0.21 o
   3   6  23        2.54        3.00      0.29 o
   5   6  23        0.36        0.68      0.24 o
 -10   7  23        2.75        3.87      0.56 o
  -9   7  23        0.01        1.16      0.46 o
  -8   7  23        4.18        5.51      0.62 o
  -7   7  23        3.87        4.74      0.48 o
  -6   7  23        0.87        1.35      0.40 o
  -5   7  23        3.40        3.09      0.33 o
  -4   7  23        3.24        2.90      0.31 o
  -2   7  23        2.20        2.03      0.31 o
  -1   7  23        0.67        0.58      0.25 o
   0   7  23        0.25        0.68      0.30 o
   1   7  23        2.10        1.84      0.66 o
 -17   0  24       28.80       26.69      0.53 o
 -16   0  24       34.89       32.97      0.59 o
 -13   0  24        1.32        1.55      0.20 o
 -12   0  24       28.48       28.62      0.53 o
 -11   0  24        0.15        0.48      0.18 o
 -10   0  24        2.43        3.09      0.21 o
  -9   0  24        1.90        2.03      0.20 o
  -8   0  24        0.69        0.58      0.19 o
  -7   0  24       11.52       11.51      0.32 o
  -6   0  24        2.61        2.80      0.21 o
  -5   0  24        0.66        0.77      0.18 o
  -4   0  24        0.57        0.77      0.17 o
  -3   0  24        3.77        4.54      0.22 o
  -1   0  24        2.74        3.29      0.24 o
   0   0  24        1.30        1.35      0.21 o
   2   0  24        0.51        1.06      0.19 o
   3   0  24        1.15        1.26      0.20 o
   4   0  24       25.92       24.46      0.50 o
   5   0  24        9.61       10.25      0.31 o
   6   0  24        0.91        0.97      0.20 o
   7   0  24        1.97        2.13      0.27 o
   8   0  24        1.84        2.03      0.29 o
   9   0  24        1.19        1.55      0.37 o
  10   0  24        0.91        1.16      0.38 o
 -18   1  24        3.69        4.16      0.21 o
 -17   1  24        3.56        4.16      0.19 o
 -16   1  24       10.90       11.80      0.24 o
 -15   1  24        2.56        3.09      0.16 o
 -14   1  24        0.96        1.35      0.12 o
 -13   1  24       23.25       23.20      0.28 o
 -12   1  24       11.37       12.09      0.23 o
 -11   1  24        5.29        5.61      0.17 o
 -10   1  24        0.18        0.29      0.13 o
  -9   1  24       12.24       12.96      0.25 o
  -8   1  24        2.60        2.80      0.15 o
  -7   1  24        9.50       10.06      0.21 o
  -6   1  24        5.82        5.99      0.17 o
  -5   1  24        2.85        3.38      0.16 o
  -4   1  24        7.16        7.93      0.20 o
  -3   1  24       10.76       11.22      0.22 o
  -2   1  24        0.37        0.58      0.13 o
  -1   1  24       10.52       11.02      0.24 o
   0   1  24        4.26        4.74      0.18 o
   1   1  24       21.65       22.82      0.36 o
   2   1  24        1.14        1.26      0.15 o
   3   1  24       10.21       10.44      0.22 o
   4   1  24        5.43        5.61      0.20 o
   5   1  24        4.87        4.64      0.18 o
   6   1  24       15.75       14.89      0.28 o
   7   1  24        7.05        7.35      0.22 o
   8   1  24        1.71        2.32      0.20 o
   9   1  24        1.84        1.74      0.23 o
  10   1  24        0.64        0.87      0.25 o
 -18   2  24        5.04        5.51      0.26 o
 -17   2  24        3.97        4.83      0.23 o
 -16   2  24        0.32        0.68      0.18 o
 -15   2  24       12.08       12.76      0.24 o
 -14   2  24       21.99       21.08      0.30 o
 -13   2  24        2.64        3.38      0.16 o
 -12   2  24       21.04       21.18      0.29 o
 -11   2  24       10.59       11.22      0.23 o
 -10   2  24        8.89        9.57      0.20 o
  -9   2  24        0.97        1.45      0.14 o
  -8   2  24       11.83       12.28      0.22 o
  -7   2  24        5.47        5.99      0.18 o
  -6   2  24        9.32        9.86      0.21 o
  -5   2  24        2.10        2.61      0.15 o
  -3   2  24        3.62        4.26      0.17 o
[truncated: 26,461 more chars]
