# Supplementary material for: The advanced treatment of hydrogen bonding in quantum crystallography
Source: J Appl Crystallogr. 2021 Apr 16;54(Pt 3):718–29. doi: 10.1107/S1600576721001126 (PMC8202034; doi:10.1107/S1600576721001126)
Supplement: Supplementary file 4 [file j-54-00718-sup4.zip › AGA_HAR.fcf]

#\#CIF_2.0

# ========================
# Tonto generated CIF file
# ========================

# NOTE: This is an incomplete CIF file
# Manually edit it to pass checkCIF

data_AGA_HAR

_audit_creation_date                2019-8-12
_audit_creation_method              'Tonto 19.05.21 github v. dbec73a'

# ============
# QCr software
# ============

_QCr_software                       'Tonto'
_QCr_software_version               '19.05.21 v. dbec73a'
_QCr_software_platform              'Linux-3.19.0-80-generic'
_QCr_software_build_date            '2019-05-21 16:48'
_QCr_software_website               'https://github.com/dylan-jayatilaka/tonto'

# ================
# Diffraction data
# ================

_diffrn_radiation_type              synchrotron
_diffrn_radiation_wavelength        0.621400

_diffrn_measurement_device_type
;
        MarCCD-165 Detector
        on Huber four circle diffractometer
;
_diffrn_measurement_method              \f

_diffrn_reflns_number               28133
_diffrn_reflns_theta_max            50.694663

# ===========
# Reflections
# ===========

_reflns_d_resolution_high           0.401535
_reflns_d_resolution_low            11.749724
_reflns_limit_h_max                 24
_reflns_limit_h_min                 -25
_reflns_limit_k_max                 10
_reflns_limit_k_min                 0
_reflns_limit_l_max                 29
_reflns_limit_l_min                 0
_reflns_number_gt                   8658
_reflns_number_total                8658
_reflns_threshold_expression        'F>0 & F/u(F)>4.0 & |F_calc|>10^-3'

_reflns_special_details
;
* Specify symmetry and Friedel pair averaging *

. Only.data reflections which satisfy the threshold expression
  are listed below, and only they are considered observed,
  thus the *_gt, *_all, & *_total data are always the same
;

loop_
    _refln_index_h
    _refln_index_k
    _refln_index_l
    _refln_index_group
    _refln_stl
    _refln_d_spacing
    _refln_A_calc
    _refln_B_calc
    _refln_phase_calc
    _refln_F_calc
    _refln_F_meas
    _refln_F_sigma
    _refln_delta_F_on_sigma
    1   0   0  0  0.049892  10.021622  -40.224763    0.000000  180.000000  40.224763  40.341800  0.254278    0.460274
    2   0   0  0  0.099784   5.010811  -53.984449    0.000000  180.000000  53.984449  53.817539  0.337728   -0.494216
    3   0   0  0  0.149676   3.340541   11.973374    0.000000    0.000000  11.973374  12.630436  0.084432    7.782154
    4   0   0  0  0.199568   2.505405   -4.198839    0.000000  180.000000   4.198839   4.234362  0.030435    1.167194
    5   0   0  0  0.249461   2.004324  -32.062809    0.000000  180.000000  32.062809  32.180369  0.184572    0.636931
    6   0   0  0  0.299353   1.670270   -1.931850    0.000000  180.000000   1.931850   1.938990  0.029453    0.242425
    7   0   0  0  0.349245   1.431660   17.997277    0.000000    0.000000  17.997277  17.885837  0.116830   -0.953863
    8   0   0  0  0.399137   1.252703  -11.951103    0.000000  180.000000  11.951103  12.023704  0.068724    1.056415
    9   0   0  0  0.449029   1.113514    8.304893    0.000000    0.000000   8.304893   8.388220  0.053997    1.543179
   11   0   0  0  0.548813   0.911057    4.191628    0.000000    0.000000   4.191628   4.312904  0.037307    3.250729
   12   0   0  0  0.598705   0.835135   -0.963323    0.000000  180.000000   0.963323   0.931697  0.067742   -0.466860
   13   0   0  0  0.648598   0.770894    1.913519    0.000000    0.000000   1.913519   1.938990  0.037307    0.682744
   14   0   0  0  0.698490   0.715830   -1.715889    0.000000  180.000000   1.715889   1.728892  0.047125    0.275929
   15   0   0  0  0.748382   0.668108   -0.917492    0.000000  180.000000   0.917492   0.694109  0.117812   -1.896092
   16   0   0  0  0.798274   0.626351   -4.687006    0.000000  180.000000   4.687006   4.530856  0.047125   -3.313534
   17   0   0  0  0.848166   0.589507    1.914558    0.000000    0.000000   1.914558   1.836887  0.059888   -1.296945
   19   0   0  0  0.947950   0.527454   -1.649828    0.000000  180.000000   1.649828   1.613044  0.080505   -0.456922
   20   0   0  0  0.997842   0.501081    4.400892    0.000000    0.000000   4.400892   4.368865  0.053015   -0.604125
   21   0   0  0  1.047735   0.477220   -1.225183    0.000000  180.000000   1.225183   1.280225  0.090323    0.609388
   22   0   0  0  1.097627   0.455528   -0.799096    0.000000  180.000000   0.799096   0.931697  0.145302    0.912595
   24   0   0  0  1.197411   0.417568    1.624983    0.000000    0.000000   1.624983   1.700421  0.130575    0.577736
    1   1   0  0  0.115420   4.331992  -69.179345    8.554574  172.950708  69.706259  67.885282  0.429032   -4.244381
    2   1   0  0  0.144186   3.467749   25.189308   -7.061712  344.339392  26.160448  26.178825  0.119776    0.153435
    3   1   0  0  0.182306   2.742634   -6.317313   25.498717  103.914859  26.269621  26.130719  0.146283   -0.949546
    4   1   0  0  0.225078   2.221450   16.986967  -12.232592  324.241725  20.933068  20.870409  0.081487   -0.768944
    5   1   0  0  0.270302   1.849782   -2.662571   14.596333  100.337870  14.837190  14.882611  0.061851    0.734347
    6   1   0  0  0.316930   1.577635   13.988842   -9.017436  327.193511  16.643373  16.779385  0.070687    1.924136
    7   1   0  0  0.364424   1.372029  -10.766947   -2.736484  194.260136  11.109253  11.124405  0.049088    0.308679
    8   1   0  0  0.412484   1.212169   -3.596627   -1.678964  205.023931   3.969212   4.012483  0.022581    1.916277
    9   1   0  0  0.460934   1.084755   -6.635697    1.305482  168.869991   6.762896   6.794812  0.032398    0.985101
   10   1   0  0  0.509662   0.981043   -1.354288   -2.667069  243.079388   2.991213   3.088640  0.021599    4.510739
   11   1   0  0  0.558595   0.895102    3.160503   -3.791810  309.811466   4.936254   4.986396  0.028471    1.761143
   12   1   0  0  0.607685   0.822795    1.804049    0.746723   22.485403   1.952482   2.011641  0.028471    2.077855
   13   1   0  0  0.656895   0.761156    1.525502    3.486195   66.366601   3.805353   3.815148  0.026508    0.369498
   14   1   0  0  0.706201   0.708013   -0.039810    4.411949   90.516975   4.412128   4.346284  0.031417   -2.095855
   15   1   0  0  0.755585   0.661739    2.325874    0.290839    7.127554   2.343988   2.343479  0.033380   -0.015247
   16   1   0  0  0.805030   0.621095    0.017507   -0.506222  271.980755   0.506525   0.694109  0.083450    2.247859
   17   1   0  0  0.854528   0.585118    0.422568   -3.152234  277.635188   3.180432   3.025807  0.033380   -4.632244
   18   1   0  0  0.904069   0.553055   -3.002127    1.099486  159.885469   3.197129   3.150491  0.033380   -1.397178
   19   1   0  0  0.953647   0.524303    1.745764   -1.480938  319.691934   2.289294   2.238429  0.043198   -1.177489
   20   1   0  0  1.003256   0.498377   -3.100719   -0.576519  190.532767   3.153860   3.166200  0.039271    0.314211
   21   1   0  0  1.052891   0.474883   -1.262484   -0.170884  187.708463   1.273996   1.520758  0.053997    4.569886
   22   1   0  0  1.102550   0.453494    1.832081    0.821015   24.138707   2.007632   2.151052  0.047125    3.043410
   23   1   0  0  1.152229   0.433941    0.791881    0.893241   48.442172   1.193715   1.455961  0.076578    3.424565
   24   1   0  0  1.201926   0.415999    1.082546   -0.592035  331.326137   1.233860   1.388219  0.079523    1.941053
    0   2   0  0  0.208160   2.402000   -8.929517    7.400918  140.347550  11.597839  11.616271  0.069705    0.264426
    1   2   0  0  0.214055   2.335843   -2.638423  -33.936008  265.554368  34.038418  33.336891  0.224825   -3.120330
    2   2   0  0  0.230841   2.165996   -4.965929   20.401819  103.680121  20.997492  20.761433  0.082468   -2.862412
    3   2   0  0  0.256386   1.950188    7.799590  -14.453726  298.352402  16.423878  16.588922  0.071669    2.302863
    4   2   0  0  0.288371   1.733875    5.007567    1.489661   16.566791   5.224444   5.277981  0.026508    2.019667
    5   2   0  0  0.324902   1.538927    2.018495   20.107468   84.267547  20.208528  20.173355  0.085414   -0.411795
    6   2   0  0  0.364613   1.371317   -0.831558    1.467449  119.538871   1.686682   1.700421  0.019635    0.699711
    7   2   0  0  0.406574   1.229788   -5.124182    4.435055  139.123331   6.776943   6.865499  0.031417    2.818754
    8   2   0  0  0.450156   1.110725   -4.420300   -3.430402  217.813480   5.595240   5.715849  0.028471    4.236181
    9   2   0  0  0.494932   1.010240    2.784099    2.620828   43.269752   3.823604   3.951613  0.024544    5.215480
   10   2   0  0  0.540604   0.924891    3.997888  -13.702190  286.265660  14.273511  14.189483  0.059888   -1.403094
   11   2   0  0  0.586964   0.851841   -1.319634   -2.883716  245.410415   3.171317   3.300702  0.026508    4.881028
   12   2   0  0  0.633860   0.788817    0.599140    3.990123   81.460510   4.034855   3.999720  0.027489   -1.278114
   13   2   0  0  0.681182   0.734018   -2.515516    5.250917  115.597318   5.822366   5.741375  0.036325   -2.229591
   14   2   0  0  0.728847   0.686015    1.768755   -2.768329  302.575538   3.285139   3.211361  0.030435   -2.424134
   15   2   0  0  0.776792   0.643673    2.039221    1.319393   32.903208   2.428832   2.364096  0.032398   -1.998123
   16   2   0  0  0.824968   0.606084   -1.971889   -1.656123  220.025764   2.575090   2.483871  0.035344   -2.580918
   17   2   0  0  0.873336   0.572517   -1.071280    2.157927  116.401607   2.409209   2.424965  0.035344    0.445796
   18   2   0  0  0.921867   0.542377    1.988451    2.371945   50.026198   3.095168   3.072932  0.034362   -0.647109
   19   2   0  0  0.970536   0.515179   -2.190122   -2.454371  228.256345   3.289464   3.285975  0.039271   -0.088841
   20   2   0  0  1.019323   0.490521   -0.875325    0.626241  144.418637   1.076277   1.280225  0.067742    3.010658
   21   2   0  0  1.068213   0.468072    3.241651   -0.686288  348.046447   3.313502   3.314446  0.038289    0.024668
   22   2   0  0  1.117191   0.447551   -0.869349   -0.235133  195.134685   0.900586   0.981767  0.103086    0.787511
   23   2   0  0  1.166246   0.428726   -0.536081   -2.196478  256.284298   2.260950   2.364096  0.053015    1.945571
   24   2   0  0  1.215370   0.411397    0.847558    1.002448   49.785869   1.312728   1.520758  0.075596    2.751853
    1   3   0  0  0.316201   1.581274    6.766665  -14.858201  294.485288  16.326478  16.093130  0.096213   -2.425325
    2   3   0  0  0.327797   1.525336    7.054433    3.736510   27.908756   7.982890   7.964096  0.046143   -0.407281
    3   3   0  0  0.346261   1.443997   -3.885140  -11.686142  251.610249  12.315040  12.060030  0.057924   -4.402486
    4   3   0  0  0.370569   1.349277   17.785147   10.987586   31.707591  20.905466  20.930297  0.087377    0.284186
    5   3   0  0  0.399655   1.251078   -6.905723   -6.457033  223.076867   9.454221   9.574195  0.042216    2.841915
    6   3   0  0  0.432557   1.155916   -7.161933    6.645185  137.143362   9.769942   9.939412  0.046143    3.672721
    7   3   0  0  0.468472   1.067300   -2.844403   -6.424454  246.118815   7.025969   7.133521  0.033380    3.222047
    8   3   0  0  0.506758   0.986664    2.067607    0.882140   23.105408   2.247926   2.364096  0.022581    5.144653
    9   3   0  0  0.546919   0.914211   -0.065979    3.010101   91.255670   3.010824   3.135765  0.022581    5.533092
   10   3   0  0  0.588571   0.849515   -3.315221    1.552686  154.903916   3.660809   3.738570  0.025526    3.046348
   11   3   0  0  0.631419   0.791867    1.872253    0.828374   23.866899   2.047324   2.082328  0.025526    1.371347
   12   3   0  0  0.675235   0.740483    1.201215    3.131326   69.012573   3.353822   3.285975  0.027489   -2.468106
   13   3   0  0  0.719842   0.694597    0.130417   -1.211212  276.145656   1.218213   1.280225  0.045161    1.373120
   14   3   0  0  0.765102   0.653507    2.157422   -6.728944  287.776796   7.066340   6.907715  0.042216   -3.757461
   15   3   0  0  0.810906   0.616594    1.453155   -2.454126  300.630937   2.852086   2.928612  0.033380    2.292556
   16   3   0  0  0.857167   0.583317   -2.587457    1.029517  158.302994   2.784751   2.759748  0.036325   -0.688308
   17   3   0  0  0.903814   0.553211    0.641885    5.347513   83.155289   5.385900   5.204349  0.037307   -4.866388
   18   3   0  0  0.950790   0.525878   -1.338717   -2.827670  244.665500   3.128559   3.120057  0.037307   -0.227903
   19   3   0  0  0.998050   0.500977   -0.633303    2.085588  106.891280   2.179622   2.216831  0.045161    0.823905
   20   3   0  0  1.045554   0.478215    0.864178    1.695371   62.990798   1.902916   2.036185  0.047125    2.828016
   21   3   0  0  1.093271   0.457343   -0.237457   -1.254809  259.284218   1.277079   1.520758  0.072651    3.354104
   22   3   0  0  1.141174   0.438145   -0.686459   -2.012273  251.163637   2.126139   2.364096  0.053015    4.488436
   23   3   0  0  1.189241   0.420436    0.700111    0.904828   52.269069   1.144058   1.241936  0.101122    0.967913
   24   3   0  0  1.237452   0.404056    0.791146    0.987449   51.298227   1.265293   1.317532  0.131557    0.397083
    0   4   0  0  0.416320   1.201000  -10.083045   -7.236903  215.668136  12.411308  11.971671  0.120757   -3.640669
    1   4   0  0  0.419299   1.192468    1.977880   -0.186646  354.609149   1.986667   1.963535  0.022581   -1.024434
    2   4   0  0  0.428111   1.167921   -9.943231    2.578834  165.460363  10.272206  10.050352  0.063815   -3.476529
    3   4   0  0  0.442408   1.130178   12.701966    8.697501   34.400871  15.394365  15.250773  0.091304   -1.572671
    4   4   0  0  0.461681   1.082998   -3.110924   -6.215109  243.410104   6.950211   7.024545  0.038289    1.941405
    5   4   0  0  0.485338   1.030210   -4.474359   -2.047650  204.590771   4.920646   5.044320  0.030435    4.063593
    6   4   0  0  0.512771   0.975094   12.866348    0.462740    2.059764  12.874667  12.917112  0.058906    0.720568
    7   4   0  0  0.543410   0.920116   -2.932554   -5.865600  243.436875   6.557831   6.585695  0.036325    0.767083
    8   4   0  0  0.576743   0.866937    0.574564    5.449937   83.981777   5.480140   5.422301  0.033380   -1.732745
    9   4   0  0  0.612331   0.816552   -1.114241    6.812989   99.288295   6.903503   6.976438  0.044180    1.650886
   10   4   0  0  0.649803   0.769463   -0.752127   -4.162259  259.757086   4.229668   4.267742  0.031417    1.211914
   11   4   0  0  0.688853   0.725844   -3.210786   -2.531209  218.250320   4.088541   4.024264  0.031417   -2.045938
   12   4   0  0  0.729226   0.685659   -0.487467    5.589271   94.984429   5.610488   5.518514  0.038289   -2.402110
   13   4   0  0  0.770715   0.648749   -3.143910   -5.900050  241.948563   6.685414   6.622020  0.044180   -1.434909
   14   4   0  0  0.813148   0.614894    3.927739   -3.506283  318.244790   5.265089   5.167041  0.038289   -2.560725
   15   4   0  0  0.856386   0.583849    0.639406    3.474082   79.571395   3.532433   3.499019  0.037307   -0.895661
   16   4   0  0  0.900313   0.555362    0.502219    4.394096   83.479728   4.422703   4.335484  0.037307   -2.337843
   17   4   0  0  0.944832   0.529194    1.079349   -2.358454  294.591248   2.593704   2.652735  0.045161    1.307116
   18   4   0  0  0.989864   0.505120    0.430802   -0.790459  298.590507   0.900231   0.981767  0.098177    0.830507
   19   4   0  0  1.035341   0.482932    0.200488    1.562362   82.687572   1.575173   1.700421  0.064797    1.932941
   20   4   0  0  1.081208   0.462446   -1.478676   -1.666200  228.412410   2.227713   2.404348  0.053997    3.271191
   21   4   0  0  1.127417   0.443491    0.099239   -1.082287  275.239022   1.086827   1.202665  0.088359    1.310993
   22   4   0  0  1.173928   0.425921   -1.632783    0.882943  151.597272   1.856225   2.059748  0.060870    3.343594
   23   4   0  0  1.220705   0.409599    0.881652    1.814791   64.088843   2.017617   2.238429  0.081487    2.709799
    1   5   0  0  0.522786   0.956415   -0.210108  -10.299903  268.831384  10.302046   9.724405  0.081487   -7.088774
    2   5   0  0  0.529880   0.943610   -0.640438    8.969023   94.084303   8.991859   8.564938  0.068724   -6.212139
    3   5   0  0  0.541497   0.923366    2.292860   -2.566572  311.776170   3.441584   3.300702  0.039271   -3.587457
    4   5   0  0  0.557354   0.897096  -11.307385   -9.093574  218.806780  14.510342  13.953859  0.092286   -6.029978
    5   5   0  0  0.577102   0.866398    9.092833   -1.070791  353.283660   9.155665   9.003788  0.064797   -2.343904
    6   5   0  0  0.600356   0.832839   -3.760563    5.596834  123.897508   6.742877   6.549370  0.048107   -4.022470
    7   5   0  0  0.626728   0.797794   -1.381882    2.338876  120.575939   2.716605   2.634082  0.027489   -3.001979
    8   5   0  0  0.655840   0.762381    3.954780    3.757377   43.533752   5.455105   5.484152  0.038289    0.758644
    9   5   0  0  0.687345   0.727437    4.490879    0.188278    2.400688   4.494824   4.412062  0.033380   -2.479363
   10   5   0  0  0.720929   0.693550   -1.545252   -3.901661  248.393968   4.196517   4.222581  0.036325    0.717509
   11   5   0  0  0.756315   0.661100   -2.132654    1.587803  143.331584   2.658821   2.742076  0.038289    2.174387
   12   5   0  0  0.793262   0.630309   -2.183644   -1.984439  222.263746   2.950644   3.025807  0.036325    2.069153
   13   5   0  0  0.831562   0.601278    1.701852   -2.637107  302.836088   3.138572   3.166200  0.036325    0.760556
   14   5   0  0  0.871036   0.574029    0.941402    1.466761   57.306691   1.742878   1.728892  0.044180   -0.316569
   15   5   0  0  0.911532   0.548527   -3.561389    2.245189  147.771638   4.210032   4.200001  0.040252   -0.249205
   16   5   0  0  0.952920   0.524703    1.624238   -0.828203  332.982861   1.823203   1.810379  0.055961   -0.229167
   17   5   0  0  0.995089   0.502468   -0.870326   -0.816938  223.187645   1.193673   1.202665  0.071669    0.125469
   18   5   0  0  1.037942   0.481722    1.392033    0.147373    6.043327   1.399812   1.455961  0.082468    0.680853
   19   5   0  0  1.081400   0.462364   -0.070824    0.534206   97.552086   0.538881   0.821739  0.134502    2.103003
   20   5   0  0  1.125391   0.444290    1.552486    0.037346    1.378005   1.552936   1.671950  0.077560    1.534487
   21   5   0  0  1.169856   0.427403   -0.912720    0.313663  161.034348   0.965112   1.317532  0.120757    2.918408
   22   5   0  0  1.214743   0.411610   -0.046644    0.936842   92.850332   0.938002   1.280225  0.127630    2.681369
    0   6   0  0  0.624480   0.800667    3.877660   -7.668613  296.823595   8.593246   8.137869  0.264095   -1.724289
    1   6   0  0  0.626469   0.798123   -0.799789    6.572902   96.937629   6.621383   6.193970  0.121739   -3.510889
    2   6   0  0  0.632402   0.790637    1.459640    1.255402   40.698038   1.925249   1.728892  0.039271   -5.000078
    3   6   0  0  0.642166   0.778614   -3.630999    0.032559  179.486246   3.631145   3.594250  0.048107   -0.766940
    4   6   0  0  0.655593   0.762668    1.235491   -4.381329  285.747922   4.552195   4.390463  0.054979   -2.941707
    5   6   0  0  0.672462   0.743536   -1.195763   -1.886728  237.634458   2.233739   2.260028  0.045161    0.582121
    6   6   0  0  0.692522   0.721999   -1.471802    4.589739  107.779610   4.819949   4.799860  0.057924   -0.346807
    7   6   0  0  0.715505   0.698808    3.474150   -3.260516  316.816900   4.764524   4.697757  0.052034   -1.283156
    8   6   0  0  0.741138   0.674638    1.239969   -1.067262  319.280880   1.636023   1.671950  0.046143    0.778597
    9   6   0  0  0.769157   0.650063   -0.538913   -0.980857  241.214274   1.119155   1.161431  0.070687    0.598073
   10   6   0  0  0.799310   0.625539   -2.995008    1.832091  148.545248   3.510930   3.471529  0.051052   -0.771783
   11   6   0  0  0.831367   0.601419   -0.201294    0.710679  105.814362   0.738636   0.760870  0.101122    0.219866
   12   6   0  0  0.865114   0.577958    1.227624    2.612256   64.828929   2.886337   2.896214  0.048107    0.205311
   13   6   0  0  0.900363   0.555332    2.968475   -0.270460  354.794115   2.980770   2.911922  0.045161   -1.524499
   14   6   0  0  0.936943   0.533650   -3.196715    1.005208  162.544230   3.351034   3.415568  0.048107    1.341484
   15   6   0  0  0.974705   0.512976    0.279042   -1.258448  282.502225   1.289013   1.317532  0.087377    0.326382
   16   6   0  0  1.013517   0.493332   -0.109741   -2.376383  267.355975   2.378916   2.503507  0.063815    1.952381
   17   6   0  0  1.053262   0.474716    0.205550   -1.098426  280.599250   1.117493   1.422581  0.088359    3.452816
   18   6   0  0  1.093839   0.457106    0.367777    0.889685   67.540808   0.962704   1.075035  0.120757    0.930222
   19   6   0  0  1.135158   0.440467    0.369270    0.212427   29.910248   0.426011   0.821739  0.169846    2.329926
   21   6   0  0  1.219722   0.409929   -1.151109    2.298457  116.602537   2.570595   2.404348  0.078541   -2.116675
    1   7   0  0  0.730266   0.684682   -5.520164    2.397044  156.527863   6.018141   6.012343  0.196353   -0.029531
    2   7   0  0  0.735361   0.679938   -2.348714    1.084810  155.209002   2.587135   2.896214  0.112903    2.737551
    3   7   0  0  0.743776   0.672246    2.994759    3.526311   49.660050   4.626386   4.779243  0.162973    0.937926
    4   7   0  0  0.755398   0.661902   -3.510759   -6.221502  240.564208   7.143705   6.608276  0.085414   -6.268650
    5   7   0  0  0.770084   0.649280   -0.791547    5.104724   98.814182   5.165728   4.899019  0.067742   -3.937141
    6   7   0  0  0.787662   0.634790    5.521560    0.711934    7.347018   5.567269   5.359468  0.073633   -2.822133
    7   7   0  0  0.807942   0.618856    0.028576   -2.759617  270.593276   2.759765   2.742076  0.059888   -0.295365
    8   7   0  0  0.830728   0.601882   -2.748263   -3.053666  228.013164   4.108264   4.036045  0.056943   -1.268264
    9   7   0  0  0.855819   0.584236    1.042423    1.171737   48.342456   1.568315   1.700421  0.059888    2.205892
   10   7   0  0  0.883018   0.566240    2.192779    0.044060    1.151101   2.193222   2.216831  0.058906    0.400782
   11   7   0  0  0.912138   0.548163   -2.311261    0.782050  161.305984   2.439985   2.444601  0.054979    0.083946
   12   7   0  0  0.942999   0.530223    1.005288    0.006514    0.371232   1.005310   1.202665  0.111921    1.763338
   13   7   0  0  0.975437   0.512591    0.271544    0.781428   70.837812   0.827264   1.161431  0.115849    2.884512
   14   7   0  0  1.009300   0.495393   -2.321513    1.316951  150.434561   2.669041   2.670407  0.062833    0.021735
   15   7   0  0  1.044449   0.478721   -0.648705   -2.136330  253.108889   2.232649   2.281627  0.071669    0.683388
   16   7   0  0  1.080759   0.462638    1.140814    0.645471   29.501141   1.310759   1.455961  0.099158    1.464340
   17   7   0  0  1.118117   0.447181    0.650198    0.534493   39.421783   0.841689   1.202665  0.115849    3.115931
   19   7   0  0  1.195579   0.418207    0.640724   -2.130277  286.739727   2.224546   2.260028  0.081487    0.435431
   20   7   0  0  1.235511   0.404691   -0.654346    1.794245  110.036485   1.909839   2.036185  0.194390    0.649965
    2   8   0  0  0.838597   0.596234    5.193728    0.711056    7.795703   5.242177   4.697757  0.145302   -3.746828
    3   8   0  0  0.845986   0.591027   -0.298643   -1.038570  253.957318   1.080654   0.981767  0.166900   -0.592492
    4   8   0  0  0.856222   0.583961   -2.390044   -1.063905  203.995766   2.616143   2.776438  0.119776    1.338295
    5   8   0  0  0.869206   0.575238    1.970693    1.695792   40.712175   2.599873   2.579103  0.103086   -0.201490
    6   8   0  0  0.884817   0.565089   -2.091742    0.952244  155.523098   2.298293   2.384713  0.097195    0.889134
    7   8   0  0  0.902918   0.553760   -2.664451   -2.338072  221.267151   3.544838   3.485274  0.102104   -0.583372
    9   8   0  0  0.946000   0.528541    3.215346    2.532181   38.221483   4.092724   3.713044  0.075596   -5.022488
   10   8   0  0  0.970675   0.515105   -0.851375   -2.178823  248.656915   2.339254   2.128472  0.079523   -2.650577
   12   8   0  0  1.025542   0.487547    1.596022    0.597798   20.533682   1.704303   1.756382  0.087377    0.596017
   14   8   0  0  1.086819   0.460058   -1.448094   -1.817668  231.456470   2.323982   2.322861  0.076578   -0.014635
   15   8   0  0  1.119537   0.446613   -0.040016    1.109840   92.064929   1.110561   1.202665  0.144320    0.638194
    6   9   0  0  0.983390   0.508445   -0.078039   -1.412711  266.838172   1.414865   1.728892  0.150210    2.090583
    7   9   0  0  0.999708   0.500146    0.241562   -2.625822  275.256119   2.636910   2.794110  0.129593    1.213024
    8   9   0  0  1.018211   0.491057    0.148852    2.395660   86.444548   2.400280   2.652735  0.161992    1.558447
    9   9   0  0  1.038783   0.481332   -0.906574   -2.111926  246.767891   2.298283   2.281627  0.148247   -0.112352
   11   9   0  0  1.085652   0.460553   -0.301708    2.164595   97.934940   2.185520   2.216831  0.134502    0.232789
   10  10   0  0  1.154203   0.433199    1.051847    0.075981    4.131636   1.054588   1.161431  0.240533    0.444192
  -23   0   1  0  1.139857   0.438651    1.804324    0.000000    0.000000   1.804324   1.988079  0.082468    2.228189
  -21   0   1  0  1.040146   0.480702    1.635697    0.000000    0.000000   1.635697   1.671950  0.080505    0.450315
  -20   0   1  0  0.990296   0.504899   -0.968367    0.000000  180.000000   0.968367   1.161431  0.104067    1.855185
  -18   0   1  0  0.890611   0.561413    1.389599    0.000000    0.000000   1.389599   1.388219  0.069705   -0.019800
  -17   0   1  0  0.840776   0.594688   -4.885305    0.000000  180.000000   4.885305   4.769426  0.051052   -2.269842
  -16   0   1  0  0.790950   0.632151   -3.873458    0.000000  180.000000   3.873458   3.827911  0.046143   -0.987089
  -15   0   1  0  0.741132   0.674644    3.149198    0.000000    0.000000   3.149198   3.226087  0.040252    1.910166
  -14   0   1  0  0.691324   0.723250   -0.696206    0.000000  180.000000   0.696206   0.694109  0.097195   -0.021573
  -13   0   1  0  0.641530   0.779387   -4.186937    0.000000  180.000000   4.186937   4.153857  0.039271   -0.842345
  -12   0   1  0  0.591752   0.844948   12.034621    0.000000    0.000000  12.034621  12.019777  0.086396   -0.171809
  -11   0   1  0  0.541996   0.922516   11.454310    0.000000    0.000000  11.454310  11.390464  0.070687   -0.903220
  -10   0   1  0  0.492267   1.015710   -6.627048    0.000000  180.000000   6.627048   6.801684  0.050070    3.487827
   -9   0   1  0  0.442574   1.129754  -10.483119    0.000000  180.000000  10.483119  10.564798  0.068724    1.188507
   -8   0   1  0  0.392932   1.272484   -2.635671    0.000000  180.000000   2.635671   2.670407  0.027489    1.263614
   -7   0   1  0  0.343363   1.456185   -5.156909    0.000000  180.000000   5.156909   5.092427  0.038289   -1.684080
   -6   0   1  0  0.293903   1.701243   13.848159    0.000000    0.000000  13.848159  13.991166  0.082468    1.734080
   -5   0   1  0  0.244618   2.044002   -5.891689    0.000000  180.000000   5.891689   6.035905  0.040252    3.582809
   -4   0   1  0  0.195642   2.555691  -14.979174    0.000000  180.000000  14.979174  15.027912  0.082468    0.590990
   -3   0   1  0  0.147281   3.394860   18.348315    0.000000    0.000000  18.348315  18.443481  0.118794    0.801101
   -2   0   1  0  0.100431   4.978540  -20.263297    0.000000  180.000000  20.263297  20.849792  0.132539    4.425089
   -1   0   1  0  0.058817   8.500989   10.037672    0.000000    0.000000  10.037672  10.473494  0.060870    7.159929
    0   0   1  0  0.042554  11.749724   16.688404    0.000000    0.000000  16.688404  17.002246  0.107013    2.932759
    1   0   1  0  0.071699   6.973586   16.627626    0.000000    0.000000  16.627626  17.118095  0.108976    4.500693
    2   0   1  0  0.115970   4.311448    4.796554    0.000000    0.000000   4.796554   4.879384  0.046143    1.795051
    3   0   1  0  0.163511   3.057894   -9.504435    0.000000  180.000000   9.504435   9.783311  0.073633    3.787399
    4   0   1  0  0.212135   2.356992   -3.993732    0.000000  180.000000   3.993732   3.951613  0.044180   -0.953341
    5   0   1  0  0.261237   1.913970  -15.104178    0.000000  180.000000  15.104178  15.451054  0.088359    3.925751
    6   0   1  0  0.310591   1.609832   -1.427893    0.000000  180.000000   1.427893   1.613044  0.026508    6.984766
    7   0   1  0  0.360094   1.388527    3.884837    0.000000    0.000000   3.884837   3.902525  0.032398    0.545964
    8   0   1  0  0.409691   1.220432   -1.770598    0.000000  180.000000   1.770598   1.728892  0.033380   -1.249415
    9   0   1  0  0.459352   1.088490   10.336996    0.000000    0.000000  10.336996  10.754279  0.073633    5.667097
   11   0   1  0  0.558797   0.894779   -1.368146    0.000000  180.000000   1.368146   1.388219  0.048107    0.417259
   12   0   1  0  0.608562   0.821609    1.641745    0.000000    0.000000   1.641745   1.700421  0.042216    1.389890
   13   0   1  0  0.658345   0.759480    5.860282    0.000000    0.000000   5.860282   5.849370  0.047125   -0.231554
   15   0   1  0  0.757955   0.659669  -10.409645    0.000000  180.000000  10.409645  10.178963  0.079523   -2.900806
   16   0   1  0  0.807777   0.618983    0.710236    0.000000    0.000000   0.710236   0.760870  0.107994    0.468857
   17   0   1  0  0.857606   0.583018   -2.249979    0.000000  180.000000   2.249979   2.216831  0.052034   -0.637066
   18   0   1  0  0.907442   0.550999   -0.751102    0.000000  180.000000   0.751102   0.760870  0.120757    0.080889
   19   0   1  0  0.957285   0.522311    4.386231    0.000000    0.000000   4.386231   4.324685  0.054979   -1.119441
   20   0   1  0  1.007132   0.496459    2.975244    0.000000    0.000000   2.975244   3.072932  0.054979    1.776815
   21   0   1  0  1.056983   0.473045   -0.697634    0.000000  180.000000   0.697634   0.821739  0.140393    0.883988
   22   0   1  0  1.106838   0.451737   -0.870903    0.000000  180.000000   0.870903   1.075035  0.129593    1.575175
   23   0   1  0  1.156696   0.432266    0.709200    0.000000    0.000000   0.709200   1.119215  0.137447    2.983063
   24   0   1  0  1.206557   0.414402   -0.834860    0.000000  180.000000   0.834860   0.877700  0.197335    0.217091
  -25   1   1  0  1.243942   0.401948   -0.831910    0.334460  158.097947   0.896626   1.119215  0.124684    1.785216
  -24   1   1  0  1.194261   0.418669    0.048955   -0.938975  272.984519   0.940251   1.161431  0.107994    2.048071
  -23   1   1  0  1.144599   0.436834   -0.478880   -0.101755  191.996123   0.489572   0.694109  0.131557    1.554750
  -22   1   1  0  1.094958   0.456639   -0.467225    1.751122  104.939323   1.812382   1.913464  0.053015    1.906670
  -21   1   1  0  1.045341   0.478313    0.297256   -0.383738  307.762492   0.485403   0.694109  0.117812    1.771523
  -20   1   1  0  0.995751   0.502134    0.641128   -1.451687  293.828334   1.586960   1.582609  0.054979   -0.079135
  -19   1   1  0  0.946193   0.528434    2.850788    1.096148   21.032105   3.054265   3.104348  0.037307    1.342450
  -18   1   1  0  0.896672   0.557618   -1.598723    2.947856  118.472484   3.353471   3.314446  0.033380   -1.169109
  -17   1   1  0  0.847194   0.590184   -1.975837   -2.149723  227.413509   2.919802   2.911922  0.033380   -0.236061
  -16   1   1  0  0.797768   0.626749    2.382731    1.300175   28.619786   2.714381   2.706732  0.035344   -0.216401
  -15   1   1  0  0.748404   0.668088    0.927883    0.415953   24.145811   1.016850   1.075035  0.053997    1.077568
  -14   1   1  0  0.699115   0.715190   -4.909374   -4.492071  222.458475   6.654371   6.687799  0.036325    0.920238
  -13   1   1  0  0.649918   0.769328    1.749784   -1.243851  324.592507   2.146837   2.151052  0.026508    0.159030
  -12   1   1  0  0.600836   0.832174    3.778817   -0.145226  357.799116   3.781606   3.802385  0.025526    0.814010
  -11   1   1  0  0.551899   0.905963   -6.408623    0.194058  178.265568   6.411560   6.482610  0.032398    2.193000
  -10   1   1  0  0.503149   0.993741   -8.815247    3.732705  157.050384   9.572966   9.654700  0.043198    1.892088
   -9   1   1  0  0.454648   1.099753    7.075034   -2.253131  342.335286   7.425140   7.553718  0.036325    3.539618
   -8   1   1  0  0.406483   1.230064   13.858052    6.112166   23.800127  15.146095  15.259609  0.060870    1.864882
   -7   1   1  0  0.358791   1.393570    9.318654   11.090758   49.962420  14.485932  14.545864  0.061851    0.968970
   -6   1   1  0  0.311788   1.603656   -4.131278  -16.883143  256.250002  17.381254  17.343901  0.070687   -0.528419
   -5   1   1  0  0.265840   1.880833  -16.799693   -0.318729  181.086903  16.802716  17.058207  0.067742    3.771526
   -4   1   1  0  0.221604   2.256276    2.841800    9.056988   72.579773   9.492358   9.954139  0.040252   11.472122
   -3   1   1  0  0.180345   2.772458  -35.327747  -16.670720  205.262037  39.063571  39.092011  0.217952    0.130485
   -2   1   1  0  0.144634   3.456999  -12.596805  -22.891127  241.176362  26.128206  26.345726  0.117812    1.846326
   -1   1   1  0  0.119549   4.182375   29.790164   28.157373   43.386001  40.991359  40.925952  0.192426   -0.339905
    0   1   1  0  0.112443   4.446686   16.505175  -10.090547  328.560196  19.345283  19.092429  0.087377   -2.893816
    1   1   1  0  0.126386   3.956137   11.533003  -29.915858  291.082385  32.061952  32.232403  0.143338    1.189154
    2   1   1  0  0.155826   3.208707    3.305681   69.187548   87.264571  69.266473  67.574062  0.300421   -5.633467
    3   1   1  0  0.193826   2.579632   11.330581   20.420802   60.976084  23.353612  23.157927  0.089341   -2.190316
    4   1   1  0  0.236292   2.116028   -1.251426  -30.783548  267.672069  30.808974  31.167185  0.128612    2.785215
    5   1   1  0  0.281207   1.778048   -5.894284   -3.713814  212.213815   6.966706   7.058907  0.032398    2.845847
    6   1   1  0  0.327566   1.526409    2.407916   -1.917878  321.463072   3.078362   3.057223  0.020617   -1.025309
    7   1   1  0  0.374834   1.333925   -5.931874   -1.790901  196.799665   6.196326   6.263675  0.030435    2.212913
    8   1   1  0  0.422705   1.182859   -5.483490   -3.037693  208.985172   6.268672   6.385415  0.030435    3.835831
    9   1   1  0  0.470996   1.061581    0.543835    0.388197   35.519738   0.668171   0.620477  0.046143   -1.033623
   10   1   1  0  0.519589   0.962299    0.593136    1.895742   72.626254   1.986366   2.036185  0.023562    2.114372
   11   1   1  0  0.568408   0.879651    2.608896    0.073997    1.624671   2.609945   2.652735  0.025526    1.676351
   12   1   1  0  0.617398   0.809851    3.534363    2.873040   39.107236   4.554787   4.563254  0.029453    0.287481
   13   1   1  0  0.666522   0.750163    5.113100   -0.841886  350.649986   5.181946   5.111081  0.032398   -2.187315
   14   1   1  0  0.715752   0.698566   -7.882155    2.107227  165.032489   8.158969   7.958206  0.045161   -4.445463
   15   1   1  0  0.765068   0.653537   -1.070464   -1.261531  229.683954   1.654495   1.613044  0.039271   -1.055536
   16   1   1  0  0.814454   0.613908    3.159384    0.326820    5.905914   3.176242   3.166200  0.032398   -0.309981
   17   1   1  0  0.863899   0.578772   -3.098073    0.237875  175.609360   3.107192   2.977700  0.034362   -3.768462
   18   1   1  0  0.913392   0.547410    2.091291   -3.554087  300.473348   4.123716   4.036045  0.034362   -2.551397
   19   1   1  0  0.962926   0.519251    1.455358    0.922527   32.369922   1.723114   1.810379  0.051052    1.709329
   20   1   1  0  1.012495   0.493829   -2.296025    0.629598  164.665719   2.380783   2.483871  0.046143    2.234112
   21   1   1  0  1.062095   0.470768   -1.731462   -1.010671  210.272529   2.004849   2.128472  0.045161    2.737363
   22   1   1  0  1.111721   0.449753    1.654993    0.688021   22.573840   1.792309   1.938990  0.050070    2.929511
   23   1   1  0  1.161369   0.430526    0.405904    1.673543   76.366659   1.722064   1.988079  0.065778    4.044103
   24   1   1  0  1.211038   0.412869   -0.094128   -0.749148  262.838465   0.755038   1.075035  0.111921    2.859120
  -24   2   1  0  1.207791   0.413979    0.525964    0.371811   35.257024   0.644113   0.760870  0.133520    0.874449
  -23   2   1  0  1.158708   0.431515   -0.380896    0.348269  137.562062   0.516113   1.029874  0.121739    4.220177
  -22   2   1  0  1.109699   0.450573   -0.838094   -3.435425  256.290128   3.536177   3.620758  0.038289    2.209014
  -21   2   1  0  1.060771   0.471355    0.958481   -0.730473  322.688433   1.205104   1.317532  0.069705    1.612896
  -20   2   1  0  1.011937   0.494102    1.367621   -0.215268  351.054840   1.384459   1.613044  0.062833    3.637961
  -19   2   1  0  0.963213   0.519096   -1.967390    1.081518  151.201426   2.245062   2.260028  0.042216    0.354522
  -18   2   1  0  0.914613   0.546679   -1.748044    1.973004  131.540324   2.635983   2.560449  0.035344   -2.137114
  -17   2   1  0  0.866161   0.577260    3.128035    2.254814   35.785581   3.856007   3.699299  0.032398   -4.836904
  -16   2   1  0  0.817883   0.611335    2.064301    1.463707   35.338821   2.530569   2.560449  0.034362    0.869579
  -15   2   1  0  0.769809   0.649511   -3.467434   -2.176449  212.115787   4.093901   4.083170  0.031417   -0.341570
  -14   2   1  0  0.721983   0.692537    1.407348    0.760854   28.396967   1.599852   1.613044  0.036325    0.363140
  -13   2   1  0  0.674456   0.741338    0.397268   -1.543421  284.434292   1.593729   1.613044  0.029453    0.655796
  -12   2   1  0  0.627297   0.797071   -5.442614   -4.577390  220.064770   7.111578   7.147266  0.039271    0.908758
  -11   2   1  0  0.580595   0.861186   -0.154157    1.550789   95.676879   1.558432   1.613044  0.026508    2.060224
  -10   2   1  0  0.534469   0.935508    5.552195   -0.849040  351.305701   5.616737   5.605891  0.030435   -0.356363
   -9   2   1  0  0.489083   1.022321    2.739638   -6.988197  291.407059   7.506032   7.604770  0.036325    2.718144
   -8   2   1  0  0.444664   1.124444    0.323929    7.605086   87.561031   7.611982   7.730436  0.036325    3.260909
   -7   2   1  0  0.401533   1.245228   -0.034980    2.496727   90.802673   2.496972   2.483871  0.019635   -0.667187
   -6   2   1  0  0.360152   1.388303   -9.462172    5.599958  149.381856  10.995100  10.924125  0.048107   -1.475372
   -5   2   1  0  0.321199   1.556669    1.365568    6.614524   78.335169   6.754014   6.801684  0.031417    1.517349
   -4   2   1  0  0.285668   1.750283   -7.260619    5.435877  143.178553   9.070025   9.083311  0.038289    0.346992
   -3   2   1  0  0.254995   1.960824   -1.101400   -7.214717  261.320231   7.298302   7.340674  0.032398    1.307842
   -2   2   1  0  0.231121   2.163369   21.357875  -24.119246  311.525266  32.216406  31.923146  0.136466   -2.148967
   -1   2   1  0  0.216310   2.311499    7.785354    1.658579   12.026412   7.960064   7.969987  0.035344    0.280753
    0   2   1  0  0.212465   2.353328   -4.601239   -9.326916  243.741537  10.400132  10.343900  0.055961   -1.004848
    1   2   1  0  0.220162   2.271055  -13.700451    7.694098  150.681672  15.713100  15.495233  0.088359   -2.465691
    2   2   1  0  0.238285   2.098329   -2.642577    9.139334  106.126873   9.513708   9.659609  0.042216    3.456054
    3   2   1  0  0.264701   1.888926    5.760485  -12.813245  294.207383  14.048574  14.219918  0.060870    2.814937
    4   2   1  0  0.297206   1.682332    3.650649   -1.648051  335.703662   4.005410   4.024264  0.021599    0.872913
    5   2   1  0  0.334029   1.496876   -8.050226    1.775341  167.563453   8.243663   8.353858  0.038289    2.878000
    6   2   1  0  0.373895   1.337274    2.975943   15.828329   79.351913  16.105659  16.126510  0.066760    0.312330
    7   2   1  0  0.415930   1.202124    0.740570    7.639969   84.463407   7.675778   7.799159  0.036325    3.396560
    8   2   1  0  0.459540   1.088044   -4.159444  -12.760851  251.946440  13.421636  13.518936  0.056943    1.708743
    9   2   1  0  0.504316   0.991442    5.787829    1.152688   11.263492   5.901496   6.035905  0.030435    4.416302
   10   2   1  0  0.549973   0.909135    1.261325   -3.844179  288.165340   4.045819   4.094951  0.025526    1.924788
   11   2   1  0  0.596309   0.838491   -4.168384   -4.684942  228.339208   6.270893   6.270548  0.035344   -0.009778
   12   2   1  0  0.643178   0.777390    0.366168   -2.409380  278.641453   2.437045   2.424965  0.025526   -0.473235
   13   2   1  0  0.690470   0.724144   -0.521544    2.614949  101.279472   2.666452   2.540814  0.026508   -4.739690
   14   2   1  0  0.738105   0.677410   -2.199560    5.495254  111.814512   5.919112   5.800281  0.036325   -3.271278
   15   2   1  0  0.786020   0.636116    3.349300   -0.420995  352.835700   3.375656   3.358626  0.031417   -0.542058
   16   2   1  0  0.834166   0.599401   -0.349739    1.987991   99.977717   2.018520   2.059748  0.035344    1.166477
   17   2   1  0  0.882507   0.566568    0.240218   -1.402320  279.720454   1.422746   1.388219  0.052034   -0.663555
   18   2   1  0  0.931011   0.537050    2.480186    1.241769   26.596029   2.773682   2.724404  0.037307   -1.320863
   19   2   1  0  0.979655   0.510384   -2.547958   -0.639931  194.098476   2.627090   2.634082  0.042216    0.165611
   20   2   1  0  1.028419   0.486183   -2.104279   -2.501571  229.930023   3.268922   3.329173  0.039271    1.534259
   21   2   1  0  1.077285   0.464130    1.554284    0.059877    2.206161   1.555437   1.671950  0.060870    1.914132
   22   2   1  0  1.126242   0.443954    0.402215    0.096704   13.518962   0.413677   0.821739  0.140393    2.906575
   23   2   1  0  1.175277   0.425432   -0.491050   -0.741567  236.488347   0.889411   0.981767  0.107994    0.855195
   24   2   1  0  1.224382   0.408369    0.955024   -0.029517  358.229730   0.955480   1.241936  0.101122    2.832772
  -24   3   1  0  1.230009   0.406501    0.002610    0.062321   87.602101   0.062376   0.821739  0.193408    3.926224
  -23   3   1  0  1.181850   0.423066   -0.657044   -2.531828  255.451894   2.615695   2.634082  0.051052    0.360157
  -22   3   1  0  1.133840   0.440979   -0.031293    0.933528   91.919913   0.934052   1.075035  0.089341    1.578036
  -21   3   1  0  1.086001   0.460405    1.498785    1.593194   46.748901   2.187378   2.260028  0.054979    1.321417
  -20   3   1  0  1.038355   0.481531   -0.400892   -2.234693  259.829635   2.270367   2.322861  0.057924    0.906255
  -19   3   1  0  0.990930   0.504577   -0.186481    1.401294   97.580251   1.413648   1.520758  0.066760    1.604389
  -18   3   1  0  0.943759   0.529796    1.726292    0.374113   12.227755   1.766364   1.728892  0.050070   -0.748395
  -17   3   1  0  0.896883   0.557486    2.928144   -2.535275  319.113004   3.873196   3.802385  0.035344   -2.003514
  -16   3   1  0  0.850350   0.587993   -4.385942   -1.170318  194.940364   4.539398   4.434643  0.034362   -3.048582
  -15   3   1  0  0.804220   0.621720   -1.444800    1.277832  138.509311   1.928809   1.913464  0.037307   -0.411292
  -14   3   1  0  0.758566   0.659138    1.502247    0.820448   28.641031   1.711689   1.700421  0.039271   -0.286936
  -13   3   1  0  0.713481   0.700790   -6.283553    2.655495  157.090577   6.821634   6.823283  0.043198    0.038168
  -12   3   1  0  0.669077   0.747298    2.779904    3.802870   53.833140   4.710593   4.759608  0.030435    1.610484
  -11   3   1  0  0.625502   0.799358    7.483536    0.234827    1.797301   7.487219   7.553718  0.042216    1.575195
  -10   3   1  0  0.582941   0.857720   -6.352480   -8.085632  231.845040  10.282580  10.287940  0.048107    0.111416
   -8   3   1  0  0.501886   0.996242   11.884672    0.479393    2.309894  11.894337  11.883312  0.048107   -0.229188
   -7   3   1  0  0.464103   1.077347   -5.361220   -0.802757  188.515856   5.420987   5.404629  0.027489   -0.595056
   -6   3   1  0  0.428804   1.166035   -6.581129   -0.250028  182.175713   6.585877   6.644601  0.033380    1.759262
   -5   3   1  0  0.396651   1.260555    1.614386   -1.350652  320.082964   2.104876   2.105891  0.018654    0.054420
   -4   3   1  0  0.368469   1.356966    0.010896    6.903140   89.909563   6.903149   6.948949  0.034362    1.332887
   -3   3   1  0  0.345233   1.448299   -0.938175   -6.125177  261.291854   6.196609   6.170408  0.033380   -0.784945
   -2   3   1  0  0.327994   1.524418   -1.124379   12.953168   94.961032  13.001876  12.909258  0.062833   -1.474029
   -1   3   1  0  0.317731   1.573657   -2.995162    8.983077  108.439557   9.469248   9.375878  0.045161   -2.067487
    0   3   1  0  0.315126   1.586666   -3.690709  -11.821768  252.661841  12.384487  12.418375  0.072651    0.466443
    1   3   1  0  0.320366   1.560714    3.330918   -5.301105  302.142952   6.260729   6.270548  0.046143    0.212784
    2   3   1  0  0.333081   1.501137    5.613296   -4.270426  322.737218   7.053058   6.976438  0.046143   -1.660480
    3   3   1  0  0.352462   1.418592   13.954766  -15.039248  312.857927  20.516200  20.332401  0.093268   -1.970653
    4   3   1  0  0.377485   1.324556   -4.995467   -1.467300  196.368899   5.206502   5.341796  0.027489    4.921662
    5   3   1  0  0.407110   1.228169   -9.678716   18.591051  117.502008  20.959597  20.782050  0.087377   -2.031955
    6   3   1  0  0.440410   1.135307    9.391380    7.187622   37.428365  11.826239  12.007996  0.053997    3.366049
    7   3   1  0  0.476614   1.049066   -7.637418   -9.969584  232.545291  12.558772  12.713887  0.053997    2.872640
    8   3   1  0  0.515112   0.970663   -3.006763    4.769083  122.230193   5.637799   5.791445  0.031417    4.890612
    9   3   1  0  0.555426   0.900210    3.544616    1.717780   25.855595   3.938917   4.024264  0.026508    3.219700
   10   3   1  0  0.597188   0.837257   -2.963126   -9.622720  252.884822  10.068607  10.012063  0.052034   -1.086683
   11   3   1  0  0.640116   0.781109   -1.398536    2.780690  116.699917   3.112578   3.088640  0.024544   -0.975300
   12   3   1  0  0.683989   0.731006    3.041320    1.443652   25.392726   3.366565   3.271249  0.026508   -3.595799
   13   3   1  0  0.728637   0.686213    5.003976    1.606328   17.797167   5.255480   5.195513  0.036325   -1.650836
   14   3   1  0  0.773926   0.646056   -1.585509   -2.133657  233.384162   2.658257   2.689061  0.030435    1.012113
   15   3   1  0  0.819750   0.609942   -0.634793   -2.562344  256.085731   2.639805   2.634082  0.033380   -0.171463
   16   3   1  0  0.866024   0.577352   -0.098787    0.801170   97.029268   0.807237   0.877700  0.071669    0.983169
   17   3   1  0  0.912678   0.547838    0.467807    2.357753   78.777573   2.403714   2.384713  0.038289   -0.496265
   18   3   1  0  0.959659   0.521018   -1.786713    1.118408  147.955136   2.107885   2.105891  0.050070   -0.039829
   19   3   1  0  1.006920   0.496564   -2.778532   -1.711211  211.627621   3.263201   3.387097  0.042216    2.934818
   20   3   1  0  1.054423   0.474193    1.517003    1.438214   43.472801   2.090397   2.302244  0.046143    4.591106
   21   3   1  0  1.102137   0.453664    1.194959   -0.304953  345.683703   1.233258   1.422581  0.067742    2.794770
   22   3   1  0  1.150037   0.434769   -0.150945   -0.964782  261.107887   0.976518   1.119215  0.094250    1.514025
   23   3   1  0  1.198098   0.417328    0.642269   -0.088685  352.138263   0.648363   0.760870  0.152174    0.739328
  -23   4   1  0  1.213506   0.412029   -1.783514    0.981230  151.181869   2.035617   2.151052  0.076578    1.507428
  -22   4   1  0  1.166800   0.428522   -0.246242    1.770698   97.917073   1.787738   1.913464  0.065778    1.911370
  -21   4   1  0  1.120369   0.446282    0.224658   -0.972966  283.001742   0.998566   1.029874  0.098177    0.318889
  -19   4   1  0  1.028479   0.486155   -1.579628    0.950709  148.958096   1.843657   2.082328  0.055961    4.264973
  -18   4   1  0  0.983112   0.508589    2.182512   -1.428582  326.792903   2.608487   2.597756  0.046143   -0.232544
  -17   4   1  0  0.938204   0.532933    2.324038   -2.321039  315.036993   3.284567   3.256522  0.041234   -0.680126
  -16   4   1  0  0.893825   0.559394   -2.757370    0.633463  167.061681   2.829198   2.845162  0.037307    0.427891
  -15   4   1  0  0.850058   0.588195    2.834292    1.914479   34.037840   3.420298   3.400842  0.037307   -0.521517
  -14   4   1  0  0.807001   0.619578    1.402657    2.517276   60.872911   2.881688   2.911922  0.034362    0.879858
  -13   4   1  0  0.764776   0.653786   -2.312291   -0.557713  193.560447   2.378599   2.343479  0.037307   -0.941376
  -12   4   1  0  0.723528   0.691058   -0.485446   -0.506978  226.242894   0.701915   0.694109  0.090323   -0.086415
  -11   4   1  0  0.683434   0.731600   -4.664973   -3.666726  218.167779   5.933536   5.858206  0.038289   -1.967422
  -10   4   1  0  0.644708   0.775545   -2.265372   -1.078512  205.458475   2.509003   2.560449  0.026508    1.940795
   -9   4   1  0  0.607613   0.822892    5.288622    5.218410   44.617131   7.429759   7.450632  0.046143    0.452354
   -8   4   1  0  0.572466   0.873414   -2.770615   -1.216697  203.708359   3.025998   3.120057  0.024544    3.832224
   -7   4   1  0  0.539648   0.926530    2.407721   -0.912755  339.238546   2.574926   2.652735  0.021599    3.602475
   -6   4   1  0  0.509609   0.981145    3.848329   -2.082992  331.574572   4.375899   4.390463  0.027489    0.529824
   -5   4   1  0  0.482867   1.035483    1.033554    1.219763   49.724043   1.598767   1.520758  0.022581   -3.454705
   -4   4   1  0  0.459998   1.086962    4.172765   -1.206132  343.878138   4.343584   4.346284  0.028471    0.094836
   -3   4   1  0  0.441604   1.132237    0.568160    9.266816   86.491518   9.284217   9.219777  0.052034   -1.238436
   -2   4   1  0  0.428262   1.167509   -9.878934    1.190193  173.130239   9.950372   9.886397  0.059888   -1.068248
   -1   4   1  0  0.420454   1.189191   -6.006524  -13.331716  245.746342  14.622346  14.287660  0.074614   -4.485548
    0   4   1  0  0.418489   1.194775    7.903294    2.117687   15.000036   8.182094   8.072091  0.055961   -1.965716
    1   4   1  0  0.422449   1.183576  -11.421215    4.301599  159.362002  12.204422  11.874476  0.074614   -4.422027
    2   4   1  0  0.432170   1.156951   -2.934436   -6.009528  243.973872   6.687700   6.694671  0.051052    0.136545
    3   4   1  0  0.447278   1.117872   15.485407   -1.476490  354.553473  15.555637  15.370549  0.097195   -1.904300
    4   4   1  0  0.467251   1.070089   -2.756592   16.506526   99.480911  16.735118  16.591868  0.086396   -1.658081
    5   4   1  0  0.491495   1.017305   -0.120945   -0.823834  261.648244   0.832665   0.821739  0.035344   -0.309127
    6   4   1  0  0.519412   0.962626    4.988716  -10.271144  295.905945  11.418567  11.339412  0.054979   -1.439732
    7   4   1  0  0.550445   0.908356   -0.613375    0.739859  129.660213   0.961051   0.981767  0.034362    0.602875
    8   4   1  0  0.584097   0.856023   -1.035180    0.567577  151.264585   1.180568   1.317532  0.033380    4.103147
    9   4   1  0  0.619941   0.806529   -5.580896   -5.333626  223.702179   7.719713   7.667603  0.046143   -1.129312
   10   4   1  0  0.657619   0.760319    1.140054    2.994743   69.158911   3.204405   3.271249  0.028471    2.347771
   11   4   1  0  0.696833   0.717532   -2.427891    7.076481  108.936737   7.481393   7.321039  0.044180   -3.629599
   12   4   1  0  0.737339   0.678114    0.380516   -1.494953  284.280464   1.542620   1.552174  0.040252    0.237361
   13   4   1  0  0.778936   0.641902    2.096362   -1.978239  316.660550   2.882389   2.828472  0.035344   -1.525513
   14   4   1  0  0.821456   0.608675   -1.293031   -2.607464  243.623364   2.910464   2.911922  0.034362    0.042439
   15   4   1  0  0.864765   0.578192    1.824549    0.747713   22.284167   1.971815   1.963535  0.044180   -0.187419
   16   4   1  0  0.908749   0.550207    1.525085    1.655015   47.339658   2.250546   2.216831  0.041234   -0.817662
   17   4   1  0  0.953315   0.524485    1.853432    0.016047    0.496058   1.853501   1.988079  0.048107    2.797484
   18   4   1  0  0.998386   0.500809   -2.620703   -1.053783  201.905024   2.824631   2.928612  0.044180    2.353593
   19   4   1  0  1.043895   0.478976   -0.803663    0.019794  178.589103   0.803907   0.981767  0.098177    1.811639
   20   4   1  0  1.089787   0.458805    0.842062    0.389286   24.811162   0.927691   1.202665  0.092286    2.979576
   21   4   1  0  1.136017   0.440134   -1.012584   -0.191350  190.701118   1.030505   1.280225  0.086396    2.890422
   22   4   1  0  1.182545   0.422817   -0.774870    0.514323  146.425644   0.930028   1.202665  0.115849    2.353395
  -22   5   1  0  1.207856   0.413957    0.987517   -0.761083  322.378426   1.246771   1.352875  0.128612    0.824997
  -21   5   1  0  1.163065   0.429899   -0.369730   -0.165692  204.139243   0.405160   0.760870  0.177700    2.001744
  -20   5   1  0  1.118706   0.446945   -1.604750   -0.875214  208.607579   1.827901   1.963535  0.058906    2.302543
  -19   5   1  0  1.074832   0.465189   -1.331699   -0.462292  199.144162   1.409658   1.489341  0.071669    1.111813
  -18   5   1  0  1.031505   0.484729    2.266124   -2.355503  313.892072   3.268595   3.343899  0.047125    1.597981
  -17   5   1  0  0.988798   0.505665   -1.153856    0.897706  142.116905   1.461937   1.552174  0.064797    1.392616
  -16   5   1  0  0.946793   0.528098   -1.127213    3.635824  107.224979   3.806551   3.751333  0.043198   -1.278255
  -15   5   1  0  0.905589   0.552127    3.476740    0.902291   14.548571   3.591915   3.607013  0.040252    0.375091
  -14   5   1  0  0.865301   0.577834   -0.070534   -1.836022  267.799952   1.837377   1.888920  0.043198    1.193201
  -13   5   1  0  0.826061   0.605282   -2.028859    0.571674  164.263687   2.107861   2.082328  0.041234   -0.619216
  -12   5   1  0  0.788027   0.634496    2.303168    0.647667   15.706350   2.392500   2.404348  0.038289    0.309442
  -11   5   1  0  0.751382   0.665440    0.396522   -3.204502  277.053866   3.228942   3.226087  0.032398   -0.088097
  -10   5   1  0  0.716339   0.697993   -0.208022    3.624549   93.284745   3.630514   3.633521  0.034362    0.087509
   -9   5   1  0  0.683145   0.731909   -2.846499   -1.244386  203.613205   3.106614   3.120057  0.029453    0.456389
   -8   5   1  0  0.652082   0.766774    0.087095   -5.454828  270.914744   5.455524   5.422301  0.041234   -0.805709
   -7   5   1  0  0.623469   0.801964   -2.478649    2.151054  139.047468   3.281880   3.211361  0.028471   -2.476850
   -6   5   1  0  0.597658   0.836599   -1.386240    1.578179  131.295403   2.100550   2.128472  0.029453    0.947985
   -5   5   1  0  0.575025   0.869527    5.723213   -2.809388  333.854688   6.375565   6.362834  0.048107   -0.264638
   -4   5   1  0  0.555960   0.899345   -2.059577    8.873909  103.066636   9.109781   9.046004  0.063815   -0.999411
   -3   5   1  0  0.540840   0.924488    3.782197    2.858157   37.077862   4.740683   4.779243  0.044180    0.872802
   -2   5   1  0  0.530002   0.943393    3.139568  -11.900701  284.778700  12.307866  12.052175  0.096213   -2.657542
   -1   5   1  0  0.523713   0.954722    0.920922    2.861596   72.160723   3.006132   2.845162  0.035344   -4.554436
    0   5   1  0  0.522137   0.957604   -7.790295    4.594800  149.467439   9.044384   8.581628  0.084432   -5.480813
    1   5   1  0  0.525316   0.951809   -4.218469   -2.094537  206.405128   4.709837   4.667322  0.047125   -0.902188
    2   5   1  0  0.533165   0.937796    6.936422   -4.526596  326.872185   8.282754   7.933662  0.069705   -5.008112
    3   5   1  0  0.545483   0.916619   -0.377790    4.307646   95.012140   4.324181   4.188219  0.040252   -3.377729
    4   5   1  0  0.561976   0.889718   -5.622524    1.289853  167.079447   5.768578   5.715849  0.049088   -1.074159
    5   5   1  0  0.582289   0.858680   -1.555350   -7.688454  258.563583   7.844198   7.560590  0.060870   -4.659270
    6   5   1  0  0.606039   0.825030    4.303630    0.995089   13.019183   4.417175   4.434643  0.036325    0.480881
    7   5   1  0  0.632838   0.790092    3.987625    1.472293   20.264930   4.250742   4.256943  0.031417    0.197397
    8   5   1  0  0.662316   0.754927   -2.673117    3.683300  125.969879   4.551071   4.552455  0.034362    0.040268
    9   5   1  0  0.694133   0.720324    1.668554    0.933218   29.218174   1.911797   1.836887  0.031417   -2.384436
   10   5   1  0  0.727981   0.686831    2.408926    2.579697   46.960596   3.529555   3.540253  0.034362    0.311321
   11   5   1  0  0.763590   0.654801   -5.872695   -0.644921  186.266927   5.908000   5.898458  0.045161   -0.211296
   12   5   1  0  0.800727   0.624433    1.696334   -5.216389  288.014170   5.485277   5.422301  0.042216   -1.491765
   13   5   1  0  0.839187   0.595815   -0.300640   -0.989229  253.095272   1.033904   0.981767  0.068724   -0.758641
   14   5   1  0  0.878797   0.568960   -2.203667   -0.815705  200.312441   2.349793   2.322861  0.039271   -0.685784
   15   5   1  0  0.919409   0.543828    1.087785    2.098607   62.600646   2.363774   2.424965  0.044180    1.385061
   16   5   1  0  0.960895   0.520348    1.920787    0.880815   24.634766   2.113116   2.151052  0.051052    0.743091
   17   5   1  0  1.003147   0.498431   -0.701341   -0.190996  195.233955   0.726883   0.821739  0.117812    0.805151
   18   5   1  0  1.046072   0.477978   -0.970963    0.186078  169.151237   0.988632   1.075035  0.103086    0.838169
   19   5   1  0  1.089591   0.458888    1.919201    0.710682   20.319648   2.046558   2.195232  0.058906    2.523910
   20   5   1  0  1.133636   0.441059   -0.353978    0.181502  152.853589   0.397799   0.760870  0.164937    2.201273
  -19   6   1  0  1.128903   0.442908    0.867375    0.055520    3.662492   0.869150   1.029874  0.140393    1.144813
  -18   6   1  0  1.087732   0.459672    1.039761   -0.091364  354.978333   1.043767   1.202665  0.100140    1.586751
  -17   6   1  0  1.047320   0.477409   -1.031001    1.114208  132.778768   1.518032   1.552174  0.080505    0.424098
  -16   6   1  0  1.007758   0.496151   -0.977538   -2.143538  245.485146   2.355915   2.364096  0.060870    0.134389
  -15   6   1  0  0.969150   0.515916    0.994751   -1.988619  296.575229   2.223541   2.343479  0.053015    2.262321
  -14   6   1  0  0.931614   0.536703   -0.742033    0.011875  179.083181   0.742128   0.931697  0.093268    2.032521
  -13   6   1  0  0.895285   0.558481    0.738768    1.934601   69.099588   2.070859   2.105891  0.048107    0.728205
  -12   6   1  0  0.860317   0.581181    0.014577    1.136432   89.265123   1.136526   1.202665  0.071669    0.922842
  -11   6   1  0  0.826882   0.604681    1.255106    1.124536   41.859353   1.685192   1.810379  0.053015    2.361326
   -9   6   1  0  0.765406   0.653248   -3.238411    0.252988  175.533072   3.248277   3.314446  0.045161    1.465174
   -8   6   1  0  0.737815   0.677677    0.162129    1.736934   84.667337   1.744484   1.728892  0.050070   -0.311399
   -7   6   1  0  0.712652   0.701605    0.711230   -2.726208  284.621776   2.817456   2.811782  0.039271   -0.144493
   -6   6   1  0  0.690184   0.724445    2.873965   -6.663496  293.330532   7.256849   7.045162  0.078541   -2.695231
   -5   6   1  0  0.670681   0.745511   -4.011288    5.229825  127.488292   6.591017   6.385415  0.064797   -3.173041
   -4   6   1  0  0.654409   0.764049    3.980955    0.255563    3.673143   3.989150   3.914306  0.048107   -1.555781
   -3   6   1  0  0.641613   0.779287    3.605171   -8.901664  292.047930   9.604003   9.061712  0.104067   -5.210962
   -2   6   1  0  0.632504   0.790509   -7.655468    6.728007  138.689380  10.191775   9.968865  0.164937   -1.351484
    0   6   1  0  0.625928   0.798814    5.355183    0.304056    3.249646   5.363808   4.967743  0.099158   -3.994264
    1   6   1  0  0.628582   0.795441    4.534923    0.888268   11.082377   4.621098   4.153857  0.051052   -9.152273
    2   6   1  0  0.635157   0.787207   -4.423571    0.417755  174.605074   4.443253   4.153857  0.052034   -5.561705
    3   6   1  0  0.645531   0.774556    2.132099   -1.117364  332.342415   2.407145   2.404348  0.044180   -0.063312
    4   6   1  0  0.659527   0.758119   -2.346688   -7.268173  252.106198   7.637622   7.379945  0.076578   -3.364909
    5   6   1  0  0.676919   0.738641   -1.855712   -0.770116  202.538339   2.009166   1.963535  0.044180   -1.032862
    6   6   1  0  0.697454   0.716893    4.081130    1.861156   24.514850   4.485479   4.412062  0.047125   -1.557918
    7   6   1  0  0.720862   0.693614    0.914234    0.263411   16.072859   0.951424   1.119215  0.064797    2.589493
    8   6   1  0  0.746874   0.669457   -3.181845    2.214605  145.161590   3.876675   3.927069  0.046143    1.092124
    9   6   1  0  0.775228   0.644971    0.495723    1.057690   64.888256   1.168097   1.241936  0.065778    1.122542
   10   6   1  0  0.805677   0.620596   -0.267606    1.122872  103.404826   1.154320   1.280225  0.067742    1.858595
   11   6   1  0  0.837991   0.596665   -0.924691   -2.521686  249.862244   2.685880   2.706732  0.053015    0.393325
   12   6   1  0  0.871964   0.573418    2.798594    2.698902   43.961107   3.887956   3.902525  0.046143    0.315730
   13   6   1  0  0.907410   0.551019   -1.158251   -0.894064  217.664857   1.463179   1.552174  0.071669    1.241746
   14   6   1  0  0.944163   0.529570    0.419157   -2.738412  278.702477   2.770305   2.861852  0.052034    1.759366
   15   6   1  0  0.982075   0.509126    0.322329    2.861606   83.573330   2.879702   2.977700  0.053015    1.848478
   16   6   1  0  1.021018   0.489707   -0.984892   -1.508508  236.859821   1.801558   1.938990  0.061851    2.221983
   17   6   1  0  1.060878   0.471308   -0.688415   -1.993113  250.945246   2.108653   2.128472  0.067742    0.292565
   18   6   1  0  1.101556   0.453903    0.656002    0.841549   52.062964   1.067025   1.161431  0.104067    0.907156
   19   6   1  0  1.142965   0.437459   -0.012478    1.089263   90.656339   1.089335   1.119215  0.111921    0.266973
   20   6   1  0  1.185027   0.421931    0.396664   -0.139798  340.585808   0.420578   0.821739  0.169846    2.361913
   21   6   1  0  1.227676   0.407274    0.731417    0.764571   46.269570   1.058083   1.241936  0.143338    1.282653
  -20   7   1  0  1.229425   0.406694    0.964016    0.676881   35.074497   1.177920   1.280225  0.305330    0.335062
  -18   7   1  0  1.150646   0.434539   -0.640726    0.991781  122.863926   1.180745   1.119215  0.120757   -0.509539
  -17   7   1  0  1.112521   0.449430   -0.656662   -0.829049  231.618430   1.057605   1.241936  0.120757    1.526454
  -16   7   1  0  1.075361   0.464960    0.328243   -1.616034  281.481525   1.649033   1.783871  0.083450    1.615796
  -15   7   1  0  1.039267   0.481109    1.189947    1.134198   43.625897   1.643892   1.756382  0.090323    1.245427
  -14   7   1  0  1.004355   0.497832    0.666512    0.337804   26.876984   0.747229   0.877700  0.148247    0.880095
  -13   7   1  0  0.970752   0.515064    0.314024   -1.704256  280.440148   1.732946   1.963535  0.073633    3.131617
  -12   7   1  0  0.938600   0.532708    0.746696   -0.559821  323.139984   0.933250   1.241936  0.105049    2.938492
  -11   7   1  0  0.908052   0.550629    0.741309    0.387220   27.580143   0.836348   1.029874  0.098177    1.971201
  -10   7   1  0  0.879276   0.568650   -5.518505    2.098815  159.177039   5.904145   5.923002  0.067742    0.278371
   -9   7   1  0  0.852450   0.586545    0.319312    0.875090   69.953458   0.931527   1.075035  0.085414    1.680152
   -8   7   1  0  0.827765   0.604036    2.963733   -0.046873  359.093914   2.964104   2.845162  0.053997   -2.202746
   -7   7   1  0  0.805417   0.620796   -1.418069   -3.015816  244.816582   3.332576   3.180926  0.053015   -2.860488
   -6   7   1  0  0.785607   0.636451    0.028864    2.648797   89.375661   2.648955   2.579103  0.061851   -1.129354
   -5   7   1  0  0.768529   0.650593    2.866465    3.309636   49.104275   4.378392   4.059608  0.058906   -5.411735
   -4   7   1  0  0.754370   0.662804   -1.593388   -7.854249  258.532066   8.014245   6.651474  0.109958  -12.393569
   -3   7   1  0  0.743297   0.672678   -2.330450    1.533564  146.652879   2.789770   2.776438  0.112903   -0.118080
   -2   7   1  0  0.735449   0.679857    2.352551    1.868441   38.457273   3.004258   3.196634  0.117812    1.632912
    0   7   1  0  0.729801   0.685118    3.563894   -0.037659  359.394592   3.564093   3.512763  0.120757   -0.425065
    1   7   1  0  0.732079   0.682986   -3.718340    0.574311  171.219843   3.762431   3.776859  0.132539    0.108858
    3   7   1  0  0.746683   0.669629    1.249876   -1.870406  303.752352   2.249580   1.988079  0.051052   -5.122262
    4   7   1  0  0.758815   0.658922   -1.887763   -0.315331  189.483102   1.913918   1.888920  0.060870   -0.410679
    5   7   1  0  0.773979   0.646012    0.463270    3.863681   83.162656   3.891355   3.633521  0.057924   -4.451236
    6   7   1  0  0.792001   0.631312    2.459759   -0.742127  343.211058   2.569274   2.444601  0.054979   -2.267658
    7   7   1  0  0.812691   0.615240    1.940935   -3.413301  299.624234   3.926557   3.865218  0.060870   -1.007722
    8   7   1  0  0.835850   0.598193   -3.253321    0.231763  175.925202   3.261566   3.226087  0.054979   -0.645313
    9   7   1  0  0.861280   0.580531    1.727148    0.139795    4.627425   1.732796   1.728892  0.066760   -0.058473
   10   7   1  0  0.888785   0.562566    0.097462   -1.944924  272.868742   1.947365   1.810379  0.066760   -2.051908
   11   7   1  0  0.918179   0.544556   -0.207484    1.394682   98.461720   1.410031   1.489341  0.067742    1.170768
   12   7   1  0  0.949287   0.526711    1.188994    2.802032   67.006895   3.043861   3.072932  0.062833    0.462669
   13   7   1  0  0.981946   0.509193   -2.341077   -2.963631  231.693546   3.776738   3.789622  0.063815    0.201899
   14   7   1  0  1.016006   0.492123   -0.931829    2.176758  113.174851   2.367822   2.464236  0.076578    1.259030
   15   7   1  0  1.051330   0.475588    0.105772    1.819760   86.673478   1.822832   1.913464  0.072651    1.247513
   16   7   1  0  1.087797   0.459645    0.694393   -2.528568  285.355953   2.622182   2.811782  0.068724    2.758863
   17   7   1  0  1.125294   0.444328   -0.089192   -0.554981  260.869985   0.562103   0.931697  0.145302    2.543637
   18   7   1  0  1.163723   0.429656    1.237429    0.065211    3.016614   1.239146   1.352875  0.120757    0.941800
   19   7   1  0  1.202993   0.415630    0.791159    0.120471    8.658037   0.800279   0.821739  0.181627    0.118155
  -18   8   1  0  1.219211   0.410101    0.391766   -0.270099  325.416058   0.475851   1.489341  0.214025    4.735373
  -17   8   1  0  1.183298   0.422548   -0.976913   -0.682821  214.951935   1.191891   1.317532  0.226788    0.554001
  -16   8   1  0  1.148429   0.435377   -0.029565    0.959253   91.765333   0.959709   1.422581  0.152174    3.041731
  -15   8   1  0  1.114704   0.448550    0.167360    1.160759   81.795572   1.172762   1.119215  0.146283   -0.366052
  -14   8   1  0  1.082228   0.462010    0.000751   -2.866607  270.015004   2.866607   2.759748  0.069705   -1.533008
  -12   8   1  0  1.021499   0.489477    0.787349    2.694145   73.709289   2.806838   2.670407  0.070687   -1.930061
  -11   8   1  0  0.993503   0.503270   -1.204421   -1.006965  219.897555   1.569907   1.582609  0.109958    0.115512
  -10   8   1  0  0.967272   0.516918    0.611766   -1.832006  288.465818   1.931451   1.756382  0.090323   -1.938269
   -9   8   1  0  0.942953   0.530249    3.954582    1.819695   24.709453   4.353160   3.927069  0.073633   -5.786724
   -8   8   1  0  0.920698   0.543066   -1.251522   -0.284037  192.786884   1.283349   1.241936  0.108976   -0.380019
   -7   8   1  0  0.900659   0.555149   -2.590151   -3.293905  231.820381   4.190309   4.142076  0.105049   -0.459147
   -6   8   1  0  0.882988   0.566259    0.706500    5.476063   82.648535   5.521450   5.350632  0.115849   -1.474495
   -5   8   1  0  0.867829   0.576151   -4.111149   -1.600143  201.266998   4.411576   4.573072  0.152174    1.061258
   -4   8   1  0  0.855315   0.584580   -1.125894   -2.966393  249.215758   3.172873   3.135765  0.114867   -0.323057
    1   8   1  0  0.835721   0.598286   -2.280840    3.210625  125.390133   3.938317   4.071389  0.132539    1.004024
    2   8   1  0  0.840677   0.594759    1.774019   -0.682977  338.943863   1.900947   2.036185  0.104067    1.299525
    3   8   1  0  0.848543   0.589246   -0.873949   -1.559144  240.728021   1.787377   1.888920  0.119776    0.847779
    4   8   1  0  0.859238   0.581911   -2.873912    0.397946  172.116468   2.901333   3.196634  0.124684    2.368393
    5   8   1  0  0.872659   0.572962   -0.025008    2.455021   90.583631   2.455149   2.689061  0.102104    2.290924
    6   8   1  0  0.888682   0.562631    2.447036   -2.035705  320.242708   3.183093   3.343899  0.102104    1.574934
    7   8   1  0  0.907169   0.551165   -2.849034   -1.016190  199.630242   3.024837   2.759748  0.066760   -3.970761
    8   8   1  0  0.927974   0.538808   -0.954007    1.855885  117.205172   2.086729   1.988079  0.079523   -1.240517
    9   8   1  0  0.950943   0.525794    3.707108   -0.352656  354.565822   3.723845   3.485274  0.071669   -3.328785
   10   8   1  0  0.975924   0.512335   -0.456139   -0.832040  241.267665   0.948869   0.877700  0.159046   -0.447474
   11   8   1  0  1.002768   0.498620    2.354832    0.679432   16.094269   2.450890   2.195232  0.081487   -3.137420
   12   8   1  0  1.031327   0.484812   -1.007729    0.312971  162.746755   1.055210   1.029874  0.159046   -0.159301
   13   8   1  0  1.061465   0.471047   -2.524182   -1.157113  204.627237   2.776762   2.706732  0.074614   -0.938549
   14   8   1  0  1.093049   0.457436    0.867079    1.290830   56.109865   1.555013   1.613044  0.105049    0.552411
   16   8   1  0  1.160083   0.431004   -1.006733   -0.612593  211.320338   1.178466   1.161431  0.169846   -0.100299
  -13   9   1  0  1.135343   0.440395   -1.090047    1.282185  130.369465   1.682914   1.938990  0.176718    1.449065
  -12   9   1  0  1.107978   0.451273   -0.701422   -1.395738  243.318367   1.562075   1.552174  0.183590   -0.053928
  -11   9   1  0  1.082221   0.462013    1.851933   -0.686215  339.668320   1.974980   1.836887  0.152174   -0.907471
  -10   9   1  0  1.058192   0.472504    0.774123    1.395285   60.977909   1.595646   2.011641  0.179663    2.315412
   -9   9   1  0  1.036009   0.482621    0.144289    1.091460   82.469270   1.100956   1.241936  0.260168    0.541878
   -8   9   1  0  1.015795   0.492225   -0.719643   -2.013561  250.333207   2.138297   2.597756  0.158065    2.906781
   -7   9   1  0  0.997668   0.501169    0.097941    2.122006   87.357390   2.124266   2.364096  0.144320    1.661797
   -6   9   1  0  0.981744   0.509298   -0.617949    1.195794  117.328499   1.346025   1.642497  0.161010    1.841328
    3   9   1  0  0.950883   0.525827   -1.012483    0.297097  163.646516   1.055172   0.981767  0.161992   -0.453139
    5   9   1  0  0.972465   0.514157    1.313649    0.967155   36.361843   1.631276   1.613044  0.163955   -0.111204
    6   9   1  0  0.986869   0.506653   -1.423264   -1.309793  222.622553   1.934228   2.238429  0.153156    1.986221
    7   9   1  0  1.003549   0.498232   -2.102734    0.092936  177.469305   2.104787   2.302244  0.159046    1.241508
    8   9   1  0  1.022394   0.489048    0.944388   -1.696815  299.098784   1.941920   1.963535  0.181627    0.119008
    9   9   1  0  1.043287   0.479255    0.544833    0.747569   53.915201   0.925042   1.075035  0.232679    0.644635
   12   9   1  0  1.117045   0.447609   -1.019432    0.753789  143.520039   1.267848   1.455961  0.221879    0.847814
   13   9   1  0  1.144929   0.436708    1.675265    0.352260   11.874667   1.711899   1.642497  0.208135   -0.333451
  -12  10   1  0  1.197261   0.417620    1.761396   -0.213931  353.075042   1.774340   1.642497  0.252314   -0.522536
  -10  10   1  0  1.151343   0.434276   -1.447559   -0.525896  199.966006   1.540127   1.280225  0.274895   -0.945463
   -9  10   1  0  1.130989   0.442091    1.071950   -0.069487  356.291120   1.074199   1.202665  0.272931    0.470688
   -8  10   1  0  1.112501   0.449438   -0.542728    0.406117  143.192929   0.677854   1.388219  0.246424    2.882701
    7  10   1  0  1.101331   0.453996   -0.580804   -1.597281  250.017704   1.699600   2.059748  0.165919    2.170631
   10  10   1  0  1.158621   0.431547   -1.095007   -2.158121  243.097262   2.420027   2.195232  0.166900   -1.346881
  -25   0   2  0  1.233278   0.405424    0.484966    0.000000    0.000000   0.484966   0.877700  0.208135    1.886920
  -24   0   2  0  1.183505   0.422474    1.151593    0.000000    0.000000   1.151593   1.422581  0.111921    2.421228
  -23   0   2  0  1.133742   0.441017   -0.102250    0.000000  180.000000   0.102250   0.760870  0.177700    3.706359
  -22   0   2  0  1.083992   0.461258    1.139482    0.000000    0.000000   1.139482   1.280225  0.098177    1.433565
  -21   0   2  0  1.034255   0.483440    1.503215    0.000000    0.000000   1.503215   1.700421  0.082468    2.391295
  -20   0   2  0  0.984533   0.507855   -5.768279    0.000000  180.000000   5.768279   5.766901  0.067742   -0.020335
  -18   0   2  0  0.885148   0.564877    8.109072    0.000000    0.000000   8.109072   7.975878  0.068724   -1.938118
  -17   0   2  0  0.835492   0.598450   -4.699040    0.000000  180.000000   4.699040   4.594671  0.051052   -2.044369
  -16   0   2  0  0.785865   0.636242   -5.485529    0.000000  180.000000   5.485529   5.466480  0.049088   -0.388049
  -14   0   2  0  0.686726   0.728093    3.696032    0.000000    0.000000   3.696032   3.789622  0.038289    2.444310
  -13   0   2  0  0.637232   0.784644   -7.919740    0.000000  180.000000   7.919740   8.000422  0.059888    1.347219
  -12   0   2  0  0.587806   0.850621   13.294466    0.000000    0.000000  13.294466  13.299020  0.100140    0.045479
  -11   0   2  0  0.538465   0.928565    4.611883    0.000000    0.000000   4.611883   4.677139  0.039271    1.661709
  -10   0   2  0  0.489236   1.022001    3.110229    0.000000    0.000000   3.110229   3.285975  0.030435    5.774526
   -9   0   2  0  0.440157   1.135958   -1.183823    0.000000  180.000000   1.183823   1.352875  0.035344    4.783116
   -8   0   2  0  0.391284   1.277845  -21.479812    0.000000  180.000000  21.479812  21.656805  0.116830    1.514962
   -7   0   2  0  0.342704   1.458986    8.220078    0.000000    0.000000   8.220078   8.808416  0.056943   10.332151
   -6   0   2  0  0.294563   1.697430  -19.120689    0.000000  180.000000  19.120689  19.077702  0.108976   -0.394458
   -5   0   2  0  0.247118   2.023326    4.062572    0.000000    0.000000   4.062572   3.963395  0.030435   -3.258692
   -4   0   2  0  0.200862   2.489270    6.594630    0.000000    0.000000   6.594630   6.687799  0.042216    2.206947
   -3   0   2  0  0.156851   3.187730   36.844591    0.000000    0.000000  36.844591  37.591870  0.258205    2.894135
   -2   0   2  0  0.117633   4.250494   -4.792098    0.000000  180.000000   4.792098   4.541656  0.039271   -6.377327
   -1   0   2  0  0.089729   5.572332   28.535465    0.000000    0.000000  28.535465  28.695095  0.180645    0.883664
    0   0   2  0  0.085108   5.874862  -11.453136    0.000000  180.000000  11.453136  11.571109  0.074614    1.581114
    1   0   2  0  0.106836   4.680052   -1.554300    0.000000  180.000000   1.554300   1.422581  0.070687   -1.863411
    2   0   2  0  0.143398   3.486793    8.643432    0.000000    0.000000   8.643432   9.125527  0.064797    7.440129
    3   0   2  0  0.186254   2.684507  -18.588752    0.000000  180.000000  18.588752  18.677141  0.101122    0.874084
    4   0   2  0  0.231941   2.155724  -27.517751    0.000000  180.000000  27.517751  27.634786  0.149229    0.784268
    5   0   2  0  0.279071   1.791656  -19.916317    0.000000  180.000000  19.916317  19.865080  0.111921   -0.457799
    6   0   2  0  0.327022   1.528947   22.390235    0.000000    0.000000  22.390235  22.237030  0.129593   -1.182202
    8   0   2  0  0.424270   1.178496   20.370052    0.000000    0.000000  20.370052  20.512064  0.111921    1.268854
    9   0   2  0  0.473289   1.056436   -9.149609    0.000000  180.000000   9.149609   9.293409  0.057924    2.482564
   10   0   2  0  0.522474   0.956985   -1.387567    0.000000  180.000000   1.387567   1.489341  0.042216    2.410798
   12   0   2  0  0.621183   0.804916   -2.283100    0.000000  180.000000   2.283100   2.238429  0.038289   -1.166667
   13   0   2  0  0.670656   0.745538    2.244631    0.000000    0.000000   2.244631   2.302244  0.040252    1.431293
   14   0   2  0  0.720188   0.694263   -2.998081    0.000000  180.000000   2.998081   2.928612  0.041234   -1.684747
   15   0   2  0  0.769766   0.649548    2.423090    0.000000    0.000000   2.423090   2.384713  0.046143   -0.831711
   16   0   2  0  0.819382   0.610216   -1.735065    0.000000  180.000000   1.735065   1.728892  0.055961   -0.110305
   18   0   2  0  0.918704   0.544245   -2.086051    0.000000  180.000000   2.086051   2.082328  0.055961   -0.066517
   19   0   2  0  0.968400   0.516315    1.257657    0.000000    0.000000   1.257657   1.317532  0.099158    0.603827
   20   0   2  0  1.018116   0.491103    2.898020    0.000000    0.000000   2.898020   2.945302  0.060870    0.776780
   21   0   2  0  1.067848   0.468231    1.044684    0.000000    0.000000   1.044684   1.241936  0.105049    1.877705
   22   0   2  0  1.117595   0.447389   -1.660058    0.000000  180.000000   1.660058   1.810379  0.074614    2.014643
   23   0   2  0  1.167354   0.428319    0.354047    0.000000    0.000000   0.354047   0.981767  0.147265    4.262520
  -24   1   2  0  1.188073   0.420850   -0.614823   -0.293465  205.515925   0.681270   0.821739  0.122721    1.144621
  -23   1   2  0  1.138510   0.439171    0.415678   -0.435993  313.633555   0.602394   0.760870  0.126648    1.251309
  -22   1   2  0  1.088977   0.459147   -0.076177    1.492900   92.921054   1.494842   1.582609  0.057924    1.515193
  -21   1   2  0  1.039478   0.481010   -0.856789    1.070987  128.659780   1.371533   1.582609  0.063815    3.307635
  -20   1   2  0  0.990019   0.505041    1.675796   -0.665344  338.345343   1.803046   1.888920  0.046143    1.861050
  -19   1   2  0  0.940606   0.531572    6.554384    0.631309    5.501676   6.584717   6.369706  0.043198   -4.977356
  -18   1   2  0  0.891246   0.561012   -3.695782    2.555780  145.334603   4.493419   4.434643  0.037307   -1.575456
  -17   1   2  0  0.841949   0.593860   -4.328055   -4.694817  227.327679   6.385403   6.340253  0.041234   -1.094956
  -16   1   2  0  0.792727   0.630734   -0.385841    0.847406  114.480717   0.931112   1.075035  0.057924    2.484674
  -15   1   2  0  0.743593   0.672411   -0.845014    0.190562  167.291596   0.866235   0.877700  0.059888    0.191449
  -14   1   2  0  0.694568   0.719872   -3.454889   -3.555905  225.825499   4.957894   4.879384  0.029453   -2.665621
  -13   1   2  0  0.645676   0.774382    3.802095    1.117846   16.383755   3.963018   4.036045  0.027489    2.656574
  -12   1   2  0  0.596949   0.837593    7.611786    0.240719    1.811348   7.615591   7.648949  0.041234    0.808985
  -11   1   2  0  0.548432   0.911691   -7.052123    1.099931  171.134915   7.137386   7.214026  0.037307    2.054299
  -10   1   2  0  0.500185   0.999630    8.139894   -1.191006  351.675717   8.226565   8.428472  0.038289    5.273264
   -9   1   2  0  0.452295   1.105473   -9.179843   16.446175  119.169160  18.834706  18.895094  0.074614    0.809324
   -8   1   2  0  0.404890   1.234905    3.576318   -8.010392  294.058838   8.772481   8.906593  0.038289    3.502625
   -7   1   2  0  0.358160   1.396024    2.420596   -4.232704  299.764354   4.875968   5.063956  0.026508    7.091803
   -6   1   2  0  0.312410   1.600461    7.360093   -5.217732  324.666335   9.021957   8.938991  0.040252   -2.061124
   -5   1   2  0  0.268142   1.864687   -4.228443   -2.805598  213.564516   5.074555   5.111081  0.025526    1.430914
   -4   1   2  0  0.226226   2.210179  -19.123348    5.750085  163.264807  19.969124  19.901405  0.071669   -0.944889
   -3   1   2  0  0.188242   2.656157    7.414670   -3.776332  333.010003   8.320938   8.400001  0.033380    2.368566
   -2   1   2  0  0.157068   3.183342   -4.918094  -13.519007  250.009067  14.385799  14.782470  0.067742    5.855627
   -1   1   2  0  0.137419   3.638512  -13.092172   -8.255191  212.233237  15.477505  15.376440  0.065778   -1.536446
    0   1   2  0  0.134447   3.718930    9.297718   26.721014   70.814389  28.292404  28.001967  0.128612   -2.258248
    1   1   2  0  0.149153   3.352260   50.978449   -6.691199  352.522363  51.415702  51.028338  0.232679   -1.664801
    2   1   2  0  0.177188   2.821857  -39.507051   19.263111  154.006755  43.953094  44.008701  0.244460    0.227470
    3   1   2  0  0.213362   2.343440   -1.351243   -1.923925  234.918238   2.351031   2.322861  0.016690   -1.687779
    4   1   2  0  0.254223   1.966781   10.016658   11.955317   50.042337  15.596892  15.845724  0.063815    3.899286
    5   1   2  0  0.297848   1.678708    6.599634  -10.202019  302.898622  12.150570  12.360450  0.052034    4.033545
    6   1   2  0  0.343186   1.456938  -10.866009   -3.601758  198.338819  11.447393  11.620198  0.051052    3.384884
    7   1   2  0  0.389638   1.283243    8.416211   -9.198330  312.457629  12.467634  12.637309  0.051052    3.323574
    8   1   2  0  0.436849   1.144560   -5.606716   -0.407058  184.152492   5.621473   5.715849  0.029453    3.204307
    9   1   2  0  0.484598   1.031783  -15.687944    6.464452  157.605158  16.967638  17.044462  0.067742    1.134076
   10   1   2  0  0.532740   0.938544   10.941127   -6.913945  327.710284  12.942600  12.923985  0.055961   -0.332641
   11   1   2  0  0.581177   0.860323    1.869996    9.678874   79.064964   9.857864   9.773494  0.045161   -1.868208
   12   1   2  0  0.629842   0.793850    6.136664    1.764219   16.039323   6.385226   6.369706  0.035344   -0.439104
   13   1   2  0  0.678684   0.736719   -0.244459   -2.294729  263.919179   2.307713   2.322861  0.029453    0.514321
   14   1   2  0  0.727670   0.687125    1.756484   -1.705254  315.847849   2.448087   2.404348  0.030435   -1.437132
   15   1   2  0  0.776770   0.643691   -1.999582    2.813320  125.403510   3.451535   3.415568  0.029453   -1.221150
   16   1   2  0  0.825966   0.605352   -4.120850   -0.527539  187.295161   4.154480   4.083170  0.033380   -2.136303
   17   1   2  0  0.875240   0.571272   -2.148446   -3.162712  235.811534   3.823423   3.776859  0.033380   -1.394974
   18   1   2  0  0.924581   0.540786    0.692066   -1.010179  304.414743   1.224506   1.317532  0.058906    1.579217
   19   1   2  0  0.973977   0.513359    1.916945   -0.326346  350.338427   1.944525   1.938990  0.050070   -0.110540
   20   1   2  0  1.023422   0.488557   -0.010875    1.554673   90.400789   1.554711   1.700421  0.064797    2.248733
   21   1   2  0  1.072908   0.466023    0.023024    0.610417   87.839945   0.610851   0.821739  0.117812    1.790035
   23   1   2  0  1.171984   0.426627    0.934324    0.764368   39.286493   1.207154   1.388219  0.079523    2.276889
  -24   2   2  0  1.201671   0.416087    0.588195   -0.318530  331.562748   0.668906   0.931697  0.123703    2.124375
  -23   2   2  0  1.152693   0.433767   -0.718436    0.408157  150.398303   0.826283   1.075035  0.094250    2.639294
  -22   2   2  0  1.103797   0.452982   -0.063222   -0.488738  262.629234   0.492810   0.760870  0.120757    2.219817
  -21   2   2  0  1.054994   0.473936    1.757115   -1.649182  316.814882   2.409825   2.464236  0.043198    1.259584
  -20   2   2  0  1.006298   0.496871    0.411131   -0.645994  302.473992   0.765726   0.877700  0.093268    1.200561
  -19   2   2  0  0.957725   0.522070   -2.107502    2.716617  127.803658   3.438251   3.400842  0.037307   -1.002739
  -18   2   2  0  0.909295   0.549876   -1.801414   -0.037403  181.189469   1.801802   1.810379  0.045161    0.189909
  -17   2   2  0  0.861032   0.580698    2.057793   -0.168908  355.307567   2.064714   2.128472  0.038289    1.665173
  -16   2   2  0  0.812966   0.615032   -0.924261    6.246184   98.417101   6.314196   6.232259  0.040252   -2.035580
  -15   2   2  0  0.765133   0.653481    0.276066   -4.105093  273.847329   4.114365   4.142076  0.031417    0.882048
  -14   2   2  0  0.717581   0.696785    2.986876   -0.139572  357.324607   2.990135   3.041515  0.030435    1.688203
  -13   2   2  0  0.670369   0.745857    2.481307   -4.138674  300.944434   4.825506   4.769426  0.030435   -1.842642
  -12   2   2  0  0.623575   0.801828   -4.220435    3.024337  144.374856   5.192176   5.204349  0.030435    0.399969
  -11   2   2  0  0.577300   0.866101   -2.354278   -8.036392  253.671945   8.374140   8.353858  0.041234   -0.491877
  -10   2   2  0  0.531679   0.940417   -0.515617    2.006976  104.408392   2.072152   2.216831  0.021599    6.698438
   -9   2   2  0  0.486897   1.026911   -3.386023    7.687792  113.770685   8.400434   8.400001  0.038289   -0.011315
   -8   2   2  0  0.443208   1.128138    6.969894  -12.668129  298.819209  14.458939  14.485977  0.058906    0.458998
   -7   2   2  0  0.400969   1.246978    7.320230    7.065486   43.985507  10.173832  10.155401  0.042216   -0.436582
   -6   2   2  0  0.360691   1.386229   -3.742082    9.244091  112.038498   9.972782   9.987519  0.043198    0.341137
   -5   2   2  0  0.323106   1.547478  -15.870612   26.909748  120.530908  31.241172  31.039555  0.119776   -1.683289
   -4   2   2  0  0.289268   1.728500   10.051191  -26.069477  291.084344  27.940008  28.098180  0.111921    1.413241
   -3   2   2  0  0.260639   1.918359    7.972438  -12.585720  302.352258  14.898326  14.992569  0.060870    1.548268
   -2   2   2  0  0.239099   2.091187  -16.984278  -15.723671  222.792840  23.145184  23.068586  0.094250   -0.812707
   -1   2   2  0  0.226676   2.205795    4.000981    3.129409   38.031111   5.079473   5.111081  0.025526    1.238253
    0   2   2  0  0.224887   2.223343   20.974951  -15.539215  323.467239  26.103942  25.828334  0.107994   -2.552052
    1   2   2  0  0.233976   2.136976  -30.605005   11.337341  159.673317  32.637426  32.523006  0.160028   -0.715004
    2   2   2  0  0.252772   1.978069   -4.268446   20.034332  102.027406  20.483995  20.213607  0.084432   -3.202439
    3   2   2  0  0.279323   1.790045   33.612488    5.062613    8.565337  33.991608  34.303932  0.150210    2.079242
    4   2   2  0  0.311652   1.604353  -10.596147    2.590136  166.263903  10.908123  10.790604  0.048107   -2.442869
    5   2   2  0  0.348154   1.436145  -12.578514   -6.428214  207.069177  14.125896  14.169848  0.059888    0.733898
    6   2   2  0  0.387652   1.289816   13.248218   10.609613   38.688905  16.972895  17.053298  0.070687    1.137448
    7   2   2  0  0.429320   1.164633   -0.532764  -16.254041  268.122670  16.262770  16.164799  0.064797   -1.511979
    8   2   2  0  0.472584   1.058014  -14.628755    8.782044  149.022448  17.062378  17.035626  0.067742   -0.394910
    9   2   2  0  0.517043   0.967038    7.010390   -7.593617  312.713044  10.334824  10.381208  0.046143    1.005213
   10   2   2  0  0.562414   0.889024    4.309387   -1.064650  346.122748   4.438952   4.401263  0.026508   -1.421809
   11   2   2  0  0.608494   0.821701    0.607087    1.312746   65.181544   1.446325   1.388219  0.031417   -1.849543
   12   2   2  0  0.655132   0.763204    0.727694   -0.614136  319.837353   0.952209   1.029874  0.042216    1.839709
   13   2   2  0  0.702218   0.712029   -1.565185    0.979743  147.955097   1.846537   1.862413  0.031417    0.505316
   14   2   2  0  0.749667   0.666963   -1.578253    0.999101  147.664443   1.867909   1.888920  0.035344    0.594484
   15   2   2  0  0.797414   0.627027   -1.886116    6.909582  105.268119   7.162385   6.962694  0.042216   -4.730228
   16   2   2  0  0.845409   0.591429   -0.027993   -3.990084  269.598041   3.990183   3.852455  0.032398   -4.251077
   17   2   2  0  0.893612   0.559527    2.380631   -2.368953  315.140877   3.358474   3.314446  0.036325   -1.212026
   18   2   2  0  0.941991   0.530791    1.405853    0.346660   13.851864   1.447962   1.582609  0.052034    2.587682
   19   2   2  0  0.990520   0.504785   -1.624554    1.338698  140.510104   2.105062   2.195232  0.046143    1.954130
   20   2   2  0  1.039178   0.481150    0.365712   -1.216302  286.734743   1.270093   1.422581  0.067742    2.251008
   21   2   2  0  1.087948   0.459581   -0.364811   -0.965388  249.298881   1.032018   1.202665  0.092286    1.849106
   23   2   2  0  1.185768   0.421668    0.484348    0.382998   38.335171   0.617479   0.760870  0.145302    0.986850
   24   2   2  0  1.234795   0.404925   -0.115695   -0.569015  258.507030   0.580658   0.877700  0.154137    1.927126
  -23   3   2  0  1.175953   0.425187    0.567347   -0.429186  322.893254   0.711396   0.931697  0.108976    2.021558
  -22   3   2  0  1.128065   0.443237    0.261738   -1.680821  278.851048   1.701078   1.810379  0.060870    1.795665
  -21   3   2  0  1.080359   0.462809   -0.410171   -0.258343  212.204383   0.484749   0.694109  0.131557    1.591408
  -20   3   2  0  1.032860   0.484093    0.835723   -1.172341  305.483803   1.439727   1.520758  0.066760    1.213749
  -19   3   2  0  0.985597   0.507307    0.438185    1.003594   66.413170   1.095083   1.202665  0.071669    1.501091
  -17   3   2  0  0.891930   0.560582    2.084870    1.936003   42.879663   2.845135   2.828472  0.035344   -0.471454
  -16   3   2  0  0.845622   0.591281   -3.604034   -2.201864  211.422610   4.223419   4.153857  0.036325   -1.914946
  -15   3   2  0  0.799745   0.625199    0.472027    1.854629   75.720662   1.913755   1.938990  0.037307    0.676435
  -14   3   2  0  0.754378   0.662798    1.437573    2.616674   61.216069   2.985566   3.025807  0.033380    1.205542
  -13   3   2  0  0.709618   0.704604   -4.036964   -1.309767  197.975322   4.244122   4.234362  0.029453   -0.331352
  -12   3   2  0  0.665589   0.751214   -2.049644    3.227669  122.416479   3.823465   3.852455  0.027489    1.054565
  -11   3   2  0  0.622445   0.803283    1.458129   -8.734835  279.477146   8.855704   8.965499  0.047125    2.329887
  -10   3   2  0  0.580384   0.861498    7.114202    3.583378   26.734105   7.965706   7.909117  0.039271   -1.440977
   -9   3   2  0  0.539659   0.926511   -0.576419   -7.541110  265.628986   7.563108   7.648949  0.037307    2.300933
   -8   3   2  0  0.500596   0.998809    5.912974    2.848826   25.724415   6.563465   6.666200  0.032398    3.171010
   -7   3   2  0  0.463616   1.078479   -4.729795    3.083131  146.901561   5.645941   5.656943  0.028471    0.386427
   -6   3   2  0  0.429256   1.164805   -4.146079    9.166026  114.338720  10.060119  10.141656  0.043198    1.887531
   -5   3   2  0  0.398197   1.255660   -2.019959   -0.732165  199.923826   2.148558   2.173633  0.017672    1.418927
   -4   3   2  0  0.371267   1.346739   -3.027969   -9.910192  253.009947  10.362457  10.408697  0.045161    1.023894
   -3   3   2  0  0.349422   1.430933   -1.625524    3.549153  114.607946   3.903693   3.999720  0.024544    3.912432
   -2   3   2  0  0.333663   1.498516   -3.660090   -1.675575  204.598118   4.025396   3.963395  0.024544   -2.526110
   -1   3   2  0  0.324877   1.539045    4.870285   12.904512   69.323021  13.792973  13.575878  0.066760   -3.251864
    0   3   2  0  0.323631   1.544969   -1.985353  -11.608985  260.295239  11.777528  11.595654  0.065778   -2.764956
    1   3   2  0  0.330012   1.515098   13.745859    4.529351   18.237391  14.472859  14.308277  0.087377   -1.883581
    2   3   2  0  0.343594   1.455206    7.422784   -2.988835  338.067482   8.001928   7.933662  0.048107   -1.419063
    3   3   2  0  0.363571   1.375245   -2.721681   -5.157735  242.179874   5.831790   5.824825  0.031417   -0.221698
    4   3   2  0  0.388960   1.285478  -12.917640  -21.944726  239.517044  25.464415  25.378685  0.101122   -0.847792
    5   3   2  0  0.418777   1.193952    9.570571   21.218668   65.722488  23.277192  22.957647  0.093268   -3.426106
    6   3   2  0  0.452147   1.105834   -3.938725    6.412011  121.561280   7.525121   7.573353  0.037307    1.292838
    7   3   2  0  0.488343   1.023871   -8.620333   -5.634445  213.169543  10.298403  10.449931  0.047125    3.215455
    8   3   2  0  0.526781   0.949161    3.409337    5.013644   55.783840   6.063019   6.084012  0.031417    0.668201
    9   3   2  0  0.567007   0.881824   -0.189307   -0.585085  252.070773   0.614948   0.538008  0.062833   -1.224512
   10   3   2  0  0.608665   0.821470    5.174231   -0.963002  349.457025   5.263083   5.286817  0.031417    0.755463
   11   3   2  0  0.651482   0.767481    0.008596   -5.406866  270.091092   5.406873   5.439973  0.032398    1.021643
   12   3   2  0  0.695242   0.719174    0.435723    3.596157   83.091515   3.622457   3.566761  0.027489   -2.026113
   13   3   2  0  0.739779   0.675877   -1.958479   -5.501179  250.403719   5.839401   5.758065  0.037307   -2.180172
   14   3   2  0  0.784961   0.636974    0.842885    3.159803   75.064003   3.270291   3.226087  0.031417   -1.407032
   15   3   2  0  0.830682   0.601915    0.135531    0.359318   69.334099   0.384028   0.538008  0.116830    1.317981
   16   3   2  0  0.876858   0.570218   -0.345279   -2.086413  260.603337   2.114790   2.105891  0.039271   -0.226597
   17   3   2  0  0.923421   0.541465    0.128783    2.495940   87.046332   2.499260   2.483871  0.041234   -0.373208
   18   3   2  0  0.970314   0.515297   -1.934681    2.803522  124.609145   3.406278   3.429313  0.043198    0.533257
   20   3   2  0  1.064920   0.469519   -0.099590   -1.694723  266.636897   1.697646   1.810379  0.060870    1.852038
   21   3   2  0  1.112562   0.449413   -0.039548   -0.545552  265.853739   0.546984   0.760870  0.139411    1.534213
   22   3   2  0  1.160393   0.430889    1.472037   -0.856544  329.805856   1.703103   1.756382  0.068724    0.775257
   23   3   2  0  1.208391   0.413773    0.171311   -0.377343  294.417745   0.414410   0.931697  0.129593    3.991622
  -23   4   2  0  1.207764   0.413988   -1.418293   -1.161205  219.308353   1.833017   1.836887  0.078541    0.049265
  -22   4   2  0  1.161189   0.430593   -1.267382    0.042524  178.078302   1.268095   1.455961  0.079523    2.362400
  -21   4   2  0  1.114901   0.448470    1.101250    1.400868   51.828416   1.781905   1.988079  0.057924    3.559374
  -20   4   2  0  1.068938   0.467754    0.608736   -0.031692  357.019748   0.609561   0.877700  0.120757    2.220479
  -19   4   2  0  1.023342   0.488595   -0.869881    0.730467  139.978738   1.135903   1.352875  0.081487    2.662674
  -18   4   2  0  0.978166   0.511160    2.552765   -0.269894  353.964762   2.566993   2.597756  0.044180    0.696333
  -17   4   2  0  0.933471   0.535635    0.388480   -1.555236  284.024821   1.603021   1.642497  0.055961    0.705416
  -16   4   2  0  0.889328   0.562222   -1.407312   -1.204726  220.565088   1.852536   1.836887  0.044180   -0.354233
  -15   4   2  0  0.845825   0.591139    5.624586    4.357430   37.765345   7.114995   7.003928  0.049088   -2.262597
  -14   4   2  0  0.803066   0.622614   -7.285959   -2.693966  200.291755   7.768053   7.717673  0.052034   -0.968219
  -12   4   2  0  0.720304   0.694152    0.630120   -0.552613  318.749351   0.838112   0.877700  0.071669    0.552368
  -11   4   2  0  0.680637   0.734606   -0.181239   -2.289676  265.474194   2.296838   2.322861  0.029453    0.883560
  -10   4   2  0  0.642397   0.778334   -4.440669    4.537188  134.384048   6.348670   6.482610  0.041234    3.248263
   -9   4   2  0  0.605855   0.825280    1.927143    2.442798   51.729806   3.111454   3.135765  0.026508    0.917136
   -8   4   2  0  0.571336   0.875142    7.620318   -1.211945  350.963293   7.716091   7.674475  0.041234   -1.009247
   -7   4   2  0  0.539229   0.927250   -4.174320   -2.614939  212.064460   4.925734   4.986396  0.029453    2.059633
   -6   4   2  0  0.509990   0.980412    7.677977    4.108074   28.148846   8.707905   8.698458  0.042216   -0.223761
   -5   4   2  0  0.484138   1.032764   -5.716600   -8.991657  237.553140  10.655019  10.555962  0.053015   -1.868447
   -4   4   2  0  0.462242   1.081684    4.046541   -1.433906  340.488044   4.293085   4.423843  0.029453    4.439546
   -3   4   2  0  0.444887   1.123881   -6.404379    3.941504  148.390243   7.520075   7.489903  0.040252   -0.749577
   -2   4   2  0  0.432620   1.155750   -2.146307    7.927352  105.149458   8.212767   8.131979  0.042216   -1.913691
   -1   4   2  0  0.425880   1.174041   -4.336203    0.634825  171.671004   4.382426   4.368865  0.028471   -0.476324
    0   4   2  0  0.424930   1.176664    1.902215   -2.187069  311.015282   2.898568   2.759748  0.027489   -5.049922
    1   4   2  0  0.429809   1.163306   -2.569983   -1.344637  207.618955   2.900493   2.845162  0.035344   -1.565529
    2   4   2  0  0.440324   1.135528    3.731205   -4.542777  309.397939   5.878666   5.890604  0.055961    0.213325
    3   4   2  0  0.456084   1.096289    0.835025   -9.786475  274.876913   9.822034   9.498599  0.062833   -5.147531
    4   4   2  0  0.476570   1.049165    1.560969    7.621992   78.425982   7.780192   7.767743  0.044180   -0.281783
    5   4   2  0  0.501202   0.997603   12.405783   15.455091   51.246028  19.818256  19.378123  0.086396   -5.094399
    6   4   2  0  0.529401   0.944463   -8.609260   -9.215146  226.946846  12.611038  12.492007  0.060870   -1.955502
    7   4   2  0  0.560631   0.891852    1.250301   -4.117778  286.890117   4.303411   4.324685  0.029453    0.722295
    8   4   2  0  0.594413   0.841166   -6.355515    2.850176  155.845809   6.965348   6.865499  0.043198   -2.311441
    9   4   2  0  0.630337   0.793226    3.866053    1.579555   22.223478   4.176285   4.165639  0.030435   -0.349822
   10   4   2  0  0.668058   0.748438   -4.166572   -4.498315  227.192548   6.131490   6.068304  0.038289   -1.650238
   11   4   2  0  0.707288   0.706925   -1.730755    3.139203  118.869525   3.584704   3.594250  0.030435    0.313643
   12   4   2  0  0.747790   0.668637    2.504558   -0.709548  344.182428   2.603126   2.597756  0.033380   -0.160879
   13   4   2  0  0.789368   0.633418    0.138773   -1.266149  276.254777   1.273731   1.241936  0.050070   -0.635013
   14   4   2  0  0.831861   0.601062    3.041636    1.707019   29.301902   3.487903   3.553016  0.036325    1.792498
   15   4   2  0  0.875135   0.571340   -0.958502   -0.813479  220.321211   1.257169   1.280225  0.059888    0.384978
   16   4   2  0  0.919080   0.544022    2.485832    0.601295   13.598017   2.557522   2.540814  0.041234   -0.405191
   17   4   2  0  0.963605   0.518885   -1.101885    0.793954  144.225664   1.358129   1.489341  0.064797    2.024982
   18   4   2  0  1.008632   0.495721   -0.757990    0.245092  162.081641   0.796630   0.877700  0.120757    0.671349
   19   4   2  0  1.054097   0.474339   -1.135599   -1.981953  240.188598   2.284233   2.503507  0.048107    4.558077
   20   4   2  0  1.099947   0.454568   -0.892543    0.329565  159.733712   0.951445   1.029874  0.098177    0.798859
   23   4   2  0  1.239369   0.403431   -0.272101    0.608219  114.102443   0.666310   0.821739  0.187518    0.828877
  -22   5   2  0  1.202437   0.415822    1.282781    2.022003   57.608510   2.394582   2.404348  0.067742    0.144169
  -21   5   2  0  1.157799   0.431854   -0.542823   -0.717336  232.884441   0.899571   1.119215  0.124684    1.761596
  -20   5   2  0  1.113607   0.448991   -1.205978   -2.574288  244.898300   2.842770   2.945302  0.052034    1.970499
  -19   5   2  0  1.069917   0.467326   -1.177212    1.176082  135.027503   1.664030   1.756382  0.068724    1.343808
  -18   5   2  0  1.026793   0.486953    1.347650    0.067877    2.883359   1.349358   1.388219  0.083450    0.465680
  -17   5   2  0  0.984308   0.507971   -0.870654   -2.113546  247.611291   2.285851   2.343479  0.049088    1.173953
  -16   5   2  0  0.942549   0.530476    2.570507    1.655596   32.784518   3.057533   3.010099  0.045161   -1.050324
  -15   5   2  0  0.901618   0.554559   -0.950057    4.862111  101.056287   4.954062   4.996214  0.042216    0.998477
  -14   5   2  0  0.861631   0.580295    0.657701   -3.823294  279.760762   3.879452   3.902525  0.037307    0.618464
  -13   5   2  0  0.822727   0.607735    4.301199   -1.203961  344.362381   4.466524   4.530856  0.040252    1.598216
  -12   5   2  0  0.785068   0.636888   -6.493459    3.383506  152.477614   7.322099   7.287659  0.053997   -0.637812
  -11   5   2  0  0.748839   0.667700    1.235366    0.427499   19.088221   1.307243   1.280225  0.049088   -0.550408
  -10   5   2  0  0.714260   0.700025   -2.919341   -1.287211  203.793893   3.190528   3.196634  0.031417    0.194382
   -9   5   2  0  0.681582   0.733587    4.809958   -5.483847  311.254452   7.294400   7.321039  0.047125    0.565274
   -8   5   2  0  0.651090   0.767943   -2.303174    2.092040  137.750215   3.111469   3.088640  0.029453   -0.775105
   -7   5   2  0  0.623106   0.802431   -1.884169   -0.105513  183.205200   1.887121   1.963535  0.031417    2.432284
   -6   5   2  0  0.597983   0.836145   -3.540480   -4.267284  230.318186   5.544792   5.439973  0.041234   -2.542047
   -5   5   2  0  0.576093   0.867916    6.238654    3.545414   29.609477   7.175706   6.962694  0.044180   -4.821526
   -4   5   2  0  0.557818   0.896349    6.049188    9.231993   56.765506  11.037318  10.875036  0.067742   -2.395579
   -3   5   2  0  0.543524   0.919923   -6.539700   -0.070575  180.618296   6.540081   6.255821  0.045161   -6.294320
   -2   5   2  0  0.533529   0.937156    5.586506   -1.763874  342.477097   5.858353   5.707995  0.042216   -3.561639
   -1   5   2  0  0.528079   0.946829   -2.946685    1.996395  145.882145   3.559290   3.580505  0.037307    0.568665
    0   5   2  0  0.527313   0.948203   -4.583119   -9.066759  243.184043  10.159287   9.614447  0.076578   -7.114842
    1   5   2  0  0.531253   0.941171   -0.066441   -6.819604  269.441803   6.819928   6.730997  0.058906   -1.509710
    2   5   2  0  0.539795   0.926277    3.391275    2.792594   39.470233   4.393100   4.379664  0.048107   -0.279299
    3   5   2  0  0.552726   0.904607   -9.575128    6.434910  146.097152  11.536514  11.339412  0.080505   -2.448315
    4   5   2  0  0.569748   0.877582    9.692238    0.369867    2.185412   9.699293   9.401404  0.072651   -4.100286
    5   5   2  0  0.590505   0.846732   -2.552048    1.739340  145.723734   3.088406   3.057223  0.038289   -0.814412
    6   5   2  0  0.614621   0.813509   -0.294549   -0.917176  252.195665   0.963312   0.931697  0.041234   -0.766723
    7   5   2  0  0.641717   0.779160    1.690273   -1.714053  314.599780   2.407281   2.343479  0.026508   -2.406943
    8   5   2  0  0.671432   0.744677    0.348844    1.709595   78.467094   1.744823   1.783871  0.032398    1.205246
    9   5   2  0  0.703433   0.710799    2.803162    0.371754    7.554453   2.827705   2.811782  0.029453   -0.540653
   10   5   2  0  0.737425   0.678035   -3.239466    0.784892  166.380248   3.333196   3.300702  0.033380   -0.973475
   11   5   2  0  0.773143   0.646711    0.844018   -4.098495  281.636458   4.184498   4.153857  0.037307   -0.821314
   12   5   2  0  0.810360   0.617009   -3.867948    0.338243  175.002329   3.882709   3.840674  0.037307   -1.126748
   13   5   2  0  0.848879   0.589012    2.238841    0.536930   13.486259   2.302326   2.302244  0.042216   -0.001932
   14   5   2  0  0.888530   0.562727   -3.437784   -0.752683  192.349706   3.519217   3.429313  0.038289   -2.348034
   15   5   2  0  0.929169   0.538115    2.172920    1.166409   28.226610   2.466190   2.464236  0.049088   -0.039810
   16   5   2  0  0.970671   0.515108    3.128544    0.890927   15.895559   3.252928   3.196634  0.042216   -1.333460
   17   5   2  0  1.012930   0.493617   -1.406852    0.504313  160.278809   1.494511   1.520758  0.079523    0.330050
   18   5   2  0  1.055856   0.473549   -0.354050   -1.511856  256.819856   1.552759   1.756382  0.062833    3.240691
   19   5   2  0  1.099370   0.454806    0.634371    0.831835   52.670282   1.046124   1.317532  0.091304    2.972557
   20   5   2  0  1.143405   0.437290   -0.047765    0.634648   94.304126   0.636443   0.821739  0.152174    1.217663
   21   5   2  0  1.187904   0.420909   -0.344884   -1.317086  255.326331   1.361492   1.552174  0.096213    1.981872
  -21   6   2  0  1.208163   0.413851   -0.770287   -1.396579  241.120963   1.594922   1.520758  0.105049   -0.705993
  -20   6   2  0  1.165882   0.428860   -0.138511    1.110834   97.107589   1.119436   1.280225  0.116830    1.376256
  -18   6   2  0  1.083265   0.461568    1.491284   -2.698361  298.927807   3.083031   3.166200  0.058906    1.411892
  -17   6   2  0  1.043082   0.479349   -0.759979   -0.718169  223.379802   1.045627   1.161431  0.107994    1.072314
  -16   6   2  0  1.003772   0.498121    0.289439    2.094828   82.133332   2.114729   2.238429  0.062833    1.968713
  -15   6   2  0  0.965439   0.517899   -0.707828    0.199741  164.241579   0.735471   0.694109  0.131557   -0.314399
  -14   6   2  0  0.928206   0.538673    1.468869   -4.729886  287.252207   4.952716   4.918654  0.051052   -0.667209
  -13   6   2  0  0.892210   0.560406   -4.350522    6.789584  122.650295   8.063839   7.598879  0.061851   -7.517376
  -12   6   2  0  0.857607   0.583017    1.337452    1.221881   42.414479   1.811566   1.810379  0.060870   -0.019504
  -11   6   2  0  0.824572   0.606375    3.952147   -1.773676  335.830033   4.331904   4.335484  0.048107    0.074426
  -10   6   2  0  0.793301   0.630278   -1.010823   -0.530504  207.691528   1.141577   1.161431  0.070687    0.280867
   -9   6   2  0  0.764011   0.654441    1.545798    0.650189   22.812454   1.676972   1.728892  0.050070    1.036944
   -8   6   2  0  0.736938   0.678483   -4.115569   -0.961189  193.145765   4.226321   4.083170  0.041234   -3.471649
   -7   6   2  0  0.712335   0.701917   -2.226460   -6.575605  251.294209   6.942313   6.787939  0.062833   -2.456887
   -6   6   2  0  0.690465   0.724150    2.850470    5.033288   60.476091   5.784390   5.640253  0.053997   -2.669336
   -5   6   2  0  0.671597   0.744495    5.774983   -0.138937  358.621823   5.776654   5.808135  0.066760    0.471564
   -4   6   2  0  0.655988   0.762209   -7.270832    1.034406  171.902988   7.344045   7.010800  0.077560   -4.296622
   -3   6   2  0  0.643877   0.776546    1.590787   -0.615170  338.858118   1.705590   1.582609  0.039271   -3.131634
   -2   6   2  0  0.635462   0.786829    2.235588    0.466072   11.776254   2.283654   2.322861  0.068724    0.570510
   -1   6   2  0  0.630893   0.792527   -3.656566   -0.980058  195.004153   3.785629   3.540253  0.074614   -3.288589
    0   6   2  0  0.630252   0.793333    1.667591    3.817393   66.402353   4.165735   3.647266  0.049088  -10.561965
    1   6   2  0  0.633553   0.789201    4.127016    0.144999    2.012202   4.129563   3.865218  0.050070   -5.279494
    2   6   2  0  0.640732   0.780357   -3.945862    1.011025  165.628611   4.073328   4.059608  0.053015   -0.258796
    3   6   2  0  0.651663   0.767267   -0.020969   -1.632229  269.263968   1.632364   1.642497  0.050070    0.202376
    4   6   2  0  0.666162   0.750569    0.421702   -4.714805  275.111049   4.733627   4.708556  0.060870   -0.411872
    5   6   2  0  0.684000   0.730994   -2.104025    1.639891  142.066906   2.667614   2.670407  0.043198    0.064654
    6   6   2  0  0.704924   0.709296    3.766763   -3.689869  315.590822   5.272915   5.250492  0.052034   -0.430948
    7   6   2  0  0.728670   0.686182   -3.448031    1.043025  163.169502   3.602336   3.499019  0.045161   -2.287733
    8   6   2  0  0.754970   0.662278    2.559348    0.953254   20.428327   2.731108   2.759748  0.047125    0.607735
    9   6   2  0  0.783567   0.638107    1.470395    7.229093   78.502897   7.377116   7.294531  0.079523   -1.038506
   10   6   2  0  0.814220   0.614085   -1.756635   -3.462057  243.096927   3.882217   3.902525  0.044180    0.459670
   11   6   2  0  0.846705   0.590524   -3.715378   -0.537468  188.231331   3.754052   3.738570  0.042216   -0.366740
   12   6   2  0  0.880819   0.567653    3.459586    2.568328   36.589459   4.308717   4.256943  0.046143   -1.122034
   13   6   2  0  0.916381   0.545624   -0.173253   -3.523892  267.185302   3.528148   3.553016  0.047125    0.527703
   14   6   2  0  0.953229   0.524533   -1.315160    0.573166  156.451726   1.434631   1.489341  0.080505    0.679591
   15   6   2  0  0.991218   0.504430    3.334362   -0.988777  343.482718   3.477880   3.456803  0.053015   -0.397574
   16   6   2  0  1.030224   0.485331   -1.204926   -0.715029  210.685819   1.401111   1.317532  0.095231   -0.877644
   17   6   2  0  1.070134   0.467231   -1.631688   -0.883846  208.443336   1.855691   1.938990  0.066760    1.247746
   18   6   2  0  1.110852   0.450105   -0.397542    1.675696  103.346124   1.722207   1.913464  0.072651    2.632561
   19   6   2  0  1.152291   0.433918    1.155214    1.090687   43.354298   1.588747   1.756382  0.090323    1.855952
  -19   7   2  0  1.185203   0.421869    0.886788   -1.016356  311.105268   1.348841   1.241936  0.147265   -0.725940
  -17   7   2  0  1.108533   0.451047   -1.389874    0.259743  169.414544   1.413937   1.671950  0.080505    3.204935
  -16   7   2  0  1.071626   0.466581    0.545067    0.695924   51.930968   0.883974   0.931697  0.155119    0.307658
  -15   7   2  0  1.035808   0.482715    0.325272   -2.603290  277.121991   2.623532   2.689061  0.080505    0.813966
  -14   7   2  0  1.001195   0.499403    0.468128   -0.399145  319.547733   0.615192   0.821739  0.169846    1.216089
  -13   7   2  0  0.967917   0.516573   -0.347978    2.422375   98.174711   2.447241   2.503507  0.059888    0.939518
  -12   7   2  0  0.936117   0.534121    3.397955   -2.944247  319.091853   4.496075   4.563254  0.064797    1.036772
  -11   7   2  0  0.905949   0.551907   -0.376077    2.425869   98.812276   2.454847   2.444601  0.062833   -0.163070
  -10   7   2  0  0.877583   0.569747   -5.390332   -1.406714  194.626257   5.570864   5.579384  0.063815    0.133509
   -9   7   2  0  0.851198   0.587408   -0.714765    3.230281  102.476810   3.308414   3.285975  0.051052   -0.439538
   -8   7   2  0  0.826984   0.604607    1.574532   -1.585560  314.800044   2.234536   2.322861  0.055961    1.578339
   -7   7   2  0  0.805137   0.621013    0.109668    1.899689   86.696021   1.902852   1.836887  0.057924   -1.138826
   -5   7   2  0  0.769328   0.649917    2.306828   -2.742921  310.064226   3.584002   3.372371  0.058906   -3.592696
   -3   7   2  0  0.745253   0.670914   -0.778927   -4.327364  259.796008   4.396908   4.467041  0.154137    0.455003
   -2   7   2  0  0.737995   0.677511   -0.642776    0.872637  126.374969   1.083816   1.280225  0.079523    2.469832
   -1   7   2  0  0.734064   0.681139    1.049302    4.675535   77.351034   4.791833   4.819496  0.165919    0.166725
    0   7   2  0  0.733514   0.681650   -0.195327    0.678753  106.054435   0.706299   1.029874  0.140393    2.304787
    1   7   2  0  0.736351   0.679024   -1.901522   -3.527506  241.672869   4.007379   3.877981  0.085414   -1.514954
    2   7   2  0  0.742538   0.673367   -1.843953    5.564331  108.334582   5.861906   4.908837  0.070687  -13.482906
    3   7   2  0  0.751990   0.664902   -1.059559   -2.538214  247.342267   2.750490   2.560449  0.054979   -3.456616
    4   7   2  0  0.764588   0.653947    1.600553    0.797121   26.474611   1.788063   1.836887  0.059888    0.815247
    5   7   2  0  0.780179   0.640878    2.370153   -1.677598  324.709090   2.903784   2.896214  0.056943   -0.132944
    6   7   2  0  0.798588   0.626105    0.548778   -1.431851  290.970067   1.533412   1.552174  0.064797    0.289547
    7   7   2  0  0.819624   0.610036    0.777766   -1.873340  292.547063   2.028380   1.938990  0.056943   -1.569815
    8   7   2  0  0.843092   0.593055    0.321963    3.882754   85.259797   3.896080   3.902525  0.056943    0.113191
    9   7   2  0  0.868793   0.575511   -1.214869    0.368796  163.113345   1.269614   1.280225  0.086396    0.122819
   10   7   2  0  0.896537   0.557702   -2.951656   -4.735714  238.065710   5.580256   5.518514  0.065778   -0.938633
   11   7   2  0  0.926139   0.539876    1.264837    4.939925   75.638312   5.099281   4.967743  0.068724   -1.914022
   12   7   2  0  0.957427   0.522233    1.045963   -1.696918  301.649274   1.993381   1.988079  0.075596   -0.070144
   13   7   2  0  0.990242   0.504927   -0.666573    1.316242  116.858616   1.475402   1.552174  0.096213    0.797936
   15   7   2  0  1.059877   0.471753   -0.209786   -0.855850  256.227192   0.881186   1.029874  0.154137    0.964642
   16   7   2  0  1.096442   0.456020    0.945175   -0.847751  318.110277   1.269661   1.317532  0.102104    0.468843
   17   7   2  0  1.134024   0.440908   -1.185786    0.514823  156.531366   1.292722   1.642497  0.097195    3.598694
   19   7   2  0  1.211857   0.412590    1.595052   -0.717293  335.786596   1.748914   1.613044  0.140393   -0.967788
  -18   8   2  0  1.215227   0.411446   -1.599629    1.474639  137.328191   2.175632   2.128472  0.158065   -0.298362
  -15   8   2  0  1.111480   0.449851   -0.632491   -0.538564  220.414291   0.830720   0.931697  0.175736    0.574596
  -14   8   2  0  1.079296   0.463265    2.548842    1.249860   26.121667   2.838793   2.845162  0.076578    0.083168
  -13   8   2  0  1.048500   0.476872   -0.015889   -1.149904  269.208342   1.150014   1.317532  0.113885    1.470936
  -11   8   2  0  0.991581   0.504245   -2.300185   -0.613932  194.944182   2.380706   2.238429  0.077560   -1.834421
  -10   8   2  0  0.965733   0.517741    0.778461    0.085319    6.254642   0.783123   0.877700  0.164937    0.573413
   -9   8   2  0  0.941821   0.530886    2.396835    2.203358   42.591647   3.255703   2.896214  0.078541   -4.577076
   -8   8   2  0  0.919995   0.543481   -2.941520   -3.366489  228.854184   4.470547   4.357083  0.107994   -1.050641
   -7   8   2  0  0.900408   0.555304   -0.466790    1.695083  105.396434   1.758181   1.888920  0.109958    1.188995
   -5   8   2  0  0.868537   0.575681    0.733613   -0.373422  333.023085   0.823184   1.202665  0.192426    1.972083
   -4   8   2  0  0.856524   0.583755   -2.128159   -0.769997  199.890813   2.263174   2.404348  0.104067    1.356565
   -3   8   2  0  0.847284   0.590121    0.639120    2.073740   72.870877   2.169993   2.011641  0.105049   -1.507411
    0   8   2  0  0.836978   0.597387    0.584872   -0.942872  301.811707   1.109541   1.280225  0.143338    1.190775
    1   8   2  0  0.839466   0.595617   -2.286589    0.731477  162.260580   2.400739   2.404348  0.098177    0.036760
    2   8   2  0  0.844897   0.591788   -2.435829   -0.184609  184.334095   2.442815   2.560449  0.107013    1.099254
    3   8   2  0  0.853217   0.586017    2.837263   -0.011197  359.773888   2.837286   3.010099  0.124684    1.386003
    4   8   2  0  0.864341   0.578476   -0.320060    0.674202  115.394854   0.746315   1.029874  0.191445    1.481152
    5   8   2  0  0.878162   0.569371   -3.628168   -1.949200  208.246511   4.118615   4.188219  0.107994    0.644521
    6   8   2  0  0.894557   0.558936    2.933083    0.528309   10.210681   2.980283   2.706732  0.069705   -3.924377
    7   8   2  0  0.913386   0.547414   -1.290186    1.376977  133.136207   1.886967   1.700421  0.082468   -2.262034
    8   8   2  0  0.934502   0.535045   -0.670869    2.078669  107.886947   2.184246   2.128472  0.076578   -0.728336
    9   8   2  0  0.957753   0.522055    0.385939   -4.473943  274.930347   4.490559   4.130295  0.070687   -5.096586
   10   8   2  0  0.982989   0.508653    3.822931    1.808669   25.319322   4.229194   3.976158  0.075596   -3.347221
   12   8   2  0  1.038825   0.481313   -1.486187   -0.881373  210.669771   1.727881   1.783871  0.105049    0.532992
   14   8   2  0  1.100890   0.454178   -2.260693    0.214570  174.578102   2.270853   2.128472  0.088359   -1.611391
  -16   9   2  0  1.222713   0.408927   -0.949674    0.798897  139.928338   1.241014   1.317532  0.296494    0.258074
  -15   9   2  0  1.191445   0.419658    0.871159   -1.060026  309.414302   1.372069   1.552174  0.179663    1.002460
  -13   9   2  0  1.132920   0.441337   -2.797562    0.588182  168.126607   2.858725   3.135765  0.139411    1.987213
  -12   9   2  0  1.105875   0.452131    1.342725    0.339048   14.171399   1.384869   1.388219  0.180645    0.018542
  -10   9   2  0  1.056785   0.473133    1.339906    1.703476   51.812404   2.167298   2.404348  0.182609    1.298134
   -9   9   2  0  1.034979   0.483102   -2.010462   -1.070810  208.040596   2.277848   2.503507  0.184572    1.222602
   -8   9   2  0  1.015158   0.492534    2.893698   -0.508114  350.040776   2.937970   3.088640  0.154137    0.977505
   -7   9   2  0  0.997441   0.501283   -0.513549    2.032565  104.179613   2.096438   2.238429  0.153156    0.927106
   -6   9   2  0  0.981942   0.509195   -2.264430   -0.927948  202.283485   2.447189   2.424965  0.123703   -0.179652
    2   9   2  0  0.947632   0.527631    3.317903    0.626462   10.692286   3.376527   2.828472  0.125666   -4.361197
    3   9   2  0  0.955057   0.523529    1.247801   -0.450152  340.162778   1.326516   1.552174  0.152174    1.482899
    7   9   2  0  1.009172   0.495456   -2.273288    1.085294  154.479658   2.519068   2.634082  0.173773    0.661865
    8   9   2  0  1.028323   0.486229   -0.789390   -1.459350  241.590196   1.659168   1.582609  0.194390   -0.393842
    9   9   2  0  1.049498   0.476418    2.726084   -0.473541  350.145626   2.766907   2.896214  0.116830    1.106788
   10   9   2  0  1.072578   0.466167    1.946742    1.137219   30.291980   2.254567   2.343479  0.116830    0.761035
   11   9   2  0  1.097441   0.455605   -4.035987    0.186690  177.351595   4.040303   3.751333  0.121739   -2.373681
   12   9   2  0  1.123971   0.444851    1.976410    0.219847    6.347232   1.988600   1.988079  0.158065   -0.003299
   13   9   2  0  1.152052   0.434008    0.349329    0.722879   64.207973   0.802860   1.119215  0.267041    1.184669
   14   9   2  0  1.181573   0.423165   -0.527732    0.210424  158.261236   0.568136   1.241936  0.260168    2.589859
   15   9   2  0  1.212428   0.412396    0.029111   -1.533516  271.087532   1.533792   1.352875  0.260168   -0.695384
  -10  10   2  0  1.150050   0.434764   -0.820397   -0.563640  214.490367   0.995360   1.075035  0.264095    0.301693
    7  10   2  0  1.106457   0.451893    0.346218   -1.103213  287.423272   1.156263   1.241936  0.228752    0.374520
  -24   0   3  0  1.178797   0.424161    2.516112    0.000000    0.000000   2.516112   2.540814  0.064797    0.381221
  -20   0   3  0  0.980585   0.509900   -2.556567    0.000000  180.000000   2.556567   2.670407  0.059888    1.900886
  -19   0   3  0  0.931122   0.536986   -5.312943    0.000000  180.000000   5.312943   5.241656  0.056943   -1.251916
  -18   0   3  0  0.881708   0.567081    2.516321    0.000000    0.000000   2.516321   2.522160  0.046143    0.126554
  -17   0   3  0  0.832351   0.600708    3.328841    0.000000    0.000000   3.328841   3.372371  0.044180    0.985292
  -16   0   3  0  0.783062   0.638519   -4.579486    0.000000  180.000000   4.579486   4.520057  0.046143   -1.287941
  -15   0   3  0  0.733855   0.681334    5.742619    0.000000    0.000000   5.742619   5.715849  0.051052   -0.524369
  -13   0   3  0  0.635759   0.786461    1.475098    0.000000    0.000000   1.475098   1.520758  0.044180    1.033496
  -12   0   3  0  0.586925   0.851897   -0.611486    0.000000  180.000000   0.611486   0.694109  0.083450    0.990094
  -11   0   3  0  0.538286   0.928875   -1.007654    0.000000  180.000000   1.007654   1.029874  0.055961    0.397058
  -10   0   3  0  0.489898   1.020621    3.602375    0.000000    0.000000   3.602375   3.738570  0.033380    4.080129
   -9   0   3  0  0.441844   1.131620   -1.976580    0.000000  180.000000   1.976580   1.963535  0.031417   -0.415225
   -8   0   3  0  0.394248   1.268236   -5.434736    0.000000  180.000000   5.434736   5.394811  0.037307   -1.070170
   -7   0   3  0  0.347297   1.439689  -18.535794    0.000000  180.000000  18.535794  18.640816  0.109958    0.955110
   -6   0   3  0  0.301293   1.659513    4.154052    0.000000    0.000000   4.154052   4.279524  0.033380    3.758871
   -5   0   3  0  0.256745   1.947456   26.233976    0.000000    0.000000  26.233976  26.189625  0.133520   -0.332165
   -4   0   3  0  0.214563   2.330321   -0.192457    0.000000  180.000000   0.192457   0.620477  0.046143    9.275924
   -2   0   3  0  0.145638   3.433160   -3.318164    0.000000  180.000000   3.318164   3.456803  0.050070    2.768897
   -1   0   3  0  0.127534   3.920524  -12.992867    0.000000  180.000000  12.992867  13.320619  0.087377    3.750995
    0   0   3  0  0.127663   3.916575   21.319050    0.000000    0.000000  21.319050  21.822724  0.138429    3.638495
    1   0   3  0  0.145976   3.425220   16.631136    0.000000    0.000000  16.631136  17.546145  0.113885    8.034499
    2   0   3  0  0.176914   2.826225    9.837186    0.000000    0.000000   9.837186   9.866761  0.088359    0.334714
    3   0   3  0  0.215097   2.324529  -33.477021    0.000000  180.000000  33.477021  33.496919  0.197335    0.100834
    4   0   3  0  0.257320   1.943107   -6.356061    0.000000  180.000000   6.356061   6.622020  0.048107    5.528548
    5   0   3  0  0.301892   1.656224   -0.732586    0.000000  180.000000   0.732586   0.931697  0.041234    4.828775
    6   0   3  0  0.347911   1.437149   -8.190261    0.000000  180.000000   8.190261   8.347967  0.054979    2.868478
    7   0   3  0  0.394872   1.266233    4.173807    0.000000    0.000000   4.173807   4.094951  0.033380   -2.362367
    8   0   3  0  0.442475   1.130007    9.489747    0.000000    0.000000   9.489747   9.401404  0.058906   -1.499739
    9   0   3  0  0.490534   1.019298   15.179348    0.000000    0.000000  15.179348  15.199721  0.086396    0.235813
   10   0   3  0  0.538925   0.927772   -3.947154    0.000000  180.000000   3.947154   3.951613  0.035344    0.126164
   11   0   3  0  0.587568   0.850965   -8.831279    0.000000  180.000000   8.831279   8.803507  0.064797   -0.428603
   12   0   3  0  0.636404   0.785664    2.860586    0.000000    0.000000   2.860586   2.977700  0.037307    3.139184
   13   0   3  0  0.685393   0.729509   -4.593543    0.000000  180.000000   4.593543   4.541656  0.041234   -1.258353
   14   0   3  0  0.734503   0.680733   -6.902756    0.000000  180.000000   6.902756   7.010800  0.058906    1.834176
   15   0   3  0  0.783712   0.637990    5.721074    0.000000    0.000000   5.721074   5.605891  0.052034   -2.213610
   16   0   3  0  0.833002   0.600239    0.771759    0.000000    0.000000   0.771759   0.760870  0.113885   -0.095613
   17   0   3  0  0.882359   0.566662   -0.323142    0.000000  180.000000   0.323142   0.694109  0.145302    2.553089
   18   0   3  0  0.931774   0.536611    1.251924    0.000000    0.000000   1.251924   1.489341  0.080505    2.949105
   19   0   3  0  0.981237   0.509561    0.379366    0.000000    0.000000   0.379366   0.760870  0.177700    2.146899
   20   0   3  0  1.030742   0.485088    1.239324    0.000000    0.000000   1.239324   1.520758  0.101122    2.783112
   21   0   3  0  1.080282   0.462842    1.433000    0.000000    0.000000   1.433000   1.642497  0.097195    2.155427
   22   0   3  0  1.129853   0.442536   -1.230655    0.000000  180.000000   1.230655   1.520758  0.095231    3.046291
   23   0   3  0  1.179451   0.423926   -3.272108    0.000000  180.000000   3.272108   3.150491  0.057924   -2.099582
   24   0   3  0  1.229073   0.406811    1.436198    0.000000    0.000000   1.436198   1.388219  0.173773   -0.276103
  -24   1   3  0  1.183383   0.422518   -0.015578   -0.802534  268.887985   0.802685   0.694109  0.160028   -0.678479
  -23   1   3  0  1.133985   0.440923   -0.562080   -0.082481  188.348173   0.568100   0.694109  0.124684    1.010629
  -22   1   3  0  1.084634   0.460985    0.602719    1.885146   72.269873   1.979153   2.173633  0.051052    3.809449
  -21   1   3  0  1.035333   0.482936   -0.659238    0.171159  165.445547   0.681095   0.821739  0.106031    1.326445
  -20   1   3  0  0.986093   0.507052   -0.472878   -0.782110  238.842057   0.913952   1.075035  0.080505    2.000907
  -19   1   3  0  0.936921   0.533663    1.788967    3.445052   62.557787   3.881853   3.902525  0.038289    0.539891
  -18   1   3  0  0.887830   0.563171    4.537845   -3.300863  323.967571   5.611393   5.509678  0.037307   -2.726417
  -17   1   3  0  0.838833   0.596066   -4.006241   -2.913503  216.026190   4.953632   4.899019  0.034362   -1.589340
  -16   1   3  0  0.789949   0.632952   -2.707496    2.490894  137.385968   3.679006   3.633521  0.031417   -1.447816
  -15   1   3  0  0.741198   0.674583   -0.812862    2.479832  108.148580   2.609657   2.597756  0.031417   -0.378803
  -14   1   3  0  0.692611   0.721906   -1.456147   -4.838354  253.250352   5.052725   5.044320  0.031417   -0.267523
  -13   1   3  0  0.644223   0.776129   -1.296369   -5.637048  257.048705   5.784193   5.733521  0.033380   -1.518020
  -12   1   3  0  0.596082   0.838810   -0.036212    7.573314   90.273955   7.573401   7.693129  0.040252    2.974422
  -11   1   3  0  0.548255   0.911984   11.673177    1.478856    7.220247  11.766481  11.756664  0.051052   -0.192303
  -10   1   3  0  0.500832   0.998339   -2.093582    1.642904  141.877529   2.661244   2.634082  0.021599   -1.257567
   -9   1   3  0  0.453937   1.101474   -2.319396    3.192274  126.000853   3.945911   4.071389  0.023562    5.325355
   -8   1   3  0  0.407755   1.226226    4.710452    5.754247   50.696091   7.436378   7.654840  0.034362    6.357685
   -7   1   3  0  0.362558   1.379091   -5.216035   -5.804725  228.057630   7.803964   7.854138  0.037307    1.344910
   -6   1   3  0  0.318764   1.568561   -0.608016  -15.229435  267.713751  15.241567  15.442218  0.061851    3.244080
   -5   1   3  0  0.277039   1.804798    1.064879    8.328526   82.713736   8.396327   8.598318  0.035344    5.715054
   -4   1   3  0  0.238474   2.096666  -18.944081   -9.781067  207.307875  21.320119  21.191447  0.079523   -1.618045
   -3   1   3  0  0.204859   2.440702  -11.937691  -16.072715  233.397611  20.021005  20.310802  0.071669    4.043547
   -2   1   3  0  0.179006   2.793201   10.734553   27.508389   68.682861  29.528665  29.372514  0.154137   -1.013063
   -1   1   3  0  0.164613   3.037421   29.363754   18.024685   31.543321  34.454598  34.280369  0.153156   -1.137596
    0   1   3  0  0.164713   3.035584   21.306528   -4.924820  346.985142  21.868287  21.900283  0.098177    0.325902
    1   1   3  0  0.179281   2.788920   14.851700    4.003972   15.088046  15.381963  15.741657  0.090323    3.982322
    2   1   3  0  0.205259   2.435944  -15.051095    8.228538  151.334266  17.153550  17.427351  0.068724    3.984087
    3   1   3  0  0.238955   2.092444  -16.461471  -11.815875  215.670397  20.263143  20.490465  0.080505    2.823715
    4   1   3  0  0.277572   1.801336    1.816292   -7.869408  282.996517   8.076292   8.125106  0.035344    1.381126
    5   1   3  0  0.319329   1.565782  -14.543675   10.735826  143.566060  18.076959  18.222583  0.073633    1.977710
    6   1   3  0  0.363146   1.376858    4.534971  -11.343432  291.790950  12.216358  12.317253  0.053015    1.903121
    7   1   3  0  0.408358   1.224414    6.947630  -10.131912  304.439116  12.285162  12.522442  0.052034    4.560132
    8   1   3  0  0.454551   1.099985    1.541160    8.179843   79.330014   8.323762   8.485415  0.038289    4.221929
    9   1   3  0  0.501454   0.997101   -0.359191    7.343573   92.800237   7.352353   7.425106  0.035344    2.058466
   10   1   3  0  0.548884   0.910940   -3.733752   -1.123679  196.749264   3.899174   3.976158  0.025526    3.015886
   11   1   3  0  0.596715   0.837921    1.548069   -0.498328  342.156480   1.626299   1.671950  0.025526    1.788387
   12   1   3  0  0.644859   0.775363    2.613887    1.279628   26.084046   2.910301   2.945302  0.027489    1.273253
   13   1   3  0  0.693250   0.721240   -1.301828    0.024701  178.912995   1.302063   1.280225  0.037307   -0.585359
   14   1   3  0  0.741840   0.674000    1.362480   -1.957982  304.832480   2.385381   2.364096  0.030435   -0.699386
   15   1   3  0  0.790592   0.632437    0.211341    0.778010   74.802726   0.806204   0.931697  0.067742    1.852524
   16   1   3  0  0.839479   0.595608   -2.315601   -0.466539  191.391254   2.362132   2.322861  0.035344   -1.111110
   17   1   3  0  0.888477   0.562761   -0.552545   -1.684894  251.843601   1.773182   1.810379  0.045161    0.823647
   18   1   3  0  0.937569   0.533294   -1.399627    0.557551  158.279810   1.506592   1.552174  0.053015    0.859799
   19   1   3  0  0.986742   0.506718    1.350271   -0.500770  339.651897   1.440140   1.552174  0.058906    1.901917
   20   1   3  0  1.035983   0.482633    1.493814    0.790691   27.892725   1.690170   1.963535  0.058906    4.640692
   22   1   3  0  1.134636   0.440670   -1.772394    1.301346  143.712740   2.198837   2.364096  0.053015    3.117184
   23   1   3  0  1.184034   0.422285    1.428129    0.628041   23.738212   1.560124   1.613044  0.074614    0.709237
   24   1   3  0  1.233472   0.405360    1.249295   -0.776380  328.140946   1.470886   1.552174  0.096213    0.844879
  -24   2   3  0  1.197035   0.417699   -0.506410   -0.286478  209.496996   0.581825   0.877700  0.114867    2.575810
  -23   2   3  0  1.148225   0.435455   -0.502986   -0.267398  207.996062   0.569647   0.694109  0.153156    0.812656
  -22   2   3  0  1.099513   0.454747   -0.534768    0.073294  172.195860   0.539768   0.620477  0.139411    0.578930
  -21   2   3  0  1.050911   0.475778    0.851976   -0.720095  319.795321   1.115526   1.202665  0.071669    1.215848
  -20   2   3  0  1.002436   0.498785    1.092209    2.169027   63.272553   2.428497   2.464236  0.043198    0.827323
  -19   2   3  0  0.954107   0.524050    0.789980   -0.666036  319.865607   1.033283   1.161431  0.066760    1.919531
  -18   2   3  0  0.905947   0.551909    0.270749    0.224742   39.695189   0.351872   0.620477  0.116830    2.299101
  -17   2   3  0  0.857986   0.582760   -2.570887    5.536452  114.908099   6.104241   6.060450  0.040252   -1.087912
  -16   2   3  0  0.810257   0.617088   -3.059885   -1.095221  199.693747   3.249985   3.329173  0.030435    2.601880
  -15   2   3  0  0.762806   0.655475    3.922978   -2.686997  325.591274   4.754966   4.819496  0.032398    1.991750
  -14   2   3  0  0.715687   0.698630    1.307263   -8.222780  279.033325   8.326047   8.353858  0.049088    0.566554
  -13   2   3  0  0.668970   0.747418   -4.511886    2.066621  155.390359   4.962664   4.938290  0.030435   -0.800883
  -12   2   3  0  0.622746   0.802896    6.547190    2.539048   21.196653   7.022284   7.093269  0.039271    1.807589
  -11   2   3  0  0.577132   0.866352   -0.150352   -1.431987  264.006177   1.439859   1.489341  0.029453    1.680037
  -10   2   3  0  0.532288   0.939342   -9.011899    3.406900  159.291169   9.634381   9.664517  0.043198    0.697640
   -9   2   3  0  0.488423   1.023703    7.121836    1.522960   12.070543   7.282853   7.300422  0.033380    0.526322
   -8   2   3  0  0.445828   1.121510    4.293044    4.399467   45.701436   6.146994   6.294110  0.029453    4.994945
   -7   2   3  0  0.404902   1.234865  -12.179800   -4.954003  202.133507  13.148752  13.237169  0.052034    1.699213
   -6   2   3  0  0.366208   1.365345    4.700091    3.464056   36.390914   5.838710   5.866060  0.027489    0.994906
   -5   2   3  0  0.330528   1.512732    3.091129    1.124797   19.995382   3.289414   3.372371  0.019635    4.224843
   -4   2   3  0  0.298944   1.672552   -6.756369   -3.702625  208.723622   7.704411   7.854138  0.034362    4.357373
   -3   2   3  0  0.272883   1.832287    8.658660    7.554429   41.103751  11.490944  11.632961  0.045161    3.144656
   -2   2   3  0  0.254049   1.968121   -1.509775  -24.131144  266.419931  24.178328  23.939414  0.094250   -2.534907
   -1   2   3  0  0.244122   2.048158    3.926954  -18.101845  282.239897  18.522898  18.275598  0.075596   -3.271326
    0   2   3  0  0.244189   2.047594   10.258721   20.394887   63.297397  22.829646  22.873215  0.095231    0.457501
    1   2   3  0  0.254243   1.966622  -17.738717  -10.691292  211.077767  20.711490  20.537590  0.085414   -2.035967
    2   2   3  0  0.273184   1.830271  -11.801143    2.033871  170.221407  11.975125  12.270128  0.053015    5.564478
    3   2   3  0  0.299328   1.670407   13.624297   25.476243   61.862824  28.890490  29.372514  0.128612    3.747910
    4   2   3  0  0.330974   1.510691   -5.514916   11.105958  116.407743  12.399863  12.336888  0.053997   -1.166261
    5   2   3  0  0.366700   1.363511    0.572062  -15.640198  272.094739  15.650656  15.882050  0.064797    3.571072
    6   2   3  0  0.405429   1.233262   16.312577   -6.808567  337.345247  17.676446  17.942779  0.069705    3.820839
    7   2   3  0  0.446379   1.120123   -8.309277    9.921571  129.946042  12.941471  13.164518  0.054979    4.056957
    8   2   3  0  0.488994   1.022508   -9.179021   -3.993450  203.512065  10.010098  10.160310  0.044180    3.400024
    9   2   3  0  0.532873   0.938310    4.332953   -5.503509  308.213615   7.004505   7.120758  0.035344    3.289219
   10   2   3  0  0.577729   0.865457    0.324885   -2.265905  278.159436   2.289078   2.216831  0.023562   -3.066211
   11   2   3  0  0.623351   0.802116   -2.245749   -0.503928  192.647231   2.301593   2.343479  0.024544    1.706525
   12   2   3  0  0.669583   0.746734    4.142513    2.842791   34.459777   5.024129   5.025667  0.030435    0.050514
   13   2   3  0  0.716306   0.698026    0.483711    3.314578   81.697186   3.349687   3.300702  0.029453   -1.663183
   14   2   3  0  0.763430   0.654939   -2.376060    2.953707  128.814353   3.790785   3.699299  0.031417   -2.912009
   15   2   3  0  0.810885   0.616610    1.203717    1.887448   57.472371   2.238614   2.302244  0.033380    1.906239
   16   2   3  0  0.858616   0.582332    0.467197   -2.901160  279.148263   2.938537   2.911922  0.031417   -0.847182
   17   2   3  0  0.906581   0.551523   -1.420768   -0.548889  201.123170   1.523108   1.552174  0.050070    0.580500
   18   2   3  0  0.954743   0.523701   -0.509984   -2.379719  257.904220   2.433752   2.404348  0.042216   -0.696502
   19   2   3  0  1.003074   0.498468    1.540214   -1.283816  320.187738   2.005104   2.082328  0.051052    1.512665
   20   2   3  0  1.051551   0.475488   -0.070688    0.536437   97.506791   0.541075   0.694109  0.124684    1.227377
   21   2   3  0  1.100154   0.454482   -1.482064    0.386344  165.389303   1.531593   1.783871  0.064797    3.893387
   22   2   3  0  1.148868   0.435211    0.361240    1.423565   75.761313   1.468684   1.728892  0.066760    3.897659
   23   2   3  0  1.197679   0.417474    1.474543   -0.716681  334.078585   1.639484   1.756382  0.071669    1.631071
  -24   3   3  0  1.219449   0.410021   -0.642200    0.017795  178.412809   0.642447   0.931697  0.123703    2.338270
  -23   3   3  0  1.171573   0.426777    0.714840   -0.160329  347.358497   0.732599   0.821739  0.128612    0.693096
  -22   3   3  0  1.123873   0.444890    1.225271   -0.788864  327.225448   1.457256   1.700421  0.059888    4.060337
  -21   3   3  0  1.076372   0.464523    0.720012   -1.107073  303.038919   1.320617   1.317532  0.087377   -0.035306
  -20   3   3  0  1.029097   0.485863    0.417887    0.346758   39.685464   0.543020   0.760870  0.126648    1.720118
  -19   3   3  0  0.982081   0.509123   -0.949056   -0.629170  213.542093   1.138667   1.280225  0.063815    2.218250
  -18   3   3  0  0.935363   0.534552    0.391941    2.043221   79.141136   2.080473   2.082328  0.046143    0.040208
  -17   3   3  0  0.888990   0.562436   -3.516975   -0.720737  191.581325   3.590066   3.607013  0.034362    0.493200
  -16   3   3  0  0.843018   0.593107    0.610906    0.575274   43.279386   0.839134   0.981767  0.068724    2.075462
  -15   3   3  0  0.797519   0.626944    3.085970   -1.860327  328.917001   3.603336   3.699299  0.033380    2.874879
  -14   3   3  0  0.752576   0.664385   -4.817108    1.570411  161.943665   5.066628   5.213184  0.035344    4.146618
  -13   3   3  0  0.708296   0.705919    1.145370    7.093207   80.827388   7.185086   7.174755  0.041234   -0.250522
  -12   3   3  0  0.664812   0.752092    2.864021   -4.031945  305.387406   4.945624   4.967743  0.031417    0.704038
  -11   3   3  0  0.622290   0.803484    0.147271   -3.461200  272.436413   3.464332   3.553016  0.027489    3.226103
  -10   3   3  0  0.580942   0.860671   -0.054837   -1.120124  267.197255   1.121466   1.161431  0.033380    1.197262
   -9   3   3  0  0.541036   0.924153    6.866533   -2.998935  336.406866   7.492856   7.483030  0.036325   -0.270478
   -8   3   3  0  0.502917   0.994200   -4.577806   -7.552945  238.780132   8.831947   8.825106  0.038289   -0.178657
   -7   3   3  0  0.467022   1.070614   -7.995922    3.824556  154.437592   8.863521   8.835906  0.038289   -0.721226
   -6   3   3  0  0.433902   1.152333    6.467057   14.850765   66.468337  16.197779  16.150072  0.062833   -0.759257
   -5   3   3  0  0.404242   1.236882   -2.304550    5.871051  111.431380   6.307154   6.216551  0.029453   -3.076213
   -4   3   3  0  0.378855   1.319767   -0.217538   -1.610870  262.309087   1.625492   1.613044  0.017672   -0.704407
   -3   3   3  0  0.358648   1.394125   -9.041049  -10.020172  227.940544  13.496089  13.320619  0.058906   -2.978818
   -2   3   3  0  0.344535   1.451232    1.148429  -11.884839  275.519338  11.940197  11.967743  0.056943    0.483768
   -1   3   3  0  0.337281   1.482443   20.427959   10.866535   28.010487  23.138347  23.037170  0.107013   -0.945465
    0   3   3  0  0.337330   1.482229   -7.658400   -5.769378  216.992171   9.588368   9.674335  0.046143    1.863052
    1   3   3  0  0.344678   1.450631   -9.039390   -9.644207  226.854104  13.218218  13.222442  0.070687    0.059754
    2   3   3  0  0.358877   1.393237   15.007866   14.120823   43.255736  20.606642  20.450213  0.096213   -1.625857
    3   3   3  0  0.379158   1.318712    1.349133   -1.733822  307.887426   2.196884   2.238429  0.019635    2.115848
    4   3   3  0  0.404607   1.235766  -10.024492   -4.448100  203.927973  10.967043  10.910380  0.047125   -1.202392
    5   3   3  0  0.434318   1.151230    4.138443    0.004019    0.055641   4.138444   4.267742  0.024544    5.267970
    6   3   3  0  0.467478   1.069569   -1.951039   10.583649  100.444909  10.761978  10.936888  0.049088    3.563160
    7   3   3  0  0.503406   0.993234  -11.355961    0.324763  178.361875  11.360603  11.436607  0.051052    1.488759
    8   3   3  0  0.541552   0.923273    2.347125   -4.655220  296.756879   5.213450   5.359468  0.029453    4.957636
    9   3   3  0  0.581478   0.859877    7.302209   -1.932827  345.174330   7.553680   7.477140  0.038289   -1.999014
   10   3   3  0  0.622844   0.802770   -0.020787   -2.773772  269.570625   2.773850   2.861852  0.025526    3.447529
   11   3   3  0  0.665380   0.751451    0.989067    0.687185   34.790850   1.204357   1.202665  0.040252   -0.042036
   12   3   3  0  0.708875   0.705343    3.026245    0.358878    6.763045   3.047450   3.072932  0.029453    0.865158
   13   3   3  0  0.753165   0.663866   -2.334521    1.467319  147.849366   2.757356   2.759748  0.031417    0.076122
   14   3   3  0  0.798115   0.626476   -0.849849    1.323010  122.715082   1.572450   1.582609  0.042216    0.240638
   15   3   3  0  0.843622   0.592683   -0.402934   -1.519702  255.150282   1.572212   1.613044  0.048107    0.848775
   16   3   3  0  0.889598   0.562051   -0.656783   -0.795299  230.449031   1.031438   1.119215  0.059888    1.465679
   17   3   3  0  0.935976   0.534201   -2.001503    0.585140  163.703711   2.085282   2.059748  0.047125   -0.541851
   19   3   3  0  1.029718   0.485570    2.771019    2.069133   36.748878   3.458302   3.607013  0.047125    3.155676
   20   3   3  0  1.076997   0.464254   -1.185654   -0.973412  219.385705   1.534049   1.700421  0.064797    2.567601
   22   3   3  0  1.172203   0.426547    1.177446   -0.937369  321.476583   1.505004   1.642497  0.076578    1.795458
   23   3   3  0  1.220081   0.409809   -0.051105   -0.868238  266.631438   0.869741   1.161431  0.120757    2.415501
  -22   4   3  0  1.157117   0.432108   -1.354757   -0.582332  203.260095   1.474611   1.642497  0.076578    2.192359
  -21   4   3  0  1.111038   0.450030    1.196190    2.031558   59.510241   2.357562   2.404348  0.050070    0.934413
  -20   4   3  0  1.065302   0.469350   -0.319206   -0.628620  243.079031   0.705021   1.029874  0.103086    3.151289
  -19   4   3  0  1.019956   0.490217    0.895424   -1.617835  298.963244   1.849101   1.938990  0.064797    1.387253
  -18   4   3  0  0.975055   0.512792    2.668087    1.322120   26.359835   2.977699   3.072932  0.041234    2.309563
  -17   4   3  0  0.930662   0.537252   -1.203662    0.090904  175.681048   1.207089   1.241936  0.073633    0.473244
  -16   4   3  0  0.886853   0.563791    0.489134   -2.820635  279.837974   2.862732   2.861852  0.038289   -0.022981
  -15   4   3  0  0.843721   0.592613   -1.553175    2.525260  121.593817   2.964674   2.994390  0.037307    0.796532
  -14   4   3  0  0.801373   0.623929    1.071553    4.433059   76.411197   4.560728   4.583872  0.039271    0.589335
  -13   4   3  0  0.759942   0.657945   -4.247561   -3.912059  222.645475   5.774598   5.915148  0.042216    3.329305
  -12   4   3  0  0.719586   0.694844   -1.449532   -1.457128  225.149732   2.055327   1.988079  0.036325   -1.851260
  -11   4   3  0  0.680495   0.734759    2.433462    1.180532   25.879170   2.704698   2.706732  0.028471    0.071450
  -10   4   3  0  0.642901   0.777725   -0.999922   -2.868767  250.783753   3.038037   3.072932  0.026508    1.316410
   -9   4   3  0  0.607082   0.823612    1.619675   -4.065305  291.723040   4.376077   4.467041  0.032398    2.807678
   -8   4   3  0  0.573371   0.872036    0.311655    6.750804   87.356779   6.757995   6.766340  0.038289    0.217968
   -7   4   3  0  0.542160   0.922237    9.288397    7.650726   39.477818  12.033617  12.108136  0.056943    1.308673
   -6   4   3  0  0.513906   0.972940   -0.516311    0.046471  174.856900   0.518398   0.438850  0.054979   -1.446883
   -5   4   3  0  0.489122   1.022240   -6.326528   -7.920383  231.383348  10.136934  10.155401  0.046143    0.400213
   -4   4   3  0  0.468358   1.067559   -0.087798   -7.348690  269.315498   7.349215   7.294531  0.039271   -1.392481
   -3   4   3  0  0.452169   1.105781   -6.184851    2.199072  160.426764   6.564168   6.512063  0.033380   -1.560969
   -2   4   3  0  0.441059   1.133636   -1.029520    4.757891  102.209519   4.868002   4.829313  0.028471   -1.358859
   -1   4   3  0  0.435416   1.148327   -0.516565    5.346725   95.518407   5.371620   5.413465  0.036325    1.151945
    0   4   3  0  0.435454   1.148228   -3.422824   -3.841761  228.300495   5.145372   5.213184  0.040252    1.684679
    1   4   3  0  0.441170   1.133350    4.889155    2.079099   23.037479   5.312861   5.448809  0.044180    3.077170
    2   4   3  0  0.452350   1.105338    4.012361   -1.739717  336.558956   4.373289   4.401263  0.035344    0.791471
    3   4   3  0  0.468603   1.067001    5.940597    0.108265    1.044076   5.941584   5.866060  0.039271   -1.923171
    4   4   3  0  0.489424   1.021610   -1.272485   -0.862892  214.141830   1.537466   1.582609  0.021599    2.090074
    5   4   3  0  0.514257   0.972276   -2.374950   -1.614503  214.208060   2.871760   2.861852  0.023562   -0.420527
    6   4   3  0  0.542553   0.921568    3.556691    3.703283   46.156751   5.134623   5.129734  0.032398   -0.150908
    7   4   3  0  0.573800   0.871384   -4.595029   -4.363147  223.517231   6.336509   6.316691  0.037307   -0.531205
    8   4   3  0  0.607541   0.822989   -4.872244   -0.336193  183.947250   4.883829   4.928472  0.033380    1.337410
    9   4   3  0  0.643386   0.777139    1.279234    2.460987   62.534360   2.773607   2.759748  0.027489   -0.504163
   10   4   3  0  0.681001   0.734213    1.387873    0.968896   34.919505   1.692617   1.756382  0.033380    1.910271
   11   4   3  0  0.720110   0.694338   -0.952974   -1.511985  237.777583   1.787249   1.888920  0.038289    2.655365
   12   4   3  0  0.760482   0.657478    0.538378    3.157260   80.322961   3.202833   3.256522  0.032398    1.657155
   13   4   3  0  0.801926   0.623499    2.427945   -0.266672  353.732079   2.442546   2.404348  0.036325   -1.051533
   14   4   3  0  0.844285   0.592217    0.975201   -4.185864  283.114540   4.297962   4.357083  0.037307    1.584720
   17   4   3  0  0.975644   0.512482   -2.403973    1.226624  152.967106   2.698832   2.811782  0.044180    2.556609
   18   4   3  0  1.020551   0.489931    1.465676    2.210904   56.458385   2.652602   2.811782  0.048107    3.308883
   19   4   3  0  1.065903   0.469086   -1.236331   -0.776614  212.135410   1.460015   1.520758  0.069705    0.871416
   20   4   3  0  1.111643   0.449785   -1.639273   -1.514260  222.729860   2.231636   2.302244  0.056943    1.239988
   21   4   3  0  1.157726   0.431881    1.037127    0.615389   30.683144   1.205959   1.388219  0.086396    2.109603
   22   4   3  0  1.204113   0.415243   -0.309972   -0.796503  248.735663   0.854692   0.981767  0.127630    0.995652
  -22   5   3  0  1.198505   0.417187   -0.116873    1.334892   95.003610   1.339999   1.388219  0.117812    0.409298
  -21   5   3  0  1.154079   0.433246    0.222782   -1.143455  281.024928   1.164956   1.388219  0.101122    2.207860
  -20   5   3  0  1.110118   0.450403   -0.385468   -2.198692  260.056145   2.232226   2.384713  0.053015    2.876276
  -19   5   3  0  1.066679   0.468744    0.764038    1.498327   62.981732   1.681885   1.671950  0.063815   -0.155696
  -18   5   3  0  1.023829   0.488363   -2.346641    1.535696  146.798349   2.804476   2.845162  0.046143    0.881730
  -17   5   3  0  0.981644   0.509350    0.631132   -2.402700  284.717752   2.484210   2.522160  0.048107    0.788887
  -16   5   3  0  0.940214   0.531794    2.216159    2.808364   51.722034   3.577467   3.540253  0.041234   -0.902498
  -15   5   3  0  0.899643   0.555776    2.349395    3.697864   57.570636   4.381079   4.488640  0.043198    2.489970
  -14   5   3  0  0.860054   0.581359   -1.165140   -4.170353  254.390365   4.330058   4.390463  0.041234    1.464945
  -13   5   3  0  0.821587   0.608578   -2.605381    0.036279  179.202225   2.605634   2.560449  0.041234   -1.095810
  -12   5   3  0  0.784409   0.637423    2.770421   -1.404948  333.109323   3.106302   3.180926  0.034362    2.171712
  -11   5   3  0  0.748710   0.667815   -2.993603   -2.311504  217.673454   3.782157   3.815148  0.035344    0.933443
  -10   5   3  0  0.714714   0.699581   -2.320038   -0.876715  200.700981   2.480163   2.503507  0.034362    0.679354
   -9   5   3  0  0.682673   0.732415    1.424538    5.209063   74.705125   5.400338   5.448809  0.039271    1.234273
   -8   5   3  0  0.652876   0.765842    1.862534    2.328014   51.338355   2.981389   2.896214  0.028471   -2.991645
   -7   5   3  0  0.625645   0.799176   -2.338539   -4.708784  243.589468   5.257510   5.204349  0.041234   -1.289256
   -6   5   3  0  0.601326   0.831495   -0.003832    1.367235   90.160603   1.367240   1.388219  0.031417    0.667769
   -5   5   3  0  0.580288   0.861641    5.496053   -3.046045  331.003727   6.283708   6.154699  0.040252   -3.205000
   -4   5   3  0  0.562897   0.888262   -0.043171    1.681356   91.470818   1.681910   1.671950  0.025526   -0.390190
   -3   5   3  0  0.549500   0.909918   -2.330288    5.478237  113.043536   5.953261   5.923002  0.040252   -0.751738
   -2   5   3  0  0.540395   0.925250    3.929996    2.374935   31.144979   4.591861   4.520057  0.035344   -2.031594
   -1   5   3  0  0.535799   0.933186   -4.809147   -5.161895  227.026118   7.055002   7.180646  0.060870    2.064150
    0   5   3  0  0.535830   0.933132   -2.509719   -5.377310  244.980416   5.934151   5.733521  0.054979   -3.649210
    1   5   3  0  0.540486   0.925094   -1.220087    2.875331  112.992934   3.123483   3.072932  0.039271   -1.287243
    2   5   3  0  0.549649   0.909671   -2.627022   -2.292066  221.104559   3.486375   3.485274  0.037307   -0.029510
    3   5   3  0  0.563101   0.887940    4.670210   -1.884352  338.026743   5.036034   4.809678  0.046143   -4.905527
    4   5   3  0  0.580542   0.861264   -1.389556    3.447324  111.953508   3.716841   3.647266  0.037307   -1.864944
    5   5   3  0  0.601626   0.831081    5.685756    4.234733   36.678626   7.089484   6.928332  0.051052   -3.156634
    6   5   3  0  0.625986   0.798741    0.330233   -3.278385  275.752016   3.294975   3.256522  0.032398   -1.186890
    7   5   3  0  0.653253   0.765400   -4.943060    0.541081  173.753120   4.972586   4.819496  0.036325   -4.214412
    8   5   3  0  0.683081   0.731977    0.407220    5.519547   85.780485   5.534548   5.466480  0.038289   -1.777747
    9   5   3  0  0.715150   0.699154    4.006755   -2.567078  327.352820   4.758568   4.718374  0.037307   -1.077390
   10   5   3  0  0.749170   0.667405   -0.648656   -5.453334  263.216724   5.491777   5.404629  0.041234   -2.113481
   11   5   3  0  0.784890   0.637032   -4.937161    2.688804  151.427051   5.621852   5.562694  0.042216   -1.401334
   12   5   3  0  0.822087   0.608208    0.539293    1.255536   66.754922   1.366458   1.455961  0.053015    1.688242
   13   5   3  0  0.860569   0.581011    0.791046   -6.779973  276.654838   6.825965   6.709398  0.049088   -2.374631
   14   5   3  0  0.900172   0.555449   -0.125696    2.527514   92.847037   2.530637   2.464236  0.039271   -1.690860
   15   5   3  0  0.940755   0.531488    1.179153    3.523200   71.495521   3.715285   3.620758  0.042216   -2.239125
   17   5   3  0  1.024390   0.488096    0.893014    1.034733   49.204566   1.366801   1.455961  0.079523    1.121182
   18   5   3  0  1.067248   0.468495    1.147955   -0.234110  348.473361   1.171583   1.202665  0.092286    0.336795
   19   5   3  0  1.110694   0.450169   -1.802432   -1.282677  215.437058   2.212243   2.444601  0.060870    3.817297
   20   5   3  0  1.154662   0.433027    0.160393   -1.012302  279.003314   1.024930   1.422581  0.091304    4.355222
   21   5   3  0  1.199093   0.416982   -0.351591    0.138904  158.442422   0.378035   0.931697  0.180645    3.064915
   22   5   3  0  1.243938   0.401949    0.071075   -0.405173  279.949519   0.411360   0.931697  0.207153    2.511851
  -21   6   3  0  1.204598   0.415076    0.290052   -1.286174  282.708483   1.318474   1.388219  0.093268    0.747789
  -20   6   3  0  1.162549   0.430089   -1.048489    0.733346  145.029830   1.279502   1.352875  0.113885    0.644275
  -19   6   3  0  1.121144   0.445973   -2.016450    0.257556  172.721175   2.032832   2.260028  0.063815    3.560242
  -18   6   3  0  1.080456   0.462768    2.022879   -2.030050  314.898618   2.865858   3.057223  0.061851    3.093951
  -17   6   3  0  1.040569   0.480506    1.898061   -0.753599  338.345119   2.042191   2.082328  0.069705    0.575810
  -16   6   3  0  1.001579   0.499212   -1.654353    2.938455  119.379558   3.372151   3.329173  0.057924   -0.741970
  -15   6   3  0  0.963596   0.518890    0.041449   -1.979033  271.199822   1.979467   2.059748  0.055961    1.434589
  -13   6   3  0  0.891159   0.561067   -1.183581    0.885960  143.183617   1.478441   1.520758  0.066760    0.633856
  -12   6   3  0  0.857004   0.583428   -0.315919    3.353733   95.381344   3.368580   3.329173  0.043198   -0.912243
  -11   6   3  0  0.824455   0.606461    2.469691    0.913489   20.298414   2.633218   2.540814  0.043198   -2.139090
  -10   6   3  0  0.793709   0.629954   -0.680480   -2.197660  252.795477   2.300600   2.281627  0.042216   -0.449431
   -9   6   3  0  0.764984   0.653608   -0.330393    3.108722   96.066579   3.126229   3.088640  0.039271   -0.957183
   -8   6   3  0  0.738516   0.677033   -1.189940   -8.357581  261.896775   8.441867   8.196775  0.063815   -3.840671
   -7   6   3  0  0.714556   0.699735    1.204723   -3.769187  287.725135   3.957035   3.865218  0.041234   -2.226720
   -6   6   3  0  0.693363   0.721123    0.899623    6.912594   82.585056   6.970887   6.801684  0.062833   -2.692903
   -5   6   3  0  0.675198   0.740523   -1.638015   -2.350385  235.126844   2.864856   2.896214  0.038289    0.818965
   -4   6   3  0  0.660312   0.757218    0.454937   -1.528429  286.575639   1.594699   1.642497  0.038289    1.248353
   -3   6   3  0  0.648929   0.770500    1.737380    9.448831   79.581260   9.607232   8.960590  0.089341   -7.237915
   -2   6   3  0  0.641237   0.779742   -2.006081    2.649998  127.126163   3.323680   3.120057  0.038289   -5.318083
   -1   6   3  0  0.637369   0.784474   -2.993422   -8.206727  249.960446   8.735613   8.113325  0.093268   -6.672049
    0   6   3  0  0.637395   0.784443    4.937394    2.527488   27.108236   5.546715   5.323142  0.063815   -3.503463
    1   6   3  0  0.641314   0.779649   -4.029854    2.398900  149.235416   4.689824   4.552455  0.056943   -2.412415
    2   6   3  0  0.649056   0.770350    3.593394   -8.625037  292.617761   9.343647   9.272792  0.107013   -0.662118
    3   6   3  0  0.660486   0.757018    3.662615    2.842169   37.811266   4.636019   4.573072  0.053015   -1.187330
    4   6   3  0  0.675417   0.740283   -4.293058    1.576017  159.841401   4.573202   4.456242  0.057924   -2.019192
    5   6   3  0  0.693623   0.720852   -1.556506   -5.319418  253.690090   5.542465   5.484152  0.055961   -1.042034
    6   6   3  0  0.714854   0.699443   -1.290877    2.195542  120.453558   2.546914   2.503507  0.042216   -1.028222
    7   6   3  0  0.738850   0.676728    0.405799    4.678894   85.043160   4.696458   4.829313  0.053015    2.505970
    8   6   3  0  0.765349   0.653297    1.567500    1.060222   34.073525   1.892387   1.836887  0.054979   -1.009478
    9   6   3  0  0.794102   0.629642    4.290536   -2.192720  332.930260   4.818373   4.869566  0.050070    1.022417
   10   6   3  0  0.824873   0.606154   -3.753812    0.167393  177.446718   3.757542   3.776859  0.042216    0.457574
   11   6   3  0  0.857444   0.583128   -1.759121    2.533398  124.775037   3.084253   2.994390  0.042216   -2.128632
   12   6   3  0  0.891619   0.560777    1.607565   -3.755022  293.176287   4.084661   3.976158  0.051052   -2.125353
   13   6   3  0  0.927221   0.539246    0.229724   -2.047860  276.400552   2.060705   2.128472  0.060870    1.113306
   14   6   3  0  0.964090   0.518624    0.413267    2.789647   81.573322   2.820092   2.879524  0.061851    0.960881
   15   6   3  0  1.002087   0.498959   -0.899734   -0.112689  187.138942   0.906763   1.075035  0.107994    1.558156
   16   6   3  0  1.041089   0.480266   -0.003445   -1.262977  269.843699   1.262982   1.241936  0.101122   -0.208126
   17   6   3  0  1.080987   0.462540    0.699879   -0.503954  324.243914   0.862439   1.075035  0.103086    2.062332
   18   6   3  0  1.121685   0.445758   -0.525996    2.150938  103.741562   2.214319   2.364096  0.077560    1.931121
   19   6   3  0  1.163100   0.429886   -0.637113   -0.521344  219.293155   0.823233   0.931697  0.150210    0.722084
   20   6   3  0  1.205157   0.414884    0.969587   -0.260725  344.949042   1.004030   1.280225  0.124684    2.215145
  -19   7   3  0  1.182281   0.422911    1.459895   -0.320865  347.604242   1.494740   1.520758  0.098177    0.265006
  -18   7   3  0  1.143769   0.437151    1.223698   -0.533879  336.429148   1.335090   1.422581  0.111921    0.781718
  -17   7   3  0  1.106168   0.452011   -1.258076    0.711451  150.511516   1.445309   1.756382  0.093268    3.335264
  -16   7   3  0  1.069573   0.467476    0.088771   -1.361636  273.730080   1.364526   1.582609  0.100140    2.177772
  -15   7   3  0  1.034090   0.483517    1.496735   -1.049298  324.967322   1.827906   1.913464  0.083450    1.025267
  -14   7   3  0  0.999838   0.500081   -0.643573    0.112382  170.094769   0.653311   0.821739  0.158065    1.065565
  -13   7   3  0  0.966948   0.517091   -2.191770    1.582442  144.170980   2.703327   2.742076  0.061851    0.626482
  -12   7   3  0  0.935564   0.534437    3.387292    1.887356   29.125989   3.877610   3.976158  0.060870    1.618997
  -11   7   3  0  0.905842   0.551972   -1.594826   -3.195798  243.479039   3.571638   3.633521  0.060870    1.016643
  -10   7   3  0  0.877951   0.569508   -2.240317    2.525717  131.573105   3.376132   3.329173  0.056943   -0.824673
   -9   7   3  0  0.852071   0.586805    0.671682    0.146759   12.325151   0.687528   0.694109  0.138429    0.047545
   -8   7   3  0  0.828390   0.603580   -0.858262   -3.402649  255.843377   3.509221   3.314446  0.056943   -3.420557
   -7   7   3  0  0.807102   0.619500    1.926169    5.367858   70.260300   5.702984   5.368304  0.067742   -4.940525
   -6   7   3  0  0.788401   0.634195    0.758499   -1.063085  305.507432   1.305936   1.280225  0.075596   -0.340118
   -5   7   3  0  0.772475   0.647270    1.342989   -7.889018  279.661145   8.002514   7.865920  0.134502   -1.015553
   -4   7   3  0  0.759497   0.658330   -1.243778    5.647808  102.419613   5.783141   5.656943  0.100140   -1.260205
   -3   7   3  0  0.749622   0.667003    0.863271    3.031376   74.104185   3.151901   3.329173  0.088359    2.006273
   -2   7   3  0  0.742973   0.672972   -1.932217   -6.491321  253.423753   6.772792   6.415849  0.149229   -2.391921
   -1   7   3  0  0.739638   0.676007   -1.169431    0.050592  177.522818   1.170525   1.280225  0.169846    0.645877
    0   7   3  0  0.739660   0.675986    2.210395    5.679853   68.735794   6.094799   5.631417  0.114867   -4.034081
    1   7   3  0  0.743040   0.672912    0.020181   -2.064100  270.560163   2.064199   1.862413  0.053997   -3.736972
    2   7   3  0  0.749732   0.666905   -0.465686    1.345025  109.097317   1.423360   1.352875  0.053015   -1.329520
    3   7   3  0  0.759649   0.658199   -3.815210    3.253863  139.540269   5.014325   4.849931  0.066760   -2.462457
    4   7   3  0  0.772666   0.647110    1.682717   -6.744158  284.009676   6.950914   6.744741  0.086396   -2.386382
    5   7   3  0  0.788630   0.634011    2.040891    2.194008   47.070678   2.996483   2.977700  0.056943   -0.329849
    7   7   3  0  0.828688   0.603364    1.472077   -2.336649  302.210718   2.761691   2.759748  0.053997   -0.035988
    8   7   3  0  0.852399   0.586580    3.282363    0.947954   16.108833   3.416507   3.415568  0.057924   -0.016209
    9   7   3  0  0.878306   0.569277   -3.061663   -0.481974  188.946208   3.099368   3.025807  0.056943   -1.291842
   10   7   3  0  0.906223   0.551741   -4.144545    1.127749  164.778110   4.295239   4.324685  0.056943    0.517126
   11   7   3  0  0.935968   0.534207    1.394559    1.023562   36.277506   1.729877   1.810379  0.071669    1.123249
   13   7   3  0  1.000281   0.499860    0.982340    0.410820   22.694945   1.064784   1.241936  0.120757    1.467004
   15   7   3  0  1.070048   0.467269    0.635223   -0.890745  305.494066   1.094045   1.388219  0.121739    2.416431
   16   7   3  0  1.106657   0.451811    0.209829   -1.477581  278.082437   1.492405   1.700421  0.102104    2.037296
   19   7   3  0  1.222140   0.409119   -0.007922   -1.064347  269.573550   1.064377   1.029874  0.187518   -0.183998
  -18   8   3  0  1.212723   0.412295   -1.241266    0.172216  172.101084   1.253155   1.582609  0.210098    1.568093
  -15   8   3  0  1.109879   0.450500    1.044646    0.551854   27.846105   1.181451   1.075035  0.134502   -0.791186
  -14   8   3  0  1.078038   0.463806   -1.494952   -0.808726  208.412116   1.699682   1.520758  0.120757   -1.481685
  -13   8   3  0  1.047606   0.477279    2.414169    0.701674   16.206416   2.514073   2.522160  0.074614    0.108392
  -12   8   3  0  1.018710   0.490817    2.182905   -0.616506  344.229012   2.268293   2.151052  0.087377   -1.341778
  -11   8   3  0  0.991484   0.504295   -2.437276   -0.673155  195.439711   2.528528   2.322861  0.074614   -2.756390
   -9   8   3  0  0.942611   0.530442   -1.628919    1.181338  144.049307   2.012197   2.128472  0.138429    0.839958
   -8   8   3  0  0.921260   0.542735    1.255748   -0.519157  337.538589   1.358833   1.317532  0.139411   -0.296259
   -7   8   3  0  0.902166   0.554222   -0.389054   -0.724722  241.771676   0.822548   1.161431  0.190463    1.779257
   -6   8   3  0  0.885475   0.564669   -2.198767   -0.925094  202.818091   2.385451   2.579103  0.142356    1.360331
   -5   8   3  0  0.871325   0.573839    0.344048    2.237141   81.257041   2.263442   2.444601  0.109958    1.647526
   -4   8   3  0  0.859840   0.581503    1.296342    0.705822   28.567057   1.476037   1.352875  0.135484   -0.909051
   -1   8   3  0  0.842350   0.593578    3.955631   -0.805840  348.485284   4.036880   3.877981  0.129593   -1.226134
    0   8   3  0  0.842369   0.593564    0.407965    0.779481   62.373342   0.879787   1.202665  0.215989    1.494881
    1   8   3  0  0.845339   0.591479   -5.357971    0.104635  178.881218   5.358992   5.286817  0.163955   -0.440215
    2   8   3  0  0.851227   0.587387   -1.624681    1.243456  142.571227   2.045916   2.444601  0.117812    3.384072
    3   8   3  0  0.859974   0.581413    0.744795   -2.550753  286.277293   2.657265   2.759748  0.099158    1.033524
    4   8   3  0  0.871494   0.573727    1.124535    0.684665   31.334845   1.316566   1.280225  0.124684   -0.291468
    5   8   3  0  0.885679   0.564539   -0.943785    1.812924  117.500908   2.043875   2.216831  0.110940    1.559006
    6   8   3  0  0.902403   0.554076   -0.040421   -2.482593  269.067205   2.482922   2.281627  0.069705   -2.887793
    7   8   3  0  0.921527   0.542578    3.233333    1.386381   23.208569   3.518024   3.226087  0.062833   -4.646219
    9   8   3  0  0.966391   0.517389   -2.293626    0.671640  163.678448   2.389942   2.302244  0.075596   -1.160077
   10   8   3  0  0.991831   0.504118    1.182427   -1.474007  308.736077   1.889664   1.963535  0.093268    0.792031
   12   8   3  0  1.047998   0.477100    0.332948    1.196836   74.453969   1.242284   1.161431  0.124684   -0.648466
   13   8   3  0  1.078449   0.463629   -0.783778   -1.291350  238.744571   1.510593   1.520758  0.129593    0.078432
   14   8   3  0  1.110307   0.450326   -1.077275   -0.192371  190.124694   1.094317   1.317532  0.146283    1.525910
   15   8   3  0  1.143456   0.437271   -0.147623    0.910925   99.205207   0.922809   1.119215  0.176718    1.111407
   17   8   3  0  1.213197   0.412134    1.129201   -0.375763  341.594167   1.190081   1.241936  0.236606    0.219160
  -15   9   3  0  1.189952   0.420185   -0.910766   -0.728292  218.647479   1.166149   1.963535  0.209116    3.813116
  -13   9   3  0  1.132092   0.441660    1.347176    0.122477    5.194682   1.352731   2.173633  0.170828    4.805440
  -12   9   3  0  1.105407   0.452322   -1.508370    1.354629  138.073804   2.027363   2.173633  0.181627    0.805333
  -11   9   3  0  1.080368   0.462805   -0.021185   -0.353325  266.568748   0.353959   1.352875  0.320056    3.121066
   -9   9   3  0  1.035698   0.482766    1.855375    0.310444    9.498809   1.881168   2.151052  0.204208    1.321619
   -8   9   3  0  1.016305   0.491979    0.530213   -1.147273  294.804069   1.263868   1.241936  0.268022   -0.081829
   -7   9   3  0  0.999029   0.500486   -3.407010    0.744233  167.677767   3.487348   3.443058  0.141374   -0.313285
   -6   9   3  0  0.983982   0.508139    0.533370   -0.622836  310.575343   0.820005   1.029874  0.219916    0.954316
   -5   9   3  0  0.971268   0.514791    1.780503    0.227292    7.274812   1.794952   1.552174  0.161010   -1.507842
    1   9   3  0  0.948025   0.527412    1.477887   -0.230417  351.138388   1.495741   1.582609  0.161010    0.539517
    2   9   3  0  0.953280   0.524505    2.735635    1.052697   21.047171   2.931189   2.794110  0.129593   -1.057764
    3   9   3  0  0.961098   0.520238   -1.093709   -1.127178  225.863396   1.570583   1.700421  0.147265    0.881663
    4   9   3  0  0.971420   0.514710    0.648617   -1.100769  300.508301   1.277653   1.582609  0.152174    2.003995
    5   9   3  0  0.984166   0.508045   -1.880801   -0.446802  193.363438   1.933143   2.216831  0.171809    1.651176
    6   9   3  0  0.999242   0.500379    0.106779    1.204599   84.934404   1.209322   1.455961  0.241515    1.021217
    7   9   3  0  1.016547   0.491861   -0.168750   -1.231331  262.196414   1.242840   1.642497  0.175736    2.274181
    8   9   3  0  1.035967   0.482641   -1.238125    0.592007  154.445278   1.372380   1.388219  0.205189    0.077193
    9   9   3  0  1.057387   0.472864    0.966819    0.412467   23.104216   1.051127   1.119215  0.275877    0.246804
   10   9   3  0  1.080687   0.462669    0.314459   -1.256748  284.047928   1.295492   1.455961  0.159046    1.008943
   11   9   3  0  1.105748   0.452182    1.095438    1.976768   61.006689   2.259999   2.540814  0.126648    2.217286
   12   9   3  0  1.132455   0.441519    0.785041    0.183103   13.128914   0.806112   1.029874  0.233661    0.957637
   13   9   3  0  1.160692   0.430777   -1.148284   -0.654890  209.697027   1.321907   1.422581  0.193408    0.520527
  -11  10   3  0  1.171757   0.426710   -0.083420   -1.799991  267.346559   1.801923   1.913464  0.211080    0.528433
  -10  10   3  0  1.150332   0.434657    0.800878    1.186237   55.975096   1.431280   1.352875  0.234642   -0.334147
    5  10   3  0  1.083698   0.461383    0.080717    1.413695   86.732175   1.415998   1.075035  0.251332   -1.356620
    7  10   3  0  1.113188   0.449160   -1.114141   -1.441105  232.291825   1.821563   1.888920  0.161010    0.418342
    8  10   3  0  1.130950   0.442106    1.835939    0.293257    9.075275   1.859213   2.238429  0.155119    2.444677
    9  10   3  0  1.150603   0.434555   -0.620920   -0.722476  229.323130   0.952635   1.161431  0.249369    0.837298
   11  10   3  0  1.195199   0.418341    0.884583    0.707681   38.660387   1.132828   1.455961  0.265077    1.219016
  -25   0   4  0  1.225019   0.408157    0.782849    0.000000    0.000000   0.782849   1.075035  0.157083    1.860076
  -24   0   4  0  1.175611   0.425311    0.636876    0.000000    0.000000   0.636876   0.931697  0.145302    2.029026
  -21   0   4  0  1.027669   0.486538    2.969618    0.000000    0.000000   2.969618   3.150491  0.059888    3.020196
  -20   0   4  0  0.978473   0.511000   -3.787857    0.000000  180.000000   3.787857   3.938850  0.057924    2.606732
  -19   0   4  0  0.929350   0.538010   -2.154342    0.000000  180.000000   2.154342   2.195232  0.058906    0.694154
  -18   0   4  0  0.880314   0.567979   -2.505390    0.000000  180.000000   2.505390   2.464236  0.047125   -0.873300
  -17   0   4  0  0.831380   0.601409    2.738833    0.000000    0.000000   2.738833   2.794110  0.046143    1.197937
  -16   0   4  0  0.782567   0.638923    1.336884    0.000000    0.000000   1.336884   1.388219  0.065778    0.780424
  -15   0   4  0  0.733899   0.681292    0.513051    0.000000    0.000000   0.513051   0.538008  0.125666    0.198599
  -14   0   4  0  0.685408   0.729493    4.025446    0.000000    0.000000   4.025446   3.976158  0.039271   -1.255095
  -13   0   4  0  0.637132   0.784767   -1.637218    0.000000  180.000000   1.637218   1.728892  0.044180    2.075029
  -12   0   4  0  0.589126   0.848715   -2.992859    0.000000  180.000000   2.992859   3.041515  0.035344    1.376651
  -11   0   4  0  0.541461   0.923428   10.353048    0.000000    0.000000  10.353048  10.390043  0.065778    0.562426
  -10   0   4  0  0.494236   1.011663    5.073462    0.000000    0.000000   5.073462   5.139552  0.038289    1.726074
   -9   0   4  0  0.447590   1.117095  -26.923812    0.000000  180.000000  26.923812  26.923987  0.148247    0.001176
   -8   0   4  0  0.401724   1.244635    5.340332    0.000000    0.000000   5.340332   5.648107  0.039271    7.837272
   -7   0   4  0  0.356941   1.400793  -10.427788    0.000000  180.000000  10.427788  10.403788  0.065778   -0.364853
   -6   0   4  0  0.313703   1.593865    1.613424    0.000000    0.000000   1.613424   1.671950  0.022581    2.591868
   -5   0   4  0  0.272747   1.833203   -1.432130    0.000000  180.000000   1.432130   1.455961  0.026508    0.899011
   -4   0   4  0  0.235267   2.125247   49.823637    0.000000    0.000000  49.823637  49.643064  0.357363   -0.505293
   -3   0   4  0  0.203196   2.460679    4.741588    0.000000    0.000000   4.741588   4.918654  0.033380    5.304541
   -2   0   4  0  0.179458   2.786166  -20.703081    0.000000  180.000000  20.703081  20.735907  0.165919    0.197848
   -1   0   4  0  0.167631   2.982737   21.359067    0.000000    0.000000  21.359067  21.926791  0.174755    3.248693
    0   0   4  0  0.170217   2.937431  -52.639445    0.000000  180.000000  52.639445  52.315435  0.408415   -0.793336
    1   0   4  0  0.186616   2.679293   -0.155064    0.000000  180.000000   0.155064   0.694109  0.048107   11.205237
    2   0   4  0  0.213673   2.340026  -19.907689    0.000000  180.000000  19.907689  20.332401  0.110940    3.828309
    3   0   4  0  0.247921   2.016770   33.875917    0.000000    0.000000  33.875917  34.008420  0.201262    0.658357
    4   0   4  0  0.286796   1.743397  -14.387366    0.000000  180.000000  14.387366  14.644041  0.085414    3.005082
    5   0   4  0  0.328661   1.521325   -1.211578    0.000000  180.000000   1.211578   1.161431  0.033380   -1.502311
    6   0   4  0  0.372508   1.342253   11.364677    0.000000    0.000000  11.364677  11.266762  0.066760   -1.466676
    7   0   4  0  0.417714   1.196992   -5.203429    0.000000  180.000000   5.203429   5.484152  0.038289    7.331700
    8   0   4  0  0.463881   1.077862   -4.791648    0.000000  180.000000   4.791648   5.063956  0.038289    7.111930
    9   0   4  0  0.510750   0.978953   15.181093    0.000000    0.000000  15.181093  15.076019  0.086396   -1.216202
   10   0   4  0  0.558143   0.895828    3.143853    0.000000    0.000000   3.143853   3.166200  0.033380    0.669457
   11   0   4  0  0.605937   0.825168  -16.983741    0.000000  180.000000  16.983741  16.828473  0.119776   -1.296321
   12   0   4  0  0.654045   0.764474    1.414063    0.000000    0.000000   1.414063   1.520758  0.047125    2.264083
   13   0   4  0  0.702402   0.711843    3.475666    0.000000    0.000000   3.475666   3.415568  0.038289   -1.569574
   14   0   4  0  0.750959   0.665815    0.316999    0.000000    0.000000   0.316999   0.620477  0.131557    2.306821
   15   0   4  0  0.799681   0.625249   -4.004862    0.000000  180.000000   4.004862   3.987939  0.045161   -0.374728
   16   0   4  0  0.848539   0.589248    3.866358    0.000000    0.000000   3.866358   3.607013  0.045161   -5.742646
   17   0   4  0  0.897511   0.557096   -0.982645    0.000000  180.000000   0.982645   0.931697  0.108976   -0.467512
   18   0   4  0  0.946579   0.528218    0.841504    0.000000    0.000000   0.841504   1.119215  0.111921    2.481303
   20   0   4  0  1.044949   0.478492   -0.296064    0.000000  180.000000   0.296064   0.877700  0.154137    3.773486
   21   0   4  0  1.094230   0.456942    2.169961    0.000000    0.000000   2.169961   2.322861  0.078541    1.946744
   22   0   4  0  1.143564   0.437230   -1.270492    0.000000  180.000000   1.270492   1.317532  0.116830    0.402633
   23   0   4  0  1.192944   0.419131   -0.748767    0.000000  180.000000   0.748767   1.029874  0.172791    1.626861
   24   0   4  0  1.242366   0.402458   -1.255150    0.000000  180.000000   1.255150   1.388219  0.166900    0.797296
  -25   1   4  0  1.229432   0.406692    0.002257   -0.023992  275.373273   0.024098   0.877700  0.148247    5.757979
  -24   1   4  0  1.180209   0.423654    1.180131   -0.685774  329.839124   1.364916   1.352875  0.074614   -0.161376
  -23   1   4  0  1.131045   0.442069    0.087389    1.280016   86.094396   1.282996   1.489341  0.064797    3.184503
  -22   1   4  0  1.081948   0.462130    1.573746    1.350267   40.629456   2.073619   2.302244  0.046143    4.954700
  -21   1   4  0  1.032926   0.484062   -0.437174    0.505257  130.867970   0.668136   0.931697  0.098177    2.684558
  -20   1   4  0  0.983993   0.508134   -1.494614   -1.060350  215.353709   1.832543   2.036185  0.050070    4.067151
  -19   1   4  0  0.935160   0.534668   -0.612984    0.254007  157.491962   0.663528   0.760870  0.095231    1.022161
  -18   1   4  0  0.886446   0.564050    0.105108   -0.470656  282.588836   0.482250   0.538008  0.125666    0.443703
  -17   1   4  0  0.837870   0.596751    2.795951   -4.467188  302.041877   5.270020   5.185695  0.034362   -2.454024
  -16   1   4  0  0.789458   0.633346   -6.113368    2.606126  156.911469   6.645687   6.600422  0.039271   -1.152653
  -15   1   4  0  0.741243   0.674543    0.310082    0.135342   23.579841   0.338332   0.538008  0.098177    2.033849
  -14   1   4  0  0.693265   0.721225    2.757457   -1.389984  333.248157   3.087981   3.104348  0.027489    0.595395
  -13   1   4  0  0.645577   0.774501   -0.487165    2.805956   99.849405   2.847932   2.861852  0.025526    0.545317
  -12   1   4  0  0.598249   0.835772    1.972925    3.473948   60.406880   3.995090   3.938850  0.025526   -2.203235
  -11   1   4  0  0.551373   0.906827   11.359162   -5.888683  332.597404  12.794810  12.804209  0.054979    0.170964
  -10   1   4  0  0.505076   0.989950  -12.235251    8.379962  145.592635  14.829873  14.853158  0.059888    0.388801
   -9   1   4  0  0.459531   1.088065   -3.919816   -2.730564  214.861269   4.777127   4.809678  0.025526    1.275215
   -8   1   4  0  0.414988   1.204854    4.538798   -6.501821  304.918161   7.929335   8.137869  0.035344    5.900183
   -7   1   4  0  0.371805   1.344789   -4.580817    7.493208  121.438663   8.782485   9.120618  0.038289    8.831097
   -6   1   4  0  0.330518   1.512777    3.799617   -2.293743  328.881571   4.438282   4.488640  0.023562    2.137231
   -5   1   4  0  0.291930   1.712737   -0.235602  -18.232786  269.259670  18.234308  18.467043  0.070687    3.292465
   -4   1   4  0  0.257261   1.943554   14.181170  -17.083654  309.696122  22.202631  22.446146  0.086396    2.818605
   -3   1   4  0  0.228301   2.190094  -32.248594   47.965221  123.914237  57.798220  57.450078  0.304348   -1.143895
   -2   1   4  0  0.207456   2.410154   17.841305   -9.837411  331.128358  20.373680  20.532681  0.079523    1.999440
   -1   1   4  0  0.197314   2.534030  -19.967480   11.376730  150.327113  22.981084  23.202107  0.088359    2.501414
    0   1   4  0  0.199515   2.506073   29.453445  -11.004585  339.512985  31.442111  31.381210  0.122721   -0.496252
    1   1   4  0  0.213678   2.339969   19.827692    8.803959   23.942342  21.694402  21.990606  0.084432    3.508197
    2   1   4  0  0.237674   2.103726   -3.227917   16.334509  101.178386  16.650394  16.819638  0.066760    2.535099
    3   1   4  0  0.268882   1.859551   -0.288390  -17.378604  269.049290  17.380996  17.537309  0.069705    2.242479
    4   1   4  0  0.305098   1.638817  -18.039309    1.886396  174.030196  18.137672  18.158768  0.073633    0.286501
    5   1   4  0  0.344747   1.450338    0.487450   -5.310286  275.244689   5.332612   5.323142  0.028471   -0.332594
    6   1   4  0  0.386775   1.292742  -10.396993   -4.422601  203.043596  11.298533  11.449370  0.050070    3.012516
    7   1   4  0  0.430485   1.161480    2.851773   -6.427597  293.925734   7.031828   7.093269  0.032398    1.896412
    8   1   4  0  0.475414   1.051715    8.213327   11.793173   55.144810  14.371418  14.522302  0.058906    2.561429
    9   1   4  0  0.521247   0.959239    8.018636   -1.638014  348.454693   8.184230   8.214447  0.038289    0.789195
   10   1   4  0  0.567764   0.880648   -9.211233   -1.056439  186.542682   9.271617   9.235485  0.043198   -0.836429
   11   1   4  0  0.614811   0.813258    3.019115    7.516320   68.115927   8.100008   8.125106  0.042216    0.594527
   12   1   4  0  0.662274   0.754974    4.517656    1.198073   14.852828   4.673820   4.697757  0.029453    0.812702
   13   1   4  0  0.710071   0.704155   -0.742224   -8.000422  264.699667   8.034777   7.848248  0.045161   -4.130295
   14   1   4  0  0.758137   0.659511   -4.433621    1.450678  161.881936   4.664919   4.563254  0.031417   -3.236006
   15   1   4  0  0.806426   0.620020   -1.570215    0.237502  171.398963   1.588075   1.613044  0.039271    0.635811
   16   1   4  0  0.854898   0.584865   -0.022660   -4.317156  269.699271   4.317215   4.267742  0.034362   -1.439751
   17   1   4  0  0.903526   0.553388   -1.627644    2.867481  119.580171   3.297222   3.256522  0.035344   -1.151550
   18   1   4  0  0.952284   0.525054    2.027236    0.717236   19.483767   2.150375   2.151052  0.047125    0.014375
   19   1   4  0  1.001153   0.499424    0.043068    0.339361   82.767321   0.342083   0.694109  0.124684    2.823336
   20   1   4  0  1.050119   0.476136    3.085717   -0.449527  351.711467   3.118289   3.226087  0.040252    2.678057
   21   1   4  0  1.099168   0.454889   -0.297868    0.942856  107.532393   0.988789   1.119215  0.086396    1.509640
   22   1   4  0  1.148290   0.435430   -1.106674    0.231260  168.196831   1.130579   1.317532  0.084432    2.214237
  -25   2   4  0  1.242578   0.402389    0.466016   -1.001548  294.952372   1.104658   1.075035  0.116830   -0.253552
  -23   2   4  0  1.145321   0.436559   -0.861733    1.394405  121.715802   1.639192   1.700421  0.067742    0.903862
  -22   2   4  0  1.096863   0.455845    0.297431   -1.543425  280.907680   1.571823   1.836887  0.052034    5.094080
  -21   2   4  0  1.048539   0.476854   -0.655561    0.779579  130.061006   1.018579   1.161431  0.070687    2.020896
  -19   2   4  0  0.952377   0.525002    0.956715    2.744455   70.781482   2.906431   2.945302  0.037307    1.041926
  -18   2   4  0  0.904590   0.552736    2.157732   -1.721653  321.413662   2.760416   2.776438  0.034362    0.466281
  -17   2   4  0  0.857044   0.583401   -3.732001    1.553235  157.403232   4.042323   4.047827  0.034362    0.160175
  -16   2   4  0  0.809779   0.617452   -0.628879    2.448859  104.402616   2.528319   2.503507  0.032398   -0.765855
  -15   2   4  0  0.762849   0.655438    6.657405   -1.743357  345.325616   6.881885   6.921460  0.041234    0.959755
  -14   2   4  0  0.716320   0.698012   -3.782234   -5.740037  236.618253   6.874104   6.801684  0.042216   -1.715474
  -13   2   4  0  0.670274   0.745963   -5.050537   -3.118314  211.692102   5.935639   5.915148  0.034362   -0.596316
  -12   2   4  0  0.624820   0.800231    6.521841    0.635339    5.564035   6.552714   6.564096  0.038289    0.297265
  -11   2   4  0  0.580095   0.861927   -0.206735   -0.112386  208.529523   0.235308   0.438850  0.076578    2.657969
  -10   2   4  0  0.536283   0.932344  -10.327305    5.600494  151.529037  11.748139  11.715429  0.052034   -0.628620
   -9   2   4  0  0.493626   1.012912    8.016246    2.408270   16.721512   8.370183   8.496214  0.038289    3.291576
   -8   2   4  0  0.452452   1.105090    5.061866   12.796456   68.417844  13.761242  13.908697  0.056943    2.589558
   -7   2   4  0  0.413204   1.210057   -1.736714  -11.802899  261.629392  11.929988  12.127772  0.047125    4.197017
   -6   2   4  0  0.376484   1.328079    0.045232    5.916445   89.561974   5.916618   5.931838  0.028471    0.534590
   -5   2   4  0  0.343105   1.457278    3.187784  -18.335576  279.862739  18.610624  18.578965  0.074614   -0.424306
   -4   2   4  0  0.314135   1.591671  -13.088774    7.867184  148.991460  15.271169  15.482470  0.058906    3.587098
   -3   2   4  0  0.290894   1.718841  -11.010364    2.526705  167.075306  11.296564  11.415990  0.046143    2.588184
   -2   2   4  0  0.274838   1.819256    8.028864  -13.147750  301.410932  15.405388  15.513887  0.062833    1.726782
   -1   2   4  0  0.267265   1.870800   15.357803   -1.477428  354.505028  15.428704  15.485416  0.062833    0.902583
    0   2   4  0  0.268895   1.859465   10.202642  -12.014864  310.336863  15.762324  15.937029  0.068724    2.542127
    1   2   4  0  0.279564   1.788497  -11.258260   46.691095  103.556514  48.029229  47.675602  0.238569   -1.482279
    2   2   4  0  0.298306   1.676130   -1.098276  -11.474386  264.532562  11.526827  11.690885  0.052034    3.152918
    3   2   4  0  0.323721   1.544539   -6.586261    4.613960  144.987100   8.041608   8.237028  0.037307    5.238119
    4   2   4  0  0.354377   1.410929    0.792200   -1.480609  298.149006   1.679221   1.700421  0.019635    1.079684
    5   2   4  0  0.389035   1.285230    2.528209   -3.434511  306.357487   4.264705   4.335484  0.023562    3.003931
    6   2   4  0  0.426723   1.171720   -0.142629  -11.457532  269.286793  11.458419  11.521039  0.048107    1.301694
    7   2   4  0  0.466707   1.071336    0.506863    0.732789   55.328769   0.891005   0.981767  0.034362    2.641380
    8   2   4  0  0.508445   0.983390    5.005841    4.111055   39.394605   6.477594   6.615148  0.032398    4.245726
    9   2   4  0  0.551540   0.906553   -2.925388   -3.628912  231.126540   4.661212   4.738991  0.027489    2.829397
   10   2   4  0  0.595696   0.839354   -2.750362    3.034226  132.190607   4.095243   4.047827  0.026508   -1.788792
   11   2   4  0  0.640695   0.780402    2.375651    2.147757   42.115809   3.202589   3.241796  0.026508    1.479054
   12   2   4  0  0.686371   0.728469   -0.419483   -1.253899  251.502706   1.322206   1.352875  0.035344    0.867762
   13   2   4  0  0.732597   0.682503   -0.580457   -1.703990  251.188788   1.800142   1.783871  0.038289   -0.424947
   14   2   4  0  0.779275   0.641622   -1.143665    5.996056  100.798673   6.104150   6.012343  0.038289   -2.397755
   15   2   4  0  0.826330   0.605085    0.805700   -2.709214  286.562088   2.826480   2.811782  0.034362   -0.427768
   16   2   4  0  0.873699   0.572280    0.223000    1.411178   81.020139   1.428689   1.422581  0.051052   -0.119644
   17   2   4  0  0.921334   0.542691    0.321429   -1.581968  281.485167   1.614292   1.642497  0.047125    0.598513
   18   2   4  0  0.969197   0.515891    0.146478   -1.419836  275.890105   1.427372   1.489341  0.057924    1.069828
   19   2   4  0  1.017254   0.491519    1.432401   -1.135651  321.591537   1.827971   2.059748  0.055961    4.141783
   20   2   4  0  1.065480   0.469272   -0.927533   -0.860694  222.859452   1.265350   1.388219  0.069705    1.762685
   21   2   4  0  1.113853   0.448892   -1.880584    1.889960  134.857516   2.666186   2.794110  0.046143    2.772339
   22   2   4  0  1.162355   0.430161    0.559718    0.276653   26.301852   0.624357   0.877700  0.126648    2.000374
   23   2   4  0  1.210969   0.412892    0.455735    0.988529   65.249184   1.088524   1.029874  0.126648   -0.463096
  -24   3   4  0  1.216370   0.411059    0.327891    0.856152   69.044025   0.916793   0.877700  0.137447   -0.284418
  -23   3   4  0  1.168728   0.427816    0.436050   -2.344744  280.534889   2.384945   2.384713  0.054979   -0.004227
  -22   3   4  0  1.121281   0.445918    0.475303    0.084406   10.069826   0.482739   0.821739  0.146283    2.317419
  -21   3   4  0  1.074057   0.465525    0.480415   -0.706391  304.219532   0.854276   1.119215  0.086396    3.066583
  -20   3   4  0  1.027085   0.486815    1.189106   -1.421150  309.919932   1.853009   1.988079  0.057924    2.331833
  -19   3   4  0  0.980401   0.509996   -1.055901    2.703132  111.336674   2.902042   2.977700  0.044180    1.712512
  -18   3   4  0  0.934049   0.535304   -2.491955    0.556229  167.417279   2.553278   2.522160  0.040252   -0.773069
  -17   3   4  0  0.888080   0.563012    1.313840    2.139801   58.450027   2.510961   2.560449  0.039271    1.260189
  -16   3   4  0  0.842559   0.593430    1.122303    1.440870   52.084757   1.826381   1.913464  0.040252    2.163420
  -15   3   4  0  0.797560   0.626912   -3.955037   -1.337659  198.686381   4.175123   4.176438  0.032398    0.040599
  -14   3   4  0  0.753178   0.663854   -2.643229   -9.335512  254.191217   9.702497   9.773494  0.056943    1.246814
  -13   3   4  0  0.709529   0.704693    6.649921    6.101900   42.539174   9.025222   8.943900  0.052034   -1.562866
  -12   3   4  0  0.666756   0.749900    1.473775    4.011722   69.828322   4.273865   4.267742  0.028471   -0.215052
  -11   3   4  0  0.625039   0.799950   -1.814447   -4.479308  247.948453   4.832848   4.899019  0.029453    2.246659
  -10   3   4  0  0.584605   0.855279    1.256654   -2.836768  293.892774   3.102649   3.057223  0.021599   -2.103143
   -9   3   4  0  0.545738   0.916190    5.979493    6.563717   47.666734   8.879005   8.997897  0.042216    2.816292
   -8   3   4  0  0.508799   0.982707   -7.172436   -6.290378  221.251448   9.540057   9.643900  0.042216    2.459803
   -7   3   4  0  0.474237   1.054326   -1.330976   -0.960198  215.807566   1.641182   1.582609  0.018654   -3.140033
   -6   3   4  0  0.442610   1.129664   -0.128949    8.533013   90.865778   8.533987   8.586537  0.037307    1.408566
   -5   3   4  0  0.414589   1.206012  -12.964592   -2.095574  189.181777  13.132863  13.138992  0.052034    0.117796
   -4   3   4  0  0.390953   1.278927    2.970810   14.957405   78.766224  15.249579  15.212484  0.057924   -0.640404
   -3   3   4  0  0.372535   1.342156    6.288354  -19.604452  287.784242  20.588296  20.600423  0.082468    0.147050
   -2   3   4  0  0.360137   1.388359   17.125769    1.895018    6.314263  17.230295  17.027772  0.075596   -2.679006
   -1   3   4  0  0.354392   1.410866   -9.915108   -7.183677  215.924019  12.243961  12.289763  0.054979    0.833088
    0   3   4  0  0.355623   1.405985    6.424602    4.446235   34.685711   7.813099   7.674475  0.037307   -3.715750
    1   3   4  0  0.363757   1.374543    3.771178   -6.441889  300.345342   7.464564   7.674475  0.039271    5.345231
    2   3   4  0  0.378351   1.321523  -14.130251    1.771573  172.853860  14.240873  14.077561  0.059888   -2.726964
    3   3   4  0  0.398696   1.254088    3.272974    3.096490   43.412865   4.505619   4.401263  0.024544   -4.251776
    4   3   4  0  0.423965   1.179344    5.632686   -8.236646  304.366536   9.978451  10.207435  0.046143    4.962474
    5   3   4  0  0.453334   1.102940   -7.609633    9.651685  128.253143  12.290710  12.266201  0.053997   -0.453890
    6   3   4  0  0.486062   1.028676   -8.851173    1.507291  170.335652   8.978597   9.003788  0.043198    0.583166
    7   3   4  0  0.521516   0.958744   12.158228    4.572006   20.608376  12.989448  12.961292  0.056943   -0.494462
    8   3   4  0  0.559178   0.894170    0.219429   -0.401620  298.650369   0.457654   0.438850  0.076578   -0.245557
    9   3   4  0  0.598631   0.835239   -4.072068   -2.269470  209.132072   4.661784   4.687939  0.028471    0.918646
   10   3   4  0  0.639544   0.781807    3.242746   -9.015454  289.783021   9.580909   9.543760  0.051052   -0.727671
   11   3   4  0  0.681655   0.733509    1.434842    0.571861   21.729923   1.544602   1.552174  0.031417    0.241016
   12   3   4  0  0.724754   0.689889   -1.283328   -0.526453  202.304643   1.387114   1.352875  0.043198   -0.792592
   13   3   4  0  0.768675   0.650470    1.446975    3.879093   69.543536   4.140181   4.130295  0.032398   -0.305129
   14   3   4  0  0.813286   0.614790   -2.350954    2.099592  138.232575   3.152026   3.088640  0.032398   -1.956470
   15   3   4  0  0.858478   0.582426   -1.401610    0.688749  153.830586   1.561693   1.642497  0.047125    1.714663
   16   3   4  0  0.904164   0.552997    1.082312    0.627581   30.107404   1.251103   1.317532  0.054979    1.208263
   17   3   4  0  0.950273   0.526164   -1.569742   -2.002833  231.912055   2.544687   2.522160  0.044180   -0.509883
   18   3   4  0  0.996747   0.501632    1.811188    0.930657   27.195825   2.036302   2.036185  0.052034   -0.002242
   19   3   4  0  1.043537   0.479140   -0.159651   -1.952949  265.326546   1.959464   2.036185  0.052034    1.474456
   20   3   4  0  1.090601   0.458463   -0.805139    0.921867  131.133259   1.223964   1.280225  0.082468    0.682211
   21   3   4  0  1.137907   0.439403    1.069807   -0.671023  327.902532   1.262838   1.422581  0.081487    1.960357
   22   3   4  0  1.185425   0.421790    1.020767    0.215326   11.911669   1.043231   1.241936  0.101122    1.965001
   23   3   4  0  1.233130   0.405472   -0.610201   -0.178939  196.343572   0.635897   0.931697  0.175736    1.683204
  -23   4   4  0  1.200730   0.416413   -0.987791   -0.368368  200.451565   1.054242   1.280225  0.124684    1.812439
  -22   4   4  0  1.154600   0.433051    1.441654    0.546987   20.777572   1.541934   1.728892  0.063815    2.929689
  -21   4   4  0  1.108795   0.450940   -0.502105   -1.187687  247.083350   1.289461   1.582609  0.072651    4.035021
  -20   4   4  0  1.063358   0.470208    0.988434    2.300239   66.746363   2.503617   2.652735  0.051052    2.920910
  -19   4   4  0  1.018339   0.490996    0.334292    0.544979   58.474911   0.639338   0.694109  0.138429    0.395665
  -18   4   4  0  0.973794   0.513455    2.629069   -1.042841  338.363844   2.828342   2.928612  0.044180    2.269596
  -17   4   4  0  0.929793   0.537754   -1.327708   -0.422416  197.648702   1.393285   1.422581  0.060870    0.481289
  -16   4   4  0  0.886416   0.564069   -2.018940   -1.317375  213.124781   2.410725   2.483871  0.037307    1.960637
  -15   4   4  0  0.843760   0.592586   -1.306238   -4.376319  253.380750   4.567102   4.530856  0.039271   -0.922982
  -14   4   4  0  0.801939   0.623489    0.210788    3.528333   86.581123   3.534623   3.553016  0.035344    0.520392
  -13   4   4  0  0.761091   0.656952   -0.529694    9.688942   93.129242   9.703410   9.817673  0.060870    1.877172
  -12   4   4  0  0.721382   0.693114   -1.565626   -5.529390  254.190729   5.746768   5.691305  0.039271   -1.412312
  -11   4   4  0  0.683010   0.732054    0.621883   -4.195251  278.431832   4.241093   4.267742  0.032398    0.822556
  -10   4   4  0  0.646213   0.773739    1.150404    2.259186   63.014275   2.535222   2.444601  0.027489   -3.296597
   -9   4   4  0  0.611276   0.817961    5.836409    0.313146    3.071194   5.844804   5.931838  0.036325    2.395959
   -8   4   4  0  0.578536   0.864250   -2.525089   -5.330938  244.654637   5.898726   5.873914  0.033380   -0.743327
   -7   4   4  0  0.548387   0.911764    4.591209    4.535003   44.647131   6.453329   6.519917  0.034362    1.937844
   -6   4   4  0  0.521279   0.959180   -7.686626    1.759505  167.106850   7.885434   7.933662  0.040252    1.198120
   -5   4   4  0  0.497708   1.004606    7.939674    1.751643   12.441240   8.130602   8.190885  0.039271    1.535067
   -4   4   4  0  0.478197   1.045594   -9.118020   -5.654760  211.806118  10.729148  10.701264  0.051052   -0.546189
   -3   4   4  0  0.463261   1.079305   -4.901815   -1.157906  193.290762   5.036719   4.908837  0.028471   -4.491634
   -2   4   4  0  0.453351   1.102898    3.928362    8.923271   66.239086   9.749707   9.708697  0.048107   -0.852489
   -1   4   4  0  0.448801   1.114079   -5.916188   -5.484708  222.832610   8.067423   8.041656  0.041234   -0.624888
    0   4   4  0  0.449773   1.111672   11.195492   -4.202261  339.426225  11.958179  11.975598  0.069705    0.249890
    1   4   4  0  0.456232   1.095933   -6.508118    4.227389  146.994008   7.760568   7.799159  0.051052    0.755923
    2   4   4  0  0.467951   1.068488    9.656149    3.269530   18.705877  10.194657  10.283031  0.058906    1.500250
    3   4   4  0  0.484548   1.031889    1.569720  -10.307774  278.658765  10.426612  10.240815  0.056943   -3.262884
    4   4   4  0  0.505544   0.989034    0.650996    3.771457   80.206611   3.827229   3.764096  0.025526   -2.473284
    5   4   4  0  0.530415   0.942658   -6.565018    6.355686  135.928182   9.137517   9.072512  0.047125   -1.379419
    6   4   4  0  0.558645   0.895023    2.296605    2.007572   41.158252   3.050368   3.025807  0.025526   -0.962187
    7   4   4  0  0.589752   0.847815   -1.257678   -3.401835  249.710357   3.626876   3.673773  0.027489    1.705991
    8   4   4  0  0.623304   0.802177   -5.673063   -2.260062  201.721586   6.106679   6.138991  0.037307    0.866105
    9   4   4  0  0.658929   0.758807    1.408259   -3.053872  294.756255   3.362934   3.358626  0.028471   -0.151329
   10   4   4  0  0.696308   0.718073   -0.433356   -0.918847  244.750027   1.015912   0.981767  0.049088   -0.695569
   11   4   4  0  0.735175   0.680110    1.481609    3.190584   65.091297   3.517810   3.387097  0.031417   -4.160648
   12   4   4  0  0.775304   0.644908    4.570046    3.668050   38.751530   5.860027   5.849370  0.040252   -0.264760
   13   4   4  0  0.816511   0.612362    1.092148    0.710228   33.036112   1.302770   1.280225  0.049088   -0.459286
   14   4   4  0  0.858640   0.582317   -4.466655   -3.717611  219.770719   5.811338   5.665779  0.042216   -3.447944
   15   4   4  0  0.901561   0.554594    4.543325    0.676214    8.465575   4.593372   4.477841  0.038289   -3.017358
   16   4   4  0  0.945167   0.529007   -2.278343   -1.402826  211.621524   2.675587   2.579103  0.047125   -2.047428
   17   4   4  0  0.989367   0.505373   -1.778542    0.206092  173.390233   1.790443   1.888920  0.053997    1.823746
   19   4   4  0  1.079258   0.463281   -0.641105    0.564412  138.640156   0.854153   1.075035  0.107994    2.045310
   22   4   4  0  1.216988   0.410850    1.008951    0.330282   18.125965   1.061634   1.317532  0.116830    2.190335
  -23   5   4  0  1.240664   0.403010    1.254847   -0.436496  340.819886   1.328596   1.552174  0.127630    1.751769
  -22   5   4  0  1.196074   0.418034   -1.096442    0.429383  158.613922   1.177521   1.241936  0.108976    0.591094
  -21   5   4  0  1.151920   0.434058   -0.781682   -0.058498  184.279787   0.783868   0.877700  0.154137    0.608758
  -20   5   4  0  1.108253   0.451161    1.730680    0.049454    1.636760   1.731386   1.963535  0.068724    3.377995
  -19   5   4  0  1.065133   0.469425   -0.862843   -0.323389  200.545744   0.921454   1.161431  0.091304    2.628314
  -18   5   4  0  1.022629   0.488936    0.007802   -0.516084  270.866081   0.516143   0.760870  0.139411    1.755436
  -17   5   4  0  0.980821   0.509777    0.412108   -0.613303  303.899064   0.738900   0.821739  0.111921    0.740152
  -16   5   4  0  0.939802   0.532027    1.922278    1.638583   40.444839   2.525888   2.540814  0.045161    0.330510
  -15   5   4  0  0.899680   0.555753   -1.282601    3.030544  112.939271   3.290784   3.400842  0.039271    2.802535
  -14   5   4  0  0.860581   0.581003    2.682545    1.499970   29.212137   3.073428   3.120057  0.035344    1.319296
  -13   5   4  0  0.822650   0.607792   -3.714416   -3.268724  221.348106   4.947872   4.986396  0.041234    0.934276
  -12   5   4  0  0.786057   0.636086   -0.254229   -3.603782  265.964744   3.612738   3.738570  0.038289    3.286368
  -10   5   4  0  0.717694   0.696676   -1.540878   -2.747841  240.718054   3.150386   3.104348  0.032398   -1.421002
   -9   5   4  0  0.686405   0.728433   -1.142184    3.243426  109.399902   3.438662   3.443058  0.028471    0.154387
   -8   5   4  0  0.657418   0.760551    4.988560    1.769754   19.532777   5.293181   5.341796  0.037307    1.303105
   -7   5   4  0  0.631049   0.792332   -1.287286    1.872902  124.501568   2.272634   2.322861  0.029453    1.705327
   -6   5   4  0  0.607639   0.822857    0.986042    1.149297   49.371981   1.514319   1.520758  0.025526    0.252255
   -5   5   4  0  0.587543   0.851002    6.077943    0.028076    0.264663   6.078008   6.115429  0.051052    0.733000
   -4   5   4  0  0.571110   0.875489  -14.289472    0.930686  176.273537  14.319748  14.015710  0.076578   -3.970316
   -3   5   4  0  0.558663   0.894994   10.804243   -3.182223  343.588478  11.263135  11.352175  0.063815    1.395291
   -2   5   4  0  0.550473   0.908309    1.221525    0.904126   36.507423   1.519726   1.455961  0.023562   -2.706221
   -1   5   4  0  0.546732   0.914525   -3.438237   -5.852941  239.568427   6.788107   6.781067  0.057924   -0.121536
    0   5   4  0  0.547530   0.913191   -8.344496    0.218012  178.503408   8.347344   8.440254  0.068724    1.351933
    1   5   4  0  0.552849   0.904407    2.607306    1.698680   33.084558   3.111842   2.977700  0.039271   -3.415822
    2   5   4  0  0.562558   0.888797    1.344946   -0.543454  337.997781   1.450594   1.388219  0.045161   -1.381160
    3   5   4  0  0.576438   0.867396   -0.216460    1.181278  100.383819   1.200947   1.241936  0.046143    0.888292
    4   5   4  0  0.594195   0.841474    4.972242    2.849701   29.817970   5.730967   5.783591  0.047125    1.116696
    5   5   4  0  0.615495   0.812355   -2.898027    7.671822  110.694036   8.200940   7.945443  0.057924   -4.410879
    6   5   4  0  0.639983   0.781271    4.093881   -5.849654  304.986258   7.139910   7.038290  0.050070   -2.029562
    7   5   4  0  0.667308   0.749279   -1.334693   -6.730513  258.783489   6.861575   6.694671  0.046143   -3.617089
    8   5   4  0  0.697138   0.717218   -0.837930    3.643649  102.951124   3.738757   3.699299  0.031417   -1.255967
    9   5   4  0  0.729165   0.685716   -2.859701    0.370064  172.626523   2.883546   2.845162  0.035344   -1.086046
   10   5   4  0  0.763112   0.655212    0.970543   -3.201606  286.864293   3.345480   3.314446  0.035344   -0.878051
   11   5   4  0  0.798734   0.625991   -1.099795    4.091972  105.043809   4.237190   4.153857  0.037307   -2.233696
   12   5   4  0  0.835817   0.598217    1.826101    1.327278   36.011040   2.257501   2.238429  0.041234   -0.462522
   13   5   4  0  0.874176   0.571967   -3.242998   -4.557857  234.567460   5.593845   5.448809  0.043198   -3.357492
   14   5   4  0  0.913650   0.547256    1.742315    0.263200    8.590340   1.762082   1.756382  0.047125   -0.120968
   15   5   4  0  0.954099   0.524054    2.740611    1.881281   34.467486   3.324179   3.285975  0.042216   -0.904966
   16   5   4  0  0.995407   0.502307   -1.395639    0.537039  158.953364   1.495399   1.552174  0.074614    0.760912
   17   5   4  0  1.037469   0.481942    1.003524    0.557183   29.040173   1.147830   1.202665  0.088359    0.620594
   18   5   4  0  1.080198   0.462878   -0.349516    0.421421  129.671465   0.547501   0.760870  0.164937    1.293636
   19   5   4  0  1.123517   0.445031    0.484460   -1.424018  288.788630   1.504170   1.582609  0.085414    0.918341
   20   5   4  0  1.167362   0.428316   -2.476976   -0.155047  183.581775   2.481824   2.597756  0.066760    1.736547
  -22   6   4  0  1.244891   0.401642   -1.154341    0.151956  172.500784   1.164299   1.241936  0.155119    0.500494
  -21   6   4  0  1.202530   0.415790    1.859994   -1.093476  329.549066   2.157607   2.238429  0.079523    1.016343
  -20   6   4  0  1.160769   0.430749   -1.132480   -0.207515  190.383645   1.151335   1.317532  0.109958    1.511457
  -19   6   4  0  1.119673   0.446559   -0.993327   -2.314097  246.768556   2.518282   2.597756  0.058906    1.349170
  -18   6   4  0  1.079318   0.463255    0.824013    0.969006   49.623179   1.271995   1.489341  0.090323    2.406330
  -17   6   4  0  1.039792   0.480865    0.786765    1.567946   63.353381   1.754267   1.862413  0.069705    1.551460
  -16   6   4  0  1.001192   0.499404   -1.342165    0.277247  168.328753   1.370501   1.552174  0.071669    2.534896
  -15   6   4  0  0.963630   0.518871    0.861702   -0.064939  355.690270   0.864145   0.981767  0.103086    1.141016
  -14   6   4  0  0.927232   0.539240    0.234904    1.166728   78.616519   1.190141   1.241936  0.077560    0.667807
  -13   6   4  0  0.892139   0.560451   -2.149243    0.078621  177.905008   2.150681   2.151052  0.047125    0.007879
  -12   6   4  0  0.858513   0.582403    3.298500   -0.541988  350.668916   3.342731   3.329173  0.042216   -0.321161
  -11   6   4  0  0.826532   0.604937   -2.707980   -1.004538  200.352574   2.888296   2.911922  0.041234    0.572969
  -10   6   4  0  0.796394   0.627830    0.646639    0.224983   19.184141   0.684659   0.694109  0.104067    0.090807
   -9   6   4  0  0.768317   0.650773    3.575389    1.570097   23.708215   3.904947   3.902525  0.042216   -0.057366
   -8   6   4  0  0.742534   0.673370   -1.434109   -5.019184  254.054013   5.220045   5.129734  0.045161   -1.999746
   -7   6   4  0  0.719292   0.695128   -6.089296    2.626241  156.670043   6.631491   6.534643  0.059888   -1.617150
   -6   6   4  0  0.698845   0.715466    5.011076   -3.161579  327.751428   5.925071   5.866060  0.048107   -1.226669
   -5   6   4  0  0.681444   0.733736   -2.943993    2.737439  137.082128   4.020033   3.877981  0.032398   -4.384544
   -4   6   4  0  0.667327   0.749258    0.621081    0.977844   57.578209   1.158413   1.352875  0.035344    5.502045
   -3   6   4  0  0.656706   0.761375    7.888825    3.747773   25.411165   8.733806   8.569847  0.117812   -1.391699
   -2   6   4  0  0.649754   0.769522   -3.856400   -0.415891  186.155235   3.878761   3.776859  0.046143   -2.208400
   -1   6   4  0  0.646587   0.773291   -4.849973   -3.703301  217.364321   6.102186   6.131137  0.071669    0.403953
    0   6   4  0  0.647262   0.772484   -1.239615    6.090088  101.505173   6.214967   6.278402  0.073633    0.861509
    1   6   4  0  0.651767   0.767145    3.898020   -6.736913  300.053944   7.783351   7.829594  0.091304    0.506472
    2   6   4  0  0.660023   0.757549    0.924458   -0.264031  344.060357   0.961424   0.981767  0.058906    0.345360
    3   6   4  0  0.671893   0.744167    1.944072   -1.087675  330.773738   2.227656   2.260028  0.042216    0.766823
    4   6   4  0  0.687188   0.727603   -5.453553    2.519579  155.202741   6.007455   5.890604  0.058906   -1.983693
    5   6   4  0  0.705686   0.708530    2.693089   -4.024709  303.788018   4.842624   4.938290  0.054979    1.740037
    6   6   4  0  0.727143   0.687623    1.560156   -1.362838  318.861905   2.071573   2.011641  0.045161   -1.327063
    7   6   4  0  0.751305   0.665508   -3.577733    7.677628  114.985267   8.470310   8.625808  0.082468    1.885544
    8   6   4  0  0.777921   0.642739   -0.299223    1.714120   99.901989   1.740041   1.728892  0.053015   -0.210290
    9   6   4  0  0.806747   0.619773    3.876966   -3.736246  316.058916   5.384274   5.475316  0.052034    1.749682
   10   6   4  0  0.837555   0.596976   -1.596331    2.442856  123.163380   2.918188   2.977700  0.042216    1.409715
   11   6   4  0  0.870135   0.574624   -1.249325    1.239237  135.232259   1.759694   1.783871  0.051052    0.473582
   12   6   4  0  0.904295   0.552917    1.811416   -6.210745  286.259770   6.469512   6.362834  0.055961   -1.906306
   13   6   4  0  0.939863   0.531992   -1.373133   -0.458531  198.465745   1.447669   1.489341  0.080505    0.517635
   14   6   4  0  0.976685   0.511936    0.921365    0.241705   14.699410   0.952541   1.119215  0.107994    1.543353
   15   6   4  0  1.014625   0.492793   -0.439033    1.446763  106.880866   1.511911   1.613044  0.074614    1.355413
   16   6   4  0  1.053562   0.474580    0.855489    0.412329   25.733135   0.949672   1.075035  0.103086    1.216109
   17   6   4  0  1.093389   0.457294   -1.242945    1.513424  129.395585   1.958409   2.036185  0.075596    1.028847
   18   6   4  0  1.134013   0.440912    0.366110   -0.811935  294.271125   0.890660   0.981767  0.142356    0.639996
   19   6   4  0  1.175351   0.425405   -0.444960   -0.022146  182.849258   0.445511   0.931697  0.155119    3.134273
   20   6   4  0  1.217330   0.410735   -0.077291    1.049246   94.212969   1.052089   1.388219  0.124684    2.695843
  -20   7   4  0  1.219921   0.409863   -1.251941   -0.066281  183.030575   1.253694   1.388219  0.187518    0.717399
  -19   7   4  0  1.180886   0.423411    1.230393    0.687057   29.179196   1.409224   1.422581  0.111921    0.119338
  -18   7   4  0  1.142695   0.437562    1.139682    1.218674   46.918379   1.668544   1.671950  0.089341    0.038118
  -17   7   4  0  1.105438   0.452310   -0.183894   -3.684841  267.142989   3.689427   3.827911  0.058906    2.350931
  -16   7   4  0  1.069210   0.467635   -0.512261    0.612558  129.904568   0.798523   0.760870  0.164937   -0.228290
  -15   7   4  0  1.034122   0.483502    1.781781    0.914121   27.159528   2.002589   1.988079  0.079523   -0.182462
  -14   7   4  0  1.000291   0.499854   -1.136306   -0.534732  205.201138   1.255838   1.352875  0.092286    1.051482
  -13   7   4  0  0.967851   0.516608   -1.545142   -1.120990  215.960624   1.908948   1.888920  0.068724   -0.291419
  -12   7   4  0  0.936946   0.533649    0.722210    2.705755   75.055234   2.800482   2.759748  0.057924   -0.703222
  -11   7   4  0  0.907733   0.550823    0.646820   -0.556602  319.287306   0.853336   0.760870  0.145302   -0.636376
  -10   7   4  0  0.880379   0.567937   -0.872162    2.187978  111.733005   2.355401   2.444601  0.056943    1.566485
   -9   7   4  0  0.855065   0.584751   -2.875142   -0.331015  186.567553   2.894134   2.977700  0.056943    1.467555
   -8   7   4  0  0.831974   0.600980    1.857378   -1.390237  323.185347   2.320046   2.343479  0.057924    0.404535
   -7   7   4  0  0.811299   0.616296    0.339052   -1.659617  281.546390   1.693896   1.756382  0.062833    0.994472
   -6   7   4  0  0.793227   0.630337    2.365804   -1.793730  322.830936   2.968922   2.861852  0.053997   -1.982885
   -5   7   4  0  0.777939   0.642724    3.422279    3.238433   43.418945   4.711629   4.869566  0.092286    1.711385
   -4   7   4  0  0.765604   0.653079   -1.595911   -3.038551  242.290593   3.432160   3.673773  0.096213    2.511224
   -3   7   4  0  0.756365   0.661057   -2.904850    2.055151  144.720990   3.558343   3.580505  0.091304    0.242735
   -1   7   4  0  0.747596   0.668811   -1.846950    6.586126  105.665110   6.840196   6.585695  0.133520   -1.906083
    0   7   4  0  0.748180   0.668289   -2.279055   -2.229120  224.365390   3.187957   2.597756  0.053997  -10.930206
    1   7   4  0  0.752080   0.664823    5.276308   -0.971665  349.565530   5.365031   4.977560  0.066760   -5.803917
    2   7   4  0  0.759246   0.658548    2.695307    2.867860   46.776573   3.935645   3.852455  0.055961   -1.486574
    3   7   4  0  0.769587   0.649699   -5.318338   -2.875074  208.395492   6.045724   5.907294  0.079523   -1.740749
    4   7   4  0  0.782976   0.638589    1.878837   -1.967026  313.686390   2.720151   2.670407  0.057924   -0.858772
    5   7   4  0  0.799260   0.625578    2.658913   -1.420864  331.880938   3.014743   3.104348  0.057924    1.546938
    6   7   4  0  0.818267   0.611047   -1.800937    4.389846  112.305921   4.744905   4.708556  0.061851   -0.587683
    7   7   4  0  0.839812   0.595372   -0.546392   -1.356082  248.054521   1.462020   1.388219  0.076578   -0.963743
    8   7   4  0  0.863704   0.578902    1.497238   -2.273924  303.362431   2.722582   2.776438  0.058906    0.914275
    9   7   4  0  0.889755   0.561952   -0.168959    1.348685   97.140639   1.359227   1.455961  0.079523    1.216429
   10   7   4  0  0.917781   0.544792   -3.030231    4.121570  126.323797   5.115627   5.034503  0.066760   -1.215158
   11   7   4  0  0.947607   0.527645   -0.348682   -3.536342  264.368866   3.553490   3.512763  0.058906   -0.691386
   12   7   4  0  0.979068   0.510690    1.919822    0.392177   11.545414   1.959469   1.913464  0.080505   -0.571453
   13   7   4  0  1.012011   0.494066    0.559218    0.419581   36.880851   0.699123   0.821739  0.181627    0.675099
   14   7   4  0  1.046298   0.477875   -1.308137   -0.084706  183.704924   1.310877   1.552174  0.090323    2.671508
   15   7   4  0  1.081799   0.462193    1.634689    0.079242    2.775262   1.636609   1.756382  0.087377    1.370756
   16   7   4  0  1.118400   0.447067    0.427984   -0.399299  316.985875   0.585328   0.981767  0.166900    2.375302
   17   7   4  0  1.155995   0.432528   -1.430497   -0.441710  197.159699   1.497141   1.728892  0.103086    2.248149
   18   7   4  0  1.194492   0.418588    0.196241   -1.259284  278.857447   1.274483   1.422581  0.118794    1.246677
   19   7   4  0  1.233805   0.405250    0.733824    2.021042   70.044441   2.150141   1.728892  0.189481   -2.223173
  -18   8   4  0  1.211710   0.412640   -0.635160   -1.491623  246.934810   1.621224   1.455961  0.215007   -0.768642
  -16   8   4  0  1.142672   0.437571    0.492790    1.667340   73.534724   1.738639   1.938990  0.141374    1.417168
  -15   8   4  0  1.109908   0.450488    1.503750   -1.245148  320.374252   1.952347   1.988079  0.092286    0.387188
  -14   8   4  0  1.078458   0.463625   -0.676807   -0.347477  207.176229   0.760794   0.931697  0.165919    1.030041
  -13   8   4  0  1.048440   0.476899    0.723952    0.524278   35.911600   0.893854   1.029874  0.150210    0.905532
  -12   8   4  0  1.019979   0.490206    2.175083    0.237322    6.226874   2.187992   2.173633  0.082468   -0.174117
  -11   8   4  0  0.993211   0.503418   -1.726086   -0.924693  208.178682   1.958170   1.836887  0.081487   -1.488385
  -10   8   4  0  0.968275   0.516382   -3.949171    1.860378  154.775779   4.365427   4.234362  0.091304   -1.435471
   -9   8   4  0  0.945317   0.528923    1.168391   -2.360152  296.337660   2.633525   2.464236  0.092286   -1.834394
   -8   8   4  0  0.924484   0.540842    2.575713    0.604442   13.206612   2.645685   2.811782  0.082468    2.014063
   -7   8   4  0  0.905922   0.551924   -3.134859    0.241111  175.601878   3.144117   3.041515  0.088359   -1.161195
   -6   8   4  0  0.889774   0.561940    3.116312    1.259905   22.013161   3.361363   3.226087  0.086396   -1.565773
   -5   8   4  0  0.876173   0.570664   -2.003765   -1.702425  220.351659   2.629320   2.828472  0.120757    1.649187
   -4   8   4  0  0.865239   0.577875   -0.539949    0.675272  128.645917   0.864603   1.119215  0.115849    2.197800
   -3   8   4  0  0.857075   0.583380    2.914739    1.223414   22.769434   3.161083   3.387097  0.123703    1.827074
   -2   8   4  0  0.851759   0.587020   -0.105081   -1.065655  264.368462   1.070823   1.202665  0.156101    0.844594
   -1   8   4  0  0.849346   0.588688   -0.966135   -0.414123  203.201833   1.051149   1.422581  0.162973    2.279095
    1   8   4  0  0.853296   0.585963    2.972476    2.405687   38.983971   3.823996   4.036045  0.136466    1.553864
    2   8   4  0  0.859619   0.581653   -6.426693   -3.090848  205.684723   7.131320   6.935204  0.139411   -1.406744
    3   8   4  0  0.868765   0.575529   -0.788255    1.740058  114.370774   1.910274   2.128472  0.126648    1.722866
    4   8   4  0  0.880648   0.567764    0.656356    0.626025   43.645103   0.907034   1.280225  0.147265    2.534144
    6   8   4  0  0.912168   0.548145    2.322057   -0.100415  357.523849   2.324228   2.238429  0.066760   -1.285168
    8   8   4  0  0.953139   0.524582    0.347577   -1.299612  284.973112   1.345289   1.280225  0.116830   -0.556912
    9   8   4  0  0.976808   0.511871    0.340969    1.836996   79.484863   1.868372   1.913464  0.088359    0.510327
   10   8   4  0  1.002403   0.498801   -1.671667   -0.218378  187.442673   1.685871   1.520758  0.101122   -1.632809
   11   8   4  0  1.029781   0.485540    0.071936   -1.467576  272.806210   1.469338   1.489341  0.112903    0.177174
   12   8   4  0  1.058803   0.472232    1.556207    0.876471   29.388619   1.786052   1.888920  0.109958    0.935524
   13   8   4  0  1.089338   0.458995   -2.846119   -0.624009  192.366372   2.913722   2.861852  0.087377   -0.593641
   14   8   4  0  1.121262   0.445926   -0.300467    1.222252  103.811215   1.258642   1.202665  0.128612   -0.435241
   15   8   4  0  1.154460   0.433103    0.949905   -0.155396  350.709189   0.962532   1.161431  0.132539    1.500686
   17   8   4  0  1.224261   0.408410   -0.301987   -1.080564  254.385819   1.121969   1.642497  0.202244    2.573760
  -14   9   4  0  1.160701   0.430774   -1.129623    0.518364  155.350427   1.242879   1.582609  0.276858    1.227087
  -13   9   4  0  1.132864   0.441359    1.641269    0.727647   23.909806   1.795337   1.938990  0.204208    0.703468
  -11   9   4  0  1.081953   0.462127   -1.207656    0.701383  149.852833   1.396557   1.520758  0.244460    0.508062
   -9   9   4  0  1.038162   0.481621    3.849584   -0.579847  351.434162   3.893009   4.267742  0.173773    2.156455
   -8   9   4  0  1.019228   0.490567   -1.286460    0.319531  166.051154   1.325549   1.728892  0.215007    1.875955
   -6   9   4  0  0.987853   0.506148    0.887523    0.582870   33.294438   1.061807   1.075035  0.201262    0.065726
    0   9   4  0  0.952059   0.525177    1.797877    2.279773   51.739943   2.903399   2.579103  0.121739   -2.663859
    2   9   4  0  0.960781   0.520410   -2.744556   -0.978554  199.623375   2.913787   2.945302  0.124684    0.252754
    3   9   4  0  0.968973   0.516010    1.047094    0.345230   18.247527   1.102537   1.119215  0.219916    0.075836
    4   9   4  0  0.979640   0.510391    0.159462   -0.949718  279.531318   0.963012   1.119215  0.263114    0.593670
    5   9   4  0  0.992704   0.503675    0.404130   -1.183217  288.857719   1.250329   1.671950  0.218934    1.925787
    6   9   4  0  1.008070   0.495997   -0.896838    0.844599  136.718205   1.231936   1.202665  0.292567   -0.100049
    9   9   4  0  1.066915   0.468641    0.719854    0.959154   53.111432   1.199235   1.552174  0.164937    2.139841
   11   9   4  0  1.115618   0.448182    1.544018    0.511847   18.340516   1.626647   1.728892  0.153156    0.667592
   12   9   4  0  1.142461   0.437652   -0.896850   -0.872553  224.213278   1.251275   1.352875  0.203226    0.499940
    6  10   4  0  1.105453   0.452303    1.827873    0.429482   13.222522   1.877651   2.036185  0.151192    1.048562
    7  10   4  0  1.121494   0.445834   -0.976808   -0.995345  225.538536   1.394584   1.119215  0.219916   -1.252157
    8  10   4  0  1.139495   0.438791   -0.723450   -0.907194  231.429064   1.160336   1.352875  0.267041    0.721010
  -25   0   5  0  1.223091   0.408800    0.510558    0.000000    0.000000   0.510558   0.931697  0.196353    2.144801
  -22   0   5  0  1.075909   0.464723    2.567802    0.000000    0.000000   2.567802   2.689061  0.062833    1.929847
  -21   0   5  0  1.027009   0.486851   -2.783390    0.000000  180.000000   2.783390   3.041515  0.059888    4.310150
  -20   0   5  0  0.978209   0.511138   -2.898093    0.000000  180.000000   2.898093   3.010099  0.060870    1.840095
  -19   0   5  0  0.929525   0.537909   -0.350154    0.000000  180.000000   0.350154   0.620477  0.147265    1.835622
  -18   0   5  0  0.880976   0.567552    1.624158    0.000000    0.000000   1.624158   1.700421  0.056943    1.339290
  -17   0   5  0  0.832586   0.600539    1.001275    0.000000    0.000000   1.001275   1.075035  0.094250    0.782601
  -16   0   5  0  0.784384   0.637443    3.529900    0.000000    0.000000   3.529900   3.415568  0.049088   -2.329095
  -15   0   5  0  0.736407   0.678972    2.648698    0.000000    0.000000   2.648698   2.597756  0.039271   -1.297183
  -14   0   5  0  0.688703   0.726002   -2.531837    0.000000  180.000000   2.531837   2.540814  0.036325    0.247133
  -13   0   5  0  0.641332   0.779628   -3.245915    0.000000  180.000000   3.245915   3.271249  0.034362    0.737271
  -12   0   5  0  0.594373   0.841223    2.195317    0.000000    0.000000   2.195317   2.173633  0.033380   -0.649624
  -11   0   5  0  0.547933   0.912521   -5.151436    0.000000  180.000000   5.151436   5.223002  0.039271    1.822384
  -10   0   5  0  0.502155   0.995708   -2.226747    0.000000  180.000000   2.226747   2.082328  0.032398   -4.457592
   -9   0   5  0  0.457240   1.093519   14.953410    0.000000    0.000000  14.953410  14.772653  0.081487   -2.218242
   -8   0   5  0  0.413467   1.209288  -11.824933    0.000000  180.000000  11.824933  11.992288  0.066760    2.506802
   -7   0   5  0  0.371241   1.346835   -8.315563    0.000000  180.000000   8.315563   8.502105  0.047125    3.958456
   -6   0   5  0  0.331154   1.509870    8.077576    0.000000    0.000000   8.077576   8.307715  0.053015    4.340988
   -5   0   5  0  0.294083   1.700198    2.314976    0.000000    0.000000   2.314976   2.302244  0.025526   -0.498769
   -4   0   5  0  0.261315   1.913401  -13.916958    0.000000  180.000000  13.916958  14.156103  0.077560    3.083372
   -3   0   5  0  0.234658   2.130762   28.897523    0.000000    0.000000  28.897523  28.881631  0.160028   -0.099307
   -2   0   5  0  0.216383   2.310718   40.310706    0.000000    0.000000  40.310706  41.059472  0.242497    3.087739
   -1   0   5  0  0.208704   2.395739  -42.923016    0.000000  180.000000  42.923016  42.553722  0.242497   -1.522883
    0   0   5  0  0.212771   2.349945  -20.991513    0.000000  180.000000  20.991513  21.070690  0.113885    0.695238
    1   0   5  0  0.227956   2.193402  -16.249975    0.000000  180.000000  16.249975  16.747969  0.092286    5.396191
    2   0   5  0  0.252260   1.982081    7.930276    0.000000    0.000000   7.930276   8.095653  0.051052    3.239397
    3   0   5  0  0.283346   1.764630   13.670869    0.000000    0.000000  13.670869  14.063817  0.080505    4.881038
    4   0   5  0  0.319238   1.566231  -25.020136    0.000000  180.000000  25.020136  25.218657  0.143338    1.384983
    5   0   5  0  0.358496   1.394717    7.018023    0.000000    0.000000   7.018023   7.174755  0.049088    3.192871
    6   0   5  0  0.400130   1.249594   19.490954    0.000000    0.000000  19.490954  19.499862  0.107013    0.083245
    7   0   5  0  0.443472   1.127467   -5.523787    0.000000  180.000000   5.523787   5.774755  0.041234    6.086408
    8   0   5  0  0.488067   1.024450    1.699396    0.000000    0.000000   1.699396   1.756382  0.033380    1.707171
    9   0   5  0  0.533600   0.937031    6.158293    0.000000    0.000000   6.158293   6.263675  0.046143    2.283817
   10   0   5  0  0.579852   0.862290   -3.888873    0.000000  180.000000   3.888873   4.083170  0.037307    5.208041
   11   0   5  0  0.626662   0.797879  -10.228227    0.000000  180.000000  10.228227  10.487238  0.077560    3.339519
   12   0   5  0  0.673914   0.741934    1.562068    0.000000    0.000000   1.562068   1.642497  0.050070    1.606318
   13   0   5  0  0.721522   0.692979   -2.901701    0.000000  180.000000   2.901701   2.879524  0.043198   -0.513392
   14   0   5  0  0.769420   0.649840   -1.978544    0.000000  180.000000   1.978544   2.151052  0.047125    3.660666
   15   0   5  0  0.817556   0.611579    8.177076    0.000000    0.000000   8.177076   7.897336  0.064797   -4.317188
   16   0   5  0  0.865891   0.577440    0.817594    0.000000    0.000000   0.817594   0.821739  0.106031    0.039093
   17   0   5  0  0.914393   0.546811    0.657904    0.000000    0.000000   0.657904   0.821739  0.117812    1.390646
   19   0   5  0  1.011803   0.494167   -1.213151    0.000000  180.000000   1.213151   1.317532  0.113885    0.916545
   20   0   5  0  1.060674   0.471398   -1.484440    0.000000  180.000000   1.484440   1.671950  0.083450    2.246963
   22   0   5  0  1.158676   0.431527    0.773284    0.000000    0.000000   0.773284   0.931697  0.150210    1.054606
  -25   1   5  0  1.227511   0.407328    0.346929   -0.932508  290.407139   0.994952   1.161431  0.104067    1.599717
  -24   1   5  0  1.178565   0.424245   -0.500181    0.354479  144.674729   0.613056   0.821739  0.140393    1.486428
  -23   1   5  0  1.129701   0.442595    2.698260    0.346403    7.315631   2.720405   2.879524  0.042216    3.769147
  -22   1   5  0  1.080932   0.462564   -0.308343    0.846120  110.022755   0.900553   1.119215  0.081487    2.683410
  -21   1   5  0  1.032270   0.484370   -2.029863    0.214923  173.955998   2.041209   2.238429  0.055961    3.524258
  -20   1   5  0  0.983731   0.508269    1.160965   -0.570582  333.827152   1.293601   1.422581  0.060870    2.118960
  -19   1   5  0  0.935334   0.534569    0.035992    0.504797   85.921764   0.506079   0.821739  0.088359    3.572477
  -18   1   5  0  0.887103   0.563633   -0.313256   -0.898271  250.774706   0.951326   1.029874  0.065778    1.194136
  -17   1   5  0  0.839066   0.595901   -0.469077   -2.057049  257.154257   2.109854   2.059748  0.035344   -1.417687
  -16   1   5  0  0.791259   0.631904   -2.106361   -2.419084  228.953029   3.207604   3.166200  0.030435   -1.360431
  -15   1   5  0  0.743726   0.672291   -1.308446    0.950336  144.008773   1.617149   1.552174  0.040252   -1.614177
  -14   1   5  0  0.696523   0.717851    0.089256    2.548062   87.993817   2.549625   2.579103  0.026508    1.112060
  -13   1   5  0  0.649722   0.769560    0.221457    4.413701   87.127601   4.419254   4.423843  0.027489    0.166969
  -12   1   5  0  0.603417   0.828615    7.203639    0.695598    5.515498   7.237146   7.227771  0.038289   -0.244841
  -11   1   5  0  0.557730   0.896491    4.479148   -3.483631  322.126215   5.674368   5.758065  0.030435    2.750061
  -10   1   5  0  0.512828   0.974986    2.545580   -1.133094  336.005090   2.786374   2.794110  0.022581    0.342576
   -9   1   5  0  0.468936   1.066244   -7.439110    8.378160  131.602416  11.204192  11.326649  0.048107    2.545544
   -8   1   5  0  0.426365   1.172704   -9.115219   -4.379794  205.663935  10.112854  10.212344  0.040252    2.471647
   -7   1   5  0  0.385555   1.296834   -6.438347  -12.530900  242.806008  14.088143  14.101124  0.054979    0.236111
   -6   1   5  0  0.347125   1.440403   -2.606887    3.348534  127.901325   4.243647   4.267742  0.022581    1.067108
   -5   1   5  0  0.311958   1.602781    9.626257   -5.860250  328.667877  11.269754  11.313886  0.048107    0.917388
   -4   1   5  0  0.281279   1.777592    3.345676    3.584366   46.972653   4.903185   4.996214  0.025526    3.644462
   -3   1   5  0  0.256704   1.947769   19.276002    9.706221   26.727041  21.581821  21.674477  0.085414    1.084791
   -2   1   5  0  0.240113   2.082354   -3.863851    8.328959  114.886850   9.181552   9.396495  0.040252    5.339866
   -1   1   5  0  0.233216   2.143931   -6.480790    6.317123  135.732691   9.050232   9.136327  0.038289    2.248563
    0   1   5  0  0.236863   2.110924   -3.376699   -4.899127  235.423639   5.950088   5.915148  0.027489   -1.271015
    1   1   5  0  0.250593   1.995269    3.968008   -1.644887  337.484173   4.295432   4.368865  0.021599    3.399828
    2   1   5  0  0.272888   1.832254   17.316955   -8.505565  333.841124  19.293044  19.522443  0.078541    2.920734
    3   1   5  0  0.301856   1.656416  -22.623325   -3.908957  189.803025  22.958545  23.055823  0.094250    1.032141
    4   1   5  0  0.335776   1.489089  -15.296642   -3.520527  192.960944  15.696540  15.864378  0.069705    2.407811
    5   1   5  0  0.373298   1.339411   17.718720    3.795901   12.091767  18.120759  18.081209  0.071669   -0.551848
    6   1   5  0  0.413445   1.209351   -1.471721    7.556958  101.020436   7.698934   7.805050  0.035344    3.002416
    7   1   5  0  0.455522   1.097643   -5.672898   -7.595126  233.243474   9.479858   9.654700  0.042216    4.141591
    8   1   5  0  0.499041   1.001922    8.362062    3.582794   23.193110   9.097279   9.152035  0.040252    1.360310
    9   1   5  0  0.543656   0.919699    4.329309    2.146277   26.370152   4.832124   4.938290  0.028471    3.728856
   10   1   5  0  0.589118   0.848726   -6.511240   -2.945307  204.339239   7.146403   7.154138  0.038289    0.202025
   11   1   5  0  0.635246   0.787096   -2.795306    4.782155  120.307502   5.539200   5.588220  0.032398    1.513025
   12   1   5  0  0.681904   0.733241    4.934625    1.012326   11.593240   5.037393   5.111081  0.031417    2.345506
   13   1   5  0  0.728991   0.685880   -2.023888   -3.598307  240.644175   4.128430   4.106733  0.031417   -0.690645
   14   1   5  0  0.776427   0.643975    1.321672   -3.677710  289.767093   3.907987   3.877981  0.031417   -0.955122
   15   1   5  0  0.824154   0.606682   -0.321585    2.002267   99.124381   2.027927   2.011641  0.040252   -0.404595
   16   1   5  0  0.872124   0.573313   -1.666888   -0.125530  184.306713   1.671608   1.671950  0.040252    0.008482
   17   1   5  0  0.920298   0.543303   -1.047063   -0.530292  206.860242   1.173691   1.202665  0.063815    0.454027
   18   1   5  0  0.968645   0.516185   -0.738302    1.205937  121.475915   1.413992   1.520758  0.063815    1.673052
   19   1   5  0  1.017142   0.491573    1.846809   -0.140421  355.651931   1.852139   2.011641  0.054979    2.901145
   20   1   5  0  1.065768   0.469145    0.783709    0.783818   45.003982   1.108409   1.388219  0.069705    4.014172
   21   1   5  0  1.114506   0.448629    1.016828    0.735745   35.888335   1.255094   1.352875  0.071669    1.364347
   22   1   5  0  1.163341   0.429796    0.692056   -0.584466  319.817703   0.905838   1.029874  0.103086    1.203232
   23   1   5  0  1.212263   0.412452   -1.353953   -0.318551  193.239470   1.390921   1.520758  0.082468    1.574373
  -25   2   5  0  1.240678   0.403005   -0.872559   -1.322240  236.578789   1.584197   1.455961  0.099158   -1.293243
  -24   2   5  0  1.192272   0.419367    0.932060    0.582397   31.999174   1.099055   1.280225  0.079523    2.278194
  -22   2   5  0  1.095861   0.456262   -1.207216    2.117536  119.687656   2.437484   2.634082  0.044180    4.449970
  -21   2   5  0  1.047892   0.477148    1.344517    0.819294   31.356439   1.574475   1.728892  0.058906    2.621423
  -20   2   5  0  1.000112   0.499944   -0.354926    0.263822  143.376048   0.442238   0.694109  0.117812    2.137905
  -19   2   5  0  0.952548   0.524908   -0.649023   -0.365559  209.390178   0.744893   0.981767  0.073633    3.216984
  -18   2   5  0  0.905234   0.552343    2.501385    1.163448   24.944152   2.758720   2.828472  0.034362    2.029916
  -17   2   5  0  0.858213   0.582606   -2.766884   -3.730599  233.436676   4.644676   4.583872  0.034362   -1.769531
  -16   2   5  0  0.811535   0.616116   -2.322216   -2.519190  227.329813   3.426223   3.456803  0.032398    0.943868
  -15   2   5  0  0.765262   0.653371    4.180898    5.471602   52.616243   6.886097   6.892988  0.043198    0.159518
  -14   2   5  0  0.719474   0.694953   -2.872867    0.321352  173.617563   2.890784   2.896214  0.028471    0.190709
  -13   2   5  0  0.674267   0.741545    1.625910   -9.140249  280.086531   9.283735   9.277701  0.049088   -0.122911
  -12   2   5  0  0.629769   0.793941    7.757110    0.672129    4.952127   7.786174   7.724545  0.041234   -1.494611
  -11   2   5  0  0.586141   0.853038   -5.112154    7.629443  123.824297   9.183818   9.214868  0.047125    0.658877
  -10   2   5  0  0.543590   0.919810   -8.939481    3.414988  159.092547   9.569559   9.513325  0.043198   -1.301774
   -9   2   5  0  0.502393   0.995237    2.762215    2.215908   38.737330   3.541198   3.499019  0.021599   -1.952832
   -8   2   5  0  0.462909   1.080125    0.984571   -4.538514  282.239910   4.644081   4.626088  0.023562   -0.763656
   -7   2   5  0  0.425617   1.174764    0.624456    5.185500   83.133305   5.222965   5.404629  0.025526    7.116853
   -6   2   5  0  0.391144   1.278301   10.460269  -11.524445  312.228745  15.563741  15.439273  0.058906   -2.113004
   -5   2   5  0  0.360299   1.387735   -4.241555   -4.090299  223.959971   5.892481   5.898458  0.026508    0.225485
   -4   2   5  0  0.334090   1.496604   -3.553610    6.750496  117.763309   7.628718   7.717673  0.033380    2.664909
   -3   2   5  0  0.313679   1.593984   -0.484377   -8.530736  266.750224   8.544476   8.513886  0.037307   -0.819957
   -2   2   5  0  0.300253   1.665260   -1.730029   -1.521145  221.323870   2.303668   2.424965  0.015708    7.721880
   -1   2   5  0  0.294767   1.696253   -1.805729    3.142172  119.884922   3.624073   3.566761  0.020617   -2.779848
    0   2   5  0  0.297661   1.679764   -0.472148    8.247434   93.276488   8.260937   8.324405  0.036325    1.747194
    1   2   5  0  0.308698   1.619704    7.439905   -2.935866  338.465278   7.998218   8.041656  0.036325    1.195791
    2   2   5  0  0.327056   1.528790    2.122524   11.740278   79.752192  11.930601  11.975598  0.053015    0.848751
    3   2   5  0  0.351590   1.422113   -7.555807   16.378366  114.765223  18.037214  18.129315  0.077560    1.187494
    4   2   5  0  0.381108   1.311965   -1.106535   -9.276969  263.198033   9.342728   9.287519  0.040252   -1.371574
    5   2   5  0  0.414547   1.206134    8.289784   -3.049936  339.800673   8.833042   8.960590  0.038289    3.331203
    6   2   5  0  0.451037   1.108556   -5.684408   -5.500968  224.060436   7.910319   8.083872  0.037307    4.652008
    7   2   5  0  0.489896   1.020625   -0.528189   -9.653032  266.868047   9.667471   9.684153  0.044180    0.377584
    8   2   5  0  0.530603   0.942324    4.908953    0.710353    8.233861   4.960083   5.044320  0.027489    3.064363
    9   2   5  0  0.572765   0.872958   -3.820030    0.778373  168.483016   3.898524   3.827911  0.025526   -2.766345
   10   2   5  0  0.616083   0.811579   -5.403436    8.374146  122.832222   9.966115   9.929595  0.052034   -0.701855
   11   2   5  0  0.660330   0.757197    5.312784    1.968753   20.333140   5.665833   5.673633  0.033380    0.233685
   12   2   5  0  0.705330   0.708888    5.203713   -0.146054  358.392282   5.205762   5.185695  0.032398   -0.619401
   13   2   5  0  0.750949   0.665824   -3.387568   -1.423178  202.788150   3.674378   3.673773  0.030435   -0.019855
   14   2   5  0  0.797081   0.627289   -1.088919   -0.649386  210.810063   1.267851   1.241936  0.050070   -0.517589
   15   2   5  0  0.843640   0.592670    0.473181    2.397284   78.834377   2.443537   2.404348  0.034362   -1.140469
   16   2   5  0  0.890560   0.561444   -1.449383   -3.276297  246.136146   3.582573   3.620758  0.034362    1.111243
   17   2   5  0  0.937788   0.533170   -1.168304   -1.531377  232.659596   1.926149   1.938990  0.047125    0.272493
   18   2   5  0  0.985278   0.507471    2.254672   -0.680285  343.210270   2.355065   2.322861  0.039271   -0.820041
   19   2   5  0  1.032994   0.484030    0.656935    0.435450   33.538443   0.788150   0.877700  0.109958    0.814398
   20   2   5  0  1.080907   0.462575   -0.655961    1.036400  122.330644   1.226543   1.317532  0.080505    1.130221
   21   2   5  0  1.128991   0.442873    0.452184    0.513751   48.646961   0.684405   0.760870  0.139411    0.548482
   22   2   5  0  1.177226   0.424727   -0.559272    0.367522  146.689350   0.669222   0.877700  0.126648    1.646123
   23   2   5  0  1.225594   0.407966   -0.586073    0.959805  121.408931   1.124592   1.352875  0.092286    2.473647
  -24   3   5  0  1.214774   0.411599    0.409096    0.334135   39.240724   0.528210   0.821739  0.146283    2.006582
  -23   3   5  0  1.167427   0.428292    0.349868    0.878855   68.292734   0.945935   1.029874  0.130575    0.642839
  -22   3   5  0  1.120301   0.446309    0.628278   -1.042795  301.068731   1.217438   1.455961  0.065778    3.626165
  -21   3   5  0  1.073425   0.465799   -0.592854   -2.264110  255.326618   2.340442   2.444601  0.049088    2.121858
  -19   3   5  0  0.980566   0.509909    0.862672    1.957690   66.218924   2.139335   2.195232  0.048107    1.161939
  -18   3   5  0  0.934672   0.534947   -1.395869   -0.011684  180.479583   1.395918   1.520758  0.056943    2.192379
  -17   3   5  0  0.889209   0.562297   -3.861368   -0.049181  180.729717   3.861681   3.976158  0.035344    3.238969
  -16   3   5  0  0.844246   0.592244    3.231128    6.231781   62.593624   7.019636   7.010800  0.042216   -0.209285
  -15   3   5  0  0.799868   0.625103    0.918458   -0.131484  351.853056   0.927822   0.981767  0.063815    0.845343
  -14   3   5  0  0.756178   0.661220   -0.758908   -9.983737  265.653054  10.012539   9.963956  0.058906   -0.824747
  -13   3   5  0  0.713302   0.700965    3.780989    0.682744   10.235758   3.842137   3.776859  0.029453   -2.216338
  -12   3   5  0  0.671396   0.744717    0.194370    6.569847   88.305392   6.572722   6.512063  0.036325   -1.669881
  -11   3   5  0  0.630654   0.792828   -4.219778   -8.470233  243.518014   9.463159   9.487799  0.050070    0.492124
  -10   3   5  0  0.591315   0.845573    1.280538    0.567996   23.920167   1.400856   1.422581  0.027489    0.790301
   -9   3   5  0  0.553680   0.903048    1.460304    4.158478   70.650607   4.407429   4.401263  0.025526   -0.241557
   -8   3   5  0  0.518120   0.965027    1.210282    1.016663   40.030994   1.580629   1.700421  0.022581    5.305090
   -7   3   5  0  0.485091   1.030734   -1.634199   -1.760809  227.135742   2.402301   2.364096  0.018654   -2.048169
   -6   3   5  0  0.455145   1.098551   -9.191372    5.752866  147.957612  10.843283  11.059609  0.047125    4.590487
   -5   3   5  0  0.428927   1.165698    5.348216    7.549598   54.685835   9.252018   9.318935  0.040252    1.662436
   -4   3   5  0  0.407160   1.228019   -0.579526  -10.429499  266.819570  10.445587  10.381208  0.042216   -1.525007
   -3   3   5  0  0.390587   1.280125   -1.530049    1.746828  131.215161   2.322167   2.343479  0.016690    1.276930
   -2   3   5  0  0.379888   1.316176    9.258487   -9.007770  315.786374  12.917410  12.942638  0.055961    0.450817
   -1   3   5  0  0.375568   1.331318    1.433056  -10.466281  277.796529  10.563934  10.691446  0.047125    2.705840
    0   3   5  0  0.377843   1.323302   -1.997573    4.221293  115.324142   4.670076   4.626088  0.024544   -1.792228
    1   3   5  0  0.386598   1.293334    2.884579   12.136929   76.630585  12.475009  12.492007  0.054979    0.309177
    2   3   5  0  0.401409   1.245614    2.102548    6.005296   70.704053   6.362727   6.400141  0.030435    1.229332
    3   3   5  0  0.421638   1.185852  -12.849477   -3.238964  194.147800  13.251413  13.266622  0.055961    0.271781
    4   3   5  0  0.446549   1.119697   -1.068909   -1.270776  229.931251   1.660553   1.700421  0.022581    1.765564
    5   3   5  0  0.475408   1.051728    3.259502   -0.434808  352.401762   3.288376   3.343899  0.022581    2.458909
    6   3   5  0  0.507541   0.985143   -3.029490   -5.351726  240.486791   6.149698   6.301964  0.032398    4.699833
    7   3   5  0  0.542366   0.921887    5.929699    3.140856   27.909376   6.710164   6.808556  0.036325    2.708633
    8   3   5  0  0.579399   0.862964   -2.719007    1.958891  144.229374   3.351157   3.372371  0.022581    0.939449
    9   3   5  0  0.618242   0.808745    1.127747   -1.888136  300.849062   2.199288   2.302244  0.025526    4.033385
   10   3   5  0  0.658575   0.759214    5.251743   -0.006896  359.924771   5.251747   5.195513  0.031417   -1.789970
   11   3   5  0  0.700142   0.714141   -0.444557   -1.371118  252.035774   1.441386   1.489341  0.035344    1.356814
   12   3   5  0  0.742734   0.673188   -1.892941   -0.451735  193.422124   1.946096   1.938990  0.034362   -0.206778
   13   3   5  0  0.786186   0.635982   -2.159415   -2.915997  233.478542   3.628513   3.620758  0.032398   -0.239383
   14   3   5  0  0.830362   0.602147   -0.876772    6.103043   98.175264   6.165700   6.004489  0.040252   -4.005005
   15   3   5  0  0.875152   0.571329   -1.728232    1.959251  131.415135   2.612556   2.616410  0.037307    0.103299
   16   3   5  0  0.920468   0.543202    0.818703   -3.857827  281.981476   3.943742   3.852455  0.036325   -2.513046
   17   3   5  0  0.966234   0.517473    1.427776    0.716382   26.645071   1.597419   1.642497  0.058906    0.765252
   18   3   5  0  1.012391   0.493880    0.571841    1.014106   60.581911   1.164223   1.241936  0.089341    0.869849
   19   3   5  0  1.058886   0.472194    0.306461   -1.053015  286.226676   1.096703   1.317532  0.080505    2.743042
   20   3   5  0  1.105678   0.452211    0.296127   -0.992176  286.618358   1.035424   1.241936  0.081487    2.534297
   21   3   5  0  1.152729   0.433753   -0.190880    0.503273  110.770647   0.538255   0.821739  0.140393    2.019220
  -23   4   5  0  1.199464   0.416853    0.072387   -1.303576  273.178363   1.305585   1.489341  0.094250    1.949676
  -22   4   5  0  1.153648   0.433408   -0.019238   -1.587283  269.305593   1.587400   1.810379  0.066760    3.340005
  -21   4   5  0  1.108183   0.451189    1.808573    0.576703   17.686014   1.898295   2.151052  0.057924    4.363579
  -20   4   5  0  1.063116   0.470316   -0.067490    1.383744   92.792290   1.385388   1.552174  0.071669    2.327167
  -19   4   5  0  1.018498   0.490919    0.530760    0.033249    3.584550   0.531800   0.821739  0.128612    2.254380
  -18   4   5  0  0.974393   0.513140    0.336267    0.251662   36.811115   0.420011   0.694109  0.131557    2.083498
  -17   4   5  0  0.930871   0.537131   -0.651233    1.304881  116.522605   1.458361   1.520758  0.059888    1.041884
  -16   4   5  0  0.888021   0.563050   -0.980004   -1.224776  231.334971   1.568593   1.613044  0.045161    0.984274
  -15   4   5  0  0.845942   0.591057   -1.017399   -3.277063  252.752494   3.431361   3.387097  0.034362   -1.288174
  -14   4   5  0  0.804757   0.621306   -2.198939    0.166170  175.678483   2.205209   2.216831  0.037307    0.311511
  -13   4   5  0  0.764610   0.653928   -1.649494    5.261536  107.406228   5.514036   5.518514  0.039271    0.114026
  -12   4   5  0  0.725673   0.689016    3.121299   -3.543943  311.371723   4.722503   4.759608  0.033380    1.111589
  -11   4   5  0  0.688151   0.726584    3.468547   -2.000646  330.023796   4.004174   3.999720  0.028471   -0.156422
  -10   4   5  0  0.652290   0.766530   -1.888933    5.249024  109.791955   5.578559   5.475316  0.032398   -3.186678
   -9   4   5  0  0.618377   0.808568    2.182391    0.543669   13.988570   2.249090   2.302244  0.025526    2.082357
   -8   4   5  0  0.586751   0.852150    7.315045   -6.151853  319.936620   9.557990   9.498599  0.051052   -1.163352
   -7   4   5  0  0.557801   0.896377   -8.930785    1.043947  173.332776   8.991593   8.922301  0.044180   -1.568419
   -6   4   5  0  0.531964   0.939914   -0.556577    9.035563   93.524879   9.052689   8.992989  0.047125   -1.266850
   -5   4   5  0  0.509713   0.980944   -0.501358   -8.627451  266.674172   8.642006   8.631698  0.042216   -0.244174
   -4   4   5  0  0.491536   1.017220   -4.870767   -0.679640  187.943455   4.917955   4.996214  0.029453    2.657067
   -3   4   5  0  0.477898   1.046249    0.405083    1.756239   77.011673   1.802350   1.836887  0.020617    1.675120
   -2   4   5  0  0.469195   1.065656   -4.525644   -6.907762  236.769051   8.258246   8.445162  0.043198    4.327001
   -1   4   5  0  0.465703   1.073645    6.449251    5.773700   41.836539   8.656122   8.631698  0.042216   -0.578547
    0   4   5  0  0.467540   1.069427    7.918679   14.708133   61.702520  16.704331  16.681208  0.073633   -0.314022
    1   4   5  0  0.474643   1.053423    0.222829   -6.546761  271.949395   6.550552   6.636747  0.042216    2.041760
    2   4   5  0  0.486783   1.027153   -0.994321  -11.809925  265.187409  11.851708  12.019777  0.063815    2.633694
    3   4   5  0  0.503594   0.992863    1.814303    4.236054   66.814544   4.608237   4.677139  0.027489    2.506490
    4   4   5  0  0.524628   0.953056   -0.750756   -4.520467  260.570422   4.582386   4.604489  0.029453    0.750453
    5   4   5  0  0.549401   0.910082   -5.058479   -1.023774  191.441419   5.161039   5.269145  0.032398    3.336784
    6   4   5  0  0.577431   0.865905    3.107413    8.231273   69.317823   8.798288   8.642498  0.045161   -3.449643
    7   4   5  0  0.608268   0.822007   -4.987971    2.824363  150.479952   5.732093   5.605891  0.036325   -3.474188
    8   4   5  0  0.641507   0.779415   -4.269087   -5.784557  233.572134   7.189311   7.107014  0.043198   -1.905143
    9   4   5  0  0.676795   0.738776    9.305437    1.016660    6.235085   9.360810   9.318935  0.053997   -0.775494
   10   4   5  0  0.713828   0.700449   -3.994903    1.331605  161.565436   4.210988   4.142076  0.032398   -2.127029
   11   4   5  0  0.752348   0.664586   -0.036213   -2.835803  269.268379   2.836034   2.811782  0.032398   -0.748567
   12   4   5  0  0.792138   0.631203    5.520667   -1.542571  344.388712   5.732128   5.562694  0.040252   -4.209297
   13   4   5  0  0.833017   0.600228   -0.447011    1.813139  103.849496   1.867429   1.783871  0.040252   -2.075850
   14   4   5  0  0.874831   0.571539   -2.172749    3.875770  119.274898   4.443246   4.324685  0.038289   -3.096478
   15   4   5  0  0.917453   0.544987   -0.248140   -3.258178  265.644817   3.267614   3.196634  0.037307   -1.902567
   16   4   5  0  0.960775   0.520413    0.608495   -1.504936  292.015112   1.623299   1.642497  0.061851    0.310392
   17   4   5  0  1.004708   0.497657   -2.007843    2.293069  131.205843   3.047884   3.104348  0.045161    1.250281
   18   4   5  0  1.049173   0.476566   -0.430377    0.417615  135.862232   0.599688   0.760870  0.133520    1.207166
   19   4   5  0  1.094106   0.456994    0.103153   -1.514227  273.897104   1.517736   1.642497  0.076578    1.629199
   20   4   5  0  1.139452   0.438807    0.283860    0.578589   63.867144   0.644470   0.877700  0.131557    1.772844
   21   4   5  0  1.185164   0.421883    0.573475    0.547248   43.659395   0.792688   1.029874  0.140393    1.689449
   22   4   5  0  1.231200   0.406108    0.571384   -1.072040  298.057046   1.214804   1.241936  0.131557    0.206232
  -21   5   5  0  1.151331   0.434280   -0.857148    0.741126  139.151966   1.133124   1.455961  0.108976    2.962451
  -20   5   5  0  1.108020   0.451255    0.583483    1.472136   68.379048   1.583552   1.700421  0.064797    1.803624
  -19   5   5  0  1.065285   0.469358    1.588099   -0.845375  331.972782   1.799088   2.011641  0.059888    3.549192
  -18   5   5  0  1.023198   0.488664   -0.816830    0.556067  145.754474   0.988141   1.075035  0.107994    0.804622
  -17   5   5  0  0.981843   0.509247    0.447776    0.234409   27.631898   0.505422   0.694109  0.138429    1.363063
  -16   5   5  0  0.941315   0.531172    1.096822   -0.674481  328.410942   1.287611   1.352875  0.067742    0.963420
  -15   5   5  0  0.901727   0.554492   -1.574435   -1.026345  213.099595   1.879423   1.938990  0.047125    1.264035
  -14   5   5  0  0.863208   0.579235    0.076076    2.254858   88.067649   2.256141   2.343479  0.041234    2.118084
  -13   5   5  0  0.825907   0.605395    2.404656   -0.551014  347.093802   2.466979   2.483871  0.044180    0.382350
  -12   5   5  0  0.789997   0.632914   -2.345564   -4.203620  240.839065   4.813740   4.790043  0.038289   -0.618895
  -11   5   5  0  0.755676   0.661659   -4.828186    1.246189  165.527414   4.986418   5.015849  0.037307    0.788887
  -10   5   5  0  0.723171   0.691400   -1.673545    3.887494  113.291606   4.232418   4.267742  0.034362    1.028006
   -9   5   5  0  0.692736   0.721775    8.815006   -3.743729  336.989089   9.577048   9.457364  0.060870   -1.966222
   -8   5   5  0  0.664658   0.752266   -0.935187   -2.841862  251.784897   2.991781   3.088640  0.032398    2.989638
   -7   5   5  0  0.639246   0.782171   -1.844935   11.289510   99.281250  11.439266  11.587800  0.070687    2.101275
   -6   5   5  0  0.616830   0.810596    3.760041   -1.133738  343.220746   3.927247   3.951613  0.033380    0.729970
   -5   5   5  0  0.597747   0.836475   -1.084859   -9.401388  263.417552   9.463774   9.422021  0.063815   -0.654281
   -4   5   5  0  0.582324   0.858628    0.684249    2.421516   74.221262   2.516334   2.579103  0.024544    2.557383
   -3   5   5  0  0.570859   0.875873   -5.724644    5.611691  135.570862   8.016397   7.872792  0.050070   -2.868075
   -2   5   5  0  0.563593   0.887165    1.144084   -4.807879  283.385178   4.942128   4.819496  0.033380   -3.673820
   -1   5   5  0  0.560690   0.891759    1.281441    0.116222    5.182332   1.286700   1.352875  0.032398    2.042546
    0   5   5  0  0.562216   0.889337   -3.125661    3.209195  134.244517   4.479810   4.434643  0.040252   -1.122086
    1   5   5  0  0.568137   0.880069   -0.654050  -10.496926  266.434581  10.517283  10.366481  0.081487   -1.850628
    2   5   5  0  0.578317   0.864577    2.518554    2.587908   45.778112   3.611147   3.699299  0.037307    2.362880
    3   5   5  0  0.592537   0.843829    0.963835    3.681292   75.328162   3.805377   3.840674  0.042216    0.836105
    4   5   5  0  0.610515   0.818981    1.305633    1.876075   55.164454   2.285680   2.260028  0.027489   -0.933157
    5   5   5  0  0.631930   0.791227    2.330847    7.260681   72.202166   7.625637   7.553718  0.055961   -1.285174
    6   5   5  0  0.656445   0.761679   -0.733038   -2.106060  250.808975   2.229986   2.151052  0.026508   -2.977750
    7   5   5  0  0.683727   0.731286   -2.591595   -4.878614  242.022075   5.524241   5.413465  0.039271   -2.820841
    8   5   5  0  0.713460   0.700810    1.706759   -2.302049  306.553550   2.865738   2.928612  0.033380    1.883562
    9   5   5  0  0.745349   0.670827   -3.992693    0.729821  169.641313   4.058846   3.951613  0.036325   -2.952007
   10   5   5  0  0.779130   0.641741   -2.132892   -2.464876  229.129894   3.259577   3.256522  0.037307   -0.081889
   11   5   5  0  0.814568   0.613822    6.356770    0.979218    8.757196   6.431749   6.324545  0.046143   -2.323291
   12   5   5  0  0.851455   0.587230   -2.376187    1.773244  143.267633   2.964905   2.861852  0.037307   -2.762281
   13   5   5  0  0.889612   0.562042   -1.193647    1.043191  138.848083   1.585257   1.520758  0.051052   -1.263414
   14   5   5  0  0.928883   0.538281    0.969661    1.789624   61.550106   2.035435   1.938990  0.047125   -2.046584
   15   5   5  0  0.969130   0.515926    1.169603   -1.798935  303.030478   2.145725   2.151052  0.049088    0.108518
   16   5   5  0  1.010239   0.494932    0.735036   -0.140091  349.209360   0.748267   0.931697  0.118794    1.544108
   17   5   5  0  1.052108   0.475236   -0.430643    1.244426  109.088551   1.316833   1.352875  0.071669    0.502907
   18   5   5  0  1.094649   0.456767   -0.313619   -0.780487  248.108523   0.841140   1.075035  0.125666    1.861242
   19   5   5  0  1.137788   0.439449   -0.625531   -1.507553  247.464925   1.632178   2.105891  0.082468    5.744168
   20   5   5  0  1.181459   0.423206   -0.283464    0.365317  127.809240   0.462394   0.981767  0.166900    3.111873
  -22   6   5  0  1.244008   0.401927   -0.155194   -1.290594  263.143120   1.299892   1.671950  0.132539    2.807169
  -21   6   5  0  1.201966   0.415985    0.936607    1.311514   54.467790   1.611615   1.700421  0.085414    1.039717
  -20   6   5  0  1.160546   0.430832   -0.229445   -1.557184  261.617997   1.573997   1.728892  0.078541    1.972145
  -19   6   5  0  1.119818   0.446501   -1.054710   -1.628721  237.074142   1.940399   2.082328  0.080505    1.762997
  -18   6   5  0  1.079858   0.463024    0.351352    1.440784   76.295223   1.483006   1.728892  0.080505    3.054303
  -17   6   5  0  1.040757   0.480420    0.023736   -0.647926  272.097994   0.648361   0.760870  0.164937    0.682132
  -15   6   5  0  0.965542   0.517844    1.643480    3.753098   66.351410   4.097167   4.094951  0.057924   -0.038241
  -14   6   5  0  0.929670   0.537825    1.035809    0.041031    2.268422   1.036621   1.119215  0.094250    0.876326
  -13   6   5  0  0.895143   0.558570   -4.091381   -2.252894  208.839116   4.670646   4.583872  0.046143   -1.880545
  -12   6   5  0  0.862122   0.579965   -0.115978    1.405685   94.716601   1.410461   1.613044  0.059888    3.382703
  -11   6   5  0  0.830786   0.601840    0.783303   -0.685502  318.809457   1.040902   1.029874  0.070687   -0.156014
  -10   6   5  0  0.801333   0.623960    2.848295   -3.454574  309.505561   4.477373   4.401263  0.045161   -1.685290
   -9   6   5  0  0.773979   0.646013    1.796503   -1.261202  324.929933   2.195006   2.173633  0.040252   -0.530988
   -8   6   5  0  0.748952   0.667599   -3.201618    2.576126  141.178722   4.109353   4.118514  0.044180    0.207351
   -7   6   5  0  0.726495   0.688236   -0.849768   -1.777253  244.445865   1.969958   2.011641  0.038289    1.088652
   -6   6   5  0  0.706851   0.707363   -1.914597   -0.089682  182.681842   1.916697   1.963535  0.029453    1.590260
   -5   6   5  0  0.690261   0.724364    2.763149    1.939721   35.068719   3.376020   3.343899  0.034362   -0.934762
   -4   6   5  0  0.676949   0.738608   -1.012465    6.734588   98.549709   6.810268   6.716270  0.055961   -1.679716
   -3   6   5  0  0.667112   0.749499    0.043533    1.523365   88.363099   1.523986   1.520758  0.031417   -0.102775
   -2   6   5  0  0.660906   0.756538    1.369333   -8.245596  279.428965   8.358524   8.284153  0.096213   -0.772982
   -1   6   5  0  0.658432   0.759380    1.488378    2.241691   56.417706   2.690808   2.579103  0.037307   -2.994195
    0   6   5  0  0.659732   0.757884   -1.227856   -1.593485  232.384038   2.011673   1.988079  0.043198   -0.546183
    1   6   5  0  0.664785   0.752123   -2.784319   -4.240311  236.709868   5.072738   4.928472  0.053997   -2.671730
    2   6   5  0  0.673506   0.742384    2.243801    0.565495   14.145421   2.313964   2.302244  0.042216   -0.277612
    4   6   5  0  0.701347   0.712914   -0.498482    5.400986   95.273158   5.423940   5.394811  0.055961   -0.520527
    5   6   5  0  0.720065   0.694382   -1.563682    0.022408  179.179000   1.563843   1.613044  0.065778    0.747981
    6   6   5  0  0.741673   0.674152    2.275258   -2.568667  311.533684   3.431450   3.540253  0.046143    2.357941
    7   6   5  0  0.765926   0.652805   -0.948960    0.029711  178.206740   0.949425   1.075035  0.080505    1.560278
    8   6   5  0  0.792580   0.630851   -1.684195    1.954799  130.747184   2.580262   2.597756  0.042216    0.414398
    9   6   5  0  0.821404   0.608714    1.548078    1.248074   38.876055   1.988526   2.059748  0.049088    1.450890
   10   6   5  0  0.852175   0.586734    3.658422   -2.982718  320.809578   4.720239   4.849931  0.048107    2.695922
   11   6   5  0  0.884692   0.565168   -2.181953    1.045031  154.408233   2.419299   2.483871  0.048107    1.342268
   12   6   5  0  0.918768   0.544207   -3.397025   -1.137154  198.507969   3.582304   3.620758  0.049088    0.783362
   13   6   5  0  0.954238   0.523979    1.863666   -1.332127  324.443245   2.290810   2.424965  0.059888    2.240106
   14   6   5  0  0.990950   0.504566   -0.340002    0.419451  129.027789   0.539945   0.821739  0.163955    1.718727
   15   6   5  0  1.028772   0.486016    0.943382    0.038513    2.337767   0.944168   1.161431  0.120757    1.799171
   16   6   5  0  1.067587   0.468346    0.385300    1.041084   69.690763   1.110096   1.241936  0.097195    1.356448
   17   6   5  0  1.107289   0.451553   -0.326469    0.863963  110.700240   0.923588   1.241936  0.108976    2.921260
   20   6   5  0  1.230855   0.406222    0.116878    0.005335    2.613407   0.116999   0.981767  0.157083    5.505174
  -20   7   5  0  1.219710   0.409934   -0.585288   -1.854359  252.482829   1.944533   2.238429  0.157083    1.870963
  -19   7   5  0  1.181023   0.423362    1.104209    1.079561   44.353348   1.544257   1.613044  0.098177    0.700639
  -17   7   5  0  1.106345   0.451939    1.667738   -1.559222  316.926013   2.283094   2.540814  0.068724    3.750079
  -16   7   5  0  1.070541   0.467054    0.336883    2.107136   80.916583   2.133896   2.128472  0.074614   -0.072696
  -15   7   5  0  1.035903   0.482671   -2.268620   -0.554932  193.745327   2.335506   2.404348  0.069705    0.987621
  -14   7   5  0  1.002552   0.498727   -1.347732   -2.076225  237.011347   2.475297   2.540814  0.060870    1.076353
  -13   7   5  0  0.970621   0.515134    1.183109    2.855936   67.497576   3.091297   3.226087  0.056943    2.367124
  -12   7   5  0  0.940254   0.531771   -0.640664    0.712396  131.965347   0.958101   1.119215  0.103086    1.562911
  -11   7   5  0  0.911608   0.548481   -0.198534   -1.473433  262.326053   1.486748   1.552174  0.077560    0.843558
  -10   7   5  0  0.884850   0.565068    3.156133    0.819501   14.555619   3.260791   3.329173  0.053997    1.266400
   -9   7   5  0  0.860155   0.581290   -2.023314    1.879171  137.115328   2.761355   2.811782  0.056943    0.885573
   -8   7   5  0  0.837707   0.596867   -1.690003   -4.472100  249.298460   4.780773   4.687939  0.058906   -1.575970
   -7   7   5  0  0.817691   0.611478    0.764314    0.349631   24.581439   0.840486   0.821739  0.094250   -0.198906
   -6   7   5  0  0.800289   0.624774    2.812013    2.071640   36.379465   3.492722   3.673773  0.062833    2.881459
   -5   7   5  0  0.785674   0.636396   -0.078012   -1.423864  266.863943   1.426000   1.552174  0.074614    1.691022
   -4   7   5  0  0.774005   0.645990   -0.615869    0.795877  127.733562   1.006338   1.202665  0.104067    1.886542
   -3   7   5  0  0.765417   0.653239    0.209923   -3.744318  273.208894   3.750198   3.889762  0.075596    1.846179
   -2   7   5  0  0.760014   0.657883   -0.572245    3.505991   99.270025   3.552385   3.607013  0.084432    0.647008
   -1   7   5  0  0.757863   0.659750   -2.968344    3.136605  133.421240   4.318490   3.865218  0.060870   -7.446613
    0   7   5  0  0.758993   0.658768   -3.221631   -1.638526  206.957942   3.614371   3.271249  0.052034   -6.594228
    1   7   5  0  0.763389   0.654974    6.711894    0.363065    3.096268   6.721707   6.415849  0.082468   -3.708782
    2   7   5  0  0.770996   0.648512   -0.974837   -0.965557  224.725974   1.372082   1.317532  0.073633   -0.740843
    3   7   5  0  0.781718   0.639616   -1.598163   -0.452527  195.809702   1.660996   1.671950  0.060870    0.179958
    4   7   5  0  0.795432   0.628589    3.242022    1.360221   22.760950   3.515809   3.526508  0.059888    0.178657
    5   7   5  0  0.811984   0.615776   -0.015868   -3.104856  269.707188   3.104897   3.211361  0.052034    2.046062
    6   7   5  0  0.831206   0.601536   -1.255862   -2.854708  246.254026   3.118742   3.057223  0.056943   -1.080360
    7   7   5  0  0.852916   0.586224   -0.654937    2.413808  105.180544   2.501082   2.597756  0.058906    1.641168
    8   7   5  0  0.876931   0.570170    1.554533    4.275250   70.018111   4.549103   4.552455  0.070687    0.047421
    9   7   5  0  0.903066   0.553669   -2.070057   -1.560462  217.009932   2.592330   2.616410  0.052034    0.462771
   10   7   5  0  0.931143   0.536975   -0.414112   -1.028426  248.067051   1.108670   1.352875  0.085414    2.859087
   11   7   5  0  0.960991   0.520296   -1.301419    3.110691  112.702951   3.371957   3.540253  0.070687    2.380858
   12   7   5  0  0.992451   0.503803    0.638931   -2.192061  286.250078   2.283279   2.384713  0.068724    1.475965
   13   7   5  0  1.025375   0.487627    1.752135   -1.211026  325.348868   2.129920   2.128472  0.067742   -0.021383
   14   7   5  0  1.059625   0.471865    0.514992    0.497903   44.033426   0.716327   0.821739  0.169846    0.620636
   15   7   5  0  1.095078   0.456588    1.008423   -0.011136  359.367294   1.008485   0.981767  0.142356   -0.187679
   16   7   5  0  1.131621   0.441844   -0.492115   -0.719867  235.642752   0.872001   1.075035  0.125666    1.615665
   17   7   5  0  1.169151   0.427661   -1.207383    0.187656  171.165562   1.221879   1.388219  0.117812    1.411906
   18   7   5  0  1.207576   0.414053   -0.557614    0.722557  127.658181   0.912700   1.202665  0.167882    1.727191
  -18   8   5  0  1.212191   0.412476   -0.121640   -1.015152  263.167154   1.022414   1.317532  0.256241    1.151718
  -16   8   5  0  1.143917   0.437095   -1.453922    0.541523  159.571822   1.551494   1.642497  0.163955    0.555043
  -15   8   5  0  1.111568   0.449815    1.711928   -1.642952  316.177822   2.372760   2.616410  0.099158    2.457177
  -14   8   5  0  1.080556   0.462725    2.173357    1.204136   28.988399   2.484638   2.444601  0.082468   -0.485486
  -13   8   5  0  1.050997   0.475739   -1.381832    0.338782  166.224586   1.422756   1.317532  0.113885   -0.923951
  -12   8   5  0  1.023019   0.488750   -0.334955   -0.899286  249.571269   0.959641   1.119215  0.142356    1.120950
  -11   8   5  0  0.996754   0.501628    1.539006   -1.184624  322.413322   1.942132   1.913464  0.083450   -0.343524
  -10   8   5  0  0.972342   0.514223   -2.862831    1.996483  145.108827   3.490235   3.512763  0.086396    0.260755
   -9   8   5  0  0.949924   0.526358   -2.335634    0.513196  167.607633   2.391350   2.503507  0.088359    1.269327
   -8   8   5  0  0.929647   0.537839    0.487489   -2.546861  280.835803   2.593096   2.670407  0.083450    0.926429
   -7   8   5  0  0.911651   0.548455    1.307608    2.212342   59.414737   2.569883   2.689061  0.078541    1.517391
   -6   8   5  0  0.896076   0.557989    1.147881    0.761630   33.564654   1.377574   1.552174  0.102104    1.710022
   -5   8   5  0  0.883048   0.566221    2.508167   -1.749696  325.100388   3.058159   3.041515  0.084432   -0.197126
   -4   8   5  0  0.872682   0.572946   -0.472862   -2.806366  260.435708   2.845925   2.879524  0.078541    0.427777
   -3   8   5  0  0.865074   0.577985   -1.102439    5.098268  102.201661   5.216101   5.250492  0.166900    0.206052
   -2   8   5  0  0.860296   0.581195    0.858116   -0.118821  352.116516   0.866303   0.981767  0.215989    0.534584
   -1   8   5  0  0.858397   0.582481   -3.452306   -4.329813  231.433463   5.537662   5.588220  0.179663    0.281404
    0   8   5  0  0.859395   0.581805    2.765065    2.992715   47.264170   4.074547   4.267742  0.150210    1.286167
    1   8   5  0  0.863280   0.579186    0.714201   -0.181652  345.729837   0.736940   0.931697  0.186536    1.044074
    2   8   5  0  0.870014   0.574704   -5.381186   -2.104910  201.363495   5.778219   5.665779  0.120757   -0.931119
    3   8   5  0  0.879530   0.568485    1.719742    2.471937   55.173418   3.011310   3.072932  0.099158    0.621451
    4   8   5  0  0.891741   0.560701    1.545670    1.207842   38.005350   1.961626   1.756382  0.079523   -2.580941
    5   8   5  0  0.906536   0.551550    0.174306   -3.929327  272.539986   3.933191   3.620758  0.060870   -5.132825
    6   8   5  0  0.923792   0.541247    0.397584    1.609586   76.125102   1.657962   1.582609  0.094250   -0.799509
    7   8   5  0  0.943375   0.530012    1.982019    1.544061   37.919821   2.512474   2.384713  0.076578   -1.668377
    9   8   5  0  0.988948   0.505588   -2.061771   -1.355956  213.331534   2.467695   2.364096  0.073633   -1.406972
   10   8   5  0  1.014651   0.492780    0.629069    0.469727   36.748755   0.785094   0.877700  0.159046    0.582260
   12   8   5  0  1.071190   0.466770    0.212177   -1.121251  280.715514   1.141150   1.241936  0.135484    0.743897
   15   8   5  0  1.166913   0.428481    0.871990    0.677965   37.864771   1.104538   0.981767  0.186536   -0.658161
   16   8   5  0  1.201273   0.416225   -1.023342   -1.124585  227.698642   1.520500   1.520758  0.234642    0.001098
  -12   9   5  0  1.109379   0.450703    1.481920    0.797012   28.272414   1.682651   1.700421  0.237588    0.074794
  -11   9   5  0  1.085207   0.460742   -0.985420    0.376066  159.111643   1.054741   1.783871  0.215989    3.375779
  -10   9   5  0  1.062828   0.470443   -0.481817    0.913178  117.817334   1.032493   1.352875  0.216971    1.476618
   -9   9   5  0  1.042359   0.479681    0.047522   -1.802700  271.510060   1.803326   2.128472  0.183590    1.771036
   -8   9   5  0  1.023913   0.488323    0.861806   -0.635245  323.605730   1.070628   1.520758  0.247405    1.819399
    0   9   5  0  0.960580   0.520519    2.339401   -0.456440  348.959731   2.383513   2.302244  0.144320   -0.563116
    1   9   5  0  0.964058   0.518641   -0.834170   -2.299030  250.057423   2.445686   2.151052  0.163955   -1.797038
    2   9   5  0  0.970092   0.515415   -2.356035    1.341770  150.338328   2.711319   2.724404  0.112903    0.115903
    3   9   5  0  0.978636   0.510915    0.461664    0.970292   64.554948   1.074523   1.422581  0.189481    1.836899
    4   9   5  0  0.989624   0.505242    1.295792   -3.175170  292.200455   3.429400   3.526508  0.143338    0.677478
    5   9   5  0  1.002977   0.498516   -1.343595    0.206175  171.276016   1.359321   1.756382  0.206171    1.925877
    6   9   5  0  1.018601   0.490870   -1.284634    1.300348  134.651712   1.827892   2.011641  0.139411    1.318039
    7   9   5  0  1.036393   0.482442    2.000792   -0.944175  334.737354   2.212382   2.404348  0.136466    1.406698
    8   9   5  0  1.056244   0.473375   -0.641552    2.372276  105.132930   2.457495   2.689061  0.162973    1.420879
    9   9   5  0  1.078041   0.463804   -0.462513   -0.866049  241.895599   0.981814   1.029874  0.224825    0.213766
   10   9   5  0  1.101667   0.453857    2.150459   -0.092451  357.538290   2.152445   2.195232  0.145302    0.294468
   11   9   5  0  1.127009   0.443652    0.156725    0.409254   69.045482   0.438237   1.422581  0.175736    5.601253
   12   9   5  0  1.153951   0.433294   -1.133980   -0.620622  208.691692   1.292703   1.202665  0.228752   -0.393607
    4  10   5  0  1.088658   0.459281    0.011793   -1.482221  270.455844   1.482268   1.582609  0.191445    0.524123
    7  10   5  0  1.131340   0.441954    0.448904    0.692815   57.059115   0.825535   1.202665  0.256241    1.471778
    8  10   5  0  1.149553   0.434952   -1.069824   -0.570525  208.070518   1.212445   1.613044  0.197335    2.030044
    9  10   5  0  1.169612   0.427492    0.953423   -1.124779  310.286386   1.474498   2.151052  0.190463    3.552160
   10  10   5  0  1.191424   0.419666    0.377027    1.434264   75.271786   1.482991   1.489341  0.255260    0.024876
  -24   0   6  0  1.173851   0.425948   -1.318933    0.000000  180.000000   1.318933   1.388219  0.110940    0.624536
  -22   0   6  0  1.076571   0.464437    1.568703    0.000000    0.000000   1.568703   1.700421  0.085414    1.542112
  -21   0   6  0  1.028111   0.486329   -2.204349    0.000000  180.000000   2.204349   2.464236  0.066760    3.892846
  -20   0   6  0  0.979795   0.510311    0.456063    0.000000    0.000000   0.456063   0.694109  0.160028    1.487533
  -19   0   6  0  0.931645   0.536685   -3.278788    0.000000  180.000000   3.278788   3.300702  0.047125    0.465005
  -17   0   6  0  0.835959   0.598116    1.465973    0.000000    0.000000   1.465973   1.552174  0.077560    1.111413
  -16   0   6  0  0.788497   0.634118    1.207424    0.000000    0.000000   1.207424   1.202665  0.067742   -0.070249
  -15   0   6  0  0.741354   0.674442    9.081594    0.000000    0.000000   9.081594   8.954700  0.069705   -1.820436
  -14   0   6  0  0.694595   0.719844   -3.323880    0.000000  180.000000   3.323880   3.372371  0.035344    1.371973
  -13   0   6  0  0.648303   0.771244    2.196825    0.000000    0.000000   2.196825   2.151052  0.036325   -1.260087
  -12   0   6  0  0.602586   0.829757   -6.894400    0.000000  180.000000   6.894400   6.837028  0.051052   -1.123811
  -11   0   6  0  0.557586   0.896723   -7.635790    0.000000  180.000000   7.635790   7.680366  0.051052    0.873148
  -10   0   6  0  0.513491   0.973728  -13.437870    0.000000  180.000000  13.437870  13.486538  0.074614    0.652261
   -9   0   6  0  0.470554   1.062577   22.689963    0.000000    0.000000  22.689963  22.600283  0.123703   -0.724962
   -8   0   6  0  0.429125   1.165161    5.988911    0.000000    0.000000   5.988911   6.060450  0.035344    2.024099
   -7   0   6  0  0.389685   1.283088  -25.159444    0.000000  180.000000  25.159444  25.423846  0.133520    1.980240
   -6   0   6  0  0.352900   1.416831   18.375330    0.000000    0.000000  18.375330  18.343340  0.107994   -0.296214
   -5   0   6  0  0.319689   1.564020   18.768560    0.000000    0.000000  18.768560  18.664378  0.107994   -0.964692
   -4   0   6  0  0.291277   1.716580   -9.650348    0.000000  180.000000   9.650348   9.564377  0.058906   -1.459459
   -3   0   6  0  0.269187   1.857444   -4.718737    0.000000  180.000000   4.718737   4.840113  0.035344    3.434170
   -2   0   6  0  0.255068   1.960262   20.396145    0.000000    0.000000  20.396145  20.729035  0.115849    2.873491
   -1   0   6  0  0.250272   1.997826  -41.065480    0.000000  180.000000  41.065480  40.991730  0.233661   -0.315627
    0   0   6  0  0.255325   1.958287    6.381083    0.000000    0.000000   6.381083   6.422722  0.042216    0.986323
    1   0   6  0  0.269674   1.854088  -21.436787    0.000000  180.000000  21.436787  21.727492  0.121739    2.387937
    2   0   6  0  0.291952   1.712610    9.826133    0.000000    0.000000   9.826133  10.202526  0.061851    6.085438
    3   0   6  0  0.320509   1.560017    9.941727    0.000000    0.000000   9.941727   9.978683  0.060870    0.607130
    4   0   6  0  0.353829   1.413113    6.748091    0.000000    0.000000   6.748091   6.872371  0.047125    2.637254
    6   0   6  0  0.430195   1.162264   -4.025097    0.000000  180.000000   4.025097   4.071389  0.033380    1.386828
    7   0   6  0  0.471669   1.060066    5.286634    0.000000    0.000000   5.286634   5.404629  0.039271    3.004659
    8   0   6  0  0.514640   0.971554  -12.801165    0.000000  180.000000  12.801165  12.713887  0.076578   -1.139732
    9   0   6  0  0.558762   0.894836    8.987593    0.000000    0.000000   8.987593   8.879104  0.058906   -1.841738
   10   0   6  0  0.603783   0.828112   -2.234640    0.000000  180.000000   2.234640   2.322861  0.035344    2.496108
   11   0   6  0  0.649517   0.769803    2.567504    0.000000    0.000000   2.567504   2.560449  0.035344   -0.199595
   12   0   6  0  0.695822   0.718575   -2.107313    0.000000  180.000000   2.107313   2.105891  0.039271   -0.036214
   13   0   6  0  0.742592   0.673317   -6.012678    0.000000  180.000000   6.012678   6.043760  0.052034    0.597326
   14   0   6  0  0.789744   0.633116    0.545223    0.000000    0.000000   0.545223   0.694109  0.124684    1.194110
   15   0   6  0  0.837214   0.597219    2.910282    0.000000    0.000000   2.910282   2.911922  0.046143    0.035544
   16   0   6  0  0.884951   0.565003    2.965174    0.000000    0.000000   2.965174   2.928612  0.049088   -0.744828
   17   0   6  0  0.932913   0.535956    0.555639    0.000000    0.000000   0.555639   0.760870  0.126648    1.620478
   18   0   6  0  0.981067   0.509649    0.694926    0.000000    0.000000   0.694926   0.760870  0.152174    0.433347
   19   0   6  0  1.029387   0.485726   -1.108461    0.000000  180.000000   1.108461   1.075035  0.148247   -0.225476
   20   0   6  0  1.077851   0.463886   -1.284589    0.000000  180.000000   1.284589   1.520758  0.092286    2.559086
   21   0   6  0  1.126439   0.443877   -0.877987    0.000000  180.000000   0.877987   1.241936  0.127630    2.851595
   22   0   6  0  1.175136   0.425483    0.609005    0.000000    0.000000   0.609005   0.877700  0.186536    1.440449
   23   0   6  0  1.223930   0.408520   -1.116841    0.000000  180.000000   1.116841   1.489341  0.159046    2.342083
  -25   1   6  0  1.227064   0.407477   -0.292684    0.985142  106.546592   1.027700   1.029874  0.116830    0.018606
  -24   1   6  0  1.178456   0.424284    0.806662    0.435042   28.338514   0.916496   0.981767  0.103086    0.633174
  -23   1   6  0  1.129960   0.442494    2.055089   -0.821942  338.200841   2.213363   2.302244  0.050070    1.775127
  -22   1   6  0  1.081591   0.462282   -0.839533   -0.051824  183.532377   0.841131   1.161431  0.091304    3.508039
  -21   1   6  0  1.033366   0.483856   -1.346094    0.053287  177.733058   1.347148   1.520758  0.063815    2.720515
  -20   1   6  0  0.985308   0.507456   -0.643824    0.348002  151.607735   0.731857   0.931697  0.077560    2.576595
  -19   1   6  0  0.937441   0.533367   -3.743812    0.178285  177.273558   3.748055   3.764096  0.036325    0.441595
  -18   1   6  0  0.889797   0.561926    2.896687   -4.459211  303.007602   5.317458   5.305471  0.036325   -0.330007
  -17   1   6  0  0.842413   0.593533    0.714369    1.978789   70.149737   2.103789   2.082328  0.034362   -0.624544
  -16   1   6  0  0.795336   0.628665    3.045535    0.455050    8.498015   3.079343   3.057223  0.030435   -0.726792
  -15   1   6  0  0.748624   0.667892   -3.208137    0.948867  163.523426   3.345518   3.285975  0.027489   -2.166021
  -14   1   6  0  0.702349   0.711897    1.927746   -0.205910  353.903129   1.938711   1.888920  0.030435   -1.635992
  -13   1   6  0  0.656604   0.761494    0.374573    5.699486   86.239904   5.711781   5.640253  0.032398   -2.207767
  -12   1   6  0  0.611509   0.817650   -6.414537   -2.570848  201.840155   6.910539   6.990183  0.037307    2.134829
  -11   1   6  0  0.567217   0.881497    4.030382   -6.348254  302.410666   7.519595   7.528192  0.036325    0.236665
  -10   1   6  0  0.523932   0.954322    9.107205   10.814998   49.899595  14.138789  14.247407  0.058906    1.843922
   -9   1   6  0  0.481927   1.037501    3.936265   -8.602417  294.587724   9.460220   9.559468  0.041234    2.406949
   -8   1   6  0  0.441567   1.132331  -26.619795   -5.306301  191.273383  27.143513  27.117395  0.098177   -0.266037
   -7   1   6  0  0.403345   1.239634    9.410658    3.517241   20.493268  10.046466  10.301684  0.039271    6.498959
   -6   1   6  0  0.367928   1.358961    7.674088    7.718071   45.163720  10.883945  10.892708  0.046143    0.189923
   -5   1   6  0  0.336205   1.487188  -10.520572  -13.993022  233.062537  17.506773  17.553999  0.071669    0.658958
   -4   1   6  0  0.309313   1.616483    0.408066   11.186931   87.910948  11.194371  11.068445  0.046143   -2.729050
   -3   1   6  0  0.288608   1.732456   26.166662    4.580996    9.930133  26.564633  26.741378  0.107013    1.651627
   -2   1   6  0  0.275486   1.814977  -13.017279   -5.335214  202.286579  14.068193  14.233662  0.057924    2.856648
   -1   1   6  0  0.271051   1.844671   -3.690112    7.842219  115.199065   8.667025   8.852596  0.038289    4.846589
    0   1   6  0  0.275724   1.813410   11.187263   14.730228   52.784181  18.496878  18.573074  0.073633    1.034820
    1   1   6  0  0.289062   1.729732   -8.606059   -5.277148  211.516199  10.095174  10.098459  0.043198    0.076026
    2   1   6  0  0.309949   1.613167    4.614271  -25.944335  280.084760  26.351471  26.248531  0.105049   -0.979921
    3   1   6  0  0.336985   1.483746  -10.849886    2.315632  167.952428  11.094241  11.206874  0.051052    2.206241
    4   1   6  0  0.368819   1.355678    1.706712   -1.993176  310.572710   2.624046   2.634082  0.021599    0.464645
    5   1   6  0  0.404320   1.236645  -15.217422    9.920516  146.898934  18.165533  18.390465  0.071669    3.138488
    6   1   6  0  0.442606   1.129673    8.820752   -9.728512  312.198305  13.132007  13.277421  0.053997    2.692999
    7   1   6  0  0.483016   1.035163    4.122536    5.662433   53.943499   7.004174   6.976438  0.033380   -0.830892
    8   1   6  0  0.525059   0.952275    5.154930    5.245985   45.501586   7.354839   7.346565  0.036325   -0.227790
    9   1   6  0  0.568373   0.879705    3.736289   -1.724499  335.224129   4.115065   4.200001  0.026508    3.204200
   10   1   6  0  0.612688   0.816076    0.240095    2.895521   85.259905   2.905458   2.977700  0.024544    2.943338
   11   1   6  0  0.657803   0.760106   -1.983048   -2.512711  231.719263   3.200968   3.226087  0.026508    0.947631
   12   1   6  0  0.703563   0.710668   -9.970250   -1.697249  189.660929  10.113681   9.949230  0.052034   -3.160477
   13   1   6  0  0.749850   0.666800    2.285499   -2.302579  314.786704   3.244284   3.226087  0.029453   -0.617822
   14   1   6  0  0.796573   0.627689    0.843412    1.636660   62.736818   1.841195   1.836887  0.039271   -0.109720
   15   1   6  0  0.843659   0.592657    0.578547   -2.261284  284.351198   2.334122   2.302244  0.037307   -0.854455
   16   1   6  0  0.891050   0.561136    1.313461   -0.001299  359.943314   1.313462   1.317532  0.051052    0.079724
   17   1   6  0  0.938701   0.532651    0.622339    2.874808   77.785088   2.941399   2.811782  0.037307   -3.474326
   18   1   6  0  0.986573   0.506805   -0.766132    0.816300  133.184129   1.119511   1.202665  0.071669    1.160255
   19   1   6  0  1.034636   0.483262    0.697968   -0.741441  313.270096   1.018280   1.119215  0.086396    1.168289
   20   1   6  0  1.082864   0.461738    0.028639    0.563117   87.088531   0.563845   0.821739  0.111921    2.304246
   21   1   6  0  1.131237   0.441994    0.447758   -0.187114  337.320372   0.485282   0.760870  0.133520    2.064010
   22   1   6  0  1.179736   0.423824   -0.340931   -0.643203  242.074051   0.727973   0.981767  0.117812    2.154234
   23   1   6  0  1.228347   0.407051   -0.981587   -0.390899  201.714017   1.056558   1.317532  0.124684    2.093074
  -25   2   6  0  1.240236   0.403149   -0.269615   -1.542824  260.087415   1.566205   1.613044  0.086396    0.542147
  -24   2   6  0  1.192165   0.419405    0.337695   -0.798544  292.922935   0.867012   1.119215  0.111921    2.253386
  -23   2   6  0  1.144250   0.436968    0.250048    0.657319   69.172894   0.703272   0.821739  0.128612    0.921122
  -22   2   6  0  1.096511   0.455992   -1.593989    2.071612  127.576263   2.613882   2.776438  0.043198    3.763062
  -21   2   6  0  1.048973   0.476657   -0.045687    0.618630   94.223696   0.620314   0.694109  0.117812    0.626379
  -20   2   6  0  1.001663   0.499170   -0.019048    2.105119   90.518431   2.105205   2.238429  0.043198    3.084059
  -19   2   6  0  0.954617   0.523770    1.508310   -3.173681  295.419677   3.513865   3.485274  0.037307   -0.766374
  -18   2   6  0  0.907875   0.550737    3.084828    0.196284    3.640759   3.091066   3.120057  0.035344    0.820248
  -17   2   6  0  0.861486   0.580393   -2.111222    0.522959  166.087608   2.175027   2.151052  0.038289   -0.626167
  -16   2   6  0  0.815511   0.613113   -3.091257   -3.317506  227.021877   4.534502   4.477841  0.035344   -1.603163
  -15   2   6  0  0.770023   0.649331   -0.259540    0.497266  117.561568   0.560923   0.694109  0.083450    1.596004
  -14   2   6  0  0.725115   0.689545    2.001650   -3.798854  297.785138   4.293937   4.312904  0.030435    0.623192
  -13   2   6  0  0.680902   0.734320   -3.580120    5.363120  123.724864   6.448280   6.393269  0.035344   -1.556483
  -12   2   6  0  0.637527   0.784280    3.290362   -5.535618  300.727178   6.439686   6.415849  0.035344   -0.674423
  -11   2   6  0  0.595174   0.840090    5.360275    8.505100   57.779129  10.053321  10.007154  0.051052   -0.904321
  -10   2   6  0  0.554079   0.902399   -2.409055    2.895638  129.759106   3.766731   3.713044  0.023562   -2.278503
   -9   2   6  0  0.514540   0.971741   -5.065756    3.567651  144.844178   6.195968   6.278402  0.029453    2.798836
   -8   2   6  0  0.476948   1.048333    2.356927   -0.225873  354.525862   2.367725   2.483871  0.019635    5.915171
   -7   2   6  0  0.441797   1.131741    1.619048   -7.980696  281.467989   8.143269   8.161432  0.036325    0.500007
   -6   2   6  0  0.409718   1.220351   -8.682733   -3.118058  199.753733   9.225624   9.209959  0.037307   -0.419898
   -5   2   6  0  0.381486   1.310664    6.417469  -12.125510  297.890190  13.719035  13.664237  0.053997   -1.014817
   -4   2   6  0  0.358012   1.396601    5.644959    1.053245   10.568808   5.742376   5.808135  0.029453    2.232688
   -3   2   6  0  0.340283   1.469367   -5.336975    2.522221  154.704872   5.902957   5.758065  0.029453   -4.919432
   -2   2   6  0  0.329227   1.518711   -2.170159   21.278805   95.823283  21.389183  21.579245  0.089341    2.127390
   -1   2   6  0  0.325525   1.535980    3.224318   -8.304004  291.220429   8.908013   9.067603  0.040252    3.964712
    0   2   6  0  0.329426   1.517792    0.763869   11.740330   86.277374  11.765154  11.895093  0.051052    2.545235
    1   2   6  0  0.340668   1.467704    4.581064  -10.934619  292.731269  11.855465  11.838150  0.051052   -0.339156
    2   2   6  0  0.358562   1.394460   -3.876460    2.589965  146.252075   4.662066   4.790043  0.025526    5.013590
    3   2   6  0  0.382174   1.308306   -4.111331   -2.773935  214.007737   4.959613   5.119917  0.026508    6.047447
    4   2   6  0  0.410518   1.217972   -1.728429    8.302341  101.760183   8.480350   8.642498  0.038289    4.234845
    5   2   6  0  0.442688   1.129464    1.741409   -3.587402  295.893024   3.987726   4.153857  0.023562    7.050710
    6   2   6  0  0.477910   1.046222    7.168449  -15.763797  294.453253  17.317158  17.386117  0.071669    0.962192
    7   2   6  0  0.515560   0.969819    0.156942    9.277709   89.030873   9.279037   9.411221  0.044180    2.991993
    8   2   6  0  0.555144   0.900668   -3.384758   -2.007520  210.672429   3.935318   3.976158  0.024544    1.663940
    9   2   6  0  0.596276   0.838538    0.605031    6.600948   84.763006   6.628618   6.585695  0.036325   -1.181611
   10   2   6  0  0.638659   0.782891   -1.424322   -4.835463  253.587272   5.040873   5.025667  0.030435   -0.499614
   11   2   6  0  0.682058   0.733076   -5.412532    3.937632  143.964008   6.693313   6.526789  0.037307   -4.463603
   12   2   6  0  0.726291   0.688429    5.311791    3.594614   34.087135   6.413765   6.278402  0.038289   -3.535300
   13   2   6  0  0.771216   0.648327    1.658565   -2.980810  299.092185   3.411168   3.358626  0.030435   -1.726394
   14   2   6  0  0.816717   0.612207   -2.444829   -2.120624  220.938093   3.236392   3.072932  0.031417   -5.203000
   15   2   6  0  0.862704   0.579573    3.070013    0.665960   12.239222   3.141414   3.025807  0.033380   -3.463356
   16   2   6  0  0.909103   0.549993   -0.066591    0.862643   94.414173   0.865210   0.877700  0.076578    0.163105
   17   2   6  0  0.955854   0.523093   -3.520322   -2.693584  217.421508   4.432614   4.302104  0.037307   -3.498243
   18   2   6  0  1.002908   0.498550    0.851665   -0.311451  339.912723   0.906826   0.981767  0.088359    0.848141
   19   2   6  0  1.050223   0.476089    1.024885    0.293749   15.993150   1.066151   1.161431  0.078541    1.213116
   20   2   6  0  1.097767   0.455470   -0.914091    0.533931  149.710325   1.058605   1.029874  0.093268   -0.308047
   21   2   6  0  1.145511   0.436486    0.931988    0.677060   35.997218   1.151960   1.388219  0.079523    2.970942
   22   2   6  0  1.193430   0.418960   -0.325667    1.286951  104.200751   1.327517   1.388219  0.076578    0.792681
   23   2   6  0  1.241505   0.402737   -0.388528   -0.307638  218.372308   0.495576   0.931697  0.196353    2.221104
  -24   3   6  0  1.214669   0.411635    0.526463    0.801709   56.708073   0.959115   1.029874  0.116830    0.605658
  -23   3   6  0  1.167677   0.428200    0.062627    0.772689   85.366243   0.775222   0.981767  0.107994    1.912551
  -22   3   6  0  1.120937   0.446055   -0.589606   -0.121690  191.661688   0.602033   0.694109  0.153156    0.601196
  -21   3   6  0  1.074480   0.465341    1.125051   -0.915211  320.872205   1.450293   1.671950  0.060870    3.641500
  -20   3   6  0  1.028345   0.486218    0.077962    0.750854   84.072190   0.754891   0.821739  0.122721    0.544720
  -19   3   6  0  0.982577   0.508866   -1.355396    0.300436  167.501918   1.388294   1.455961  0.059888    1.129902
  -18   3   6  0  0.937230   0.533487   -0.614372    2.029143  106.844951   2.120112   2.216831  0.043198    2.238972
  -17   3   6  0  0.892368   0.560307   -2.612745   -3.112837  229.991740   4.064012   4.083170  0.035344    0.542063
  -16   3   6  0  0.848069   0.589575    0.877202    4.678842   79.381304   4.760362   4.708556  0.033380   -1.551993
  -15   3   6  0  0.804425   0.621562    1.045164   -3.366635  287.246825   3.525138   3.471529  0.030435   -1.761442
  -14   3   6  0  0.761548   0.656557    5.110758   -2.298860  335.781400   5.603981   5.571529  0.035344   -0.918181
  -13   3   6  0  0.719577   0.694853   -1.837499    0.275260  171.480364   1.858002   1.913464  0.032398    1.711900
  -12   3   6  0  0.678678   0.736726   -0.849721   -2.688191  252.458576   2.819290   2.845162  0.025526    1.013545
  -11   3   6  0  0.639059   0.782401    4.343612    4.950291   48.734805   6.585768   6.526789  0.036325   -1.623641
  -10   3   6  0  0.600971   0.831987   -3.851607    0.204660  176.958370   3.857041   3.815148  0.025526   -1.641202
   -9   3   6  0  0.564726   0.885386   -1.972792    4.456286  113.878911   4.873437   4.859748  0.025526   -0.536277
   -8   3   6  0  0.530700   0.942152   -5.004015  -10.456496  244.426292  11.592173  11.657505  0.050070    1.304803
   -7   3   6  0  0.499348   1.001307   -0.387385    4.096857   95.401631   4.115132   4.234362  0.022581    5.280224
   -6   3   6  0  0.471203   1.061114    2.435464    1.376443   29.473678   2.797513   2.845162  0.020617    2.311129
   -5   3   6  0  0.446872   1.118888    6.639135    5.701206   40.653588   8.751106   8.808416  0.037307    1.536162
   -4   3   6  0  0.427008   1.170938   -5.251090   -1.292921  193.832203   5.407919   5.431137  0.025526    0.909574
   -3   3   6  0  0.412256   1.212837    6.368651   -0.988643  351.176073   6.444931   6.445302  0.028471    0.013056
   -2   3   6  0  0.403179   1.240144    1.988534   -9.475831  281.851727   9.682234   9.817673  0.044180    3.065659
   -1   3   6  0  0.400162   1.249493   -2.522538   -6.734033  249.464278   7.190994   7.180646  0.034362   -0.301145
    0   3   6  0  0.403342   1.239643    6.006249   -0.565030  354.625790   6.032768   6.154699  0.030435    4.006321
    1   3   6  0  0.412575   1.211902   -6.216324    2.323423  159.506188   6.636338   6.666200  0.032398    0.921716
    2   3   6  0  0.427469   1.169676   -9.400492   12.693881  126.521910  15.795691  15.839834  0.065778    0.671079
    3   3   6  0  0.447459   1.117420   -1.189135   -0.949272  218.599925   1.521565   1.613044  0.023562    3.882416
    4   3   6  0  0.471899   1.059549    9.435486   12.574360   53.116353  15.720780  15.705332  0.066760   -0.231400
    5   3   6  0  0.500136   0.999729   -7.055426  -12.431432  240.423037  14.294038  14.369146  0.061851    1.214330
    6   3   6  0  0.531565   0.940619    5.225142   -1.764757  341.337944   5.515114   5.588220  0.032398    2.256464
    7   3   6  0  0.565655   0.883932    0.410085   -0.591498  304.733556   0.719750   0.760870  0.044180    0.930751
    8   3   6  0  0.601953   0.830629   -1.863333    2.908137  122.648939   3.453878   3.387097  0.024544   -2.720832
    9   3   6  0  0.640085   0.781147    2.416225   -5.860495  292.405882   6.339049   6.278402  0.036325   -1.669549
   10   3   6  0  0.679741   0.735574   -1.416044   -2.885523  243.860924   3.214254   3.241796  0.026508    1.039022
   11   3   6  0  0.720670   0.693799    3.041002    9.449285   72.160603   9.926565   9.773494  0.055961   -2.735331
   12   3   6  0  0.762668   0.655594   -2.035805   -4.219710  244.244950   4.685131   4.594671  0.032398   -2.792122
   13   3   6  0  0.805566   0.620682   -2.646129   -0.954921  199.843233   2.813161   2.742076  0.031417   -2.262646
   14   3   6  0  0.849229   0.588769    0.647864    4.991363   82.604520   5.033232   4.849931  0.035344   -5.186280
   15   3   6  0  0.893544   0.559569    1.295815    2.689921   64.278494   2.985768   2.879524  0.037307   -2.847828
   16   3   6  0  0.938420   0.532811   -2.667775   -5.175398  242.730141   5.822522   5.553858  0.043198   -6.219409
   17   3   6  0  0.983778   0.508245    0.186666   -0.884409  281.918095   0.903894   0.877700  0.099158   -0.264160
   18   3   6  0  1.029557   0.485646    2.779626    0.354359    7.265137   2.802122   2.945302  0.047125    3.038304
   19   3   6  0  1.075701   0.464813    0.061767   -0.697080  275.063648   0.699811   0.877700  0.126648    1.404595
   21   3   6  0  1.168913   0.427748    0.291124    1.182521   76.169412   1.217830   1.075035  0.116830   -1.222239
   22   3   6  0  1.215911   0.411214   -0.950495   -0.109635  186.579730   0.956797   1.029874  0.126648    0.577008
  -23   4   6  0  1.199708   0.416768    1.509443   -0.330537  347.648349   1.545209   1.582609  0.100140    0.373470
  -22   4   6  0  1.154265   0.433176    0.020871   -1.630408  270.733412   1.630542   1.836887  0.070687    2.919121
  -21   4   6  0  1.109205   0.450773    0.422680    1.019229   67.475926   1.103398   1.161431  0.099158    0.585256
  -20   4   6  0  1.064576   0.469671   -0.382504    0.565218  124.087713   0.682481   0.981767  0.107994    2.771312
  -19   4   6  0  1.020434   0.489988    1.857999   -2.001479  312.870947   2.730949   2.961992  0.049088    4.706683
  -18   4   6  0  0.976846   0.511851   -1.893555    0.172203  174.803727   1.901369   1.913464  0.057924    0.208821
  -17   4   6  0  0.933889   0.535395   -1.521609    2.503494  121.290999   2.929638   2.977700  0.040252    1.194029
  -16   4   6  0  0.891655   0.560755    0.505739    0.104838   11.711312   0.516491   0.694109  0.110940    1.601037
  -15   4   6  0  0.850251   0.588061   -1.092565   -4.197585  255.410531   4.337443   4.312904  0.037307   -0.657773
  -14   4   6  0  0.809805   0.617433    0.208216    3.320334   86.411720   3.326856   3.343899  0.033380    0.510586
  -13   4   6  0  0.770467   0.648957   -5.561228   -0.841466  188.604123   5.624529   5.597055  0.038289   -0.717532
  -12   4   6  0  0.732415   0.682673   11.003789    3.158200   16.014023  11.448039  11.427771  0.065778   -0.308114
  -11   4   6  0  0.695862   0.718533   -1.783867   -0.065014  182.087267   1.785052   1.783871  0.029453   -0.040084
  -10   4   6  0  0.661056   0.756366   -1.878248   -4.244599  246.130462   4.641599   4.656522  0.030435    0.490339
   -9   4   6  0  0.628286   0.795816    4.812417   -2.457263  332.950742   5.403471   5.492988  0.029453    3.039308
   -8   4   6  0  0.597889   0.836276   -2.243777   -1.438330  212.661123   2.665207   2.634082  0.021599   -1.441074
   -7   4   6  0  0.570242   0.876820   -4.117596    4.322265  133.610834   5.969637   6.012343  0.032398    1.318142
   -6   4   6  0  0.545766   0.916143    3.491669    7.239608   64.251949   8.037641   8.143760  0.041234    2.573568
   -5   4   6  0  0.524903   0.952557   -2.360537    1.291280  151.320108   2.690639   2.724404  0.019635    1.719642
   -4   4   6  0  0.508099   0.984061  -13.334694  -10.822535  219.063036  17.173856  17.157365  0.073633   -0.223959
   -3   4   6  0  0.495766   1.008541   11.919077    1.482933    7.092109  12.010973  12.028613  0.052034    0.339009
   -2   4   6  0  0.488244   1.024079    1.107122   -1.670462  303.534998   2.004036   2.128472  0.020617    6.035529
   -1   4   6  0  0.485755   1.029325   -1.191377   -1.956997  238.667856   2.291117   2.302244  0.018654    0.596511
    0   4   6  0  0.488378   1.023797    0.897903    4.485902   78.681196   4.574882   4.626088  0.028471    1.798494
    1   4   6  0  0.496031   1.008002   11.779709    5.661858   25.671035  13.069743  13.009399  0.055961   -1.078338
    2   4   6  0  0.508486   0.983311   -6.773639   -4.957427  216.199297   8.393942   8.485415  0.042216    2.166775
    3   4   6  0  0.525403   0.951650    0.755011    5.247682   81.812743   5.301717   5.368304  0.035344    1.883971
    4   4   6  0  0.546367   0.915136   -3.303796   -2.955820  221.818171   4.433051   4.552455  0.029453    4.054063
    5   4   6  0  0.570933   0.875760   -3.024393   -9.178737  251.762956   9.664169   9.619356  0.049088   -0.912905
    6   4   6  0  0.598657   0.835203    2.570512    4.680938   61.226848   5.340291   5.341796  0.034362    0.043782
    7   4   6  0  0.629121   0.794759   -8.727200    4.366579  153.419302   9.758639   9.669426  0.057924   -1.540161
    8   4   6  0  0.661949   0.755346    7.157978   -2.500300  340.745559   7.582094   7.553718  0.046143   -0.614959
    9   4   6  0  0.696805   0.717561   -0.136614   -2.171248  266.399729   2.175542   2.128472  0.031417   -1.498258
   10   4   6  0  0.733400   0.681756    2.311735    5.635716   67.696876   6.091421   5.955400  0.039271   -3.463675
   11   4   6  0  0.771488   0.648098    0.572956   -3.344991  279.719733   3.393707   3.329173  0.034362   -1.878067
   12   4   6  0  0.810858   0.616631    1.217668   -1.722945  305.250240   2.109800   2.059748  0.037307   -1.341621
   13   4   6  0  0.851331   0.587315   -0.924500    3.102319  106.594208   3.237141   3.104348  0.034362   -3.864544
   14   4   6  0  0.892759   0.560062   -0.672175    1.169424  119.889935   1.348841   1.317532  0.054979   -0.569477
   15   4   6  0  0.935013   0.534752    0.226306   -3.722195  273.479253   3.729069   3.776859  0.042216    1.132040
   16   4   6  0  0.977988   0.511254   -3.396014   -1.210254  199.614784   3.605222   3.580505  0.046143   -0.535648
   17   4   6  0  1.021591   0.489433    0.008855    1.912035   89.734656   1.912056   1.963535  0.061851    0.832302
   18   4   6  0  1.065746   0.469155    1.511672    0.609153   21.947782   1.629791   1.810379  0.063815    2.829870
   19   4   6  0  1.110388   0.450293    0.224316    0.557567   68.084516   0.600998   0.760870  0.158065    1.011435
   20   4   6  0  1.155458   0.432729   -0.393142    0.033837  175.080795   0.394595   0.760870  0.152174    2.406945
   21   4   6  0  1.200911   0.416351    0.982136   -0.055973  356.738150   0.983729   1.029874  0.135484    0.340591
  -22   5   6  0  1.195751   0.418147   -1.742641    0.218282  172.860358   1.756259   1.913464  0.095231    1.650776
  -21   5   6  0  1.152315   0.433909    1.371942    0.497857   19.945086   1.459482   1.671950  0.083450    2.546046
  -20   5   6  0  1.109421   0.450686    1.506808   -0.989780  326.700222   1.802813   1.963535  0.070687    2.273703
  -19   5   6  0  1.067136   0.468544    0.664107    1.914749   70.871521   2.026648   2.238429  0.057924    3.656179
  -18   5   6  0  1.025535   0.487550   -1.968768    2.176850  132.126552   2.935085   2.961992  0.045161    0.595793
  -17   5   6  0  0.984705   0.507767    2.527059   -2.383831  316.670579   3.474001   3.553016  0.043198    1.829151
  -16   5   6  0  0.944745   0.529243   -2.500157   -0.033866  180.776065   2.500387   2.560449  0.051052    1.176498
  -15   5   6  0  0.905771   0.552016    1.862805   -0.234090  352.837443   1.877456   1.988079  0.051052    2.166875
  -14   5   6  0  0.867916   0.576093   -2.454359   -0.286511  186.658310   2.471025   2.560449  0.039271    2.277116
  -13   5   6  0  0.831332   0.601445   -0.484761   -0.071798  188.424786   0.490049   0.620477  0.108976    1.196847
  -12   5   6  0  0.796195   0.627987    3.291469   -0.083710  358.543144   3.292533   3.271249  0.035344   -0.602216
  -11   5   6  0  0.762704   0.655562   -6.261527   -5.321203  220.358720   8.217173   8.295934  0.060870    1.293934
  -10   5   6  0  0.731087   0.683913    3.634114    1.396198   21.016385   3.893090   3.827911  0.032398   -2.011819
   -9   5   6  0  0.701596   0.712661    0.208334    6.884440   88.266667   6.887592   6.773213  0.042216   -2.709383
   -8   5   6  0  0.674511   0.741278    2.013046   -1.166778  329.903057   2.326741   2.404348  0.026508    2.927710
   -7   5   6  0  0.650131   0.769076   -0.519569    4.172985   97.097245   4.205206   4.211782  0.032398    0.202976
   -6   5   6  0  0.628772   0.795201    5.184156    1.829288   19.435970   5.497433   5.527350  0.040252    0.743239
   -5   5   6  0  0.610751   0.818664   -6.213045   -8.247270  233.007619  10.325667  10.117112  0.065778   -3.170564
   -4   5   6  0  0.596371   0.838405    0.221701   -5.160139  272.460154   5.164899   5.167041  0.037307    0.057420
   -3   5   6  0  0.585899   0.853390    0.883466    2.042738   66.611957   2.225599   2.128472  0.024544   -3.957234
   -2   5   6  0  0.579548   0.862742   -5.880883   -0.244633  182.382013   5.885969   5.808135  0.038289   -2.032785
   -1   5   6  0  0.577453   0.865871   -1.174827    4.807879  103.731405   4.949335   4.918654  0.035344   -0.868077
    0   5   6  0  0.579661   0.862573    8.165613   -0.584769  355.903837   8.186525   8.131979  0.059888   -0.910816
    1   5   6  0  0.586123   0.853063    0.027643   -2.120492  270.746872   2.120672   2.195232  0.033380    2.233646
    2   5   6  0  0.596701   0.837941   -8.541439    7.407481  139.066849  11.306059  11.163676  0.079523   -1.790456
    3   5   6  0  0.611181   0.818088    7.336555   -3.272039  335.963551   8.033137   8.018094  0.057924   -0.259700
    4   5   6  0  0.629294   0.794541    1.169550   -5.253344  282.551046   5.381958   5.377140  0.042216   -0.114131
    5   5   6  0  0.650736   0.768360    5.406736    3.232213   30.871497   6.299206   6.453157  0.050070    3.074697
    6   5   6  0  0.675191   0.740531   -8.500143    4.956682  149.752289   9.839773   9.614447  0.060870   -3.701778
    7   5   6  0  0.702344   0.711902    1.258811   -5.768901  282.309359   5.904644   5.849370  0.039271   -1.407528
    8   5   6  0  0.731895   0.683158   -0.120196   -1.728865  266.023017   1.733038   1.728892  0.039271   -0.105581
    9   5   6  0  0.763564   0.654824   -3.085483    3.349610  132.649623   4.554129   4.520057  0.039271   -0.867633
   10   5   6  0  0.797101   0.627273    1.229741   -3.123875  291.487519   3.357210   3.343899  0.037307   -0.356779
   11   5   6  0  0.832279   0.600760    0.245774    0.377880   56.959881   0.450775   0.694109  0.090323    2.694059
   12   5   6  0  0.868898   0.575441    2.238323    2.166564   44.066697   3.115139   2.928612  0.038289   -4.871568
   13   5   6  0  0.906785   0.551399   -1.305105    1.576350  129.622314   2.046504   1.963535  0.044180   -1.878008
   14   5   6  0  0.945786   0.528661    2.428091   -1.797004  323.495251   3.020737   2.945302  0.044180   -1.707460
   15   5   6  0  0.985770   0.507217   -0.884565   -0.676523  217.409058   1.113615   1.161431  0.078541    0.608798
   16   5   6  0  1.026622   0.487034   -0.855428    1.561368  118.717058   1.780344   1.783871  0.064797    0.054428
   17   5   6  0  1.068242   0.468059    0.002718   -0.255078  270.610586   0.255092   0.760870  0.164937    3.066491
   18   5   6  0  1.110544   0.450230    0.859674   -0.239001  344.463336   0.892278   1.241936  0.108976    3.208569
   19   5   6  0  1.153453   0.433481   -1.276904   -0.336951  194.782301   1.320613   1.388219  0.097195    0.695566
   20   5   6  0  1.196904   0.417745   -0.655068   -0.771636  229.670949   1.012194   0.931697  0.196353   -0.409956
  -22   6   6  0  1.244580   0.401742    1.115688   -1.451723  307.543243   1.830917   1.888920  0.132539    0.437630
  -21   6   6  0  1.202908   0.415659    0.615551    0.509273   39.602509   0.798913   0.760870  0.183590   -0.207217
  -19   6   6  0  1.121578   0.445800   -0.975638    0.279254  164.027429   1.014816   1.029874  0.121739    0.123690
  -18   6   6  0  1.082072   0.462076   -0.865524   -0.989879  228.834422   1.314912   1.388219  0.086396    0.848508
  -17   6   6  0  1.043457   0.479177    0.613937    1.311351   64.912344   1.447951   1.520758  0.072651    1.002145
  -16   6   6  0  1.005834   0.497100    0.856884    1.301108   56.631883   1.557926   1.520758  0.072651   -0.511604
  -15   6   6  0  0.969319   0.515826    1.693738   -0.034644  358.828216   1.694092   1.671950  0.066760   -0.331676
  -14   6   6  0  0.934043   0.535307   -3.726641    2.691892  144.158012   4.597188   4.563254  0.050070   -0.677715
  -13   6   6  0  0.900151   0.555462    4.107405   -5.177012  308.428235   6.608496   6.474755  0.054979   -2.432586
  -12   6   6  0  0.867805   0.576167   -1.270924   -0.058842  182.650828   1.272286   1.317532  0.069705    0.649100
  -11   6   6  0  0.837184   0.597240   -3.513333    0.744812  168.030749   3.591414   3.620758  0.044180    0.664192
  -10   6   6  0  0.808485   0.618441    1.448830    1.701794   49.590439   2.234997   2.216831  0.041234   -0.440577
   -9   6   6  0  0.781918   0.639453    3.064365   -4.262217  305.714641   5.249460   5.331978  0.050070    1.648058
   -8   6   6  0  0.757709   0.659884   -1.712037    0.518602  163.147644   1.788860   1.810379  0.042216    0.509742
   -7   6   6  0  0.736090   0.679264   -2.167658    4.786956  114.362258   5.254873   5.241656  0.042216   -0.313082
   -6   6   6  0  0.717296   0.697062    3.972939   -3.223948  320.941473   5.116452   5.148388  0.050070    0.637815
   -5   6   6  0  0.701552   0.712705   -2.156884   -0.297883  187.863274   2.177357   2.173633  0.033380   -0.111573
   -4   6   6  0  0.689070   0.725616   -1.780613    2.375536  126.853866   2.968797   2.977700  0.032398    0.274819
   -3   6   6  0  0.680027   0.735265    0.135932    3.883520   87.995340   3.885898   3.725807  0.042216   -3.792201
   -2   6   6  0  0.674562   0.741221    4.732944   -0.528155  353.632637   4.762322   4.829313  0.056943    1.176482
   -1   6   6  0  0.672764   0.743203   -1.149263   -2.203675  242.457005   2.485355   2.522160  0.036325    1.013208
    0   6   6  0  0.674660   0.741114   -1.880290   -6.488298  253.838567   6.755257   6.858626  0.076578    1.349855
    1   6   6  0  0.680220   0.735056   -3.337157    3.321552  135.134271   4.708431   4.626088  0.049088   -1.677462
    2   6   6  0  0.689355   0.725315    2.740579   -4.402149  301.904525   5.185526   5.101263  0.053015   -1.589415
    3   6   6  0  0.701927   0.712325    0.952685    1.362754   55.043066   1.662741   1.671950  0.046143    0.199578
    4   6   6  0  0.717753   0.696618    2.478209    3.453999   54.340942   4.251074   4.290323  0.053997    0.726876
    5   6   6  0  0.736625   0.678771   -1.846762    1.929686  133.742089   2.670996   2.689061  0.046143    0.391497
    6   6   6  0  0.758315   0.659356   -3.904780    2.999767  142.467473   4.924013   5.034503  0.054979    2.009665
    7   6   6  0  0.782589   0.638905    1.682766   -3.833756  293.698307   4.186811   4.222581  0.049088    0.728682
    8   6   6  0  0.809215   0.617883    0.123826    1.972916   86.408668   1.976798   2.036185  0.047125    1.260211
    9   6   6  0  0.837968   0.596682    2.296169   -1.813603  321.696960   2.926012   2.994390  0.043198    1.582914
   10   6   6  0  0.868636   0.575615   -1.363461   -0.437573  197.792911   1.431956   1.520758  0.066760    1.330164
   11   6   6  0  0.901025   0.554923    1.557254   -3.213871  295.852112   3.571276   3.607013  0.048107    0.742883
   12   6   6  0  0.934956   0.534784   -0.939744    1.502418  122.025487   1.772111   1.888920  0.071669    1.629843
   13   6   6  0  0.970267   0.515322   -1.066114    0.744758  145.062899   1.300485   1.455961  0.086396    1.799578
   14   6   6  0  1.006812   0.496617   -0.330921   -1.710980  259.053557   1.742688   1.862413  0.072651    1.647941
   15   6   6  0  1.044463   0.478715    0.790765    2.747650   73.944339   2.859176   2.961992  0.054979    1.870089
   16   6   6  0  1.083103   0.461637   -0.395236    0.689121  119.835872   0.794417   0.981767  0.137447    1.363067
   18   6   6  0  1.162956   0.429939    1.209263    0.581958   25.699198   1.342010   1.241936  0.123703   -0.808993
   19   6   6  0  1.203999   0.415283   -1.042782   -0.685338  213.313734   1.247831   1.241936  0.105049   -0.056120
  -20   7   6  0  1.220982   0.409506    0.872712   -1.030350  310.264774   1.350277   1.280225  0.207153   -0.338166
  -19   7   6  0  1.182693   0.422764   -0.375022    0.414396  132.144633   0.558897   0.821739  0.181627    1.447156
  -18   7   6  0  1.145297   0.436568    0.159433   -1.422723  276.394017   1.431628   1.422581  0.114867   -0.078762
  -17   7   6  0  1.108885   0.450903    2.212964    1.376164   31.876021   2.605962   2.689061  0.060870    1.365200
  -16   7   6  0  1.073558   0.465741   -0.297088   -0.909229  251.905323   0.956535   0.931697  0.134502   -0.184663
  -15   7   6  0  1.039425   0.481035   -1.697583    0.898561  152.106914   1.920729   2.011641  0.074614    1.218432
  -14   7   6  0  1.006609   0.496717   -0.609586   -1.767545  250.971868   1.869709   2.059748  0.077560    2.450233
  -13   7   6  0  0.975241   0.512694    0.253839    1.802558   81.984242   1.820343   1.888920  0.071669    0.956861
  -12   7   6  0  0.945468   0.528839   -2.967094    4.370957  124.169453   5.282888   5.241656  0.063815   -0.646129
  -11   7   6  0  0.917443   0.544993    1.251011   -3.967171  287.502184   4.159745   4.083170  0.057924   -1.321975
  -10   7   6  0  0.891331   0.560959    3.205473   -0.388287  353.093264   3.228905   3.120057  0.053997   -2.015815
   -9   7   6  0  0.867306   0.576498    1.037042   -1.244087  309.813787   1.619632   1.671950  0.068724    0.761276
   -8   7   6  0  0.845546   0.591334   -1.572478    2.308850  124.257417   2.793470   2.828472  0.053015    0.660218
   -7   7   6  0  0.826228   0.605160   -0.452281   -3.560886  262.761410   3.589494   3.660029  0.058906    1.197404
   -6   7   6  0  0.809529   0.617643    2.145376    0.127277    3.395162   2.149148   2.011641  0.050070   -2.746285
   -5   7   6  0  0.795613   0.628446   -1.177846    0.232806  168.819351   1.200634   1.317532  0.076578    1.526526
   -4   7   6  0  0.784628   0.637245   -3.075926    2.197357  144.459033   3.780172   3.594250  0.053997   -3.443174
   -3   7   6  0  0.776699   0.643750    2.275006    2.567059   48.451656   3.430079   3.226087  0.049088   -4.155603
   -2   7   6  0  0.771919   0.647737    0.768764   -0.295074  339.001725   0.823448   0.760870  0.088359   -0.708225
   -1   7   6  0  0.770347   0.649058   -6.035131   -3.368729  209.169669   6.911667   6.453157  0.089341   -5.132149
    0   7   6  0  0.772004   0.647665    2.027509    1.932958   43.632393   2.801271   2.597756  0.050070   -4.064592
    1   7   6  0  0.776868   0.643610    5.032931    0.229004    2.605220   5.038139   5.044320  0.068724    0.089952
    2   7   6  0  0.784879   0.637041   -1.060153   -3.264409  252.008226   3.432243   3.387097  0.056943   -0.792830
    3   7   6  0  0.795943   0.628186    0.863573    3.510545   76.179979   3.615202   3.456803  0.056943   -2.781739
    4   7   6  0  0.809934   0.617334    0.559902   -3.743478  278.506524   3.785118   3.789622  0.060870    0.073993
    5   7   6  0  0.826705   0.604811   -2.411466    2.521905  133.717584   3.489294   3.553016  0.056943    1.119051
    6   7   6  0  0.846089   0.590954   -1.582407   -2.134715  233.451455   2.657258   2.689061  0.064797    0.490804
    7   7   6  0  0.867912   0.576096    0.721464    1.389852   62.566446   1.565950   1.582609  0.091304    0.182457
    8   7   6  0  0.891994   0.560542    1.141424    1.150967   45.238534   1.620979   1.700421  0.070687    1.123850
    9   7   6  0  0.918158   0.544569   -0.109782    0.454584  103.576973   0.467652   0.620477  0.139411    1.096220
   10   7   6  0  0.946231   0.528412   -0.085404   -0.855533  264.299317   0.859785   0.877700  0.120757    0.148358
   11   7   6  0  0.976049   0.512270   -1.596531   -0.343011  192.125540   1.632963   1.836887  0.078541    2.596381
   12   7   6  0  1.007456   0.496300    0.791950    2.171864   69.966090   2.311748   2.364096  0.069705    0.750985
   13   7   6  0  1.040309   0.480627    0.608024   -3.081105  281.163293   3.140525   3.241796  0.074614    1.357252
   14   7   6  0  1.074474   0.465344    0.602029    0.822722   53.805095   1.019465   1.075035  0.134502    0.413153
   15   7   6  0  1.109832   0.450519    0.716988   -0.326756  335.499655   0.787935   0.821739  0.163955    0.206181
   16   7   6  0  1.146271   0.436197   -0.857389   -0.708129  219.553773   1.112008   1.280225  0.112903    1.489915
   17   7   6  0  1.183691   0.422407    0.215676    1.075118   78.656657   1.096537   1.280225  0.105049    1.748583
   18   7   6  0  1.222003   0.409164   -0.626518    0.683916  132.491999   0.927505   1.241936  0.159046    1.976977
  -18   8   6  0  1.214164   0.411806    2.243465    0.519641   13.041122   2.302860   1.938990  0.201262   -1.807936
  -17   8   6  0  1.179880   0.423772    0.511364    0.973923   62.297994   1.100009   1.202665  0.215989    0.475285
  -16   8   6  0  1.146741   0.436018   -1.508120   -2.548192  239.381291   2.961031   3.120057  0.099158    1.603748
  -15   8   6  0  1.114851   0.448490    0.946063    1.728296   61.303874   1.970290   2.540814  0.115849    4.924737
  -14   8   6  0  1.084320   0.461118   -0.415205    0.731107  119.592820   0.840781   1.202665  0.172791    2.094343
  -12   8   6  0  1.027813   0.486470   -0.810043   -2.707797  253.345333   2.826364   2.670407  0.092286   -1.689925
  -11   8   6  0  1.002093   0.498956    1.951054    1.705116   41.151707   2.591145   2.742076  0.098177    1.537337
  -10   8   6  0  0.978244   0.511120   -1.606919   -0.028972  181.032914   1.607180   1.963535  0.091304    3.902927
   -9   8   6  0  0.956405   0.522791   -2.126592   -0.245898  186.595819   2.140761   2.260028  0.098177    1.214822
   -8   8   6  0  0.936716   0.533780   -0.467262    1.331596  109.336182   1.411199   1.613044  0.116830    1.727677
   -7   8   6  0  0.919316   0.543882    2.005029   -1.160204  329.944306   2.316509   2.540814  0.098177    2.284708
   -6   8   6  0  0.904338   0.552891    2.471936    0.706465   15.949634   2.570907   2.464236  0.084432   -1.263392
   -5   8   6  0  0.891902   0.560600   -1.564805   -1.242221  218.444312   1.997931   2.195232  0.083450    2.364296
   -4   8   6  0  0.882117   0.566818    1.381482    1.793635   52.396039   2.263983   2.404348  0.084432    1.662464
   -3   8   6  0  0.875072   0.571382    1.071770    0.038882    2.077659   1.072475   1.119215  0.211080    0.221430
   -2   8   6  0  0.870832   0.574164   -3.340725   -2.854019  220.507639   4.393845   4.769426  0.163955    2.290753
    0   8   6  0  0.870907   0.574114    3.432233    4.800514   54.436291   5.901284   5.907294  0.122721    0.048971
    1   8   6  0  0.875222   0.571284   -5.075893   -4.355833  220.634252   6.688645   6.801684  0.137447    0.822414
    3   8   6  0  0.892197   0.560415    1.240894    3.384300   69.863937   3.604623   3.057223  0.070687   -7.743960
    4   8   6  0  0.904701   0.552669   -0.566870   -1.083920  242.391278   1.223202   0.981767  0.107994   -2.235626
    5   8   6  0  0.919745   0.543629    1.180569   -2.687677  293.713611   2.935532   2.794110  0.067742   -2.087662
    6   8   6  0  0.937206   0.533500    0.939368    1.846861   63.040772   2.072030   1.862413  0.080505   -2.603780
    7   8   6  0  0.956953   0.522491    1.465394    1.383046   43.344054   2.014993   1.938990  0.079523   -0.955728
    8   8   6  0  0.978847   0.510805   -0.339624   -3.358699  264.226000   3.375826   3.120057  0.069705   -3.669289
    9   8   6  0  1.002748   0.498630    0.602953    1.786372   71.348957   1.885385   1.862413  0.098177   -0.233994
   10   8   6  0  1.028515   0.486138   -4.798131    0.078263  179.065521   4.798769   4.738991  0.076578   -0.780618
   12   8   6  0  1.085107   0.460784    2.108870   -0.989671  334.859821   2.329545   2.238429  0.075596   -1.205296
   13   8   6  0  1.115675   0.448159   -0.697473    1.135518  121.559646   1.332618   1.388219  0.117812    0.471949
   15   8   6  0  1.180769   0.423453    0.529871   -0.868738  301.380354   1.017580   0.931697  0.186536   -0.460412
  -16   9   6  0  1.224406   0.408361    0.710896    0.281918   21.631677   0.764756   1.352875  0.310238    1.895702
  -15   9   6  0  1.194591   0.418553    0.243725    1.646079   81.577757   1.664025   1.700421  0.210098    0.173235
  -14   9   6  0  1.166150   0.428761    0.644950   -1.804203  289.670475   1.916014   2.238429  0.148247    2.174855
  -12   9   6  0  1.113801   0.448913    0.410425    1.960559   78.176394   2.003058   2.384713  0.169846    2.247066
  -10   9   6  0  1.068230   0.468064   -3.351164   -1.444778  203.322189   3.649340   3.764096  0.150210    0.763968
   -9   9   6  0  1.048267   0.476978    1.635604    1.362548   39.796154   2.128788   2.260028  0.170828    0.768263
   -8   9   6  0  1.030336   0.485279    0.147921   -1.586651  275.326197   1.593531   1.963535  0.194390    1.903409
   -3   9   6  0  0.974631   0.513015   -0.286426    0.831978  108.997085   0.879902   1.029874  0.201262    0.745159
   -2   9   6  0  0.970826   0.515025    1.901170   -1.984222  313.775468   2.748014   2.616410  0.128612   -1.023270
   -1   9   6  0  0.969577   0.515689    1.475413    1.492713   45.333963   2.098818   1.963535  0.154137   -0.877679
    0   9   6  0  0.970893   0.514990   -2.878008    0.425576  171.588531   2.909303   2.794110  0.145302   -0.792790
    1   9   6  0  0.974765   0.512944   -0.318881   -3.302503  264.484761   3.317862   3.329173  0.156101    0.072459
    2   9   6  0  0.981162   0.509600    1.665793    2.126159   51.922177   2.701003   2.911922  0.132539    1.591377
    3   9   6  0  0.990035   0.505033   -2.693923    0.906671  161.398748   2.842406   2.911922  0.139411    0.498637
    4   9   6  0  1.001318   0.499342    1.556988   -3.309633  295.194225   3.657578   3.776859  0.157083    0.759347
    6   9   6  0  1.030782   0.485069    1.188424    2.169167   61.282946   2.473386   2.706732  0.144320    1.616870
    8   9   6  0  1.068783   0.467822    0.984802    0.903974   42.549573   1.336789   1.671950  0.196353    1.706927
    9   9   6  0  1.090714   0.458415   -1.657419    0.579664  160.723285   1.755861   1.613044  0.176718   -0.808165
   11   9   6  0  1.139875   0.438645    2.676600   -0.749022  344.366206   2.779428   2.896214  0.112903    1.034383
    4  10   6  0  1.099299   0.454835   -0.476602   -1.082950  246.245904   1.183187   1.388219  0.208135    0.985094
    7  10   6  0  1.142688   0.437565   -0.749306    1.180925  122.395437   1.398587   1.671950  0.169846    1.609479
    9  10   6  0  1.181304   0.423261   -0.895136    0.561694  147.891897   1.056773   1.161431  0.265077    0.394821
   10  10   6  0  1.203253   0.415540    1.574615    0.642489   22.196903   1.700649   1.913464  0.206171    1.032229
  -25   0   7  0  1.223674   0.408606   -0.973059    0.000000  180.000000   0.973059   1.241936  0.143338    1.875823
  -23   0   7  0  1.127024   0.443646   -0.828154    0.000000  180.000000   0.828154   1.075035  0.125666    1.964578
  -22   0   7  0  1.078912   0.463430   -3.742458    0.000000  180.000000   3.742458   3.902525  0.052034    3.076228
  -21   0   7  0  1.030970   0.484980    4.237180    0.000000    0.000000   4.237180   4.488640  0.054979    4.573756
  -20   0   7  0  0.983222   0.508532    2.575509    0.000000    0.000000   2.575509   2.597756  0.060870    0.365484
  -19   0   7  0  0.935698   0.534360   -1.233107    0.000000  180.000000   1.233107   1.241936  0.097195    0.090835
  -18   0   7  0  0.888434   0.562788   -3.528215    0.000000  180.000000   3.528215   3.485274  0.050070   -0.857611
  -16   0   7  0  0.794869   0.629034    7.038134    0.000000    0.000000   7.038134   6.879244  0.056943   -2.790372
  -15   0   7  0  0.748690   0.667834   -1.721088    0.000000  180.000000   1.721088   1.700421  0.048107   -0.429600
  -14   0   7  0  0.703017   0.711220   -2.054846    0.000000  180.000000   2.054846   1.963535  0.039271   -2.325189
  -13   0   7  0  0.657958   0.759927   -1.854206    0.000000  180.000000   1.854206   1.862413  0.044180    0.185764
  -12   0   7  0  0.613647   0.814800    4.614720    0.000000    0.000000   4.614720   4.626088  0.040252    0.282397
  -11   0   7  0  0.570259   0.876794  -10.343013    0.000000  180.000000  10.343013  10.334083  0.065778   -0.135769
  -10   0   7  0  0.528022   0.946931   -3.711777    0.000000  180.000000   3.711777   3.776859  0.033380    1.949730
   -9   0   7  0  0.487233   1.026202   15.683694    0.000000    0.000000  15.683694  15.741657  0.080505    0.719990
   -8   0   7  0  0.448290   1.115348   -7.709874    0.000000  180.000000   7.709874   7.939552  0.044180    5.198741
   -7   0   7  0  0.411717   1.214427   -4.050355    0.000000  180.000000   4.050355   4.083170  0.031417    1.044508
   -6   0   7  0  0.378200   1.322050   14.313437    0.000000    0.000000  14.313437  14.284714  0.082468   -0.348284
   -5   0   7  0  0.348624   1.434209   -5.064239    0.000000  180.000000   5.064239   5.006032  0.036325   -1.602386
   -4   0   7  0  0.324069   1.542882   -6.898026    0.000000  180.000000   6.898026   6.622020  0.044180   -6.247351
   -3   0   7  0  0.305746   1.635343   11.272252    0.000000    0.000000  11.272252  11.385555  0.067742    1.672574
   -2   0   7  0  0.294821   1.695944    1.975443    0.000000    0.000000   1.975443   1.938990  0.027489   -1.326042
   -1   0   7  0  0.292124   1.711601  -14.757338    0.000000  180.000000  14.757338  14.372092  0.083450   -4.616484
    0   0   7  0  0.297879   1.678532  -12.453124    0.000000  180.000000  12.453124  12.683452  0.074614    3.086912
    1   0   7  0  0.311618   1.604526    4.053131    0.000000    0.000000   4.053131   3.963395  0.031417   -2.856329
    2   0   7  0  0.332353   1.504425  -15.861092    0.000000  180.000000  15.861092  16.033242  0.095231    1.807697
    3   0   7  0  0.358872   1.393253    5.968925    0.000000    0.000000   5.968925   6.146845  0.044180    4.027203
    4   0   7  0  0.389998   1.282057   26.743899    0.000000    0.000000  26.743899  26.414449  0.141374   -2.330333
    5   0   7  0  0.424719   1.177248   10.675558    0.000000    0.000000  10.675558  11.055682  0.064797    5.866410
    6   0   7  0  0.462226   1.081722  -12.110005    0.000000  180.000000  12.110005  12.317253  0.071669    2.891726
    7   0   7  0  0.501894   0.996227   -6.145238    0.000000  180.000000   6.145238   6.400141  0.047125    5.409109
    8   0   7  0  0.543250   0.920387    3.854507    0.000000    0.000000   3.854507   3.877981  0.034362    0.683138
    9   0   7  0  0.585937   0.853334   -9.869205    0.000000  180.000000   9.869205   9.734223  0.072651   -1.857961
   10   0   7  0  0.629684   0.794049   -2.304108    0.000000  180.000000   2.304108   2.343479  0.035344    1.113946
   11   0   7  0  0.674285   0.741526    7.916982    0.000000    0.000000   7.916982   7.686256  0.058906   -3.916848
   12   0   7  0  0.719581   0.694848   -4.416708    0.000000  180.000000   4.416708   4.267742  0.043198   -3.448445
   14   0   7  0  0.811792   0.615921    7.141046    0.000000    0.000000   7.141046   6.823283  0.056943   -5.580423
   15   0   7  0  0.858533   0.582389   -1.207965    0.000000  180.000000   1.207965   1.317532  0.069705    1.571850
   16   0   7  0  0.905610   0.552114   -1.289575    0.000000  180.000000   1.289575   1.119215  0.094250   -1.807537
   17   0   7  0  0.952974   0.524673    0.638137    0.000000    0.000000   0.638137   0.760870  0.126648    0.969088
   18   0   7  0  1.000583   0.499709    1.809133    0.000000    0.000000   1.809133   1.810379  0.069705    0.017876
   19   0   7  0  1.048405   0.476915   -3.215328    0.000000  180.000000   3.215328   3.372371  0.059888    2.622275
   20   0   7  0  1.096411   0.456033   -1.977981    0.000000  180.000000   1.977981   2.151052  0.069705    2.482893
   21   0   7  0  1.144578   0.436842    1.563824    0.000000    0.000000   1.563824   1.700421  0.085414    1.599239
  -25   1   7  0  1.228092   0.407136    0.431128    0.531869   50.972094   0.684658   1.075035  0.129593    3.012327
  -24   1   7  0  1.179883   0.423771    0.709323    0.543516   37.461011   0.893616   1.317532  0.084432    5.020796
  -23   1   7  0  1.131819   0.441767   -0.752259   -0.091260  186.916990   0.757775   1.029874  0.098177    2.771524
  -22   1   7  0  1.083921   0.461288    2.277973   -0.676202  343.466812   2.376217   2.579103  0.045161    4.492461
  -21   1   7  0  1.036211   0.482527    1.534425   -0.021143  359.210578   1.534570   1.700421  0.059888    2.769353
  -20   1   7  0  0.988716   0.505706   -4.860020   -0.279184  183.287745   4.868032   4.908837  0.036325    1.123299
  -19   1   7  0  0.941469   0.531085   -2.340343   -1.421892  211.281066   2.738427   2.828472  0.035344    2.547690
  -18   1   7  0  0.894510   0.558965   -0.666591    1.014146  123.316659   1.213604   1.241936  0.053997    0.524681
  -17   1   7  0  0.847885   0.589702    3.647500   -3.391165  317.085682   4.980387   4.938290  0.034362   -1.225114
  -16   1   7  0  0.801654   0.623710    0.462723    4.262268   83.804090   4.287312   4.142076  0.031417   -4.622894
  -15   1   7  0  0.755889   0.661472    1.172407    1.046808   41.760752   1.571733   1.552174  0.037307   -0.524264
  -14   1   7  0  0.710680   0.703552    0.779359   -3.607175  282.191803   3.690408   3.660029  0.027489   -1.105145
  -13   1   7  0  0.666139   0.750594    2.437524    7.395124   71.757144   7.786487   7.792287  0.041234    0.140672
  -12   1   7  0  0.622411   0.803327    0.617263    1.960142   72.520418   2.055035   2.011641  0.026508   -1.637043
  -11   1   7  0  0.579680   0.862545   -7.507536   -6.350508  220.227364   9.833212   9.852035  0.045161    0.416802
  -10   1   7  0  0.538182   0.929054    4.156751   -3.386157  320.833179   5.361402   5.359468  0.027489   -0.070371
   -9   1   7  0  0.498226   1.003561   -1.123652    0.585783  152.466042   1.267176   1.280225  0.022581    0.577855
   -8   1   7  0  0.460214   1.086451   -9.430763   -9.989539  226.648104  13.737910  13.825247  0.053015    1.647384
   -7   1   7  0  0.424669   1.177389   -1.613959    6.529884  103.883266   6.726384   6.801684  0.029453    2.556605
   -6   1   7  0  0.392260   1.274663    3.605542   15.390336   76.814924  15.807036  15.741657  0.059888   -1.091685
   -5   1   7  0  0.363829   1.374272    9.873663  -11.098377  311.657867  14.854737  14.982751  0.063815    2.006026
   -4   1   7  0  0.340372   1.468980    9.938406   -5.509519  330.997484  11.363394  11.482750  0.049088    2.431460
   -3   1   7  0  0.322976   1.548103   -1.666008   16.420452   95.793367  16.504752  16.617393  0.067742    1.662801
   -2   1   7  0  0.312653   1.599215    5.947190   -0.650457  353.758248   5.982656   6.060450  0.028471    2.732372
   -1   1   7  0  0.310112   1.612323  -12.275578   -2.550965  191.739447  12.537832  12.317253  0.052034   -4.239171
    0   1   7  0  0.315539   1.584591  -11.665468   -4.297551  200.223767  12.431898  12.766902  0.053015    6.318995
    1   1   7  0  0.328540   1.521883   -0.153372   -5.366046  268.362821   5.368237   5.457644  0.027489    3.252423
    2   1   7  0  0.348269   1.435673    3.142718    4.105747   52.567984   5.170477   5.277981  0.027489    3.910717
    3   1   7  0  0.373660   1.338114    8.223405   -5.446519  326.482731   9.863517   9.929595  0.043198    1.529659
    4   1   7  0  0.403648   1.238704   -0.476550   -2.900412  260.669432   2.939301   3.057223  0.020617    5.719636
    5   1   7  0  0.437286   1.143416   -5.581179    4.235281  142.806929   7.006223   7.194391  0.034362    5.476063
    6   1   7  0  0.473799   1.055300   -5.362655    4.998426  137.013324   7.330916   7.444742  0.034362    3.312562
    7   1   7  0  0.512572   0.975473    5.949151   -2.219613  339.539588   6.349731   6.474755  0.032398    3.858981
    8   1   7  0  0.553130   0.903946    0.002389    1.638916   89.916474   1.638918   1.728892  0.027489    3.273054
    9   1   7  0  0.595109   0.840182    0.748751    1.389432   61.680208   1.578337   1.552174  0.027489   -0.951756
   10   1   7  0  0.638228   0.783419    6.358127   -3.486604  331.260974   7.251358   7.100141  0.038289   -3.949358
   11   1   7  0  0.682271   0.732847   -5.185752    0.851998  170.669893   5.255275   5.092427  0.032398   -5.026442
   12   1   7  0  0.727070   0.687692   -4.451459   -0.119188  181.533728   4.453054   4.312904  0.032398   -4.325847
   13   1   7  0  0.772493   0.647255    4.376716   -2.764733  327.719761   5.176813   4.986396  0.035344   -5.387590
   14   1   7  0  0.818437   0.610920   -3.182129    2.591984  140.835670   4.104184   3.976158  0.031417   -4.075114
   15   1   7  0  0.864819   0.578156   -1.992641   -2.114910  226.705015   2.905763   2.845162  0.032398   -1.870512
   16   1   7  0  0.911571   0.548503    3.362174   -1.725467  332.833106   3.779080   3.620758  0.033380   -4.743027
   17   1   7  0  0.958640   0.521572    0.999384    3.590230   74.444815   3.726730   3.580505  0.037307   -3.919486
   18   1   7  0  1.005982   0.497027   -0.613622    1.385531  113.887542   1.515331   1.552174  0.061851    0.595669
   19   1   7  0  1.053558   0.474582   -0.434541   -0.529125  230.605661   0.684689   0.931697  0.098177    2.515950
   20   1   7  0  1.101340   0.453992    1.842825   -0.526521  344.054609   1.916567   2.059748  0.051052    2.804607
   21   1   7  0  1.149301   0.435047   -0.412846    0.488320  130.212547   0.639452   1.029874  0.107994    3.615206
   22   1   7  0  1.197420   0.417565   -0.549531   -1.343941  247.760585   1.451951   1.489341  0.080505    0.464449
  -24   2   7  0  1.193575   0.418910   -0.268580   -0.284317  226.630341   0.391116   0.877700  0.137447    3.540145
  -23   2   7  0  1.146086   0.436268    0.534650    0.831663   57.264284   0.988693   1.075035  0.098177    0.879456
  -22   2   7  0  1.098809   0.455038    0.744251    0.368863   26.363752   0.830644   0.981767  0.088359    1.710328
  -21   2   7  0  1.051775   0.475387   -2.568149    2.378273  137.198303   3.500225   3.751333  0.037307    6.730828
  -20   2   7  0  1.005016   0.497505   -0.923396   -1.758411  242.294641   1.986119   2.105891  0.050070    2.392087
  -19   2   7  0  0.958573   0.521609    2.571439   -0.129744  357.111552   2.574711   2.560449  0.043198   -0.330141
  -18   2   7  0  0.912494   0.547949   -0.028297   -1.926708  269.158579   1.926916   1.913464  0.043198   -0.311383
  -17   2   7  0  0.866838   0.576809   -1.087195   -2.256243  244.272396   2.504521   2.522160  0.036325    0.485596
  -16   2   7  0  0.821674   0.608514    2.899910    1.843896   32.450073   3.436486   3.372371  0.031417   -2.040803
  -15   2   7  0  0.777089   0.643427   -0.826401   -2.959849  254.400061   3.073052   3.010099  0.028471   -2.211116
  -14   2   7  0  0.733187   0.681954   -2.638911    5.910723  114.058928   6.473059   6.309818  0.036325   -4.493851
  -13   2   7  0  0.690101   0.724531    0.986381   -0.121002  353.006332   0.993775   1.029874  0.047125    0.766026
  -12   2   7  0  0.647992   0.771614   -1.478156   -1.635685  227.896119   2.204634   2.151052  0.024544   -2.183067
  -11   2   7  0  0.607064   0.823637    0.516434    1.182824   66.413390   1.290650   1.317532  0.033380    0.805336
  -10   2   7  0  0.567571   0.880946    3.749913    0.027019    0.412829   3.750010   3.738570  0.021599   -0.529683
   -9   2   7  0  0.529837   0.943687   -1.966226    0.116279  176.615572   1.969661   1.963535  0.019635   -0.312014
   -8   2   7  0  0.494262   1.011609   -5.666673    4.217698  143.339734   7.064005   7.174755  0.033380    3.317866
   -7   2   7  0  0.461347   1.083782    4.899802    5.721613   49.424332   7.532922   7.598879  0.032398    2.035814
   -6   2   7  0  0.431701   1.158208    6.683758  -17.611122  290.782713  18.836779  18.902948  0.069705    0.949262
   -5   2   7  0  0.406041   1.231402    1.657107  -13.653774  276.919927  13.753965  13.748669  0.053997   -0.098074
   -4   2   7  0  0.385164   1.298149  -10.465044   14.577922  125.673407  17.945277  17.950633  0.070687    0.075779
   -3   2   7  0  0.369880   1.351789   -2.080271    6.131405  108.741115   6.474694   6.415849  0.030435   -1.933459
   -2   2   7  0  0.360902   1.385419    2.383336   -1.883569  321.680404   3.037782   3.088640  0.018654    2.726418
   -1   2   7  0  0.358702   1.393915   -6.052358   11.946314  116.868130  13.391992  13.360871  0.056943   -0.546529
    0   2   7  0  0.363404   1.375878    8.013573    3.705738   24.817364   8.828921   8.797617  0.040252   -0.777695
    1   2   7  0  0.374749   1.334227    8.606543    1.543390   10.166647   8.743834   8.874195  0.039271    3.319543
    2   2   7  0  0.392159   1.274992   -0.738150   -5.847518  262.805432   5.893923   5.964236  0.028471    2.469622
    3   2   7  0  0.414873   1.205187   -7.099659   -1.687547  193.370741   7.297464   7.300422  0.033380    0.088619
    4   2   7  0  0.442074   1.131033   -1.221191   -5.720707  257.950018   5.849598   6.004489  0.030435    5.089283
    5   2   7  0  0.472987   1.057111   -0.608018   -3.427985  259.942113   3.481489   3.499019  0.023562    0.743956
    6   2   7  0  0.506935   0.986319   -0.918160    1.761176  117.534540   1.986142   2.059748  0.023562    3.123865
    7   2   7  0  0.543349   0.920219   -0.579210   -4.180437  262.111750   4.220372   4.290323  0.024544    2.850007
    8   2   7  0  0.581765   0.859453    3.180436    2.552537   38.749639   4.078065   4.059608  0.024544   -0.752009
    9   2   7  0  0.621814   0.804099    6.407250    6.544629   45.607705   9.158876   9.183451  0.049088    0.500630
   10   2   7  0  0.663199   0.753922   -5.491794    2.431765  156.116251   6.006104   5.955400  0.034362   -1.475570
   11   2   7  0  0.705685   0.708532   -3.586890   -0.221861  183.539419   3.593745   3.512763  0.027489   -2.945895
   12   2   7  0  0.749085   0.667481    4.318726   -0.898387  348.248846   4.411178   4.279524  0.031417   -4.190605
   13   2   7  0  0.793249   0.630319   -1.015476    0.056248  176.829591   1.017033   0.981767  0.058906   -0.598677
   14   2   7  0  0.838056   0.596619   -2.726701   -4.066643  236.157986   4.896170   4.626088  0.033380   -8.091121
   15   2   7  0  0.883408   0.565990    3.221578   -4.027617  308.655333   5.157544   5.015849  0.035344   -4.009070
   16   2   7  0  0.929226   0.538082    0.133056    3.925151   88.058514   3.927406   3.764096  0.037307   -4.377442
   17   2   7  0  0.975443   0.512588   -2.309037    0.999720  156.589327   2.516166   2.522160  0.040252    0.148905
   18   2   7  0  1.022006   0.489234    1.157971   -0.122764  353.948314   1.164460   1.352875  0.081487    2.312217
   19   2   7  0  1.068870   0.467784    0.945912   -0.598812  327.664052   1.119520   1.280225  0.075596    2.125832
   20   2   7  0  1.115996   0.448030   -0.552494    0.960159  119.916949   1.107770   1.202665  0.084432    1.123919
   21   2   7  0  1.163353   0.429792   -0.260777    0.699736  110.439380   0.746750   1.029874  0.103086    2.746493
   22   2   7  0  1.210914   0.412911    0.030179   -0.684164  272.525705   0.684829   0.821739  0.140393    0.975191
  -24   3   7  0  1.216053   0.411166   -0.383768    0.925973  112.511475   1.002349   0.981767  0.142356   -0.144580
  -23   3   7  0  1.169477   0.427542    0.868936   -0.325643  339.456006   0.927951   1.161431  0.104067    2.243543
  -22   3   7  0  1.123185   0.445162   -0.699628    0.152427  167.709073   0.716040   1.075035  0.098177    3.656625
  -21   3   7  0  1.077216   0.464160   -1.410045    1.293648  137.465122   1.913571   2.036185  0.053997    2.270761
  -20   3   7  0  1.031610   0.484679    1.105047   -0.783996  324.645509   1.354909   1.552174  0.058906    3.348817
  -18   3   7  0  0.941705   0.530952   -3.748691   -0.239204  183.651101   3.756315   3.927069  0.038289    4.459620
  -17   3   7  0  0.897536   0.557081    4.858880    4.055635   39.851252   6.329051   6.294110  0.040252   -0.868034
  -16   3   7  0  0.853997   0.585482    0.026015   -1.357885  271.097563   1.358134   1.388219  0.045161    0.666173
  -15   3   7  0  0.811190   0.616378   -3.056800   -1.408608  204.740789   3.365740   3.387097  0.029453    0.725137
  -14   3   7  0  0.769238   0.649994    2.957134   -2.450298  320.354663   3.840390   3.789622  0.031417   -1.615975
  -13   3   7  0  0.728288   0.686542   -0.027934   -4.546541  269.647972   4.546627   4.445442  0.030435   -3.324628
  -12   3   7  0  0.688518   0.726198    2.575728    0.564808   12.368115   2.636926   2.652735  0.025526    0.619324
  -11   3   7  0  0.650146   0.769058   -0.969294    1.872811  117.364327   2.108780   2.151052  0.024544    1.722287
  -10   3   7  0  0.613433   0.815084   -4.352968    7.429373  120.366603   8.610686   8.620899  0.042216    0.241910
   -9   3   7  0  0.578697   0.864010   -2.683380    2.436873  137.756296   3.624759   3.580505  0.022581   -1.959802
   -8   3   7  0  0.546313   0.915226    4.646041   -0.726603  351.111408   4.702515   4.667322  0.025526   -1.378733
   -7   3   7  0  0.516725   0.967633   -2.632114    0.295221  173.600384   2.648619   2.652735  0.019635    0.209657
   -6   3   7  0  0.490438   1.019497   -1.497091   -8.836413  260.384093   8.962337   9.061712  0.038289    2.595414
   -5   3   7  0  0.468009   1.068355    7.183672   -5.527865  322.421569   9.064350   9.067603  0.039271    0.082840
   -4   3   7  0  0.450016   1.111072   -6.776740   10.683729  122.387150  12.651729  12.709960  0.050070    1.162973
   -3   3   7  0  0.437006   1.144148    1.878152   -1.335156  324.591414   2.304365   2.281627  0.016690   -1.362334
   -2   3   7  0  0.429434   1.164325   11.561556   -7.931220  325.549903  14.020478  14.073634  0.054979    0.966842
   -1   3   7  0  0.427587   1.169354   -2.725316    3.128255  131.062183   4.148895   4.176438  0.025526    1.079041
    0   3   7  0  0.431539   1.158644   -4.799264    8.437535  119.631192   9.706953   9.744041  0.044180    0.839479
    1   3   7  0  0.441135   1.133441   -1.168612   -8.138023  261.828246   8.221501   8.161432  0.038289   -1.568847
    2   3   7  0  0.456018   1.096448   -5.812769    0.713229  173.004751   5.856363   6.020197  0.031417    5.214907
    3   3   7  0  0.475692   1.051100   -1.869786   12.955363   98.212517  13.089597  13.035906  0.056943   -0.942887
    4   3   7  0  0.499592   1.000816    2.599850   -6.509775  291.770602   7.009735   7.120758  0.036325    3.056345
    5   3   7  0  0.527143   0.948508    1.467212   -2.780110  297.822988   3.143521   3.120057  0.023562   -0.995834
    6   3   7  0  0.557805   0.896371   -0.109562   -3.079482  267.962382   3.081431   3.150491  0.022581    3.058393
    7   3   7  0  0.591093   0.845890    3.089844   -0.303051  354.398354   3.104670   3.166200  0.024544    2.506907
    8   3   7  0  0.626589   0.797971    6.469896    4.872689   36.984592   8.099546   8.023984  0.044180   -1.710333
    9   3   7  0  0.663940   0.753081   -3.642140   -1.128016  197.208405   3.812821   3.789622  0.026508   -0.875195
   10   3   7  0  0.702848   0.711391   -5.616519   -3.286449  210.333605   6.507383   6.474755  0.037307   -0.874565
   11   3   7  0  0.743071   0.672883    1.191354    1.964602   58.766968   2.297604   2.322861  0.033380    0.756654
   12   3   7  0  0.784405   0.637426    0.584865    0.844342   55.290178   1.027122   1.075035  0.053997    0.887319
   13   3   7  0  0.826684   0.604826   -1.364635   -1.449121  226.719835   1.990523   1.988079  0.036325   -0.067277
   14   3   7  0  0.869770   0.574864   -1.150061    1.229648  133.084519   1.683649   1.728892  0.044180    1.024066
   15   3   7  0  0.913549   0.547316    2.377147    2.706391   48.705684   3.602135   3.456803  0.037307   -3.895569
   17   3   7  0  1.002822   0.498593    0.252522   -1.005454  284.098373   1.036680   0.981767  0.093268   -0.588762
   18   3   7  0  1.048170   0.477022    1.468359   -1.456856  315.225303   2.068456   2.281627  0.051052    4.175584
   19   3   7  0  1.093913   0.457075   -0.354497   -2.172067  260.730634   2.200805   2.343479  0.059888    2.382351
   20   3   7  0  1.140005   0.438595   -0.123890    1.820025   93.894130   1.824236   2.011641  0.061851    3.029922
   21   3   7  0  1.186404   0.421442   -0.716734    0.180137  165.892054   0.739025   0.877700  0.148247    0.935434
  -23   4   7  0  1.201459   0.416161    0.705893   -0.836436  310.162003   1.094491   1.202665  0.136466    0.792683
  -22   4   7  0  1.156449   0.432358    0.692547    0.363314   27.681762   0.782061   0.877700  0.126648    0.755156
  -20   4   7  0  1.067731   0.468283    0.624079   -1.433443  293.526904   1.563404   1.756382  0.059888    3.222320
  -19   4   7  0  1.024136   0.488217   -1.896512    0.773420  157.813787   2.048155   2.260028  0.057924    3.657771
  -18   4   7  0  0.981141   0.509611    1.397281    3.544933   68.487482   3.810374   3.902525  0.041234    2.234829
  -17   4   7  0  0.938829   0.532579   -0.736129   -1.548623  244.576175   1.714677   1.728892  0.050070    0.283901
  -16   4   7  0  0.897296   0.557230   -5.742308   -2.808770  206.064921   6.392440   6.340253  0.045161   -1.155558
  -15   4   7  0  0.856655   0.583665    4.612787    0.562243    6.949385   4.646926   4.667322  0.038289    0.532671
  -14   4   7  0  0.817041   0.611965   -0.904739   -1.713440  242.164832   1.937635   1.963535  0.037307    0.694236
  -13   4   7  0  0.778608   0.642171    0.771826    0.083211    6.153309   0.776298   0.821739  0.070687    0.642845
  -12   4   7  0  0.741543   0.674270    3.132014    6.219685   63.271784   6.963763   6.900842  0.042216   -1.490440
  -11   4   7  0  0.706058   0.708157   -0.112189    1.980021   93.242954   1.983197   1.938990  0.029453   -1.500912
  -10   4   7  0  0.672405   0.743599    1.304259   -6.212474  281.856593   6.347907   6.354980  0.036325    0.194694
   -9   4   7  0  0.640873   0.780185    1.746227   -0.839188  334.332367   1.937406   1.913464  0.022581   -1.060281
   -8   4   7  0  0.611790   0.817274   -3.655902    1.753658  154.373959   4.054743   4.106733  0.026508    1.961311
   -7   4   7  0  0.585519   0.853943   -7.030142   -3.213939  204.568248   7.729961   7.643058  0.038289   -2.269655
   -6   4   7  0  0.562457   0.888957    4.045900   -5.505403  306.312022   6.832186   6.858626  0.036325    0.727871
   -5   4   7  0  0.543011   0.920792   -0.886013   10.465803   94.839000  10.503240  10.427351  0.047125   -1.610401
   -4   4   7  0  0.527582   0.947720   -5.485679    7.165396  127.436924   9.024166   9.008697  0.043198   -0.358103
   -3   4   7  0  0.516530   0.967999    7.515851   -9.002935  309.855885  11.727781  11.923564  0.054979    3.561048
   -2   4   7  0  0.510139   0.980125    3.154223   -2.081824  326.574721   3.779301   3.802385  0.025526    0.904320
   -1   4   7  0  0.508585   0.983120   -0.101094    4.260119   91.359396   4.261318   4.357083  0.026508    3.612719
    0   4   7  0  0.511912   0.976730    4.220305   -4.266778  314.686263   6.001364   6.123283  0.031417    3.880709
    1   4   7  0  0.520027   0.961488   -3.909268   -6.673390  239.638255   7.734113   7.717673  0.040252   -0.408437
    2   4   7  0  0.532711   0.938596    2.696499   12.284991   77.620163  12.577445  12.526369  0.057924   -0.881762
    3   4   7  0  0.549647   0.909675   -1.706750   -1.333781  218.006704   2.166095   2.302244  0.022581    6.029467
    4   4   7  0  0.570457   0.876491   -5.756219   -8.070946  234.503437   9.913336   9.778402  0.051052   -2.643062
    5   4   7  0  0.594734   0.840712   -1.161452    1.814965  122.616426   2.154778   2.216831  0.023562    2.633546
    6   4   7  0  0.622073   0.803764   -0.612705    4.260260   98.184089   4.304094   4.357083  0.031417    1.686684
    7   4   7  0  0.652089   0.766767    3.352473    3.782212   48.446895   5.054127   4.957925  0.033380   -2.882032
    8   4   7  0  0.684429   0.730536    0.848437   -3.020249  285.690918   3.137156   3.180926  0.027489    1.592244
    9   4   7  0  0.718780   0.695623   -1.033289   -3.418706  253.182788   3.571447   3.499019  0.030435   -2.379794
   10   4   7  0  0.754867   0.662368    2.151436   -0.467176  347.748646   2.201574   2.151052  0.033380   -1.513531
   11   4   7  0  0.792454   0.630952    1.757932    1.682338   43.741222   2.433225   2.444601  0.035344    0.321857
   12   4   7  0  0.831336   0.601441    0.423886   -1.511038  285.670219   1.569368   1.520758  0.047125   -1.031520
   13   4   7  0  0.871341   0.573828   -2.380516    1.906961  141.302819   3.050140   2.911922  0.036325   -3.805014
   14   4   7  0  0.912321   0.548053   -0.581727    2.016068  106.095251   2.098317   2.082328  0.041234   -0.387759
   15   4   7  0  0.954149   0.524027    0.137196   -1.323856  275.916659   1.330947   1.489341  0.061851    2.560890
   16   4   7  0  0.996721   0.501645   -2.336627   -0.751142  197.820742   2.454392   2.540814  0.045161    1.913623
   17   4   7  0  1.039943   0.480796    0.722245   -0.324146  335.829312   0.791649   1.202665  0.100140    4.104400
   18   4   7  0  1.083738   0.461366    0.090291   -0.933305  275.525812   0.937662   1.161431  0.095231    2.349734
   19   4   7  0  1.128040   0.443247    1.270485    0.649291   27.069637   1.426783   1.388219  0.076578   -0.503597
   20   4   7  0  1.172791   0.426333    0.374127    1.213064   72.859471   1.269447   1.455961  0.096213    1.938552
   21   4   7  0  1.217942   0.410529    0.006919   -0.314696  271.259440   0.314772   0.981767  0.142356    4.685392
  -22   5   7  0  1.197860   0.417411   -1.094286   -0.021389  181.119781   1.094495   1.280225  0.108976    1.704310
  -21   5   7  0  1.154866   0.432951   -0.115696    1.287984   95.132963   1.293169   1.489341  0.087377    2.245109
  -20   5   7  0  1.112449   0.449459    2.193234    0.400285   10.343154   2.229462   2.302244  0.053997    1.347887
  -19   5   7  0  1.070676   0.466995    0.046250    1.608197   88.352694   1.608862   1.862413  0.056943    4.452753
  -18   5   7  0  1.029627   0.485613    0.401910   -1.343119  286.659090   1.401963   1.552174  0.071669    2.095899
  -17   5   7  0  0.989390   0.505362   -1.414468   -1.108244  218.078911   1.796921   1.913464  0.057924    2.012001
  -16   5   7  0  0.950070   0.526277    1.540812   -0.366431  346.622583   1.583784   1.700421  0.062833    1.856295
  -15   5   7  0  0.911785   0.548375   -1.964176   -1.323032  213.963471   2.368207   2.424965  0.042216    1.344478
  -14   5   7  0  0.874671   0.571644   -1.898667    0.125955  176.204629   1.902841   2.011641  0.043198    2.518662
  -13   5   7  0  0.838883   0.596031    1.208403    3.878644   72.695419   4.062526   3.999720  0.038289   -1.640317
  -12   5   7  0  0.804599   0.621428   -1.287297    0.643215  153.450397   1.439048   1.422581  0.053997   -0.304968
  -11   5   7  0  0.772018   0.647653    3.239572   -8.449276  290.977530   9.049038   9.147126  0.058906    1.665166
  -10   5   7  0  0.741365   0.674431    0.081185    5.412200   89.140612   5.412808   5.448809  0.039271    0.916719
   -9   5   7  0  0.712890   0.701370   -3.446176    3.420142  135.217240   4.855255   4.829313  0.032398   -0.800720
   -8   5   7  0  0.686863   0.727948    2.869730   -6.012685  295.514176   6.662412   6.737869  0.044180    1.707973
   -7   5   7  0  0.663571   0.753499    5.332342    3.763516   35.214077   6.526709   6.600422  0.045161    1.632219
   -6   5   7  0  0.643313   0.777227   -1.268832    5.307037  103.446148   5.456609   5.448809  0.040252   -0.193777
   -5   5   7  0  0.626382   0.798235   -4.636680   -2.658303  209.826522   5.344659   5.431137  0.040252    2.148393
   -4   5   7  0  0.613055   0.815587   -3.774561   -5.937288  237.554320   7.035532   6.997056  0.049088   -0.783812
   -3   5   7  0  0.603570   0.828404    1.286817    0.123872    5.498490   1.292765   1.352875  0.028471    2.111267
   -2   5   7  0  0.598110   0.835967    0.108508   -2.738040  272.269426   2.740189   2.742076  0.026508    0.071193
   -1   5   7  0  0.596785   0.837823    1.731369   -0.456290  345.235821   1.790486   1.810379  0.023562    0.844282
    0   5   7  0  0.599623   0.833857   -2.297109    4.837832  115.399390   5.355495   5.305471  0.040252   -1.242777
    1   5   7  0  0.606566   0.824313    4.729765    3.603649   37.304089   5.946172   5.750211  0.038289   -5.117944
    2   5   7  0  0.617474   0.809750    1.839943   -0.607964  341.715127   1.937785   1.938990  0.027489    0.043842
    3   5   7  0  0.632143   0.790960   -4.884327   -1.448506  196.518358   5.094587   5.101263  0.041234    0.161899
    4   5   7  0  0.650319   0.768854    5.500632    2.069814   20.620644   5.877166   5.915148  0.044180    0.859713
    5   5   7  0  0.671716   0.744362   -3.876593   -1.356929  199.291642   4.107217   4.130295  0.035344    0.652965
    6   5   7  0  0.696038   0.718352   -0.556833   -0.532377  223.713741   0.770382   0.760870  0.063815   -0.149057
    7   5   7  0  0.722989   0.691573    2.910976   -0.928319  342.312358   3.055414   3.135765  0.033380    2.407132
    8   5   7  0  0.752287   0.664640   -4.128709   -2.683211  213.019482   4.924009   4.899019  0.040252   -0.620826
    9   5   7  0  0.783670   0.638024   -1.740885   -3.077192  240.501508   3.535505   3.526508  0.035344   -0.254544
   10   5   7  0  0.816895   0.612074    2.931432    4.164150   54.855643   5.092488   4.967743  0.044180   -2.823614
   11   5   7  0  0.851749   0.587027    0.100302    3.189951   88.199034   3.191527   3.166200  0.038289   -0.661494
   12   5   7  0  0.888039   0.563038   -0.248983   -1.148602  257.769195   1.175278   1.202665  0.059888    0.457297
   13   5   7  0  0.925596   0.540192    2.419657    2.152399   41.654599   3.238450   3.180926  0.042216   -1.362610
   14   5   7  0  0.964273   0.518525    0.105386   -0.755948  277.936394   0.763259   1.029874  0.098177    2.715667
   15   5   7  0  1.003940   0.498038   -1.879656   -1.724528  222.535448   2.550902   2.597756  0.052034    0.900459
   16   5   7  0  1.044483   0.478706    0.519216   -1.522067  288.835826   1.608189   1.700421  0.070687    1.304790
   17   5   7  0  1.085806   0.460487   -0.456762    0.886435  117.261137   0.997195   1.202665  0.111921    1.835839
   19   5   7  0  1.170456   0.427184    0.910566   -0.594678  326.851993   1.087553   1.489341  0.094250    4.263014
   20   5   7  0  1.213644   0.411982   -1.469400    1.014402  145.380687   1.785539   1.836887  0.100140    0.512762
  -21   6   7  0  1.205353   0.414816    1.111411   -0.879205  321.653494   1.417123   1.388219  0.131557   -0.219705
  -18   6   7  0  1.085951   0.460426   -0.443218    0.505256  131.257710   0.672105   0.931697  0.145302    1.786573
  -17   6   7  0  1.047880   0.477154   -0.376635    1.733051  102.261140   1.773504   1.888920  0.066760    1.728813
  -15   6   7  0  0.974941   0.512851    0.705574    1.144826   58.353850   1.344790   1.422581  0.077560    1.002975
  -14   6   7  0  0.940323   0.531732    0.550327    0.239495   23.518020   0.600181   0.760870  0.126648    1.268781
  -13   6   7  0  0.907129   0.551189   -0.178374    0.961792  100.506709   0.978193   1.161431  0.078541    2.333015
  -12   6   7  0  0.875522   0.571088    1.829904   -6.938726  284.773856   7.175964   7.079524  0.065778   -1.466136
  -11   6   7  0  0.845678   0.591242   -1.788094   -1.444385  218.930565   2.298592   2.238429  0.043198   -1.392732
  -10   6   7  0  0.817791   0.611403   -4.061277    5.962240  124.261372   7.214034   7.058907  0.056943   -2.724267
   -9   6   7  0  0.792068   0.631259    3.150374   -4.377468  305.741796   5.393244   5.394811  0.054979    0.028503
   -8   6   7  0  0.768726   0.650427    5.618080    1.606721   15.960056   5.843319   5.750211  0.053015   -1.756243
   -7   6   7  0  0.747988   0.668460   -5.769832    7.098745  129.104076   9.147849   9.024405  0.083450   -1.479249
   -6   6   7  0  0.730076   0.684861   -2.083244   -0.905023  203.481563   2.271337   2.364096  0.036325    2.553546
   -5   6   7  0  0.715202   0.699103    1.285883   -4.217261  286.956956   4.408944   4.357083  0.043198   -1.200539
   -4   6   7  0  0.703559   0.710672    0.627808    0.657184   46.309593   0.908864   0.981767  0.044180    1.650164
   -3   6   7  0  0.695310   0.719104    2.466759    2.036703   39.545102   3.198915   3.150491  0.036325   -1.333062
   -2   6   7  0  0.690575   0.724034    1.043854   -3.942932  284.828335   4.078767   4.059608  0.045161   -0.424237
   -1   6   7  0  0.689428   0.725239   -1.184785   -1.393843  229.635020   1.829347   1.938990  0.037307    2.938928
    0   6   7  0  0.691886   0.722662   -2.226479    2.501721  131.668409   3.349002   3.400842  0.039271    1.320055
    1   6   7  0  0.697912   0.716423    1.059862   -3.213124  288.255353   3.383412   3.314446  0.043198   -1.596504
    2   6   7  0  0.707413   0.706801   -4.469788    0.546017  173.035410   4.503015   4.445442  0.051052   -1.127722
    3   6   7  0  0.720253   0.694201    4.811328    3.894736   38.989924   6.190141   6.247967  0.061851    0.934928
    5   6   7  0  0.755223   0.662056   -2.996236   -1.334958  204.015127   3.280174   3.372371  0.046143    1.998067
    6   6   7  0  0.776935   0.643555    4.853794    1.957144   21.960248   5.233519   5.213184  0.053015   -0.383569
    7   6   7  0  0.801169   0.624088   -1.364211    1.525190  131.811136   2.046284   2.105891  0.048107    1.239060
    8   6   7  0  0.827705   0.604080   -3.196628   -4.766340  236.151537   5.739027   5.766901  0.051052    0.546005
    9   6   7  0  0.856328   0.583889    1.001400   -0.569900  330.355653   1.152210   1.280225  0.067742    1.889734
   10   6   7  0  0.886835   0.563803    1.917885    3.005060   57.453230   3.564922   3.660029  0.046143    2.061129
   11   6   7  0  0.919040   0.544046   -1.646956   -2.332804  234.777958   2.855598   2.977700  0.050070    2.438633
   12   6   7  0  0.952771   0.524785    1.339773    0.008362    0.357587   1.339799   1.642497  0.073633    4.110922
   13   6   7  0  0.987870   0.506139   -0.602738    0.080743  172.370100   0.608122   0.931697  0.129593    2.496849
   14   6   7  0  1.024198   0.488187   -1.258317   -0.095757  184.351795   1.261955   1.388219  0.090323    1.397917
   15   6   7  0  1.061628   0.470975    1.016128    0.958479   43.327697   1.396853   1.520758  0.082468    1.502447
   16   6   7  0  1.100047   0.454526   -0.135106    0.704662  100.853722   0.717497   0.931697  0.155119    1.380875
   17   6   7  0  1.139357   0.438844    0.031656    1.349685   88.656419   1.350056   1.388219  0.110940    0.343997
   18   6   7  0  1.179466   0.423920    1.107231   -1.388025  308.579449   1.775549   1.862413  0.080505    1.078986
   19   6   7  0  1.220298   0.409736   -0.920782   -0.207052  192.673056   0.943774   1.119215  0.133520    1.313959
  -20   7   7  0  1.223734   0.408585    1.050677    0.610667   30.165691   1.215252   1.202665  0.215989   -0.058276
  -19   7   7  0  1.185888   0.421625   -1.600146   -0.710205  203.933443   1.750674   1.671950  0.123703   -0.636400
  -17   7   7  0  1.113048   0.449217    1.864995   -0.376690  348.581078   1.902657   1.988079  0.084432    1.011727
  -15   7   7  0  1.044670   0.478620   -1.779412    0.488734  164.641829   1.845310   1.963535  0.073633    1.605608
  -14   7   7  0  1.012439   0.493857    0.846217    2.009899   67.167706   2.180775   2.281627  0.067742    1.488774
  -13   7   7  0  0.981686   0.509328    0.477468   -1.399099  288.843122   1.478328   1.552174  0.080505    0.917288
  -12   7   7  0  0.952556   0.524904   -4.138687   -2.838419  214.443336   5.018501   5.082609  0.062833    1.020292
  -11   7   7  0  0.925200   0.540424    2.694991    4.869573   61.038332   5.565584   5.448809  0.064797   -1.802182
  -10   7   7  0  0.899781   0.555691    2.873237   -0.495605  350.213347   2.915667   2.828472  0.053015   -1.644723
   -9   7   7  0  0.876468   0.570472    0.422229   -4.130213  275.837027   4.151739   4.118514  0.055961   -0.593723
   -8   7   7  0  0.855432   0.584500   -1.779114    1.937738  132.556266   2.630604   2.560449  0.053015   -1.323286
   -7   7   7  0  0.836845   0.597482   -1.378435    0.221121  170.886576   1.396057   1.317532  0.054979   -1.428285
   -6   7   7  0  0.820874   0.609107    2.537985   -3.030792  309.942805   3.953109   3.456803  0.049088  -10.110469
   -5   7   7  0  0.807674   0.619061   -1.954693    0.341289  170.095994   1.984264   1.862413  0.053997   -2.256621
   -4   7   7  0  0.797383   0.627051   -0.456306    3.666964   97.093254   3.695245   3.594250  0.050070   -2.017073
   -3   7   7  0  0.790114   0.632820    1.542588    2.530650   58.635113   2.963742   2.961992  0.047125   -0.037138
   -2   7   7  0  0.785951   0.636172   -0.479722   -4.253625  263.565400   4.280591   4.234362  0.055961   -0.826091
   -1   7   7  0  0.784943   0.636989   -4.271352    2.294959  151.751258   4.848843   4.829313  0.067742   -0.288301
    0   7   7  0  0.787103   0.635241    1.767949    0.652129   20.247106   1.884387   1.862413  0.056943   -0.385907
    1   7   7  0  0.792405   0.630991    2.728838   -2.515471  317.329823   3.711354   3.738570  0.056943    0.477955
    3   7   7  0  0.812150   0.615649    3.494335   -1.830868  332.347568   3.944927   4.012483  0.056943    1.186385
    4   7   7  0  0.826376   0.605051   -0.680303   -0.119533  189.965448   0.690725   0.821739  0.117812    1.112063
    5   7   7  0  0.843318   0.592896   -3.252442    0.146922  177.413543   3.255758   3.358626  0.058906    1.746300
    6   7   7  0  0.862816   0.579498   -0.949052    3.587827  104.816523   3.711227   3.738570  0.065778    0.415686
    7   7   7  0  0.884701   0.565162    1.061405   -0.897875  319.771094   1.390237   1.352875  0.096213   -0.388324
    8   7   7  0  0.908801   0.550175   -3.226385   -0.993249  197.111090   3.375812   3.271249  0.050070   -2.088329
    9   7   7  0  0.934944   0.534791    1.574357    1.891132   50.222806   2.460687   2.424965  0.061851   -0.577539
   10   7   7  0  0.962965   0.519230    3.037931   -0.327978  353.838164   3.055584   3.041515  0.054979   -0.255898
   11   7   7  0  0.992703   0.503675   -1.048873   -0.110987  186.040330   1.054728   1.161431  0.104067    1.025319
   12   7   7  0  1.024010   0.488276   -0.745810   -1.691155  246.202230   1.848307   1.913464  0.083450    0.780795
   13   7   7  0  1.056746   0.473151    0.712206   -1.344899  297.903950   1.521838   1.582609  0.088359    0.687770
   14   7   7  0  1.090782   0.458387    1.548696    1.663443   47.045912   2.272774   2.404348  0.069705    1.887573
   15   7   7  0  1.126001   0.444049   -2.045538   -0.152586  184.266057   2.051221   2.082328  0.073633    0.422467
   17   7   7  0  1.199566   0.416818    0.709085    0.679913   43.796833   0.982387   1.029874  0.163955    0.289636
   18   7   7  0  1.237726   0.403967   -0.900883   -0.154620  189.738856   0.914056   1.280225  0.147265    2.486459
  -18   8   7  0  1.217622   0.410636    2.270819    0.603060   14.872715   2.349532   2.522160  0.161992    1.065663
  -16   8   7  0  1.151132   0.434355   -0.423237   -0.914470  245.164273   1.007663   1.317532  0.164937    1.878708
  -15   8   7  0  1.119743   0.446531    0.192746    1.081197   79.891992   1.098243   1.161431  0.223843    0.282284
  -13   8   7  0  1.061225   0.471154   -3.008716   -1.887757  212.105374   3.551901   3.738570  0.091304    2.044468
  -12   8   7  0  1.034336   0.483402    1.775284    2.188980   50.957603   2.818380   2.945302  0.100140    1.267441
  -11   8   7  0  1.009200   0.495442    1.042132    0.474198   24.466799   1.144947   1.161431  0.186536    0.088368
  -10   8   7  0  0.985949   0.507126   -4.000023   -2.071682  207.380429   4.504670   4.769426  0.101122    2.618177
   -9   8   7  0  0.964720   0.518285    1.580106    0.655698   22.537037   1.710753   1.862413  0.106031    1.430334
   -8   8   7  0  0.945649   0.528737    0.660931    1.460789   65.655717   1.603350   1.836887  0.102104    2.287242
   -7   8   7  0  0.928870   0.538289    1.094705   -1.627032  303.933589   1.961023   2.151052  0.105049    1.808956
   -6   8   7  0  0.914508   0.546742    1.780576    0.903267   26.898190   1.996583   2.195232  0.090323    2.199330
   -5   8   7  0  0.902678   0.553907   -1.208339   -0.708747  210.393607   1.400859   1.783871  0.105049    3.646029
   -4   8   7  0  0.893481   0.559609    0.894637    0.687848   37.555166   1.128499   1.075035  0.120757   -0.442738
   -2   8   7  0  0.883294   0.566063   -3.916938   -1.598054  202.194745   4.230387   4.279524  0.104067    0.472160
   -1   8   7  0  0.882397   0.566638   -2.800713    2.133567  142.700060   3.520810   3.686536  0.103086    1.607661
    0   8   7  0  0.884319   0.565407    3.072727   -0.996750  342.027658   3.230350   3.512763  0.106031    2.663506
    1   8   7  0  0.889041   0.562404    1.408925    0.619343   23.729606   1.539043   1.552174  0.114867    0.114314
    2   8   7  0  0.896519   0.557712   -0.920108   -1.242663  233.482546   1.546225   1.489341  0.074614   -0.762370
    3   8   7  0  0.906685   0.551459    1.638865    0.960858   30.382866   1.899770   1.756382  0.071669   -2.000703
    4   8   7  0  0.919449   0.543804   -1.408959    0.148033  174.002214   1.416714   1.280225  0.098177   -1.390247
    5   8   7  0  0.934706   0.534928   -0.846939    0.860326  134.550752   1.207256   1.075035  0.125666   -1.052160
    6   8   7  0  0.952335   0.525026    3.343888   -0.136043  357.670262   3.346654   3.088640  0.065778   -3.922471
    7   8   7  0  0.972207   0.514294   -1.459906   -2.331340  237.944833   2.750723   2.560449  0.079523   -2.392679
    8   8   7  0  0.994188   0.502923   -0.943410    1.131138  129.829326   1.472921   1.388219  0.101122   -0.837618
    9   8   7  0  1.018141   0.491091    2.113653   -0.185947  354.972379   2.121817   2.011641  0.091304   -1.206684
   10   8   7  0  1.043930   0.478959   -2.476432    0.939264  159.229203   2.648572   2.670407  0.066760    0.327063
   11   8   7  0  1.071424   0.466669   -1.516262   -0.594474  201.408443   1.628635   1.671950  0.095231    0.454839
   12   8   7  0  1.100494   0.454342    0.874270   -0.509209  329.781820   1.011752   1.075035  0.148247    0.426879
   13   8   7  0  1.131018   0.442080    1.658699    0.888617   28.179340   1.881734   1.810379  0.087377   -0.816627
   14   8   7  0  1.162882   0.429966   -0.865254    0.196549  167.201986   0.887297   0.877700  0.169846   -0.056502
   16   8   7  0  1.230211   0.406434    1.538158    0.349849   12.813733   1.577443   1.728892  0.189481    0.799286
  -16   9   7  0  1.228520   0.406994   -0.262327    0.856467  107.029282   0.895740   1.317532  0.322020    1.309831
  -15   9   7  0  1.199158   0.416959   -0.178337    1.383204   97.346617   1.394653   1.988079  0.222861    2.662758
  -14   9   7  0  1.171186   0.426918    0.956380   -1.397719  304.381614   1.693600   2.260028  0.174755    3.241277
  -13   9   7  0  1.144706   0.436793    0.628105    0.848582   53.491841   1.055750   1.388219  0.205189    1.620304
  -11   9   7  0  1.096649   0.455934   -1.349333   -0.750551  209.084495   1.544029   1.938990  0.159046    2.483309
   -9   9   7  0  1.055860   0.473548   -0.251245    0.717108  109.308389   0.759847   1.241936  0.302384    1.594291
   -7   9   7  0  1.023208   0.488659    0.953323   -0.867923  317.684689   1.289231   1.455961  0.161992    1.029253
   -6   9   7  0  1.010188   0.494958   -1.014405    0.443525  156.383777   1.107128   1.075035  0.174755   -0.183644
   -4   9   7  0  0.991193   0.504443    2.029064    2.207899   47.416932   2.998653   3.241796  0.136466    1.781713
   -3   9   7  0  0.985355   0.507431   -1.183807   -0.977564  219.549205   1.535262   1.888920  0.158065    2.237430
    0   9   7  0  0.982942   0.508677    2.450992   -1.240046  333.163498   2.746830   2.776438  0.149229    0.198408
    1   9   7  0  0.987193   0.506487   -0.857594    0.675608  141.769122   1.091748   1.388219  0.257223    1.152584
    2   9   7  0  0.993932   0.503052   -3.643004   -0.583641  189.101933   3.689459   3.827911  0.148247    0.933924
    4   9   7  0  1.014663   0.492774    0.694311    0.848993   50.723515   1.096748   1.455961  0.171809    2.090764
    5   9   7  0  1.028509   0.486141    0.782968    1.205628   56.999204   1.437560   1.613044  0.185554    0.945730
    6   9   7  0  1.044555   0.478673   -0.807563   -1.979039  247.801671   2.137464   2.343479  0.114867    1.793506
    7   9   7  0  1.062704   0.470498    1.965176    1.500693   37.366911   2.472650   2.503507  0.119776    0.257624
    8   9   7  0  1.082850   0.461745    1.180625    0.476033   21.959505   1.272982   1.489341  0.210098    1.029801
    9   9   7  0  1.104883   0.452537   -2.490797    0.054849  178.738506   2.491400   2.597756  0.124684    0.853000
   11   9   7  0  1.154168   0.433212    0.850670   -0.912673  312.986177   1.247642   1.119215  0.263114   -0.488107
   13   9   7  0  1.209693   0.413328   -0.629522   -0.510700  219.050678   0.810625   1.317532  0.267041    1.898239
    2  10   7  0  1.092576   0.457634   -0.538002   -1.914966  254.307501   1.989106   2.238429  0.196353    1.269769
    3  10   7  0  1.100933   0.454160    1.296216    0.840282   32.953643   1.544749   1.552174  0.232679    0.031910
    4  10   7  0  1.111468   0.449855    0.916539    0.071534    4.462787   0.919327   1.280225  0.211080    1.709769
    7  10   7  0  1.155492   0.432716    1.625965    0.497109   17.000049   1.700259   1.728892  0.161992    0.176758
    8  10   7  0  1.174046   0.425878   -2.316696   -0.670982  196.152530   2.411908   2.464236  0.152174    0.343872
    9  10   7  0  1.194397   0.418621   -0.244306    1.470229   99.434550   1.490388   1.810379  0.186536    1.715437
   11  10   7  0  1.240131   0.403183    0.571922   -0.289527  333.149813   0.641031   1.862413  0.330856    3.691586
  -25   0   8  0  1.226183   0.407770   -1.838969    0.000000  180.000000   1.838969   1.888920  0.102104    0.489218
  -24   0   8  0  1.178252   0.424357    0.932052    0.000000    0.000000   0.932052   1.241936  0.116830    2.652426
  -23   0   8  0  1.130491   0.442286   -1.082580    0.000000  180.000000   1.082580   1.119215  0.111921    0.327327
  -22   0   8  0  1.082922   0.461714   -2.884790    0.000000  180.000000   2.884790   3.166200  0.058906    4.777265
  -21   0   8  0  1.035572   0.482825    1.310196    0.000000    0.000000   1.310196   1.489341  0.116830    1.533381
  -20   0   8  0  0.988471   0.505832    3.201805    0.000000    0.000000   3.201805   3.211361  0.053997    0.176972
  -19   0   8  0  0.941659   0.530978   -2.466344    0.000000  180.000000   2.466344   2.522160  0.052034    1.072694
  -18   0   8  0  0.895179   0.558547    4.452286    0.000000    0.000000   4.452286   4.401263  0.044180   -1.154895
  -17   0   8  0  0.849087   0.588868   -1.327656    0.000000  180.000000   1.327656   1.280225  0.063815   -0.743268
  -16   0   8  0  0.803448   0.622318   -0.566245    0.000000  180.000000   0.566245   0.620477  0.108976    0.497651
  -15   0   8  0  0.758346   0.659330    4.115279    0.000000    0.000000   4.115279   4.012483  0.041234   -2.492974
  -14   0   8  0  0.713881   0.700396   -1.419453    0.000000  180.000000   1.419453   1.455961  0.050070    0.729134
  -13   0   8  0  0.670181   0.746067  -11.328993    0.000000  180.000000  11.328993  11.159749  0.081487   -2.076951
  -12   0   8  0  0.627406   0.796932    6.723681    0.000000    0.000000   6.723681   6.636747  0.051052   -1.702862
  -11   0   8  0  0.585757   0.853596   -4.240601    0.000000  180.000000   4.240601   4.176438  0.035344   -1.815402
  -10   0   8  0  0.545493   0.916602   -8.364893    0.000000  180.000000   8.364893   8.451053  0.054979    1.567139
   -9   0   8  0  0.506945   0.986300   10.938412    0.000000    0.000000  10.938412  10.822021  0.054979   -2.117017
   -8   0   8  0  0.470534   1.062624    8.520323    0.000000    0.000000   8.520323   8.524686  0.053015    0.082297
   -7   0   8  0  0.436794   1.144705   18.485314    0.000000    0.000000  18.485314  18.487660  0.103086    0.022757
   -6   0   8  0  0.406392   1.230339  -19.017649    0.000000  180.000000  19.017649  19.161153  0.100140    1.433024
   -5   0   8  0  0.380129   1.315342    1.475793    0.000000    0.000000   1.475793   1.489341  0.029453    0.459985
   -4   0   8  0  0.358916   1.393083  -19.633280    0.000000  180.000000  19.633280  19.457646  0.113885   -1.542198
   -3   0   8  0  0.343688   1.454806    3.707796    0.000000    0.000000   3.707796   3.840674  0.031417    4.229537
   -2   0   8  0  0.335263   1.491368   -0.940280    0.000000  180.000000   0.940280   0.931697  0.041234   -0.208136
   -1   0   8  0  0.334154   1.496317    5.282465    0.000000    0.000000   5.282465   5.509678  0.039271    5.785828
    0   0   8  0  0.340434   1.468716    4.336745    0.000000    0.000000   4.336745   4.335484  0.033380   -0.037765
    1   0   8  0  0.353708   1.413594  -20.517175    0.000000  180.000000  20.517175  20.633804  0.124684    0.935392
    2   0   8  0  0.373233   1.339646   16.521350    0.000000    0.000000  16.521350  16.770549  0.095231    2.616780
    3   0   8  0  0.398088   1.256003   -0.883108    0.000000  180.000000   0.883108   1.119215  0.043198    5.465716
    4   0   8  0  0.427346   1.170013    0.550240    0.000000    0.000000   0.550240   0.694109  0.062833    2.289715
    5   0   8  0  0.460166   1.086564   -1.363224    0.000000  180.000000   1.363224   1.455961  0.033380    2.778208
    6   0   8  0  0.495842   1.008385    9.590535    0.000000    0.000000   9.590535   9.538851  0.058906   -0.877389
    7   0   8  0  0.533802   0.936676   -4.388758    0.000000  180.000000   4.388758   4.423843  0.036325    0.965871
    8   0   8  0  0.573593   0.871698   -3.662819    0.000000  180.000000   3.662819   3.673773  0.035344    0.309935
    9   0   8  0  0.614859   0.813195   -3.621085    0.000000  180.000000   3.621085   3.620758  0.036325   -0.008997
   10   0   8  0  0.657322   0.760663    1.788830    0.000000    0.000000   1.788830   1.810379  0.045161    0.477149
   13   0   8  0  0.789940   0.632960    0.625776    0.000000    0.000000   0.625776   0.620477  0.116830   -0.045356
   14   0   8  0  0.835427   0.598496   -1.136002    0.000000  180.000000   1.136002   1.029874  0.079523   -1.334554
   15   0   8  0  0.881392   0.567284    5.425149    0.000000    0.000000   5.425149   5.119917  0.052034   -5.866051
   16   0   8  0  0.927763   0.538931   -2.942898    0.000000  180.000000   2.942898   2.911922  0.055961   -0.553535
   17   0   8  0  0.974481   0.513094    1.164158    0.000000    0.000000   1.164158   1.241936  0.085414    0.910595
   18   0   8  0  1.021500   0.489476    1.216316    0.000000    0.000000   1.216316   1.352875  0.103086    1.324716
   19   0   8  0  1.068779   0.467824   -1.877251    0.000000  180.000000   1.877251   2.195232  0.074614    4.261657
   20   0   8  0  1.116286   0.447914   -2.983202    0.000000  180.000000   2.983202   2.994390  0.053015    0.211035
   21   0   8  0  1.163992   0.429556   -0.146387    0.000000  180.000000   0.146387   0.760870  0.183590    3.347032
   22   0   8  0  1.211874   0.412584    1.328758    0.000000    0.000000   1.328758   1.352875  0.124684    0.193425
  -25   1   8  0  1.230592   0.406309    1.720873    0.006594    0.219531   1.720886   1.613044  0.080505   -1.339574
  -24   1   8  0  1.182840   0.422712   -0.331630    1.683190  101.145911   1.715549   1.862413  0.069705    2.106918
  -23   1   8  0  1.135272   0.440423   -1.300097   -1.663108  231.984289   2.110967   2.302244  0.050070    3.820195
  -22   1   8  0  1.087912   0.459596    0.022625   -0.813439  271.593218   0.813754   1.029874  0.089341    2.419055
  -21   1   8  0  1.040789   0.480405    2.351309   -0.173296  355.784812   2.357687   2.503507  0.046143    3.160166
  -20   1   8  0  0.993936   0.503051   -2.851031   -0.629194  192.445128   2.919634   2.977700  0.035344    1.642916
  -19   1   8  0  0.947393   0.527764   -0.792111   -0.963858  230.586198   1.247583   1.280225  0.059888    0.545049
  -18   1   8  0  0.901209   0.554810    0.930393    2.918331   72.317208   3.063052   3.025807  0.036325   -1.025314
  -17   1   8  0  0.855442   0.584493   -0.591236    1.871492  107.532219   1.962663   1.938990  0.037307   -0.634519
  -16   1   8  0  0.810162   0.617161    3.405144   -3.688664  312.711263   5.020085   4.938290  0.033380   -2.450423
  -15   1   8  0  0.765455   0.653206    1.027846   -1.610462  302.547262   1.910511   1.810379  0.034362   -2.914060
  -14   1   8  0  0.721429   0.693069   -2.228870    5.694909  111.374352   6.115541   6.068304  0.035344   -1.336526
  -13   1   8  0  0.678215   0.737229   -1.022657    3.240206  107.516468   3.397758   3.329173  0.026508   -2.587374
  -12   1   8  0  0.635980   0.786188    2.924503   -6.639283  293.772763   7.254847   7.201263  0.039271   -1.364461
  -11   1   8  0  0.594932   0.840432   -5.785545    1.005200  170.143633   5.872219   5.890604  0.031417    0.585189
  -10   1   8  0  0.555334   0.900359    5.331216   -2.801765  332.276299   6.022604   5.979945  0.028471   -1.498320
   -9   1   8  0  0.517519   0.966148   -3.394227    1.351076  158.294915   3.653243   3.673773  0.020617    0.995787
   -8   1   8  0  0.481907   1.037544    7.470254   -7.619096  314.434850  10.670301  10.732680  0.042216    1.477618
   -7   1   8  0  0.449023   1.113529  -11.692518    9.394040  141.220797  14.998765  15.098599  0.060870    1.640139
   -6   1   8  0  0.419508   1.191872   -9.169590    0.492224  176.927310   9.182792   9.323844  0.039271    3.591797
   -5   1   8  0  0.394121   1.268647   12.266321   -5.952363  334.114528  13.634268  13.698599  0.053015    1.213446
   -4   1   8  0  0.373702   1.337963    2.307005   13.229510   80.108047  13.429155  13.596495  0.054979    3.043720
   -3   1   8  0  0.359102   1.392362   14.636383   -1.833169  352.861028  14.750736  14.862975  0.062833    1.786306
   -2   1   8  0  0.351046   1.424313   -3.460333   -0.920998  194.904237   3.580802   3.647266  0.021599    3.077167
   -1   1   8  0  0.349988   1.428622    2.165469  -11.556806  280.612798  11.757935  12.036467  0.052034    5.352932
    0   1   8  0  0.355988   1.404541  -26.568151   12.696063  154.458369  29.445826  29.779948  0.121739    2.744572
    1   1   8  0  0.368704   1.356103    4.060537  -11.526253  289.406646  12.220576  12.406593  0.052034    3.574943
    2   1   8  0  0.387473   1.290412   -1.487834   -7.204139  258.331051   7.356172   7.418234  0.034362    1.806121
    3   1   8  0  0.411469   1.215158   -1.004685    5.931069   99.614275   6.015561   6.178262  0.029453    5.524065
    4   1   8  0  0.439837   1.136784    6.768290   -1.048720  351.192287   6.849056   7.058907  0.032398    6.477223
    5   1   8  0  0.471790   1.059794    3.250397   -2.613637  321.197316   4.170872   4.290323  0.023562    5.069542
    6   1   8  0  0.506648   0.986878    2.976811    9.472610   72.554434   9.929337   9.934503  0.043198    0.119596
    7   1   8  0  0.543854   0.919364   -0.077926    8.363633   90.533823   8.363996   8.394110  0.039271    0.766839
    8   1   8  0  0.582959   0.857693   -1.896132   -7.780153  256.303231   8.007878   7.878683  0.038289   -3.374214
    9   1   8  0  0.623605   0.801789   -1.311422   -4.432879  253.519686   4.622796   4.573072  0.028471   -1.746474
   10   1   8  0  0.665511   0.751303    2.999583    0.473162    8.964112   3.036673   2.945302  0.024544   -3.722718
   11   1   8  0  0.708452   0.705765   -6.612434    2.025730  162.967469   6.915770   6.773213  0.041234   -3.457246
   12   1   8  0  0.752251   0.664672   -0.300765   -4.756067  266.381532   4.765568   4.656522  0.032398   -3.365779
   13   1   8  0  0.796767   0.627536   -0.570215    1.747166  108.074914   1.837862   1.700421  0.039271   -3.499826
   14   1   8  0  0.841886   0.593905    3.279138    1.389846   22.969421   3.561519   3.343899  0.031417   -6.926901
   17   1   8  0  0.980023   0.510192    2.273393    0.980761   23.335769   2.475925   2.483871  0.042216    0.188220
   18   1   8  0  1.026788   0.486955   -1.375364    1.182362  139.315263   1.813727   1.938990  0.054979    2.278388
   19   1   8  0  1.073835   0.465621   -1.381740   -1.997014  235.320527   2.428430   2.597756  0.044180    3.832695
   20   1   8  0  1.121127   0.445980   -0.920050    0.937862  134.450701   1.313802   1.352875  0.074614    0.523665
   21   1   8  0  1.168636   0.427849    1.529614   -0.173999  353.510283   1.539479   1.671950  0.068724    1.927588
   22   1   8  0  1.216335   0.411071   -0.167562   -1.225025  262.211291   1.236432   1.422581  0.084432    2.204722
  -25   2   8  0  1.243726   0.402018   -0.410566    0.971052  112.918920   1.054280   1.317532  0.113885    2.311557
  -24   2   8  0  1.196498   0.417886   -0.768625   -0.118921  188.795019   0.777770   0.931697  0.123703    1.244332
  -23   2   8  0  1.149495   0.434973    1.503971   -0.383321  345.701294   1.552052   1.862413  0.069705    4.452463
  -22   2   8  0  1.102747   0.453413    0.757784    1.406633   61.687699   1.597765   1.700421  0.062833    1.633789
  -21   2   8  0  1.056285   0.473357   -0.988325    0.087138  174.961389   0.992159   1.202665  0.076578    2.748919
  -20   2   8  0  1.010152   0.494975   -1.041268    1.196853  131.023439   1.586410   1.728892  0.053015    2.687557
  -19   2   8  0  0.964392   0.518461    0.935772   -1.402144  303.718616   1.685728   1.756382  0.049088    1.439315
  -18   2   8  0  0.919063   0.544033   -0.726909   -0.752671  225.997521   1.046379   1.075035  0.066760    0.429239
  -17   2   8  0  0.874230   0.571932    1.359775   -5.438483  284.037774   5.605898   5.545022  0.035344   -1.722403
  -16   2   8  0  0.829976   0.602427   -0.011790   -1.158362  269.416867   1.158422   1.161431  0.053997    0.055728
  -15   2   8  0  0.786396   0.635812   -1.632465    3.593872  114.429249   3.947260   3.914306  0.030435   -1.082755
  -14   2   8  0  0.743611   0.672395   -2.246118    7.438398  106.802353   7.770123   7.630296  0.043198   -3.236916
  -13   2   8  0  0.701765   0.712490    2.218651   -2.798648  308.405918   3.571392   3.526508  0.025526   -1.758371
  -12   2   8  0  0.661036   0.756389    5.259981    1.599771   16.916617   5.497879   5.484152  0.031417   -0.436917
  -11   2   8  0  0.621644   0.804318   -2.489141   -0.771025  197.210660   2.605821   2.634082  0.023562    1.199394
  -10   2   8  0  0.583861   0.856368   -2.249170    1.702340  142.878831   2.820767   2.811782  0.020617   -0.435822
   -9   2   8  0  0.548018   0.912379    3.131272   -0.917001  343.677195   3.262783   3.271249  0.022581    0.374902
   -8   2   8  0  0.514521   0.971777   -5.523234  -12.687000  246.474293  13.837127  13.789904  0.053997   -0.874552
   -7   2   8  0  0.483859   1.033359   -8.896064    9.498219  133.125034  13.013689  13.142919  0.051052    2.531338
   -6   2   8  0  0.456601   1.095047   16.742280   -6.838612  337.781771  18.085092  18.174476  0.070687    1.264505
   -5   2   8  0  0.433392   1.153689   -1.097052    4.243678  104.494459   4.383186   4.335484  0.023562   -2.024495
   -4   2   8  0  0.414911   1.205077   -8.378732  -11.609238  234.180897  14.317037  14.452597  0.055961    2.422409
   -3   2   8  0  0.401811   1.244366   13.563357   22.232515   58.613949  26.043221  26.040396  0.099158   -0.028493
   -2   2   8  0  0.394628   1.267015   -1.364655    2.840166  115.663552   3.151004   3.120057  0.018654   -1.659067
   -1   2   8  0  0.393687   1.270045  -20.213701   -8.368340  202.489234  21.877450  22.073074  0.084432    2.316951
    0   2   8  0  0.399031   1.253036    7.899362   11.716306   56.011384  14.130526  14.162975  0.054979    0.590219
    1   2   8  0  0.410415   1.218280    9.165322   -9.150576  315.046126  12.951300  12.935766  0.053015   -0.293007
    2   2   8  0  0.427356   1.169984   -6.105221   -3.094338  206.877473   6.844607   6.921460  0.032398    2.372111
    3   2   8  0  0.449227   1.113023    7.540138   -6.746864  318.178036  10.117996  10.362554  0.044180    5.535540
    4   2   8  0  0.475347   1.051863   -1.206185    3.932854  107.050498   4.113663   4.234362  0.023562    5.122528
    5   2   8  0  0.505058   0.989986   -5.609726   -0.266324  182.718102   5.616044   5.849370  0.029453    7.921958
    6   2   8  0  0.537764   0.929776    1.429135    7.103259   78.624289   7.245600   7.321039  0.037307    2.022100
    7   2   8  0  0.572953   0.872671   -0.022640   -6.502272  269.800508   6.502312   6.505190  0.034362    0.083765
    8   2   8  0  0.610196   0.819409   -1.708979   -2.592632  236.608430   3.105213   3.166200  0.024544    2.484750
    9   2   8  0  0.649139   0.770251    4.076735    3.450765   40.246352   5.341119   5.277981  0.032398   -1.948788
   10   2   8  0  0.689494   0.725169   -3.704070    6.511390  119.633821   7.491217   7.268023  0.040252   -5.544835
   11   2   8  0  0.731028   0.683969   -0.707334   -1.773894  248.260517   1.909717   1.810379  0.032398   -3.066163
   12   2   8  0  0.773550   0.646371    3.814977   -1.606339  337.165928   4.139369   4.036045  0.031417   -3.288817
   13   2   8  0  0.816906   0.612066   -0.742322    0.742514  134.992582   1.049937   1.161431  0.053997    2.064797
   14   2   8  0  0.860970   0.580740    0.141769   -4.049328  272.005140   4.051809   3.927069  0.031417   -3.970512
   16   2   8  0  0.950828   0.525857   -1.411829   -2.073551  235.750031   2.508561   2.444601  0.039271   -1.628703
   17   2   8  0  0.996466   0.501773   -0.502252    2.849387   99.996656   2.893313   2.759748  0.038289   -3.488354
   18   2   8  0  1.042493   0.479619    0.852608    0.046329    3.110285   0.853865   1.119215  0.086396    3.071331
   19   2   8  0  1.088861   0.459195   -1.058064    0.768058  144.023750   1.307445   1.520758  0.069705    3.060199
   20   2   8  0  1.135528   0.440324    0.943218    1.197124   51.765317   1.524063   1.671950  0.066760    2.215198
   21   2   8  0  1.182458   0.422848    1.259034   -0.679802  331.633669   1.430838   1.552174  0.071669    1.693004
   22   2   8  0  1.229622   0.406629   -0.670833   -0.050398  184.296458   0.672724   0.877700  0.131557    1.558082
  -24   3   8  0  1.218922   0.410198    0.612552   -1.170842  297.617311   1.321397   1.552174  0.083450    2.765443
  -23   3   8  0  1.172818   0.426323    0.720776    2.281811   72.469777   2.392944   2.444601  0.054979    0.939569
  -22   3   8  0  1.127037   0.443641   -2.268359    0.175509  175.575698   2.275139   2.404348  0.046143    2.800187
  -21   3   8  0  1.081620   0.462269   -0.526033    1.090677  115.747974   1.210903   1.489341  0.067742    4.110272
  -20   3   8  0  1.036614   0.482339    0.701419   -0.296519  337.084185   0.761519   0.931697  0.108976    1.561605
  -19   3   8  0  0.992076   0.503994   -1.110533   -1.011638  222.331910   1.502230   1.642497  0.055961    2.506515
  -18   3   8  0  0.948071   0.527386    0.167972   -1.231427  277.767454   1.242830   1.241936  0.061851   -0.014460
  -17   3   8  0  0.904678   0.552683    2.473340   -0.425047  350.248878   2.509597   2.483871  0.037307   -0.689570
  -16   3   8  0  0.861988   0.580055   -1.750288    2.199837  128.507327   2.811190   2.879524  0.031417    2.175070
  -15   3   8  0  0.820111   0.609673    0.392438    1.015785   68.876500   1.088957   1.029874  0.060870   -0.970649
  -14   3   8  0  0.779179   0.641701    3.728536   -0.947550  345.741013   3.847055   3.789622  0.030435   -1.887087
  -13   3   8  0  0.739349   0.676271    1.315882   -4.942283  284.909124   5.114460   5.054138  0.032398   -1.861889
  -12   3   8  0  0.700808   0.713462   -3.294257    2.369959  144.267947   4.058181   3.999720  0.026508   -2.205438
  -11   3   8  0  0.663781   0.753261   -4.579418   -1.559472  198.805724   4.837667   4.799860  0.029453   -1.283633
  -10   3   8  0  0.628535   0.795500    3.076211    5.782857   61.989100   6.550154   6.519917  0.033380   -0.905844
   -9   3   8  0  0.595388   0.839789   -7.477304   -3.939836  207.785013   8.451768   8.479524  0.043198    0.642528
   -8   3   8  0  0.564708   0.885413    2.669902    8.683177   72.908391   9.084379   9.099019  0.042216    0.346792
   -7   3   8  0  0.536920   0.931238    8.657613    0.174517    1.154792   8.659372   8.586537  0.038289   -1.902246
   -6   3   8  0  0.512492   0.975625    0.166673   -8.119236  271.176013   8.120947   8.101544  0.036325   -0.534138
   -5   3   8  0  0.491927   1.016411   -9.250367   -6.533775  215.234555  11.325171  11.305051  0.046143   -0.436042
   -4   3   8  0  0.475725   1.051027    9.951386    2.084048   11.828105  10.167268  10.325247  0.044180    3.575835
   -3   3   8  0  0.464344   1.076788   11.319444   13.521199   50.065187  17.633849  17.512765  0.069705   -1.737079
   -2   3   8  0  0.458143   1.091363  -24.206779  -19.905676  219.431084  31.340135  31.143623  0.120757   -1.627336
   -1   3   8  0  0.457332   1.093298    3.620795    7.628443   64.608927   8.444128   8.759328  0.039271    8.026331
    0   3   8  0  0.461940   1.082391    8.192070    3.291655   21.890754   8.828647   8.943900  0.039271    2.934851
    1   3   8  0  0.471809   1.059752   -4.863013    3.559618  143.796698   6.026589   6.131137  0.032398    3.226965
    2   3   8  0  0.486617   1.027501   -3.308352    1.626841  153.814920   3.686706   3.751333  0.024544    2.633064
    3   3   8  0  0.505933   0.988273    3.249185    4.579566   54.644437   5.615125   5.800281  0.031417    5.893587
    4   3   8  0  0.529262   0.944712   -1.939595   -2.098758  227.257026   2.857764   2.945302  0.021599    4.052895
    5   3   8  0  0.556099   0.899120   -0.162041   -2.606564  266.442691   2.611596   2.616410  0.022581    0.213173
    6   3   8  0  0.585964   0.853295    4.316540   -4.778583  312.091809   6.439516   6.519917  0.034362    2.339818
    7   3   8  0  0.618416   0.808517    1.210419   -7.170609  279.581367   7.272052   7.201263  0.039271   -1.802595
    8   3   8  0  0.653072   0.765613    0.648820    4.049115   80.896462   4.100768   4.059608  0.027489   -1.497309
    9   3   8  0  0.689598   0.725061   -3.439994    5.056150  124.229742   6.115408   6.107574  0.037307   -0.209970
   10   3   8  0  0.727713   0.687085    0.320028    2.415252   82.452104   2.436363   2.322861  0.031417   -3.612780
   11   3   8  0  0.767180   0.651738    0.199912   -2.299145  274.969404   2.307820   2.260028  0.032398   -1.475135
   12   3   8  0  0.807801   0.618964   -1.358995    3.776182  109.793089   4.013280   3.877981  0.034362   -3.937478
   13   3   8  0  0.849411   0.588643   -1.280051   -3.763328  251.214878   3.975068   3.815148  0.036325   -4.402435
   14   3   8  0  0.891870   0.560620    2.022130   -0.328765  350.765443   2.048681   2.059748  0.042216    0.262137
   15   3   8  0  0.935065   0.534722   -1.410391   -0.169795  186.864711   1.420575   1.422581  0.067742    0.029607
   16   3   8  0  0.978896   0.510780    0.428103    0.503775   49.642446   0.661106   0.694109  0.117812    0.280135
   17   3   8  0  1.023282   0.488624    2.909834    0.283345    5.561650   2.923597   3.150491  0.047125    4.814758
   18   3   8  0  1.068155   0.468097   -1.155483   -1.767833  236.830749   2.111960   2.260028  0.051052    2.900344
   19   3   8  0  1.113455   0.449053   -0.048141    0.939782   92.932448   0.941014   1.161431  0.095231    2.314539
   20   3   8  0  1.159132   0.431357    0.193886   -0.415815  294.998627   0.458796   0.760870  0.145302    2.078941
   21   3   8  0  1.205143   0.414888   -0.402766    0.705165  119.733506   0.812083   0.931697  0.134502    0.889313
  -23   4   8  0  1.204712   0.415037    0.530642    0.669040   51.580671   0.853929   1.075035  0.129593    1.706153
  -22   4   8  0  1.160190   0.430964   -1.126012   -2.605195  246.625122   2.838123   2.977700  0.048107    2.901411
  -21   4   8  0  1.116123   0.447979    2.139818    0.596044   15.565124   2.221281   2.464236  0.053015    4.582727
  -20   4   8  0  1.072566   0.466172   -0.908435   -0.822761  222.166842   1.225638   1.388219  0.086396    1.881822
  -19   4   8  0  1.029584   0.485633   -2.135594   -0.245529  186.558488   2.149662   2.424965  0.050070    5.498360
  -18   4   8  0  0.987253   0.506456   -0.666922    1.141450  120.296731   1.322004   1.422581  0.060870    1.652341
  -17   4   8  0  0.945659   0.528732    1.062059    2.204100   64.272628   2.446635   2.444601  0.045161   -0.045049
  -16   4   8  0  0.904904   0.552545   -1.618223   -0.971068  210.967252   1.887226   1.938990  0.042216    1.226187
  -15   4   8  0  0.865107   0.577963    1.624910    1.360502   39.938717   2.119269   2.105891  0.039271   -0.340652
  -14   4   8  0  0.826407   0.605029   -1.277524   -3.203257  248.256887   3.448611   3.512763  0.031417    2.041985
  -13   4   8  0  0.788965   0.633742    3.835763   -2.717861  324.680212   4.701047   4.708556  0.033380    0.224945
  -12   4   8  0  0.752967   0.664039    0.219888    3.119965   85.968592   3.127704   3.104348  0.029453   -0.792978
  -11   4   8  0  0.718633   0.695765   -0.203890   -0.394108  242.645397   0.443726   0.538008  0.080505    1.171144
  -10   4   8  0  0.686211   0.728639    0.247937    1.097098   77.265468   1.124765   1.161431  0.037307    0.982801
   -9   4   8  0  0.655984   0.762213    1.084518    3.173816   71.134291   3.353995   3.329173  0.023562   -1.053476
   -8   4   8  0  0.628271   0.795835   -1.520313   -0.422139  195.518148   1.577832   1.642497  0.023562    2.744405
   -7   4   8  0  0.603416   0.828616  -10.080600   -8.688604  220.758491  13.308280  13.101685  0.067742   -3.049742
   -6   4   8  0  0.581787   0.859421    7.558790    3.814225   26.775868   8.466618   8.445162  0.040252   -0.533031
   -5   4   8  0  0.563756   0.886909   -6.874048    2.869983  157.338979   7.449117   7.425106  0.035344   -0.679341
   -4   4   8  0  0.549675   0.909628    8.498992    3.752976   23.825245   9.290731   9.339552  0.044180    1.105059
   -3   4   8  0  0.539855   0.926174   -0.692314   -4.874408  261.916325   4.923327   5.054138  0.031417    4.163767
   -2   4   8  0  0.534531   0.935400    0.348001   -5.295349  273.759976   5.306772   5.359468  0.031417    1.677331
   -1   4   8  0  0.533836   0.936617    4.613191    3.333963   35.855718   5.691822   5.832680  0.032398    4.347685
    0   4   8  0  0.537789   0.929733    0.822356    4.270588   79.100383   4.349045   4.412062  0.027489    2.292422
    1   4   8  0  0.546289   0.915266    2.237354    1.240599   29.008099   2.558288   2.652735  0.023562    4.008370
    2   4   8  0  0.559129   0.894249   -9.666802   -2.389820  193.886194   9.957826   9.944321  0.048107   -0.280733
    3   4   8  0  0.576018   0.868029    0.698834   -0.805587  310.941123   1.066462   1.075035  0.031417    0.272896
    4   4   8  0  0.596612   0.838065   -1.130512   -2.851903  248.376322   3.067801   3.041515  0.025526   -1.029790
    5   4   8  0  0.620544   0.805745   -0.483161    0.427382  138.505544   0.645058   0.620477  0.061851   -0.397425
    6   4   8  0  0.647443   0.772269   -2.976688   -1.522586  207.089892   3.343492   3.314446  0.027489   -1.056613
    7   4   8  0  0.676954   0.738602    5.710238    2.764127   25.830002   6.344070   6.324545  0.039271   -0.497180
    8   4   8  0  0.708753   0.705464    1.469297    3.476024   67.086484   3.773801   3.751333  0.030435   -0.738253
    9   4   8  0  0.742545   0.673360    0.936327    1.418066   56.563840   1.699300   1.700421  0.037307    0.030057
   10   4   8  0  0.778071   0.642615   -1.002713   -4.455773  257.317606   4.567203   4.552455  0.037307   -0.395310
   11   4   8  0  0.815103   0.613419    1.245337    0.022751    1.046605   1.245545   1.241936  0.053997   -0.066847
   12   4   8  0  0.853446   0.585860   -0.546601   -0.307012  209.321829   0.626921   0.760870  0.088359    1.515961
   13   4   8  0  0.892932   0.559953   -2.716298   -2.881183  226.687274   3.959734   3.840674  0.039271   -3.031775
   14   4   8  0  0.933414   0.535668    0.378840    2.308909   80.682078   2.339783   2.260028  0.045161   -1.765986
   15   4   8  0  0.974769   0.512942   -1.880520    2.865873  123.271964   3.427766   3.387097  0.041234   -0.986296
   16   4   8  0  1.016890   0.491695    1.755785   -0.513038  343.711700   1.829205   2.059748  0.060870    3.787490
   17   4   8  0  1.059686   0.471838   -0.866851   -2.418615  250.281916   2.569266   2.652735  0.049088    1.700385
   18   4   8  0  1.103079   0.453277    1.236911    1.678973   53.620683   2.085402   2.216831  0.053997    2.433995
   19   4   8  0  1.147001   0.435920    0.247122   -0.316301  308.000113   0.401392   0.694109  0.145302    2.014551
   20   4   8  0  1.191392   0.419677    0.199280   -0.683844  286.246737   0.712288   0.931697  0.160028    1.371065
   21   4   8  0  1.236204   0.404464    1.074545    0.635476   30.599679   1.248390   1.352875  0.103086    1.013580
  -23   5   8  0  1.244518   0.401762   -1.230772   -1.754980  234.957914   2.143537   2.216831  0.102104    0.717829
  -22   5   8  0  1.201472   0.416156    1.421566   -0.442353  342.715252   1.488800   1.810379  0.082468    3.899417
  -21   5   8  0  1.158976   0.431415   -0.332420    1.916422   99.840544   1.945039   2.011641  0.066760    0.997630
  -20   5   8  0  1.117091   0.447591   -0.831333    0.343925  157.525003   0.899666   0.877700  0.104067   -0.211077
  -19   5   8  0  1.075889   0.464732    1.262131    0.784743   31.871695   1.486202   1.671950  0.066760    2.782318
  -18   5   8  0  1.035452   0.482881    1.861054    0.118227    3.634939   1.864806   1.913464  0.057924    0.840039
  -17   5   8  0  0.995873   0.502072   -1.004488   -0.842575  219.990273   1.311079   1.489341  0.071669    2.487298
  -16   5   8  0  0.957259   0.522325   -3.016397   -0.817917  195.171337   3.125322   3.135765  0.043198    0.241741
  -15   5   8  0  0.919731   0.543637   -0.758256   -1.907040  248.316795   2.052255   2.082328  0.044180    0.680705
  -14   5   8  0  0.883427   0.565978    0.895182   -3.957181  282.746734   4.057171   4.094951  0.040252    0.938591
  -13   5   8  0  0.848504   0.589272    2.717636    4.939990   61.183490   5.638178   5.545022  0.048107   -1.936449
  -12   5   8  0  0.815140   0.613391   -4.353226    3.135101  144.239367   5.364647   5.323142  0.040252   -1.031097
  -11   5   8  0  0.783535   0.638134    3.799823   -2.532556  326.316824   4.566453   4.583872  0.036325    0.479507
  -10   5   8  0  0.753909   0.663210    0.338971    4.213809   85.400861   4.227421   4.234362  0.031417    0.220956
   -9   5   8  0  0.726505   0.688227    0.721612   -1.424066  296.872546   1.596461   1.642497  0.041234    1.116438
   -8   5   8  0  0.701582   0.712675   -3.530334   -3.063184  220.947372   4.674009   4.635905  0.035344   -1.078094
   -7   5   8  0  0.679415   0.735927    6.504257   -0.861566  352.454418   6.561071   6.549370  0.045161   -0.259095
   -6   5   8  0  0.660280   0.757254   -2.878651    4.174785  124.587534   5.071042   5.195513  0.039271    3.169564
   -5   5   8  0  0.644449   0.775857   -5.227057   -2.435895  204.986301   5.766777   5.758065  0.041234   -0.211265
   -4   5   8  0  0.632168   0.790929    5.602090   -5.275711  316.718594   7.695228   7.780506  0.053015    1.608550
   -3   5   8  0  0.623649   0.801734   -7.349701    1.538480  168.177240   7.508996   7.610660  0.057924    1.755121
   -2   5   8  0  0.619045   0.807696    2.947920    0.660209   12.623527   3.020945   3.025807  0.027489    0.176874
   -1   5   8  0  0.618445   0.808479   -2.044432    5.137731  111.698856   5.529555   5.648107  0.038289    3.096254
    0   5   8  0  0.621861   0.804039    6.716136    0.357640    3.048170   6.725651   6.716270  0.044180   -0.212338
    1   5   8  0  0.629226   0.794627   -0.196016    0.638231  107.072939   0.667653   0.760870  0.044180    2.109942
    2   5   8  0  0.640405   0.780756    0.283054   -1.772491  279.073106   1.794949   1.836887  0.026508    1.582085
    3   5   8  0  0.655202   0.763123    0.259990   -3.013386  274.931170   3.024581   3.057223  0.028471    1.146492
    4   5   8  0  0.673380   0.742523   -0.369285    0.907169  112.149958   0.979452   1.119215  0.043198    3.235410
    5   5   8  0  0.694672   0.719765   -4.060838    0.324149  175.436152   4.073754   3.999720  0.031417   -2.356540
    7   5   8  0  0.745494   0.670696    3.607977    0.298269    4.725859   3.620285   3.725807  0.033380    3.161213
    8   5   8  0  0.774483   0.645592   -2.971057   -0.091581  181.765543   2.972468   2.961992  0.037307   -0.280796
    9   5   8  0  0.805523   0.620715   -2.214068   -1.982816  221.846149   2.972146   2.994390  0.035344    0.629359
   10   5   8  0  0.838384   0.596385    1.236339    0.357056   16.108794   1.286865   1.455961  0.055961    3.021681
   11   5   8  0  0.872861   0.572829    4.904159    1.042014   11.995559   5.013638   4.918654  0.041234   -2.303514
   12   5   8  0  0.908771   0.550194   -2.525387    0.197188  175.535284   2.533074   2.444601  0.041234   -2.145632
   13   5   8  0  0.945949   0.528569    1.643190    0.774414   25.233887   1.816533   1.783871  0.059888   -0.545381
   14   5   8  0  0.984253   0.507999   -1.238295    2.770221  114.084749   3.034386   2.994390  0.045161   -0.885625
   15   5   8  0  1.023556   0.488493   -0.004163   -1.783064  269.866223   1.783069   1.862413  0.067742    1.171268
   16   5   8  0  1.063748   0.470036   -0.425587   -3.524606  263.115021   3.550207   3.620758  0.048107    1.466555
   17   5   8  0  1.104730   0.452599   -0.983678    1.557729  122.271692   1.842319   2.128472  0.065778    4.350242
   18   5   8  0  1.146419   0.436141    0.470904    0.111483   13.319079   0.483920   0.821739  0.146283    2.309345
   19   5   8  0  1.188741   0.420613   -0.628187   -1.062830  239.414728   1.234596   1.352875  0.109958    1.075679
   20   5   8  0  1.231629   0.405967    1.401626    1.010811   35.798008   1.728090   1.520758  0.101122   -2.050317
  -21   6   8  0  1.209290   0.413466   -0.998431    1.747424  119.742489   2.012549   2.036185  0.085414    0.276727
  -20   6   8  0  1.169209   0.427639    2.797738   -1.379625  333.751098   3.119408   3.104348  0.053997   -0.278891
  -19   6   8  0  1.129910   0.442513   -0.558200    0.284856  152.964248   0.626682   0.931697  0.155119    1.966328
  -18   6   8  0  1.091476   0.458095   -1.214599    1.662736  126.147459   2.059112   2.260028  0.070687    2.842324
  -17   6   8  0  1.054003   0.474382   -1.029096    0.071900  176.003396   1.031604   1.280225  0.086396    2.877697
  -16   6   8  0  1.017597   0.491354    1.351244   -2.706846  296.528139   3.025372   3.025807  0.053015    0.008202
  -15   6   8  0  0.982376   0.508970    0.340635    1.816755   79.380539   1.848413   1.888920  0.063815    0.634764
  -14   6   8  0  0.948473   0.527163    1.557767    1.246707   38.670872   1.995224   1.938990  0.066760   -0.842318
  -13   6   8  0  0.916034   0.545831   -1.222631   -0.723859  210.627651   1.420845   1.352875  0.060870   -1.116637
  -12   6   8  0  0.885219   0.564832   -1.494933   -3.456885  246.613886   3.766282   3.776859  0.043198    0.244855
  -11   6   8  0  0.856204   0.583973    0.628785    1.297453   64.143762   1.441789   1.422581  0.060870   -0.315556
  -10   6   8  0  0.829179   0.603006   -1.769983   -2.015991  228.717779   2.682734   2.634082  0.040252   -1.208669
   -9   6   8  0  0.804343   0.621625    2.559530    0.696440   15.221498   2.652588   2.742076  0.037307    2.398682
   -8   6   8  0  0.781906   0.639463    0.073161    4.819181   89.130242   4.819736   4.849931  0.043198    0.698973
   -7   6   8  0  0.762078   0.656100    0.509618   -2.872616  280.059930   2.917470   2.994390  0.035344    2.176342
   -6   6   8  0  0.745070   0.671078   -1.726351    4.875920  109.496839   5.172512   5.259327  0.046143    1.881437
   -5   6   8  0  0.731077   0.683923    2.404746   -3.712695  302.931500   4.423450   4.401263  0.040252   -0.551198
   -4   6   8  0  0.720275   0.694180   -4.470791    2.493500  150.850223   5.119132   5.148388  0.045161    0.647803
   -3   6   8  0  0.712809   0.701450    2.061900   -2.244106  312.577004   3.047531   2.961992  0.032398   -2.640229
   -2   6   8  0  0.708785   0.705433    1.626119   -3.880132  292.738000   4.207099   4.083170  0.057924   -2.139501
   -1   6   8  0  0.708261   0.705955   -1.986332    0.557647  164.318341   2.063125   2.128472  0.041234    1.584768
    0   6   8  0  0.711245   0.702992    3.845766    1.186523   17.146414   4.024644   4.047827  0.048107    0.481907
    1   6   8  0  0.717694   0.696676   -1.146036   -1.682317  235.736336   2.035581   2.011641  0.048107   -0.497636
    2   6   8  0  0.727515   0.687271   -4.257540   -2.822623  213.543193   5.108214   5.139552  0.053015    0.591113
    3   6   8  0  0.740573   0.675152   -0.102498    8.779623   90.668871   8.780221   8.835906  0.084432    0.659520
    4   6   8  0  0.756703   0.660761    2.967198   -0.661243  347.436858   3.039985   3.072932  0.045161    0.729539
    5   6   8  0  0.775711   0.644570   -1.297151   -0.154529  186.793616   1.306323   1.352875  0.067742    0.687201
    6   6   8  0  0.797392   0.627044    2.466796    2.653511   47.088395   3.623010   3.738570  0.053015    2.179734
    7   6   8  0  0.821535   0.608617   -0.776752   -3.766042  258.346070   3.845311   3.914306  0.048107    1.434212
    8   6   8  0  0.847929   0.589672   -1.056753   -5.437719  259.002363   5.539450   5.492988  0.049088   -0.946504
    9   6   8  0  0.876371   0.570535   -1.173798    3.997162  106.365283   4.165946   4.211782  0.044180    1.037486
   10   6   8  0  0.906668   0.551470    2.224381   -1.458417  326.749118   2.659860   2.742076  0.049088    1.674862
   11   6   8  0  0.938640   0.532685    0.471470   -1.588595  286.530051   1.657081   1.810379  0.069705    2.199228
   12   6   8  0  0.972123   0.514338   -0.820023    3.357971  103.723148   3.456647   3.540253  0.052034    1.606764
   13   6   8  0  1.006965   0.496541   -1.804523    1.433452  141.537563   2.304579   2.364096  0.054979    1.082526
   15   6   8  0  1.080198   0.462878    2.307799   -1.957113  319.700615   3.025926   3.104348  0.051052    1.536121
   16   6   8  0  1.118355   0.447085   -1.539121    2.374918  122.946201   2.830041   2.879524  0.056943    0.868997
   17   6   8  0  1.157406   0.432001    0.665130   -0.610539  317.450398   0.902860   1.202665  0.132539    2.262021
   18   6   8  0  1.197262   0.417620    0.520453   -1.235350  292.845692   1.340508   1.352875  0.100140    0.123505
  -19   7   8  0  1.190597   0.419957   -1.713288    0.537817  162.572424   1.795718   1.783871  0.105049   -0.112770
  -17   7   8  0  1.118815   0.446901    0.465929   -0.450649  315.955088   0.648209   0.760870  0.177700    0.633994
  -16   7   8  0  1.084587   0.461005   -0.101832    1.442175   94.038961   1.445765   1.552174  0.080505    1.321767
  -15   7   8  0  1.051612   0.475461   -1.190023    1.993826  120.831035   2.321960   2.404348  0.061851    1.332039
  -14   7   8  0  1.020013   0.490190    0.331518   -1.827124  280.284004   1.856956   2.105891  0.070687    3.521639
  -13   7   8  0  0.989920   0.505091   -1.216627    0.465680  159.054994   1.302704   1.422581  0.098177    1.221026
  -12   7   8  0  0.961476   0.520034    0.979891   -0.660265  326.027328   1.181582   1.241936  0.097195    0.620954
  -10   7   8  0  0.910144   0.549364    0.999182   -1.595361  302.059107   1.882430   1.836887  0.059888   -0.760479
   -9   7   8  0  0.887577   0.563332    3.801728    2.988256   38.168259   4.835577   4.563254  0.050070   -5.438824
   -8   7   8  0  0.867295   0.576505   -2.399116   -5.524990  246.528071   6.023394   5.832680  0.061851   -3.083429
   -7   7   8  0  0.849463   0.588607   -2.268789    2.469503  132.574392   3.353483   3.196634  0.044180   -3.550255
   -6   7   8  0  0.834238   0.599349   -0.798489    3.547344  102.685559   3.636102   3.553016  0.047125   -1.763103
   -5   7   8  0  0.821765   0.608447   -0.573700   -2.239600  255.631971   2.311913   2.322861  0.045161    0.242435
   -4   7   8  0  0.812170   0.615635   -0.572516    2.951131  100.978934   3.006151   3.057223  0.049088    1.040410
   -3   7   8  0  0.805556   0.620689    1.227449   -3.818822  287.818484   4.011238   4.059608  0.053015    0.912376
   -2   7   8  0  0.801997   0.623443    2.102369    1.738802   39.593051   2.728257   2.811782  0.050070    1.668143
   -1   7   8  0  0.801535   0.623803    0.125576    1.624674   85.580238   1.629520   1.756382  0.062833    2.019027
    0   7   8  0  0.804173   0.621757   -0.874218   -0.446361  207.048076   0.981578   1.029874  0.079523    0.607320
    1   7   8  0  0.809882   0.617374   -1.120787   -6.986016  260.885542   7.075350   7.174755  0.092286    1.077145
    2   7   8  0  0.818597   0.610801    1.377741    5.136982   74.986566   5.318530   5.277981  0.064797   -0.625785
    3   7   8  0  0.830225   0.602246    1.436018    1.468808   45.646737   2.054153   2.059748  0.055961    0.099980
    4   7   8  0  0.844644   0.591965   -1.481071   -4.396894  251.384163   4.639639   4.604489  0.060870   -0.577465
    5   7   8  0  0.861714   0.580239    0.058010    3.559812   89.066406   3.560284   3.485274  0.060870   -1.232311
    6   7   8  0  0.881282   0.567355   -0.968197    0.963238  135.147134   1.365735   1.280225  0.090323   -0.946726
    7   7   8  0  0.903186   0.553596   -1.009631   -3.936869  255.616178   4.064270   3.987939  0.056943   -1.340501
    8   7   8  0  0.927258   0.539224   -0.045873    3.241015   90.810904   3.241340   3.211361  0.055961   -0.535719
    9   7   8  0  0.953336   0.524474    0.317834    2.331918   82.238570   2.353478   2.302244  0.062833   -0.815393
   10   7   8  0  0.981260   0.509549    1.937770   -4.491114  293.338633   4.891325   4.769426  0.063815   -1.910209
   11   7   8  0  1.010876   0.494621    0.899281    1.990318   65.685222   2.184049   2.173633  0.064797   -0.160754
   12   7   8  0  1.042040   0.479828   -2.136718   -0.644844  196.793371   2.231903   2.364096  0.064797    2.040123
   14   7   8  0  1.108485   0.451066    1.920119   -1.471208  322.540430   2.418948   2.540814  0.066760    1.825429
   15   7   8  0  1.143526   0.437244   -0.938078    1.543066  121.296728   1.805836   1.613044  0.095231   -2.024458
   16   7   8  0  1.179637   0.423859   -0.562476    0.742996  127.127133   0.931892   1.075035  0.125666    1.139078
  -18   8   8  0  1.222552   0.408980    1.041240    1.606573   57.052214   1.914487   1.913464  0.241515   -0.004232
  -13   8   8  0  1.068846   0.467794   -1.276065   -1.387380  227.393211   1.884984   2.128472  0.104067    2.339709
  -12   8   8  0  1.042558   0.479590   -0.068939    1.254071   93.146527   1.255964   1.422581  0.159046    1.047596
  -11   8   8  0  1.018037   0.491141   -0.805038    0.945904  130.400372   1.242104   1.613044  0.137447    2.698777
  -10   8   8  0  0.995415   0.502303    2.908215   -1.929261  326.440368   3.489951   3.633521  0.093268    1.539324
   -9   8   8  0  0.974824   0.512913   -0.266290    0.761188  109.281635   0.806423   1.119215  0.163955    1.907788
   -8   8   8  0  0.956394   0.522797   -3.684977    0.134185  177.914547   3.687419   3.877981  0.090323    2.109788
   -7   8   8  0  0.940254   0.531771    2.807932    2.253621   38.750216   3.600457   3.526508  0.094250   -0.784607
[truncated: 623,749 more chars]
