# Supplementary material for: The advanced treatment of hydrogen bonding in quantum crystallography
Source: J Appl Crystallogr. 2021 Apr 16;54(Pt 3):718–29. doi: 10.1107/S1600576721001126 (PMC8202034; doi:10.1107/S1600576721001126)
Supplement: Supplementary file 4 [file j-54-00718-sup4.zip › AGA_HAR.fco]

#\#CIF_2.0

# ========================
# Tonto generated CIF file
# ========================

# NOTE: This is an incomplete CIF file
# Manually edit it to pass checkCIF

data_AGA_HAR

_audit_creation_date                2019-8-12
_audit_creation_method              'Tonto 19.05.21 github v. dbec73a'

# ============
# QCr software
# ============

_QCr_software                       'Tonto'
_QCr_software_version               '19.05.21 v. dbec73a'
_QCr_software_platform              'Linux-3.19.0-80-generic'
_QCr_software_build_date            '2019-05-21 16:48'
_QCr_software_website               'https://github.com/dylan-jayatilaka/tonto'

# ========
# Symmetry
# ========

_symmetry_cell_setting              Monoclinic
_symmetry_space_group_name_H-M      'p 1 21 1'
_symmetry_space_group_name_Hall     'p 2yb'
_symmetry_Int_Tables_number         '4'

loop_
    _symmetry_equiv_pos_as_xyz
'+x, +y, +z'
'-x, +y+1/2, -z'

# =========
# Unit cell
# =========

_cell_measurement_temperature  92(2)

_cell_length_a                     10.224(6)
_cell_length_b                      4.804(3)
_cell_length_c                     11.987(7)
_cell_angle_alpha               90.000000(0)
_cell_angle_beta                 101.419(13)
_cell_angle_gamma               90.000000(0)
_cell_volume                        577.1(6)

_cell_formula_units_Z               2.000000

_exptl_crystal_F_squared_000         63504.0000


# ======================
# XD fco reflection data
# ======================

# . checkCIF also accepts this as fcf format

_shelx_refln_list_code              4

_reflns_d_resolution_high           0.4015
_reflns_d_resolution_low            11.7497
_reflns_limit_h_max                 24
_reflns_limit_h_min                 -25
_reflns_limit_k_max                 10
_reflns_limit_k_min                 0
_reflns_limit_l_max                 29
_reflns_limit_l_min                 0

# NOTE: F_squared_meas is scaled to F_squared_calc
#       and so it is on an absolute scale
_reflns_tonto_F_scale_factor        1.0186

loop_
    _refln_index_h
    _refln_index_k
    _refln_index_l
    _refln_F_squared_calc
    _refln_F_squared_meas
    _refln_F_squared_sigma
    _refln_observed_status
   1   0   0     1618.03     1627.46     20.52 o
   2   0   0     2914.32     2896.33     36.35 o
   3   0   0      143.36      159.53      2.13 o
   4   0   0       17.63       17.93      0.26 o
   5   0   0     1028.02     1035.58     11.88 o
   6   0   0        3.73        3.76      0.11 o
   7   0   0      323.90      319.90      4.18 o
   8   0   0      142.83      144.57      1.65 o
   9   0   0       68.97       70.36      0.91 o
  11   0   0       17.57       18.60      0.32 o
  12   0   0        0.93        0.87      0.13 o
  13   0   0        3.66        3.76      0.14 o
  14   0   0        2.94        2.99      0.16 o
  15   0   0        0.84        0.48      0.16 o
  16   0   0       21.97       20.53      0.43 o
  17   0   0        3.67        3.37      0.22 o
  19   0   0        2.72        2.60      0.26 o
  20   0   0       19.37       19.09      0.46 o
  21   0   0        1.50        1.64      0.23 o
  22   0   0        0.64        0.87      0.27 o
  24   0   0        2.64        2.89      0.44 o
   1   1   0     4858.96     4608.41     58.25 o
   2   1   0      684.37      685.33      6.27 o
   3   1   0      690.09      682.81      7.64 o
   4   1   0      438.19      435.57      3.40 o
   5   1   0      220.14      221.49      1.84 o
   6   1   0      277.00      281.55      2.37 o
   7   1   0      123.42      123.75      1.09 o
   8   1   0       15.75       16.10      0.18 o
   9   1   0       45.74       46.17      0.44 o
  10   1   0        8.95        9.54      0.13 o
  11   1   0       24.37       24.86      0.28 o
  12   1   0        3.81        4.05      0.11 o
  13   1   0       14.48       14.56      0.20 o
  14   1   0       19.47       18.89      0.27 o
  15   1   0        5.49        5.49      0.16 o
  16   1   0        0.26        0.48      0.12 o
  17   1   0       10.12        9.16      0.20 o
  18   1   0       10.22        9.93      0.21 o
  19   1   0        5.24        5.01      0.19 o
  20   1   0        9.95       10.02      0.25 o
  21   1   0        1.62        2.31      0.16 o
  22   1   0        4.03        4.63      0.20 o
  23   1   0        1.42        2.12      0.22 o
  24   1   0        1.52        1.93      0.22 o
   0   2   0      134.51      134.94      1.62 o
   1   2   0     1158.61     1111.35     14.99 o
   2   2   0      440.89      431.04      3.42 o
   3   2   0      269.74      275.19      2.38 o
   4   2   0       27.29       27.86      0.28 o
   5   2   0      408.38      406.96      3.45 o
   6   2   0        2.84        2.89      0.07 o
   7   2   0       45.93       47.14      0.43 o
   8   2   0       31.31       32.67      0.33 o
   9   2   0       14.62       15.62      0.19 o
  10   2   0      203.73      201.34      1.70 o
  11   2   0       10.06       10.89      0.17 o
  12   2   0       16.28       16.00      0.22 o
  13   2   0       33.90       32.96      0.42 o
  14   2   0       10.79       10.31      0.20 o
  15   2   0        5.90        5.59      0.15 o
  16   2   0        6.63        6.17      0.18 o
  17   2   0        5.80        5.88      0.17 o
  18   2   0        9.58        9.44      0.21 o
  19   2   0       10.82       10.80      0.26 o
  20   2   0        1.16        1.64      0.17 o
  21   2   0       10.98       10.99      0.25 o
  22   2   0        0.81        0.96      0.20 o
  23   2   0        5.11        5.59      0.25 o
  24   2   0        1.72        2.31      0.23 o
   1   3   0      266.55      258.99      3.10 o
   2   3   0       63.73       63.43      0.73 o
   3   3   0      151.66      145.44      1.40 o
   4   3   0      437.04      438.08      3.66 o
   5   3   0       89.38       91.67      0.81 o
   6   3   0       95.45       98.79      0.92 o
   7   3   0       49.36       50.89      0.48 o
   8   3   0        5.05        5.59      0.11 o
   9   3   0        9.07        9.83      0.14 o
  10   3   0       13.40       13.98      0.19 o
  11   3   0        4.19        4.34      0.11 o
  12   3   0       11.25       10.80      0.18 o
  13   3   0        1.48        1.64      0.12 o
  14   3   0       49.93       47.72      0.58 o
  15   3   0        8.13        8.58      0.20 o
  16   3   0        7.75        7.62      0.20 o
  17   3   0       29.01       27.09      0.39 o
  18   3   0        9.79        9.73      0.23 o
  19   3   0        4.75        4.91      0.20 o
  20   3   0        3.62        4.15      0.19 o
  21   3   0        1.63        2.31      0.22 o
  22   3   0        4.52        5.59      0.25 o
  23   3   0        1.31        1.54      0.25 o
  24   3   0        1.60        1.74      0.35 o
   0   4   0      154.04      143.32      2.89 o
   1   4   0        3.95        3.86      0.09 o
   2   4   0      105.52      101.01      1.28 o
   3   4   0      236.99      232.59      2.78 o
   4   4   0       48.31       49.34      0.54 o
   5   4   0       24.21       25.45      0.31 o
   6   4   0      165.76      166.85      1.52 o
   7   4   0       43.01       43.37      0.48 o
   8   4   0       30.03       29.40      0.36 o
   9   4   0       47.66       48.67      0.62 o
  10   4   0       17.89       18.21      0.27 o
  11   4   0       16.72       16.19      0.25 o
  12   4   0       31.48       30.45      0.42 o
  13   4   0       44.69       43.85      0.59 o
  14   4   0       27.72       26.70      0.40 o
  15   4   0       12.48       12.24      0.26 o
  16   4   0       19.56       18.80      0.32 o
  17   4   0        6.73        7.04      0.24 o
  18   4   0        0.81        0.96      0.19 o
  19   4   0        2.48        2.89      0.22 o
  20   4   0        4.96        5.78      0.26 o
  21   4   0        1.18        1.45      0.21 o
  22   4   0        3.45        4.24      0.25 o
  23   4   0        4.07        5.01      0.36 o
   1   5   0      106.13       94.56      1.58 o
   2   5   0       80.85       73.36      1.18 o
   3   5   0       11.84       10.89      0.26 o
   4   5   0      210.55      194.71      2.58 o
   5   5   0       83.83       81.07      1.17 o
   6   5   0       45.47       42.89      0.63 o
   7   5   0        7.38        6.94      0.14 o
   8   5   0       29.76       30.08      0.42 o
   9   5   0       20.20       19.47      0.29 o
  10   5   0       17.61       17.83      0.31 o
  11   5   0        7.07        7.52      0.21 o
  12   5   0        8.71        9.16      0.22 o
  13   5   0        9.85       10.02      0.23 o
  14   5   0        3.04        2.99      0.15 o
  15   5   0       17.72       17.64      0.34 o
  16   5   0        3.32        3.28      0.20 o
  17   5   0        1.42        1.45      0.17 o
  18   5   0        1.96        2.12      0.24 o
  19   5   0        0.29        0.68      0.22 o
  20   5   0        2.41        2.80      0.26 o
  21   5   0        0.93        1.74      0.32 o
  22   5   0        0.88        1.64      0.33 o
   0   6   0       73.84       66.22      4.30 o
   1   6   0       43.84       38.37      1.51 o
   2   6   0        3.71        2.99      0.14 o
   3   6   0       13.19       12.92      0.35 o
   4   6   0       20.72       19.28      0.48 o
   5   6   0        4.99        5.11      0.20 o
   6   6   0       23.23       23.04      0.56 o
   7   6   0       22.70       22.07      0.49 o
   8   6   0        2.68        2.80      0.15 o
   9   6   0        1.25        1.35      0.16 o
  10   6   0       12.33       12.05      0.35 o
  11   6   0        0.55        0.58      0.15 o
  12   6   0        8.33        8.39      0.28 o
  13   6   0        8.88        8.48      0.26 o
  14   6   0       11.23       11.67      0.33 o
  15   6   0        1.66        1.74      0.23 o
  16   6   0        5.66        6.27      0.32 o
  17   6   0        1.25        2.02      0.25 o
  18   6   0        0.93        1.16      0.26 o
  19   6   0        0.18        0.68      0.28 o
  21   6   0        6.61        5.78      0.38 o
   1   7   0       36.22       36.15      2.36 o
   2   7   0        6.69        8.39      0.65 o
   3   7   0       21.40       22.84      1.56 o
   4   7   0       51.03       43.67      1.13 o
   5   7   0       26.68       24.00      0.66 o
   6   7   0       30.99       28.72      0.79 o
   7   7   0        7.62        7.52      0.33 o
   8   7   0       16.88       16.29      0.46 o
   9   7   0        2.46        2.89      0.20 o
  10   7   0        4.81        4.91      0.26 o
  11   7   0        5.95        5.98      0.27 o
  12   7   0        1.01        1.45      0.27 o
  13   7   0        0.68        1.35      0.27 o
  14   7   0        7.12        7.13      0.34 o
  15   7   0        4.98        5.21      0.33 o
  16   7   0        1.72        2.12      0.29 o
  17   7   0        0.71        1.45      0.28 o
  19   7   0        4.95        5.11      0.37 o
  20   7   0        3.65        4.15      0.79 o
   2   8   0       27.48       22.07      1.37 o
   3   8   0        1.17        0.96      0.33 o
   4   8   0        6.84        7.71      0.67 o
   5   8   0        6.76        6.65      0.53 o
   6   8   0        5.28        5.69      0.46 o
   7   8   0       12.57       12.15      0.71 o
   9   8   0       16.75       13.79      0.56 o
  10   8   0        5.47        4.53      0.34 o
  12   8   0        2.90        3.08      0.31 o
  14   8   0        5.40        5.40      0.36 o
  15   8   0        1.23        1.45      0.35 o
   6   9   0        2.00        2.99      0.52 o
   7   9   0        6.95        7.81      0.72 o
   8   9   0        5.76        7.04      0.86 o
   9   9   0        5.28        5.21      0.68 o
  11   9   0        4.78        4.91      0.60 o
  10  10   0        1.11        1.35      0.56 o
 -23   0   1        3.26        3.95      0.33 o
 -21   0   1        2.68        2.80      0.27 o
 -20   0   1        0.94        1.35      0.24 o
 -18   0   1        1.93        1.93      0.19 o
 -17   0   1       23.87       22.75      0.49 o
 -16   0   1       15.00       14.65      0.35 o
 -15   0   1        9.92       10.41      0.26 o
 -14   0   1        0.48        0.48      0.13 o
 -13   0   1       17.53       17.25      0.33 o
 -12   0   1      144.83      144.48      2.08 o
 -11   0   1      131.20      129.74      1.61 o
 -10   0   1       43.92       46.26      0.68 o
  -9   0   1      109.90      111.61      1.45 o
  -8   0   1        6.95        7.13      0.15 o
  -7   0   1       26.59       25.93      0.39 o
  -6   0   1      191.77      195.75      2.31 o
  -5   0   1       34.71       36.43      0.49 o
  -4   0   1      224.38      225.84      2.48 o
  -3   0   1      336.66      340.16      4.38 o
  -2   0   1      410.60      434.71      5.53 o
  -1   0   1      100.75      109.69      1.28 o
   0   0   1      278.50      289.08      3.64 o
   1   0   1      276.48      293.03      3.73 o
   2   0   1       23.01       23.81      0.45 o
   3   0   1       90.33       95.71      1.44 o
   4   0   1       15.95       15.62      0.35 o
   5   0   1      228.14      238.74      2.73 o
   6   0   1        2.04        2.60      0.09 o
   7   0   1       15.09       15.23      0.25 o
   8   0   1        3.14        2.99      0.12 o
   9   0   1      106.85      115.65      1.58 o
  11   0   1        1.87        1.93      0.13 o
  12   0   1        2.70        2.89      0.14 o
  13   0   1       34.34       34.22      0.55 o
  15   0   1      108.36      103.61      1.62 o
  16   0   1        0.50        0.58      0.16 o
  17   0   1        5.06        4.91      0.23 o
  18   0   1        0.56        0.58      0.18 o
  19   0   1       19.24       18.70      0.48 o
  20   0   1        8.85        9.44      0.34 o
  21   0   1        0.49        0.68      0.23 o
  22   0   1        0.76        1.16      0.28 o
  23   0   1        0.50        1.25      0.31 o
  24   0   1        0.70        0.77      0.35 o
 -25   1   1        0.80        1.25      0.28 o
 -24   1   1        0.88        1.35      0.25 o
 -23   1   1        0.24        0.48      0.18 o
 -22   1   1        3.28        3.66      0.20 o
 -21   1   1        0.24        0.48      0.16 o
 -20   1   1        2.52        2.50      0.17 o
 -19   1   1        9.33        9.64      0.23 o
 -18   1   1       11.25       10.99      0.22 o
 -17   1   1        8.53        8.48      0.19 o
 -16   1   1        7.37        7.33      0.19 o
 -15   1   1        1.03        1.16      0.12 o
 -14   1   1       44.28       44.73      0.49 o
 -13   1   1        4.61        4.63      0.11 o
 -12   1   1       14.30       14.46      0.19 o
 -11   1   1       41.11       42.02      0.42 o
 -10   1   1       91.64       93.21      0.83 o
  -9   1   1       55.13       57.06      0.55 o
  -8   1   1      229.40      232.86      1.86 o
  -7   1   1      209.84      211.58      1.80 o
  -6   1   1      302.11      300.81      2.45 o
  -5   1   1      282.33      290.98      2.31 o
  -4   1   1       90.10       99.08      0.80 o
  -3   1   1     1525.96     1528.19     17.04 o
  -2   1   1      682.68      694.10      6.21 o
  -1   1   1     1680.29     1674.93     15.75 o
   0   1   1      374.24      364.52      3.34 o
   1   1   1     1027.97     1038.93      9.24 o
   2   1   1     4797.84     4566.25     40.60 o
   3   1   1      545.39      536.29      4.14 o
   4   1   1      949.19      971.39      8.02 o
   5   1   1       48.53       49.83      0.46 o
   6   1   1        9.48        9.35      0.13 o
   7   1   1       38.39       39.23      0.38 o
   8   1   1       39.30       40.77      0.39 o
   9   1   1        0.45        0.38      0.06 o
  10   1   1        3.95        4.15      0.10 o
  11   1   1        6.81        7.04      0.14 o
  12   1   1       20.75       20.82      0.27 o
  13   1   1       26.85       26.12      0.33 o
  14   1   1       66.57       63.33      0.72 o
  15   1   1        2.74        2.60      0.13 o
  16   1   1       10.09       10.02      0.21 o
  17   1   1        9.65        8.87      0.20 o
  18   1   1       17.01       16.29      0.28 o
  19   1   1        2.97        3.28      0.18 o
  20   1   1        5.67        6.17      0.23 o
  21   1   1        4.02        4.53      0.19 o
  22   1   1        3.21        3.76      0.19 o
  23   1   1        2.97        3.95      0.26 o
  24   1   1        0.57        1.16      0.24 o
 -24   2   1        0.41        0.58      0.20 o
 -23   2   1        0.27        1.06      0.25 o
 -22   2   1       12.50       13.11      0.28 o
 -21   2   1        1.45        1.74      0.18 o
 -20   2   1        1.92        2.60      0.20 o
 -19   2   1        5.04        5.11      0.19 o
 -18   2   1        6.95        6.56      0.18 o
 -17   2   1       14.87       13.68      0.24 o
 -16   2   1        6.40        6.56      0.18 o
 -15   2   1       16.76       16.67      0.26 o
 -14   2   1        2.56        2.60      0.12 o
 -13   2   1        2.54        2.60      0.10 o
 -12   2   1       50.57       51.08      0.56 o
 -11   2   1        2.43        2.60      0.09 o
 -10   2   1       31.55       31.43      0.34 o
  -9   2   1       56.34       57.83      0.55 o
  -8   2   1       57.94       59.76      0.56 o
  -7   2   1        6.23        6.17      0.10 o
  -6   2   1      120.89      119.34      1.05 o
  -5   2   1       45.62       46.26      0.43 o
  -4   2   1       82.27       82.51      0.70 o
  -3   2   1       53.27       53.89      0.48 o
  -2   2   1     1037.90     1019.09      8.71 o
  -1   2   1       63.36       63.52      0.56 o
   0   2   1      108.16      107.00      1.16 o
   1   2   1      246.90      240.10      2.74 o
   2   2   1       90.51       93.31      0.82 o
   3   2   1      197.36      202.21      1.73 o
   4   2   1       16.04       16.19      0.17 o
   5   2   1       67.96       69.79      0.64 o
   6   2   1      259.39      260.06      2.15 o
   7   2   1       58.92       60.83      0.57 o
   8   2   1      180.14      182.76      1.54 o
   9   2   1       34.83       36.43      0.37 o
  10   2   1       16.37       16.77      0.21 o
  11   2   1       39.32       39.32      0.44 o
  12   2   1        5.94        5.88      0.12 o
  13   2   1        7.11        6.46      0.13 o
  14   2   1       35.04       33.64      0.42 o
  15   2   1       11.40       11.28      0.21 o
  16   2   1        4.07        4.24      0.15 o
  17   2   1        2.02        1.93      0.14 o
  18   2   1        7.69        7.42      0.20 o
  19   2   1        6.90        6.94      0.22 o
  20   2   1       10.69       11.08      0.26 o
  21   2   1        2.42        2.80      0.20 o
  22   2   1        0.17        0.68      0.23 o
  23   2   1        0.79        0.96      0.21 o
  24   2   1        0.91        1.54      0.25 o
 -24   3   1        0.00        0.68      0.32 o
 -23   3   1        6.84        6.94      0.27 o
 -22   3   1        0.87        1.16      0.19 o
 -21   3   1        4.78        5.11      0.25 o
 -20   3   1        5.15        5.40      0.27 o
 -19   3   1        2.00        2.31      0.20 o
 -18   3   1        3.12        2.99      0.17 o
 -17   3   1       15.00       14.46      0.27 o
 -16   3   1       20.61       19.67      0.30 o
 -15   3   1        3.72        3.66      0.14 o
 -14   3   1        2.93        2.89      0.13 o
 -13   3   1       46.53       46.56      0.59 o
 -12   3   1       22.19       22.65      0.29 o
 -11   3   1       56.06       57.06      0.64 o
 -10   3   1      105.73      105.84      0.99 o
  -8   3   1      141.48      141.21      1.14 o
  -7   3   1       29.39       29.21      0.30 o
  -6   3   1       43.37       44.15      0.44 o
  -5   3   1        4.43        4.43      0.08 o
  -4   3   1       47.65       48.29      0.48 o
  -3   3   1       38.40       38.07      0.41 o
  -2   3   1      169.05      166.65      1.62 o
  -1   3   1       89.67       87.91      0.85 o
   0   3   1      153.38      154.22      1.80 o
   1   3   1       39.20       39.32      0.58 o
   2   3   1       49.75       48.67      0.64 o
   3   3   1      420.91      413.41      3.79 o
   4   3   1       27.11       28.53      0.29 o
   5   3   1      439.30      431.89      3.63 o
   6   3   1      139.86      144.19      1.30 o
   7   3   1      157.72      161.64      1.37 o
   8   3   1       31.78       33.54      0.36 o
   9   3   1       15.52       16.19      0.21 o
  10   3   1      101.38      100.24      1.04 o
  11   3   1        9.69        9.54      0.15 o
  12   3   1       11.33       10.70      0.17 o
  13   3   1       27.62       26.99      0.38 o
  14   3   1        7.07        7.23      0.16 o
  15   3   1        6.97        6.94      0.18 o
  16   3   1        0.65        0.77      0.13 o
  17   3   1        5.78        5.69      0.18 o
  18   3   1        4.44        4.43      0.21 o
  19   3   1       10.65       11.47      0.29 o
  20   3   1        4.37        5.30      0.21 o
  21   3   1        1.52        2.02      0.19 o
  22   3   1        0.95        1.25      0.21 o
  23   3   1        0.42        0.58      0.23 o
 -23   4   1        4.14        4.63      0.33 o
 -22   4   1        3.20        3.66      0.25 o
 -21   4   1        1.00        1.06      0.20 o
 -19   4   1        3.40        4.34      0.23 o
 -18   4   1        6.80        6.75      0.24 o
 -17   4   1       10.79       10.60      0.27 o
 -16   4   1        8.00        8.09      0.21 o
 -15   4   1       11.70       11.57      0.25 o
 -14   4   1        8.30        8.48      0.20 o
 -13   4   1        5.66        5.49      0.17 o
 -12   4   1        0.49        0.48      0.13 o
 -11   4   1       35.21       34.32      0.45 o
 -10   4   1        6.30        6.56      0.14 o
  -9   4   1       55.20       55.51      0.69 o
  -8   4   1        9.16        9.73      0.15 o
  -7   4   1        6.63        7.04      0.11 o
  -6   4   1       19.15       19.28      0.24 o
  -5   4   1        2.56        2.31      0.07 o
  -4   4   1       18.87       18.89      0.25 o
  -3   4   1       86.20       85.00      0.96 o
  -2   4   1       99.01       97.74      1.18 o
  -1   4   1      213.81      204.14      2.13 o
   0   4   1       66.95       65.16      0.90 o
   1   4   1      148.95      141.00      1.77 o
   2   4   1       44.73       44.82      0.68 o
   3   4   1      241.98      236.25      2.99 o
   4   4   1      280.06      275.29      2.87 o
   5   4   1        0.69        0.68      0.06 o
   6   4   1      130.38      128.58      1.25 o
   7   4   1        0.92        0.96      0.07 o
   8   4   1        1.39        1.74      0.09 o
   9   4   1       59.59       58.79      0.71 o
  10   4   1       10.27       10.70      0.19 o
  11   4   1       55.97       53.60      0.65 o
  12   4   1        2.38        2.41      0.12 o
  13   4   1        8.31        8.00      0.20 o
  14   4   1        8.47        8.48      0.20 o
  15   4   1        3.89        3.86      0.17 o
  16   4   1        5.06        4.91      0.18 o
  17   4   1        3.44        3.95      0.19 o
  18   4   1        7.98        8.58      0.26 o
  19   4   1        0.65        0.96      0.19 o
  20   4   1        0.86        1.45      0.22 o
  21   4   1        1.06        1.64      0.22 o
  22   4   1        0.86        1.45      0.28 o
 -22   5   1        1.55        1.83      0.35 o
 -21   5   1        0.16        0.58      0.27 o
 -20   5   1        3.34        3.86      0.23 o
 -19   5   1        1.99        2.22      0.21 o
 -18   5   1       10.68       11.18      0.32 o
 -17   5   1        2.14        2.41      0.20 o
 -16   5   1       14.49       14.07      0.32 o
 -15   5   1       12.90       13.01      0.29 o
 -14   5   1        3.38        3.57      0.16 o
 -13   5   1        4.44        4.34      0.17 o
 -12   5   1        5.72        5.78      0.18 o
 -11   5   1       10.43       10.41      0.21 o
 -10   5   1       13.18       13.20      0.25 o
  -9   5   1        9.65        9.73      0.18 o
  -8   5   1       29.76       29.40      0.45 o
  -7   5   1       10.77       10.31      0.18 o
  -6   5   1        4.41        4.53      0.13 o
  -5   5   1       40.65       40.49      0.61 o
  -4   5   1       82.99       81.83      1.15 o
  -3   5   1       22.47       22.84      0.42 o
  -2   5   1      151.48      145.25      2.32 o
  -1   5   1        9.04        8.09      0.20 o
   0   5   1       81.80       73.64      1.45 o
   1   5   1       22.18       21.78      0.44 o
   2   5   1       68.60       62.94      1.11 o
   3   5   1       18.70       17.54      0.34 o
   4   5   1       33.28       32.67      0.56 o
   5   5   1       61.53       57.16      0.92 o
   6   5   1       19.51       19.67      0.32 o
   7   5   1       18.07       18.12      0.27 o
   8   5   1       20.71       20.72      0.31 o
   9   5   1        3.65        3.37      0.12 o
  10   5   1       12.46       12.53      0.24 o
  11   5   1       34.90       34.79      0.53 o
  12   5   1       30.09       29.40      0.46 o
  13   5   1        1.07        0.96      0.13 o
  14   5   1        5.52        5.40      0.18 o
  15   5   1        5.59        5.88      0.21 o
  16   5   1        4.47        4.63      0.22 o
  17   5   1        0.53        0.68      0.19 o
  18   5   1        0.98        1.16      0.22 o
  19   5   1        4.19        4.82      0.26 o
  20   5   1        0.16        0.58      0.25 o
 -19   6   1        0.76        1.06      0.29 o
 -18   6   1        1.09        1.45      0.24 o
 -17   6   1        2.30        2.41      0.25 o
 -16   6   1        5.55        5.59      0.29 o
 -15   6   1        4.94        5.49      0.25 o
 -14   6   1        0.55        0.87      0.17 o
 -13   6   1        4.29        4.43      0.20 o
 -12   6   1        1.29        1.45      0.17 o
 -11   6   1        2.84        3.28      0.19 o
  -9   6   1       10.55       10.99      0.30 o
  -8   6   1        3.04        2.99      0.17 o
  -7   6   1        7.94        7.91      0.22 o
  -6   6   1       52.66       49.63      1.11 o
  -5   6   1       43.44       40.77      0.83 o
  -4   6   1       15.91       15.32      0.38 o
  -3   6   1       92.24       82.11      1.89 o
  -2   6   1      103.87       99.38      3.29 o
   0   6   1       28.77       24.68      0.99 o
   1   6   1       21.35       17.25      0.42 o
   2   6   1       19.74       17.25      0.43 o
   3   6   1        5.79        5.78      0.21 o
   4   6   1       58.33       54.46      1.13 o
   5   6   1        4.04        3.86      0.17 o
   6   6   1       20.12       19.47      0.42 o
   7   6   1        0.91        1.25      0.15 o
   8   6   1       15.03       15.42      0.36 o
   9   6   1        1.36        1.54      0.16 o
  10   6   1        1.33        1.64      0.17 o
  11   6   1        7.21        7.33      0.29 o
  12   6   1       15.12       15.23      0.36 o
  13   6   1        2.14        2.41      0.22 o
  14   6   1        7.67        8.19      0.30 o
  15   6   1        8.29        8.87      0.32 o
  16   6   1        3.25        3.76      0.24 o
  17   6   1        4.45        4.53      0.29 o
  18   6   1        1.14        1.35      0.24 o
  19   6   1        1.19        1.25      0.25 o
  20   6   1        0.18        0.68      0.28 o
  21   6   1        1.12        1.54      0.36 o
 -20   7   1        1.39        1.64      0.78 o
 -18   7   1        1.39        1.25      0.27 o
 -17   7   1        1.12        1.54      0.30 o
 -16   7   1        2.72        3.18      0.30 o
 -15   7   1        2.70        3.08      0.32 o
 -14   7   1        0.56        0.77      0.26 o
 -13   7   1        3.00        3.86      0.29 o
 -12   7   1        0.87        1.54      0.26 o
 -11   7   1        0.70        1.06      0.20 o
 -10   7   1       34.86       35.08      0.80 o
  -9   7   1        0.87        1.16      0.18 o
  -8   7   1        8.79        8.09      0.31 o
  -7   7   1       11.11       10.12      0.34 o
  -6   7   1        7.02        6.65      0.32 o
  -5   7   1       19.17       16.48      0.48 o
  -4   7   1       64.23       44.24      1.46 o
  -3   7   1        7.78        7.71      0.63 o
  -2   7   1        9.03       10.22      0.75 o
   0   7   1       12.70       12.34      0.85 o
   1   7   1       14.16       14.26      1.00 o
   3   7   1        5.06        3.95      0.20 o
   4   7   1        3.66        3.57      0.23 o
   5   7   1       15.14       13.20      0.42 o
   6   7   1        6.60        5.98      0.27 o
   7   7   1       15.42       14.94      0.47 o
   8   7   1       10.64       10.41      0.35 o
   9   7   1        3.00        2.99      0.23 o
  10   7   1        3.79        3.28      0.24 o
  11   7   1        1.99        2.22      0.20 o
  12   7   1        9.27        9.44      0.39 o
  13   7   1       14.26       14.36      0.48 o
  14   7   1        5.61        6.07      0.38 o
  15   7   1        3.32        3.66      0.28 o
  16   7   1        6.88        7.91      0.39 o
  17   7   1        0.32        0.87      0.27 o
  18   7   1        1.54        1.83      0.33 o
  19   7   1        0.64        0.68      0.30 o
 -18   8   1        0.23        2.22      0.64 o
 -17   8   1        1.42        1.74      0.60 o
 -16   8   1        0.92        2.02      0.43 o
 -15   8   1        1.38        1.25      0.33 o
 -14   8   1        8.22        7.62      0.38 o
 -12   8   1        7.88        7.13      0.38 o
 -11   8   1        2.46        2.50      0.35 o
 -10   8   1        3.73        3.08      0.32 o
  -9   8   1       18.95       15.42      0.58 o
  -8   8   1        1.65        1.54      0.27 o
  -7   8   1       17.56       17.16      0.87 o
  -6   8   1       30.49       28.63      1.24 o
  -5   8   1       19.46       20.91      1.39 o
  -4   8   1       10.07        9.83      0.72 o
   1   8   1       15.51       16.58      1.08 o
   2   8   1        3.61        4.15      0.42 o
   3   8   1        3.19        3.57      0.45 o
   4   8   1        8.42       10.22      0.80 o
   5   8   1        6.03        7.23      0.55 o
   6   8   1       10.13       11.18      0.68 o
   7   8   1        9.15        7.62      0.37 o
   8   8   1        4.35        3.95      0.32 o
   9   8   1       13.87       12.15      0.50 o
  10   8   1        0.90        0.77      0.28 o
  11   8   1        6.01        4.82      0.36 o
  12   8   1        1.11        1.06      0.33 o
  13   8   1        7.71        7.33      0.40 o
  14   8   1        2.42        2.60      0.34 o
  16   8   1        1.39        1.35      0.39 o
 -13   9   1        2.83        3.76      0.69 o
 -12   9   1        2.44        2.41      0.57 o
 -11   9   1        3.90        3.37      0.56 o
 -10   9   1        2.55        4.05      0.72 o
  -9   9   1        1.21        1.54      0.65 o
  -8   9   1        4.57        6.75      0.82 o
  -7   9   1        4.51        5.59      0.68 o
  -6   9   1        1.81        2.70      0.53 o
   3   9   1        1.11        0.96      0.32 o
   5   9   1        2.66        2.60      0.53 o
   6   9   1        3.74        5.01      0.69 o
   7   9   1        4.43        5.30      0.73 o
   8   9   1        3.77        3.86      0.71 o
   9   9   1        0.86        1.16      0.50 o
  12   9   1        1.61        2.12      0.65 o
  13   9   1        2.93        2.70      0.68 o
 -12  10   1        3.15        2.70      0.83 o
 -10  10   1        2.37        1.64      0.70 o
  -9  10   1        1.15        1.45      0.66 o
  -8  10   1        0.46        1.93      0.68 o
   7  10   1        2.89        4.24      0.68 o
  10  10   1        5.86        4.82      0.73 o
 -25   0   2        0.24        0.77      0.37 o
 -24   0   2        1.33        2.02      0.32 o
 -23   0   2        0.01        0.58      0.27 o
 -22   0   2        1.30        1.64      0.25 o
 -21   0   2        2.26        2.89      0.28 o
 -20   0   2       33.27       33.26      0.78 o
 -18   0   2       65.76       63.61      1.10 o
 -17   0   2       22.08       21.11      0.47 o
 -16   0   2       30.09       29.88      0.54 o
 -14   0   2       13.66       14.36      0.29 o
 -13   0   2       62.72       64.01      0.96 o
 -12   0   2      176.74      176.86      2.66 o
 -11   0   2       21.27       21.88      0.37 o
 -10   0   2        9.67       10.80      0.20 o
  -9   0   2        1.40        1.83      0.10 o
  -8   0   2      461.38      469.02      5.06 o
  -7   0   2       67.57       77.59      1.00 o
  -6   0   2      365.60      363.96      4.16 o
  -5   0   2       16.50       15.71      0.24 o
  -4   0   2       43.49       44.73      0.56 o
  -3   0   2     1357.52     1413.15     19.41 o
  -2   0   2       22.96       20.63      0.36 o
  -1   0   2      814.27      823.41     10.37 o
   0   0   2      131.17      133.89      1.73 o
   1   0   2        2.42        2.02      0.20 o
   2   0   2       74.71       83.28      1.18 o
   3   0   2      345.54      348.84      3.78 o
   4   0   2      757.23      763.68      8.25 o
   5   0   2      396.66      394.62      4.45 o
   6   0   2      501.32      494.49      5.76 o
   8   0   2      414.94      420.74      4.59 o
   9   0   2       83.72       86.37      1.08 o
  10   0   2        1.93        2.22      0.13 o
  12   0   2        5.21        5.01      0.17 o
  13   0   2        5.04        5.30      0.19 o
  14   0   2        8.99        8.58      0.24 o
  15   0   2        5.87        5.69      0.22 o
  16   0   2        3.01        2.99      0.19 o
  18   0   2        4.35        4.34      0.23 o
  19   0   2        1.58        1.74      0.26 o
  20   0   2        8.40        8.67      0.36 o
  21   0   2        1.09        1.54      0.26 o
  22   0   2        2.76        3.28      0.27 o
  23   0   2        0.13        0.96      0.29 o
 -24   1   2        0.46        0.68      0.20 o
 -23   1   2        0.36        0.58      0.19 o
 -22   1   2        2.23        2.50      0.18 o
 -21   1   2        1.88        2.50      0.20 o
 -20   1   2        3.25        3.57      0.17 o
 -19   1   2       43.36       40.57      0.55 o
 -18   1   2       20.19       19.67      0.33 o
 -17   1   2       40.77       40.20      0.52 o
 -16   1   2        0.87        1.16      0.12 o
 -15   1   2        0.75        0.77      0.11 o
 -14   1   2       24.58       23.81      0.29 o
 -13   1   2       15.71       16.29      0.22 o
 -12   1   2       58.00       58.51      0.63 o
 -11   1   2       50.94       52.04      0.54 o
 -10   1   2       67.68       71.04      0.65 o
  -9   1   2      354.75      357.02      2.82 o
  -8   1   2       76.96       79.33      0.68 o
  -7   1   2       23.78       25.64      0.27 o
  -6   1   2       81.40       79.91      0.72 o
  -5   1   2       25.75       26.12      0.26 o
  -4   1   2      398.77      396.07      2.85 o
  -3   1   2       69.24       70.56      0.56 o
  -2   1   2      206.95      218.52      2.00 o
  -1   1   2      239.55      236.43      2.02 o
   0   1   2      800.46      784.11      7.20 o
   1   1   2     2643.57     2603.89     23.75 o
   2   1   2     1931.87     1936.77     21.52 o
   3   1   2        5.53        5.40      0.08 o
   4   1   2      243.26      251.09      2.02 o
   5   1   2      147.64      152.78      1.29 o
   6   1   2      131.04      135.03      1.19 o
   7   1   2      155.44      159.70      1.29 o
   8   1   2       31.60       32.67      0.34 o
   9   1   2      287.90      290.51      2.31 o
  10   1   2      167.51      167.03      1.45 o
  11   1   2       97.18       95.52      0.88 o
  12   1   2       40.77       40.57      0.45 o
  13   1   2        5.33        5.40      0.14 o
  14   1   2        5.99        5.78      0.15 o
  15   1   2       11.91       11.67      0.20 o
  16   1   2       17.26       16.67      0.27 o
  17   1   2       14.62       14.26      0.25 o
  18   1   2        1.50        1.74      0.16 o
  19   1   2        3.78        3.76      0.19 o
  20   1   2        2.42        2.89      0.22 o
  21   1   2        0.37        0.68      0.19 o
  23   1   2        1.46        1.93      0.22 o
 -24   2   2        0.45        0.87      0.23 o
 -23   2   2        0.68        1.16      0.20 o
 -22   2   2        0.24        0.58      0.18 o
 -21   2   2        5.81        6.07      0.21 o
 -20   2   2        0.59        0.77      0.16 o
 -19   2   2       11.82       11.57      0.25 o
 -18   2   2        3.25        3.28      0.16 o
 -17   2   2        4.26        4.53      0.16 o
 -16   2   2       39.87       38.84      0.50 o
 -15   2   2       16.93       17.16      0.26 o
 -14   2   2        8.94        9.25      0.19 o
 -13   2   2       23.29       22.75      0.29 o
 -12   2   2       26.96       27.09      0.32 o
 -11   2   2       70.13       69.79      0.69 o
 -10   2   2        4.29        4.91      0.10 o
  -9   2   2       70.57       70.56      0.64 o
  -8   2   2      209.06      209.84      1.71 o
  -7   2   2      103.51      103.13      0.86 o
  -6   2   2       99.46       99.75      0.86 o
  -5   2   2      976.01      963.45      7.44 o
  -4   2   2      780.64      789.51      6.29 o
  -3   2   2      221.96      224.78      1.83 o
  -2   2   2      535.70      532.16      4.35 o
  -1   2   2       25.80       26.12      0.26 o
   0   2   2      681.42      667.10      5.58 o
   1   2   2     1065.20     1057.75     10.41 o
   2   2   2      419.59      408.59      3.41 o
   3   2   2     1155.43     1176.76     10.31 o
   4   2   2      118.99      116.44      1.04 o
   5   2   2      199.54      200.78      1.70 o
   6   2   2      288.08      290.81      2.41 o
   7   2   2      264.48      261.30      2.09 o
   8   2   2      291.12      290.21      2.31 o
   9   2   2      106.81      107.77      0.96 o
  10   2   2       19.70       19.37      0.23 o
  11   2   2        2.09        1.93      0.09 o
  12   2   2        0.91        1.06      0.09 o
  13   2   2        3.41        3.47      0.12 o
  14   2   2        3.49        3.57      0.13 o
  15   2   2       51.30       48.48      0.59 o
  16   2   2       15.92       14.84      0.25 o
  17   2   2       11.28       10.99      0.24 o
  18   2   2        2.10        2.50      0.16 o
  19   2   2        4.43        4.82      0.20 o
  20   2   2        1.61        2.02      0.19 o
  21   2   2        1.07        1.45      0.22 o
  23   2   2        0.38        0.58      0.22 o
  24   2   2        0.34        0.77      0.27 o
 -23   3   2        0.51        0.87      0.20 o
 -22   3   2        2.89        3.28      0.22 o
 -21   3   2        0.23        0.48      0.18 o
 -20   3   2        2.07        2.31      0.20 o
 -19   3   2        1.20        1.45      0.17 o
 -17   3   2        8.09        8.00      0.20 o
 -16   3   2       17.84       17.25      0.30 o
 -15   3   2        3.66        3.76      0.14 o
 -14   3   2        8.91        9.16      0.20 o
 -13   3   2       18.01       17.93      0.25 o
 -12   3   2       14.62       14.84      0.21 o
 -11   3   2       78.42       80.38      0.84 o
 -10   3   2       63.45       62.55      0.62 o
  -9   3   2       57.20       58.51      0.57 o
  -8   3   2       43.08       44.44      0.43 o
  -7   3   2       31.88       32.00      0.32 o
  -6   3   2      101.21      102.85      0.88 o
  -5   3   2        4.62        4.72      0.08 o
  -4   3   2      107.38      108.34      0.94 o
  -3   3   2       15.24       16.00      0.20 o
  -2   3   2       16.20       15.71      0.19 o
  -1   3   2      190.25      184.30      1.81 o
   0   3   2      138.71      134.46      1.53 o
   1   3   2      209.46      204.73      2.50 o
   2   3   2       64.03       62.94      0.76 o
   3   3   2       34.01       33.93      0.37 o
   4   3   2      648.44      644.08      5.13 o
   5   3   2      541.83      527.05      4.28 o
   6   3   2       56.63       57.36      0.57 o
   7   3   2      106.06      109.20      0.98 o
   8   3   2       36.76       37.02      0.38 o
   9   3   2        0.38        0.29      0.07 o
  10   3   2       27.70       27.95      0.33 o
  11   3   2       29.23       29.59      0.35 o
  12   3   2       13.12       12.72      0.20 o
  13   3   2       34.10       33.16      0.43 o
  14   3   2       10.69       10.41      0.20 o
  15   3   2        0.15        0.29      0.13 o
  16   3   2        4.47        4.43      0.17 o
  17   3   2        6.25        6.17      0.20 o
  18   3   2       11.60       11.76      0.30 o
  20   3   2        2.88        3.28      0.22 o
  21   3   2        0.30        0.58      0.21 o
  22   3   2        2.90        3.08      0.24 o
  23   3   2        0.17        0.87      0.24 o
 -23   4   2        3.36        3.37      0.29 o
 -22   4   2        1.61        2.12      0.23 o
 -21   4   2        3.18        3.95      0.23 o
 -20   4   2        0.37        0.77      0.21 o
 -19   4   2        1.29        1.83      0.22 o
 -18   4   2        6.59        6.75      0.23 o
 -17   4   2        2.57        2.70      0.18 o
 -16   4   2        3.43        3.37      0.16 o
 -15   4   2       50.62       49.06      0.69 o
 -14   4   2       60.34       59.56      0.80 o
 -12   4   2        0.70        0.77      0.13 o
 -11   4   2        5.28        5.40      0.14 o
 -10   4   2       40.31       42.02      0.53 o
  -9   4   2        9.68        9.83      0.17 o
  -8   4   2       59.54       58.90      0.63 o
  -7   4   2       24.26       24.86      0.29 o
  -6   4   2       75.83       75.66      0.73 o
  -5   4   2      113.53      111.43      1.12 o
  -4   4   2       18.43       19.57      0.26 o
  -3   4   2       56.55       56.10      0.60 o
  -2   4   2       67.45       66.13      0.69 o
  -1   4   2       19.21       19.09      0.25 o
   0   4   2        8.40        7.62      0.15 o
   1   4   2        8.41        8.09      0.20 o
   2   4   2       34.56       34.70      0.66 o
   3   4   2       96.47       90.22      1.19 o
   4   4   2       60.53       60.34      0.69 o
   5   4   2      392.76      375.51      3.35 o
   6   4   2      159.04      156.05      1.52 o
   7   4   2       18.52       18.70      0.25 o
   8   4   2       48.52       47.14      0.59 o
   9   4   2       17.44       17.35      0.25 o
  10   4   2       37.60       36.82      0.46 o
  11   4   2       12.85       12.92      0.22 o
  12   4   2        6.78        6.75      0.17 o
  13   4   2        1.62        1.54      0.12 o
  14   4   2       12.17       12.62      0.26 o
  15   4   2        1.58        1.64      0.15 o
  16   4   2        6.54        6.46      0.21 o
  17   4   2        1.84        2.22      0.19 o
  18   4   2        0.63        0.77      0.21 o
  19   4   2        5.22        6.27      0.24 o
  20   4   2        0.91        1.06      0.20 o
  23   4   2        0.44        0.68      0.31 o
 -22   5   2        5.73        5.78      0.33 o
 -21   5   2        0.81        1.25      0.28 o
 -20   5   2        8.08        8.67      0.31 o
 -19   5   2        2.77        3.08      0.24 o
 -18   5   2        1.82        1.93      0.23 o
 -17   5   2        5.23        5.49      0.23 o
 -16   5   2        9.35        9.06      0.27 o
 -15   5   2       24.54       24.96      0.42 o
 -14   5   2       15.05       15.23      0.29 o
 -13   5   2       19.95       20.53      0.36 o
 -12   5   2       53.61       53.11      0.79 o
 -11   5   2        1.71        1.64      0.13 o
 -10   5   2       10.18       10.22      0.20 o
  -9   5   2       53.21       53.60      0.69 o
  -8   5   2        9.68        9.54      0.18 o
  -7   5   2        3.56        3.86      0.12 o
  -6   5   2       30.74       29.59      0.45 o
  -5   5   2       51.49       48.48      0.62 o
  -4   5   2      121.82      118.27      1.47 o
  -3   5   2       42.77       39.14      0.57 o
  -2   5   2       34.32       32.58      0.48 o
  -1   5   2       12.67       12.82      0.27 o
   0   5   2      103.21       92.44      1.47 o
   1   5   2       46.51       45.31      0.79 o
   2   5   2       19.30       19.18      0.42 o
   3   5   2      133.09      128.58      1.83 o
   4   5   2       94.08       88.39      1.37 o
   5   5   2        9.54        9.35      0.23 o
   6   5   2        0.93        0.87      0.08 o
   7   5   2        5.80        5.49      0.12 o
   8   5   2        3.04        3.18      0.12 o
   9   5   2        8.00        7.91      0.17 o
  10   5   2       11.11       10.89      0.22 o
  11   5   2       17.51       17.25      0.31 o
  12   5   2       15.08       14.75      0.29 o
  13   5   2        5.30        5.30      0.19 o
  14   5   2       12.38       11.76      0.26 o
  15   5   2        6.08        6.07      0.24 o
  16   5   2       10.58       10.22      0.27 o
  17   5   2        2.23        2.31      0.24 o
  18   5   2        2.41        3.08      0.22 o
  19   5   2        1.09        1.74      0.24 o
  20   5   2        0.41        0.68      0.25 o
  21   5   2        1.85        2.41      0.30 o
 -21   6   2        2.54        2.31      0.32 o
 -20   6   2        1.25        1.64      0.30 o
 -18   6   2        9.51       10.02      0.37 o
 -17   6   2        1.09        1.35      0.25 o
 -16   6   2        4.47        5.01      0.28 o
 -15   6   2        0.54        0.48      0.18 o
 -14   6   2       24.53       24.19      0.50 o
 -13   6   2       65.03       57.74      0.94 o
 -12   6   2        3.28        3.28      0.22 o
 -11   6   2       18.77       18.80      0.42 o
 -10   6   2        1.30        1.35      0.16 o
  -9   6   2        2.81        2.99      0.17 o
  -8   6   2       17.86       16.67      0.34 o
  -7   6   2       48.20       46.08      0.85 o
  -6   6   2       33.46       31.81      0.61 o
  -5   6   2       33.37       33.73      0.78 o
  -4   6   2       53.93       49.15      1.09 o
  -3   6   2        2.91        2.50      0.12 o
  -2   6   2        5.22        5.40      0.32 o
  -1   6   2       14.33       12.53      0.53 o
   0   6   2       17.35       13.30      0.36 o
   1   6   2       17.05       14.94      0.39 o
   2   6   2       16.59       16.48      0.43 o
   3   6   2        2.66        2.70      0.16 o
   4   6   2       22.41       22.17      0.57 o
   5   6   2        7.12        7.13      0.23 o
   6   6   2       27.80       27.57      0.55 o
   7   6   2       12.98       12.24      0.32 o
   8   6   2        7.46        7.62      0.26 o
   9   6   2       54.42       53.21      1.16 o
  10   6   2       15.07       15.23      0.34 o
  11   6   2       14.09       13.98      0.32 o
  12   6   2       18.57       18.12      0.39 o
  13   6   2       12.45       12.62      0.33 o
  14   6   2        2.06        2.22      0.24 o
  15   6   2       12.10       11.95      0.37 o
  16   6   2        1.96        1.74      0.25 o
  17   6   2        3.44        3.76      0.26 o
  18   6   2        2.97        3.66      0.28 o
  19   6   2        2.52        3.08      0.32 o
 -19   7   2        1.82        1.54      0.37 o
 -17   7   2        2.00        2.80      0.27 o
 -16   7   2        0.78        0.87      0.29 o
 -15   7   2        6.88        7.23      0.43 o
 -14   7   2        0.38        0.68      0.28 o
 -13   7   2        5.99        6.27      0.30 o
 -12   7   2       20.21       20.82      0.59 o
 -11   7   2        6.03        5.98      0.31 o
 -10   7   2       31.03       31.13      0.71 o
  -9   7   2       10.95       10.80      0.34 o
  -8   7   2        4.99        5.40      0.26 o
  -7   7   2        3.62        3.37      0.21 o
  -5   7   2       12.85       11.37      0.40 o
  -3   7   2       19.33       19.95      1.38 o
  -2   7   2        1.17        1.64      0.20 o
  -1   7   2       22.96       23.23      1.60 o
   0   7   2        0.50        1.06      0.29 o
   1   7   2       16.06       15.04      0.66 o
   2   7   2       34.36       24.10      0.69 o
   3   7   2        7.57        6.56      0.28 o
   4   7   2        3.20        3.37      0.22 o
   5   7   2        8.43        8.39      0.33 o
   6   7   2        2.35        2.41      0.20 o
   7   7   2        4.11        3.76      0.22 o
   8   7   2       15.18       15.23      0.44 o
   9   7   2        1.61        1.64      0.22 o
  10   7   2       31.14       30.45      0.73 o
  11   7   2       26.00       24.68      0.68 o
  12   7   2        3.97        3.95      0.30 o
  13   7   2        2.18        2.41      0.30 o
  15   7   2        0.78        1.06      0.32 o
  16   7   2        1.61        1.74      0.27 o
  17   7   2        1.67        2.70      0.32 o
  19   7   2        3.06        2.60      0.45 o
 -18   8   2        4.73        4.53      0.67 o
 -15   8   2        0.69        0.87      0.33 o
 -14   8   2        8.06        8.09      0.44 o
 -13   8   2        1.32        1.74      0.30 o
 -11   8   2        5.67        5.01      0.35 o
 -10   8   2        0.61        0.77      0.29 o
  -9   8   2       10.60        8.39      0.45 o
  -8   8   2       19.99       18.98      0.94 o
  -7   8   2        3.09        3.57      0.42 o
  -5   8   2        0.68        1.45      0.46 o
  -4   8   2        5.12        5.78      0.50 o
  -3   8   2        4.71        4.05      0.42 o
   0   8   2        1.23        1.64      0.37 o
   1   8   2        5.76        5.78      0.47 o
   2   8   2        5.97        6.56      0.55 o
   3   8   2        8.05        9.06      0.75 o
   4   8   2        0.56        1.06      0.39 o
   5   8   2       16.96       17.54      0.90 o
   6   8   2        8.88        7.33      0.38 o
   7   8   2        3.56        2.89      0.28 o
   8   8   2        4.77        4.53      0.33 o
   9   8   2       20.17       17.06      0.58 o
  10   8   2       17.89       15.81      0.60 o
  12   8   2        2.99        3.18      0.37 o
  14   8   2        5.16        4.53      0.38 o
 -16   9   2        1.54        1.74      0.78 o
 -15   9   2        1.88        2.41      0.56 o
 -13   9   2        8.17        9.83      0.87 o
 -12   9   2        1.92        1.93      0.50 o
 -10   9   2        4.70        5.78      0.88 o
  -9   9   2        5.19        6.27      0.92 o
  -8   9   2        8.63        9.54      0.95 o
  -7   9   2        4.40        5.01      0.69 o
  -6   9   2        5.99        5.88      0.60 o
   2   9   2       11.40        8.00      0.71 o
   3   9   2        1.76        2.41      0.47 o
   7   9   2        6.35        6.94      0.92 o
   8   9   2        2.75        2.50      0.62 o
   9   9   2        7.66        8.39      0.68 o
  10   9   2        5.08        5.49      0.55 o
  11   9   2       16.32       14.07      0.91 o
  12   9   2        3.95        3.95      0.63 o
  13   9   2        0.64        1.25      0.60 o
  14   9   2        0.32        1.54      0.65 o
  15   9   2        2.35        1.83      0.70 o
 -10  10   2        0.99        1.16      0.57 o
   7  10   2        1.34        1.54      0.57 o
 -24   0   3        6.33        6.46      0.33 o
 -20   0   3        6.54        7.13      0.32 o
 -19   0   3       28.23       27.47      0.60 o
 -18   0   3        6.33        6.36      0.23 o
 -17   0   3       11.08       11.37      0.30 o
 -16   0   3       20.97       20.43      0.42 o
 -15   0   3       32.98       32.67      0.58 o
 -13   0   3        2.18        2.31      0.13 o
 -12   0   3        0.37        0.48      0.12 o
 -11   0   3        1.02        1.06      0.12 o
 -10   0   3       12.98       13.98      0.25 o
  -9   0   3        3.91        3.86      0.12 o
  -8   0   3       29.54       29.10      0.40 o
  -7   0   3      343.58      347.48      4.10 o
  -6   0   3       17.26       18.31      0.29 o
  -5   0   3      688.22      685.90      6.99 o
  -4   0   3        0.04        0.38      0.06 o
  -2   0   3       11.01       11.95      0.35 o
  -1   0   3      168.81      177.44      2.33 o
   0   0   3      454.50      476.23      6.04 o
   1   0   3      276.59      307.87      4.00 o
   2   0   3       96.77       97.35      1.74 o
   3   0   3     1120.71     1122.04     13.22 o
   4   0   3       40.40       43.85      0.64 o
   5   0   3        0.54        0.87      0.08 o
   6   0   3       67.08       69.69      0.92 o
   7   0   3       17.42       16.77      0.27 o
   8   0   3       90.06       88.39      1.11 o
   9   0   3      230.41      231.03      2.63 o
  10   0   3       15.58       15.62      0.28 o
  11   0   3       77.99       77.50      1.14 o
  12   0   3        8.18        8.87      0.22 o
  13   0   3       21.10       20.63      0.37 o
  14   0   3       47.65       49.15      0.83 o
  15   0   3       32.73       31.43      0.58 o
  16   0   3        0.60        0.58      0.17 o
  17   0   3        0.10        0.48      0.20 o
  18   0   3        1.57        2.22      0.24 o
  19   0   3        0.14        0.58      0.27 o
  20   0   3        1.54        2.31      0.31 o
  21   0   3        2.05        2.70      0.32 o
  22   0   3        1.51        2.31      0.29 o
  23   0   3       10.71        9.93      0.36 o
  24   0   3        2.06        1.93      0.48 o
 -24   1   3        0.64        0.48      0.22 o
 -23   1   3        0.32        0.48      0.17 o
 -22   1   3        3.92        4.72      0.22 o
 -21   1   3        0.46        0.68      0.17 o
 -20   1   3        0.84        1.16      0.17 o
 -19   1   3       15.07       15.23      0.30 o
 -18   1   3       31.49       30.36      0.41 o
 -17   1   3       24.54       24.00      0.34 o
 -16   1   3       13.54       13.20      0.23 o
 -15   1   3        6.81        6.75      0.16 o
 -14   1   3       25.53       25.45      0.32 o
 -13   1   3       33.46       32.87      0.38 o
 -12   1   3       57.36       59.18      0.62 o
 -11   1   3      138.45      138.22      1.20 o
 -10   1   3        7.08        6.94      0.11 o
  -9   1   3       15.57       16.58      0.19 o
  -8   1   3       55.30       58.60      0.53 o
  -7   1   3       60.90       61.69      0.59 o
  -6   1   3      232.31      238.46      1.91 o
  -5   1   3       70.50       73.93      0.61 o
  -4   1   3      454.55      449.08      3.37 o
  -3   1   3      400.84      412.53      2.91 o
  -2   1   3      871.94      862.74      9.05 o
  -1   1   3     1187.12     1175.14     10.50 o
   0   1   3      478.22      479.62      4.30 o
   1   1   3      236.60      247.80      2.84 o
   2   1   3      294.24      303.71      2.40 o
   3   1   3      410.59      419.86      3.30 o
   4   1   3       65.23       66.02      0.57 o
   5   1   3      326.78      332.06      2.68 o
   6   1   3      149.24      151.71      1.31 o
   7   1   3      150.93      156.81      1.30 o
   8   1   3       69.29       72.00      0.65 o
   9   1   3       54.06       55.13      0.52 o
  10   1   3       15.20       15.81      0.20 o
  11   1   3        2.64        2.80      0.09 o
  12   1   3        8.47        8.67      0.16 o
  13   1   3        1.70        1.64      0.10 o
  14   1   3        5.69        5.59      0.14 o
  15   1   3        0.65        0.87      0.13 o
  16   1   3        5.58        5.40      0.16 o
  17   1   3        3.14        3.28      0.16 o
  18   1   3        2.27        2.41      0.16 o
  19   1   3        2.07        2.41      0.18 o
  20   1   3        2.86        3.86      0.23 o
  22   1   3        4.83        5.59      0.25 o
  23   1   3        2.43        2.60      0.24 o
  24   1   3        2.16        2.41      0.30 o
 -24   2   3        0.34        0.77      0.20 o
 -23   2   3        0.32        0.48      0.21 o
 -22   2   3        0.29        0.38      0.17 o
 -21   2   3        1.24        1.45      0.17 o
 -20   2   3        5.90        6.07      0.21 o
 -19   2   3        1.07        1.35      0.16 o
 -18   2   3        0.12        0.38      0.14 o
 -17   2   3       37.26       36.73      0.49 o
 -16   2   3       10.56       11.08      0.20 o
 -15   2   3       22.61       23.23      0.31 o
 -14   2   3       69.32       69.79      0.82 o
 -13   2   3       24.63       24.39      0.30 o
 -12   2   3       49.31       50.31      0.56 o
 -11   2   3        2.07        2.22      0.09 o
 -10   2   3       92.82       93.40      0.83 o
  -9   2   3       53.04       53.30      0.49 o
  -8   2   3       37.79       39.62      0.37 o
  -7   2   3      172.89      175.22      1.38 o
  -6   2   3       34.09       34.41      0.32 o
  -5   2   3       10.82       11.37      0.13 o
  -4   2   3       59.36       61.69      0.54 o
  -3   2   3      132.04      135.33      1.05 o
  -2   2   3      584.59      573.10      4.51 o
  -1   2   3      343.10      334.00      2.76 o
   0   2   3      521.19      523.18      4.36 o
   1   2   3      428.97      421.79      3.51 o
   2   2   3      143.40      150.56      1.30 o
   3   2   3      834.66      862.74      7.56 o
   4   2   3      153.76      152.20      1.33 o
   5   2   3      244.94      252.24      2.06 o
   6   2   3      312.46      321.94      2.50 o
   7   2   3      167.48      173.30      1.45 o
   8   2   3      100.20      103.23      0.90 o
   9   2   3       49.06       50.71      0.50 o
  10   2   3        5.24        4.91      0.10 o
  11   2   3        5.30        5.49      0.12 o
  12   2   3       25.24       25.26      0.31 o
  13   2   3       11.22       10.89      0.19 o
  14   2   3       14.37       13.68      0.23 o
  15   2   3        5.01        5.30      0.15 o
  16   2   3        8.64        8.48      0.18 o
  17   2   3        2.32        2.41      0.16 o
  18   2   3        5.92        5.78      0.20 o
  19   2   3        4.02        4.34      0.21 o
  20   2   3        0.29        0.48      0.17 o
  21   2   3        2.35        3.18      0.23 o
  22   2   3        2.16        2.99      0.23 o
  23   2   3        2.69        3.08      0.25 o
 -24   3   3        0.41        0.87      0.23 o
 -23   3   3        0.54        0.68      0.21 o
 -22   3   3        2.12        2.89      0.20 o
 -21   3   3        1.74        1.74      0.23 o
 -20   3   3        0.29        0.58      0.19 o
 -19   3   3        1.30        1.64      0.16 o
 -18   3   3        4.33        4.34      0.19 o
 -17   3   3       12.89       13.01      0.25 o
 -16   3   3        0.70        0.96      0.13 o
 -15   3   3       12.98       13.68      0.25 o
 -14   3   3       25.67       27.18      0.37 o
 -13   3   3       51.63       51.48      0.59 o
 -12   3   3       24.46       24.68      0.31 o
 -11   3   3       12.00       12.62      0.20 o
 -10   3   3        1.26        1.35      0.08 o
  -9   3   3       56.14       56.00      0.54 o
  -8   3   3       78.00       77.88      0.68 o
  -7   3   3       78.56       78.07      0.68 o
  -6   3   3      262.37      260.82      2.03 o
  -5   3   3       39.78       38.65      0.37 o
  -4   3   3        2.64        2.60      0.06 o
  -3   3   3      182.14      177.44      1.57 o
  -2   3   3      142.57      143.23      1.36 o
  -1   3   3      535.38      530.71      4.93 o
   0   3   3       91.94       93.59      0.89 o
   1   3   3      174.72      174.83      1.87 o
   2   3   3      424.63      418.21      3.94 o
   3   3   3        4.83        5.01      0.09 o
   4   3   3      120.28      119.04      1.03 o
   5   3   3       17.13       18.21      0.21 o
   6   3   3      115.82      119.62      1.07 o
   7   3   3      129.06      130.80      1.17 o
   8   3   3       27.18       28.72      0.32 o
   9   3   3       57.06       55.91      0.57 o
  10   3   3        7.69        8.19      0.15 o
  11   3   3        1.45        1.45      0.10 o
  12   3   3        9.29        9.44      0.18 o
  13   3   3        7.60        7.62      0.17 o
  14   3   3        2.47        2.50      0.13 o
  15   3   3        2.47        2.60      0.16 o
  16   3   3        1.06        1.25      0.13 o
  17   3   3        4.35        4.24      0.19 o
  19   3   3       11.96       13.01      0.34 o
  20   3   3        2.35        2.89      0.22 o
  22   3   3        2.27        2.70      0.25 o
  23   3   3        0.76        1.35      0.28 o
 -22   4   3        2.17        2.70      0.25 o
 -21   4   3        5.56        5.78      0.24 o
 -20   4   3        0.50        1.06      0.21 o
 -19   4   3        3.42        3.76      0.25 o
 -18   4   3        8.87        9.44      0.25 o
 -17   4   3        1.46        1.54      0.18 o
 -16   4   3        8.20        8.19      0.22 o
 -15   4   3        8.79        8.97      0.22 o
 -14   4   3       20.80       21.01      0.36 o
 -13   4   3       33.35       34.99      0.50 o
 -12   4   3        4.22        3.95      0.14 o
 -11   4   3        7.32        7.33      0.15 o
 -10   4   3        9.23        9.44      0.16 o
  -9   4   3       19.15       19.95      0.29 o
  -8   4   3       45.67       45.78      0.52 o
  -7   4   3      144.81      146.61      1.38 o
  -6   4   3        0.27        0.19      0.05 o
  -5   4   3      102.76      103.13      0.94 o
  -4   4   3       54.01       53.21      0.57 o
  -3   4   3       43.09       42.41      0.43 o
  -2   4   3       23.70       23.32      0.27 o
  -1   4   3       28.85       29.31      0.39 o
   0   4   3       26.47       27.18      0.42 o
   1   4   3       28.23       29.69      0.48 o
   2   4   3       19.13       19.37      0.31 o
   3   4   3       35.30       34.41      0.46 o
   4   4   3        2.36        2.50      0.07 o
   5   4   3        8.25        8.19      0.13 o
   6   4   3       26.36       26.31      0.33 o
   7   4   3       40.15       39.90      0.47 o
   8   4   3       23.85       24.29      0.33 o
   9   4   3        7.69        7.62      0.15 o
  10   4   3        2.86        3.08      0.12 o
  11   4   3        3.19        3.57      0.14 o
  12   4   3       10.26       10.60      0.21 o
  13   4   3        5.97        5.78      0.17 o
  14   4   3       18.47       18.98      0.33 o
  17   4   3        7.28        7.91      0.25 o
  18   4   3        7.04        7.91      0.27 o
  19   4   3        2.13        2.31      0.21 o
  20   4   3        4.98        5.30      0.26 o
  21   4   3        1.45        1.93      0.24 o
  22   4   3        0.73        0.96      0.25 o
 -22   5   3        1.80        1.93      0.33 o
 -21   5   3        1.36        1.93      0.28 o
 -20   5   3        4.98        5.69      0.25 o
 -19   5   3        2.83        2.80      0.21 o
 -18   5   3        7.87        8.09      0.26 o
 -17   5   3        6.17        6.36      0.24 o
 -16   5   3       12.80       12.53      0.29 o
 -15   5   3       19.19       20.15      0.39 o
 -14   5   3       18.75       19.28      0.36 o
 -13   5   3        6.79        6.56      0.21 o
 -12   5   3        9.65       10.12      0.22 o
 -11   5   3       14.30       14.56      0.27 o
 -10   5   3        6.15        6.27      0.17 o
  -9   5   3       29.16       29.69      0.43 o
  -8   5   3        8.89        8.39      0.16 o
  -7   5   3       27.64       27.09      0.43 o
  -6   5   3        1.87        1.93      0.09 o
  -5   5   3       39.48       37.88      0.50 o
  -4   5   3        2.83        2.80      0.09 o
  -3   5   3       35.44       35.08      0.48 o
  -2   5   3       21.09       20.43      0.32 o
  -1   5   3       49.77       51.56      0.87 o
   0   5   3       35.21       32.87      0.63 o
   1   5   3        9.76        9.44      0.24 o
   2   5   3       12.15       12.15      0.26 o
   3   5   3       25.36       23.13      0.44 o
   4   5   3       13.81       13.30      0.27 o
   5   5   3       50.26       48.00      0.71 o
   6   5   3       10.86       10.60      0.21 o
   7   5   3       24.73       23.23      0.35 o
   8   5   3       30.63       29.88      0.42 o
   9   5   3       22.64       22.26      0.35 o
  10   5   3       30.16       29.21      0.45 o
  11   5   3       31.61       30.94      0.47 o
  12   5   3        1.87        2.12      0.15 o
  13   5   3       46.59       45.02      0.66 o
  14   5   3        6.40        6.07      0.19 o
  15   5   3       13.80       13.11      0.31 o
  17   5   3        1.87        2.12      0.23 o
  18   5   3        1.37        1.45      0.22 o
  19   5   3        4.89        5.98      0.30 o
  20   5   3        1.05        2.02      0.26 o
  21   5   3        0.14        0.87      0.34 o
  22   5   3        0.17        0.87      0.39 o
 -21   6   3        1.74        1.93      0.26 o
 -20   6   3        1.64        1.83      0.31 o
 -19   6   3        4.13        5.11      0.29 o
 -18   6   3        8.21        9.35      0.38 o
 -17   6   3        4.17        4.34      0.29 o
 -16   6   3       11.37       11.08      0.39 o
 -15   6   3        3.92        4.24      0.23 o
 -13   6   3        2.19        2.31      0.20 o
 -12   6   3       11.35       11.08      0.29 o
 -11   6   3        6.93        6.46      0.22 o
 -10   6   3        5.29        5.21      0.19 o
  -9   6   3        9.77        9.54      0.24 o
  -8   6   3       71.27       67.19      1.05 o
  -7   6   3       15.66       14.94      0.32 o
  -6   6   3       48.59       46.26      0.85 o
  -5   6   3        8.21        8.39      0.22 o
  -4   6   3        2.54        2.70      0.13 o
  -3   6   3       92.30       80.29      1.60 o
  -2   6   3       11.05        9.73      0.24 o
  -1   6   3       76.31       65.83      1.51 o
   0   6   3       30.77       28.34      0.68 o
   1   6   3       21.99       20.72      0.52 o
   2   6   3       87.30       85.98      1.98 o
   3   6   3       21.49       20.91      0.48 o
   4   6   3       20.91       19.86      0.52 o
   5   6   3       30.72       30.08      0.61 o
   6   6   3        6.49        6.27      0.21 o
   7   6   3       22.06       23.32      0.51 o
   8   6   3        3.58        3.37      0.20 o
   9   6   3       23.22       23.71      0.49 o
  10   6   3       14.12       14.26      0.32 o
  11   6   3        9.51        8.97      0.25 o
  12   6   3       16.68       15.81      0.41 o
  13   6   3        4.25        4.53      0.26 o
  14   6   3        7.95        8.29      0.36 o
  15   6   3        0.82        1.16      0.23 o
  16   6   3        1.60        1.54      0.25 o
  17   6   3        0.74        1.16      0.22 o
  18   6   3        4.90        5.59      0.37 o
  19   6   3        0.68        0.87      0.28 o
  20   6   3        1.01        1.64      0.32 o
 -19   7   3        2.23        2.31      0.30 o
 -18   7   3        1.78        2.02      0.32 o
 -17   7   3        2.09        3.08      0.33 o
 -16   7   3        1.86        2.50      0.32 o
 -15   7   3        3.34        3.66      0.32 o
 -14   7   3        0.43        0.68      0.26 o
 -13   7   3        7.31        7.52      0.34 o
 -12   7   3       15.04       15.81      0.48 o
 -11   7   3       12.76       13.20      0.44 o
 -10   7   3       11.40       11.08      0.38 o
  -9   7   3        0.47        0.48      0.19 o
  -8   7   3       12.31       10.99      0.38 o
  -7   7   3       32.52       28.82      0.73 o
  -6   7   3        1.71        1.64      0.19 o
  -5   7   3       64.04       61.87      2.12 o
  -4   7   3       33.44       32.00      1.13 o
  -3   7   3        9.93       11.08      0.59 o
  -2   7   3       45.87       41.16      1.91 o
  -1   7   3        1.37        1.64      0.43 o
   0   7   3       37.15       31.71      1.29 o
   1   7   3        4.26        3.47      0.20 o
   2   7   3        2.03        1.83      0.14 o
   3   7   3       25.14       23.52      0.65 o
   4   7   3       48.32       45.49      1.17 o
   5   7   3        8.98        8.87      0.34 o
   7   7   3        7.63        7.62      0.30 o
   8   7   3       11.67       11.67      0.40 o
   9   7   3        9.61        9.16      0.34 o
  10   7   3       18.45       18.70      0.49 o
  11   7   3        2.99        3.28      0.26 o
  13   7   3        1.13        1.54      0.30 o
  15   7   3        1.20        1.93      0.34 o
  16   7   3        2.23        2.89      0.35 o
  19   7   3        1.13        1.06      0.39 o
 -18   8   3        1.57        2.50      0.67 o
 -15   8   3        1.40        1.16      0.29 o
 -14   8   3        2.89        2.31      0.37 o
 -13   8   3        6.32        6.36      0.38 o
 -12   8   3        5.15        4.63      0.38 o
 -11   8   3        6.39        5.40      0.35 o
  -9   8   3        4.05        4.53      0.59 o
  -8   8   3        1.85        1.74      0.37 o
  -7   8   3        0.68        1.35      0.44 o
  -6   8   3        5.69        6.65      0.73 o
  -5   8   3        5.12        5.98      0.54 o
  -4   8   3        2.18        1.83      0.37 o
  -1   8   3       16.30       15.04      1.01 o
   0   8   3        0.77        1.45      0.52 o
   1   8   3       28.72       27.95      1.73 o
   2   8   3        4.19        5.98      0.58 o
   3   8   3        7.06        7.62      0.55 o
   4   8   3        1.73        1.64      0.32 o
   5   8   3        4.18        4.91      0.49 o
   6   8   3        6.16        5.21      0.32 o
   7   8   3       12.38       10.41      0.41 o
   9   8   3        5.71        5.30      0.35 o
  10   8   3        3.57        3.86      0.37 o
  12   8   3        1.54        1.35      0.29 o
  13   8   3        2.28        2.31      0.39 o
  14   8   3        1.20        1.74      0.39 o
  15   8   3        0.85        1.25      0.40 o
  17   8   3        1.42        1.54      0.59 o
 -15   9   3        1.36        3.86      0.82 o
 -13   9   3        1.83        4.72      0.74 o
 -12   9   3        4.11        4.72      0.79 o
 -11   9   3        0.13        1.83      0.87 o
  -9   9   3        3.54        4.63      0.88 o
  -8   9   3        1.60        1.54      0.67 o
  -7   9   3       12.16       11.85      0.97 o
  -6   9   3        0.67        1.06      0.45 o
  -5   9   3        3.22        2.41      0.50 o
   1   9   3        2.24        2.50      0.51 o
   2   9   3        8.59        7.81      0.72 o
   3   9   3        2.47        2.89      0.50 o
   4   9   3        1.63        2.50      0.48 o
   5   9   3        3.74        4.91      0.76 o
   6   9   3        1.46        2.12      0.70 o
   7   9   3        1.54        2.70      0.58 o
   8   9   3        1.88        1.93      0.57 o
   9   9   3        1.10        1.25      0.62 o
  10   9   3        1.68        2.12      0.46 o
  11   9   3        5.11        6.46      0.64 o
  12   9   3        0.65        1.06      0.48 o
  13   9   3        1.75        2.02      0.55 o
 -11  10   3        3.25        3.66      0.81 o
 -10  10   3        2.05        1.83      0.63 o
   5  10   3        2.01        1.16      0.54 o
   7  10   3        3.32        3.57      0.61 o
   8  10   3        3.46        5.01      0.69 o
   9  10   3        0.91        1.35      0.58 o
  11  10   3        1.28        2.12      0.77 o
 -25   0   4        0.61        1.16      0.34 o
 -24   0   4        0.41        0.87      0.27 o
 -21   0   4        8.82        9.93      0.38 o
 -20   0   4       14.35       15.51      0.46 o
 -19   0   4        4.64        4.82      0.26 o
 -18   0   4        6.28        6.07      0.23 o
 -17   0   4        7.50        7.81      0.26 o
 -16   0   4        1.79        1.93      0.18 o
 -15   0   4        0.26        0.29      0.14 o
 -14   0   4       16.20       15.81      0.31 o
 -13   0   4        2.68        2.99      0.15 o
 -12   0   4        8.96        9.25      0.21 o
 -11   0   4      107.19      107.95      1.37 o
 -10   0   4       25.74       26.41      0.39 o
  -9   0   4      724.89      724.90      7.98 o
  -8   0   4       28.52       31.90      0.44 o
  -7   0   4      108.74      108.24      1.37 o
  -6   0   4        2.60        2.80      0.08 o
  -5   0   4        2.05        2.12      0.08 o
  -4   0   4     2482.39     2464.43     35.48 o
  -3   0   4       22.48       24.19      0.33 o
  -2   0   4      428.62      429.98      6.88 o
  -1   0   4      456.21      480.78      7.66 o
   0   0   4     2770.91     2736.90     42.73 o
   1   0   4        0.02        0.48      0.07 o
   2   0   4      396.32      413.41      4.51 o
   3   0   4     1147.58     1156.57     13.69 o
   4   0   4      207.00      214.45      2.50 o
   5   0   4        1.47        1.35      0.08 o
   6   0   4      129.16      126.94      1.50 o
   7   0   4       27.08       30.08      0.42 o
   8   0   4       22.96       25.64      0.39 o
   9   0   4      230.47      227.29      2.61 o
  10   0   4        9.88       10.02      0.21 o
  11   0   4      288.45      283.20      4.03 o
  12   0   4        2.00        2.31      0.14 o
  13   0   4       12.08       11.67      0.26 o
  14   0   4        0.10        0.38      0.16 o
  15   0   4       16.04       15.90      0.36 o
  16   0   4       14.95       13.01      0.33 o
  17   0   4        0.97        0.87      0.20 o
  18   0   4        0.71        1.25      0.25 o
  20   0   4        0.09        0.77      0.27 o
  21   0   4        4.71        5.40      0.36 o
  22   0   4        1.61        1.74      0.31 o
  23   0   4        0.56        1.06      0.36 o
  24   0   4        1.58        1.93      0.46 o
 -25   1   4        0.00        0.77      0.26 o
 -24   1   4        1.86        1.83      0.20 o
 -23   1   4        1.65        2.22      0.19 o
 -22   1   4        4.30        5.30      0.21 o
 -21   1   4        0.45        0.87      0.18 o
 -20   1   4        3.36        4.15      0.20 o
 -19   1   4        0.44        0.58      0.14 o
 -18   1   4        0.23        0.29      0.14 o
 -17   1   4       27.77       26.89      0.36 o
 -16   1   4       44.17       43.57      0.52 o
 -15   1   4        0.11        0.29      0.11 o
 -14   1   4        9.54        9.64      0.17 o
 -13   1   4        8.11        8.19      0.15 o
 -12   1   4       15.96       15.51      0.20 o
 -11   1   4      163.71      163.95      1.41 o
 -10   1   4      219.93      220.62      1.78 o
  -9   1   4       22.82       23.13      0.25 o
  -8   1   4       62.87       66.22      0.58 o
  -7   1   4       77.13       83.19      0.70 o
  -6   1   4       19.70       20.15      0.21 o
  -5   1   4      332.49      341.03      2.61 o
  -4   1   4      492.96      503.83      3.88 o
  -3   1   4     3340.63     3300.51     34.97 o
  -2   1   4      415.09      421.59      3.27 o
  -1   1   4      528.13      538.34      4.10 o
   0   1   4      988.61      984.78      7.70 o
   1   1   4      470.65      483.59      3.71 o
   2   1   4      277.24      282.90      2.25 o
   3   1   4      302.10      307.56      2.44 o
   4   1   4      328.98      329.74      2.67 o
   5   1   4       28.44       28.34      0.30 o
   6   1   4      127.66      131.09      1.15 o
   7   1   4       49.45       50.31      0.46 o
   8   1   4      206.54      210.90      1.71 o
   9   1   4       66.98       67.48      0.63 o
  10   1   4       85.96       85.29      0.80 o
  11   1   4       65.61       66.02      0.69 o
  12   1   4       21.84       22.07      0.28 o
  13   1   4       64.56       61.59      0.71 o
  14   1   4       21.76       20.82      0.29 o
  15   1   4        2.52        2.60      0.13 o
  16   1   4       18.64       18.21      0.29 o
  17   1   4       10.87       10.60      0.23 o
  18   1   4        4.62        4.63      0.20 o
  19   1   4        0.12        0.48      0.17 o
  20   1   4        9.72       10.41      0.26 o
  21   1   4        0.98        1.25      0.19 o
  22   1   4        1.28        1.74      0.22 o
 -25   2   4        1.22        1.16      0.25 o
 -23   2   4        2.69        2.89      0.23 o
 -22   2   4        2.47        3.37      0.19 o
 -21   2   4        1.04        1.35      0.16 o
 -19   2   4        8.45        8.67      0.22 o
 -18   2   4        7.62        7.71      0.19 o
 -17   2   4       16.34       16.38      0.28 o
 -16   2   4        6.39        6.27      0.16 o
 -15   2   4       47.36       47.91      0.57 o
 -14   2   4       47.25       46.26      0.57 o
 -13   2   4       35.23       34.99      0.41 o
 -12   2   4       42.94       43.09      0.50 o
 -11   2   4        0.06        0.19      0.07 o
 -10   2   4      138.02      137.25      1.22 o
  -9   2   4       70.06       72.19      0.65 o
  -8   2   4      189.37      193.45      1.58 o
  -7   2   4      142.32      147.08      1.14 o
  -6   2   4       35.01       35.19      0.34 o
  -5   2   4      346.36      345.18      2.77 o
  -4   2   4      233.21      239.71      1.82 o
  -3   2   4      127.61      130.32      1.05 o
  -2   2   4      237.33      240.68      1.95 o
  -1   2   4      238.04      239.80      1.95 o
   0   2   4      248.45      253.99      2.19 o
   1   2   4     2306.81     2272.96     22.75 o
   2   2   4      132.87      136.68      1.22 o
   3   2   4       64.67       67.85      0.61 o
   4   2   4        2.82        2.89      0.07 o
   5   2   4       18.19       18.80      0.20 o
   6   2   4      131.30      132.73      1.11 o
   7   2   4        0.79        0.96      0.07 o
   8   2   4       41.96       43.76      0.43 o
   9   2   4       21.73       22.46      0.26 o
  10   2   4       16.77       16.38      0.21 o
  11   2   4       10.26       10.51      0.17 o
  12   2   4        1.75        1.83      0.10 o
  13   2   4        3.24        3.18      0.14 o
  14   2   4       37.26       36.15      0.46 o
  15   2   4        7.99        7.91      0.19 o
  16   2   4        2.04        2.02      0.15 o
  17   2   4        2.61        2.70      0.15 o
  18   2   4        2.04        2.22      0.17 o
  19   2   4        3.34        4.24      0.23 o
  20   2   4        1.60        1.93      0.19 o
  21   2   4        7.11        7.81      0.26 o
  22   2   4        0.39        0.77      0.22 o
  23   2   4        1.18        1.06      0.26 o
 -24   3   4        0.84        0.77      0.24 o
 -23   3   4        5.69        5.69      0.26 o
 -22   3   4        0.23        0.68      0.24 o
 -21   3   4        0.73        1.25      0.19 o
 -20   3   4        3.43        3.95      0.23 o
 -19   3   4        8.42        8.87      0.26 o
 -18   3   4        6.52        6.36      0.20 o
 -17   3   4        6.30        6.56      0.20 o
 -16   3   4        3.34        3.66      0.15 o
 -15   3   4       17.43       17.44      0.27 o
 -14   3   4       94.14       95.52      1.11 o
 -13   3   4       81.45       79.99      0.93 o
 -12   3   4       18.27       18.21      0.24 o
 -11   3   4       23.36       24.00      0.29 o
 -10   3   4        9.63        9.35      0.13 o
  -9   3   4       78.84       80.96      0.76 o
  -8   3   4       91.01       93.00      0.81 o
  -7   3   4        2.69        2.50      0.06 o
  -6   3   4       72.83       73.73      0.64 o
  -5   3   4      172.47      172.63      1.37 o
  -4   3   4      232.55      231.42      1.76 o
  -3   3   4      423.88      424.38      3.40 o
  -2   3   4      296.88      289.95      2.57 o
  -1   3   4      149.91      151.04      1.35 o
   0   3   4       61.04       58.90      0.57 o
   1   3   4       55.72       58.90      0.60 o
   2   3   4      202.80      198.18      1.69 o
   3   3   4       20.30       19.37      0.22 o
   4   3   4       99.57      104.19      0.94 o
   5   3   4      151.06      150.46      1.32 o
   6   3   4       80.62       81.07      0.78 o
   7   3   4      168.73      168.00      1.48 o
   8   3   4        0.21        0.19      0.07 o
   9   3   4       21.73       21.98      0.27 o
  10   3   4       91.79       91.08      0.97 o
  11   3   4        2.39        2.41      0.10 o
  12   3   4        1.92        1.83      0.12 o
  13   3   4       17.14       17.06      0.27 o
  14   3   4        9.94        9.54      0.20 o
  15   3   4        2.44        2.70      0.15 o
  16   3   4        1.57        1.74      0.14 o
  17   3   4        6.48        6.36      0.22 o
  18   3   4        4.15        4.15      0.21 o
  19   3   4        3.84        4.15      0.21 o
  20   3   4        1.50        1.64      0.21 o
  21   3   4        1.59        2.02      0.23 o
  22   3   4        1.09        1.54      0.25 o
  23   3   4        0.40        0.87      0.33 o
 -23   4   4        1.11        1.64      0.32 o
 -22   4   4        2.38        2.99      0.22 o
 -21   4   4        1.66        2.50      0.23 o
 -20   4   4        6.27        7.04      0.27 o
 -19   4   4        0.41        0.48      0.19 o
 -18   4   4        8.00        8.58      0.26 o
 -17   4   4        1.94        2.02      0.17 o
 -16   4   4        5.81        6.17      0.19 o
 -15   4   4       20.86       20.53      0.36 o
 -14   4   4       12.49       12.62      0.25 o
 -13   4   4       94.16       96.39      1.20 o
 -12   4   4       33.03       32.39      0.45 o
 -11   4   4       17.99       18.21      0.28 o
 -10   4   4        6.43        5.98      0.13 o
  -9   4   4       34.16       35.19      0.43 o
  -8   4   4       34.79       34.50      0.39 o
  -7   4   4       41.65       42.51      0.45 o
  -6   4   4       62.18       62.94      0.64 o
  -5   4   4       66.11       67.09      0.64 o
  -4   4   4      115.11      114.52      1.09 o
  -3   4   4       25.37       24.10      0.28 o
  -2   4   4       95.06       94.26      0.93 o
  -1   4   4       65.08       64.67      0.66 o
   0   4   4      143.00      143.41      1.67 o
   1   4   4       60.23       60.83      0.80 o
   2   4   4      103.93      105.74      1.21 o
   3   4   4      108.71      104.87      1.17 o
   4   4   4       14.65       14.17      0.19 o
   5   4   4       83.49       82.31      0.86 o
   6   4   4        9.30        9.16      0.15 o
   7   4   4       13.15       13.50      0.20 o
   8   4   4       37.29       37.69      0.46 o
   9   4   4       11.31       11.28      0.19 o
  10   4   4        1.03        0.96      0.10 o
  11   4   4       12.37       11.47      0.21 o
  12   4   4       34.34       34.22      0.47 o
  13   4   4        1.70        1.64      0.13 o
  14   4   4       33.77       32.10      0.48 o
  15   4   4       21.10       20.05      0.34 o
  16   4   4        7.16        6.65      0.24 o
  17   4   4        3.21        3.57      0.20 o
  19   4   4        0.73        1.16      0.23 o
  22   4   4        1.13        1.74      0.31 o
 -23   5   4        1.77        2.41      0.40 o
 -22   5   4        1.39        1.54      0.27 o
 -21   5   4        0.61        0.77      0.27 o
 -20   5   4        3.00        3.86      0.27 o
 -19   5   4        0.85        1.35      0.21 o
 -18   5   4        0.27        0.58      0.21 o
 -17   5   4        0.55        0.68      0.18 o
 -16   5   4        6.38        6.46      0.23 o
 -15   5   4       10.83       11.57      0.27 o
 -14   5   4        9.45        9.73      0.22 o
 -13   5   4       24.48       24.86      0.41 o
 -12   5   4       13.05       13.98      0.29 o
 -10   5   4        9.92        9.64      0.20 o
  -9   5   4       11.82       11.85      0.20 o
  -8   5   4       28.02       28.53      0.40 o
  -7   5   4        5.16        5.40      0.14 o
  -6   5   4        2.29        2.31      0.08 o
  -5   5   4       36.94       37.40      0.62 o
  -4   5   4      205.06      196.44      2.15 o
  -3   5   4      126.86      128.87      1.45 o
  -2   5   4        2.31        2.12      0.07 o
  -1   5   4       46.08       45.98      0.79 o
   0   5   4       69.68       71.24      1.16 o
   1   5   4        9.68        8.87      0.23 o
   2   5   4        2.10        1.93      0.13 o
   3   5   4        1.44        1.54      0.11 o
   4   5   4       32.84       33.45      0.55 o
   5   5   4       67.26       63.13      0.92 o
   6   5   4       50.98       49.54      0.70 o
   7   5   4       47.08       44.82      0.62 o
   8   5   4       13.98       13.68      0.23 o
   9   5   4        8.31        8.09      0.20 o
  10   5   4       11.19       10.99      0.23 o
  11   5   4       17.95       17.25      0.31 o
  12   5   4        5.10        5.01      0.18 o
  13   5   4       31.29       29.69      0.47 o
  14   5   4        3.10        3.08      0.17 o
  15   5   4       11.05       10.80      0.28 o
  16   5   4        2.24        2.41      0.23 o
  17   5   4        1.32        1.45      0.21 o
  18   5   4        0.30        0.58      0.25 o
  19   5   4        2.26        2.50      0.27 o
  20   5   4        6.16        6.75      0.35 o
 -22   6   4        1.36        1.54      0.39 o
 -21   6   4        4.66        5.01      0.36 o
 -20   6   4        1.33        1.74      0.29 o
 -19   6   4        6.34        6.75      0.31 o
 -18   6   4        1.62        2.22      0.27 o
 -17   6   4        3.08        3.47      0.26 o
 -16   6   4        1.88        2.41      0.22 o
 -15   6   4        0.75        0.96      0.20 o
 -14   6   4        1.42        1.54      0.19 o
 -13   6   4        4.63        4.63      0.20 o
 -12   6   4       11.17       11.08      0.28 o
 -11   6   4        8.34        8.48      0.24 o
 -10   6   4        0.47        0.48      0.14 o
  -9   6   4       15.25       15.23      0.33 o
  -8   6   4       27.25       26.31      0.46 o
  -7   6   4       43.98       42.70      0.78 o
  -6   6   4       35.11       34.41      0.56 o
  -5   6   4       16.16       15.04      0.25 o
  -4   6   4        1.34        1.83      0.10 o
  -3   6   4       76.28       73.44      2.02 o
  -2   6   4       15.04       14.26      0.35 o
  -1   6   4       37.24       37.59      0.88 o
   0   6   4       38.63       39.42      0.92 o
   1   6   4       60.58       61.30      1.43 o
   2   6   4        0.92        0.96      0.12 o
   3   6   4        4.96        5.11      0.19 o
   4   6   4       36.09       34.70      0.69 o
   5   6   4       23.45       24.39      0.54 o
   6   6   4        4.29        4.05      0.18 o
   7   6   4       71.75       74.40      1.42 o
   8   6   4        3.03        2.99      0.18 o
   9   6   4       28.99       29.98      0.57 o
  10   6   4        8.52        8.87      0.25 o
  11   6   4        3.10        3.18      0.18 o
  12   6   4       41.85       40.49      0.71 o
  13   6   4        2.10        2.22      0.24 o
  14   6   4        0.91        1.25      0.24 o
  15   6   4        2.29        2.60      0.24 o
  16   6   4        0.90        1.16      0.22 o
  17   6   4        3.84        4.15      0.31 o
  18   6   4        0.79        0.96      0.28 o
  19   6   4        0.20        0.87      0.29 o
  20   6   4        1.11        1.93      0.35 o
 -20   7   4        1.57        1.93      0.52 o
 -19   7   4        1.99        2.02      0.32 o
 -18   7   4        2.78        2.80      0.30 o
 -17   7   4       13.61       14.65      0.45 o
 -16   7   4        0.64        0.58      0.25 o
 -15   7   4        4.01        3.95      0.32 o
 -14   7   4        1.58        1.83      0.25 o
 -13   7   4        3.64        3.57      0.26 o
 -12   7   4        7.84        7.62      0.32 o
 -11   7   4        0.73        0.58      0.22 o
 -10   7   4        5.55        5.98      0.28 o
  -9   7   4        8.38        8.87      0.34 o
  -8   7   4        5.38        5.49      0.27 o
  -7   7   4        2.87        3.08      0.22 o
  -6   7   4        8.81        8.19      0.31 o
  -5   7   4       22.20       23.71      0.90 o
  -4   7   4       11.78       13.50      0.71 o
  -3   7   4       12.66       12.82      0.65 o
  -1   7   4       46.79       43.37      1.76 o
   0   7   4       10.16        6.75      0.28 o
   1   7   4       28.78       24.78      0.66 o
   2   7   4       15.49       14.84      0.43 o
   3   7   4       36.55       34.90      0.94 o
   4   7   4        7.40        7.13      0.31 o
   5   7   4        9.09        9.64      0.36 o
   6   7   4       22.51       22.17      0.58 o
   7   7   4        2.14        1.93      0.21 o
   8   7   4        7.41        7.71      0.33 o
   9   7   4        1.85        2.12      0.23 o
  10   7   4       26.17       25.35      0.67 o
  11   7   4       12.63       12.34      0.41 o
  12   7   4        3.84        3.66      0.31 o
  13   7   4        0.49        0.68      0.30 o
  14   7   4        1.72        2.41      0.28 o
  15   7   4        2.68        3.08      0.31 o
  16   7   4        0.34        0.96      0.33 o
  17   7   4        2.24        2.99      0.36 o
  18   7   4        1.62        2.02      0.34 o
  19   7   4        4.62        2.99      0.66 o
 -18   8   4        2.63        2.12      0.63 o
 -16   8   4        3.02        3.76      0.55 o
 -15   8   4        3.81        3.95      0.37 o
 -14   8   4        0.58        0.87      0.31 o
 -13   8   4        0.80        1.06      0.31 o
 -12   8   4        4.79        4.72      0.36 o
 -11   8   4        3.83        3.37      0.30 o
 -10   8   4       19.06       17.93      0.77 o
  -9   8   4        6.94        6.07      0.45 o
  -8   8   4        7.00        7.91      0.46 o
  -7   8   4        9.89        9.25      0.54 o
  -6   8   4       11.30       10.41      0.56 o
  -5   8   4        6.91        8.00      0.68 o
  -4   8   4        0.75        1.25      0.26 o
  -3   8   4        9.99       11.47      0.84 o
  -2   8   4        1.15        1.45      0.38 o
  -1   8   4        1.10        2.02      0.46 o
   1   8   4       14.62       16.29      1.10 o
   2   8   4       50.86       48.10      1.93 o
   3   8   4        3.65        4.53      0.54 o
   4   8   4        0.82        1.64      0.38 o
   6   8   4        5.40        5.01      0.30 o
   8   8   4        1.81        1.64      0.30 o
   9   8   4        3.49        3.66      0.34 o
  10   8   4        2.84        2.31      0.31 o
  11   8   4        2.16        2.22      0.34 o
  12   8   4        3.19        3.57      0.42 o
  13   8   4        8.49        8.19      0.50 o
  14   8   4        1.58        1.45      0.31 o
  15   8   4        0.93        1.35      0.31 o
  17   8   4        1.26        2.70      0.66 o
 -14   9   4        1.54        2.50      0.88 o
 -13   9   4        3.22        3.76      0.79 o
 -11   9   4        1.95        2.31      0.74 o
  -9   9   4       15.16       18.21      1.48 o
  -8   9   4        1.76        2.99      0.74 o
  -6   9   4        1.13        1.16      0.43 o
   0   9   4        8.43        6.65      0.63 o
   2   9   4        8.49        8.67      0.73 o
   3   9   4        1.22        1.25      0.49 o
   4   9   4        0.93        1.25      0.59 o
   5   9   4        1.56        2.80      0.73 o
   6   9   4        1.52        1.45      0.70 o
   9   9   4        1.44        2.41      0.51 o
  11   9   4        2.65        2.99      0.53 o
  12   9   4        1.57        1.83      0.55 o
   6  10   4        3.53        4.15      0.62 o
   7  10   4        1.94        1.25      0.49 o
   8  10   4        1.35        1.83      0.72 o
 -25   0   5        0.26        0.87      0.37 o
 -22   0   5        6.59        7.23      0.34 o
 -21   0   5        7.75        9.25      0.36 o
 -20   0   5        8.40        9.06      0.37 o
 -19   0   5        0.12        0.38      0.18 o
 -18   0   5        2.64        2.89      0.19 o
 -17   0   5        1.00        1.16      0.20 o
 -16   0   5       12.46       11.67      0.34 o
 -15   0   5        7.02        6.75      0.20 o
 -14   0   5        6.41        6.46      0.18 o
 -13   0   5       10.54       10.70      0.22 o
 -12   0   5        4.82        4.72      0.15 o
 -11   0   5       26.54       27.28      0.41 o
 -10   0   5        4.96        4.34      0.13 o
  -9   0   5      223.60      218.23      2.41 o
  -8   0   5      139.83      143.81      1.60 o
  -7   0   5       69.15       72.29      0.80 o
  -6   0   5       65.25       69.02      0.88 o
  -5   0   5        5.36        5.30      0.12 o
  -4   0   5      193.68      200.40      2.20 o
  -3   0   5      835.07      834.15      9.24 o
  -2   0   5     1624.95     1685.88     19.91 o
  -1   0   5     1842.39     1810.82     20.64 o
   0   0   5      440.64      443.97      4.80 o
   1   0   5      264.06      280.49      3.09 o
   2   0   5       62.89       65.54      0.83 o
   3   0   5      186.89      197.79      2.26 o
   4   0   5      626.01      635.98      7.23 o
   5   0   5       49.25       51.48      0.70 o
   6   0   5      379.90      380.24      4.17 o
   7   0   5       30.51       33.35      0.48 o
   8   0   5        2.89        3.08      0.12 o
   9   0   5       37.92       39.23      0.58 o
  10   0   5       15.12       16.67      0.30 o
  11   0   5      104.62      109.98      1.63 o
  12   0   5        2.44        2.70      0.16 o
  13   0   5        8.42        8.29      0.25 o
  14   0   5        3.91        4.63      0.20 o
  15   0   5       66.86       62.37      1.02 o
  16   0   5        0.67        0.68      0.17 o
  17   0   5        0.43        0.68      0.19 o
  19   0   5        1.47        1.74      0.30 o
  20   0   5        2.20        2.80      0.28 o
  22   0   5        0.60        0.87      0.28 o
 -25   1   5        0.99        1.35      0.24 o
 -24   1   5        0.38        0.68      0.23 o
 -23   1   5        7.40        8.29      0.24 o
 -22   1   5        0.81        1.25      0.18 o
 -21   1   5        4.17        5.01      0.25 o
 -20   1   5        1.67        2.02      0.17 o
 -19   1   5        0.26        0.68      0.15 o
 -18   1   5        0.91        1.06      0.14 o
 -17   1   5        4.45        4.24      0.15 o
 -16   1   5       10.29       10.02      0.19 o
 -15   1   5        2.62        2.41      0.12 o
 -14   1   5        6.50        6.65      0.14 o
 -13   1   5       19.53       19.57      0.24 o
 -12   1   5       52.38       52.24      0.55 o
 -11   1   5       32.20       33.16      0.35 o
 -10   1   5        7.76        7.81      0.13 o
  -9   1   5      125.53      128.29      1.09 o
  -8   1   5      102.27      104.29      0.82 o
  -7   1   5      198.48      198.84      1.55 o
  -6   1   5       18.01       18.21      0.19 o
  -5   1   5      127.01      128.00      1.09 o
  -4   1   5       24.04       24.96      0.26 o
  -3   1   5      465.77      469.78      3.70 o
  -2   1   5       84.30       88.29      0.76 o
  -1   1   5       81.91       83.47      0.70 o
   0   1   5       35.40       34.99      0.33 o
   1   1   5       18.45       19.09      0.19 o
   2   1   5      372.22      381.13      3.07 o
   3   1   5      527.09      531.57      4.35 o
   4   1   5      246.38      251.68      2.21 o
   5   1   5      328.36      326.93      2.59 o
   6   1   5       59.27       60.92      0.55 o
   7   1   5       89.87       93.21      0.82 o
   8   1   5       82.76       83.76      0.74 o
   9   1   5       23.35       24.39      0.28 o
  10   1   5       51.07       51.18      0.55 o
  11   1   5       30.68       31.23      0.36 o
  12   1   5       25.38       26.12      0.32 o
  13   1   5       17.04       16.87      0.26 o
  14   1   5       15.27       15.04      0.24 o
  15   1   5        4.11        4.05      0.16 o
  16   1   5        2.79        2.80      0.13 o
  17   1   5        1.38        1.45      0.15 o
  18   1   5        2.00        2.31      0.19 o
  19   1   5        3.43        4.05      0.22 o
  20   1   5        1.23        1.93      0.19 o
  21   1   5        1.58        1.83      0.19 o
  22   1   5        0.82        1.06      0.21 o
  23   1   5        1.93        2.31      0.25 o
 -25   2   5        2.51        2.12      0.29 o
 -24   2   5        1.21        1.64      0.20 o
 -22   2   5        5.94        6.94      0.23 o
 -21   2   5        2.48        2.99      0.20 o
 -20   2   5        0.20        0.48      0.16 o
 -19   2   5        0.55        0.96      0.14 o
 -18   2   5        7.61        8.00      0.19 o
 -17   2   5       21.57       21.01      0.32 o
 -16   2   5       11.74       11.95      0.22 o
 -15   2   5       47.42       47.51      0.60 o
 -14   2   5        8.36        8.39      0.16 o
 -13   2   5       86.19       86.08      0.91 o
 -12   2   5       60.62       59.67      0.64 o
 -11   2   5       84.34       84.91      0.87 o
 -10   2   5       91.58       90.50      0.82 o
  -9   2   5       12.54       12.24      0.15 o
  -8   2   5       21.57       21.40      0.22 o
  -7   2   5       27.28       29.21      0.28 o
  -6   2   5      242.23      238.37      1.82 o
  -5   2   5       34.72       34.79      0.31 o
  -4   2   5       58.20       59.56      0.52 o
  -3   2   5       73.01       72.49      0.64 o
  -2   2   5        5.31        5.88      0.08 o
  -1   2   5       13.13       12.72      0.15 o
   0   2   5       68.24       69.30      0.60 o
   1   2   5       63.97       64.67      0.58 o
   2   2   5      142.34      143.41      1.27 o
   3   2   5      325.34      328.67      2.81 o
   4   2   5       87.29       86.26      0.75 o
   5   2   5       78.02       80.29      0.69 o
   6   2   5       62.57       65.35      0.60 o
   7   2   5       93.46       93.78      0.86 o
   8   2   5       24.60       25.45      0.28 o
   9   2   5       15.20       14.65      0.20 o
  10   2   5       99.32       98.60      1.03 o
  11   2   5       32.10       32.19      0.38 o
  12   2   5       27.10       26.89      0.34 o
  13   2   5       13.50       13.50      0.22 o
  14   2   5        1.61        1.54      0.12 o
  15   2   5        5.97        5.78      0.17 o
  16   2   5       12.83       13.11      0.25 o
  17   2   5        3.71        3.76      0.18 o
  18   2   5        5.55        5.40      0.18 o
  19   2   5        0.62        0.77      0.19 o
  20   2   5        1.50        1.74      0.21 o
  21   2   5        0.47        0.58      0.21 o
  22   2   5        0.45        0.77      0.22 o
  23   2   5        1.26        1.83      0.25 o
 -24   3   5        0.28        0.68      0.24 o
 -23   3   5        0.89        1.06      0.27 o
 -22   3   5        1.48        2.12      0.19 o
 -21   3   5        5.48        5.98      0.24 o
 -19   3   5        4.58        4.82      0.21 o
 -18   3   5        1.95        2.31      0.17 o
 -17   3   5       14.91       15.81      0.28 o
 -16   3   5       49.28       49.15      0.59 o
 -15   3   5        0.86        0.96      0.13 o
 -14   3   5      100.25       99.28      1.17 o
 -13   3   5       14.76       14.26      0.22 o
 -12   3   5       43.20       42.41      0.47 o
 -11   3   5       89.55       90.02      0.95 o
 -10   3   5        1.96        2.02      0.08 o
  -9   3   5       19.43       19.37      0.22 o
  -8   3   5        2.50        2.89      0.08 o
  -7   3   5        5.77        5.59      0.09 o
  -6   3   5      117.58      122.31      1.04 o
  -5   3   5       85.60       86.84      0.75 o
  -4   3   5      109.11      107.77      0.88 o
  -3   3   5        5.39        5.49      0.08 o
  -2   3   5      166.86      167.51      1.45 o
  -1   3   5      111.60      114.31      1.01 o
   0   3   5       21.81       21.40      0.23 o
   1   3   5      155.63      156.05      1.37 o
   2   3   5       40.48       40.96      0.39 o
   3   3   5      175.60      176.00      1.48 o
   4   3   5        2.76        2.89      0.08 o
   5   3   5       10.81       11.18      0.15 o
   6   3   5       37.82       39.71      0.41 o
   7   3   5       45.03       46.36      0.49 o
   8   3   5       11.23       11.37      0.15 o
   9   3   5        4.84        5.30      0.12 o
  10   3   5       27.58       26.99      0.33 o
  11   3   5        2.08        2.22      0.11 o
  12   3   5        3.79        3.76      0.13 o
  13   3   5       13.17       13.11      0.23 o
  14   3   5       38.02       36.05      0.48 o
  15   3   5        6.83        6.85      0.20 o
  16   3   5       15.55       14.84      0.28 o
  17   3   5        2.55        2.70      0.19 o
  18   3   5        1.36        1.54      0.22 o
  19   3   5        1.20        1.74      0.21 o
  20   3   5        1.07        1.54      0.20 o
  21   3   5        0.29        0.68      0.23 o
 -23   4   5        1.70        2.22      0.28 o
 -22   4   5        2.52        3.28      0.24 o
 -21   4   5        3.60        4.63      0.25 o
 -20   4   5        1.92        2.41      0.22 o
 -19   4   5        0.28        0.68      0.21 o
 -18   4   5        0.18        0.48      0.18 o
 -17   4   5        2.13        2.31      0.18 o
 -16   4   5        2.46        2.60      0.15 o
 -15   4   5       11.77       11.47      0.23 o
 -14   4   5        4.86        4.91      0.17 o
 -13   4   5       30.40       30.45      0.43 o
 -12   4   5       22.30       22.65      0.32 o
 -11   4   5       16.03       16.00      0.23 o
 -10   4   5       31.12       29.98      0.35 o
  -9   4   5        5.06        5.30      0.12 o
  -8   4   5       91.36       90.22      0.97 o
  -7   4   5       80.85       79.61      0.79 o
  -6   4   5       81.95       80.87      0.85 o
  -5   4   5       74.68       74.51      0.73 o
  -4   4   5       24.19       24.96      0.29 o
  -3   4   5        3.25        3.37      0.08 o
  -2   4   5       68.20       71.32      0.73 o
  -1   4   5       74.93       74.51      0.73 o
   0   4   5      279.03      278.26      2.46 o
   1   4   5       42.91       44.05      0.56 o
   2   4   5      140.46      144.48      1.53 o
   3   4   5       21.24       21.88      0.26 o
   4   4   5       21.00       21.20      0.27 o
   5   4   5       26.64       27.76      0.34 o
   6   4   5       77.41       74.69      0.78 o
   7   4   5       32.86       31.43      0.41 o
   8   4   5       51.69       50.51      0.61 o
   9   4   5       87.62       86.84      1.01 o
  10   4   5       17.73       17.16      0.27 o
  11   4   5        8.04        7.91      0.18 o
  12   4   5       32.86       30.94      0.45 o
  13   4   5        3.49        3.18      0.14 o
  14   4   5       19.74       18.70      0.33 o
  15   4   5       10.68       10.22      0.24 o
  16   4   5        2.64        2.70      0.20 o
  17   4   5        9.29        9.64      0.28 o
  18   4   5        0.36        0.58      0.20 o
  19   4   5        2.30        2.70      0.25 o
  20   4   5        0.42        0.77      0.23 o
  21   4   5        0.63        1.06      0.29 o
  22   4   5        1.48        1.54      0.33 o
 -21   5   5        1.28        2.12      0.32 o
 -20   5   5        2.51        2.89      0.22 o
 -19   5   5        3.24        4.05      0.24 o
 -18   5   5        0.98        1.16      0.23 o
 -17   5   5        0.26        0.48      0.19 o
 -16   5   5        1.66        1.83      0.18 o
 -15   5   5        3.53        3.76      0.18 o
 -14   5   5        5.09        5.49      0.19 o
 -13   5   5        6.09        6.17      0.22 o
 -12   5   5       23.17       22.94      0.37 o
 -11   5   5       24.86       25.16      0.37 o
 -10   5   5       17.91       18.21      0.29 o
  -9   5   5       91.72       89.44      1.15 o
  -8   5   5        8.95        9.54      0.20 o
  -7   5   5      130.86      134.28      1.64 o
  -6   5   5       15.42       15.62      0.26 o
  -5   5   5       89.56       88.77      1.20 o
  -4   5   5        6.33        6.65      0.13 o
  -3   5   5       64.26       61.98      0.79 o
  -2   5   5       24.42       23.23      0.32 o
  -1   5   5        1.66        1.83      0.09 o
   0   5   5       20.07       19.67      0.36 o
   1   5   5      110.61      107.46      1.69 o
   2   5   5       13.04       13.68      0.28 o
   3   5   5       14.48       14.75      0.32 o
   4   5   5        5.22        5.11      0.12 o
   5   5   5       58.15       57.06      0.85 o
   6   5   5        4.97        4.63      0.11 o
   7   5   5       30.52       29.31      0.43 o
   8   5   5        8.21        8.58      0.20 o
   9   5   5       16.47       15.62      0.29 o
  10   5   5       10.62       10.60      0.24 o
  11   5   5       41.37       40.00      0.58 o
  12   5   5        8.79        8.19      0.21 o
  13   5   5        2.51        2.31      0.16 o
  14   5   5        4.14        3.76      0.18 o
  15   5   5        4.60        4.63      0.21 o
  16   5   5        0.56        0.87      0.22 o
  17   5   5        1.73        1.83      0.19 o
  18   5   5        0.71        1.16      0.27 o
  19   5   5        2.66        4.43      0.35 o
  20   5   5        0.21        0.96      0.33 o
 -22   6   5        1.69        2.80      0.44 o
 -21   6   5        2.60        2.89      0.29 o
 -20   6   5        2.48        2.99      0.27 o
 -19   6   5        3.77        4.34      0.34 o
 -18   6   5        2.20        2.99      0.28 o
 -17   6   5        0.42        0.58      0.25 o
 -15   6   5       16.79       16.77      0.47 o
 -14   6   5        1.07        1.25      0.21 o
 -13   6   5       21.81       21.01      0.42 o
 -12   6   5        1.99        2.60      0.19 o
 -11   6   5        1.08        1.06      0.15 o
 -10   6   5       20.05       19.37      0.40 o
  -9   6   5        4.82        4.72      0.17 o
  -8   6   5       16.89       16.96      0.36 o
  -7   6   5        3.88        4.05      0.15 o
  -6   6   5        3.67        3.86      0.12 o
  -5   6   5       11.40       11.18      0.23 o
  -4   6   5       46.38       45.11      0.75 o
  -3   6   5        2.32        2.31      0.10 o
  -2   6   5       69.86       68.63      1.59 o
  -1   6   5        7.24        6.65      0.19 o
   0   6   5        4.05        3.95      0.17 o
   1   6   5       25.73       24.29      0.53 o
   2   6   5        5.35        5.30      0.19 o
   4   6   5       29.42       29.10      0.60 o
   5   6   5        2.45        2.60      0.21 o
   6   6   5       11.77       12.53      0.33 o
   7   6   5        0.90        1.16      0.17 o
   8   6   5        6.66        6.75      0.22 o
   9   6   5        3.95        4.24      0.20 o
  10   6   5       22.28       23.52      0.47 o
  11   6   5        5.85        6.17      0.24 o
  12   6   5       12.83       13.11      0.36 o
  13   6   5        5.25        5.88      0.29 o
  14   6   5        0.29        0.68      0.27 o
  15   6   5        0.89        1.35      0.28 o
  16   6   5        1.23        1.54      0.24 o
  17   6   5        0.85        1.54      0.27 o
  20   6   5        0.01        0.96      0.31 o
 -20   7   5        3.78        5.01      0.70 o
 -19   7   5        2.38        2.60      0.32 o
 -17   7   5        5.21        6.46      0.35 o
 -16   7   5        4.55        4.53      0.32 o
 -15   7   5        5.45        5.78      0.34 o
 -14   7   5        6.13        6.46      0.31 o
 -13   7   5        9.56       10.41      0.37 o
 -12   7   5        0.92        1.25      0.23 o
 -11   7   5        2.21        2.41      0.24 o
 -10   7   5       10.63       11.08      0.36 o
  -9   7   5        7.63        7.91      0.32 o
  -8   7   5       22.86       21.98      0.55 o
  -7   7   5        0.71        0.68      0.15 o
  -6   7   5       12.20       13.50      0.46 o
  -5   7   5        2.03        2.41      0.23 o
  -4   7   5        1.01        1.45      0.25 o
  -3   7   5       14.06       15.13      0.59 o
  -2   7   5       12.62       13.01      0.61 o
  -1   7   5       18.65       14.94      0.47 o
   0   7   5       13.06       10.70      0.34 o
   1   7   5       45.18       41.16      1.06 o
   2   7   5        1.88        1.74      0.19 o
   3   7   5        2.76        2.80      0.20 o
   4   7   5       12.36       12.44      0.42 o
   5   7   5        9.64       10.31      0.33 o
   6   7   5        9.73        9.35      0.35 o
   7   7   5        6.26        6.75      0.31 o
   8   7   5       20.69       20.72      0.64 o
   9   7   5        6.72        6.85      0.27 o
  10   7   5        1.23        1.83      0.23 o
  11   7   5       11.37       12.53      0.50 o
  12   7   5        5.21        5.69      0.33 o
  13   7   5        4.54        4.53      0.29 o
  14   7   5        0.51        0.68      0.28 o
  15   7   5        1.02        0.96      0.28 o
  16   7   5        0.76        1.16      0.27 o
  17   7   5        1.49        1.93      0.33 o
  18   7   5        0.83        1.45      0.40 o
 -18   8   5        1.05        1.74      0.68 o
 -16   8   5        2.41        2.70      0.54 o
 -15   8   5        5.63        6.85      0.52 o
 -14   8   5        6.17        5.98      0.40 o
 -13   8   5        2.02        1.74      0.30 o
 -12   8   5        0.92        1.25      0.32 o
 -11   8   5        3.77        3.66      0.32 o
 -10   8   5       12.18       12.34      0.61 o
  -9   8   5        5.72        6.27      0.44 o
  -8   8   5        6.72        7.13      0.45 o
  -7   8   5        6.60        7.23      0.42 o
  -6   8   5        1.90        2.41      0.32 o
  -5   8   5        9.35        9.25      0.51 o
  -4   8   5        8.10        8.29      0.45 o
  -3   8   5       27.21       27.57      1.75 o
  -2   8   5        0.75        0.96      0.42 o
  -1   8   5       30.67       31.23      2.01 o
   0   8   5       16.60       18.21      1.28 o
   1   8   5        0.54        0.87      0.35 o
   2   8   5       33.39       32.10      1.37 o
   3   8   5        9.07        9.44      0.61 o
   4   8   5        3.85        3.08      0.28 o
   5   8   5       15.47       13.11      0.44 o
   6   8   5        2.75        2.50      0.30 o
   7   8   5        6.31        5.69      0.37 o
   9   8   5        6.09        5.59      0.35 o
  10   8   5        0.62        0.77      0.28 o
  12   8   5        1.30        1.54      0.34 o
  15   8   5        1.22        0.96      0.37 o
  16   8   5        2.31        2.31      0.71 o
 -12   9   5        2.83        2.89      0.81 o
 -11   9   5        1.11        3.18      0.77 o
 -10   9   5        1.07        1.83      0.59 o
  -9   9   5        3.25        4.53      0.78 o
  -8   9   5        1.15        2.31      0.75 o
   0   9   5        5.68        5.30      0.66 o
   1   9   5        5.98        4.63      0.71 o
   2   9   5        7.35        7.42      0.62 o
   3   9   5        1.15        2.02      0.54 o
   4   9   5       11.76       12.44      1.01 o
   5   9   5        1.85        3.08      0.72 o
   6   9   5        3.34        4.05      0.56 o
   7   9   5        4.89        5.78      0.66 o
   8   9   5        6.04        7.23      0.88 o
   9   9   5        0.96        1.06      0.46 o
  10   9   5        4.63        4.82      0.64 o
  11   9   5        0.19        2.02      0.50 o
  12   9   5        1.67        1.45      0.55 o
   4  10   5        2.20        2.50      0.61 o
   7  10   5        0.68        1.45      0.62 o
   8  10   5        1.47        2.60      0.64 o
   9  10   5        2.17        4.63      0.82 o
  10  10   5        2.20        2.22      0.76 o
 -24   0   6        1.74        1.93      0.31 o
 -22   0   6        2.46        2.89      0.29 o
 -21   0   6        4.86        6.07      0.33 o
 -20   0   6        0.21        0.48      0.22 o
 -19   0   6       10.75       10.89      0.31 o
 -17   0   6        2.15        2.41      0.24 o
 -16   0   6        1.46        1.45      0.16 o
 -15   0   6       82.48       80.19      1.25 o
 -14   0   6       11.05       11.37      0.24 o
 -13   0   6        4.83        4.63      0.16 o
 -12   0   6       47.53       46.74      0.70 o
 -11   0   6       58.31       58.99      0.78 o
 -10   0   6      180.58      181.89      2.01 o
  -9   0   6      514.83      510.77      5.59 o
  -8   0   6       35.87       36.73      0.43 o
  -7   0   6      633.00      646.37      6.79 o
  -6   0   6      337.65      336.48      3.96 o
  -5   0   6      352.26      348.36      4.03 o
  -4   0   6       93.13       91.48      1.13 o
  -3   0   6       22.27       23.43      0.34 o
  -2   0   6      416.00      429.69      4.80 o
  -1   0   6     1686.37     1680.32     19.16 o
   0   0   6       40.72       41.25      0.54 o
   1   0   6      459.54      472.08      5.29 o
   2   0   6       96.55      104.09      1.26 o
   3   0   6       98.84       99.57      1.21 o
   4   0   6       45.54       47.23      0.65 o
   6   0   6       16.20       16.58      0.27 o
   7   0   6       27.95       29.21      0.42 o
   8   0   6      163.87      161.64      1.95 o
   9   0   6       80.78       78.84      1.05 o
  10   0   6        4.99        5.40      0.16 o
  11   0   6        6.59        6.56      0.18 o
  12   0   6        4.44        4.43      0.17 o
  13   0   6       36.15       36.53      0.63 o
  14   0   6        0.30        0.48      0.17 o
  15   0   6        8.47        8.48      0.27 o
  16   0   6        8.79        8.58      0.29 o
  17   0   6        0.31        0.58      0.19 o
  18   0   6        0.48        0.58      0.23 o
  19   0   6        1.23        1.16      0.32 o
  20   0   6        1.65        2.31      0.28 o
  21   0   6        0.77        1.54      0.32 o
  22   0   6        0.37        0.77      0.33 o
  23   0   6        1.25        2.22      0.47 o
 -25   1   6        1.06        1.06      0.24 o
 -24   1   6        0.84        0.96      0.20 o
 -23   1   6        4.90        5.30      0.23 o
 -22   1   6        0.71        1.35      0.21 o
 -21   1   6        1.81        2.31      0.19 o
 -20   1   6        0.54        0.87      0.14 o
 -19   1   6       14.05       14.17      0.27 o
 -18   1   6       28.28       28.15      0.39 o
 -17   1   6        4.43        4.34      0.14 o
 -16   1   6        9.48        9.35      0.19 o
 -15   1   6       11.19       10.80      0.18 o
 -14   1   6        3.76        3.57      0.11 o
 -13   1   6       32.62       31.81      0.37 o
 -12   1   6       47.76       48.86      0.52 o
 -11   1   6       56.54       56.67      0.55 o
 -10   1   6      199.91      202.99      1.68 o
  -9   1   6       89.50       91.38      0.79 o
  -8   1   6      736.77      735.35      5.32 o
  -7   1   6      100.93      106.12      0.81 o
  -6   1   6      118.46      118.65      1.01 o
  -5   1   6      306.49      308.14      2.52 o
  -4   1   6      125.31      122.51      1.02 o
  -3   1   6      705.68      715.10      5.72 o
  -2   1   6      197.91      202.60      1.65 o
  -1   1   6       75.12       78.37      0.68 o
   0   1   6      342.13      344.96      2.74 o
   1   1   6      101.91      101.98      0.87 o
   2   1   6      694.40      688.99      5.51 o
   3   1   6      123.08      125.59      1.14 o
   4   1   6        6.89        6.94      0.11 o
   5   1   6      329.99      338.21      2.64 o
   6   1   6      172.45      176.29      1.43 o
   7   1   6       49.06       48.67      0.47 o
   8   1   6       54.09       53.97      0.53 o
   9   1   6       16.93       17.64      0.22 o
  10   1   6        8.44        8.87      0.15 o
  11   1   6       10.25       10.41      0.17 o
  12   1   6      102.29       98.99      1.04 o
  13   1   6       10.53       10.41      0.19 o
  14   1   6        3.39        3.37      0.14 o
  15   1   6        5.45        5.30      0.17 o
  16   1   6        1.73        1.74      0.13 o
  17   1   6        8.65        7.91      0.21 o
  18   1   6        1.25        1.45      0.17 o
  19   1   6        1.04        1.25      0.19 o
  20   1   6        0.32        0.68      0.18 o
  21   1   6        0.24        0.58      0.20 o
  22   1   6        0.53        0.96      0.23 o
  23   1   6        1.12        1.74      0.33 o
 -25   2   6        2.45        2.60      0.28 o
 -24   2   6        0.75        1.25      0.25 o
 -23   2   6        0.49        0.68      0.21 o
 -22   2   6        6.83        7.71      0.24 o
 -21   2   6        0.38        0.48      0.16 o
 -20   2   6        4.43        5.01      0.19 o
 -19   2   6       12.35       12.15      0.26 o
 -18   2   6        9.55        9.73      0.22 o
 -17   2   6        4.73        4.63      0.16 o
 -16   2   6       20.56       20.05      0.32 o
 -15   2   6        0.31        0.48      0.12 o
 -14   2   6       18.44       18.60      0.26 o
 -13   2   6       41.58       40.87      0.45 o
 -12   2   6       41.47       41.16      0.45 o
 -11   2   6      101.07      100.14      1.02 o
 -10   2   6       14.19       13.79      0.17 o
  -9   2   6       38.39       39.42      0.37 o
  -8   2   6        5.61        6.17      0.10 o
  -7   2   6       66.31       66.61      0.59 o
  -6   2   6       85.11       84.82      0.69 o
  -5   2   6      188.21      186.71      1.48 o
  -4   2   6       32.97       33.73      0.34 o
  -3   2   6       34.84       33.16      0.34 o
  -2   2   6      457.50      465.66      3.86 o
  -1   2   6       79.35       82.22      0.73 o
   0   2   6      138.42      141.49      1.21 o
   1   2   6      140.55      140.14      1.21 o
   2   2   6       21.73       22.94      0.24 o
   3   2   6       24.60       26.21      0.27 o
   4   2   6       71.92       74.69      0.66 o
   5   2   6       15.90       17.25      0.20 o
   6   2   6      299.88      302.28      2.49 o
   7   2   6       86.10       88.57      0.83 o
   8   2   6       15.49       15.81      0.20 o
   9   2   6       43.94       43.37      0.48 o
  10   2   6       25.41       25.26      0.31 o
  11   2   6       44.80       42.60      0.49 o
  12   2   6       41.14       39.42      0.48 o
  13   2   6       11.64       11.28      0.20 o
  14   2   6       10.47        9.44      0.19 o
  15   2   6        9.87        9.16      0.20 o
  16   2   6        0.75        0.77      0.13 o
  17   2   6       19.65       18.51      0.32 o
  18   2   6        0.82        0.96      0.17 o
  19   2   6        1.14        1.35      0.18 o
  20   2   6        1.12        1.06      0.19 o
  21   2   6        1.33        1.93      0.22 o
  22   2   6        1.76        1.93      0.21 o
  23   2   6        0.25        0.87      0.37 o
 -24   3   6        0.92        1.06      0.24 o
 -23   3   6        0.60        0.96      0.21 o
 -22   3   6        0.36        0.48      0.21 o
 -21   3   6        2.10        2.80      0.20 o
 -20   3   6        0.57        0.68      0.20 o
 -19   3   6        1.93        2.12      0.17 o
 -18   3   6        4.49        4.91      0.19 o
 -17   3   6       16.52       16.67      0.29 o
 -16   3   6       22.66       22.17      0.31 o
 -15   3   6       12.43       12.05      0.21 o
 -14   3   6       31.40       31.04      0.39 o
 -13   3   6        3.45        3.66      0.12 o
 -12   3   6        7.95        8.09      0.15 o
 -11   3   6       43.37       42.60      0.47 o
 -10   3   6       14.88       14.56      0.19 o
  -9   3   6       23.75       23.62      0.25 o
  -8   3   6      134.38      135.90      1.17 o
  -7   3   6       16.93       17.93      0.19 o
  -6   3   6        7.83        8.09      0.12 o
  -5   3   6       76.58       77.59      0.66 o
  -4   3   6       29.25       29.50      0.28 o
  -3   3   6       41.54       41.54      0.37 o
  -2   3   6       93.75       96.39      0.87 o
  -1   3   6       51.71       51.56      0.49 o
   0   3   6       36.39       37.88      0.37 o
   1   3   6       44.04       44.44      0.43 o
   2   3   6      249.50      250.90      2.08 o
   3   3   6        2.32        2.60      0.08 o
   4   3   6      247.14      246.66      2.10 o
   5   3   6      204.32      206.47      1.78 o
   6   3   6       30.42       31.23      0.36 o
   7   3   6        0.52        0.58      0.07 o
   8   3   6       11.93       11.47      0.17 o
   9   3   6       40.18       39.42      0.46 o
  10   3   6       10.33       10.51      0.17 o
  11   3   6       98.54       95.52      1.09 o
  12   3   6       21.95       21.11      0.30 o
  13   3   6        7.91        7.52      0.17 o
  14   3   6       25.33       23.52      0.34 o
  15   3   6        8.91        8.29      0.21 o
  16   3   6       33.90       30.85      0.48 o
  17   3   6        0.82        0.77      0.17 o
  18   3   6        7.85        8.67      0.28 o
  19   3   6        0.49        0.77      0.22 o
  21   3   6        1.48        1.16      0.25 o
  22   3   6        0.92        1.06      0.26 o
 -23   4   6        2.39        2.50      0.32 o
 -22   4   6        2.66        3.37      0.26 o
 -21   4   6        1.22        1.35      0.23 o
 -20   4   6        0.47        0.96      0.21 o
 -19   4   6        7.46        8.77      0.29 o
 -18   4   6        3.62        3.66      0.22 o
 -17   4   6        8.58        8.87      0.24 o
 -16   4   6        0.27        0.48      0.15 o
 -15   4   6       18.81       18.60      0.32 o
 -14   4   6       11.07       11.18      0.22 o
 -13   4   6       31.64       31.33      0.43 o
 -12   4   6      131.06      130.59      1.50 o
 -11   4   6        3.19        3.18      0.11 o
 -10   4   6       21.54       21.68      0.28 o
  -9   4   6       29.20       30.17      0.32 o
  -8   4   6        7.10        6.94      0.11 o
  -7   4   6       35.64       36.15      0.39 o
  -6   4   6       64.60       66.32      0.67 o
  -5   4   6        7.24        7.42      0.11 o
  -4   4   6      294.94      294.38      2.53 o
  -3   4   6      144.26      144.69      1.25 o
  -2   4   6        4.02        4.53      0.09 o
  -1   4   6        5.25        5.30      0.09 o
   0   4   6       20.93       21.40      0.26 o
   1   4   6      170.82      169.24      1.46 o
   2   4   6       70.46       72.00      0.72 o
   3   4   6       28.11       28.82      0.38 o
   4   4   6       19.65       20.72      0.27 o
   5   4   6       93.40       92.53      0.94 o
   6   4   6       28.52       28.53      0.37 o
   7   4   6       95.23       93.50      1.12 o
   8   4   6       57.49       57.06      0.70 o
   9   4   6        4.73        4.53      0.13 o
  10   4   6       37.11       35.47      0.47 o
  11   4   6       11.52       11.08      0.23 o
  12   4   6        4.45        4.24      0.15 o
  13   4   6       10.48        9.64      0.21 o
  14   4   6        1.82        1.74      0.14 o
  15   4   6       13.91       14.26      0.32 o
  16   4   6       13.00       12.82      0.33 o
  17   4   6        3.66        3.86      0.24 o
  18   4   6        2.66        3.28      0.23 o
  19   4   6        0.36        0.58      0.24 o
  20   4   6        0.16        0.58      0.23 o
  21   4   6        0.97        1.06      0.28 o
 -22   5   6        3.08        3.66      0.36 o
 -21   5   6        2.13        2.80      0.28 o
 -20   5   6        3.25        3.86      0.28 o
 -19   5   6        4.11        5.01      0.26 o
 -18   5   6        8.61        8.77      0.27 o
 -17   5   6       12.07       12.62      0.31 o
 -16   5   6        6.25        6.56      0.26 o
 -15   5   6        3.52        3.95      0.20 o
 -14   5   6        6.11        6.56      0.20 o
 -13   5   6        0.24        0.38      0.14 o
 -12   5   6       10.84       10.70      0.23 o
 -11   5   6       67.52       68.82      1.01 o
 -10   5   6       15.16       14.65      0.25 o
  -9   5   6       47.44       45.88      0.57 o
  -8   5   6        5.41        5.78      0.13 o
  -7   5   6       17.68       17.74      0.27 o
  -6   5   6       30.22       30.55      0.44 o
  -5   5   6      106.62      102.36      1.33 o
  -4   5   6       26.68       26.70      0.39 o
  -3   5   6        4.95        4.53      0.10 o
  -2   5   6       34.64       33.73      0.44 o
  -1   5   6       24.50       24.19      0.35 o
   0   5   6       67.02       66.13      0.97 o
   1   5   6        4.50        4.82      0.15 o
   2   5   6      127.83      124.63      1.78 o
   3   5   6       64.53       64.29      0.93 o
   4   5   6       28.97       28.91      0.45 o
   5   5   6       39.68       41.64      0.65 o
   6   5   6       96.82       92.44      1.17 o
   7   5   6       34.86       34.22      0.46 o
   8   5   6        3.00        2.99      0.14 o
   9   5   6       20.74       20.43      0.36 o
  10   5   6       11.27       11.18      0.25 o
  11   5   6        0.20        0.48      0.13 o
  12   5   6        9.70        8.58      0.22 o
  13   5   6        4.19        3.86      0.17 o
  14   5   6        9.12        8.67      0.26 o
  15   5   6        1.24        1.35      0.18 o
  16   5   6        3.17        3.18      0.23 o
  17   5   6        0.07        0.58      0.25 o
  18   5   6        0.80        1.54      0.27 o
  19   5   6        1.74        1.93      0.27 o
  20   5   6        1.02        0.87      0.37 o
 -22   6   6        3.35        3.57      0.50 o
 -21   6   6        0.64        0.58      0.28 o
 -19   6   6        1.03        1.06      0.25 o
 -18   6   6        1.73        1.93      0.24 o
 -17   6   6        2.10        2.31      0.22 o
 -16   6   6        2.43        2.31      0.22 o
 -15   6   6        2.87        2.80      0.22 o
 -14   6   6       21.13       20.82      0.46 o
 -13   6   6       43.67       41.92      0.71 o
 -12   6   6        1.62        1.74      0.18 o
 -11   6   6       12.90       13.11      0.32 o
 -10   6   6        5.00        4.91      0.18 o
  -9   6   6       27.56       28.43      0.53 o
  -8   6   6        3.20        3.28      0.15 o
  -7   6   6       27.61       27.47      0.44 o
  -6   6   6       26.18       26.51      0.52 o
  -5   6   6        4.74        4.72      0.15 o
  -4   6   6        8.81        8.87      0.19 o
  -3   6   6       15.10       13.88      0.31 o
  -2   6   6       22.68       23.32      0.55 o
  -1   6   6        6.18        6.36      0.18 o
   0   6   6       45.63       47.04      1.05 o
   1   6   6       22.17       21.40      0.45 o
   2   6   6       26.89       26.02      0.54 o
   3   6   6        2.76        2.80      0.15 o
   4   6   6       18.07       18.41      0.46 o
   5   6   6        7.13        7.23      0.25 o
   6   6   6       24.25       25.35      0.55 o
   7   6   6       17.53       17.83      0.41 o
   8   6   6        3.91        4.15      0.19 o
   9   6   6        8.56        8.97      0.26 o
  10   6   6        2.05        2.31      0.20 o
  11   6   6       12.75       13.01      0.35 o
  12   6   6        3.14        3.57      0.27 o
  13   6   6        1.69        2.12      0.25 o
  14   6   6        3.04        3.47      0.27 o
  15   6   6        8.17        8.77      0.33 o
  16   6   6        0.63        0.96      0.27 o
  18   6   6        1.80        1.54      0.31 o
  19   6   6        1.56        1.54      0.26 o
 -20   7   6        1.82        1.64      0.53 o
 -19   7   6        0.31        0.68      0.30 o
 -18   7   6        2.05        2.02      0.33 o
 -17   7   6        6.79        7.23      0.33 o
 -16   7   6        0.91        0.87      0.25 o
 -15   7   6        3.69        4.05      0.30 o
 -14   7   6        3.50        4.24      0.32 o
 -13   7   6        3.31        3.57      0.27 o
 -12   7   6       27.91       27.47      0.67 o
 -11   7   6       17.30       16.67      0.47 o
 -10   7   6       10.43        9.73      0.34 o
  -9   7   6        2.62        2.80      0.23 o
  -8   7   6        7.80        8.00      0.30 o
  -7   7   6       12.88       13.40      0.43 o
  -6   7   6        4.62        4.05      0.20 o
  -5   7   6        1.44        1.74      0.20 o
  -4   7   6       14.29       12.92      0.39 o
  -3   7   6       11.77       10.41      0.32 o
  -2   7   6        0.68        0.58      0.13 o
  -1   7   6       47.77       41.64      1.15 o
   0   7   6        7.85        6.75      0.26 o
   1   7   6       25.38       25.45      0.69 o
   2   7   6       11.78       11.47      0.39 o
   3   7   6       13.07       11.95      0.39 o
   4   7   6       14.33       14.36      0.46 o
   5   7   6       12.18       12.62      0.40 o
   6   7   6        7.06        7.23      0.35 o
   7   7   6        2.45        2.50      0.29 o
   8   7   6        2.63        2.89      0.24 o
   9   7   6        0.22        0.38      0.17 o
  10   7   6        0.74        0.77      0.21 o
  11   7   6        2.67        3.37      0.29 o
  12   7   6        5.34        5.59      0.33 o
  13   7   6        9.86       10.51      0.48 o
  14   7   6        1.04        1.16      0.29 o
  15   7   6        0.62        0.68      0.27 o
  16   7   6        1.24        1.64      0.29 o
  17   7   6        1.20        1.64      0.27 o
  18   7   6        0.86        1.54      0.40 o
 -18   8   6        5.30        3.76      0.78 o
 -17   8   6        1.21        1.45      0.52 o
 -16   8   6        8.77        9.73      0.62 o
 -15   8   6        3.88        6.46      0.59 o
 -14   8   6        0.71        1.45      0.42 o
 -12   8   6        7.99        7.13      0.49 o
 -11   8   6        6.71        7.52      0.54 o
 -10   8   6        2.58        3.86      0.36 o
  -9   8   6        4.58        5.11      0.44 o
  -8   8   6        1.99        2.60      0.38 o
  -7   8   6        5.37        6.46      0.50 o
  -6   8   6        6.61        6.07      0.42 o
  -5   8   6        3.99        4.82      0.37 o
  -4   8   6        5.13        5.78      0.41 o
  -3   8   6        1.15        1.25      0.47 o
  -2   8   6       19.31       22.75      1.56 o
   0   8   6       34.83       34.90      1.45 o
   1   8   6       44.74       46.26      1.87 o
   3   8   6       12.99        9.35      0.43 o
   4   8   6        1.50        0.96      0.21 o
   5   8   6        8.62        7.81      0.38 o
   6   8   6        4.29        3.47      0.30 o
   7   8   6        4.06        3.76      0.31 o
   8   8   6       11.40        9.73      0.43 o
   9   8   6        3.55        3.47      0.37 o
  10   8   6       23.03       22.46      0.73 o
  12   8   6        5.43        5.01      0.34 o
  13   8   6        1.78        1.93      0.33 o
  15   8   6        1.04        0.87      0.35 o
 -16   9   6        0.58        1.83      0.84 o
 -15   9   6        2.77        2.89      0.71 o
 -14   9   6        3.67        5.01      0.66 o
 -12   9   6        4.01        5.69      0.81 o
 -10   9   6       13.32       14.17      1.13 o
  -9   9   6        4.53        5.11      0.77 o
  -8   9   6        2.54        3.86      0.76 o
  -3   9   6        0.77        1.06      0.41 o
  -2   9   6        7.55        6.85      0.67 o
  -1   9   6        4.41        3.86      0.61 o
   0   9   6        8.46        7.81      0.81 o
   1   9   6       11.01       11.08      1.04 o
   2   9   6        7.30        8.48      0.77 o
   3   9   6        8.08        8.48      0.81 o
   4   9   6       13.38       14.26      1.19 o
   6   9   6        6.12        7.33      0.78 o
   8   9   6        1.79        2.80      0.66 o
   9   9   6        3.08        2.60      0.57 o
  11   9   6        7.73        8.39      0.65 o
   4  10   6        1.40        1.93      0.58 o
   7  10   6        1.96        2.80      0.57 o
   9  10   6        1.12        1.35      0.62 o
  10  10   6        2.89        3.66      0.79 o
 -25   0   7        0.95        1.54      0.36 o
 -23   0   7        0.69        1.16      0.27 o
 -22   0   7       14.01       15.23      0.41 o
 -21   0   7       17.95       20.15      0.49 o
 -20   0   7        6.63        6.75      0.32 o
 -19   0   7        1.52        1.54      0.24 o
 -18   0   7       12.45       12.15      0.35 o
 -16   0   7       49.54       47.32      0.78 o
 -15   0   7        2.96        2.89      0.16 o
 -14   0   7        4.22        3.86      0.15 o
 -13   0   7        3.44        3.47      0.16 o
 -12   0   7       21.30       21.40      0.37 o
 -11   0   7      106.98      106.79      1.36 o
 -10   0   7       13.78       14.26      0.25 o
  -9   0   7      245.98      247.80      2.53 o
  -8   0   7       59.44       63.04      0.70 o
  -7   0   7       16.41       16.67      0.26 o
  -6   0   7      204.87      204.05      2.36 o
  -5   0   7       25.65       25.06      0.36 o
  -4   0   7       47.58       43.85      0.59 o
  -3   0   7      127.06      129.63      1.54 o
  -2   0   7        3.90        3.76      0.11 o
  -1   0   7      217.78      206.56      2.40 o
   0   0   7      155.08      160.87      1.89 o
   1   0   7       16.43       15.71      0.25 o
   2   0   7      251.57      257.06      3.05 o
   3   0   7       35.63       37.78      0.54 o
   4   0   7      715.24      697.72      7.47 o
   5   0   7      113.97      122.23      1.43 o
   6   0   7      146.65      151.71      1.77 o
   7   0   7       37.76       40.96      0.60 o
   8   0   7       14.86       15.04      0.27 o
   9   0   7       97.40       94.76      1.41 o
  10   0   7        5.31        5.49      0.17 o
  11   0   7       62.68       59.08      0.91 o
  12   0   7       19.51       18.21      0.37 o
  14   0   7       50.99       46.56      0.78 o
  15   0   7        1.46        1.74      0.18 o
  16   0   7        1.66        1.25      0.21 o
  17   0   7        0.41        0.58      0.19 o
  18   0   7        3.27        3.28      0.25 o
  19   0   7       10.34       11.37      0.40 o
  20   0   7        3.91        4.63      0.30 o
  21   0   7        2.45        2.89      0.29 o
 -25   1   7        0.47        1.16      0.28 o
 -24   1   7        0.80        1.74      0.22 o
 -23   1   7        0.57        1.06      0.20 o
 -22   1   7        5.65        6.65      0.23 o
 -21   1   7        2.35        2.89      0.20 o
 -20   1   7       23.70       24.10      0.36 o
 -19   1   7        7.50        8.00      0.20 o
 -18   1   7        1.47        1.54      0.13 o
 -17   1   7       24.80       24.39      0.34 o
 -16   1   7       18.38       17.16      0.26 o
 -15   1   7        2.47        2.41      0.12 o
 -14   1   7       13.62       13.40      0.20 o
 -13   1   7       60.63       60.72      0.64 o
 -12   1   7        4.22        4.05      0.11 o
 -11   1   7       96.69       97.06      0.89 o
 -10   1   7       28.74       28.72      0.29 o
  -9   1   7        1.61        1.64      0.06 o
  -8   1   7      188.73      191.14      1.47 o
  -7   1   7       45.24       46.26      0.40 o
  -6   1   7      249.86      247.80      1.89 o
  -5   1   7      220.66      224.48      1.91 o
  -4   1   7      129.13      131.85      1.13 o
  -3   1   7      272.41      276.14      2.25 o
  -2   1   7       35.79       36.73      0.35 o
  -1   1   7      157.20      151.71      1.28 o
   0   1   7      154.55      162.99      1.35 o
   1   1   7       28.82       29.79      0.30 o
   2   1   7       26.73       27.86      0.29 o
   3   1   7       97.29       98.60      0.86 o
   4   1   7        8.64        9.35      0.13 o
   5   1   7       49.09       51.76      0.49 o
   6   1   7       53.74       55.42      0.51 o
   7   1   7       40.32       41.92      0.42 o
   8   1   7        2.69        2.99      0.10 o
   9   1   7        2.49        2.41      0.09 o
  10   1   7       52.58       50.41      0.54 o
  11   1   7       27.62       25.93      0.33 o
  12   1   7       19.83       18.60      0.28 o
  13   1   7       26.80       24.86      0.35 o
  14   1   7       16.84       15.81      0.25 o
  15   1   7        8.44        8.09      0.18 o
  16   1   7       14.28       13.11      0.24 o
  17   1   7       13.89       12.82      0.27 o
  18   1   7        2.30        2.41      0.19 o
  19   1   7        0.47        0.87      0.18 o
  20   1   7        3.67        4.24      0.21 o
  21   1   7        0.41        1.06      0.22 o
  22   1   7        2.11        2.22      0.24 o
 -24   2   7        0.15        0.77      0.24 o
 -23   2   7        0.98        1.16      0.21 o
 -22   2   7        0.69        0.96      0.17 o
 -21   2   7       12.25       14.07      0.28 o
 -20   2   7        3.94        4.43      0.21 o
 -19   2   7        6.63        6.56      0.22 o
 -18   2   7        3.71        3.66      0.17 o
 -17   2   7        6.27        6.36      0.18 o
 -16   2   7       11.81       11.37      0.21 o
 -15   2   7        9.44        9.06      0.17 o
 -14   2   7       41.90       39.81      0.46 o
 -13   2   7        0.99        1.06      0.10 o
 -12   2   7        4.86        4.63      0.11 o
 -11   2   7        1.67        1.74      0.09 o
 -10   2   7       14.06       13.98      0.16 o
  -9   2   7        3.88        3.86      0.08 o
  -8   2   7       49.90       51.48      0.48 o
  -7   2   7       56.74       57.74      0.49 o
  -6   2   7      354.82      357.32      2.64 o
  -5   2   7      189.17      189.03      1.48 o
  -4   2   7      322.03      322.23      2.54 o
  -3   2   7       41.92       41.16      0.39 o
  -2   2   7        9.23        9.54      0.12 o
  -1   2   7      179.35      178.51      1.52 o
   0   2   7       77.95       77.40      0.71 o
   1   2   7       76.45       78.75      0.70 o
   2   2   7       34.74       35.57      0.34 o
   3   2   7       53.25       53.30      0.49 o
   4   2   7       34.22       36.05      0.37 o
   5   2   7       12.12       12.24      0.16 o
   6   2   7        3.94        4.24      0.10 o
   7   2   7       17.81       18.41      0.21 o
   8   2   7       16.63       16.48      0.20 o
   9   2   7       83.89       84.34      0.90 o
  10   2   7       36.07       35.47      0.41 o
  11   2   7       12.92       12.34      0.19 o
  12   2   7       19.46       18.31      0.27 o
  13   2   7        1.03        0.96      0.12 o
  14   2   7       23.97       21.40      0.31 o
  15   2   7       26.60       25.16      0.35 o
  16   2   7       15.42       14.17      0.28 o
  17   2   7        6.33        6.36      0.20 o
  18   2   7        1.36        1.83      0.22 o
  19   2   7        1.25        1.64      0.19 o
  20   2   7        1.23        1.45      0.20 o
  21   2   7        0.56        1.06      0.21 o
  22   2   7        0.47        0.68      0.23 o
 -24   3   7        1.00        0.96      0.28 o
 -23   3   7        0.86        1.35      0.24 o
 -22   3   7        0.51        1.16      0.21 o
 -21   3   7        3.66        4.15      0.22 o
 -20   3   7        1.84        2.41      0.18 o
 -18   3   7       14.11       15.42      0.30 o
 -17   3   7       40.06       39.62      0.51 o
 -16   3   7        1.84        1.93      0.13 o
 -15   3   7       11.33       11.47      0.20 o
 -14   3   7       14.75       14.36      0.24 o
 -13   3   7       20.67       19.76      0.27 o
 -12   3   7        6.95        7.04      0.14 o
 -11   3   7        4.45        4.63      0.11 o
 -10   3   7       74.14       74.32      0.73 o
  -9   3   7       13.14       12.82      0.16 o
  -8   3   7       22.11       21.78      0.24 o
  -7   3   7        7.02        7.04      0.10 o
  -6   3   7       80.32       82.11      0.69 o
  -5   3   7       82.16       82.22      0.71 o
  -4   3   7      160.07      161.54      1.27 o
  -3   3   7        5.31        5.21      0.08 o
  -2   3   7      196.57      198.07      1.55 o
  -1   3   7       17.21       17.44      0.21 o
   0   3   7       94.22       94.95      0.86 o
   1   3   7       67.59       66.61      0.62 o
   2   3   7       34.30       36.24      0.38 o
   3   3   7      171.34      169.93      1.48 o
   4   3   7       49.14       50.71      0.52 o
   5   3   7        9.88        9.73      0.15 o
   6   3   7        9.50        9.93      0.14 o
   7   3   7        9.64       10.02      0.16 o
   8   3   7       65.60       64.38      0.71 o
   9   3   7       14.54       14.36      0.20 o
  10   3   7       42.35       41.92      0.48 o
  11   3   7        5.28        5.40      0.16 o
  12   3   7        1.05        1.16      0.12 o
  13   3   7        3.96        3.95      0.14 o
  14   3   7        2.83        2.99      0.15 o
  15   3   7       12.98       11.95      0.26 o
  17   3   7        1.07        0.96      0.18 o
  18   3   7        4.28        5.21      0.23 o
  19   3   7        4.84        5.49      0.28 o
  20   3   7        3.33        4.05      0.25 o
  21   3   7        0.55        0.77      0.26 o
 -23   4   7        1.20        1.45      0.33 o
 -22   4   7        0.61        0.77      0.22 o
 -20   4   7        2.44        3.08      0.21 o
 -19   4   7        4.19        5.11      0.26 o
 -18   4   7       14.52       15.23      0.32 o
 -17   4   7        2.94        2.99      0.17 o
 -16   4   7       40.86       40.20      0.57 o
 -15   4   7       21.59       21.78      0.36 o
 -14   4   7        3.75        3.86      0.15 o
 -13   4   7        0.60        0.68      0.12 o
 -12   4   7       48.49       47.62      0.58 o
 -11   4   7        3.93        3.76      0.11 o
 -10   4   7       40.30       40.39      0.46 o
  -9   4   7        3.75        3.66      0.09 o
  -8   4   7       16.44       16.87      0.22 o
  -7   4   7       59.75       58.42      0.59 o
  -6   4   7       46.68       47.04      0.50 o
  -5   4   7      110.32      108.73      0.98 o
  -4   4   7       81.44       81.16      0.78 o
  -3   4   7      137.54      142.17      1.31 o
  -2   4   7       14.28       14.46      0.19 o
  -1   4   7       18.16       18.98      0.23 o
   0   4   7       36.02       37.49      0.38 o
   1   4   7       59.82       59.56      0.62 o
   2   4   7      158.19      156.91      1.45 o
   3   4   7        4.69        5.30      0.10 o
   4   4   7       98.27       95.62      1.00 o
   5   4   7        4.64        4.91      0.10 o
   6   4   7       18.53       18.98      0.27 o
   7   4   7       25.54       24.58      0.33 o
   8   4   7        9.84       10.12      0.17 o
   9   4   7       12.76       12.24      0.21 o
  10   4   7        4.85        4.63      0.14 o
  11   4   7        5.92        5.98      0.17 o
  12   4   7        2.46        2.31      0.14 o
  13   4   7        9.30        8.48      0.21 o
  14   4   7        4.40        4.34      0.17 o
  15   4   7        1.77        2.22      0.18 o
  16   4   7        6.02        6.46      0.23 o
  17   4   7        0.63        1.45      0.24 o
  18   4   7        0.88        1.35      0.22 o
  19   4   7        2.04        1.93      0.21 o
  20   4   7        1.61        2.12      0.28 o
  21   4   7        0.10        0.96      0.28 o
 -22   5   7        1.20        1.64      0.28 o
 -21   5   7        1.67        2.22      0.26 o
 -20   5   7        4.97        5.30      0.25 o
 -19   5   7        2.59        3.47      0.21 o
 -18   5   7        1.97        2.41      0.22 o
 -17   5   7        3.23        3.66      0.22 o
 -16   5   7        2.51        2.89      0.21 o
 -15   5   7        5.61        5.88      0.20 o
 -14   5   7        3.62        4.05      0.17 o
 -13   5   7       16.50       16.00      0.31 o
 -12   5   7        2.07        2.02      0.15 o
 -11   5   7       81.89       83.67      1.08 o
 -10   5   7       29.30       29.69      0.43 o
  -9   5   7       23.57       23.32      0.31 o
  -8   5   7       44.39       45.40      0.60 o
  -7   5   7       42.60       43.57      0.60 o
  -6   5   7       29.77       29.69      0.44 o
  -5   5   7       28.57       29.50      0.44 o
  -4   5   7       49.50       48.96      0.69 o
  -3   5   7        1.67        1.83      0.08 o
  -2   5   7        7.51        7.52      0.15 o
  -1   5   7        3.21        3.28      0.09 o
   0   5   7       28.68       28.15      0.43 o
   1   5   7       35.36       33.06      0.44 o
   2   5   7        3.76        3.76      0.11 o
   3   5   7       25.95       26.02      0.42 o
   4   5   7       34.54       34.99      0.52 o
   5   5   7       16.87       17.06      0.29 o
   6   5   7        0.59        0.58      0.10 o
   7   5   7        9.34        9.83      0.21 o
   8   5   7       24.25       24.00      0.39 o
   9   5   7       12.50       12.44      0.25 o
  10   5   7       25.93       24.68      0.44 o
  11   5   7       10.19       10.02      0.24 o
  12   5   7        1.38        1.45      0.14 o
  13   5   7       10.49       10.12      0.27 o
  14   5   7        0.58        1.06      0.20 o
  15   5   7        6.51        6.75      0.27 o
  16   5   7        2.59        2.89      0.24 o
  17   5   7        0.99        1.45      0.27 o
  19   5   7        1.18        2.22      0.28 o
  20   5   7        3.19        3.37      0.37 o
 -21   6   7        2.01        1.93      0.37 o
 -18   6   7        0.45        0.87      0.27 o
 -17   6   7        3.15        3.57      0.25 o
 -15   6   7        1.81        2.02      0.22 o
 -14   6   7        0.36        0.58      0.19 o
 -13   6   7        0.96        1.35      0.18 o
 -12   6   7       51.49       50.12      0.93 o
 -11   6   7        5.28        5.01      0.19 o
 -10   6   7       52.04       49.83      0.80 o
  -9   6   7       29.09       29.10      0.59 o
  -8   6   7       34.14       33.06      0.61 o
  -7   6   7       83.68       81.44      1.51 o
  -6   6   7        5.16        5.59      0.17 o
  -5   6   7       19.44       18.98      0.38 o
  -4   6   7        0.83        0.96      0.09 o
  -3   6   7       10.23        9.93      0.23 o
  -2   6   7       16.64       16.48      0.37 o
  -1   6   7        3.35        3.76      0.14 o
   0   6   7       11.22       11.57      0.27 o
   1   6   7       11.45       10.99      0.29 o
   2   6   7       20.28       19.76      0.45 o
   3   6   7       38.32       39.04      0.77 o
   5   6   7       10.76       11.37      0.31 o
   6   6   7       27.39       27.18      0.55 o
   7   6   7        4.19        4.43      0.20 o
   8   6   7       32.94       33.26      0.59 o
   9   6   7        1.33        1.64      0.17 o
  10   6   7       12.71       13.40      0.34 o
  11   6   7        8.15        8.87      0.30 o
  12   6   7        1.80        2.70      0.24 o
  13   6   7        0.37        0.87      0.24 o
  14   6   7        1.59        1.93      0.25 o
  15   6   7        1.95        2.31      0.25 o
  16   6   7        0.51        0.87      0.29 o
  17   6   7        1.82        1.93      0.31 o
  18   6   7        3.15        3.47      0.30 o
  19   6   7        0.89        1.25      0.30 o
 -20   7   7        1.48        1.45      0.52 o
 -19   7   7        3.06        2.80      0.41 o
 -17   7   7        3.62        3.95      0.34 o
 -15   7   7        3.41        3.86      0.29 o
 -14   7   7        4.76        5.21      0.31 o
 -13   7   7        2.19        2.41      0.25 o
 -12   7   7       25.19       25.83      0.64 o
 -11   7   7       30.98       29.69      0.71 o
 -10   7   7        8.50        8.00      0.30 o
  -9   7   7       17.24       16.96      0.46 o
  -8   7   7        6.92        6.56      0.27 o
  -7   7   7        1.95        1.74      0.14 o
  -6   7   7       15.63       11.95      0.34 o
  -5   7   7        3.94        3.47      0.20 o
  -4   7   7       13.65       12.92      0.36 o
  -3   7   7        8.78        8.77      0.28 o
  -2   7   7       18.32       17.93      0.47 o
  -1   7   7       23.51       23.32      0.65 o
   0   7   7        3.55        3.47      0.21 o
   1   7   7       13.77       13.98      0.43 o
   3   7   7       15.56       16.10      0.46 o
   4   7   7        0.48        0.68      0.19 o
   5   7   7       10.60       11.28      0.40 o
   6   7   7       13.77       13.98      0.49 o
   7   7   7        1.93        1.83      0.26 o
   8   7   7       11.40       10.70      0.33 o
   9   7   7        6.05        5.88      0.30 o
  10   7   7        9.34        9.25      0.33 o
  11   7   7        1.11        1.35      0.24 o
  12   7   7        3.42        3.66      0.32 o
  13   7   7        2.32        2.50      0.28 o
  14   7   7        5.17        5.78      0.34 o
  15   7   7        4.21        4.34      0.31 o
  17   7   7        0.97        1.06      0.34 o
  18   7   7        0.84        1.64      0.38 o
 -18   8   7        5.52        6.36      0.82 o
 -16   8   7        1.02        1.74      0.43 o
 -15   8   7        1.21        1.35      0.52 o
 -13   8   7       12.62       13.98      0.68 o
 -12   8   7        7.94        8.67      0.59 o
 -11   8   7        1.31        1.35      0.43 o
 -10   8   7       20.29       22.75      0.96 o
  -9   8   7        2.93        3.47      0.39 o
  -8   8   7        2.57        3.37      0.38 o
  -7   8   7        3.85        4.63      0.45 o
  -6   8   7        3.99        4.82      0.40 o
  -5   8   7        1.96        3.18      0.37 o
  -4   8   7        1.27        1.16      0.26 o
  -2   8   7       17.90       18.31      0.89 o
  -1   8   7       12.40       13.59      0.76 o
   0   8   7       10.44       12.34      0.74 o
   1   8   7        2.37        2.41      0.36 o
   2   8   7        2.39        2.22      0.22 o
   3   8   7        3.61        3.08      0.25 o
   4   8   7        2.01        1.64      0.25 o
   5   8   7        1.46        1.16      0.27 o
   6   8   7       11.20        9.54      0.41 o
   7   8   7        7.57        6.56      0.41 o
   8   8   7        2.17        1.93      0.28 o
   9   8   7        4.50        4.05      0.37 o
  10   8   7        7.01        7.13      0.36 o
  11   8   7        2.65        2.80      0.32 o
  12   8   7        1.02        1.16      0.32 o
  13   8   7        3.54        3.28      0.32 o
  14   8   7        0.79        0.77      0.30 o
  16   8   7        2.49        2.99      0.66 o
 -16   9   7        0.80        1.74      0.85 o
 -15   9   7        1.95        3.95      0.89 o
 -14   9   7        2.87        5.11      0.79 o
 -13   9   7        1.11        1.93      0.57 o
 -11   9   7        2.38        3.76      0.62 o
  -9   9   7        0.58        1.54      0.75 o
  -7   9   7        1.66        2.12      0.47 o
  -6   9   7        1.23        1.16      0.38 o
  -4   9   7        8.99       10.51      0.88 o
  -3   9   7        2.36        3.57      0.60 o
   0   9   7        7.55        7.71      0.83 o
   1   9   7        1.19        1.93      0.71 o
   2   9   7       13.61       14.65      1.13 o
   4   9   7        1.20        2.12      0.50 o
   5   9   7        2.07        2.60      0.60 o
   6   9   7        4.57        5.49      0.54 o
   7   9   7        6.11        6.27      0.60 o
   8   9   7        1.62        2.22      0.63 o
   9   9   7        6.21        6.75      0.65 o
  11   9   7        1.56        1.25      0.59 o
  13   9   7        0.66        1.74      0.70 o
   2  10   7        3.96        5.01      0.88 o
   3  10   7        2.39        2.41      0.72 o
   4  10   7        0.85        1.64      0.54 o
   7  10   7        2.89        2.99      0.56 o
   8  10   7        5.82        6.07      0.75 o
   9  10   7        2.22        3.28      0.68 o
  11  10   7        0.41        3.47      1.23 o
 -25   0   8        3.38        3.57      0.39 o
 -24   0   8        0.87        1.54      0.29 o
 -23   0   8        1.17        1.25      0.25 o
 -22   0   8        8.32       10.02      0.37 o
 -21   0   8        1.72        2.22      0.35 o
 -20   0   8       10.25       10.31      0.35 o
 -19   0   8        6.08        6.36      0.26 o
 -18   0   8       19.82       19.37      0.39 o
 -17   0   8        1.76        1.64      0.16 o
 -16   0   8        0.32        0.38      0.14 o
 -15   0   8       16.94       16.10      0.33 o
 -14   0   8        2.01        2.12      0.15 o
 -13   0   8      128.35      124.54      1.82 o
 -12   0   8       45.21       44.05      0.68 o
 -11   0   8       17.98       17.44      0.30 o
 -10   0   8       69.97       71.42      0.93 o
  -9   0   8      119.65      117.12      1.19 o
  -8   0   8       72.60       72.67      0.90 o
  -7   0   8      341.71      341.79      3.81 o
  -6   0   8      361.67      367.15      3.84 o
  -5   0   8        2.18        2.22      0.09 o
  -4   0   8      385.47      378.60      4.43 o
  -3   0   8       13.75       14.75      0.24 o
  -2   0   8        0.88        0.87      0.08 o
  -1   0   8       27.90       30.36      0.43 o
   0   0   8       18.81       18.80      0.29 o
   1   0   8      420.95      425.75      5.15 o
   2   0   8      272.95      281.25      3.19 o
   3   0   8        0.78        1.25      0.10 o
   4   0   8        0.30        0.48      0.09 o
   5   0   8        1.86        2.12      0.10 o
   6   0   8       91.98       90.99      1.12 o
   7   0   8       19.26       19.57      0.32 o
   8   0   8       13.42       13.50      0.26 o
   9   0   8       13.11       13.11      0.26 o
  10   0   8        3.20        3.28      0.16 o
  13   0   8        0.39        0.38      0.14 o
  14   0   8        1.29        1.06      0.16 o
  15   0   8       29.43       26.21      0.53 o
  16   0   8        8.66        8.48      0.33 o
  17   0   8        1.36        1.54      0.21 o
  18   0   8        1.48        1.83      0.28 o
  19   0   8        3.52        4.82      0.33 o
  20   0   8        8.90        8.97      0.32 o
  21   0   8        0.02        0.58      0.28 o
  22   0   8        1.77        1.83      0.34 o
 -25   1   8        2.96        2.60      0.26 o
 -24   1   8        2.94        3.47      0.26 o
 -23   1   8        4.46        5.30      0.23 o
 -22   1   8        0.66        1.06      0.18 o
 -21   1   8        5.56        6.27      0.23 o
 -20   1   8        8.52        8.87      0.21 o
 -19   1   8        1.56        1.64      0.15 o
 -18   1   8        9.38        9.16      0.22 o
 -17   1   8        3.85        3.76      0.14 o
 -16   1   8       25.20       24.39      0.33 o
 -15   1   8        3.65        3.28      0.12 o
 -14   1   8       37.40       36.82      0.43 o
 -13   1   8       11.54       11.08      0.18 o
 -12   1   8       52.63       51.86      0.57 o
 -11   1   8       34.48       34.70      0.37 o
 -10   1   8       36.27       35.76      0.34 o
  -9   1   8       13.35       13.50      0.15 o
  -8   1   8      113.86      115.19      0.91 o
  -7   1   8      224.96      227.97      1.84 o
  -6   1   8       84.32       86.93      0.73 o
  -5   1   8      185.89      187.65      1.45 o
  -4   1   8      180.34      184.86      1.50 o
  -3   1   8      217.58      220.91      1.87 o
  -2   1   8       12.82       13.30      0.16 o
  -1   1   8      138.25      144.88      1.25 o
   0   1   8      867.06      886.85      7.25 o
   1   1   8      149.34      153.92      1.29 o
   2   1   8       54.11       55.03      0.51 o
   3   1   8       36.19       38.17      0.36 o
   4   1   8       46.91       49.83      0.46 o
   5   1   8       17.40       18.41      0.20 o
   6   1   8       98.59       98.69      0.86 o
   7   1   8       69.96       70.46      0.66 o
   8   1   8       64.13       62.07      0.60 o
   9   1   8       21.37       20.91      0.26 o
  10   1   8        9.22        8.67      0.14 o
  11   1   8       47.83       45.88      0.56 o
  12   1   8       22.71       21.68      0.30 o
  13   1   8        3.38        2.89      0.13 o
  14   1   8       12.68       11.18      0.21 o
  17   1   8        6.13        6.17      0.21 o
  18   1   8        3.29        3.76      0.21 o
  19   1   8        5.90        6.75      0.23 o
  20   1   8        1.73        1.83      0.20 o
  21   1   8        2.37        2.80      0.23 o
  22   1   8        1.53        2.02      0.24 o
 -25   2   8        1.11        1.74      0.30 o
 -24   2   8        0.60        0.87      0.23 o
 -23   2   8        2.41        3.47      0.26 o
 -22   2   8        2.55        2.89      0.21 o
 -21   2   8        0.98        1.45      0.18 o
 -20   2   8        2.52        2.99      0.18 o
 -19   2   8        2.84        3.08      0.17 o
 -18   2   8        1.09        1.16      0.14 o
 -17   2   8       31.43       30.75      0.39 o
 -16   2   8        1.34        1.35      0.13 o
 -15   2   8       15.58       15.32      0.24 o
 -14   2   8       60.37       58.22      0.66 o
 -13   2   8       12.75       12.44      0.18 o
 -12   2   8       30.23       30.08      0.34 o
 -11   2   8        6.79        6.94      0.12 o
 -10   2   8        7.96        7.91      0.12 o
  -9   2   8       10.65       10.70      0.15 o
  -8   2   8      191.47      190.16      1.49 o
  -7   2   8      169.36      172.74      1.34 o
  -6   2   8      327.07      330.31      2.57 o
  -5   2   8       19.21       18.80      0.20 o
  -4   2   8      204.98      208.88      1.62 o
  -3   2   8      678.25      678.10      5.16 o
  -2   2   8        9.93        9.73      0.12 o
  -1   2   8      478.62      487.22      3.73 o
   0   2   8      199.67      200.59      1.56 o
   1   2   8      167.74      167.33      1.37 o
   2   2   8       46.85       47.91      0.45 o
   3   2   8      102.37      107.38      0.92 o
   4   2   8       16.92       17.93      0.20 o
   5   2   8       31.54       34.22      0.34 o
   6   2   8       52.50       53.60      0.55 o
   7   2   8       42.28       42.32      0.45 o
   8   2   8        9.64       10.02      0.16 o
   9   2   8       28.53       27.86      0.34 o
  10   2   8       56.12       52.82      0.59 o
  11   2   8        3.65        3.28      0.12 o
  12   2   8       17.13       16.29      0.25 o
  13   2   8        1.10        1.35      0.13 o
  14   2   8       16.42       15.42      0.25 o
  16   2   8        6.29        5.98      0.19 o
  17   2   8        8.37        7.62      0.21 o
  18   2   8        0.73        1.25      0.19 o
  19   2   8        1.71        2.31      0.21 o
  20   2   8        2.32        2.80      0.22 o
  21   2   8        2.05        2.41      0.22 o
  22   2   8        0.45        0.77      0.23 o
 -24   3   8        1.75        2.41      0.26 o
 -23   3   8        5.73        5.98      0.27 o
 -22   3   8        5.18        5.78      0.22 o
 -21   3   8        1.47        2.22      0.20 o
 -20   3   8        0.58        0.87      0.20 o
 -19   3   8        2.26        2.70      0.18 o
 -18   3   8        1.54        1.54      0.15 o
 -17   3   8        6.30        6.17      0.19 o
 -16   3   8        7.90        8.29      0.18 o
 -15   3   8        1.19        1.06      0.13 o
 -14   3   8       14.80       14.36      0.23 o
 -13   3   8       26.16       25.54      0.33 o
 -12   3   8       16.47       16.00      0.21 o
 -11   3   8       23.40       23.04      0.28 o
 -10   3   8       42.90       42.51      0.44 o
  -9   3   8       71.43       71.90      0.73 o
  -8   3   8       82.53       82.79      0.77 o
  -7   3   8       74.98       73.73      0.66 o
  -6   3   8       65.95       65.64      0.59 o
  -5   3   8      128.26      127.80      1.04 o
  -4   3   8      103.37      106.61      0.91 o
  -3   3   8      310.95      306.70      2.44 o
  -2   3   8      982.20      969.93      7.52 o
  -1   3   8       71.30       76.73      0.69 o
   0   3   8       77.95       79.99      0.70 o
   1   3   8       36.32       37.59      0.40 o
   2   3   8       13.59       14.07      0.18 o
   3   3   8       31.53       33.64      0.36 o
   4   3   8        8.17        8.67      0.13 o
   5   3   8        6.82        6.85      0.12 o
   6   3   8       41.47       42.51      0.45 o
   7   3   8       52.88       51.86      0.57 o
   8   3   8       16.82       16.48      0.22 o
   9   3   8       37.40       37.30      0.46 o
  10   3   8        5.94        5.40      0.15 o
  11   3   8        5.33        5.11      0.15 o
  12   3   8       16.11       15.04      0.27 o
  13   3   8       15.80       14.56      0.28 o
  14   3   8        4.20        4.24      0.17 o
  15   3   8        2.02        2.02      0.19 o
  16   3   8        0.44        0.48      0.16 o
  17   3   8        8.55        9.93      0.30 o
  18   3   8        4.46        5.11      0.23 o
  19   3   8        0.89        1.35      0.22 o
  20   3   8        0.21        0.58      0.22 o
  21   3   8        0.66        0.87      0.25 o
 -23   4   8        0.73        1.16      0.28 o
 -22   4   8        8.05        8.87      0.29 o
 -21   4   8        4.93        6.07      0.26 o
 -20   4   8        1.50        1.93      0.24 o
 -19   4   8        4.62        5.88      0.24 o
 -18   4   8        1.75        2.02      0.17 o
 -17   4   8        5.99        5.98      0.22 o
 -16   4   8        3.56        3.76      0.16 o
 -15   4   8        4.49        4.43      0.17 o
 -14   4   8       11.89       12.34      0.22 o
 -13   4   8       22.10       22.17      0.31 o
 -12   4   8        9.78        9.64      0.18 o
 -11   4   8        0.20        0.29      0.09 o
 -10   4   8        1.27        1.35      0.09 o
  -9   4   8       11.25       11.08      0.16 o
  -8   4   8        2.49        2.70      0.08 o
  -7   4   8      177.11      171.65      1.78 o
  -6   4   8       71.68       71.32      0.68 o
  -5   4   8       55.49       55.13      0.52 o
  -4   4   8       86.32       87.23      0.83 o
  -3   4   8       24.24       25.54      0.32 o
  -2   4   8       28.16       28.72      0.34 o
  -1   4   8       32.40       34.02      0.38 o
   0   4   8       18.91       19.47      0.24 o
   1   4   8        6.54        7.04      0.13 o
   2   4   8       99.16       98.89      0.96 o
   3   4   8        1.14        1.16      0.07 o
   4   4   8        9.41        9.25      0.16 o
   5   4   8        0.42        0.38      0.08 o
   6   4   8       11.18       10.99      0.18 o
   7   4   8       40.25       40.00      0.50 o
   8   4   8       14.24       14.07      0.23 o
   9   4   8        2.89        2.89      0.13 o
  10   4   8       20.86       20.72      0.34 o
  11   4   8        1.55        1.54      0.13 o
  12   4   8        0.39        0.58      0.13 o
  13   4   8       15.68       14.75      0.30 o
  14   4   8        5.47        5.11      0.20 o
  15   4   8       11.75       11.47      0.28 o
  16   4   8        3.35        4.24      0.25 o
  17   4   8        6.60        7.04      0.26 o
  18   4   8        4.35        4.91      0.24 o
  19   4   8        0.16        0.48      0.20 o
  20   4   8        0.51        0.87      0.30 o
  21   4   8        1.56        1.83      0.28 o
 -23   5   8        4.59        4.91      0.45 o
 -22   5   8        2.22        3.28      0.30 o
 -21   5   8        3.78        4.05      0.27 o
 -20   5   8        0.81        0.77      0.18 o
 -19   5   8        2.21        2.80      0.22 o
 -18   5   8        3.48        3.66      0.22 o
 -17   5   8        1.72        2.22      0.21 o
 -16   5   8        9.77        9.83      0.27 o
 -15   5   8        4.21        4.34      0.18 o
 -14   5   8       16.46       16.77      0.33 o
 -13   5   8       31.79       30.75      0.53 o
 -12   5   8       28.78       28.34      0.43 o
 -11   5   8       20.85       21.01      0.33 o
 -10   5   8       17.87       17.93      0.27 o
  -9   5   8        2.55        2.70      0.14 o
  -8   5   8       21.85       21.49      0.33 o
  -7   5   8       43.05       42.89      0.59 o
  -6   5   8       25.72       26.99      0.41 o
  -5   5   8       33.26       33.16      0.47 o
  -4   5   8       59.22       60.54      0.82 o
  -3   5   8       56.39       57.92      0.88 o
  -2   5   8        9.13        9.16      0.17 o
  -1   5   8       30.58       31.90      0.43 o
   0   5   8       45.23       45.11      0.59 o
   1   5   8        0.45        0.58      0.07 o
   2   5   8        3.22        3.37      0.10 o
   3   5   8        9.15        9.35      0.17 o
   4   5   8        0.96        1.25      0.10 o
   5   5   8       16.60       16.00      0.25 o
   7   5   8       13.11       13.88      0.25 o
   8   5   8        8.84        8.77      0.22 o
   9   5   8        8.83        8.97      0.21 o
  10   5   8        1.66        2.12      0.16 o
  11   5   8       25.14       24.19      0.41 o
  12   5   8        6.42        5.98      0.20 o
  13   5   8        3.30        3.18      0.21 o
  14   5   8        9.21        8.97      0.27 o
  15   5   8        3.18        3.47      0.25 o
  16   5   8       12.60       13.11      0.35 o
  17   5   8        3.39        4.53      0.28 o
  18   5   8        0.23        0.68      0.24 o
  19   5   8        1.52        1.83      0.30 o
  20   5   8        2.99        2.31      0.31 o
 -21   6   8        4.05        4.15      0.35 o
 -20   6   8        9.73        9.64      0.34 o
 -19   6   8        0.39        0.87      0.29 o
 -18   6   8        4.24        5.11      0.32 o
 -17   6   8        1.06        1.64      0.22 o
 -16   6   8        9.15        9.16      0.32 o
 -15   6   8        3.42        3.57      0.24 o
 -14   6   8        3.98        3.76      0.26 o
 -13   6   8        2.02        1.83      0.16 o
 -12   6   8       14.18       14.26      0.33 o
 -11   6   8        2.08        2.02      0.17 o
 -10   6   8        7.20        6.94      0.21 o
  -9   6   8        7.04        7.52      0.20 o
  -8   6   8       23.23       23.52      0.42 o
  -7   6   8        8.51        8.97      0.21 o
  -6   6   8       26.75       27.66      0.49 o
  -5   6   8       19.57       19.37      0.35 o
  -4   6   8       26.21       26.51      0.47 o
  -3   6   8        9.29        8.77      0.19 o
  -2   6   8       17.70       16.67      0.47 o
  -1   6   8        4.26        4.53      0.18 o
   0   6   8       16.20       16.38      0.39 o
   1   6   8        4.14        4.05      0.19 o
   2   6   8       26.09       26.41      0.54 o
   3   6   8       77.09       78.07      1.49 o
   4   6   8        9.24        9.44      0.28 o
   5   6   8        1.71        1.83      0.18 o
   6   6   8       13.13       13.98      0.40 o
   7   6   8       14.79       15.32      0.38 o
   8   6   8       30.69       30.17      0.54 o
   9   6   8       17.36       17.74      0.37 o
  10   6   8        7.07        7.52      0.27 o
  11   6   8        2.75        3.28      0.25 o
  12   6   8       11.95       12.53      0.37 o
  13   6   8        5.31        5.59      0.26 o
  15   6   8        9.16        9.64      0.32 o
  16   6   8        8.01        8.29      0.33 o
  17   6   8        0.82        1.45      0.32 o
  18   6   8        1.80        1.83      0.27 o
 -19   7   8        3.22        3.18      0.37 o
 -17   7   8        0.42        0.58      0.27 o
 -16   7   8        2.09        2.41      0.25 o
 -15   7   8        5.39        5.78      0.30 o
 -14   7   8        3.45        4.43      0.30 o
 -13   7   8        1.70        2.02      0.28 o
 -12   7   8        1.40        1.54      0.24 o
 -10   7   8        3.54        3.37      0.22 o
  -9   7   8       23.38       20.82      0.46 o
  -8   7   8       36.28       34.02      0.72 o
  -7   7   8       11.25       10.22      0.28 o
  -6   7   8       13.22       12.62      0.33 o
  -5   7   8        5.34        5.40      0.21 o
  -4   7   8        9.04        9.35      0.30 o
  -3   7   8       16.09       16.48      0.43 o
  -2   7   8        7.44        7.91      0.28 o
  -1   7   8        2.66        3.08      0.22 o
   0   7   8        0.96        1.06      0.16 o
   1   7   8       50.06       51.48      1.32 o
   2   7   8       28.29       27.86      0.68 o
   3   7   8        4.22        4.24      0.23 o
   4   7   8       21.53       21.20      0.56 o
   5   7   8       12.68       12.15      0.42 o
   6   7   8        1.87        1.64      0.23 o
   7   7   8       16.52       15.90      0.45 o
   8   7   8       10.51       10.31      0.36 o
   9   7   8        5.54        5.30      0.29 o
  10   7   8       23.93       22.75      0.61 o
  11   7   8        4.77        4.72      0.28 o
  12   7   8        4.98        5.59      0.31 o
  14   7   8        5.85        6.46      0.34 o
  15   7   8        3.26        2.60      0.31 o
  16   7   8        0.87        1.16      0.27 o
 -18   8   8        3.67        3.66      0.92 o
 -13   8   8        3.55        4.53      0.44 o
 -12   8   8        1.58        2.02      0.45 o
 -11   8   8        1.54        2.60      0.44 o
 -10   8   8       12.18       13.20      0.68 o
  -9   8   8        0.65        1.25      0.37 o
  -8   8   8       13.60       15.04      0.70 o
  -7   8   8       12.96       12.44      0.66 o
  -6   8   8       10.87       10.89      0.65 o
  -5   8   8        3.78        4.72      0.40 o
  -4   8   8        7.61        9.25      0.58 o
  -3   8   8        1.89        2.50      0.44 o
  -2   8   8        3.16        3.86      0.42 o
  -1   8   8       22.05       20.82      1.02 o
   0   8   8        3.86        4.82      0.52 o
   1   8   8        9.83        7.42      0.31 o
   2   8   8       17.79       14.36      0.46 o
   3   8   8        7.86        7.04      0.35 o
   4   8   8        4.54        3.86      0.28 o
   5   8   8        2.26        2.31      0.29 o
   6   8   8        2.19        2.50      0.30 o
   7   8   8        5.00        5.21      0.39 o
   8   8   8        1.76        1.35      0.28 o
   9   8   8        0.61        0.96      0.28 o
  10   8   8        0.98        1.25      0.31 o
  11   8   8        2.19        2.22      0.34 o
  12   8   8        0.34        0.77      0.26 o
  13   8   8        4.94        4.53      0.38 o
  14   8   8        0.78        1.06      0.40 o
 -16   9   8        3.57        1.64      0.76 o
 -14   9   8        1.25        2.50      0.79 o
 -11   9   8        2.86        3.76      0.60 o
 -10   9   8        1.76        1.06      0.49 o
  -9   9   8       19.14       16.96      0.87 o
  -8   9   8        6.05        7.33      0.60 o
  -7   9   8        7.92        7.81      0.80 o
  -4   9   8        1.80        3.18      0.68 o
  -3   9   8        4.61        5.78      0.68 o
  -2   9   8       11.92       13.11      1.14 o
   0   9   8        3.70        5.49      0.88 o
   2   9   8       11.06       12.62      1.04 o
   4   9   8        5.50        5.88      0.58 o
   5   9   8        1.01        1.35      0.49 o
   7   9   8        2.62        2.50      0.58 o
  10   9   8        1.06        1.35      0.50 o
  11   9   8        5.24        5.69      0.76 o
  12   9   8        0.95        1.35      0.58 o
   1  10   8        3.12        3.18      0.57 o
   2  10   8        0.63        2.50      0.75 o
   3  10   8        3.01        3.86      0.74 o
   4  10   8        4.70        5.69      0.69 o
   5  10   8        1.59        2.31      0.49 o
   6  10   8        3.05        3.86      0.60 o
   8  10   8        1.29        1.54      0.50 o
   9  10   8        2.54        2.12      0.60 o
 -25   0   9        6.59        6.65      0.48 o
 -24   0   9        0.15        0.68      0.34 o
 -23   0   9        2.10        3.18      0.26 o
 -22   0   9        4.38        5.49      0.28 o
 -20   0   9        9.44        9.54      0.34 o
 -19   0   9        5.72        5.30      0.27 o
 -18   0   9        2.94        2.89      0.20 o
 -17   0   9        1.02        1.25      0.18 o
 -16   0   9        5.73        5.21      0.21 o
 -15   0   9        0.67        0.77      0.14 o
 -14   0   9        8.18        7.91      0.22 o
 -13   0   9       41.29       38.74      0.61 o
 -12   0   9       90.38       89.65      1.32 o
 -11   0   9       35.87       34.70      0.54 o
 -10   0   9       16.89       16.29      0.23 o
  -9   0   9        0.85        0.77      0.09 o
  -8   0   9      107.14      109.49      1.31 o
  -7   0   9        3.18        3.47      0.12 o
  -6   0   9       18.81       18.80      0.29 o
  -5   0   9       34.98       35.19      0.48 o
  -4   0   9       43.83       43.47      0.56 o
  -3   0   9       11.48       12.44      0.22 o
  -2   0   9       80.80       82.03      1.03 o
  -1   0   9       13.25       13.11      0.22 o
   0   0   9       32.84       32.29      0.46 o
   1   0   9       51.23       57.36      0.73 o
   2   0   9       12.51       13.30      0.23 o
   3   0   9        1.31        1.25      0.08 o
   4   0   9      173.39      174.76      2.02 o
   5   0   9       74.27       78.18      0.97 o
   6   0   9       13.62       13.59      0.25 o
   7   0   9       13.02       13.20      0.25 o
   8   0   9      108.32      107.77      1.55 o
   9   0   9        5.65        5.30      0.17 o
  10   0   9        2.54        2.80      0.13 o
  11   0   9       56.31       54.07      0.88 o
  12   0   9       20.70       19.18      0.40 o
  13   0   9        9.07        8.77      0.26 o
  14   0   9        8.50        8.00      0.26 o
  15   0   9        4.26        4.34      0.25 o
  17   0   9       15.94       15.51      0.39 o
  18   0   9        3.68        4.24      0.28 o
  19   0   9        2.11        2.99      0.33 o
  20   0   9        4.51        4.63      0.29 o
 -25   1   9        4.87        4.91      0.27 o
 -24   1   9        1.79        2.31      0.25 o
 -23   1   9        3.93        5.11      0.23 o
 -22   1   9        2.68        3.47      0.21 o
 -21   1   9        0.95        1.64      0.19 o
 -20   1   9        2.24        2.60      0.18 o
 -19   1   9        1.78        2.02      0.16 o
 -18   1   9        7.96        7.71      0.19 o
 -17   1   9        5.38        5.11      0.16 o
 -16   1   9       29.02       28.34      0.37 o
 -15   1   9        2.60        2.60      0.12 o
 -14   1   9        2.71        2.70      0.12 o
 -13   1   9       14.58       14.36      0.20 o
 -12   1   9       66.03       65.06      0.70 o
 -11   1   9       41.47       40.57      0.40 o
 -10   1   9       35.94       34.32      0.32 o
  -9   1   9       64.64       64.38      0.54 o
  -8   1   9       31.42       31.13      0.31 o
  -7   1   9       44.59       44.05      0.42 o
  -6   1   9       15.33       16.19      0.18 o
  -5   1   9      109.84      112.38      0.94 o
  -4   1   9       34.18       36.53      0.34 o
  -3   1   9      135.82      135.33      1.10 o
  -2   1   9      356.65      357.02      2.75 o
  -1   1   9      128.48      133.60      1.09 o
   0   1   9      193.33      196.83      1.54 o
   1   1   9      127.82      130.21      1.05 o
   2   1   9       29.73       31.43      0.31 o
   3   1   9        1.29        1.74      0.07 o
   4   1   9       16.80       17.44      0.21 o
   5   1   9       44.93       45.98      0.44 o
   6   1   9       10.01       10.41      0.15 o
   7   1   9       12.80       13.11      0.18 o
   8   1   9        1.27        1.25      0.09 o
   9   1   9        3.22        3.37      0.10 o
  10   1   9        8.46        8.48      0.15 o
  11   1   9        6.87        6.46      0.15 o
  12   1   9       23.85       22.65      0.32 o
  13   1   9       14.98       14.07      0.24 o
  14   1   9       11.95       10.70      0.21 o
  15   1   9       18.28       16.96      0.27 o
  16   1   9        1.73        2.02      0.15 o
  17   1   9        3.24        3.28      0.19 o
  18   1   9        7.69        8.19      0.22 o
  19   1   9        5.86        6.07      0.26 o
  20   1   9        5.04        5.49      0.27 o
  21   1   9        1.13        1.25      0.21 o
  22   1   9        0.64        0.58      0.26 o
 -24   2   9        3.07        3.37      0.26 o
 -23   2   9        0.79        1.06      0.22 o
 -22   2   9        3.10        4.43      0.20 o
 -21   2   9        0.41        0.48      0.18 o
 -20   2   9        7.49        8.77      0.26 o
 -19   2   9        5.87        6.07      0.21 o
 -18   2   9        2.50        2.50      0.16 o
 -17   2   9       26.83       25.73      0.34 o
 -16   2   9       18.11       17.16      0.26 o
 -15   2   9       27.06       25.16      0.35 o
 -14   2   9       10.30        9.93      0.19 o
 -13   2   9        6.68        6.46      0.14 o
 -12   2   9        0.91        1.06      0.09 o
 -11   2   9        4.19        4.34      0.10 o
 -10   2   9       36.66       36.34      0.38 o
  -9   2   9       39.42       38.56      0.38 o
  -8   2   9       75.37       75.95      0.63 o
  -7   2   9      174.66      174.83      1.35 o
  -6   2   9       64.15       65.06      0.59 o
  -5   2   9       47.36       47.23      0.43 o
  -4   2   9      123.77      124.83      1.03 o
  -3   2   9      317.66      318.85      2.52 o
  -2   2   9      241.46      248.02      1.95 o
  -1   2   9      478.46      478.85      3.65 o
   0   2   9      272.51      280.20      2.24 o
   1   2   9      104.47      105.92      0.91 o
   2   2   9       90.48       94.45      0.82 o
   3   2   9       51.88       54.75      0.51 o
   4   2   9       17.64       17.93      0.20 o
   5   2   9       33.01       34.22      0.36 o
   6   2   9       36.35       36.82      0.39 o
   7   2   9       25.06       24.78      0.29 o
   8   2   9        3.46        3.76      0.11 o
   9   2   9       16.36       16.67      0.22 o
  10   2   9       14.81       14.26      0.23 o
  11   2   9        1.85        1.74      0.12 o
  12   2   9       18.33       17.44      0.26 o
  13   2   9        1.72        1.74      0.12 o
  14   2   9       13.05       12.44      0.23 o
  15   2   9        2.34        2.22      0.15 o
  16   2   9        8.19        7.91      0.21 o
  17   2   9        2.59        2.89      0.21 o
  18   2   9        1.03        1.25      0.19 o
  19   2   9        4.67        4.82      0.23 o
  20   2   9        0.71        0.96      0.21 o
  21   2   9        2.47        2.80      0.24 o
 -23   3   9        0.61        0.77      0.24 o
 -22   3   9        4.91        5.40      0.25 o
 -21   3   9        0.24        0.58      0.19 o
 -20   3   9        0.11        0.38      0.17 o
 -19   3   9        1.84        2.22      0.18 o
 -18   3   9        4.73        5.01      0.21 o
 -17   3   9       24.36       23.90      0.35 o
 -16   3   9        3.99        4.24      0.15 o
 -15   3   9       22.22       20.91      0.30 o
 -13   3   9       11.10       10.70      0.19 o
 -12   3   9        7.04        6.65      0.15 o
 -11   3   9       10.56       10.41      0.15 o
 -10   3   9       31.14       30.75      0.34 o
  -9   3   9        5.16        5.01      0.11 o
  -8   3   9      130.78      124.54      1.10 o
  -7   3   9       22.51       22.26      0.24 o
  -6   3   9      114.20      113.93      0.96 o
  -5   3   9      257.73      259.46      2.18 o
  -4   3   9       67.85       69.20      0.62 o
  -3   3   9       92.09       93.59      0.80 o
  -2   3   9       31.94       32.67      0.31 o
  -1   3   9        5.08        5.21      0.09 o
   0   3   9        0.98        1.16      0.06 o
   1   3   9       10.19       11.18      0.14 o
   2   3   9        9.69       10.41      0.15 o
   3   3   9       13.81       15.32      0.19 o
   4   3   9        4.34        5.01      0.10 o
   5   3   9        7.23        7.42      0.12 o
   6   3   9       23.94       24.10      0.29 o
   7   3   9       53.83       53.68      0.60 o
   8   3   9        6.93        7.42      0.14 o
   9   3   9        4.59        4.63      0.13 o
  10   3   9        2.78        2.60      0.13 o
  11   3   9       20.75       20.43      0.30 o
  12   3   9        4.16        4.05      0.16 o
  13   3   9       17.37       16.48      0.29 o
  14   3   9        1.61        1.35      0.14 o
  15   3   9        1.20        1.16      0.16 o
  16   3   9        2.54        2.70      0.18 o
  17   3   9        1.62        1.93      0.19 o
  18   3   9        1.60        2.31      0.20 o
  19   3   9        1.12        1.83      0.23 o
  20   3   9        0.90        0.96      0.22 o
  21   3   9        0.33        0.68      0.24 o
 -23   4   9        1.86        2.50      0.25 o
 -21   4   9        0.51        0.87      0.21 o
 -19   4   9        3.32        4.24      0.23 o
 -18   4   9        4.95        5.59      0.22 o
 -17   4   9        4.12        4.63      0.20 o
 -16   4   9       15.81       15.51      0.28 o
 -15   4   9        0.58        0.77      0.13 o
 -14   4   9        1.72        1.74      0.13 o
 -13   4   9       13.42       12.72      0.22 o
 -12   4   9       17.75       17.35      0.27 o
 -11   4   9       20.96       20.43      0.26 o
 -10   4   9       15.21       15.04      0.21 o
  -9   4   9       54.21       53.68      0.58 o
  -8   4   9       29.09       28.72      0.33 o
  -7   4   9       30.87       30.36      0.35 o
  -6   4   9       72.62       69.39      0.72 o
  -5   4   9       58.24       57.83      0.61 o
  -4   4   9       48.74       50.22      0.54 o
  -3   4   9       42.79       42.70      0.46 o
  -2   4   9       48.81       50.71      0.55 o
  -1   4   9       24.94       24.48      0.30 o
   0   4   9        6.26        6.85      0.12 o
   1   4   9        2.14        2.22      0.08 o
   2   4   9       42.78       43.57      0.54 o
   3   4   9       34.38       34.12      0.45 o
   4   4   9        1.61        1.74      0.10 o
   5   4   9       55.31       56.00      0.73 o
   6   4   9        0.67        0.58      0.10 o
   7   4   9        0.37        0.38      0.10 o
   8   4   9        6.47        6.85      0.16 o
   9   4   9       10.56       10.41      0.21 o
  10   4   9        4.02        4.05      0.15 o
  11   4   9       38.04       36.24      0.54 o
  12   4   9        0.83        0.87      0.14 o
  13   4   9        3.68        3.47      0.16 o
  14   4   9       11.21       10.70      0.27 o
  15   4   9        3.53        3.28      0.19 o
  16   4   9        0.18        0.68      0.20 o
  17   4   9        1.81        2.12      0.23 o
  18   4   9        4.07        4.24      0.23 o
  19   4   9        1.39        1.74      0.28 o
  20   4   9        0.39        1.16      0.26 o
 -22   5   9        0.49        0.87      0.31 o
 -21   5   9        2.01        1.83      0.24 o
 -20   5   9        2.37        2.50      0.25 o
 -19   5   9        1.70        1.74      0.22 o
 -18   5   9        5.61        6.17      0.24 o
 -17   5   9        3.80        4.05      0.21 o
 -16   5   9       24.26       25.26      0.45 o
 -15   5   9        3.37        3.37      0.18 o
 -14   5   9        6.45        6.75      0.23 o
 -13   5   9        0.57        0.68      0.13 o
 -12   5   9        0.69        0.77      0.13 o
 -11   5   9       17.79       18.21      0.31 o
 -10   5   9        9.34        8.87      0.18 o
  -9   5   9       17.40       17.44      0.29 o
  -8   5   9       25.63       25.35      0.40 o
  -7   5   9       19.98       19.47      0.29 o
  -6   5   9        9.49        9.83      0.18 o
  -5   5   9       35.13       35.67      0.50 o
  -4   5   9       28.32       27.76      0.40 o
  -3   5   9       25.70       25.73      0.35 o
  -2   5   9        3.76        4.15      0.12 o
  -1   5   9       66.19       65.16      0.82 o
   0   5   9       57.89       57.64      0.76 o
   1   5   9        1.87        1.93      0.09 o
   2   5   9       36.75       36.43      0.49 o
   3   5   9       13.36       13.40      0.22 o
   4   5   9      113.74      108.24      1.37 o
   5   5   9       26.21       26.21      0.40 o
   6   5   9       53.93       52.44      0.77 o
   7   5   9        1.62        2.02      0.13 o
   8   5   9        1.51        1.74      0.14 o
   9   5   9        9.87       10.22      0.25 o
  10   5   9        0.66        0.96      0.14 o
  11   5   9        9.33        9.25      0.22 o
  12   5   9       15.87       15.23      0.34 o
  14   5   9        1.73        2.12      0.21 o
  15   5   9        1.69        2.12      0.21 o
  16   5   9        3.21        3.95      0.27 o
  17   5   9        0.97        1.54      0.24 o
  18   5   9        0.81        0.96      0.27 o
 -20   6   9        0.85        1.35      0.32 o
 -19   6   9        2.30        2.41      0.29 o
 -18   6   9        0.74        1.06      0.21 o
 -17   6   9        3.99        4.15      0.28 o
 -16   6   9        1.16        1.16      0.23 o
 -15   6   9        9.86        9.64      0.30 o
 -14   6   9        2.33        2.31      0.21 o
 -13   6   9       19.22       18.70      0.40 o
 -12   6   9       16.94       16.10      0.35 o
 -11   6   9        2.08        2.50      0.18 o
 -10   6   9       50.42       51.18      0.83 o
  -9   6   9       25.16       25.93      0.40 o
  -8   6   9       14.47       14.84      0.29 o
  -7   6   9        4.55        4.82      0.17 o
  -6   6   9       27.99       28.15      0.50 o
  -5   6   9       10.35       10.41      0.22 o
  -4   6   9       37.18       36.82      0.60 o
  -3   6   9        9.59        9.06      0.20 o
  -2   6   9       45.64       43.47      0.80 o
  -1   6   9       11.29       11.85      0.28 o
   0   6   9        9.83        9.83      0.25 o
   1   6   9       51.45       55.51      1.07 o
   2   6   9        1.75        1.74      0.13 o
   3   6   9       41.83       41.25      0.81 o
   4   6   9        8.72        9.25      0.30 o
   5   6   9       20.54       21.49      0.45 o
   6   6   9        2.46        2.70      0.19 o
   7   6   9       13.25       13.98      0.32 o
   8   6   9        3.74        3.57      0.19 o
   9   6   9        4.16        4.53      0.21 o
  10   6   9        4.48        4.72      0.24 o
  11   6   9        4.06        4.82      0.27 o
  12   6   9        8.53        8.87      0.30 o
  13   6   9       11.29       11.76      0.38 o
  14   6   9        0.55        0.68      0.23 o
  15   6   9        1.25        1.54      0.25 o
  16   6   9        0.41        0.58      0.25 o
  17   6   9        0.05        0.58      0.26 o
  18   6   9        0.88        1.25      0.34 o
 -19   7   9        6.02        5.98      0.55 o
 -18   7   9        0.54        0.77      0.29 o
 -17   7   9        0.60        0.68      0.30 o
 -14   7   9        5.30        5.59      0.36 o
 -13   7   9        2.19        2.89      0.32 o
 -12   7   9        6.21        6.07      0.32 o
 -11   7   9       26.39       21.78      0.56 o
 -10   7   9        0.61        0.96      0.19 o
  -9   7   9        6.08        5.59      0.22 o
  -8   7   9        1.83        1.74      0.16 o
  -7   7   9        0.31        0.38      0.14 o
  -6   7   9       21.36       21.59      0.53 o
  -5   7   9        3.93        4.34      0.20 o
  -3   7   9       36.40       36.34      0.89 o
  -2   7   9       22.34       22.65      0.60 o
  -1   7   9       13.48       14.75      0.45 o
   0   7   9        6.90        6.94      0.26 o
   1   7   9       31.28       31.43      0.76 o
   2   7   9        9.73       10.31      0.35 o
   3   7   9        8.83        8.67      0.32 o
   4   7   9        4.15        4.24      0.25 o
   5   7   9        5.54        5.78      0.30 o
   6   7   9        1.36        1.25      0.18 o
   7   7   9        3.37        3.66      0.24 o
   8   7   9        1.45        1.35      0.25 o
   9   7   9        5.05        4.82      0.30 o
  10   7   9        3.78        4.43      0.31 o
  11   7   9        0.82        1.06      0.28 o
  12   7   9        6.45        7.13      0.32 o
  15   7   9        0.37        1.25      0.29 o
 -17   8   9        0.39        1.64      0.51 o
 -16   8   9        0.29        1.06      0.52 o
 -15   8   9        0.02        1.35      0.40 o
 -14   8   9        4.22        5.21      0.47 o
 -13   8   9        3.11        3.57      0.50 o
 -12   8   9        5.40        5.98      0.48 o
 -10   8   9        8.43        9.93      0.59 o
  -9   8   9        2.35        2.12      0.41 o
  -8   8   9        2.68        3.76      0.44 o
  -7   8   9        3.87        4.91      0.41 o
  -6   8   9       11.83       12.72      0.59 o
  -5   8   9        2.70        3.18      0.31 o
  -4   8   9       11.41       11.76      0.65 o
  -3   8   9        4.66        4.72      0.51 o
  -2   8   9        0.78        0.68      0.34 o
  -1   8   9        1.29        1.93      0.43 o
   0   8   9        1.47        1.25      0.21 o
   1   8   9        0.22        0.48      0.19 o
   2   8   9        6.41        5.78      0.32 o
   3   8   9        2.32        1.93      0.27 o
   4   8   9        0.52        0.58      0.23 o
   5   8   9        8.48        7.33      0.37 o
   6   8   9        1.39        1.64      0.26 o
   7   8   9        2.26        2.22      0.26 o
   8   8   9        6.26        6.65      0.40 o
   9   8   9        1.96        2.02      0.27 o
  11   8   9        0.69        0.68      0.30 o
  12   8   9        1.16        1.16      0.35 o
  13   8   9        2.11        1.54      0.35 o
  14   8   9        1.16        1.93      0.59 o
 -16   9   9        1.08        4.05      1.13 o
 -14   9   9        3.89        4.91      0.73 o
 -13   9   9        1.96        2.89      0.76 o
 -12   9   9        2.35        3.37      0.74 o
 -11   9   9        8.55        8.58      0.61 o
 -10   9   9        2.98        3.57      0.54 o
  -9   9   9        9.46       10.31      0.71 o
  -8   9   9        0.99        1.06      0.43 o
  -7   9   9       12.06       14.75      1.14 o
  -5   9   9        3.57        4.43      0.73 o
  -4   9   9        7.90        8.48      0.89 o
  -3   9   9        1.07        1.54      0.53 o
  -2   9   9        2.00        2.80      0.68 o
  -1   9   9        6.52        8.29      0.96 o
   2   9   9        0.80        1.35      0.52 o
   3   9   9        2.42        2.80      0.52 o
   4   9   9        0.32        1.16      0.49 o
   5   9   9        2.73        3.47      0.57 o
   6   9   9        9.00        9.54      0.72 o
   7   9   9        0.64        1.16      0.57 o
   8   9   9        3.42        4.82      0.64 o
   9   9   9        0.92        1.54      0.49 o
  10   9   9        2.80        3.57      0.66 o
  13   9   9        4.01        3.95      0.79 o
  -1  10   9        0.64        1.45      0.70 o
   0  10   9        0.87        1.54      0.74 o
   3  10   9        0.53        1.74      0.64 o
   4  10   9        2.39        2.99      0.67 o
   6  10   9        3.67        3.95      0.60 o
   7  10   9        3.64        3.28      0.65 o
 -24   0  10        0.75        1.25      0.32 o
 -23   0  10        0.36        0.58      0.27 o
 -22   0  10        2.44        2.99      0.28 o
 -21   0  10        3.16        3.76      0.25 o
 -20   0  10        2.82        3.18      0.22 o
 -19   0  10       44.97       43.47      0.76 o
 -18   0  10       25.71       24.68      0.46 o
 -17   0  10        3.52        3.57      0.19 o
 -16   0  10        1.75        1.74      0.17 o
 -15   0  10       34.12       32.00      0.56 o
 -14   0  10        2.72        2.50      0.16 o
 -13   0  10        1.34        1.16      0.14 o
 -12   0  10       60.13       58.79      0.89 o
 -11   0  10       27.73       27.37      0.37 o
 -10   0  10       49.15       47.91      0.58 o
  -9   0  10        4.91        5.30      0.14 o
  -7   0  10        0.46        0.68      0.09 o
  -6   0  10        9.89        9.93      0.19 o
  -5   0  10       57.21       56.87      0.73 o
  -4   0  10        5.23        5.01      0.13 o
  -3   0  10        4.90        5.11      0.12 o
  -2   0  10       96.44      101.01      1.20 o
  -1   0  10      175.77      182.26      2.07 o
   0   0  10       80.20       83.67      1.01 o
   1   0  10       56.27       60.54      0.78 o
   2   0  10      616.43      627.00      7.42 o
   3   0  10      165.19      170.50      1.97 o
   4   0  10       17.39       17.16      0.28 o
   5   0  10        1.49        1.54      0.10 o
   6   0  10        1.58        1.83      0.12 o
   7   0  10       24.53       25.64      0.48 o
   8   0  10        1.10        1.16      0.12 o
   9   0  10       24.42       24.00      0.41 o
  11   0  10        0.51        0.58      0.14 o
  12   0  10       47.96       43.76      0.75 o
  13   0  10        3.20        2.80      0.21 o
  14   0  10        1.51        1.64      0.21 o
  16   0  10        1.97        2.31      0.23 o
  17   0  10        4.18        4.91      0.30 o
  19   0  10        0.05        0.68      0.30 o
  21   0  10        0.63        1.45      0.38 o
 -25   1  10        2.63        3.08      0.30 o
 -24   1  10        0.42        0.58      0.20 o
 -23   1  10        1.27        1.83      0.19 o
 -22   1  10        2.29        3.08      0.18 o
 -21   1  10        5.15        5.88      0.20 o
 -20   1  10       10.12       10.51      0.25 o
 -19   1  10        6.52        6.65      0.19 o
 -18   1  10       37.53       36.43      0.45 o
 -17   1  10       49.37       47.62      0.56 o
 -16   1  10       19.52       18.89      0.28 o
 -15   1  10        0.73        0.87      0.11 o
 -14   1  10       22.85       21.30      0.29 o
 -13   1  10       37.30       35.85      0.42 o
 -12   1  10       92.23       87.70      0.92 o
 -11   1  10       10.78       10.89      0.16 o
 -10   1  10       50.43       49.34      0.47 o
  -9   1  10       38.96       38.94      0.38 o
  -8   1  10       88.59       89.26      0.80 o
  -7   1  10       86.34       88.39      0.76 o
  -6   1  10        2.15        2.22      0.07 o
  -5   1  10        3.63        4.24      0.08 o
  -4   1  10       82.91       86.93      0.77 o
  -3   1  10      134.58      137.07      1.13 o
  -2   1  10      390.03      394.04      3.08 o
  -1   1  10       85.85       91.57      0.79 o
   0   1  10        2.97        2.89      0.08 o
   1   1  10      419.48      424.66      3.32 o
   2   1  10       86.20       89.16      0.78 o
   3   1  10      550.72      537.75      4.14 o
   4   1  10       17.44       18.21      0.21 o
   5   1  10       42.33       43.96      0.44 o
   6   1  10      130.85      128.29      1.13 o
   7   1  10       63.07       64.10      0.68 o
   8   1  10       56.21       54.07      0.59 o
   9   1  10       13.23       12.92      0.19 o
  10   1  10       21.37       20.91      0.29 o
  11   1  10        8.14        8.00      0.17 o
  12   1  10        4.11        3.66      0.12 o
  13   1  10        9.81        9.25      0.19 o
  14   1  10        2.10        2.22      0.13 o
  16   1  10        1.40        1.83      0.16 o
  17   1  10        0.31        0.58      0.20 o
  18   1  10        0.36        0.77      0.16 o
  19   1  10        1.08        1.54      0.21 o
  20   1  10        0.21        0.48      0.19 o
  21   1  10        0.79        1.06      0.26 o
 -24   2  10        5.12        6.56      0.26 o
 -23   2  10        1.51        1.83      0.20 o
 -22   2  10        3.58        4.63      0.20 o
 -21   2  10        8.74        9.83      0.23 o
 -20   2  10        9.15       10.51      0.26 o
 -19   2  10       25.10       25.45      0.41 o
 -18   2  10       11.22       11.28      0.23 o
 -17   2  10       11.67       11.18      0.21 o
 -16   2  10        7.76        7.23      0.17 o
 -15   2  10       35.57       34.41      0.44 o
 -14   2  10       21.17       20.43      0.28 o
 -13   2  10       39.08       37.78      0.45 o
 -12   2  10       25.27       24.58      0.28 o
 -11   2  10      200.87      194.03      1.78 o
 -10   2  10        3.51        3.57      0.10 o
  -9   2  10       13.52       13.59      0.17 o
  -8   2  10       12.98       13.01      0.16 o
  -7   2  10        6.21        5.98      0.11 o
  -6   2  10       66.80       66.99      0.61 o
  -5   2  10        4.83        4.82      0.09 o
  -4   2  10        1.38        1.54      0.06 o
  -3   2  10        4.70        4.72      0.09 o
  -2   2  10       23.80       23.90      0.25 o
  -1   2  10       47.12       47.32      0.45 o
   0   2  10       76.19       80.49      0.70 o
   1   2  10      132.10      135.03      1.14 o
   2   2  10      199.58      201.84      1.65 o
   3   2  10        9.16        9.73      0.15 o
   4   2  10       50.03       50.12      0.49 o
   5   2  10       30.98       32.58      0.35 o
   6   2  10        2.90        3.08      0.10 o
   7   2  10        8.65        9.25      0.16 o
   8   2  10       72.41       72.00      0.77 o
   9   2  10       53.36       51.08      0.63 o
  10   2  10        4.66        4.82      0.15 o
  11   2  10        0.25        0.48      0.12 o
  12   2  10       16.72       15.32      0.25 o
  13   2  10        3.90        3.95      0.14 o
  14   2  10        1.99        2.12      0.13 o
  15   2  10        2.13        2.02      0.15 o
  16   2  10        0.39        0.38      0.15 o
  17   2  10        8.44        8.67      0.24 o
  18   2  10        3.25        3.37      0.23 o
  19   2  10        1.42        1.93      0.22 o
  20   2  10        0.56        0.87      0.21 o
  21   2  10        0.16        0.68      0.27 o
 -24   3  10        0.54        0.77      0.23 o
 -23   3  10        9.15        9.64      0.30 o
 -22   3  10       10.49       11.67      0.29 o
 -21   3  10        5.01        6.46      0.23 o
 -20   3  10       14.63       16.19      0.29 o
 -19   3  10        1.14        1.64      0.18 o
 -18   3  10       11.59       12.15      0.27 o
 -17   3  10        0.76        0.96      0.16 o
 -16   3  10       34.95       33.84      0.45 o
 -15   3  10       49.94       47.62      0.57 o
 -14   3  10       16.24       15.71      0.24 o
 -13   3  10        0.77        0.68      0.12 o
 -12   3  10        5.16        4.82      0.13 o
 -11   3  10       12.14       11.37      0.15 o
 -10   3  10       57.36       55.72      0.59 o
  -9   3  10       24.44       23.52      0.28 o
  -8   3  10       18.63       17.74      0.20 o
  -7   3  10       30.52       30.75      0.30 o
  -6   3  10        5.59        5.59      0.10 o
  -5   3  10      176.48      173.98      1.45 o
  -4   3  10       20.77       21.11      0.23 o
  -3   3  10      137.43      137.83      1.18 o
  -2   3  10       90.09       90.99      0.81 o
  -1   3  10        6.10        6.07      0.10 o
   0   3  10       64.62       66.71      0.63 o
   1   3  10       53.83       55.42      0.54 o
   2   3  10       39.91       40.29      0.41 o
   3   3  10       35.46       36.73      0.38 o
   4   3  10       37.78       38.17      0.45 o
   5   3  10        9.77       10.41      0.15 o
   6   3  10       33.55       33.26      0.38 o
   7   3  10       60.67       58.90      0.65 o
   8   3  10        4.26        4.34      0.13 o
   9   3  10       13.32       13.11      0.22 o
  10   3  10        7.03        7.04      0.17 o
  11   3  10       16.41       15.71      0.27 o
  13   3  10       18.27       16.58      0.29 o
  14   3  10        1.07        1.35      0.17 o
  15   3  10        1.70        1.74      0.19 o
  16   3  10        6.91        6.94      0.26 o
  17   3  10        2.22        2.70      0.20 o
  18   3  10        2.92        3.66      0.24 o
  19   3  10        2.31        2.60      0.22 o
  20   3  10        3.28        3.37      0.30 o
 -23   4  10        0.52        1.06      0.26 o
 -22   4  10        5.66        6.27      0.31 o
 -21   4  10        9.34       10.31      0.29 o
 -20   4  10        3.76        5.01      0.25 o
 -19   4  10        4.83        5.40      0.21 o
 -18   4  10        1.41        1.74      0.19 o
 -17   4  10        3.30        3.57      0.19 o
 -16   4  10        3.28        3.18      0.16 o
 -15   4  10        4.44        4.72      0.16 o
 -14   4  10       23.84       23.81      0.34 o
 -13   4  10       19.71       19.76      0.30 o
 -12   4  10       34.72       34.50      0.44 o
 -11   4  10       12.72       12.53      0.18 o
 -10   4  10        3.27        3.18      0.13 o
  -9   4  10        2.37        2.41      0.10 o
  -8   4  10       27.61       28.04      0.33 o
  -7   4  10        8.11        8.29      0.14 o
  -6   4  10       39.66       40.00      0.43 o
  -5   4  10       16.77       16.48      0.20 o
  -4   4  10       92.18       91.76      1.05 o
  -3   4  10      110.01      111.61      1.29 o
  -2   4  10       27.14       28.82      0.36 o
  -1   4  10      154.71      155.46      1.76 o
   0   4  10       27.34       28.24      0.35 o
   1   4  10       57.68       58.31      0.69 o
   2   4  10       15.82       15.90      0.23 o
   3   4  10        8.95        8.87      0.16 o
   4   4  10       17.20       17.83      0.25 o
   5   4  10       29.98       28.91      0.38 o
   6   4  10       19.52       19.28      0.28 o
   7   4  10       51.95       49.54      0.62 o
   8   4  10       48.03       46.65      0.60 o
   9   4  10        9.74        9.44      0.19 o
  10   4  10        7.75        7.33      0.19 o
  11   4  10        2.67        2.80      0.15 o
  12   4  10        2.80        2.80      0.16 o
  14   4  10        0.74        0.87      0.18 o
  15   4  10        6.75        7.71      0.28 o
  16   4  10        1.03        1.16      0.19 o
  17   4  10        2.26        2.89      0.23 o
  18   4  10        3.52        3.76      0.25 o
 -21   5  10        2.06        2.50      0.25 o
 -20   5  10        1.31        1.83      0.27 o
 -19   5  10        2.48        3.08      0.23 o
 -18   5  10        2.30        2.70      0.20 o
 -17   5  10        1.35        1.83      0.20 o
 -16   5  10        3.41        3.86      0.21 o
 -15   5  10       12.40       12.53      0.30 o
 -14   5  10       10.59       11.08      0.24 o
 -13   5  10       21.08       21.30      0.35 o
 -12   5  10        5.10        5.30      0.17 o
 -11   5  10       71.64       70.66      0.86 o
 -10   5  10       15.21       14.46      0.26 o
  -9   5  10       25.70       25.35      0.40 o
  -8   5  10        5.46        5.78      0.16 o
  -7   5  10       36.50       37.40      0.55 o
  -6   5  10       35.77       36.53      0.51 o
  -5   5  10       38.45       37.88      0.47 o
  -4   5  10       14.86       14.84      0.22 o
  -3   5  10       47.53       47.72      0.64 o
  -2   5  10       12.82       13.20      0.20 o
  -1   5  10       19.76       20.82      0.30 o
   0   5  10        0.24        0.29      0.09 o
   1   5  10        7.62        8.09      0.16 o
   2   5  10       21.67       21.01      0.31 o
   3   5  10       12.86       13.20      0.23 o
   4   5  10       72.17       71.24      0.96 o
   5   5  10       41.14       41.64      0.65 o
   6   5  10       22.39       21.78      0.38 o
   7   5  10        7.98        7.62      0.20 o
   8   5  10        9.83        9.16      0.23 o
   9   5  10        2.35        2.31      0.16 o
  10   5  10        3.01        2.99      0.17 o
  11   5  10        3.57        3.66      0.17 o
  12   5  10        5.34        5.11      0.23 o
  13   5  10       14.94       15.42      0.36 o
  14   5  10        0.13        0.58      0.19 o
  15   5  10        5.98        6.07      0.27 o
  16   5  10        3.12        3.76      0.24 o
  17   5  10        2.90        3.18      0.26 o
  18   5  10        1.46        1.64      0.29 o
  19   5  10        1.87        2.50      0.36 o
 -21   6  10        0.64        0.68      0.30 o
 -20   6  10        1.24        1.16      0.30 o
 -19   6  10        1.03        0.68      0.26 o
 -18   6  10        7.49        7.33      0.32 o
 -17   6  10        5.01        5.40      0.29 o
 -16   6  10        6.09        6.36      0.30 o
 -15   6  10        4.95        4.53      0.25 o
 -14   6  10       12.17       11.57      0.31 o
 -13   6  10        2.81        2.99      0.21 o
 -12   6  10       13.62       13.30      0.34 o
 -11   6  10        6.95        7.33      0.22 o
 -10   6  10        9.80       10.22      0.22 o
  -9   6  10       24.46       25.16      0.44 o
  -8   6  10        2.60        2.80      0.15 o
  -7   6  10        0.28        0.29      0.12 o
  -6   6  10       10.65       10.31      0.23 o
  -5   6  10       10.91       11.28      0.23 o
  -4   6  10       59.39       58.31      0.91 o
  -3   6  10       26.05       26.31      0.48 o
  -2   6  10       28.34       29.69      0.73 o
  -1   6  10        4.87        4.72      0.16 o
   0   6  10       14.91       16.00      0.35 o
   1   6  10        4.51        4.82      0.17 o
   2   6  10      136.13      137.46      2.37 o
   3   6  10       74.69       75.27      1.41 o
   4   6  10        4.53        4.82      0.19 o
   5   6  10       13.28       13.79      0.31 o
   6   6  10        8.65        9.35      0.27 o
   7   6  10        4.88        4.72      0.23 o
   9   6  10       10.87       10.80      0.30 o
  10   6  10        1.87        1.93      0.22 o
  11   6  10       15.48       16.00      0.42 o
  12   6  10        2.96        2.60      0.23 o
  13   6  10        1.49        2.02      0.24 o
  14   6  10        1.26        1.74      0.25 o
  15   6  10        0.50        0.58      0.25 o
  16   6  10        3.31        4.05      0.31 o
  17   6  10        0.05        0.58      0.28 o
 -18   7  10        4.81        4.34      0.40 o
 -17   7  10        5.90        5.78      0.36 o
 -16   7  10       10.52        9.93      0.40 o
 -15   7  10        2.16        2.31      0.25 o
 -14   7  10        2.06        2.22      0.29 o
 -12   7  10        2.62        2.41      0.24 o
 -11   7  10        2.55        2.22      0.23 o
 -10   7  10        2.25        2.22      0.23 o
  -9   7  10        6.63        5.78      0.20 o
  -8   7  10       10.36        9.64      0.31 o
  -7   7  10       12.66       11.95      0.39 o
  -6   7  10       18.05       17.74      0.53 o
  -5   7  10        3.61        3.76      0.20 o
  -4   7  10       12.53       12.72      0.36 o
  -3   7  10       12.12       12.34      0.37 o
  -2   7  10       15.21       16.19      0.50 o
  -1   7  10       16.22       16.77      0.45 o
   0   7  10        6.68        6.94      0.27 o
   1   7  10       18.55       19.86      0.54 o
   2   7  10        0.41        0.68      0.19 o
   3   7  10       25.01       24.29      0.64 o
   4   7  10       24.87       24.48      0.73 o
   5   7  10        3.45        3.66      0.26 o
   6   7  10        2.08        2.02      0.25 o
   7   7  10        4.79        4.63      0.28 o
   8   7  10        3.39        3.86      0.27 o
   9   7  10        1.94        2.02      0.27 o
  10   7  10        5.34        5.88      0.34 o
  11   7  10        0.68        0.96      0.25 o
  12   7  10        3.71        3.95      0.37 o
  13   7  10        1.62        1.93      0.29 o
  14   7  10        1.82        1.54      0.26 o
  15   7  10        0.56        0.68      0.26 o
  16   7  10        0.83        1.06      0.31 o
 -17   8  10        5.99        5.98      0.76 o
 -16   8  10        2.25        2.60      0.46 o
 -15   8  10        1.31        2.12      0.48 o
 -14   8  10        1.04        1.74      0.38 o
 -13   8  10        6.94        7.91      0.58 o
 -12   8  10        7.45        9.06      0.57 o
 -10   8  10        0.69        1.35      0.49 o
  -9   8  10        3.09        4.43      0.43 o
  -8   8  10       11.24       12.72      0.62 o
  -7   8  10       15.16       16.58      0.74 o
  -6   8  10        2.74        3.47      0.35 o
  -5   8  10        9.44       10.99      0.54 o
  -4   8  10        2.30        2.99      0.49 o
  -3   8  10        6.39        7.71      0.64 o
  -2   8  10        4.26        4.63      0.51 o
  -1   8  10        7.40        5.69      0.36 o
   0   8  10        3.91        3.37      0.28 o
   1   8  10       20.68       18.12      0.57 o
   2   8  10        4.40        3.66      0.29 o
   3   8  10        8.81        7.33      0.36 o
   4   8  10        4.35        4.24      0.33 o
   5   8  10        6.76        6.56      0.38 o
   6   8  10        1.73        1.45      0.28 o
   7   8  10        6.83        6.46      0.34 o
   9   8  10        4.83        4.82      0.36 o
  10   8  10        2.04        1.83      0.31 o
  11   8  10        6.13        5.69      0.37 o
  12   8  10        5.72        5.11      0.37 o
  13   8  10        0.04        0.96      0.39 o
  14   8  10        2.51        2.02      0.62 o
 -14   9  10        0.46        1.25      0.59 o
 -13   9  10        0.85        1.45      0.59 o
 -12   9  10        1.11        1.83      0.54 o
 -11   9  10        1.04        1.35      0.52 o
 -10   9  10        0.72        1.16      0.52 o
  -8   9  10        0.81        1.83      0.47 o
  -7   9  10        4.14        4.24      0.47 o
  -6   9  10        4.54        5.30      0.73 o
  -5   9  10        2.62        3.47      0.74 o
  -4   9  10        1.48        1.83      0.70 o
  -3   9  10        1.80        2.50      0.67 o
  -2   9  10        2.70        3.95      0.76 o
  -1   9  10        7.47        7.62      0.98 o
   2   9  10        1.19        1.54      0.51 o
   4   9  10        2.69        2.99      0.47 o
   5   9  10        8.04        8.19      0.66 o
   6   9  10        0.72        0.96      0.46 o
   7   9  10        5.63        6.56      0.59 o
   9   9  10        0.96        1.35      0.44 o
  10   9  10        4.21        5.11      0.67 o
  11   9  10        1.45        1.35      0.65 o
  -1  10  10        2.18        2.31      0.67 o
   0  10  10        2.57        2.60      0.59 o
   3  10  10        1.39        1.54      0.69 o
   8  10  10        2.66        1.93      0.59 o
 -24   0  11        1.42        2.12      0.37 o
 -23   0  11        0.49        0.77      0.31 o
 -21   0  11        1.75        2.60      0.29 o
 -20   0  11       12.04       12.72      0.38 o
 -19   0  11        4.86        4.82      0.25 o
 -18   0  11        6.47        5.98      0.25 o
 -17   0  11        4.52        4.15      0.20 o
 -16   0  11       47.44       45.78      0.76 o
 -13   0  11        4.82        4.43      0.17 o
 -12   0  11        2.32        2.31      0.13 o
 -11   0  11       95.83       90.60      1.08 o
 -10   0  11       13.79       12.24      0.23 o
  -9   0  11       56.17       57.06      0.79 o
  -8   0  11       25.93       24.96      0.38 o
  -7   0  11      101.54      105.64      1.29 o
  -6   0  11        2.98        2.89      0.11 o
  -5   0  11      243.85      249.44      2.79 o
  -4   0  11      194.50      194.14      2.22 o
  -3   0  11      270.40      265.25      2.97 o
  -2   0  11       17.60       20.15      0.33 o
  -1   0  11      189.23      194.41      2.22 o
   0   0  11     1072.95     1073.26     11.58 o
   1   0  11       14.26       13.88      0.23 o
   2   0  11      255.61      252.15      2.84 o
   3   0  11       22.42       23.62      0.36 o
   4   0  11        0.35        0.48      0.12 o
   5   0  11      194.74      187.38      2.28 o
   6   0  11        9.83        9.64      0.22 o
   7   0  11       62.14       62.55      0.95 o
   8   0  11       24.23       23.13      0.41 o
   9   0  11        5.80        6.56      0.23 o
  10   0  11       13.74       13.11      0.30 o
  11   0  11       15.71       14.75      0.34 o
  12   0  11        4.21        3.95      0.20 o
  13   0  11        3.95        4.05      0.24 o
  14   0  11        0.93        1.06      0.22 o
  15   0  11        3.37        3.18      0.27 o
  16   0  11        6.14        6.56      0.31 o
  17   0  11        6.11        6.75      0.30 o
  18   0  11        0.59        0.77      0.28 o
  20   0  11        1.25        1.74      0.38 o
 -24   1  11        4.31        5.11      0.24 o
 -23   1  11        0.04        0.48      0.18 o
 -22   1  11        3.51        4.34      0.19 o
 -21   1  11        3.81        4.34      0.19 o
 -20   1  11       13.30       14.07      0.27 o
 -19   1  11       13.39       13.40      0.25 o
 -18   1  11        0.98        0.96      0.13 o
 -17   1  11        7.18        6.75      0.16 o
 -16   1  11        4.24        3.95      0.14 o
 -15   1  11        1.29        1.16      0.12 o
 -14   1  11        9.63        8.97      0.16 o
 -13   1  11        1.72        1.64      0.11 o
 -12   1  11        3.93        3.76      0.11 o
 -11   1  11       15.74       15.62      0.19 o
 -10   1  11       27.27       26.61      0.27 o
  -9   1  11       70.98       67.67      0.69 o
  -8   1  11       62.45       61.59      0.59 o
  -7   1  11        1.97        1.93      0.08 o
  -6   1  11       27.58       29.21      0.30 o
  -5   1  11       41.71       41.16      0.39 o
  -4   1  11        2.59        2.99      0.08 o
  -3   1  11       27.62       28.34      0.29 o
  -2   1  11      114.69      118.57      1.00 o
  -1   1  11      116.11      123.47      1.03 o
   0   1  11       27.97       29.79      0.31 o
   1   1  11      171.04      174.55      1.43 o
   2   1  11       32.41       32.96      0.34 o
   3   1  11       19.59       20.63      0.23 o
   4   1  11       36.38       37.40      0.38 o
   5   1  11        9.12        9.25      0.14 o
   6   1  11       27.11       26.99      0.31 o
   7   1  11       14.13       14.75      0.20 o
   8   1  11        9.33        9.44      0.16 o
   9   1  11        7.24        7.23      0.15 o
  10   1  11       10.43        9.93      0.19 o
  11   1  11        0.79        0.87      0.13 o
  12   1  11       10.94       10.41      0.20 o
  13   1  11        1.34        1.45      0.13 o
  15   1  11        6.61        6.65      0.19 o
  16   1  11        3.70        4.05      0.20 o
  17   1  11        3.58        4.43      0.22 o
  18   1  11        3.86        4.63      0.20 o
  19   1  11        0.48        0.58      0.24 o
  20   1  11        1.71        1.45      0.23 o
  21   1  11        0.73        0.87      0.28 o
 -24   2  11        4.14        4.72      0.29 o
 -23   2  11        1.39        2.02      0.23 o
 -22   2  11        6.19        7.23      0.24 o
 -21   2  11       16.50       18.21      0.33 o
 -20   2  11       13.71       15.04      0.31 o
 -19   2  11       26.55       27.28      0.40 o
 -18   2  11        1.78        1.93      0.16 o
 -17   2  11        6.78        6.75      0.17 o
 -16   2  11       10.60       10.60      0.20 o
 -15   2  11       17.87       17.74      0.27 o
 -14   2  11        4.42        4.15      0.14 o
 -13   2  11        5.49        5.30      0.14 o
 -12   2  11        3.54        3.47      0.11 o
 -11   2  11        1.83        1.93      0.09 o
 -10   2  11       32.38       30.94      0.33 o
  -9   2  11        8.22        8.19      0.12 o
  -8   2  11        3.25        3.18      0.09 o
  -7   2  11       11.13       11.08      0.14 o
  -6   2  11       14.20       13.98      0.18 o
  -5   2  11      107.94      107.18      0.91 o
  -4   2  11       19.23       19.18      0.21 o
  -3   2  11       15.28       15.13      0.18 o
  -2   2  11        0.52        0.58      0.06 o
  -1   2  11       23.48       24.29      0.25 o
   0   2  11       32.66       33.26      0.34 o
   1   2  11       31.74       32.87      0.35 o
   2   2  11       14.71       14.46      0.19 o
   3   2  11       81.89       84.62      0.79 o
   4   2  11        4.09        4.53      0.10 o
   5   2  11       89.62       88.68      0.92 o
   6   2  11       30.02       29.98      0.34 o
   7   2  11        4.50        4.63      0.11 o
   8   2  11       30.11       29.59      0.35 o
   9   2  11        1.11        1.25      0.12 o
  10   2  11        2.01        1.93      0.13 o
  11   2  11       18.41       17.64      0.28 o
  12   2  11        4.64        4.34      0.16 o
  13   2  11        0.81        0.96      0.13 o
  14   2  11        1.17        1.25      0.15 o
  15   2  11        2.85        2.80      0.16 o
  16   2  11        3.45        3.66      0.20 o
  17   2  11        2.25        2.80      0.22 o
  18   2  11        1.93        2.12      0.21 o
  20   2  11        2.20        2.02      0.23 o
 -23   3  11        4.13        4.82      0.24 o
 -22   3  11        1.86        2.89      0.22 o
 -21   3  11       12.53       13.68      0.29 o
 -20   3  11        6.29        7.04      0.21 o
 -19   3  11        9.44       10.51      0.26 o
 -18   3  11       20.20       20.72      0.35 o
 -17   3  11       21.00       21.30      0.34 o
 -16   3  11        3.88        3.95      0.16 o
 -15   3  11       11.58       10.80      0.21 o
 -14   3  11       18.70       17.93      0.28 o
 -13   3  11       12.42       12.44      0.21 o
 -12   3  11        1.53        1.54      0.10 o
 -11   3  11       10.80       10.80      0.17 o
 -10   3  11       28.45       26.61      0.30 o
  -9   3  11       25.94       24.86      0.28 o
  -8   3  11       40.16       38.56      0.43 o
  -7   3  11        1.59        1.83      0.07 o
  -6   3  11       18.29       18.21      0.22 o
  -5   3  11        5.95        5.69      0.11 o
  -4   3  11        7.07        7.23      0.11 o
  -3   3  11        0.97        1.06      0.06 o
  -2   3  11        0.28        0.58      0.06 o
  -1   3  11      109.08      109.59      0.97 o
   0   3  11       20.93       21.59      0.24 o
   1   3  11       89.32       93.59      0.89 o
   2   3  11       27.79       28.34      0.32 o
   3   3  11       55.39       55.80      0.60 o
   4   3  11        6.44        6.85      0.12 o
   5   3  11       10.23       10.60      0.17 o
   6   3  11       18.37       19.09      0.25 o
   7   3  11       39.77       38.74      0.48 o
   9   3  11       42.36       40.49      0.52 o
  10   3  11        4.83        4.63      0.16 o
  11   3  11        2.48        2.41      0.14 o
  12   3  11       13.67       13.11      0.27 o
  13   3  11        4.21        4.15      0.19 o
  14   3  11        7.89        7.33      0.22 o
  15   3  11        5.11        5.11      0.24 o
  16   3  11        1.62        1.74      0.21 o
  17   3  11        3.95        4.53      0.22 o
  18   3  11        0.15        0.58      0.22 o
  19   3  11        0.80        0.77      0.20 o
 -23   4  11        1.98        2.99      0.30 o
 -22   4  11        5.46        6.56      0.31 o
 -21   4  11        5.18        5.78      0.25 o
 -20   4  11        6.94        8.09      0.25 o
 -19   4  11        6.87        7.71      0.26 o
 -18   4  11        0.23        0.68      0.19 o
 -17   4  11       12.10       12.24      0.28 o
 -16   4  11        5.65        5.88      0.19 o
 -15   4  11       30.30       29.10      0.40 o
 -14   4  11       37.98       36.34      0.47 o
 -13   4  11       43.76       42.89      0.54 o
 -12   4  11        5.04        4.82      0.13 o
 -11   4  11        1.20        1.06      0.11 o
 -10   4  11       13.42       13.11      0.20 o
  -9   4  11      101.34       95.91      1.08 o
  -8   4  11       12.00       11.57      0.17 o
  -7   4  11      159.88      154.12      1.56 o
  -6   4  11       33.18       32.58      0.37 o
  -5   4  11       19.28       19.67      0.24 o
  -4   4  11       31.66       31.43      0.40 o
  -3   4  11        4.00        4.34      0.11 o
  -2   4  11       17.47       17.54      0.24 o
  -1   4  11       24.79       26.41      0.33 o
   0   4  11        0.88        1.06      0.09 o
   1   4  11       44.78       47.14      0.59 o
   2   4  11       65.20       67.95      0.84 o
   3   4  11       49.60       50.02      0.61 o
   4   4  11        2.32        2.60      0.10 o
   5   4  11       23.48       23.23      0.32 o
   6   4  11       47.67       43.76      0.57 o
   7   4  11       14.59       14.36      0.25 o
   8   4  11       14.55       14.75      0.25 o
   9   4  11       14.37       13.20      0.24 o
  10   4  11        7.41        7.13      0.20 o
  11   4  11        2.76        2.80      0.15 o
  12   4  11        4.11        4.34      0.20 o
  13   4  11        6.22        6.27      0.23 o
  14   4  11        2.63        2.80      0.21 o
  15   4  11        6.58        7.23      0.25 o
  16   4  11        7.88        8.48      0.27 o
  17   4  11        1.48        1.74      0.19 o
  18   4  11        0.61        0.96      0.29 o
  19   4  11        0.48        0.68      0.23 o
 -22   5  11        1.37        1.54      0.31 o
 -21   5  11        1.02        1.35      0.27 o
 -20   5  11        4.76        5.49      0.30 o
 -19   5  11        0.54        1.06      0.21 o
 -18   5  11        0.71        1.16      0.18 o
 -17   5  11        0.56        0.77      0.22 o
 -16   5  11       21.32       22.46      0.43 o
 -15   5  11        7.98        8.58      0.24 o
 -14   5  11       18.12       17.93      0.34 o
 -13   5  11        6.24        6.17      0.20 o
 -12   5  11       18.11       18.12      0.31 o
 -11   5  11        2.67        2.89      0.13 o
 -10   5  11        0.20        0.38      0.14 o
  -9   5  11        1.61        1.74      0.12 o
  -8   5  11       54.52       53.97      0.76 o
  -7   5  11        1.92        1.93      0.11 o
  -6   5  11        5.90        5.88      0.13 o
  -5   5  11       10.68       10.51      0.18 o
  -4   5  11       47.92       48.19      0.63 o
  -3   5  11        7.26        7.33      0.14 o
  -2   5  11       48.30       48.10      0.60 o
  -1   5  11       19.86       20.63      0.31 o
   0   5  11       31.41       32.48      0.45 o
   1   5  11       77.16       77.02      1.07 o
   2   5  11       22.28       22.94      0.37 o
   3   5  11       10.82       10.51      0.22 o
   4   5  11      115.65      117.58      1.58 o
   5   5  11       15.54       15.71      0.31 o
   6   5  11       11.09       11.57      0.27 o
   7   5  11        9.84       10.12      0.23 o
   8   5  11        5.18        4.82      0.17 o
   9   5  11        6.13        5.98      0.19 o
  10   5  11        8.98        8.97      0.23 o
  11   5  11        0.58        0.68      0.16 o
  12   5  11        0.06        0.48      0.19 o
  13   5  11        2.86        3.47      0.22 o
  14   5  11        3.50        4.24      0.25 o
  15   5  11        0.60        0.96      0.22 o
  17   5  11        1.03        1.16      0.26 o
 -21   6  11        4.28        4.15      0.40 o
 -20   6  11        0.56        1.06      0.33 o
 -19   6  11        1.73        1.45      0.27 o
 -18   6  11        1.06        1.54      0.28 o
 -17   6  11        3.92        4.43      0.26 o
 -16   6  11        4.18        4.63      0.28 o
 -15   6  11       14.34       14.56      0.37 o
 -14   6  11        8.82        8.58      0.31 o
 -13   6  11        1.90        2.02      0.21 o
 -12   6  11        4.29        4.34      0.21 o
 -11   6  11        0.66        0.96      0.13 o
 -10   6  11        0.20        0.38      0.14 o
  -9   6  11        8.01        8.39      0.21 o
  -8   6  11        5.66        5.40      0.17 o
  -7   6  11       15.12       15.62      0.30 o
  -6   6  11        2.51        2.31      0.14 o
  -5   6  11        0.90        0.96      0.13 o
  -3   6  11       17.40       17.44      0.32 o
  -2   6  11        5.04        5.11      0.16 o
  -1   6  11       23.10       22.75      0.48 o
   0   6  11       13.80       14.07      0.32 o
   1   6  11        0.25        0.48      0.13 o
   2   6  11        2.90        3.47      0.16 o
   3   6  11       29.20       30.65      0.54 o
   4   6  11        2.07        2.70      0.16 o
   5   6  11       13.73       14.26      0.33 o
   6   6  11        3.49        3.57      0.20 o
   7   6  11        1.28        1.64      0.18 o
   8   6  11        2.07        2.41      0.22 o
   9   6  11        0.44        0.68      0.21 o
  10   6  11        0.20        0.48      0.23 o
  11   6  11        3.03        3.28      0.23 o
  13   6  11        1.35        1.35      0.24 o
  14   6  11        0.64        0.77      0.23 o
  17   6  11        3.09        2.50      0.34 o
 -19   7  11        0.94        1.35      0.49 o
 -18   7  11        2.69        2.70      0.45 o
 -17   7  11        1.69        1.45      0.32 o
 -16   7  11        1.60        1.54      0.27 o
 -15   7  11       13.48       12.92      0.44 o
 -14   7  11        1.23        1.93      0.32 o
 -13   7  11       10.80       10.22      0.36 o
 -12   7  11        1.57        1.45      0.24 o
 -10   7  11        2.32        2.22      0.19 o
  -9   7  11        5.51        5.30      0.21 o
  -8   7  11       13.36       12.72      0.33 o
  -7   7  11       12.25       11.18      0.31 o
  -6   7  11       25.39       26.80      0.62 o
  -5   7  11        3.69        3.86      0.21 o
  -4   7  11        3.74        4.24      0.21 o
  -3   7  11       18.52       17.93      0.57 o
  -2   7  11        2.29        2.70      0.17 o
  -1   7  11       25.47       27.09      0.61 o
   0   7  11        1.70        2.12      0.19 o
   1   7  11       17.91       17.93      0.48 o
   2   7  11        6.69        7.91      0.40 o
   3   7  11       12.04       11.18      0.39 o
   4   7  11       11.14       10.80      0.35 o
   5   7  11        2.90        2.50      0.25 o
   6   7  11       12.76       12.82      0.41 o
   7   7  11        5.95        6.17      0.31 o
   8   7  11        1.61        1.93      0.25 o
   9   7  11        0.36        0.87      0.27 o
  10   7  11        2.41        2.50      0.27 o
  11   7  11        1.86        1.93      0.28 o
  14   7  11        3.34        3.57      0.30 o
  15   7  11        0.60        0.96      0.31 o
  16   7  11        1.50        1.54      0.37 o
 -16   8  11        1.09        1.54      0.57 o
 -15   8  11        0.50        1.45      0.42 o
 -14   8  11        3.82        4.43      0.50 o
 -12   8  11        4.80        6.17      0.50 o
 -10   8  11        5.31        7.52      0.55 o
  -9   8  11        3.85        4.63      0.44 o
  -8   8  11        1.34        1.25      0.40 o
  -7   8  11       14.70       16.48      0.74 o
  -6   8  11        2.79        3.18      0.35 o
  -5   8  11        7.45        8.09      0.44 o
  -4   8  11       17.17       19.18      0.95 o
  -3   8  11        5.59        6.94      0.57 o
  -2   8  11        9.41        6.56      0.35 o
  -1   8  11       10.14        8.29      0.41 o
   0   8  11        3.05        2.80      0.27 o
   1   8  11        0.31        0.48      0.22 o
   2   8  11        6.41        5.40      0.32 o
   3   8  11        2.72        2.41      0.28 o
   4   8  11        5.00        4.53      0.30 o
   5   8  11        2.35        2.02      0.25 o
   7   8  11        6.07        6.27      0.37 o
   8   8  11        0.88        0.87      0.23 o
   9   8  11        6.73        6.27      0.35 o
  10   8  11        2.81        2.31      0.27 o
  11   8  11        1.44        1.93      0.35 o
  12   8  11        1.40        1.54      0.36 o
 -12   9  11        0.46        1.25      0.47 o
 -11   9  11        8.11       10.02      0.71 o
 -10   9  11        3.46        4.63      0.76 o
  -9   9  11        3.32        4.24      0.52 o
  -8   9  11        6.54        8.09      0.61 o
  -7   9  11        2.51        2.89      0.49 o
  -6   9  11        7.09        8.58      0.95 o
  -5   9  11       11.37       13.30      1.19 o
  -4   9  11        3.54        5.49      0.82 o
  -3   9  11        8.92        8.97      0.91 o
  -2   9  11        8.64        9.06      0.87 o
   0   9  11        3.00        3.76      0.67 o
   1   9  11        2.90        2.50      0.49 o
   2   9  11        1.75        2.50      0.55 o
   3   9  11        2.61        3.08      0.53 o
   4   9  11        1.90        2.89      0.54 o
   6   9  11        0.77        1.25      0.50 o
   7   9  11        5.53        6.46      0.64 o
   8   9  11        2.08        2.12      0.49 o
   9   9  11        1.43        1.74      0.63 o
  10   9  11        0.86        1.16      0.54 o
  11   9  11        1.40        1.93      0.64 o
   1  10  11        0.68        1.83      0.63 o
   2  10  11        4.24        4.91      0.93 o
   3  10  11        0.62        2.41      0.87 o
   5  10  11        1.88        2.31      0.62 o
   6  10  11        2.93        2.80      0.63 o
 -24   0  12        0.46        1.16      0.31 o
 -23   0  12        0.13        0.77      0.30 o
 -22   0  12        2.98        3.18      0.28 o
 -21   0  12        0.05        0.58      0.25 o
 -20   0  12        9.78       10.22      0.35 o
 -19   0  12        1.57        1.93      0.23 o
 -18   0  12       29.81       28.15      0.54 o
 -17   0  12       12.79       12.34      0.30 o
 -16   0  12      124.64      117.78      1.81 o
 -15   0  12       33.88       32.29      0.56 o
 -14   0  12       14.84       14.26      0.32 o
 -13   0  12        1.09        1.06      0.15 o
 -12   0  12        0.11        0.19      0.09 o
 -11   0  12      187.74      180.54      2.14 o
 -10   0  12      140.19      133.89      1.93 o
  -9   0  12        7.58        6.85      0.16 o
  -8   0  12       33.83       32.00      0.48 o
  -7   0  12      149.58      145.07      1.70 o
  -6   0  12       63.21       64.01      0.85 o
  -4   0  12       23.93       24.96      0.37 o
  -3   0  12      113.46      115.65      1.37 o
  -2   0  12       47.47       47.42      0.62 o
  -1   0  12        4.72        5.30      0.14 o
   1   0  12       59.05       63.04      0.84 o
   2   0  12       33.08       34.90      0.50 o
   3   0  12       10.67       12.05      0.25 o
   4   0  12      113.50      112.57      1.44 o
   5   0  12        1.10        1.16      0.12 o
   6   0  12        3.22        3.28      0.15 o
   8   0  12       19.06       18.80      0.36 o
   9   0  12       28.17       26.89      0.50 o
  10   0  12        2.00        1.83      0.16 o
  11   0  12        8.36        7.71      0.24 o
  12   0  12        1.43        1.64      0.16 o
  14   0  12        1.19        1.35      0.25 o
  15   0  12       18.48       17.16      0.45 o
  16   0  12        2.43        2.70      0.30 o
  17   0  12        2.77        3.28      0.30 o
  18   0  12        0.17        0.68      0.29 o
  19   0  12        2.90        3.28      0.33 o
  20   0  12        4.29        5.69      0.46 o
 -24   1  12        0.66        1.16      0.23 o
 -23   1  12        0.66        1.06      0.21 o
 -22   1  12        1.71        2.41      0.19 o
 -21   1  12        4.31        4.91      0.20 o
 -20   1  12       12.79       13.50      0.27 o
 -19   1  12       17.21       17.16      0.29 o
 -18   1  12        4.56        4.53      0.18 o
 -17   1  12       54.51       51.56      0.61 o
 -16   1  12        8.94        8.29      0.18 o
 -15   1  12       51.66       48.19      0.56 o
 -14   1  12       50.00       47.81      0.54 o
 -13   1  12       19.64       18.98      0.26 o
 -12   1  12       17.96       16.38      0.21 o
 -11   1  12       14.16       13.11      0.16 o
 -10   1  12      145.40      137.83      1.34 o
  -9   1  12      117.27      112.97      1.15 o
  -8   1  12       13.59       14.07      0.18 o
  -7   1  12      109.37      111.32      0.97 o
  -6   1  12        3.40        3.86      0.09 o
  -5   1  12       21.76       21.78      0.24 o
  -4   1  12       35.02       36.24      0.37 o
  -3   1  12       82.78       84.14      0.74 o
  -2   1  12      200.79      202.60      1.62 o
  -1   1  12      167.12      168.10      1.37 o
   0   1  12       91.10       95.23      0.86 o
   1   1  12       18.42       18.60      0.22 o
   2   1  12       26.67       27.47      0.30 o
   3   1  12       61.21       61.78      0.62 o
   4   1  12       47.79       47.81      0.52 o
   5   1  12        1.88        1.83      0.09 o
   6   1  12        4.48        4.82      0.12 o
   7   1  12       20.22       19.67      0.25 o
   8   1  12        1.75        2.02      0.11 o
   9   1  12        2.66        2.70      0.13 o
  10   1  12        2.23        2.22      0.13 o
  11   1  12        9.80        9.25      0.19 o
  12   1  12       10.50        9.93      0.21 o
  13   1  12       11.79       10.99      0.21 o
  14   1  12       10.44        9.93      0.23 o
  16   1  12        0.75        1.25      0.19 o
  17   1  12        1.34        1.35      0.21 o
  18   1  12        2.86        3.76      0.21 o
  19   1  12        0.80        1.35      0.24 o
  20   1  12        0.59        0.77      0.25 o
 -24   2  12        0.50        0.87      0.23 o
 -23   2  12        0.17        0.58      0.20 o
 -22   2  12        3.14        3.57      0.21 o
 -21   2  12        3.10        3.28      0.19 o
 -20   2  12        1.73        2.41      0.16 o
 -19   2  12        3.10        3.37      0.17 o
 -18   2  12        2.09        2.22      0.15 o
 -17   2  12        8.92        8.87      0.20 o
 -16   2  12       10.00        9.93      0.19 o
 -15   2  12       11.12       10.60      0.20 o
 -14   2  12       14.42       13.98      0.22 o
 -13   2  12       22.96       22.07      0.28 o
 -12   2  12       70.56       66.99      0.68 o
 -11   2  12       42.70       41.44      0.43 o
 -10   2  12       15.63       14.84      0.17 o
  -9   2  12       30.31       29.79      0.32 o
  -8   2  12        3.62        3.66      0.10 o
  -7   2  12        3.09        3.18      0.09 o
  -6   2  12      234.84      229.60      1.87 o
  -5   2  12       32.98       32.67      0.34 o
  -4   2  12       37.89       38.37      0.39 o
  -3   2  12      143.25      146.04      1.23 o
  -2   2  12        7.33        7.81      0.12 o
  -1   2  12       16.66       17.16      0.20 o
   0   2  12        6.43        6.46      0.10 o
   1   2  12       17.45       18.21      0.21 o
   2   2  12        5.78        5.98      0.11 o
   3   2  12       15.00       15.62      0.21 o
   4   2  12        2.23        2.31      0.10 o
   5   2  12       11.50       11.85      0.18 o
   6   2  12       23.69       23.04      0.28 o
   7   2  12       56.93       54.65      0.60 o
   8   2  12       48.44       46.95      0.57 o
   9   2  12        0.93        1.06      0.12 o
  10   2  12       24.28       22.75      0.32 o
  11   2  12       13.57       12.82      0.24 o
  12   2  12        5.32        5.01      0.16 o
  13   2  12        1.45        1.45      0.14 o
  14   2  12       13.15       12.72      0.26 o
  15   2  12        2.15        2.22      0.17 o
  16   2  12        2.90        3.47      0.20 o
  17   2  12        3.89        3.95      0.24 o
  18   2  12        0.91        1.45      0.22 o
  20   2  12        2.81        3.18      0.25 o
 -24   3  12        0.82        1.06      0.29 o
 -23   3  12        6.75        7.52      0.25 o
 -22   3  12        0.65        0.77      0.19 o
 -21   3  12        0.12        0.38      0.17 o
 -20   3  12        1.78        2.41      0.18 o
 -19   3  12        0.54        0.68      0.17 o
 -18   3  12        1.18        1.35      0.16 o
 -17   3  12       24.29       23.43      0.37 o
 -16   3  12        3.30        3.47      0.15 o
 -15   3  12        5.56        5.21      0.17 o
 -14   3  12       25.77       24.48      0.36 o
 -13   3  12       52.18       50.31      0.57 o
 -12   3  12       11.10       10.70      0.19 o
 -11   3  12      116.87      112.97      1.23 o
 -10   3  12       61.77       58.12      0.66 o
  -9   3  12       18.36       17.93      0.22 o
  -8   3  12       46.42       44.15      0.46 o
  -7   3  12       17.36       17.25      0.22 o
  -6   3  12       61.60       60.63      0.64 o
  -5   3  12       70.42       67.95      0.71 o
  -4   3  12        0.60        0.48      0.07 o
  -3   3  12       58.03       58.03      0.61 o
  -2   3  12      114.66      116.33      1.19 o
  -1   3  12        6.57        7.04      0.11 o
   0   3  12       18.44       18.70      0.23 o
   1   3  12       38.26       40.57      0.45 o
   2   3  12       21.81       23.04      0.28 o
   3   3  12       54.55       54.65      0.61 o
   4   3  12       10.74       10.70      0.17 o
   5   3  12       81.24       80.38      0.86 o
   6   3  12       67.56       65.54      0.76 o
   7   3  12       88.63       85.20      0.98 o
   8   3  12       25.21       25.45      0.35 o
   9   3  12       26.51       25.26      0.35 o
  10   3  12       18.49       17.35      0.30 o
  11   3  12        5.51        5.01      0.16 o
  13   3  12        8.39        8.48      0.23 o
  14   3  12        1.91        1.83      0.18 o
  15   3  12        0.95        1.25      0.22 o
  16   3  12        3.44        3.95      0.23 o
  17   3  12        1.53        1.83      0.21 o
  18   3  12        4.08        3.76      0.24 o
  19   3  12        1.28        1.93      0.23 o
 -23   4  12        0.77        0.77      0.31 o
 -22   4  12        4.42        5.01      0.25 o
 -21   4  12        1.98        2.22      0.21 o
 -20   4  12        0.76        1.45      0.21 o
 -19   4  12        8.76       10.02      0.30 o
 -18   4  12        4.77        5.40      0.23 o
 -17   4  12        7.31        7.52      0.22 o
 -16   4  12        7.92        8.19      0.23 o
 -15   4  12        0.64        0.58      0.13 o
 -14   4  12       12.76       13.01      0.24 o
 -13   4  12       57.21       54.94      0.70 o
 -12   4  12       27.85       26.89      0.34 o
 -11   4  12        6.59        6.65      0.16 o
 -10   4  12       17.28       16.96      0.24 o
  -8   4  12       16.71       16.10      0.22 o
  -7   4  12       16.18       16.00      0.21 o
  -6   4  12       10.14       10.31      0.16 o
  -5   4  12       43.33       42.32      0.45 o
  -4   4  12       51.90       50.41      0.59 o
  -3   4  12       71.44       73.64      0.89 o
  -2   4  12       67.94       68.43      0.81 o
  -1   4  12       55.10       56.48      0.68 o
   0   4  12       25.49       26.21      0.34 o
   1   4  12       49.49       48.67      0.60 o
   2   4  12       15.89       16.10      0.24 o
   3   4  12       32.27       31.81      0.41 o
   4   4  12       98.60       95.04      1.15 o
   5   4  12        2.20        2.50      0.13 o
   6   4  12      101.03       99.85      1.22 o
   7   4  12       17.77       17.16      0.28 o
   8   4  12       23.86       21.88      0.34 o
   9   4  12        9.26        8.48      0.20 o
  10   4  12        2.74        2.31      0.16 o
  11   4  12       20.58       18.31      0.33 o
  12   4  12        0.77        0.96      0.17 o
  13   4  12        4.44        4.15      0.19 o
  14   4  12        0.63        1.06      0.21 o
  15   4  12        1.36        1.74      0.21 o
  16   4  12        0.74        0.96      0.20 o
  17   4  12        4.15        4.43      0.27 o
  18   4  12        1.61        2.02      0.27 o
  19   4  12        0.35        0.77      0.34 o
 -22   5  12        0.01        0.68      0.31 o
 -21   5  12        1.55        1.93      0.28 o
 -20   5  12        8.03        8.97      0.30 o
 -18   5  12        0.95        1.25      0.21 o
 -17   5  12        0.62        0.96      0.22 o
 -16   5  12       12.73       13.59      0.32 o
 -15   5  12        9.56       10.02      0.26 o
 -14   5  12        3.27        3.47      0.18 o
 -13   5  12        5.06        4.91      0.19 o
 -12   5  12       16.03       15.90      0.27 o
 -11   5  12        8.78        8.77      0.21 o
 -10   5  12        8.24        8.48      0.21 o
  -9   5  12        7.48        7.33      0.19 o
  -8   5  12       29.72       29.69      0.44 o
  -7   5  12      106.31      106.31      1.32 o
  -6   5  12        4.10        4.24      0.13 o
  -5   5  12       54.30       53.78      0.73 o
  -4   5  12       11.50       11.67      0.20 o
  -3   5  12       25.56       25.16      0.37 o
  -2   5  12       16.88       17.25      0.27 o
  -1   5  12       46.78       49.15      0.69 o
   0   5  12       32.67       34.79      0.50 o
   1   5  12        1.55        2.02      0.11 o
   2   5  12        2.64        2.80      0.12 o
   3   5  12        4.44        4.53      0.15 o
   4   5  12        2.90        2.99      0.15 o
   5   5  12       17.39       17.44      0.32 o
   6   5  12        3.49        3.47      0.16 o
   7   5  12       16.28       16.29      0.32 o
   8   5  12        6.82        6.46      0.19 o
   9   5  12        1.23        1.25      0.15 o
  10   5  12        1.13        1.25      0.16 o
  11   5  12       12.98       12.15      0.33 o
  12   5  12        8.03        8.19      0.26 o
  13   5  12        0.82        0.77      0.21 o
  15   5  12        0.50        0.87      0.21 o
  16   5  12        3.37        3.47      0.25 o
  17   5  12        0.29        0.96      0.31 o
 -21   6  12        0.75        1.35      0.61 o
 -20   6  12        2.51        2.60      0.31 o
 -19   6  12        0.99        1.06      0.25 o
 -18   6  12        4.37        4.91      0.29 o
 -16   6  12        8.64        8.97      0.32 o
 -15   6  12       10.62       10.70      0.34 o
 -14   6  12        2.50        2.99      0.23 o
 -13   6  12        0.88        0.96      0.19 o
 -12   6  12       18.27       18.98      0.41 o
 -11   6  12       13.14       13.50      0.27 o
 -10   6  12        6.54        6.65      0.21 o
  -9   6  12       15.08       15.32      0.32 o
  -8   6  12        2.33        2.50      0.17 o
  -7   6  12        2.53        2.70      0.15 o
  -6   6  12       73.77       74.22      1.15 o
  -5   6  12       26.44       25.93      0.45 o
  -4   6  12        3.37        3.95      0.16 o
  -3   6  12        1.66        1.54      0.11 o
  -2   6  12        0.37        0.68      0.14 o
  -1   6  12       19.67       19.67      0.37 o
   0   6  12        7.43        6.85      0.21 o
   1   6  12        0.70        0.96      0.15 o
   2   6  12        3.43        3.95      0.19 o
   3   6  12        8.42        9.06      0.25 o
   4   6  12        1.99        2.12      0.17 o
   5   6  12        7.42        7.81      0.24 o
   7   6  12        2.34        2.70      0.20 o
   8   6  12       11.35       11.18      0.33 o
   9   6  12        3.00        2.89      0.24 o
  10   6  12        2.71        2.80      0.26 o
  11   6  12        4.22        5.01      0.27 o
  12   6  12        3.59        4.15      0.24 o
  13   6  12        1.08        1.16      0.21 o
  14   6  12        3.82        3.76      0.30 o
  15   6  12        1.18        1.06      0.28 o
  16   6  12        0.89        0.96      0.29 o
  17   6  12        1.77        1.64      0.35 o
 -19   7  12        1.83        2.80      0.60 o
 -18   7  12        1.35        1.16      0.41 o
 -17   7  12        3.78        3.37      0.33 o
 -16   7  12        1.97        2.12      0.30 o
 -15   7  12        4.80        4.91      0.40 o
 -13   7  12        1.87        1.83      0.27 o
 -12   7  12        0.54        0.96      0.27 o
 -11   7  12        4.89        4.53      0.30 o
 -10   7  12       20.89       18.80      0.43 o
  -9   7  12        1.08        0.96      0.18 o
  -8   7  12       38.44       36.73      0.88 o
  -7   7  12       21.13       21.98      0.53 o
  -6   7  12        4.19        3.95      0.20 o
  -5   7  12        7.82        8.87      0.29 o
  -4   7  12       25.54       25.64      0.54 o
  -3   7  12        1.02        1.54      0.19 o
  -2   7  12        7.50        7.04      0.26 o
   0   7  12        9.08        8.77      0.31 o
   1   7  12        3.24        2.89      0.20 o
   2   7  12        8.79        9.25      0.36 o
   3   7  12        1.29        1.06      0.19 o
   4   7  12        4.38        4.34      0.25 o
   5   7  12        3.03        2.89      0.23 o
   6   7  12        2.17        2.31      0.24 o
   7   7  12        1.49        1.93      0.23 o
  10   7  12        5.53        5.21      0.32 o
  12   7  12       15.94       14.65      0.44 o
  13   7  12        6.63        6.36      0.34 o
  14   7  12        1.62        1.54      0.32 o
  15   7  12        0.99        0.96      0.34 o
 -15   8  12        2.25        3.08      0.50 o
 -14   8  12        1.26        1.54      0.46 o
 -13   8  12        0.61        1.54      0.50 o
 -11   8  12        1.36        1.83      0.44 o
 -10   8  12        1.36        1.74      0.37 o
  -9   8  12       17.68       17.64      0.73 o
  -8   8  12        3.00        3.47      0.45 o
  -7   8  12       26.99       30.94      1.15 o
  -6   8  12       34.60       42.13      1.50 o
  -5   8  12       14.37       15.90      0.70 o
  -4   8  12        7.09        7.33      0.44 o
  -3   8  12        8.88        7.52      0.38 o
  -2   8  12        8.00        6.75      0.35 o
  -1   8  12        9.39        7.81      0.38 o
   0   8  12        3.60        2.50      0.25 o
   1   8  12        8.65        8.09      0.37 o
   2   8  12        2.85        2.41      0.24 o
   3   8  12       10.60        9.06      0.40 o
   4   8  12        1.20        1.93      0.32 o
   5   8  12        6.67        6.75      0.38 o
   6   8  12        1.78        2.02      0.30 o
   7   8  12        1.57        2.02      0.31 o
   8   8  12        1.39        1.35      0.32 o
   9   8  12        3.88        4.05      0.32 o
  10   8  12        2.48        2.60      0.35 o
  11   8  12        6.67        4.91      0.36 o
  13   8  12        3.39        3.66      0.65 o
 -13   9  12        0.94        1.83      0.83 o
 -12   9  12        0.32        1.06      0.52 o
 -11   9  12        2.79        3.47      0.53 o
  -9   9  12        1.30        1.83      0.43 o
  -8   9  12        3.13        3.18      0.47 o
  -7   9  12        4.70        6.56      0.87 o
  -6   9  12        2.36        4.24      0.70 o
  -5   9  12        7.08        8.67      0.81 o
  -4   9  12        1.07        2.02      0.61 o
  -3   9  12        1.84        2.80      0.80 o
  -2   9  12        2.20        2.12      0.51 o
  -1   9  12        1.47        1.74      0.49 o
   0   9  12        4.20        4.34      0.72 o
   2   9  12        9.19        8.97      0.71 o
   5   9  12        0.58        1.06      0.39 o
   7   9  12        3.86        3.37      0.61 o
   8   9  12        1.33        1.45      0.58 o
  -3  10  12        0.75        2.12      0.72 o
  -1  10  12        2.58        1.93      0.83 o
   0  10  12        1.53        2.89      0.80 o
   1  10  12        1.65        1.54      0.61 o
   7  10  12        0.69        2.70      0.64 o
 -24   0  13        1.40        2.02      0.36 o
 -23   0  13        0.75        1.25      0.31 o
 -22   0  13        0.43        1.16      0.32 o
 -21   0  13        8.53        9.25      0.33 o
 -20   0  13        7.13        7.23      0.33 o
 -19   0  13       10.54       10.51      0.32 o
 -18   0  13       40.36       39.42      0.72 o
 -16   0  13       50.91       47.72      0.79 o
 -15   0  13        0.95        0.96      0.15 o
 -14   0  13       16.70       15.32      0.33 o
 -13   0  13       61.32       57.55      0.92 o
 -12   0  13       71.25       64.78      0.82 o
 -11   0  13       24.95       23.81      0.38 o
  -9   0  13        8.43        8.09      0.18 o
  -8   0  13      169.38      160.10      2.29 o
  -7   0  13       13.98       13.88      0.25 o
  -6   0  13        0.50        0.77      0.10 o
  -5   0  13       31.36       32.39      0.47 o
  -4   0  13       11.88       11.85      0.21 o
  -3   0  13        1.91        2.02      0.11 o
  -2   0  13        0.49        0.29      0.09 o
  -1   0  13       29.41       29.79      0.47 o
   0   0  13       35.32       35.85      0.53 o
   1   0  13       33.65       34.02      0.50 o
   2   0  13        4.28        4.34      0.13 o
   3   0  13        1.22        1.83      0.14 o
   4   0  13       71.70       74.40      1.10 o
   5   0  13       30.28       31.51      0.51 o
   6   0  13        2.59        2.89      0.16 o
   7   0  13        9.73        9.35      0.23 o
   8   0  13       61.04       57.64      0.92 o
   9   0  13        0.74        0.77      0.14 o
  10   0  13       12.46       12.44      0.31 o
  11   0  13        7.07        6.46      0.24 o
  12   0  13        4.77        4.91      0.22 o
  14   0  13        1.27        1.45      0.25 o
  15   0  13        0.67        0.77      0.30 o
  17   0  13        0.86        0.96      0.26 o
  20   0  13        1.59        1.93      0.47 o
 -24   1  13        0.81        1.45      0.22 o
 -23   1  13        0.16        0.68      0.20 o
 -22   1  13        2.01        2.50      0.20 o
 -21   1  13        1.62        2.22      0.17 o
 -19   1  13       16.58       16.29      0.28 o
 -18   1  13        0.32        0.38      0.14 o
 -17   1  13       26.06       24.29      0.33 o
 -16   1  13       12.25       11.37      0.21 o
 -15   1  13        3.82        3.57      0.13 o
 -14   1  13       48.24       45.11      0.53 o
 -13   1  13       13.14       12.24      0.19 o
 -12   1  13       57.94       55.13      0.52 o
 -11   1  13       26.32       24.96      0.26 o
 -10   1  13       50.01       46.84      0.51 o
  -9   1  13       78.05       73.93      0.78 o
  -8   1  13       15.01       15.13      0.19 o
  -7   1  13       41.62       39.42      0.42 o
  -6   1  13       41.68       41.06      0.42 o
  -5   1  13       26.14       25.64      0.28 o
  -4   1  13       76.79       77.10      0.71 o
  -3   1  13       10.58       10.41      0.15 o
  -2   1  13       13.18       13.11      0.17 o
  -1   1  13       15.50       15.42      0.19 o
   0   1  13        0.18        0.29      0.08 o
   1   1  13       45.90       46.56      0.47 o
   2   1  13        6.38        6.65      0.13 o
   3   1  13       20.11       20.43      0.25 o
   4   1  13       67.31       67.95      0.74 o
   5   1  13        3.25        3.47      0.11 o
   6   1  13       99.48       95.52      1.00 o
   7   1  13       65.71       62.55      0.70 o
   8   1  13       20.31       19.95      0.28 o
   9   1  13       57.88       53.01      0.63 o
  10   1  13       16.99       15.62      0.26 o
  11   1  13       19.13       18.80      0.29 o
  12   1  13       13.25       13.01      0.24 o
  13   1  13        0.36        0.48      0.14 o
  14   1  13        1.31        1.54      0.16 o
  15   1  13        2.15        2.60      0.19 o
  16   1  13        3.82        4.34      0.20 o
  17   1  13        2.15        2.80      0.22 o
  19   1  13        0.42        0.68      0.26 o
  20   1  13        0.43        0.77      0.26 o
 -24   2  13        0.43        0.68      0.27 o
 -23   2  13        1.70        2.02      0.25 o
 -21   2  13        5.82        6.85      0.21 o
 -20   2  13        1.60        1.64      0.16 o
 -19   2  13        4.79        5.21      0.19 o
 -18   2  13        1.51        1.64      0.15 o
 -17   2  13        4.72        4.82      0.16 o
 -16   2  13       20.50       19.18      0.28 o
 -15   2  13       33.73       32.00      0.40 o
 -14   2  13       17.00       16.19      0.25 o
 -13   2  13        5.74        5.59      0.13 o
 -12   2  13       48.65       45.58      0.50 o
 -11   2  13       93.38       86.93      0.88 o
 -10   2  13       16.36       15.71      0.19 o
  -9   2  13       90.52       84.82      0.89 o
  -8   2  13       18.66       17.83      0.22 o
  -7   2  13        3.98        4.05      0.11 o
  -6   2  13        7.76        7.81      0.13 o
  -5   2  13       50.81       51.28      0.53 o
  -4   2  13       13.71       14.17      0.18 o
  -3   2  13       33.26       33.26      0.35 o
  -2   2  13       19.65       19.76      0.24 o
  -1   2  13       34.86       34.90      0.37 o
   0   2  13       66.16       66.32      0.69 o
   1   2  13       46.82       47.42      0.51 o
   2   2  13       36.72       37.02      0.42 o
   3   2  13      144.43      141.98      1.47 o
   4   2  13        4.32        4.43      0.12 o
   5   2  13       56.72       56.78      0.64 o
   6   2  13       21.15       20.63      0.28 o
   7   2  13        1.06        1.16      0.11 o
   8   2  13       62.28       58.79      0.68 o
   9   2  13       35.93       33.54      0.42 o
  10   2  13       16.48       15.13      0.25 o
  11   2  13        3.27        3.18      0.15 o
  12   2  13        6.12        6.07      0.17 o
  13   2  13        0.36        0.77      0.15 o
  14   2  13        1.72        1.83      0.17 o
  15   2  13        3.98        4.43      0.22 o
  16   2  13        0.54        0.87      0.19 o
  17   2  13        0.67        1.06      0.21 o
  18   2  13        0.41        0.77      0.20 o
 -23   3  13        1.03        1.16      0.20 o
 -22   3  13        3.81        4.53      0.22 o
 -21   3  13        0.80        0.96      0.19 o
 -19   3  13        0.47        0.77      0.18 o
 -18   3  13        4.44        5.01      0.20 o
 -17   3  13        9.11        9.44      0.23 o
 -16   3  13        2.79        3.08      0.17 o
 -15   3  13        8.36        8.58      0.20 o
 -14   3  13        2.45        2.80      0.14 o
 -13   3  13        9.51        9.35      0.17 o
 -11   3  13       53.38       51.96      0.61 o
 -10   3  13       34.17       32.67      0.38 o
  -9   3  13        0.77        0.87      0.09 o
  -8   3  13        7.21        7.04      0.11 o
  -6   3  13       63.06       60.34      0.67 o
  -5   3  13        0.72        0.77      0.08 o
  -4   3  13      145.12      144.19      1.49 o
  -3   3  13        3.05        2.99      0.09 o
  -2   3  13       27.35       27.18      0.32 o
  -1   3  13       22.73       24.10      0.28 o
   0   3  13        2.70        2.70      0.09 o
   1   3  13       41.13       42.32      0.47 o
   2   3  13       46.64       47.23      0.53 o
   3   3  13        0.13        0.19      0.08 o
   4   3  13       80.46       79.91      0.86 o
   5   3  13       15.85       16.29      0.25 o
   6   3  13       26.21       24.58      0.34 o
   7   3  13        5.69        5.88      0.14 o
   8   3  13        3.98        3.95      0.14 o
   9   3  13        5.36        5.59      0.16 o
  10   3  13        5.91        5.40      0.17 o
  11   3  13        1.13        1.16      0.14 o
  12   3  13        3.32        3.08      0.19 o
  13   3  13       11.11       10.70      0.28 o
  14   3  13        0.39        0.48      0.19 o
  15   3  13        1.99        2.22      0.19 o
  16   3  13        1.08        1.16      0.19 o
  17   3  13        0.62        0.87      0.21 o
  18   3  13        2.17        1.74      0.24 o
  19   3  13        0.04        0.58      0.25 o
 -22   4  13        2.70        3.57      0.27 o
 -21   4  13        4.09        4.82      0.26 o
 -20   4  13        0.53        0.48      0.21 o
 -19   4  13        3.67        4.43      0.21 o
 -18   4  13        9.32       10.51      0.25 o
 -16   4  13       14.06       14.26      0.29 o
 -15   4  13       24.68       24.19      0.39 o
 -14   4  13        7.33        7.42      0.19 o
 -13   4  13       10.52       10.31      0.20 o
 -12   4  13        2.28        2.41      0.12 o
 -11   4  13        2.27        2.22      0.12 o
 -10   4  13       17.41       16.48      0.25 o
  -9   4  13        9.14        9.16      0.17 o
  -8   4  13       30.64       30.36      0.36 o
  -7   4  13       11.40       10.80      0.17 o
  -6   4  13       24.52       23.90      0.29 o
  -5   4  13       83.45       80.96      0.88 o
  -4   4  13        7.97        7.91      0.13 o
  -3   4  13       50.65       50.22      0.63 o
  -2   4  13       20.32       21.01      0.29 o
  -1   4  13        3.14        3.47      0.11 o
   0   4  13       27.37       27.76      0.35 o
   1   4  13        5.49        5.69      0.14 o
   2   4  13       39.91       40.57      0.54 o
   3   4  13       10.29       10.80      0.20 o
   4   4  13        3.53        3.28      0.15 o
   5   4  13       39.94       38.84      0.53 o
   6   4  13        0.68        0.87      0.13 o
   7   4  13       13.34       13.11      0.24 o
   8   4  13        2.84        3.08      0.14 o
   9   4  13        2.37        2.41      0.16 o
  10   4  13       10.37       10.02      0.23 o
  11   4  13        2.70        2.70      0.18 o
  12   4  13        0.78        0.68      0.16 o
  13   4  13        0.86        1.16      0.20 o
  14   4  13        1.82        2.31      0.20 o
  15   4  13        0.29        0.58      0.21 o
  16   4  13        0.03        0.48      0.21 o
  17   4  13        0.35        0.77      0.26 o
  18   4  13        0.10        0.48      0.23 o
 -22   5  13        2.45        2.89      0.43 o
 -21   5  13        0.25        0.77      0.27 o
 -20   5  13       13.93       14.65      0.37 o
 -19   5  13        2.19        2.60      0.26 o
 -18   5  13        7.00        8.19      0.27 o
 -17   5  13       14.42       16.19      0.35 o
 -16   5  13       25.38       26.61      0.49 o
 -15   5  13       33.87       33.26      0.54 o
 -14   5  13        9.92        9.83      0.26 o
 -13   5  13       19.56       19.57      0.36 o
 -12   5  13       10.11       10.02      0.21 o
 -11   5  13        1.69        1.64      0.14 o
 -10   5  13        3.52        3.37      0.14 o
  -9   5  13        2.96        3.08      0.14 o
  -8   5  13        6.54        6.56      0.17 o
  -7   5  13        2.70        2.70      0.13 o
  -6   5  13       16.72       16.96      0.26 o
  -5   5  13       28.33       29.50      0.42 o
  -4   5  13       34.49       34.41      0.52 o
  -3   5  13        6.07        6.17      0.15 o
  -2   5  13       17.75       18.02      0.30 o
  -1   5  13        1.42        1.83      0.12 o
   0   5  13       55.06       55.42      0.80 o
   1   5  13       15.40       16.77      0.29 o
   2   5  13       28.00       27.37      0.42 o
   3   5  13       25.59       25.93      0.43 o
   4   5  13       11.24       11.67      0.25 o
   5   5  13        9.22        8.77      0.22 o
   6   5  13        4.18        4.24      0.17 o
   7   5  13        1.91        1.93      0.16 o
   8   5  13       13.97       13.20      0.30 o
   9   5  13        0.28        0.48      0.17 o
  10   5  13        3.62        3.57      0.21 o
  11   5  13        0.25        0.58      0.19 o
  12   5  13        3.30        3.37      0.22 o
  13   5  13        2.14        2.41      0.24 o
  14   5  13        0.61        0.87      0.24 o
  15   5  13        1.59        1.74      0.28 o
  16   5  13        1.25        1.74      0.30 o
 -20   6  13        1.35        1.45      0.37 o
 -19   6  13        2.14        2.80      0.33 o
 -18   6  13        6.11        7.42      0.33 o
 -17   6  13        4.76        5.69      0.26 o
 -16   6  13       10.82       10.89      0.38 o
 -15   6  13        5.17        6.07      0.27 o
 -14   6  13       21.83       23.04      0.54 o
 -13   6  13       19.48       20.91      0.45 o
 -12   6  13        8.30        8.29      0.22 o
 -11   6  13        4.94        5.30      0.19 o
 -10   6  13        0.61        0.58      0.14 o
  -9   6  13        0.19        0.48      0.15 o
  -8   6  13        5.27        5.21      0.19 o
  -7   6  13       17.97       17.54      0.34 o
  -6   6  13       24.13       23.62      0.49 o
  -5   6  13       20.21       19.76      0.36 o
  -4   6  13       19.78       19.57      0.36 o
  -3   6  13       17.59       18.21      0.33 o
  -2   6  13        9.72        9.44      0.26 o
  -1   6  13        8.77        8.87      0.21 o
   0   6  13        5.69        5.78      0.19 o
   1   6  13       31.32       32.48      0.57 o
   2   6  13        0.71        1.06      0.15 o
   3   6  13        5.19        5.78      0.22 o
   4   6  13        0.28        0.58      0.16 o
   5   6  13       11.25       10.89      0.29 o
   6   6  13        3.37        4.05      0.22 o
   7   6  13        1.70        2.12      0.23 o
   8   6  13        0.98        1.06      0.21 o
   9   6  13        3.57        3.66      0.27 o
  10   6  13        1.08        1.06      0.21 o
  11   6  13        5.80        5.88      0.33 o
  12   6  13        6.93        7.71      0.33 o
  13   6  13        4.10        4.72      0.29 o
  14   6  13        3.49        3.66      0.32 o
  15   6  13        0.74        1.35      0.34 o
  16   6  13        0.82        0.77      0.37 o
 -19   7  13        2.74        2.50      0.59 o
 -17   7  13        2.33        3.28      0.55 o
 -16   7  13        1.38        1.93      0.33 o
 -15   7  13        9.47        8.58      0.36 o
 -13   7  13        3.07        3.47      0.29 o
 -12   7  13        3.95        3.76      0.28 o
 -11   7  13        0.46        0.77      0.17 o
 -10   7  13       15.78       14.46      0.34 o
  -9   7  13        7.39        7.13      0.27 o
  -8   7  13        4.50        4.34      0.24 o
  -7   7  13        3.76        3.86      0.24 o
  -6   7  13        5.63        5.78      0.24 o
  -5   7  13       12.38       12.72      0.35 o
  -4   7  13        8.86        9.93      0.29 o
  -3   7  13        0.98        1.25      0.20 o
  -2   7  13       15.63       16.19      0.43 o
  -1   7  13        3.68        4.15      0.22 o
   0   7  13       10.67       10.31      0.33 o
   1   7  13        4.37        4.34      0.29 o
   2   7  13        5.25        5.40      0.30 o
   3   7  13        1.05        1.06      0.21 o
   4   7  13        3.21        3.47      0.26 o
   5   7  13        8.34        8.97      0.35 o
   6   7  13        3.48        3.86      0.27 o
   7   7  13        7.73        7.91      0.38 o
   8   7  13        2.71        3.76      0.33 o
   9   7  13        2.45        2.60      0.26 o
  10   7  13        5.12        5.78      0.40 o
  11   7  13        2.41        2.60      0.25 o
  12   7  13        3.48        3.86      0.30 o
  13   7  13        1.06        1.25      0.28 o
 -17   8  13        2.77        2.31      0.81 o
 -16   8  13        1.11        1.45      0.52 o
 -15   8  13        0.46        2.12      0.65 o
 -14   8  13        2.78        3.76      0.55 o
 -13   8  13        1.44        2.31      0.58 o
 -12   8  13        1.82        2.02      0.49 o
 -11   8  13        3.06        4.05      0.48 o
 -10   8  13        4.38        5.40      0.42 o
  -9   8  13        5.62        6.36      0.46 o
  -8   8  13        3.00        3.37      0.41 o
  -6   8  13        3.20        4.82      0.48 o
  -4   8  13        0.24        0.58      0.23 o
  -3   8  13        0.90        1.16      0.25 o
  -2   8  13        7.96        6.85      0.34 o
  -1   8  13        0.97        0.87      0.23 o
   0   8  13        4.04        3.47      0.29 o
   1   8  13        2.55        2.12      0.28 o
   2   8  13        7.10        6.36      0.37 o
   3   8  13        5.90        5.88      0.36 o
   4   8  13        0.79        1.35      0.30 o
   5   8  13        3.62        3.57      0.31 o
   7   8  13        2.59        2.80      0.31 o
   8   8  13        1.83        1.74      0.30 o
   9   8  13        4.29        4.15      0.34 o
  10   8  13        3.30        2.99      0.30 o
  11   8  13        0.40        0.87      0.37 o
  12   8  13        0.94        1.64      0.55 o
 -13   9  13        1.81        2.80      0.81 o
 -11   9  13        0.66        1.25      0.47 o
 -10   9  13        3.45        3.57      0.48 o
  -9   9  13        0.23        0.87      0.40 o
  -7   9  13        3.64        4.82      0.69 o
  -6   9  13        1.64        4.24      0.70 o
  -5   9  13        6.92        9.44      1.04 o
  -4   9  13        2.99        4.72      0.68 o
  -3   9  13        6.45        8.39      0.93 o
  -2   9  13        1.62        2.41      0.62 o
  -1   9  13        6.70        7.23      0.64 o
   0   9  13        2.89        4.05      0.68 o
   4   9  13        6.88        7.52      0.61 o
   6   9  13        0.44        1.16      0.51 o
   8   9  13        1.90        2.31      0.64 o
   9   9  13        0.95        2.02      0.63 o
  -2  10  13        5.51        5.69      0.93 o
  -1  10  13        7.62        6.85      0.85 o
   1  10  13        2.74        2.60      0.77 o
   2  10  13        2.67        2.70      0.70 o
   3  10  13        3.15        2.50      0.92 o
 -24   0  14        1.76        2.31      0.34 o
 -23   0  14        3.02        3.66      0.32 o
 -22   0  14        0.72        1.16      0.27 o
 -21   0  14        0.66        0.96      0.23 o
 -20   0  14        1.20        1.64      0.22 o
 -19   0  14       56.89       60.83      1.01 o
 -18   0  14        8.53        8.39      0.28 o
 -17   0  14        6.91        7.13      0.25 o
 -16   0  14        5.82        5.59      0.22 o
 -15   0  14        1.34        1.06      0.16 o
 -14   0  14        6.70        6.27      0.22 o
 -12   0  14        6.34        5.59      0.15 o
 -11   0  14       14.69       13.68      0.29 o
 -10   0  14       22.20       20.53      0.36 o
  -8   0  14       18.51       18.31      0.32 o
  -7   0  14        3.70        3.66      0.14 o
  -6   0  14        3.80        3.95      0.14 o
  -5   0  14       46.85       46.56      0.70 o
  -4   0  14       54.53       53.97      0.79 o
  -3   0  14       31.15       31.61      0.47 o
  -2   0  14       14.17       13.40      0.25 o
  -1   0  14       24.03       24.19      0.40 o
   0   0  14        0.66        0.87      0.11 o
   1   0  14        0.19        0.48      0.11 o
   2   0  14       94.26       96.77      1.41 o
   3   0  14      131.55      129.45      1.88 o
   4   0  14        0.07        0.29      0.13 o
   5   0  14        8.87        8.77      0.21 o
   7   0  14        1.47        1.83      0.14 o
   8   0  14        2.91        2.80      0.17 o
   9   0  14       78.36       72.59      1.17 o
  10   0  14        3.75        3.57      0.19 o
  11   0  14       36.90       33.45      0.67 o
  13   0  14        1.84        1.64      0.23 o
  14   0  14       10.12        9.44      0.36 o
  15   0  14        0.53        0.58      0.26 o
  16   0  14        0.45        0.68      0.26 o
  18   0  14        0.49        0.77      0.30 o
 -23   1  14        0.46        0.68      0.20 o
 -22   1  14       10.75       11.85      0.28 o
 -21   1  14        8.64        9.35      0.21 o
 -20   1  14        5.97        6.46      0.20 o
 -19   1  14        7.35        8.09      0.23 o
 -18   1  14       27.10       27.57      0.40 o
 -17   1  14       12.20       11.67      0.23 o
 -16   1  14       10.17        9.54      0.18 o
 -15   1  14       30.33       28.24      0.37 o
 -14   1  14       37.23       35.28      0.42 o
 -13   1  14        5.30        5.30      0.13 o
 -12   1  14        6.51        6.27      0.12 o
 -11   1  14       19.74       18.31      0.24 o
 -10   1  14        0.46        0.48      0.09 o
  -9   1  14       35.71       33.84      0.38 o
  -8   1  14       45.62       43.67      0.47 o
  -7   1  14        0.91        0.96      0.08 o
  -6   1  14       97.09       92.53      0.96 o
  -5   1  14       16.70       16.10      0.20 o
  -4   1  14        8.79        8.58      0.13 o
  -3   1  14        3.75        3.86      0.10 o
  -2   1  14      104.05      106.51      1.09 o
  -1   1  14      124.74      126.28      1.28 o
   0   1  14        2.42        2.41      0.09 o
   1   1  14       38.90       40.49      0.44 o
   2   1  14       55.75       56.59      0.61 o
   3   1  14       50.19       50.79      0.55 o
   4   1  14       39.98       39.42      0.44 o
   5   1  14       47.41       47.32      0.54 o
   6   1  14       26.34       25.83      0.33 o
   7   1  14        0.38        0.29      0.10 o
   8   1  14        9.73        8.97      0.18 o
   9   1  14        2.55        2.50      0.12 o
  10   1  14        8.48        7.71      0.17 o
  11   1  14        2.17        2.12      0.13 o
  12   1  14       10.84        9.44      0.22 o
  13   1  14        2.70        2.89      0.17 o
  14   1  14        1.32        1.35      0.17 o
  15   1  14        0.98        0.87      0.16 o
  16   1  14        0.59        0.96      0.17 o
  17   1  14        0.40        0.58      0.18 o
  18   1  14        0.56        0.58      0.18 o
  19   1  14        0.23        0.48      0.21 o
 -24   2  14        3.05        2.80      0.28 o
 -23   2  14        0.46        0.96      0.22 o
 -22   2  14        2.16        2.70      0.21 o
 -21   2  14        3.61        4.34      0.19 o
 -20   2  14       15.40       17.25      0.30 o
 -19   2  14        4.82        5.30      0.20 o
 -18   2  14        3.94        4.53      0.18 o
 -17   2  14        4.92        4.82      0.17 o
 -16   2  14        6.62        6.27      0.16 o
 -15   2  14       20.60       19.28      0.29 o
 -14   2  14        8.40        7.81      0.18 o
 -13   2  14       39.30       36.15      0.39 o
 -12   2  14       53.17       49.15      0.55 o
 -11   2  14       32.46       30.45      0.33 o
 -10   2  14      135.95      126.56      1.28 o
  -9   2  14        9.34        8.48      0.14 o
  -8   2  14       91.18       87.43      0.94 o
  -7   2  14       96.04       92.04      0.96 o
  -6   2  14       33.43       32.48      0.37 o
  -5   2  14       82.37       78.94      0.82 o
  -4   2  14       56.97       54.75      0.58 o
  -3   2  14       38.10       38.07      0.42 o
  -2   2  14      161.71      160.67      1.67 o
  -1   2  14      114.43      113.07      1.17 o
   0   2  14      142.83      141.68      1.47 o
   1   2  14        3.42        4.15      0.11 o
   2   2  14       20.64       21.01      0.26 o
   3   2  14       38.01       37.78      0.42 o
   4   2  14       98.66       93.78      0.99 o
   5   2  14       27.76       26.99      0.36 o
   6   2  14       16.87       17.25      0.27 o
   7   2  14        9.75       10.02      0.18 o
   8   2  14       25.60       24.68      0.34 o
   9   2  14        3.70        3.66      0.14 o
  10   2  14        2.29        2.12      0.13 o
  11   2  14        1.94        2.02      0.15 o
  12   2  14       14.10       12.53      0.25 o
  13   2  14        3.05        2.99      0.16 o
  14   2  14        8.01        7.91      0.23 o
  15   2  14        0.67        0.77      0.17 o
  16   2  14        3.48        3.86      0.19 o
  17   2  14        1.11        1.35      0.21 o
  18   2  14        1.36        1.25      0.20 o
  19   2  14        0.51        1.16      0.27 o
 -23   3  14        4.04        4.24      0.25 o
 -22   3  14        3.38        3.57      0.22 o
 -21   3  14        0.39        0.77      0.20 o
 -20   3  14        0.71        0.96      0.18 o
 -18   3  14        0.45        0.38      0.16 o
 -17   3  14        2.04        2.22      0.15 o
 -16   3  14       14.13       14.26      0.26 o
 -15   3  14       26.21       25.26      0.35 o
 -14   3  14        3.43        3.47      0.14 o
 -13   3  14       22.76       21.68      0.28 o
 -12   3  14       61.46       58.22      0.66 o
 -11   3  14      103.30       95.62      1.08 o
 -10   3  14       16.91       16.29      0.22 o
  -9   3  14       68.79       65.54      0.67 o
  -8   3  14        8.91        8.48      0.14 o
  -7   3  14       60.97       58.42      0.63 o
  -6   3  14       45.62       43.76      0.48 o
  -5   3  14       11.59       11.85      0.18 o
  -4   3  14        9.26        9.25      0.14 o
  -3   3  14       31.55       31.13      0.36 o
  -2   3  14      155.68      153.07      1.60 o
  -1   3  14       57.56       58.03      0.63 o
   0   3  14        2.50        2.60      0.09 o
   1   3  14        3.68        3.95      0.11 o
   2   3  14       15.21       15.42      0.21 o
   3   3  14       10.49       10.31      0.18 o
   4   3  14       10.67       10.51      0.18 o
   5   3  14       21.12       20.82      0.30 o
   6   3  14       33.38       32.39      0.41 o
   7   3  14       15.80       15.62      0.25 o
   8   3  14        2.68        2.99      0.15 o
   9   3  14        8.93        8.00      0.18 o
  10   3  14        0.47        0.29      0.13 o
  11   3  14        4.71        4.63      0.18 o
  12   3  14        1.73        1.54      0.17 o
  13   3  14        1.90        2.60      0.22 o
  14   3  14        1.83        1.83      0.18 o
  15   3  14        1.27        1.35      0.18 o
  16   3  14        0.02        0.48      0.21 o
  17   3  14        0.81        1.25      0.23 o
  18   3  14        0.01        0.58      0.24 o
 -22   4  14        4.05        4.43      0.27 o
 -21   4  14        6.81        6.94      0.26 o
 -20   4  14        1.50        1.83      0.22 o
 -19   4  14        3.62        4.15      0.21 o
 -18   4  14        0.29        0.48      0.18 o
 -17   4  14        4.47        4.72      0.20 o
 -16   4  14       28.00       27.76      0.40 o
 -15   4  14        1.29        1.35      0.16 o
 -14   4  14       57.56       56.87      0.73 o
 -13   4  14       10.65       10.80      0.20 o
 -12   4  14       28.90       27.95      0.36 o
 -11   4  14        5.39        5.40      0.16 o
 -10   4  14       23.88       22.17      0.31 o
  -9   4  14        1.25        1.16      0.11 o
  -8   4  14        5.04        5.30      0.14 o
  -7   4  14        3.16        3.28      0.12 o
  -6   4  14       14.11       14.17      0.20 o
  -5   4  14       26.73       26.02      0.34 o
  -4   4  14        6.55        6.46      0.14 o
  -3   4  14       35.29       34.99      0.46 o
  -2   4  14        1.01        1.16      0.11 o
  -1   4  14       15.49       16.00      0.25 o
   0   4  14       11.24       11.76      0.20 o
   1   4  14       10.91       11.18      0.20 o
   2   4  14        9.00        8.77      0.17 o
   3   4  14       44.02       43.18      0.57 o
   4   4  14       20.93       20.43      0.32 o
   6   4  14        4.02        4.15      0.16 o
   7   4  14        1.24        1.35      0.14 o
   8   4  14       12.13       11.37      0.25 o
   9   4  14        6.61        6.75      0.20 o
  10   4  14       10.25        9.93      0.27 o
  11   4  14        1.41        1.45      0.19 o
  12   4  14        1.32        1.35      0.20 o
  13   4  14        0.10        0.38      0.18 o
  14   4  14        2.57        2.80      0.21 o
  15   4  14        0.81        0.77      0.19 o
  16   4  14        1.98        2.12      0.26 o
  17   4  14        3.11        3.08      0.28 o
 -21   5  14        3.34        3.47      0.28 o
 -20   5  14        4.21        4.72      0.28 o
 -19   5  14        0.77        0.77      0.27 o
 -18   5  14        2.09        2.50      0.22 o
 -17   5  14        1.53        2.02      0.21 o
 -16   5  14        6.01        6.56      0.26 o
 -15   5  14       19.65       19.67      0.42 o
 -14   5  14       15.04       15.23      0.34 o
 -13   5  14        8.02        8.39      0.21 o
 -12   5  14        0.28        0.48      0.13 o
 -11   5  14        3.11        3.18      0.15 o
 -10   5  14        8.89        8.77      0.20 o
  -9   5  14        5.35        5.30      0.16 o
  -8   5  14        1.62        1.74      0.12 o
  -7   5  14        6.74        6.56      0.17 o
  -6   5  14        5.55        5.78      0.17 o
  -5   5  14        1.26        1.16      0.11 o
  -4   5  14        5.40        5.59      0.15 o
  -3   5  14       15.55       16.48      0.28 o
  -2   5  14       40.49       42.13      0.61 o
  -1   5  14       59.20       60.63      0.80 o
   0   5  14        8.45        8.67      0.19 o
   1   5  14        4.46        4.63      0.16 o
   2   5  14        9.56        9.25      0.21 o
   3   5  14        6.62        6.56      0.18 o
   4   5  14       28.05       27.86      0.45 o
   5   5  14       10.06        9.73      0.23 o
   6   5  14        2.96        2.70      0.16 o
   7   5  14        9.32        8.77      0.24 o
   8   5  14       22.44       21.78      0.42 o
   9   5  14        1.14        1.06      0.19 o
  10   5  14       15.55       14.65      0.38 o
  11   5  14        1.47        1.64      0.20 o
  12   5  14        1.21        1.64      0.22 o
  13   5  14        6.48        6.75      0.31 o
  14   5  14        0.49        0.87      0.25 o
  15   5  14        7.79        8.09      0.32 o
 -20   6  14        1.02        1.74      0.49 o
 -19   6  14        5.38        5.59      0.35 o
 -18   6  14        6.45        6.75      0.35 o
 -17   6  14        3.68        3.86      0.29 o
 -16   6  14        2.04        2.60      0.24 o
 -15   6  14        0.99        1.45      0.23 o
 -14   6  14        2.01        2.31      0.23 o
 -13   6  14        0.80        0.96      0.20 o
 -12   6  14        5.59        6.07      0.23 o
 -11   6  14        7.68        7.71      0.24 o
 -10   6  14        0.38        0.38      0.15 o
  -9   6  14        0.96        1.16      0.14 o
  -8   6  14        9.92        9.83      0.24 o
  -7   6  14       25.45       26.12      0.45 o
  -6   6  14       27.16       27.09      0.46 o
  -5   6  14        1.55        1.74      0.13 o
  -3   6  14       17.45       17.25      0.33 o
  -2   6  14       12.55       13.11      0.31 o
  -1   6  14       35.23       32.77      0.60 o
   0   6  14       22.31       22.65      0.48 o
   1   6  14       14.94       15.62      0.37 o
   2   6  14       86.30       88.87      1.39 o
   3   6  14       16.96       18.02      0.41 o
   4   6  14        5.73        6.85      0.27 o
   5   6  14       13.84       14.17      0.35 o
   6   6  14        7.80        7.62      0.28 o
   7   6  14       17.99       18.60      0.43 o
   8   6  14        2.30        2.41      0.21 o
   9   6  14       16.02       16.29      0.41 o
  10   6  14        1.92        2.31      0.23 o
  11   6  14        2.85        3.47      0.25 o
  12   6  14        3.33        3.47      0.28 o
  13   6  14        2.38        2.89      0.28 o
  14   6  14        2.27        2.99      0.29 o
 -18   7  14        3.29        4.34      0.52 o
 -16   7  14        4.30        4.91      0.52 o
 -15   7  14        6.41        6.85      0.39 o
 -14   7  14        3.13        3.28      0.31 o
 -13   7  14        1.57        1.45      0.30 o
 -12   7  14        1.63        1.83      0.24 o
 -11   7  14        0.22        0.68      0.21 o
 -10   7  14        5.45        5.11      0.24 o
  -9   7  14        1.07        1.25      0.20 o
  -8   7  14       19.65       19.57      0.59 o
  -7   7  14        6.11        6.36      0.30 o
  -6   7  14       20.04       21.59      0.50 o
  -5   7  14       23.74       25.16      0.58 o
  -4   7  14        2.51        2.70      0.23 o
  -3   7  14        2.53        3.08      0.23 o
  -2   7  14        2.07        2.02      0.21 o
  -1   7  14        8.53        9.44      0.42 o
   0   7  14       45.77       42.89      1.03 o
   1   7  14       16.16       17.35      0.58 o
   2   7  14        2.27        2.22      0.23 o
   3   7  14       13.59       15.04      0.48 o
   4   7  14       12.16       13.01      0.40 o
   5   7  14        9.59       10.51      0.37 o
   6   7  14        0.27        0.58      0.24 o
   8   7  14        4.61        4.63      0.27 o
   9   7  14        3.34        3.57      0.30 o
  10   7  14        3.20        2.80      0.26 o
  12   7  14        0.58        0.96      0.25 o
  14   7  14        0.56        1.93      0.46 o
 -16   8  14        0.86        1.25      0.52 o
 -15   8  14        3.60        4.91      0.60 o
 -14   8  14        2.51        2.89      0.67 o
 -13   8  14        1.47        1.83      0.46 o
 -12   8  14        2.65        2.99      0.57 o
 -10   8  14        3.30        4.05      0.46 o
  -7   8  14        2.60        2.99      0.38 o
  -6   8  14        5.10        6.27      0.51 o
  -4   8  14        1.13        1.35      0.25 o
  -3   8  14        5.08        4.24      0.33 o
  -2   8  14        3.28        2.99      0.25 o
  -1   8  14        0.89        0.87      0.29 o
   0   8  14        4.25        4.24      0.29 o
   1   8  14        7.09        6.94      0.36 o
   2   8  14        2.90        2.99      0.31 o
   3   8  14        7.86        8.19      0.40 o
   4   8  14        7.47        7.23      0.36 o
   6   8  14        0.38        0.87      0.31 o
   7   8  14        0.76        0.77      0.31 o
  10   8  14        0.37        1.25      0.42 o
  11   8  14        1.23        1.16      0.51 o
 -11   9  14        2.10        2.02      0.66 o
 -10   9  14        0.90        1.35      0.49 o
  -9   9  14        3.94        4.82      0.59 o
  -8   9  14        1.09        1.54      0.57 o
  -7   9  14        5.47        6.85      0.87 o
  -5   9  14        2.70        3.37      0.61 o
  -4   9  14        4.62        6.46      0.93 o
  -1   9  14        1.69        1.16      0.57 o
   0   9  14        4.38        5.30      0.67 o
   1   9  14        4.32        4.53      0.66 o
   4   9  14        6.63        6.46      0.57 o
   5   9  14        1.96        2.22      0.48 o
   6   9  14        1.60        1.35      0.52 o
   7   9  14        0.39        2.31      0.80 o
   8   9  14        0.78        1.45      0.67 o
   2  10  14        1.41        1.93      0.93 o
 -24   0  15        1.01        1.45      0.45 o
 -23   0  15        1.10        1.54      0.33 o
 -22   0  15        0.23        0.58      0.26 o
 -21   0  15        0.97        1.45      0.25 o
 -20   0  15       29.00       30.45      0.56 o
 -19   0  15        1.59        1.83      0.26 o
 -16   0  15        1.10        1.06      0.17 o
 -15   0  15        0.93        1.06      0.15 o
 -14   0  15       12.75       12.15      0.29 o
 -13   0  15        1.51        1.54      0.12 o
 -12   0  15        6.96        6.36      0.18 o
 -11   0  15        0.30        0.29      0.12 o
 -10   0  15       14.03       12.92      0.28 o
  -9   0  15       38.88       35.85      0.56 o
  -8   0  15       16.52       15.13      0.28 o
  -7   0  15        0.55        0.48      0.11 o
  -6   0  15        0.60        0.58      0.10 o
  -4   0  15      146.48      142.85      2.07 o
  -3   0  15        2.07        2.02      0.11 o
  -2   0  15        5.37        5.78      0.16 o
  -1   0  15        3.36        3.37      0.13 o
   0   0  15      110.65      112.30      1.71 o
   1   0  15        1.79        2.22      0.13 o
   2   0  15       14.88       14.94      0.29 o
   3   0  15       15.32       15.81      0.31 o
   4   0  15       19.42       18.51      0.35 o
   5   0  15       14.38       13.68      0.36 o
   6   0  15       67.84       64.87      1.04 o
   8   0  15       35.50       33.35      0.59 o
   9   0  15       12.28       11.37      0.29 o
  10   0  15        8.94        8.77      0.27 o
  11   0  15        9.79        8.87      0.28 o
  12   0  15        7.20        6.94      0.27 o
  13   0  15        5.76        5.30      0.27 o
  14   0  15        0.74        0.77      0.28 o
  15   0  15        0.64        1.16      0.26 o
  16   0  15        3.17        2.99      0.27 o
  17   0  15        1.77        1.54      0.24 o
  18   0  15        0.77        0.87      0.31 o
 -24   1  15        2.04        2.02      0.24 o
 -23   1  15        1.51        1.74      0.18 o
 -22   1  15        0.74        0.96      0.16 o
 -21   1  15        5.29        6.27      0.19 o
 -19   1  15        2.11        2.70      0.17 o
 -18   1  15        4.26        4.63      0.17 o
 -17   1  15       19.22       18.80      0.31 o
 -16   1  15       11.02       10.31      0.20 o
 -15   1  15        1.61        1.74      0.12 o
 -14   1  15       12.90       12.15      0.19 o
 -13   1  15       12.17       11.18      0.16 o
 -12   1  15       11.44       10.60      0.17 o
 -11   1  15       72.48       65.83      0.73 o
 -10   1  15       59.92       55.51      0.63 o
  -9   1  15       77.19       72.67      0.80 o
  -8   1  15      102.35       93.88      0.97 o
  -7   1  15       10.51       10.41      0.15 o
  -6   1  15       51.05       47.62      0.51 o
  -5   1  15       41.87       40.29      0.44 o
  -4   1  15       10.45       10.31      0.15 o
  -3   1  15      110.38      109.59      1.13 o
  -2   1  15       25.29       25.06      0.29 o
  -1   1  15       20.38       20.24      0.25 o
   0   1  15       50.77       51.08      0.55 o
   1   1  15       68.42       69.12      0.73 o
   2   1  15        1.52        1.74      0.09 o
   3   1  15       19.01       19.47      0.25 o
   4   1  15       26.70       26.61      0.33 o
   5   1  15        3.73        3.76      0.13 o
   6   1  15        4.06        4.24      0.13 o
   7   1  15       18.44       17.93      0.27 o
   8   1  15       11.64       11.37      0.21 o
   9   1  15       25.31       24.19      0.34 o
  10   1  15        3.74        3.37      0.13 o
  11   1  15       14.31       13.11      0.25 o
  12   1  15        3.90        4.05      0.17 o
  13   1  15       21.70       20.15      0.33 o
  14   1  15        8.58        8.77      0.24 o
  15   1  15        0.25        0.48      0.16 o
  16   1  15        1.94        1.93      0.18 o
  17   1  15        0.13        0.38      0.17 o
  18   1  15        1.32        1.74      0.20 o
 -23   2  15        1.23        1.54      0.25 o
 -22   2  15        0.44        0.77      0.21 o
 -21   2  15        1.89        2.41      0.17 o
 -20   2  15        3.02        3.95      0.18 o
 -19   2  15        7.48        8.39      0.20 o
 -18   2  15        4.33        4.63      0.18 o
 -17   2  15        3.46        3.47      0.17 o
 -16   2  15        9.72        9.54      0.22 o
 -15   2  15       12.13       11.57      0.21 o
 -14   2  15        2.84        2.80      0.11 o
 -13   2  15       66.37       61.69      0.63 o
 -12   2  15       21.73       19.37      0.25 o
 -11   2  15       36.51       33.54      0.35 o
 -10   2  15       79.80       75.37      0.78 o
  -9   2  15       27.57       25.83      0.32 o
  -8   2  15       47.56       44.91      0.51 o
  -7   2  15       14.42       13.20      0.19 o
  -6   2  15        5.30        5.40      0.10 o
  -5   2  15       31.81       30.85      0.35 o
  -4   2  15       25.98       24.68      0.29 o
  -3   2  15        4.05        4.24      0.10 o
  -2   2  15        3.44        3.66      0.11 o
  -1   2  15        4.63        4.72      0.12 o
   0   2  15       14.96       15.13      0.20 o
   1   2  15       36.52       37.11      0.42 o
   2   2  15        2.40        2.70      0.10 o
   3   2  15       25.17       25.26      0.32 o
   4   2  15        0.33        0.38      0.11 o
   5   2  15       14.87       14.56      0.23 o
   6   2  15        6.07        6.07      0.17 o
   7   2  15        2.67        2.70      0.13 o
   8   2  15       16.76       16.00      0.26 o
   9   2  15        1.82        2.12      0.15 o
  10   2  15       11.42       10.51      0.22 o
  11   2  15       10.95       10.12      0.22 o
  12   2  15        6.92        6.36      0.19 o
  13   2  15        3.77        4.24      0.20 o
  14   2  15        4.57        4.63      0.20 o
  15   2  15        1.44        1.74      0.19 o
  17   2  15        1.86        2.22      0.21 o
 -23   3  15        2.58        2.80      0.29 o
 -22   3  15        1.17        1.54      0.22 o
 -21   3  15        1.89        2.31      0.21 o
 -20   3  15        6.07        7.04      0.25 o
 -19   3  15        9.04       10.60      0.27 o
 -18   3  15       14.93       16.67      0.29 o
 -17   3  15        0.62        0.87      0.16 o
 -16   3  15        1.31        1.35      0.16 o
 -15   3  15        2.39        2.50      0.16 o
 -14   3  15       58.85       55.51      0.61 o
 -13   3  15        6.23        5.88      0.14 o
 -12   3  15       71.10       66.71      0.75 o
 -11   3  15       27.30       25.16      0.32 o
 -10   3  15       36.63       34.50      0.44 o
  -9   3  15       33.61       31.51      0.37 o
  -8   3  15       45.12       42.51      0.50 o
  -7   3  15        7.24        7.04      0.15 o
  -6   3  15       17.72       16.77      0.23 o
  -5   3  15        6.96        7.13      0.14 o
  -4   3  15        6.74        6.65      0.13 o
  -3   3  15       19.34       18.80      0.24 o
  -2   3  15        3.56        3.57      0.10 o
  -1   3  15       23.76       23.52      0.29 o
   0   3  15       14.91       15.51      0.22 o
   1   3  15       23.16       23.23      0.30 o
   2   3  15       57.59       58.90      0.71 o
   3   3  15       10.71       10.89      0.18 o
   4   3  15       31.99       31.81      0.41 o
   5   3  15       19.18       18.80      0.28 o
   6   3  15       17.18       16.48      0.26 o
   7   3  15        7.77        7.62      0.20 o
   8   3  15        4.46        4.15      0.17 o
   9   3  15       23.22       21.11      0.34 o
  10   3  15       19.49       17.93      0.32 o
  11   3  15        2.03        1.93      0.17 o
  12   3  15        8.84        8.29      0.24 o
  13   3  15        2.30        2.80      0.21 o
  14   3  15        2.38        2.89      0.20 o
  15   3  15        1.52        2.02      0.20 o
  16   3  15        2.75        2.70      0.20 o
  17   3  15        0.05        0.68      0.25 o
  18   3  15        0.57        0.77      0.28 o
 -22   4  15        1.93        1.83      0.30 o
 -20   4  15        5.93        6.75      0.28 o
 -19   4  15        1.11        1.25      0.18 o
 -18   4  15       11.94       12.53      0.27 o
 -17   4  15        0.60        0.77      0.15 o
 -16   4  15        5.18        5.30      0.20 o
 -15   4  15       11.63       11.85      0.28 o
 -14   4  15       13.47       13.98      0.25 o
 -13   4  15       54.11       52.52      0.60 o
 -12   4  15        2.08        1.93      0.14 o
 -11   4  15       35.62       33.16      0.43 o
 -10   4  15       16.07       15.04      0.24 o
  -9   4  15        3.95        3.76      0.11 o
  -8   4  15       39.75       39.04      0.47 o
  -7   4  15       12.62       12.62      0.20 o
  -6   4  15       17.23       17.54      0.27 o
  -5   4  15       12.44       12.05      0.19 o
  -4   4  15       32.15       31.81      0.43 o
  -3   4  15        8.56        9.25      0.19 o
  -2   4  15        8.00        8.48      0.17 o
  -1   4  15        3.09        3.28      0.12 o
   0   4  15       14.64       15.32      0.25 o
   1   4  15        2.23        2.31      0.13 o
   2   4  15        0.28        0.29      0.12 o
   3   4  15        6.83        6.75      0.17 o
   4   4  15       15.13       15.42      0.27 o
   5   4  15        2.45        2.31      0.13 o
   6   4  15        8.86        8.29      0.20 o
   7   4  15        1.17        1.35      0.16 o
   8   4  15        5.28        4.82      0.18 o
   9   4  15        0.62        0.77      0.19 o
  10   4  15        2.25        2.50      0.21 o
  11   4  15        3.41        3.76      0.22 o
  12   4  15       11.14       11.57      0.30 o
  13   4  15        1.88        2.31      0.21 o
  14   4  15        3.11        3.18      0.21 o
  15   4  15        2.30        2.80      0.25 o
  16   4  15        0.65        1.06      0.24 o
  17   4  15        0.98        1.06      0.26 o
 -21   5  15        1.54        1.45      0.28 o
 -20   5  15        2.18        2.60      0.27 o
 -18   5  15        2.35        3.08      0.21 o
 -17   5  15        4.42        4.82      0.23 o
 -16   5  15        3.04        3.57      0.22 o
 -15   5  15        5.20        6.17      0.27 o
 -14   5  15        9.27        9.54      0.29 o
 -13   5  15        1.79        2.22      0.19 o
 -12   5  15       33.62       33.16      0.52 o
 -11   5  15        1.68        1.64      0.15 o
 -10   5  15        4.97        4.82      0.16 o
  -9   5  15        2.19        2.41      0.14 o
  -8   5  15        9.22        9.16      0.19 o
  -7   5  15       36.87       36.82      0.49 o
  -6   5  15        2.55        2.60      0.14 o
  -5   5  15       41.63       40.10      0.58 o
  -4   5  15       25.65       25.16      0.38 o
  -3   5  15        5.35        5.49      0.17 o
  -2   5  15        3.35        3.95      0.16 o
  -1   5  15        6.33        6.75      0.17 o
   0   5  15       12.98       12.62      0.23 o
   1   5  15        5.32        5.78      0.17 o
   2   5  15        4.03        4.34      0.16 o
   3   5  15        6.21        5.59      0.17 o
   4   5  15       29.90       27.95      0.47 o
   5   5  15        4.26        4.15      0.18 o
   6   5  15        1.05        1.16      0.14 o
   7   5  15       20.84       19.67      0.38 o
   8   5  15        4.35        4.05      0.20 o
   9   5  15        1.95        2.12      0.20 o
  10   5  15        1.38        1.25      0.20 o
  11   5  15        0.55        0.58      0.21 o
  12   5  15        1.37        1.16      0.27 o
  13   5  15        4.37        5.11      0.27 o
  14   5  15        1.64        2.02      0.24 o
  15   5  15        2.08        2.12      0.32 o
 -20   6  15        0.51        1.45      0.67 o
 -19   6  15       10.39        9.16      0.40 o
 -18   6  15        0.91        1.25      0.30 o
 -17   6  15        5.22        5.01      0.29 o
 -16   6  15        1.30        1.54      0.23 o
 -15   6  15        2.30        3.08      0.27 o
 -14   6  15        0.53        0.77      0.20 o
 -13   6  15        7.19        7.71      0.27 o
 -12   6  15        3.84        4.34      0.19 o
 -11   6  15        8.60        9.54      0.28 o
 -10   6  15        1.54        1.74      0.17 o
  -9   6  15       11.10       11.57      0.28 o
  -8   6  15        5.40        5.49      0.19 o
  -7   6  15       31.48       31.13      0.53 o
  -6   6  15       52.62       50.22      0.77 o
  -5   6  15        1.25        1.35      0.13 o
  -4   6  15       21.45       21.59      0.38 o
  -3   6  15        5.21        5.30      0.19 o
  -2   6  15       12.21       12.15      0.27 o
  -1   6  15        8.05        8.09      0.22 o
   0   6  15       10.41        9.83      0.27 o
   1   6  15       18.98       19.18      0.40 o
   2   6  15        2.69        3.18      0.21 o
   3   6  15        8.81       10.31      0.30 o
   4   6  15        3.77        4.43      0.23 o
   5   6  15        0.46        0.77      0.21 o
   6   6  15        4.55        4.82      0.25 o
   7   6  15        9.98       10.22      0.30 o
   8   6  15        4.11        5.01      0.26 o
   9   6  15        4.35        4.53      0.24 o
  11   6  15        1.97        1.64      0.25 o
  12   6  15        0.65        1.16      0.25 o
  13   6  15        0.50        0.58      0.25 o
 -18   7  15        6.75        6.75      0.82 o
 -17   7  15        4.33        5.01      0.65 o
 -15   7  15        1.21        1.83      0.48 o
 -14   7  15        2.70        3.18      0.45 o
 -12   7  15        9.06        8.58      0.40 o
 -10   7  15        1.91        2.02      0.23 o
  -9   7  15        0.89        1.06      0.21 o
  -8   7  15        1.69        1.93      0.20 o
  -7   7  15       10.66       11.18      0.33 o
  -6   7  15        5.03        5.59      0.24 o
  -5   7  15        1.10        1.54      0.19 o
  -4   7  15        3.59        3.86      0.22 o
  -3   7  15        2.88        3.66      0.23 o
  -1   7  15       20.87       20.63      0.57 o
   0   7  15        6.48        6.94      0.34 o
   1   7  15        6.44        6.46      0.33 o
   2   7  15       10.70       11.08      0.41 o
   3   7  15        6.95        7.62      0.32 o
   4   7  15        0.69        1.35      0.28 o
   5   7  15        8.15        8.48      0.38 o
   6   7  15        3.00        3.86      0.31 o
   7   7  15        1.93        2.89      0.29 o
   8   7  15        0.48        0.58      0.26 o
   9   7  15        0.27        0.58      0.27 o
  10   7  15        2.90        3.08      0.28 o
 -15   8  15        1.87        2.31      0.64 o
 -14   8  15        1.15        1.35      0.46 o
 -13   8  15        4.15        5.11      0.72 o
 -12   8  15        3.61        4.91      0.60 o
 -11   8  15        0.78        1.54      0.39 o
 -10   8  15        8.98        9.83      0.52 o
  -8   8  15        0.96        1.74      0.40 o
  -7   8  15        1.12        0.96      0.39 o
  -6   8  15        4.38        5.49      0.47 o
  -5   8  15        5.64        5.40      0.30 o
  -4   8  15        6.43        6.07      0.31 o
  -3   8  15        0.60        0.68      0.21 o
  -2   8  15        4.71        4.63      0.29 o
  -1   8  15        1.54        1.45      0.25 o
   1   8  15        3.63        3.08      0.28 o
   2   8  15        9.49        8.97      0.38 o
   3   8  15        4.80        4.24      0.31 o
   4   8  15        2.95        3.57      0.32 o
   5   8  15        1.89        1.35      0.33 o
   6   8  15        2.02        1.64      0.29 o
   7   8  15        1.55        1.45      0.33 o
   8   8  15        2.53        2.50      0.39 o
   9   8  15        0.25        0.96      0.39 o
  10   8  15        1.82        2.02      0.57 o
 -11   9  15        2.77        2.50      0.95 o
  -9   9  15        3.73        4.63      0.65 o
  -2   9  15        5.42        4.05      0.68 o
  -1   9  15        3.56        3.86      0.67 o
   0   9  15        2.77        3.28      0.68 o
   1   9  15        0.94        1.54      0.60 o
   2   9  15        2.76        3.08      0.75 o
   3   9  15        0.74        1.83      0.62 o
   4   9  15        1.31        2.31      0.64 o
   5   9  15        1.47        2.12      0.70 o
   6   9  15        1.64        2.31      0.62 o
   7   9  15        1.44        2.02      0.57 o
   0  10  15        3.89        5.49      0.93 o
 -23   0  16        0.01        0.77      0.26 o
 -22   0  16        1.22        1.25      0.25 o
 -20   0  16        8.24        9.44      0.32 o
 -19   0  16        2.56        2.80      0.23 o
 -18   0  16        1.90        2.12      0.23 o
 -16   0  16       13.98       13.30      0.33 o
 -15   0  16        5.49        5.59      0.22 o
 -14   0  16        4.45        3.95      0.19 o
 -13   0  16       25.40       23.32      0.37 o
 -12   0  16       47.26       42.02      0.67 o
 -11   0  16      119.03      107.08      1.65 o
 -10   0  16       21.00       19.95      0.38 o
  -9   0  16      108.62       97.45      1.51 o
  -8   0  16       11.89       10.80      0.24 o
  -7   0  16      276.25      260.63      3.74 o
  -6   0  16       24.11       22.46      0.37 o
  -5   0  16      262.56      249.25      3.60 o
  -4   0  16      177.71      167.23      2.41 o
  -3   0  16       21.92       21.98      0.38 o
  -2   0  16       54.62       53.50      0.80 o
  -1   0  16       12.23       12.34      0.26 o
   0   0  16       29.37       29.88      0.52 o
   1   0  16        0.35        0.77      0.12 o
   2   0  16       28.62       28.43      0.47 o
   3   0  16       16.64       16.96      0.34 o
   4   0  16        0.21        0.38      0.14 o
   6   0  16       18.36       18.31      0.39 o
   7   0  16        0.63        0.77      0.18 o
   8   0  16        1.45        1.54      0.17 o
  11   0  16       23.98       22.55      0.57 o
  12   0  16        1.76        1.74      0.20 o
  13   0  16        3.76        3.28      0.28 o
  14   0  16        0.27        0.68      0.25 o
  15   0  16       18.21       16.00      0.41 o
  17   0  16        0.13        0.68      0.31 o
 -23   1  16        5.02        5.49      0.25 o
 -22   1  16        0.43        0.68      0.17 o
 -21   1  16        7.64        8.48      0.22 o
 -20   1  16        1.01        1.64      0.15 o
 -19   1  16        6.44        7.04      0.20 o
 -18   1  16        6.82        7.52      0.22 o
 -17   1  16        5.10        5.59      0.20 o
 -16   1  16       10.04        9.83      0.20 o
 -15   1  16        5.53        5.21      0.14 o
 -14   1  16        8.77        8.29      0.16 o
 -13   1  16       13.47       12.53      0.17 o
 -12   1  16        9.71        8.87      0.15 o
 -11   1  16        3.98        3.86      0.12 o
 -10   1  16       40.35       37.69      0.45 o
  -9   1  16       61.76       57.06      0.65 o
  -8   1  16       63.32       58.51      0.65 o
  -7   1  16       35.71       34.02      0.40 o
  -6   1  16      122.68      114.60      1.18 o
  -5   1  16        3.68        3.47      0.10 o
  -4   1  16       13.81       13.30      0.19 o
  -3   1  16       49.40       48.38      0.52 o
  -2   1  16        7.12        7.42      0.13 o
  -1   1  16        7.19        7.42      0.13 o
   0   1  16       11.15       11.08      0.16 o
   1   1  16       17.62       18.02      0.23 o
   2   1  16       16.49       17.06      0.24 o
   3   1  16        2.13        2.12      0.11 o
   4   1  16       43.88       42.60      0.50 o
   5   1  16       22.46       21.78      0.31 o
   6   1  16        5.58        5.59      0.14 o
   7   1  16        7.79        7.23      0.20 o
   8   1  16        2.69        2.50      0.15 o
   9   1  16       10.45        9.54      0.20 o
  10   1  16        3.61        3.57      0.16 o
  11   1  16        2.01        2.02      0.16 o
  12   1  16        3.99        4.05      0.17 o
  13   1  16        1.93        2.31      0.18 o
  14   1  16        5.08        5.01      0.19 o
  15   1  16        0.67        0.96      0.16 o
  16   1  16        0.76        0.77      0.18 o
  17   1  16        0.42        0.87      0.20 o
 -23   2  16        1.70        2.12      0.22 o
 -22   2  16        7.92        8.48      0.28 o
 -21   2  16        5.05        5.40      0.19 o
 -20   2  16       12.35       13.68      0.26 o
 -19   2  16        2.71        3.37      0.18 o
 -18   2  16        4.35        4.72      0.19 o
 -17   2  16        3.16        3.18      0.16 o
 -16   2  16       32.35       30.94      0.44 o
 -15   2  16       15.85       15.13      0.26 o
 -14   2  16       14.58       13.68      0.21 o
 -13   2  16       51.19       47.32      0.54 o
 -12   2  16       23.39       21.30      0.27 o
 -11   2  16        2.25        2.02      0.11 o
 -10   2  16       38.44       35.28      0.42 o
  -9   2  16       15.45       14.26      0.22 o
  -8   2  16       11.26       10.80      0.17 o
  -7   2  16        3.05        2.89      0.11 o
  -6   2  16      103.13       96.39      1.06 o
  -5   2  16        5.49        5.01      0.11 o
  -4   2  16        9.52        9.44      0.16 o
  -3   2  16        9.96        9.64      0.15 o
  -2   2  16       39.63       38.56      0.44 o
  -1   2  16       21.80       21.88      0.27 o
   0   2  16       15.10       14.36      0.21 o
   1   2  16        7.48        7.33      0.15 o
   2   2  16        8.53        8.87      0.18 o
   3   2  16       66.94       64.87      0.74 o
   4   2  16       20.02       19.76      0.28 o
   5   2  16       22.44       21.68      0.32 o
   6   2  16        4.06        3.86      0.15 o
   7   2  16       15.67       15.04      0.26 o
   8   2  16        9.13        9.35      0.19 o
   9   2  16        1.44        1.25      0.13 o
  10   2  16       12.52       11.28      0.24 o
  11   2  16        3.77        3.66      0.17 o
  12   2  16       11.34       10.31      0.25 o
  13   2  16        1.70        2.02      0.18 o
  14   2  16        3.94        4.34      0.21 o
  15   2  16        1.32        1.35      0.19 o
  16   2  16        0.57        0.48      0.18 o
  17   2  16        0.71        1.06      0.20 o
 -22   3  16        3.36        3.86      0.24 o
 -21   3  16        3.15        3.86      0.22 o
 -20   3  16        1.53        2.31      0.21 o
 -19   3  16        5.71        6.65      0.22 o
 -17   3  16        4.60        5.40      0.20 o
 -16   3  16        1.23        1.45      0.17 o
 -15   3  16       30.50       30.65      0.42 o
 -14   3  16       69.30       64.38      0.72 o
 -13   3  16        2.20        1.93      0.13 o
 -12   3  16        7.00        6.46      0.15 o
 -11   3  16        6.47        6.07      0.15 o
 -10   3  16        8.68        8.19      0.15 o
  -9   3  16       19.03       17.93      0.24 o
  -8   3  16        5.80        5.30      0.14 o
  -7   3  16       13.37       12.82      0.21 o
  -6   3  16       65.99       62.07      0.70 o
  -5   3  16        5.14        5.11      0.13 o
  -4   3  16       11.77       11.67      0.18 o
  -3   3  16        9.75        9.44      0.16 o
  -2   3  16       13.92       13.88      0.21 o
  -1   3  16       43.74       43.28      0.50 o
   0   3  16       16.01       16.19      0.23 o
   1   3  16       16.80       16.58      0.24 o
   2   3  16        1.84        2.02      0.11 o
   3   3  16        4.71        4.82      0.13 o
   4   3  16        4.11        4.15      0.14 o
   5   3  16        2.35        2.41      0.12 o
   6   3  16       18.30       16.67      0.28 o
   7   3  16       32.76       29.40      0.43 o
   8   3  16        0.59        0.77      0.15 o
   9   3  16        3.11        3.18      0.18 o
  10   3  16        3.65        3.66      0.18 o
  11   3  16        0.52        0.96      0.18 o
  12   3  16        1.22        1.64      0.21 o
  13   3  16        9.58        9.25      0.29 o
  14   3  16       10.22        9.64      0.26 o
  15   3  16        1.77        1.74      0.18 o
  16   3  16        1.56        2.02      0.20 o
  17   3  16        0.66        0.87      0.26 o
 -22   4  16        1.56        1.45      0.34 o
 -21   4  16        1.62        1.93      0.26 o
 -20   4  16        1.03        1.54      0.21 o
 -19   4  16        0.79        0.96      0.19 o
 -18   4  16        1.49        2.22      0.18 o
 -17   4  16        7.27        8.00      0.23 o
 -16   4  16        4.88        5.59      0.21 o
 -15   4  16        3.19        3.47      0.18 o
 -14   4  16       10.38       10.60      0.23 o
 -13   4  16       20.15       20.63      0.34 o
 -12   4  16        0.49        0.48      0.12 o
 -11   4  16       40.72       38.27      0.49 o
 -10   4  16       40.64       38.07      0.47 o
  -9   4  16        7.22        7.23      0.15 o
  -8   4  16       12.05       11.76      0.20 o
  -7   4  16       12.39       12.05      0.19 o
  -6   4  16        7.98        7.91      0.17 o
  -5   4  16       43.30       42.60      0.54 o
  -4   4  16        2.52        2.70      0.13 o
  -3   4  16       18.77       18.80      0.30 o
  -2   4  16       20.83       21.40      0.34 o
  -1   4  16       13.55       13.68      0.24 o
   0   4  16       39.68       40.29      0.55 o
   1   4  16       15.77       15.71      0.27 o
   2   4  16       20.18       19.95      0.32 o
   3   4  16        9.68        9.73      0.20 o
   4   4  16        2.27        2.31      0.14 o
   5   4  16       27.35       26.21      0.41 o
   6   4  16       31.25       29.79      0.45 o
   7   4  16       17.43       15.81      0.33 o
   8   4  16       32.37       29.98      0.48 o
   9   4  16       22.05       20.24      0.40 o
  10   4  16        3.49        3.76      0.23 o
  12   4  16        4.48        4.82      0.21 o
  13   4  16        2.79        2.99      0.22 o
  14   4  16        2.00        2.50      0.26 o
  15   4  16        2.15        2.60      0.30 o
  16   4  16        0.73        0.96      0.30 o
 -21   5  16        0.22        0.96      0.37 o
 -20   5  16        5.36        5.49      0.38 o
 -19   5  16        0.39        0.68      0.28 o
 -18   5  16        1.59        2.02      0.22 o
 -16   5  16       19.68       20.15      0.39 o
 -15   5  16        7.29        8.19      0.27 o
 -14   5  16        2.87        3.47      0.19 o
 -13   5  16        7.14        7.13      0.20 o
 -12   5  16       29.14       28.43      0.46 o
 -11   5  16        4.73        4.82      0.19 o
 -10   5  16       31.41       30.45      0.44 o
  -9   5  16       25.94       25.16      0.37 o
  -8   5  16        9.11        9.25      0.19 o
  -7   5  16       20.11       20.72      0.32 o
  -6   5  16        7.93        8.09      0.20 o
  -5   5  16       55.52       54.36      0.77 o
  -4   5  16        3.69        3.66      0.14 o
  -3   5  16       31.96       31.90      0.47 o
  -2   5  16       23.42       23.32      0.38 o
  -1   5  16        1.50        1.74      0.12 o
   0   5  16        8.91        8.67      0.20 o
   1   5  16       18.67       18.02      0.33 o
   2   5  16        0.66        0.68      0.14 o
   3   5  16       20.41       20.43      0.36 o
   4   5  16       12.25       11.47      0.26 o
   5   5  16        3.90        4.05      0.18 o
   6   5  16        6.28        5.88      0.23 o
   7   5  16       13.77       12.92      0.30 o
   8   5  16       18.50       18.12      0.43 o
   9   5  16        2.41        2.41      0.22 o
  10   5  16        2.49        2.89      0.21 o
  11   5  16        3.03        3.57      0.28 o
  12   5  16        1.82        2.02      0.23 o
  14   5  16        0.38        0.77      0.25 o
  15   5  16        0.96        0.68      0.27 o
 -19   6  16        8.95        9.35      0.62 o
 -18   6  16        4.31        4.53      0.38 o
 -17   6  16        0.91        1.35      0.28 o
 -15   6  16       10.63       10.70      0.36 o
 -14   6  16        1.51        1.74      0.22 o
 -13   6  16        9.44        9.83      0.25 o
 -12   6  16        5.21        5.49      0.21 o
 -11   6  16       22.41       23.71      0.46 o
 -10   6  16       24.26       24.58      0.48 o
  -9   6  16        3.34        3.76      0.21 o
  -8   6  16        1.09        1.45      0.18 o
  -7   6  16        4.56        4.53      0.20 o
  -6   6  16        3.64        3.95      0.18 o
  -5   6  16       10.05       10.51      0.25 o
  -4   6  16       31.67       31.13      0.54 o
  -3   6  16        2.61        2.80      0.16 o
  -2   6  16        8.98        8.97      0.23 o
  -1   6  16        3.81        3.95      0.18 o
   0   6  16        3.83        3.66      0.19 o
   1   6  16        6.32        6.56      0.25 o
   2   6  16        4.17        4.53      0.26 o
   3   6  16        5.31        6.07      0.28 o
   4   6  16        2.61        3.47      0.23 o
   5   6  16        3.15        3.76      0.23 o
   6   6  16        0.20        0.58      0.24 o
   7   6  16        2.94        3.37      0.26 o
   8   6  16        0.69        0.87      0.20 o
   9   6  16        7.09        7.52      0.30 o
  10   6  16        6.23        6.46      0.28 o
  11   6  16        0.94        0.87      0.27 o
  12   6  16        0.57        0.58      0.25 o
 -17   7  16        5.62        5.01      0.64 o
 -16   7  16        3.48        3.28      0.49 o
 -15   7  16        7.97        9.64      0.56 o
 -14   7  16        1.06        1.16      0.47 o
 -13   7  16        3.51        5.01      0.44 o
 -12   7  16        4.85        4.63      0.26 o
 -11   7  16        8.76        8.67      0.29 o
 -10   7  16       14.59       15.81      0.45 o
  -9   7  16       20.38       21.78      0.56 o
  -8   7  16       25.84       27.37      0.62 o
  -7   7  16        5.54        6.65      0.28 o
  -6   7  16        6.91        7.23      0.30 o
  -5   7  16        0.86        0.87      0.19 o
  -4   7  16        2.63        3.28      0.23 o
  -3   7  16        0.41        0.68      0.20 o
  -2   7  16        1.48        1.45      0.21 o
  -1   7  16        4.71        5.21      0.32 o
   0   7  16        1.65        1.83      0.24 o
   1   7  16        8.56        8.00      0.34 o
   2   7  16        0.56        0.96      0.23 o
   3   7  16        6.49        7.13      0.33 o
   4   7  16        3.13        4.34      0.28 o
   5   7  16        0.86        1.16      0.24 o
   6   7  16        1.27        1.35      0.23 o
   7   7  16        1.84        1.93      0.29 o
   8   7  16       11.21       10.51      0.45 o
   9   7  16        3.38        3.28      0.28 o
  10   7  16        0.33        0.68      0.26 o
  11   7  16        2.88        2.89      0.38 o
  12   7  16        1.00        0.96      0.31 o
 -15   8  16        1.83        2.60      0.66 o
 -14   8  16        8.39        8.29      0.74 o
 -13   8  16        0.67        1.35      0.54 o
 -11   8  16        0.95        1.45      0.43 o
 -10   8  16        5.52        6.27      0.45 o
  -9   8  16       15.28       16.48      0.66 o
  -8   8  16        4.28        4.91      0.44 o
  -7   8  16        6.05        6.75      0.48 o
  -6   8  16        1.02        1.35      0.39 o
  -5   8  16        1.70        2.12      0.30 o
  -4   8  16        1.82        2.02      0.28 o
  -3   8  16        2.35        1.83      0.26 o
  -2   8  16        1.25        0.96      0.23 o
  -1   8  16        2.61        2.22      0.24 o
   0   8  16        3.14        3.08      0.32 o
   1   8  16        0.76        1.16      0.33 o
   2   8  16       13.02       11.28      0.47 o
   3   8  16        5.21        5.30      0.33 o
   4   8  16        1.43        1.64      0.24 o
   5   8  16        2.71        2.60      0.31 o
   7   8  16        3.65        3.76      0.33 o
   9   8  16        4.56        4.63      0.55 o
  10   8  16        1.59        1.45      0.63 o
  -8   9  16        4.12        4.91      0.63 o
  -7   9  16        2.15        4.05      0.87 o
  -4   9  16        2.76        3.76      0.97 o
  -3   9  16        1.71        2.50      0.69 o
  -2   9  16        3.57        3.95      0.66 o
  -1   9  16        1.68        2.12      0.72 o
   0   9  16        1.83        2.22      0.70 o
   1   9  16        3.04        3.47      0.75 o
   2   9  16        1.65        2.41      0.78 o
   4   9  16        4.10        5.01      0.82 o
   6   9  16        2.26        2.02      0.80 o
 -22   0  17        0.56        0.77      0.25 o
 -20   0  17        3.86        3.95      0.26 o
 -19   0  17       14.65       16.87      0.40 o
 -18   0  17        9.76       10.51      0.35 o
 -17   0  17       13.89       13.20      0.33 o
 -16   0  17       20.93       21.30      0.45 o
 -15   0  17        6.94        6.75      0.26 o
 -14   0  17       23.26       21.40      0.35 o
 -12   0  17        0.39        0.48      0.14 o
 -10   0  17       95.39       87.70      1.36 o
  -9   0  17       26.23       23.32      0.42 o
  -8   0  17      123.35      112.57      1.73 o
  -7   0  17      134.85      123.47      1.90 o
  -6   0  17       23.32       21.78      0.38 o
  -5   0  17       46.11       44.05      0.72 o
  -4   0  17       62.20       58.42      0.93 o
  -3   0  17        0.58        0.58      0.13 o
  -2   0  17       20.77       21.20      0.39 o
  -1   0  17       38.39       37.78      0.63 o
   0   0  17        4.09        4.15      0.17 o
   1   0  17        4.83        5.21      0.19 o
   2   0  17        7.01        6.36      0.21 o
   3   0  17        2.61        2.89      0.18 o
   4   0  17       72.22       68.53      1.25 o
   5   0  17       21.78       20.43      0.41 o
   6   0  17       13.11       12.72      0.31 o
   7   0  17        4.94        4.63      0.22 o
   9   0  17        1.95        1.64      0.24 o
  10   0  17        1.24        1.45      0.21 o
  11   0  17        0.45        0.58      0.20 o
  12   0  17        1.26        1.35      0.24 o
  13   0  17        3.92        4.05      0.30 o
  14   0  17        1.13        1.35      0.26 o
  15   0  17        0.86        0.96      0.28 o
  17   0  17        1.14        1.06      0.39 o
 -23   1  17        1.44        2.22      0.25 o
 -22   1  17        0.19        0.58      0.21 o
 -21   1  17        0.32        0.77      0.18 o
 -20   1  17        1.21        1.54      0.17 o
 -19   1  17       13.43       14.07      0.25 o
 -18   1  17        9.82       10.12      0.24 o
 -17   1  17       14.26       14.36      0.26 o
 -16   1  17        0.36        0.48      0.14 o
 -15   1  17       24.51       23.23      0.33 o
 -14   1  17        2.39        2.02      0.11 o
 -13   1  17       26.38       24.10      0.28 o
 -12   1  17        4.37        4.05      0.13 o
 -11   1  17       37.27       34.22      0.41 o
 -10   1  17       32.60       29.69      0.37 o
  -9   1  17       54.57       49.63      0.57 o
  -8   1  17      121.97      112.01      1.21 o
  -7   1  17       40.27       36.92      0.43 o
  -6   1  17       47.95       44.44      0.51 o
  -5   1  17       99.43       93.78      1.03 o
  -4   1  17        0.99        1.35      0.10 o
  -3   1  17      134.42      128.20      1.38 o
  -2   1  17       10.94       10.70      0.17 o
  -1   1  17        7.89        7.91      0.15 o
   0   1  17       23.47       22.55      0.30 o
   1   1  17        5.59        5.59      0.13 o
   2   1  17       11.31       11.67      0.20 o
   3   1  17        6.41        6.46      0.15 o
   4   1  17        4.11        4.05      0.15 o
   5   1  17       39.19       37.02      0.45 o
   6   1  17       10.13        9.83      0.20 o
   7   1  17       18.30       16.96      0.27 o
   8   1  17        3.45        3.28      0.15 o
   9   1  17        1.42        1.64      0.16 o
  10   1  17        1.26        1.06      0.15 o
  11   1  17        0.56        0.77      0.14 o
  12   1  17       14.91       14.17      0.29 o
  13   1  17        1.45        1.35      0.18 o
  14   1  17        1.65        1.93      0.18 o
  15   1  17        1.47        1.16      0.20 o
  16   1  17        0.97        0.96      0.20 o
  17   1  17        3.42        3.37      0.26 o
 -22   2  17        1.56        2.12      0.21 o
 -20   2  17        4.98        5.69      0.21 o
 -19   2  17        2.45        2.70      0.18 o
 -18   2  17        3.36        3.95      0.18 o
 -16   2  17        6.19        6.36      0.19 o
 -15   2  17        0.51        0.68      0.15 o
 -14   2  17        2.91        2.89      0.13 o
 -13   2  17       18.67       16.96      0.24 o
 -12   2  17       20.03       18.51      0.24 o
 -11   2  17       12.73       11.85      0.20 o
 -10   2  17       10.51        9.64      0.17 o
  -9   2  17       28.11       26.31      0.33 o
  -8   2  17        6.49        5.98      0.14 o
  -7   2  17       49.81       46.65      0.54 o
  -6   2  17        7.72        7.52      0.15 o
  -5   2  17       13.58       13.20      0.20 o
  -4   2  17        9.01        9.25      0.16 o
  -3   2  17       23.67       23.32      0.30 o
  -2   2  17        0.80        0.68      0.10 o
  -1   2  17        2.27        2.41      0.12 o
   0   2  17        1.66        1.93      0.11 o
   1   2  17        8.45        8.19      0.16 o
   2   2  17        6.54        6.75      0.15 o
   3   2  17       22.44       22.55      0.31 o
   4   2  17       23.48       22.46      0.31 o
   5   2  17        0.37        0.38      0.11 o
   6   2  17       11.24       10.51      0.21 o
   7   2  17        1.68        1.54      0.13 o
   8   2  17        1.78        1.83      0.14 o
   9   2  17        7.60        7.33      0.21 o
  10   2  17        0.29        0.38      0.15 o
  11   2  17        5.66        5.49      0.21 o
  12   2  17        4.57        4.72      0.22 o
  13   2  17        4.21        4.34      0.22 o
  14   2  17        3.19        3.47      0.21 o
  15   2  17        0.30        0.58      0.19 o
  16   2  17        0.71        0.96      0.22 o
  17   2  17        1.49        1.83      0.29 o
 -21   3  17        0.54        0.87      0.21 o
 -19   3  17        5.58        6.56      0.21 o
 -18   3  17        5.16        6.07      0.21 o
 -16   3  17        2.94        3.47      0.18 o
 -15   3  17       15.90       15.62      0.29 o
 -14   3  17       15.81       14.94      0.24 o
 -13   3  17        6.04        6.07      0.17 o
 -12   3  17       10.04        9.25      0.17 o
 -11   3  17        7.78        7.62      0.15 o
 -10   3  17       16.73       16.10      0.23 o
  -9   3  17        2.29        2.22      0.11 o
  -8   3  17       21.63       20.15      0.28 o
  -7   3  17        8.06        7.33      0.15 o
  -6   3  17        2.10        2.22      0.11 o
  -5   3  17        0.81        0.96      0.11 o
  -4   3  17       36.36       36.24      0.44 o
  -3   3  17        1.60        1.74      0.10 o
  -2   3  17       55.13       53.78      0.66 o
  -1   3  17        6.60        6.85      0.15 o
   0   3  17        3.83        4.05      0.13 o
   1   3  17        2.85        2.89      0.13 o
   2   3  17       17.49       17.64      0.27 o
   3   3  17       18.03       17.44      0.27 o
   4   3  17       13.82       13.11      0.23 o
   5   3  17       29.58       27.57      0.40 o
   6   3  17        1.95        1.83      0.14 o
   7   3  17        4.98        4.72      0.16 o
   8   3  17        4.06        4.05      0.17 o
   9   3  17        5.78        5.40      0.20 o
  10   3  17        3.75        3.76      0.21 o
  11   3  17        9.22        9.54      0.29 o
  12   3  17        0.63        0.96      0.19 o
  13   3  17        2.44        3.28      0.21 o
  14   3  17        1.40        1.54      0.21 o
  15   3  17        1.26        1.35      0.22 o
  16   3  17        0.79        1.06      0.24 o
 -21   4  17        0.68        0.96      0.24 o
 -20   4  17        0.08        0.48      0.22 o
 -19   4  17        2.62        2.99      0.21 o
 -18   4  17        1.80        1.93      0.18 o
 -17   4  17        1.12        1.25      0.19 o
 -16   4  17        6.45        6.94      0.21 o
 -15   4  17        1.49        1.83      0.18 o
 -14   4  17       17.54       18.12      0.29 o
 -13   4  17       10.59       11.28      0.23 o
 -12   4  17       10.09       10.02      0.22 o
 -11   4  17        0.41        0.48      0.13 o
 -10   4  17       10.39       10.22      0.19 o
  -9   4  17       19.56       19.28      0.29 o
  -8   4  17       23.83       23.23      0.31 o
  -7   4  17       17.41       17.44      0.25 o
  -6   4  17        6.25        6.36      0.15 o
  -5   4  17       38.50       37.21      0.50 o
  -4   4  17       68.91       67.28      0.85 o
  -3   4  17       29.98       29.98      0.42 o
  -2   4  17       36.92       37.30      0.52 o
  -1   4  17       37.28       36.82      0.52 o
   0   4  17        6.56        6.75      0.17 o
   1   4  17       30.40       29.88      0.43 o
   2   4  17       13.57       13.59      0.25 o
   3   4  17        0.74        0.77      0.13 o
   4   4  17        6.91        7.04      0.19 o
   5   4  17        7.98        7.91      0.20 o
   6   4  17        6.12        6.07      0.22 o
   7   4  17        3.65        3.37      0.19 o
   8   4  17        1.72        1.54      0.17 o
   9   4  17        3.23        3.66      0.22 o
  10   4  17        7.55        8.09      0.25 o
  11   4  17        2.02        1.64      0.19 o
  12   4  17        0.96        1.35      0.24 o
  13   4  17        1.34        1.83      0.28 o
  15   4  17        0.66        0.96      0.25 o
 -20   5  17        3.92        2.80      0.33 o
 -18   5  17        1.39        1.54      0.21 o
 -17   5  17        8.79        9.83      0.30 o
 -16   5  17        6.81        7.62      0.29 o
 -15   5  17        2.82        3.28      0.23 o
 -14   5  17        2.68        3.08      0.20 o
 -13   5  17        1.17        1.35      0.16 o
 -12   5  17        2.15        2.60      0.19 o
 -11   5  17        8.17        8.29      0.22 o
 -10   5  17        0.78        1.06      0.15 o
  -9   5  17       52.48       51.38      0.73 o
  -8   5  17        8.52        8.29      0.19 o
  -7   5  17       11.33       11.67      0.24 o
  -6   5  17       29.29       30.36      0.48 o
  -5   5  17       34.10       33.35      0.50 o
  -4   5  17       17.47       17.25      0.31 o
  -3   5  17       35.41       34.79      0.52 o
  -2   5  17       10.37       10.80      0.23 o
  -1   5  17       27.01       27.47      0.43 o
   0   5  17       20.42       20.15      0.33 o
   1   5  17        0.71        0.68      0.13 o
   2   5  17        3.21        3.28      0.15 o
   3   5  17        4.11        4.24      0.18 o
   4   5  17        6.86        6.56      0.23 o
   5   5  17        3.78        3.66      0.19 o
   6   5  17        5.45        5.40      0.22 o
   7   5  17        6.13        6.27      0.24 o
   8   5  17        4.96        5.21      0.24 o
   9   5  17        2.90        3.28      0.23 o
  10   5  17        0.99        1.25      0.23 o
  12   5  17        0.27        0.77      0.23 o
 -17   6  17        1.39        1.83      0.28 o
 -16   6  17        1.80        1.93      0.27 o
 -15   6  17        2.12        2.70      0.27 o
 -14   6  17       11.11       12.15      0.31 o
 -13   6  17        7.20        7.52      0.22 o
 -12   6  17        3.18        3.86      0.20 o
 -11   6  17       10.36       11.18      0.31 o
 -10   6  17        6.21        6.46      0.23 o
  -9   6  17       25.28       25.93      0.48 o
  -8   6  17        6.92        7.23      0.24 o
  -7   6  17       20.39       19.57      0.37 o
  -6   6  17        2.17        2.50      0.16 o
  -4   6  17        3.22        3.47      0.18 o
  -3   6  17        1.09        1.06      0.17 o
  -2   6  17        1.99        2.02      0.15 o
  -1   6  17        6.70        6.56      0.24 o
   0   6  17        4.81        5.21      0.24 o
   1   6  17        0.36        0.58      0.17 o
   2   6  17        0.55        0.58      0.19 o
   3   6  17        2.56        3.18      0.23 o
   4   6  17        1.28        1.93      0.23 o
   5   6  17        3.44        3.86      0.25 o
   6   6  17        2.62        3.18      0.22 o
   7   6  17        0.95        1.06      0.23 o
   8   6  17        1.20        1.93      0.24 o
   9   6  17        1.02        1.25      0.22 o
  11   6  17        2.95        2.89      0.25 o
  13   6  17        1.65        1.74      0.32 o
 -17   7  17        4.07        4.72      0.55 o
 -15   7  17        9.03        9.54      0.62 o
 -14   7  17        0.70        1.35      0.42 o
 -13   7  17        0.64        1.35      0.37 o
 -12   7  17        3.34        2.99      0.24 o
 -11   7  17        0.34        0.68      0.26 o
 -10   7  17       12.52       13.30      0.41 o
  -9   7  17        6.34        6.94      0.30 o
  -8   7  17        3.00        3.18      0.22 o
  -7   7  17        0.27        0.68      0.23 o
  -6   7  17        0.28        0.58      0.22 o
  -5   7  17        1.22        1.54      0.21 o
  -4   7  17        6.45        8.29      0.32 o
  -3   7  17        2.87        3.18      0.22 o
  -1   7  17        7.20        7.04      0.35 o
   0   7  17        4.61        4.63      0.30 o
   1   7  17        6.88        8.09      0.37 o
   2   7  17        0.71        0.96      0.23 o
   3   7  17        1.38        2.12      0.29 o
   4   7  17        2.56        3.37      0.26 o
   5   7  17        3.92        4.53      0.35 o
   6   7  17        0.04        0.58      0.25 o
   7   7  17        0.56        0.58      0.24 o
   8   7  17        0.47        0.87      0.26 o
   9   7  17        2.91        3.18      0.31 o
  10   7  17        0.73        1.35      0.37 o
  11   7  17        1.30        1.06      0.33 o
 -13   8  17        1.53        1.64      0.58 o
 -12   8  17        0.86        1.45      0.52 o
 -11   8  17        7.08        7.52      0.60 o
 -10   8  17        4.82        5.59      0.49 o
  -9   8  17        1.72        2.22      0.43 o
  -8   8  17        6.26        7.33      0.46 o
  -6   8  17        4.81        6.27      0.45 o
  -4   8  17        0.56        1.25      0.31 o
  -3   8  17        3.21        3.47      0.33 o
  -2   8  17        9.97        8.77      0.38 o
   0   8  17        7.12        6.56      0.33 o
   1   8  17        4.52        3.86      0.30 o
   2   8  17        1.55        1.74      0.28 o
   3   8  17        2.10        2.02      0.29 o
   4   8  17        0.03        0.58      0.24 o
   5   8  17        1.67        1.25      0.32 o
   6   8  17        3.98        3.47      0.37 o
   7   8  17        0.55        1.64      0.56 o
   8   8  17        2.82        1.74      0.58 o
   9   8  17        3.87        3.18      0.64 o
 -10   9  17        2.92        3.86      0.96 o
  -9   9  17        1.34        1.25      0.62 o
  -7   9  17        1.31        2.89      0.95 o
  -6   9  17        0.86        1.45      0.57 o
  -5   9  17        1.16        1.64      0.66 o
  -3   9  17        3.39        3.08      0.70 o
  -2   9  17        1.93        2.12      0.63 o
  -1   9  17        4.51        5.01      0.80 o
   0   9  17        0.94        2.22      0.73 o
   1   9  17        4.10        4.34      0.86 o
 -22   0  18        7.09        7.71      0.34 o
 -21   0  18        0.77        1.45      0.26 o
 -20   0  18        7.72        8.29      0.33 o
 -18   0  18       18.93       20.15      0.44 o
 -17   0  18       12.53       13.20      0.36 o
 -16   0  18        0.61        0.68      0.17 o
 -15   0  18        1.57        1.45      0.19 o
 -13   0  18        0.30        0.29      0.14 o
 -11   0  18        8.29        7.91      0.23 o
 -10   0  18       11.34       10.80      0.26 o
  -9   0  18       23.11       20.82      0.39 o
  -8   0  18        2.35        2.31      0.14 o
  -7   0  18        4.92        4.72      0.18 o
  -6   0  18       36.09       32.87      0.56 o
  -5   0  18       89.82       86.37      1.35 o
  -4   0  18       25.26       23.71      0.42 o
  -3   0  18       18.34       17.54      0.34 o
  -2   0  18        2.51        2.80      0.15 o
  -1   0  18       75.57       71.80      1.13 o
   0   0  18        5.36        5.78      0.19 o
   1   0  18        6.51        6.75      0.21 o
   2   0  18       15.44       14.65      0.32 o
   3   0  18       31.55       30.75      0.54 o
   4   0  18        0.80        0.96      0.16 o
   5   0  18       17.84       16.38      0.36 o
   6   0  18        4.75        4.82      0.21 o
   7   0  18        1.83        2.22      0.21 o
   9   0  18       15.94       15.04      0.49 o
  11   0  18       16.97       17.06      0.48 o
  12   0  18        1.81        1.83      0.28 o
  13   0  18        2.37        2.89      0.31 o
  14   0  18        6.34        7.04      0.38 o
  16   0  18        0.91        1.45      0.37 o
 -22   1  18        6.26        6.36      0.22 o
 -21   1  18        3.10        3.47      0.20 o
 -20   1  18        3.45        4.15      0.20 o
 -19   1  18       13.10       13.59      0.25 o
 -18   1  18        3.62        3.86      0.17 o
 -17   1  18        6.73        7.52      0.20 o
 -16   1  18        1.52        1.64      0.15 o
 -15   1  18       20.14       20.05      0.32 o
 -14   1  18        9.32        8.67      0.17 o
 -13   1  18        0.13        0.29      0.10 o
 -12   1  18        2.49        2.31      0.12 o
 -11   1  18       36.43       33.26      0.41 o
 -10   1  18        9.08        8.58      0.16 o
  -9   1  18       25.23       23.32      0.30 o
  -8   1  18       19.20       17.54      0.24 o
  -7   1  18       16.69       16.10      0.23 o
  -6   1  18       74.76       69.49      0.77 o
  -5   1  18       33.59       31.33      0.37 o
  -4   1  18       30.22       28.91      0.36 o
  -3   1  18       38.50       36.53      0.44 o
  -2   1  18       26.83       25.83      0.33 o
  -1   1  18       27.99       27.37      0.34 o
   0   1  18        1.34        1.45      0.10 o
   1   1  18        4.10        3.95      0.12 o
   2   1  18       27.41       26.80      0.35 o
   3   1  18        5.31        5.21      0.14 o
   4   1  18        5.12        4.82      0.15 o
   5   1  18        2.10        2.12      0.13 o
   6   1  18       33.11       30.65      0.39 o
   7   1  18        4.82        4.72      0.15 o
   8   1  18        1.18        1.16      0.14 o
   9   1  18        0.56        0.68      0.15 o
  10   1  18        6.44        5.88      0.21 o
  11   1  18        1.42        1.35      0.17 o
  12   1  18        9.48        9.83      0.27 o
  13   1  18        4.89        5.11      0.24 o
  14   1  18        0.89        0.87      0.22 o
  15   1  18        0.80        1.06      0.22 o
  16   1  18        0.25        0.77      0.25 o
 -22   2  18        2.72        3.18      0.26 o
 -21   2  18        6.56        7.33      0.30 o
 -20   2  18        4.28        4.82      0.20 o
 -19   2  18        4.07        4.82      0.20 o
 -18   2  18       11.56       12.72      0.26 o
 -17   2  18        2.42        2.89      0.18 o
 -16   2  18        3.68        4.24      0.18 o
 -15   2  18       23.44       22.75      0.32 o
 -14   2  18        8.46        8.19      0.19 o
 -13   2  18       21.46       19.86      0.28 o
 -12   2  18        6.81        6.36      0.14 o
 -11   2  18       28.52       26.51      0.32 o
 -10   2  18       14.33       12.82      0.21 o
  -9   2  18       14.13       13.20      0.21 o
  -8   2  18       16.85       15.71      0.24 o
  -7   2  18        6.09        5.69      0.13 o
  -6   2  18       13.02       12.15      0.19 o
  -5   2  18      108.16      101.58      1.11 o
  -4   2  18       59.10       56.78      0.65 o
  -3   2  18        6.78        6.65      0.15 o
  -2   2  18       13.58       13.20      0.20 o
  -1   2  18       18.51       18.31      0.26 o
   0   2  18        1.19        1.35      0.10 o
   1   2  18       39.31       37.78      0.46 o
   2   2  18       13.67       13.68      0.23 o
   3   2  18       21.77       20.53      0.29 o
   4   2  18       22.50       21.98      0.31 o
   5   2  18        4.14        4.15      0.16 o
   6   2  18        0.18        0.38      0.12 o
   7   2  18        4.97        4.53      0.18 o
   8   2  18        0.54        0.48      0.14 o
   9   2  18       10.91        9.83      0.23 o
  10   2  18        6.46        6.56      0.22 o
  11   2  18        4.14        4.63      0.21 o
  12   2  18        4.06        4.24      0.24 o
  13   2  18        0.62        0.96      0.21 o
  14   2  18        1.36        1.35      0.22 o
  15   2  18        2.61        2.70      0.25 o
  16   2  18        0.94        1.45      0.28 o
 -21   3  18        7.35        7.91      0.30 o
 -20   3  18        6.84        7.71      0.26 o
 -19   3  18        3.92        4.53      0.21 o
 -18   3  18        8.29        9.44      0.24 o
 -17   3  18        4.65        5.40      0.21 o
 -16   3  18        3.47        3.95      0.20 o
 -15   3  18        4.33        4.34      0.16 o
 -14   3  18       12.80       12.72      0.22 o
 -13   3  18        6.88        6.65      0.17 o
 -12   3  18       14.11       13.50      0.23 o
 -11   3  18       24.25       22.75      0.31 o
 -10   3  18        1.69        1.54      0.10 o
  -9   3  18        1.21        1.35      0.12 o
  -8   3  18        3.08        3.08      0.12 o
  -7   3  18       16.33       15.23      0.23 o
  -6   3  18       66.48       61.59      0.71 o
  -5   3  18       31.97       30.65      0.38 o
  -4   3  18       59.18       57.36      0.68 o
  -3   3  18        6.71        6.56      0.15 o
  -2   3  18       32.31       31.33      0.41 o
  -1   3  18       20.79       20.72      0.29 o
   0   3  18      101.42       98.03      1.13 o
   1   3  18       40.43       38.37      0.50 o
   2   3  18        6.94        7.04      0.16 o
   3   3  18       23.83       22.65      0.32 o
   4   3  18        6.23        6.27      0.16 o
   5   3  18        8.20        7.91      0.19 o
   7   3  18        2.60        2.31      0.17 o
   9   3  18        7.81        8.00      0.25 o
  10   3  18        3.96        4.43      0.21 o
  11   3  18        2.20        2.31      0.20 o
  12   3  18        0.74        1.35      0.20 o
  13   3  18        1.18        1.45      0.22 o
  14   3  18        0.44        0.58      0.22 o
  15   3  18        1.52        1.06      0.25 o
 -21   4  18        0.61        1.25      0.32 o
 -20   4  18        2.45        2.60      0.23 o
 -19   4  18       13.75       14.56      0.36 o
 -18   4  18        8.93        9.64      0.28 o
 -17   4  18        4.89        5.78      0.22 o
 -16   4  18        3.06        3.66      0.21 o
 -15   4  18        4.29        4.72      0.17 o
 -14   4  18        8.26        8.39      0.20 o
 -13   4  18        7.18        7.52      0.22 o
 -12   4  18       22.07       22.17      0.36 o
 -11   4  18       15.04       14.56      0.26 o
 -10   4  18       23.45       22.55      0.31 o
  -9   4  18        6.26        6.36      0.16 o
  -8   4  18        3.20        3.37      0.13 o
  -7   4  18       13.05       12.72      0.22 o
  -6   4  18        6.92        6.85      0.18 o
  -5   4  18       74.02       70.84      0.88 o
  -4   4  18       42.01       40.57      0.54 o
  -3   4  18       58.65       55.91      0.72 o
  -2   4  18       16.37       16.00      0.28 o
  -1   4  18       48.76       46.95      0.66 o
   0   4  18       15.66       15.51      0.28 o
   1   4  18       41.75       40.67      0.55 o
   2   4  18       14.74       14.17      0.26 o
   3   4  18        2.39        2.50      0.16 o
   4   4  18        7.71        7.62      0.21 o
   5   4  18        8.56        8.77      0.24 o
   6   4  18        1.86        1.83      0.17 o
   7   4  18        2.06        1.93      0.18 o
   8   4  18        2.12        2.22      0.22 o
   9   4  18        0.27        0.58      0.18 o
  10   4  18        2.49        2.41      0.20 o
  11   4  18        0.62        0.96      0.22 o
  12   4  18        0.58        0.48      0.23 o
  13   4  18        0.88        1.16      0.22 o
 -20   5  18        1.24        1.45      0.52 o
 -19   5  18        3.58        3.57      0.28 o
 -18   5  18        1.05        1.45      0.25 o
 -17   5  18        2.43        2.89      0.21 o
 -16   5  18        0.79        0.87      0.21 o
 -15   5  18        1.95        2.80      0.22 o
 -14   5  18        7.19        8.19      0.21 o
 -13   5  18        7.76        8.48      0.27 o
 -12   5  18        6.82        7.81      0.24 o
 -11   5  18       15.44       15.32      0.29 o
 -10   5  18       12.43       12.24      0.28 o
  -9   5  18       15.89       16.48      0.29 o
  -8   5  18       10.84       11.28      0.25 o
  -7   5  18        8.43        8.87      0.23 o
  -6   5  18        7.27        7.62      0.22 o
  -5   5  18        8.86        8.48      0.20 o
  -4   5  18       11.73       10.89      0.23 o
  -3   5  18        1.15        1.35      0.13 o
  -2   5  18       10.39       10.80      0.24 o
  -1   5  18       30.42       30.65      0.51 o
   0   5  18       15.06       14.84      0.31 o
   1   5  18        4.20        4.05      0.19 o
   4   5  18        0.95        0.96      0.17 o
   5   5  18        0.97        1.35      0.18 o
   6   5  18        4.24        5.01      0.25 o
   7   5  18        0.99        1.45      0.19 o
   8   5  18        1.57        2.02      0.23 o
   9   5  18        5.22        5.59      0.28 o
  10   5  18        6.27        6.27      0.27 o
  11   5  18        1.92        2.41      0.25 o
  12   5  18        0.51        0.68      0.25 o
 -18   6  18        7.50        7.04      0.65 o
 -17   6  18        0.75        1.35      0.39 o
 -16   6  18        1.28        1.54      0.28 o
 -15   6  18        4.35        4.91      0.27 o
 -13   6  18        5.13        5.40      0.22 o
 -12   6  18        7.32        7.81      0.26 o
 -11   6  18        7.33        7.91      0.25 o
 -10   6  18       14.64       15.23      0.37 o
  -9   6  18        1.42        1.74      0.18 o
  -8   6  18        7.16        7.91      0.25 o
  -7   6  18       16.03       15.62      0.32 o
  -6   6  18        2.33        2.89      0.18 o
  -5   6  18        0.77        0.96      0.16 o
  -4   6  18        2.96        3.28      0.20 o
  -3   6  18        6.59        6.17      0.24 o
  -2   6  18       16.18       16.10      0.40 o
  -1   6  18        1.78        1.74      0.21 o
   0   6  18        2.60        3.47      0.23 o
   1   6  18        9.47       10.31      0.31 o
   2   6  18        7.05        7.52      0.27 o
   3   6  18        6.26        6.56      0.27 o
   4   6  18        6.71        7.13      0.29 o
   5   6  18        6.76        7.71      0.30 o
   6   6  18        1.03        1.25      0.22 o
   7   6  18        1.59        1.93      0.26 o
   8   6  18        7.89        8.09      0.34 o
   9   6  18        0.60        0.77      0.27 o
  10   6  18        2.34        2.89      0.27 o
  11   6  18        2.27        2.41      0.34 o
  12   6  18        0.23        0.77      0.30 o
 -16   7  18        0.56        1.35      0.61 o
 -15   7  18        4.21        5.69      0.58 o
 -14   7  18        4.33        5.01      0.44 o
 -13   7  18        0.81        0.96      0.35 o
 -12   7  18        6.06        5.59      0.38 o
 -11   7  18        6.16        5.78      0.31 o
 -10   7  18        5.40        5.59      0.28 o
  -9   7  18       18.93       19.95      0.52 o
  -8   7  18        1.19        1.25      0.23 o
  -7   7  18        1.77        2.80      0.24 o
  -6   7  18        0.05        0.48      0.22 o
  -5   7  18        2.42        2.70      0.23 o
  -4   7  18        1.63        1.74      0.21 o
  -3   7  18        2.99        3.37      0.24 o
  -2   7  18        2.63        2.99      0.23 o
  -1   7  18        9.12        8.87      0.33 o
   0   7  18        5.25        4.91      0.28 o
   1   7  18        1.64        1.64      0.23 o
   3   7  18        6.40        6.94      0.31 o
   4   7  18        1.23        1.45      0.21 o
   5   7  18        9.20        9.25      0.38 o
   6   7  18        4.21        4.43      0.34 o
   8   7  18        1.87        2.41      0.31 o
  10   7  18        3.04        3.28      0.38 o
 -13   8  18        8.56        8.58      0.66 o
 -12   8  18        1.67        1.45      0.43 o
 -11   8  18        4.68        5.40      0.67 o
 -10   8  18        6.42        6.56      0.56 o
  -8   8  18        4.11        4.53      0.41 o
  -7   8  18        2.26        2.22      0.49 o
  -6   8  18        9.23       11.18      0.57 o
  -5   8  18        0.53        1.64      0.41 o
  -4   8  18        0.88        1.54      0.40 o
  -3   8  18        0.84        0.87      0.34 o
  -2   8  18        1.66        1.74      0.29 o
  -1   8  18        6.45        4.72      0.31 o
   0   8  18        2.25        1.74      0.25 o
   1   8  18        3.29        2.60      0.28 o
   2   8  18        3.55        2.89      0.32 o
   3   8  18        2.07        1.93      0.32 o
   4   8  18        2.51        2.12      0.31 o
   6   8  18        1.32        2.50      0.58 o
  -8   9  18        1.16        2.60      0.87 o
  -7   9  18        7.03       10.02      1.14 o
  -6   9  18        2.28        2.22      0.65 o
  -5   9  18        2.72        3.37      0.76 o
  -1   9  18        1.29        1.74      0.69 o
   0   9  18        7.81        7.33      0.98 o
   1   9  18        2.85        5.11      1.09 o
   3   9  18        1.03        3.37      1.22 o
 -22   0  19        6.13        6.56      0.36 o
 -20   0  19       19.30       21.98      0.43 o
 -19   0  19        7.79        9.54      0.31 o
 -18   0  19        7.06        8.09      0.30 o
 -17   0  19        0.51        0.68      0.22 o
 -16   0  19       18.86       19.09      0.42 o
 -15   0  19       23.57       20.82      0.41 o
 -14   0  19       14.40       12.82      0.27 o
 -13   0  19       54.32       47.23      0.72 o
 -12   0  19        6.24        6.17      0.22 o
 -11   0  19        1.71        1.83      0.15 o
  -9   0  19       11.82       11.28      0.27 o
  -8   0  19        9.33        8.87      0.22 o
  -7   0  19        2.05        2.02      0.15 o
  -6   0  19       19.91       19.09      0.36 o
  -4   0  19        2.89        2.89      0.16 o
  -2   0  19       11.41       10.99      0.26 o
  -1   0  19       14.98       15.13      0.32 o
   0   0  19       40.15       38.84      0.66 o
   1   0  19       78.62       73.83      1.25 o
   3   0  19       23.21       22.65      0.42 o
   4   0  19        1.72        1.83      0.17 o
   5   0  19        0.26        0.48      0.17 o
   6   0  19        4.66        4.63      0.22 o
   8   0  19       10.66       10.80      0.33 o
   9   0  19        1.19        1.54      0.25 o
  10   0  19        2.78        3.57      0.30 o
  11   0  19        0.95        1.35      0.23 o
  12   0  19        1.59        1.64      0.30 o
  13   0  19        0.86        1.25      0.32 o
  15   0  19        3.48        3.86      0.48 o
 -22   1  19        1.54        1.74      0.21 o
 -21   1  19        9.13        9.44      0.26 o
 -20   1  19        2.71        3.08      0.19 o
 -19   1  19        8.32        8.87      0.21 o
 -18   1  19        1.43        1.64      0.18 o
 -17   1  19       11.58       12.82      0.26 o
 -16   1  19       13.99       14.84      0.28 o
 -15   1  19        5.60        5.40      0.16 o
 -14   1  19       10.35        9.83      0.18 o
 -13   1  19        5.74        5.59      0.14 o
 -12   1  19        4.75        4.53      0.13 o
 -11   1  19        4.82        4.34      0.13 o
 -10   1  19        2.25        2.12      0.11 o
  -9   1  19       13.26       12.05      0.19 o
  -8   1  19        3.75        3.86      0.12 o
  -7   1  19       21.60       20.72      0.28 o
  -6   1  19        4.78        4.72      0.14 o
  -5   1  19       16.46       15.81      0.23 o
  -4   1  19       15.40       14.56      0.21 o
  -3   1  19       10.03        9.83      0.17 o
  -2   1  19        3.92        3.86      0.12 o
  -1   1  19       11.02       10.51      0.18 o
   0   1  19       89.20       86.08      0.98 o
   1   1  19       26.23       24.86      0.33 o
   2   1  19       32.40       30.75      0.38 o
   3   1  19       28.30       26.99      0.37 o
   4   1  19        2.46        2.41      0.13 o
   5   1  19        6.10        6.17      0.16 o
   6   1  19        4.27        4.15      0.16 o
   7   1  19        2.30        2.31      0.16 o
   8   1  19        2.48        2.70      0.18 o
   9   1  19        2.95        3.47      0.17 o
  11   1  19        1.21        1.54      0.18 o
  12   1  19        1.34        1.35      0.20 o
  13   1  19        2.03        2.02      0.22 o
  14   1  19        3.40        3.76      0.24 o
 -22   2  19        5.24        5.59      0.28 o
 -19   2  19        6.87        7.42      0.22 o
 -18   2  19        3.53        3.86      0.17 o
 -17   2  19        4.15        4.15      0.18 o
 -16   2  19        4.98        5.69      0.20 o
 -15   2  19        4.45        4.43      0.17 o
 -14   2  19        8.35        8.09      0.18 o
 -13   2  19        1.73        1.83      0.12 o
 -11   2  19        3.24        3.28      0.12 o
 -10   2  19        0.86        1.06      0.11 o
  -9   2  19        3.87        3.76      0.13 o
  -8   2  19       12.26       11.18      0.19 o
  -7   2  19       27.16       25.83      0.33 o
  -6   2  19       49.40       45.69      0.54 o
  -5   2  19       11.54       11.57      0.18 o
  -4   2  19       80.04       75.85      0.86 o
  -3   2  19       28.65       27.76      0.35 o
  -2   2  19       44.79       42.89      0.51 o
  -1   2  19       92.48       88.39      1.00 o
   0   2  19       12.46       12.24      0.21 o
   1   2  19       47.04       45.31      0.54 o
   2   2  19       30.60       28.63      0.37 o
   3   2  19        3.79        3.95      0.14 o
   4   2  19        8.95        8.97      0.19 o
   5   2  19       13.62       12.82      0.24 o
   7   2  19        3.22        3.08      0.17 o
   8   2  19        7.21        6.75      0.20 o
   9   2  19        1.04        1.35      0.20 o
  10   2  19        6.08        6.17      0.22 o
  11   2  19        1.51        1.64      0.21 o
  12   2  19        0.82        1.06      0.21 o
  13   2  19        1.15        1.54      0.23 o
  14   2  19        1.34        1.54      0.25 o
  15   2  19        0.14        0.48      0.22 o
 -21   3  19        0.47        1.06      0.24 o
 -20   3  19        1.33        1.35      0.23 o
 -19   3  19        1.27        1.45      0.20 o
 -18   3  19        0.22        0.58      0.17 o
 -17   3  19        4.62        5.59      0.22 o
 -16   3  19        2.30        2.70      0.18 o
 -15   3  19        6.02        5.98      0.18 o
 -14   3  19        6.39        6.46      0.17 o
 -13   3  19       20.62       19.09      0.30 o
 -12   3  19        6.23        6.36      0.17 o
 -11   3  19        9.24        8.97      0.18 o
 -10   3  19       11.38       11.18      0.19 o
  -9   3  19       24.06       22.84      0.32 o
  -8   3  19        5.80        5.59      0.15 o
  -7   3  19       37.06       35.47      0.43 o
  -6   3  19       14.50       13.79      0.21 o
  -5   3  19       55.71       51.38      0.59 o
  -4   3  19        2.06        2.50      0.12 o
  -3   3  19       69.48       68.04      0.79 o
  -2   3  19       70.22       68.24      0.81 o
  -1   3  19        0.58        0.68      0.12 o
   0   3  19       38.63       37.11      0.47 o
   1   3  19       23.25       22.07      0.31 o
   2   3  19        5.91        5.49      0.17 o
   3   3  19       11.22       10.89      0.22 o
   4   3  19        1.50        1.83      0.15 o
   5   3  19        6.26        5.88      0.20 o
   6   3  19        5.01        4.63      0.18 o
   7   3  19        3.60        3.28      0.19 o
   8   3  19        2.82        3.66      0.22 o
   9   3  19       13.25       14.17      0.33 o
  11   3  19        1.10        1.64      0.19 o
  12   3  19        1.09        1.25      0.22 o
  13   3  19        0.58        1.06      0.24 o
  14   3  19        1.20        1.16      0.25 o
 -20   4  19        0.25        0.77      0.24 o
 -19   4  19        1.93        2.70      0.22 o
 -18   4  19        1.92        2.31      0.20 o
 -17   4  19        9.30       10.31      0.27 o
 -16   4  19        0.74        0.96      0.17 o
 -15   4  19        1.43        1.74      0.14 o
 -14   4  19        9.00        9.25      0.20 o
 -13   4  19        0.69        0.87      0.14 o
 -12   4  19       16.07       16.38      0.30 o
 -11   4  19        3.24        3.28      0.15 o
 -10   4  19       14.52       14.46      0.25 o
  -9   4  19        0.54        0.48      0.13 o
  -8   4  19        1.08        1.25      0.13 o
  -7   4  19        4.11        4.05      0.15 o
  -6   4  19        4.50        4.43      0.17 o
  -5   4  19       21.20       20.15      0.31 o
  -4   4  19       11.63       11.76      0.22 o
  -3   4  19        7.99        8.00      0.18 o
  -2   4  19        3.60        3.57      0.14 o
  -1   4  19        2.09        2.12      0.15 o
   0   4  19        2.30        2.50      0.16 o
   1   4  19        1.52        1.35      0.13 o
   2   4  19       12.18       11.57      0.25 o
   4   4  19        2.68        2.99      0.18 o
   5   4  19        1.33        1.35      0.16 o
   6   4  19        0.50        0.77      0.18 o
   7   4  19        1.38        1.54      0.21 o
   8   4  19        4.68        5.21      0.22 o
   9   4  19        0.84        1.06      0.20 o
  10   4  19        6.44        6.65      0.24 o
  11   4  19        0.39        0.68      0.23 o
  12   4  19        1.74        1.93      0.23 o
  13   4  19        0.56        0.68      0.22 o
 -18   5  19        4.68        4.24      0.26 o
 -17   5  19        2.88        3.28      0.24 o
 -16   5  19        5.91        7.04      0.27 o
 -15   5  19        0.64        0.77      0.20 o
 -14   5  19        0.02        0.38      0.18 o
 -13   5  19        3.73        4.15      0.20 o
 -12   5  19        3.92        4.34      0.20 o
 -11   5  19        2.06        2.22      0.17 o
 -10   5  19        1.02        1.35      0.17 o
  -9   5  19        0.99        1.64      0.15 o
  -8   5  19        5.86        6.65      0.20 o
  -7   5  19       17.86       18.70      0.34 o
  -6   5  19        2.72        2.89      0.18 o
  -5   5  19        3.46        3.86      0.18 o
  -4   5  19        5.29        5.40      0.19 o
  -3   5  19       12.60       12.44      0.27 o
  -1   5  19        4.83        5.69      0.20 o
   0   5  19        9.83       10.12      0.25 o
   1   5  19        3.64        3.95      0.17 o
   2   5  19        4.38        4.43      0.20 o
   3   5  19        3.97        3.86      0.20 o
   4   5  19        1.77        1.93      0.20 o
   5   5  19        0.58        0.96      0.19 o
   6   5  19        4.23        4.53      0.22 o
   7   5  19        0.41        0.96      0.23 o
   8   5  19        2.60        3.37      0.24 o
   9   5  19        1.45        1.64      0.24 o
  10   5  19        0.47        0.48      0.22 o
  11   5  19        1.46        1.83      0.28 o
 -17   6  19        0.35        1.35      0.47 o
 -16   6  19        0.70        1.25      0.40 o
 -15   6  19        2.33        2.89      0.27 o
 -14   6  19        1.04        1.25      0.19 o
 -13   6  19        5.25        5.78      0.21 o
 -12   6  19        1.07        1.54      0.19 o
 -11   6  19        1.48        1.64      0.19 o
 -10   6  19       13.10       13.11      0.33 o
  -9   6  19        1.90        2.12      0.20 o
  -8   6  19       17.51       18.02      0.39 o
  -7   6  19        5.63        5.98      0.24 o
  -6   6  19        2.98        4.05      0.24 o
  -5   6  19        0.72        0.96      0.18 o
  -4   6  19        7.93        8.00      0.25 o
  -3   6  19        5.34        5.30      0.22 o
  -2   6  19        2.32        2.50      0.19 o
  -1   6  19        1.10        1.35      0.21 o
   0   6  19        3.15        3.57      0.23 o
   1   6  19        4.20        5.30      0.25 o
   2   6  19        2.00        2.60      0.19 o
   3   6  19        1.85        2.31      0.22 o
   4   6  19        4.85        4.82      0.23 o
   5   6  19        4.24        4.72      0.26 o
   6   6  19        4.59        4.72      0.31 o
   7   6  19        8.76        9.64      0.36 o
   8   6  19        2.50        2.80      0.26 o
   9   6  19        3.20        3.66      0.29 o
 -14   7  19        0.95        1.06      0.50 o
 -13   7  19        1.59        2.70      0.44 o
 -12   7  19        2.60        3.28      0.38 o
 -11   7  19        8.19        7.81      0.33 o
 -10   7  19        2.31        2.80      0.27 o
  -9   7  19       17.43       16.67      0.44 o
  -8   7  19        4.97        5.69      0.29 o
  -7   7  19        8.02        8.77      0.31 o
  -6   7  19        2.20        2.60      0.23 o
  -5   7  19        0.44        0.96      0.23 o
  -4   7  19        1.27        1.35      0.22 o
  -3   7  19        0.14        0.48      0.21 o
  -2   7  19        0.47        0.87      0.22 o
  -1   7  19        2.36        2.70      0.26 o
   0   7  19        4.61        4.05      0.27 o
   1   7  19        5.02        4.91      0.29 o
   2   7  19        0.48        0.96      0.25 o
   3   7  19        5.17        5.49      0.30 o
   4   7  19        8.77        8.67      0.36 o
   5   7  19        2.42        2.41      0.23 o
   6   7  19        1.46        1.54      0.24 o
   7   7  19        4.38        4.05      0.32 o
   8   7  19        2.07        2.41      0.30 o
   9   7  19        0.95        1.35      0.42 o
 -12   8  19        0.60        1.16      0.53 o
 -11   8  19        0.90        1.06      0.53 o
 -10   8  19        1.04        1.16      0.55 o
  -9   8  19        0.59        1.16      0.41 o
  -8   8  19        2.88        3.37      0.53 o
  -6   8  19        5.45        6.65      0.62 o
  -5   8  19        2.47        2.60      0.42 o
  -4   8  19        5.61        7.04      0.54 o
  -2   8  19        1.05        2.31      0.61 o
  -1   8  19        7.41        7.52      0.74 o
   0   8  19        1.40        1.25      0.60 o
   1   8  19        2.45        2.41      0.49 o
   2   8  19        8.40        8.58      0.74 o
   4   8  19        0.95        2.02      0.66 o
   5   8  19        1.19        2.12      0.65 o
   6   8  19        1.33        2.31      0.55 o
  -7   9  19        2.31        2.99      0.80 o
  -5   9  19        2.05        2.80      0.86 o
  -4   9  19        1.10        2.12      0.81 o
  -3   9  19        1.63        2.80      0.83 o
  -2   9  19        2.53        2.02      0.96 o
 -20   0  20       12.56       14.07      0.38 o
 -19   0  20        2.07        2.99      0.28 o
 -18   0  20        0.70        1.54      0.22 o
 -17   0  20        2.99        3.37      0.24 o
 -16   0  20       13.55       13.40      0.34 o
 -15   0  20        7.75        7.71      0.28 o
 -14   0  20        1.22        1.35      0.16 o
 -13   0  20       27.28       24.39      0.47 o
 -12   0  20       23.49       21.30      0.43 o
 -11   0  20        0.29        0.58      0.14 o
 -10   0  20        5.54        4.91      0.19 o
  -9   0  20        4.07        3.66      0.18 o
  -8   0  20        1.16        1.35      0.14 o
  -7   0  20       48.96       44.82      0.74 o
  -6   0  20        0.73        0.96      0.15 o
  -5   0  20       23.53       21.78      0.40 o
  -4   0  20        0.12        0.29      0.14 o
  -3   0  20        5.79        5.69      0.21 o
  -2   0  20        3.70        3.66      0.19 o
   0   0  20       21.92       20.91      0.41 o
   2   0  20        3.96        3.76      0.20 o
   3   0  20        0.74        0.77      0.18 o
   4   0  20       74.00       66.90      1.09 o
   5   0  20       19.65       18.80      0.60 o
   6   0  20       14.40       15.13      0.49 o
   7   0  20        2.83        2.99      0.25 o
   8   0  20        2.61        3.18      0.30 o
   9   0  20        0.02        0.58      0.26 o
  11   0  20        4.10        4.63      0.29 o
  13   0  20        0.95        1.06      0.43 o
  14   0  20        2.67        2.50      0.44 o
 -21   1  20        0.01        0.48      0.21 o
 -20   1  20        0.90        1.45      0.20 o
 -19   1  20        0.49        0.77      0.17 o
 -18   1  20        6.40        7.13      0.19 o
 -17   1  20        1.90        2.41      0.16 o
 -16   1  20       20.64       21.98      0.31 o
 -15   1  20       20.11       21.01      0.30 o
 -14   1  20       38.77       36.92      0.41 o
 -13   1  20        9.71        9.35      0.17 o
 -12   1  20       11.04       10.51      0.20 o
 -11   1  20        5.85        5.40      0.16 o
 -10   1  20        9.28        8.48      0.17 o
  -9   1  20       11.81       10.89      0.18 o
  -8   1  20       18.04       16.87      0.24 o
  -7   1  20        2.08        2.22      0.11 o
  -6   1  20       21.45       20.24      0.28 o
  -5   1  20       23.37       21.68      0.30 o
  -4   1  20       20.37       19.18      0.27 o
  -3   1  20        7.29        7.62      0.15 o
  -2   1  20       21.64       20.63      0.28 o
  -1   1  20        6.30        6.07      0.15 o
   0   1  20       22.27       20.91      0.29 o
   1   1  20       15.33       14.46      0.23 o
   2   1  20       15.47       14.56      0.23 o
   3   1  20        3.80        3.86      0.15 o
   4   1  20       23.35       21.98      0.32 o
   5   1  20       21.34       20.24      0.32 o
   6   1  20        4.46        4.43      0.20 o
   7   1  20        0.17        0.38      0.16 o
   8   1  20        2.63        2.99      0.21 o
   9   1  20        4.13        4.72      0.20 o
  10   1  20        3.57        3.66      0.19 o
  11   1  20        1.58        1.83      0.21 o
  12   1  20        2.39        2.31      0.22 o
  13   1  20        1.48        1.45      0.21 o
  14   1  20        0.41        0.58      0.28 o
  15   1  20        4.47        3.86      0.39 o
 -21   2  20        1.69        1.93      0.24 o
 -20   2  20        1.12        1.45      0.22 o
 -19   2  20        9.45        9.73      0.23 o
 -18   2  20        4.82        5.11      0.20 o
 -17   2  20       33.15       34.41      0.44 o
 -16   2  20        2.95        3.37      0.16 o
 -15   2  20       13.54       14.56      0.24 o
 -14   2  20       13.11       13.40      0.22 o
 -13   2  20       17.75       17.64      0.27 o
 -12   2  20        6.59        6.46      0.17 o
 -11   2  20       20.92       18.89      0.29 o
 -10   2  20       58.67       53.60      0.63 o
  -9   2  20       34.98       31.61      0.40 o
  -8   2  20        7.54        7.33      0.15 o
  -7   2  20       31.59       28.82      0.37 o
  -6   2  20       12.76       12.15      0.21 o
  -5   2  20       29.31       27.57      0.35 o
  -4   2  20       13.88       13.98      0.21 o
  -3   2  20       27.98       27.37      0.35 o
  -2   2  20       31.80       31.33      0.40 o
  -1   2  20       25.27       24.19      0.33 o
   0   2  20       10.34       10.22      0.19 o
   1   2  20        9.16        9.54      0.18 o
   2   2  20       14.24       13.20      0.22 o
   3   2  20       33.28       30.55      0.40 o
   4   2  20        3.02        2.89      0.14 o
   5   2  20        9.10        8.48      0.21 o
   6   2  20        3.75        3.66      0.17 o
   7   2  20        5.56        5.49      0.19 o
   8   2  20        0.71        0.96      0.18 o
   9   2  20        3.03        3.66      0.20 o
  10   2  20        7.03        7.23      0.25 o
  11   2  20        1.52        1.54      0.22 o
  12   2  20        1.69        1.93      0.22 o
  14   2  20        2.64        2.22      0.24 o
 -20   3  20        7.61        8.29      0.28 o
 -19   3  20        0.29        0.58      0.19 o
 -18   3  20        8.41        8.97      0.25 o
 -17   3  20       10.13       11.18      0.26 o
 -16   3  20        4.84        5.78      0.20 o
 -14   3  20       12.62       12.62      0.23 o
 -13   3  20       19.25       18.70      0.31 o
 -12   3  20       15.84       15.04      0.24 o
 -11   3  20        3.39        3.47      0.15 o
 -10   3  20       23.82       23.23      0.34 o
  -9   3  20       23.16       23.13      0.34 o
  -8   3  20       43.46       42.89      0.54 o
  -7   3  20        1.40        1.45      0.12 o
  -6   3  20        3.35        3.57      0.13 o
  -5   3  20       10.12        9.93      0.19 o
  -4   3  20        7.88        8.00      0.17 o
  -3   3  20       26.04       25.93      0.35 o
  -2   3  20        0.47        0.58      0.12 o
  -1   3  20        1.27        1.64      0.13 o
   0   3  20        8.13        8.09      0.18 o
   1   3  20        0.63        0.77      0.13 o
   2   3  20        2.41        2.70      0.15 o
   3   3  20        5.57        5.21      0.18 o
   5   3  20        2.43        2.50      0.16 o
   6   3  20        7.55        7.62      0.25 o
   7   3  20       11.82       11.95      0.31 o
   8   3  20        1.95        2.70      0.20 o
   9   3  20        0.74        0.48      0.21 o
  10   3  20        0.72        0.96      0.20 o
  11   3  20        1.24        1.64      0.21 o
  13   3  20        2.90        2.80      0.27 o
  14   3  20        1.13        1.16      0.32 o
 -19   4  20        4.33        4.72      0.26 o
 -18   4  20        1.68        2.02      0.23 o
 -17   4  20        0.45        0.68      0.19 o
 -16   4  20        3.68        3.86      0.22 o
 -15   4  20        7.02        7.62      0.21 o
 -14   4  20        0.34        0.48      0.13 o
 -13   4  20        6.41        6.36      0.18 o
 -12   4  20        5.60        5.69      0.19 o
 -11   4  20        7.30        7.23      0.18 o
 -10   4  20        9.16        9.54      0.21 o
  -9   4  20       19.67       19.47      0.31 o
  -8   4  20        1.69        1.83      0.14 o
  -7   4  20        4.13        4.15      0.18 o
  -6   4  20       12.60       12.92      0.26 o
  -5   4  20        1.79        1.93      0.14 o
  -4   4  20       23.39       23.52      0.36 o
  -3   4  20        5.60        5.88      0.18 o
  -2   4  20       16.28       16.29      0.29 o
  -1   4  20        0.72        0.87      0.14 o
   0   4  20        2.73        2.99      0.15 o
   1   4  20        4.19        4.15      0.17 o
   2   4  20        2.86        2.89      0.18 o
   3   4  20        2.19        2.22      0.16 o
   4   4  20        8.52        8.87      0.25 o
   5   4  20        2.35        2.80      0.22 o
   6   4  20        1.02        1.54      0.18 o
   7   4  20        1.75        2.22      0.21 o
   9   4  20        0.22        0.58      0.17 o
  10   4  20        6.26        6.94      0.31 o
  11   4  20        6.59        6.94      0.29 o
 -18   5  20        0.65        1.06      0.30 o
 -17   5  20        3.03        3.47      0.28 o
 -16   5  20        7.50        8.48      0.33 o
 -15   5  20        0.40        0.68      0.24 o
 -14   5  20        6.25        6.65      0.21 o
 -13   5  20        6.40        6.56      0.22 o
 -12   5  20        0.96        1.06      0.17 o
 -11   5  20       14.18       13.79      0.27 o
 -10   5  20        1.63        1.93      0.18 o
  -9   5  20       21.54       22.55      0.36 o
  -8   5  20       28.47       29.79      0.44 o
  -7   5  20        2.60        3.08      0.17 o
  -6   5  20       13.77       14.94      0.31 o
  -5   5  20        3.88        4.43      0.20 o
  -4   5  20        3.81        3.86      0.18 o
  -3   5  20       16.57       16.10      0.33 o
  -2   5  20        8.90        9.16      0.24 o
  -1   5  20       30.73       31.61      0.50 o
   0   5  20        4.75        4.91      0.19 o
   1   5  20        8.69        9.16      0.24 o
   3   5  20        4.33        4.34      0.21 o
   4   5  20       13.33       13.59      0.32 o
   5   5  20        4.65        5.11      0.25 o
   6   5  20       14.66       15.90      0.38 o
   7   5  20        1.78        2.31      0.22 o
   8   5  20        6.03        6.17      0.29 o
   9   5  20        5.86        5.69      0.27 o
  10   5  20        0.02        0.77      0.28 o
  11   5  20        1.98        2.02      0.28 o
 -16   6  20        5.00        6.56      0.61 o
 -15   6  20        4.61        5.21      0.36 o
 -14   6  20        0.87        0.87      0.20 o
 -13   6  20        4.88        5.11      0.21 o
 -12   6  20        5.44        5.49      0.22 o
 -11   6  20        1.37        1.45      0.20 o
 -10   6  20       18.16       18.31      0.39 o
  -9   6  20        4.44        4.72      0.22 o
  -8   6  20       20.33       21.01      0.44 o
  -7   6  20       12.03       12.53      0.28 o
  -5   6  20        9.03        9.83      0.34 o
  -4   6  20       15.72       16.19      0.41 o
  -3   6  20        4.33        4.63      0.22 o
  -2   6  20       18.27       19.28      0.42 o
  -1   6  20        1.39        1.54      0.18 o
   0   6  20       15.27       17.83      0.41 o
   1   6  20        7.03        7.91      0.28 o
   2   6  20        3.03        3.28      0.21 o
   3   6  20        2.23        2.41      0.22 o
   4   6  20        4.38        4.63      0.25 o
   5   6  20       11.71       10.89      0.33 o
   6   6  20        3.41        4.24      0.28 o
   7   6  20        2.96        3.57      0.27 o
   8   6  20        1.64        2.12      0.30 o
   9   6  20        1.65        2.22      0.30 o
  10   6  20        0.93        1.35      0.30 o
 -14   7  20        3.04        4.24      0.72 o
 -13   7  20        0.81        1.06      0.49 o
 -12   7  20        0.49        1.45      0.42 o
 -11   7  20        2.70        3.28      0.41 o
  -8   7  20        2.55        3.18      0.27 o
  -7   7  20        3.40        3.86      0.27 o
  -6   7  20       17.64       18.41      0.45 o
  -5   7  20        3.02        3.37      0.25 o
  -4   7  20        3.00        3.95      0.29 o
  -3   7  20        8.30        9.16      0.37 o
  -2   7  20        1.82        2.22      0.25 o
  -1   7  20       13.63       13.40      0.43 o
   0   7  20        7.80        7.33      0.39 o
   1   7  20        5.68        5.59      0.30 o
   2   7  20        2.81        2.89      0.28 o
   3   7  20        1.79        2.22      0.22 o
   4   7  20        3.85        3.95      0.30 o
   5   7  20        1.79        1.54      0.25 o
   6   7  20        2.04        2.12      0.31 o
   7   7  20        0.89        0.96      0.29 o
   8   7  20        1.46        1.83      0.81 o
  -9   8  20        6.77        7.71      0.75 o
  -8   8  20        1.04        1.25      0.47 o
  -7   8  20        3.19        3.47      0.53 o
  -6   8  20        0.18        1.25      0.53 o
  -5   8  20        1.27        1.25      0.51 o
  -3   8  20        0.21        1.16      0.53 o
   4   8  20        1.28        1.74      0.78 o
 -21   0  21        1.63        2.02      0.28 o
 -20   0  21        1.06        1.64      0.24 o
 -19   0  21       16.88       18.41      0.43 o
 -17   0  21        8.02        8.67      0.29 o
 -16   0  21        0.96        1.45      0.24 o
 -15   0  21        1.18        1.35      0.21 o
 -13   0  21        0.36        0.48      0.16 o
 -12   0  21       36.71       35.47      0.63 o
 -11   0  21        6.84        6.65      0.23 o
 -10   0  21        0.83        0.96      0.16 o
  -9   0  21        1.47        1.64      0.17 o
  -7   0  21       34.03       31.51      0.54 o
  -6   0  21        7.56        7.23      0.21 o
  -5   0  21       30.80       29.01      0.51 o
  -4   0  21        0.15        0.48      0.15 o
  -3   0  21       17.44       17.44      0.35 o
  -2   0  21        0.35        0.58      0.15 o
  -1   0  21       18.97       18.21      0.38 o
   0   0  21       18.50       17.74      0.37 o
   1   0  21       10.79       10.12      0.27 o
   2   0  21       36.94       34.70      0.62 o
   3   0  21        3.25        3.47      0.22 o
   4   0  21        1.75        2.12      0.25 o
   6   0  21        0.39        0.58      0.23 o
   8   0  21        3.79        4.43      0.31 o
   9   0  21        1.73        2.02      0.27 o
  10   0  21        1.84        2.60      0.27 o
  12   0  21        1.42        2.80      0.51 o
  13   0  21        3.65        3.37      0.50 o
 -20   1  21        4.78        5.59      0.20 o
 -18   1  21       29.19       31.23      0.42 o
 -17   1  21       15.33       17.16      0.28 o
 -16   1  21        1.05        1.16      0.16 o
 -15   1  21        2.97        3.28      0.15 o
 -14   1  21        5.46        5.69      0.15 o
 -13   1  21       17.87       17.35      0.24 o
 -12   1  21       18.00       17.16      0.28 o
 -11   1  21        8.90        8.67      0.20 o
 -10   1  21       17.73       16.19      0.26 o
  -9   1  21       13.84       12.92      0.22 o
  -8   1  21       32.99       30.27      0.38 o
  -7   1  21        2.68        2.80      0.12 o
  -6   1  21       26.39       25.16      0.33 o
  -5   1  21        0.45        0.48      0.11 o
  -4   1  21       27.00       26.12      0.35 o
  -3   1  21        0.77        1.45      0.12 o
  -2   1  21       47.42       45.78      0.54 o
   0   1  21       22.63       22.07      0.30 o
   1   1  21       29.71       28.04      0.36 o
   2   1  21        2.31        2.12      0.13 o
   3   1  21       49.41       46.65      0.58 o
   4   1  21        7.64        7.71      0.21 o
   5   1  21        3.44        3.86      0.18 o
   6   1  21       20.72       19.28      0.31 o
   7   1  21        4.92        5.01      0.19 o
   8   1  21       10.92       11.18      0.24 o
   9   1  21        1.98        2.70      0.21 o
  10   1  21        1.27        1.45      0.19 o
  12   1  21        1.45        1.45      0.23 o
 -20   2  21        1.13        1.25      0.21 o
 -19   2  21       17.20       17.83      0.33 o
 -18   2  21       15.96       17.25      0.30 o
 -17   2  21       10.33       11.67      0.25 o
 -16   2  21       12.16       13.59      0.26 o
 -15   2  21        1.46        1.74      0.13 o
 -14   2  21        7.04        7.71      0.20 o
 -13   2  21       15.06       15.42      0.27 o
 -12   2  21        8.62        8.19      0.19 o
 -11   2  21       27.44       26.12      0.38 o
 -10   2  21        8.51        8.48      0.20 o
  -9   2  21        2.98        2.99      0.14 o
  -8   2  21       13.31       12.82      0.21 o
  -7   2  21       12.75       11.95      0.20 o
  -6   2  21        8.17        8.19      0.17 o
  -5   2  21        1.08        1.16      0.12 o
  -4   2  21        3.40        3.37      0.13 o
  -3   2  21        0.25        0.38      0.11 o
  -2   2  21        5.75        5.88      0.15 o
  -1   2  21        5.34        5.40      0.16 o
   0   2  21        2.96        2.70      0.14 o
   1   2  21       19.06       18.31      0.29 o
   2   2  21       21.96       21.49      0.33 o
   3   2  21        9.21        8.67      0.20 o
   4   2  21       21.71       20.33      0.33 o
   5   2  21       13.72       13.11      0.24 o
   6   2  21        6.67        7.23      0.23 o
   7   2  21        2.85        3.08      0.17 o
   8   2  21        2.94        3.47      0.22 o
   9   2  21        4.12        4.05      0.19 o
  11   2  21        0.15        0.48      0.21 o
  12   2  21        1.00        1.16      0.23 o
 -20   3  21        4.94        5.01      0.32 o
 -19   3  21        5.69        5.59      0.28 o
 -18   3  21        7.70        7.91      0.26 o
 -17   3  21        0.45        0.68      0.18 o
 -16   3  21       23.61       24.58      0.36 o
 -15   3  21       21.62       22.37      0.31 o
 -14   3  21        1.60        1.83      0.16 o
 -13   3  21        1.56        2.02      0.16 o
 -12   3  21        0.78        0.77      0.14 o
 -11   3  21        6.48        6.94      0.18 o
 -10   3  21        4.73        5.21      0.15 o
  -9   3  21        4.07        4.24      0.15 o
  -8   3  21        4.98        5.30      0.17 o
  -7   3  21        5.81        5.98      0.18 o
  -6   3  21       11.06       10.80      0.22 o
  -5   3  21        8.77        8.77      0.21 o
  -4   3  21        6.02        5.78      0.17 o
  -3   3  21       14.46       14.26      0.25 o
  -2   3  21        5.35        5.59      0.17 o
  -1   3  21        5.70        6.07      0.18 o
   0   3  21        7.27        7.42      0.20 o
   1   3  21        7.57        7.52      0.21 o
   2   3  21        8.81        8.67      0.22 o
   3   3  21        6.84        6.85      0.20 o
   4   3  21        1.10        1.16      0.17 o
   5   3  21        9.65       10.41      0.27 o
   6   3  21        2.98        3.66      0.19 o
   8   3  21        0.26        0.77      0.20 o
   9   3  21        4.65        5.49      0.24 o
  10   3  21        0.08        0.48      0.20 o
  11   3  21        0.84        1.16      0.23 o
  12   3  21        0.28        0.48      0.23 o
  13   3  21        0.88        1.45      0.33 o
 -19   4  21        4.39        4.43      0.29 o
 -18   4  21        1.98        2.02      0.20 o
 -17   4  21        6.65        7.62      0.27 o
 -16   4  21        3.00        3.47      0.24 o
 -15   4  21        6.58        7.52      0.20 o
 -14   4  21        9.04        9.83      0.20 o
 -13   4  21       10.26       10.60      0.25 o
 -12   4  21       15.88       16.19      0.29 o
 -11   4  21        0.90        1.06      0.15 o
 -10   4  21        5.83        6.56      0.21 o
  -9   4  21        3.34        3.76      0.18 o
  -8   4  21       17.85       18.21      0.32 o
  -7   4  21        2.65        2.99      0.17 o
  -6   4  21        8.80        9.16      0.24 o
  -5   4  21        0.63        0.87      0.15 o
  -3   4  21        6.86        7.04      0.21 o
  -2   4  21        0.98        1.25      0.16 o
  -1   4  21        6.55        6.94      0.23 o
   0   4  21        0.86        0.96      0.14 o
   1   4  21        1.09        1.25      0.15 o
   2   4  21        4.23        4.63      0.21 o
   3   4  21        0.24        0.58      0.18 o
   4   4  21       14.60       15.32      0.32 o
   5   4  21        9.27       10.12      0.27 o
   6   4  21        2.46        2.99      0.20 o
   7   4  21       10.34        9.83      0.25 o
   8   4  21        5.41        4.91      0.22 o
   9   4  21        0.64        1.06      0.26 o
  10   4  21        2.76        2.99      0.25 o
  11   4  21        0.70        1.16      0.26 o
  12   4  21        0.38        0.87      0.29 o
 -17   5  21        2.46        1.93      0.28 o
 -16   5  21        1.91        2.41      0.27 o
 -15   5  21        2.35        2.80      0.18 o
 -14   5  21       15.73       16.38      0.33 o
 -13   5  21        4.39        4.91      0.22 o
 -12   5  21       17.51       18.89      0.36 o
 -11   5  21       16.53       16.48      0.33 o
 -10   5  21        1.12        1.25      0.18 o
  -9   5  21        5.29        5.78      0.19 o
  -7   5  21        2.04        2.31      0.18 o
  -6   5  21        3.31        3.57      0.20 o
  -5   5  21        5.68        6.36      0.23 o
  -4   5  21        1.11        1.54      0.18 o
  -3   5  21        1.28        1.54      0.17 o
  -2   5  21        2.44        2.50      0.19 o
  -1   5  21        4.58        5.30      0.24 o
   0   5  21        2.70        3.08      0.22 o
   1   5  21        4.54        5.21      0.21 o
   2   5  21        0.94        1.06      0.18 o
   3   5  21        1.90        1.93      0.18 o
   4   5  21        3.66        4.24      0.24 o
   5   5  21        1.13        1.25      0.19 o
   6   5  21        5.44        6.75      0.29 o
   7   5  21        1.63        2.02      0.22 o
   8   5  21        2.40        2.70      0.26 o
   9   5  21        0.88        1.06      0.28 o
  10   5  21        1.91        2.12      0.28 o
 -16   6  21        2.30        3.18      0.54 o
 -14   6  21        2.94        2.99      0.28 o
 -13   6  21        6.43        5.88      0.25 o
 -12   6  21        0.69        1.06      0.22 o
 -11   6  21        1.97        2.31      0.26 o
 -10   6  21        0.78        1.06      0.18 o
  -9   6  21        8.70        9.93      0.29 o
  -8   6  21        0.39        0.68      0.17 o
  -7   6  21        6.88        7.62      0.26 o
  -6   6  21       15.51       16.67      0.38 o
  -5   6  21        1.15        1.45      0.21 o
  -4   6  21       16.41       17.83      0.43 o
  -3   6  21        2.84        3.57      0.24 o
  -2   6  21        0.75        1.06      0.20 o
  -1   6  21        6.47        7.13      0.27 o
   0   6  21        2.81        3.18      0.25 o
   1   6  21        3.17        3.66      0.23 o
   2   6  21       18.66       18.41      0.41 o
   3   6  21        2.27        2.41      0.23 o
   4   6  21        2.17        1.93      0.25 o
   5   6  21        0.99        1.54      0.27 o
   6   6  21        1.01        1.06      0.25 o
   7   6  21        0.33        0.77      0.29 o
   8   6  21        0.72        1.35      0.26 o
   9   6  21        0.77        0.87      0.35 o
 -13   7  21        0.75        1.54      0.66 o
  -8   7  21        3.98        4.15      0.30 o
  -7   7  21        3.68        4.05      0.31 o
  -6   7  21        4.70        5.49      0.30 o
  -5   7  21        4.39        5.01      0.27 o
  -4   7  21        6.48        7.23      0.29 o
  -3   7  21        1.55        1.74      0.21 o
  -1   7  21        2.70        2.70      0.24 o
   0   7  21        6.30        6.46      0.34 o
   1   7  21        1.96        1.93      0.21 o
   2   7  21        0.83        1.35      0.31 o
   3   7  21        0.82        0.87      0.23 o
   4   7  21        0.21        0.58      0.26 o
   6   7  21        0.97        1.25      0.35 o
  -8   8  21        1.88        1.83      0.61 o
  -7   8  21        1.35        2.02      0.79 o
  -6   8  21        2.50        2.12      0.75 o
  -5   8  21        3.70        6.17      0.74 o
  -3   8  21        3.46        3.37      0.66 o
  -2   8  21        5.20        5.49      0.65 o
   0   8  21        2.84        1.83      0.66 o
   1   8  21        3.56        3.37      0.66 o
 -20   0  22        0.13        0.68      0.28 o
 -19   0  22        0.02        0.58      0.25 o
 -18   0  22       13.55       14.07      0.41 o
 -17   0  22        0.76        1.54      0.28 o
 -16   0  22       38.71       36.53      0.64 o
 -14   0  22       57.53       53.60      0.69 o
 -13   0  22       27.48       25.93      0.49 o
 -12   0  22        5.33        5.59      0.23 o
 -11   0  22       22.25       20.91      0.41 o
 -10   0  22        8.22        8.09      0.25 o
  -9   0  22       35.70       32.48      0.59 o
  -8   0  22       10.14        9.06      0.28 o
  -7   0  22        0.87        0.87      0.18 o
  -6   0  22        1.37        1.35      0.16 o
  -5   0  22        4.94        4.82      0.19 o
  -4   0  22       84.84       79.71      1.24 o
  -3   0  22       30.50       28.53      0.51 o
  -2   0  22        1.11        1.25      0.16 o
  -1   0  22        3.66        3.76      0.21 o
   0   0  22       29.85       29.10      0.67 o
   1   0  22       14.68       15.04      0.37 o
   2   0  22       18.72       18.41      0.48 o
   3   0  22        3.63        4.05      0.24 o
   4   0  22        2.90        3.18      0.23 o
   5   0  22       21.06       21.78      0.49 o
   6   0  22        6.53        7.33      0.32 o
   7   0  22        6.09        7.04      0.31 o
   8   0  22        8.60        8.97      0.34 o
   9   0  22        0.12        0.58      0.26 o
  10   0  22        5.55        5.78      0.33 o
  11   0  22        2.85        2.89      0.38 o
  12   0  22        0.34        1.06      0.41 o
 -20   1  22        0.71        0.96      0.21 o
 -19   1  22        8.39        8.87      0.23 o
 -18   1  22        4.88        5.49      0.20 o
 -17   1  22        6.20        6.94      0.19 o
 -16   1  22        5.25        5.88      0.17 o
 -15   1  22        9.28        9.54      0.18 o
 -14   1  22       11.94       12.34      0.19 o
 -13   1  22        8.21        9.06      0.18 o
 -12   1  22       10.96       10.80      0.22 o
 -11   1  22        0.28        0.38      0.13 o
 -10   1  22        6.73        6.07      0.17 o
  -9   1  22       13.01       12.34      0.22 o
  -8   1  22       38.56       35.57      0.46 o
  -7   1  22       11.81       11.57      0.21 o
  -6   1  22        6.95        6.56      0.16 o
  -5   1  22       35.57       33.64      0.42 o
  -4   1  22        7.84        7.91      0.17 o
  -3   1  22       20.66       20.91      0.30 o
  -2   1  22        9.95        9.73      0.19 o
  -1   1  22        3.26        3.28      0.14 o
   0   1  22        1.92        2.12      0.13 o
   1   1  22        3.31        3.08      0.14 o
   2   1  22       14.62       14.75      0.27 o
   3   1  22        4.93        5.01      0.18 o
   4   1  22        0.58        0.68      0.14 o
   5   1  22        1.62        1.93      0.18 o
   6   1  22        3.15        3.66      0.19 o
   7   1  22        3.85        4.72      0.21 o
   8   1  22        2.33        2.80      0.19 o
   9   1  22        0.49        1.16      0.17 o
  10   1  22        1.92        2.02      0.22 o
  12   1  22        1.43        1.74      0.28 o
  13   1  22        0.08        0.96      0.40 o
 -20   2  22        3.75        3.86      0.28 o
 -19   2  22        5.62        5.88      0.24 o
 -18   2  22        1.08        1.25      0.18 o
 -17   2  22        4.76        5.69      0.21 o
 -16   2  22        2.50        3.18      0.18 o
 -15   2  22        1.53        1.93      0.14 o
 -14   2  22        2.97        3.08      0.17 o
 -13   2  22        2.29        2.60      0.16 o
 -12   2  22        8.87        9.16      0.20 o
 -11   2  22        3.47        3.66      0.15 o
 -10   2  22        1.18        1.06      0.14 o
  -9   2  22       18.01       18.41      0.29 o
  -8   2  22        1.61        2.02      0.13 o
  -7   2  22       10.06       10.22      0.19 o
  -6   2  22        1.24        1.45      0.12 o
  -5   2  22       21.61       21.01      0.30 o
  -4   2  22       34.38       33.45      0.43 o
  -3   2  22        5.09        4.82      0.16 o
  -2   2  22        3.16        3.47      0.15 o
  -1   2  22        3.97        3.57      0.16 o
   0   2  22        7.08        7.04      0.18 o
   1   2  22        9.71        9.64      0.21 o
   2   2  22        6.14        6.56      0.19 o
   3   2  22        5.71        5.59      0.17 o
   5   2  22        0.94        0.96      0.17 o
   6   2  22        7.03        7.33      0.21 o
   7   2  22        0.79        0.87      0.19 o
   8   2  22        5.06        5.40      0.22 o
   9   2  22        1.77        2.12      0.21 o
  10   2  22        0.98        1.35      0.21 o
  11   2  22        1.16        0.87      0.22 o
  12   2  22        0.36        0.58      0.24 o
 -19   3  22        0.09        0.58      0.25 o
 -17   3  22        3.35        3.86      0.22 o
 -16   3  22        2.01        2.31      0.19 o
 -15   3  22       11.66       12.05      0.23 o
 -14   3  22       10.98       11.47      0.23 o
 -13   3  22        0.77        1.16      0.15 o
 -12   3  22        0.59        0.68      0.14 o
 -11   3  22        0.47        0.68      0.15 o
 -10   3  22        3.61        3.86      0.15 o
  -9   3  22        3.31        3.86      0.15 o
  -8   3  22       22.04       22.65      0.33 o
  -7   3  22        7.91        8.00      0.20 o
  -6   3  22       15.91       16.38      0.29 o
  -5   3  22        1.64        1.54      0.14 o
  -4   3  22        3.05        3.66      0.15 o
  -3   3  22        4.60        4.82      0.16 o
  -2   3  22        2.06        2.12      0.13 o
  -1   3  22       19.55       19.47      0.33 o
   0   3  22       36.12       35.95      0.51 o
   1   3  22       14.56       15.04      0.31 o
   2   3  22        4.68        5.49      0.22 o
   3   3  22        3.89        4.24      0.21 o
   4   3  22        7.48        7.62      0.22 o
   5   3  22        6.70        7.23      0.24 o
   6   3  22        3.62        4.15      0.23 o
   7   3  22       11.96       12.53      0.28 o
   8   3  22        0.57        0.68      0.22 o
   9   3  22        9.69        9.35      0.25 o
  10   3  22        0.28        0.77      0.21 o
  11   3  22        0.59        0.68      0.24 o
 -18   4  22        0.24        0.87      0.28 o
 -17   4  22        4.06        4.53      0.26 o
 -16   4  22        1.35        1.35      0.21 o
 -15   4  22        4.02        4.34      0.17 o
 -14   4  22        6.27        6.75      0.20 o
 -13   4  22        6.03        6.46      0.21 o
 -12   4  22        4.08        4.53      0.18 o
 -11   4  22        9.02        9.54      0.21 o
 -10   4  22       28.08       30.85      0.44 o
  -9   4  22        9.57       10.02      0.23 o
  -8   4  22       14.25       14.75      0.31 o
  -7   4  22       20.60       22.75      0.40 o
  -6   4  22        0.76        1.06      0.16 o
  -5   4  22        1.74        2.02      0.17 o
  -4   4  22       19.51       20.43      0.35 o
  -3   4  22        9.75       10.51      0.25 o
  -2   4  22       36.40       36.34      0.53 o
  -1   4  22       26.27       28.34      0.45 o
   0   4  22        4.48        5.40      0.21 o
   1   4  22       15.04       16.10      0.35 o
   2   4  22       12.35       13.20      0.28 o
   3   4  22        8.34        9.44      0.25 o
   4   4  22        2.95        3.08      0.21 o
   5   4  22        0.79        0.77      0.18 o
   6   4  22        4.39        4.15      0.23 o
   7   4  22        0.60        1.06      0.21 o
   8   4  22        2.59        2.89      0.25 o
   9   4  22        2.48        1.93      0.25 o
  10   4  22        2.02        2.02      0.25 o
 -16   5  22        0.80        1.16      0.30 o
 -15   5  22        1.44        1.74      0.17 o
 -14   5  22        5.60        5.59      0.21 o
 -13   5  22        1.66        2.02      0.20 o
 -12   5  22        8.10        8.77      0.26 o
 -11   5  22        0.32        0.68      0.16 o
 -10   5  22        4.64        5.11      0.21 o
  -9   5  22       10.25       10.41      0.25 o
  -8   5  22       10.05       11.18      0.26 o
  -7   5  22        6.27        7.33      0.21 o
  -6   5  22        5.06        5.98      0.20 o
  -5   5  22       21.54       24.00      0.38 o
  -4   5  22       10.82       11.47      0.25 o
  -3   5  22       19.08       19.57      0.35 o
  -2   5  22       16.51       16.96      0.32 o
  -1   5  22        1.27        1.54      0.17 o
   0   5  22        7.35        7.62      0.22 o
   1   5  22        8.74        9.16      0.26 o
   2   5  22        9.08        9.16      0.27 o
   3   5  22        2.87        2.99      0.22 o
   4   5  22        5.33        5.78      0.26 o
   5   5  22        1.75        2.12      0.23 o
   6   5  22        2.31        2.41      0.23 o
   7   5  22        1.97        2.41      0.29 o
   8   5  22        1.24        1.45      0.25 o
   9   5  22        1.23        1.45      0.27 o
 -15   6  22        3.06        2.70      0.53 o
 -13   6  22        5.10        4.63      0.23 o
 -12   6  22        2.73        2.80      0.28 o
 -11   6  22        0.32        0.58      0.24 o
 -10   6  22        4.16        4.53      0.24 o
  -9   6  22        2.58        2.99      0.22 o
  -8   6  22        0.54        0.96      0.20 o
  -7   6  22        2.93        3.76      0.21 o
  -6   6  22        0.77        1.25      0.22 o
  -5   6  22        3.37        4.24      0.25 o
  -4   6  22        9.96       10.70      0.32 o
  -3   6  22        4.59        4.82      0.24 o
  -2   6  22        0.09        0.48      0.20 o
  -1   6  22        1.56        1.74      0.20 o
   0   6  22        3.79        4.05      0.25 o
   2   6  22        2.79        3.47      0.28 o
   3   6  22        3.59        3.57      0.23 o
   4   6  22        1.32        1.45      0.20 o
   5   6  22        1.53        1.54      0.24 o
   6   6  22        0.14        0.58      0.23 o
 -12   7  22        1.52        1.93      0.59 o
 -10   7  22        2.34        3.28      0.50 o
  -9   7  22        2.83        4.05      0.48 o
  -8   7  22        2.27        2.99      0.43 o
  -7   7  22        2.49        2.41      0.29 o
  -6   7  22        9.07        8.77      0.35 o
  -5   7  22        2.10        2.60      0.27 o
  -4   7  22        0.56        1.06      0.25 o
  -3   7  22        2.00        2.31      0.27 o
  -2   7  22        1.18        1.35      0.24 o
  -1   7  22        1.49        1.54      0.23 o
   0   7  22        1.33        1.74      0.30 o
   1   7  22        5.89        5.69      0.31 o
   2   7  22        2.69        2.80      0.31 o
   3   7  22        0.66        0.68      0.28 o
   4   7  22        0.95        1.45      0.31 o
  -5   8  22        2.72        3.37      0.79 o
  -4   8  22        7.47        9.16      1.04 o
  -3   8  22        2.48        2.41      0.83 o
 -18   0  23        4.88        4.82      0.30 o
 -17   0  23        0.43        0.77      0.23 o
 -16   0  23       25.24       24.00      0.49 o
 -15   0  23        1.29        1.83      0.19 o
 -14   0  23        7.29        7.71      0.23 o
 -13   0  23        6.45        6.36      0.24 o
 -12   0  23        0.46        0.68      0.18 o
 -11   0  23       51.55       54.07      0.92 o
 -10   0  23       32.58       32.19      0.61 o
  -9   0  23        8.76        8.97      0.26 o
  -8   0  23       16.18       15.23      0.34 o
  -7   0  23       22.70       22.55      0.48 o
  -6   0  23        3.73        4.34      0.22 o
  -5   0  23       22.88       22.37      0.46 o
  -4   0  23        0.47        0.87      0.18 o
  -3   0  23       60.19       59.96      1.03 o
  -2   0  23        8.60        9.25      0.29 o
  -1   0  23       18.73       19.28      0.43 o
   0   0  23       10.36       10.51      0.31 o
   1   0  23        1.15        0.96      0.19 o
   2   0  23        4.84        5.01      0.25 o
   3   0  23        0.34        0.48      0.22 o
   4   0  23        6.37        7.04      0.29 o
   6   0  23        2.13        2.80      0.27 o
   7   0  23        6.72        6.75      0.34 o
   8   0  23        0.56        0.96      0.25 o
   9   0  23        5.90        6.56      0.30 o
  10   0  23        2.73        2.60      0.37 o
 -19   1  23        3.15        3.66      0.20 o
 -18   1  23        6.92        7.52      0.24 o
 -17   1  23       10.57       10.70      0.23 o
 -16   1  23        1.92        2.12      0.16 o
 -15   1  23       16.23       16.87      0.23 o
 -14   1  23       16.95       17.93      0.22 o
 -13   1  23       10.20       10.60      0.19 o
 -12   1  23       29.40       29.59      0.37 o
 -11   1  23        1.95        1.83      0.15 o
 -10   1  23       23.49       23.23      0.34 o
  -9   1  23       17.61       16.48      0.26 o
  -8   1  23        4.85        4.82      0.16 o
  -7   1  23        4.28        4.34      0.16 o
  -6   1  23        1.97        1.93      0.13 o
  -5   1  23        8.77        8.58      0.18 o
  -4   1  23       13.98       14.26      0.24 o
  -3   1  23        6.28        6.75      0.17 o
  -2   1  23       29.04       28.72      0.40 o
  -1   1  23        3.11        3.37      0.17 o
   0   1  23        2.38        2.89      0.15 o
   1   1  23        3.81        4.05      0.16 o
   2   1  23        4.32        4.72      0.17 o
   3   1  23        1.36        1.64      0.17 o
   4   1  23        1.26        1.74      0.16 o
   5   1  23        0.80        0.68      0.15 o
   6   1  23        2.27        2.60      0.17 o
   7   1  23        1.38        1.54      0.17 o
   8   1  23        2.95        3.18      0.22 o
   9   1  23        5.33        5.69      0.24 o
  10   1  23        2.92        3.08      0.22 o
  11   1  23        1.94        1.74      0.26 o
 -19   2  23        3.98        5.01      0.27 o
 -18   2  23        1.59        1.74      0.21 o
 -17   2  23        2.42        2.99      0.19 o
 -16   2  23        5.62        6.85      0.21 o
 -15   2  23        6.87        7.23      0.18 o
 -14   2  23        6.06        6.36      0.18 o
 -13   2  23       16.61       17.35      0.25 o
 -12   2  23        4.12        4.53      0.15 o
 -11   2  23        4.63        5.01      0.16 o
 -10   2  23        2.28        2.60      0.16 o
  -9   2  23        1.17        1.45      0.15 o
  -7   2  23        0.82        1.06      0.14 o
  -6   2  23       11.02       11.37      0.22 o
  -5   2  23        2.65        2.89      0.14 o
  -4   2  23       14.58       14.36      0.25 o
  -3   2  23        7.06        7.33      0.19 o
  -2   2  23        5.50        5.78      0.17 o
  -1   2  23        8.73        8.97      0.20 o
   0   2  23        0.66        0.77      0.13 o
   1   2  23        3.76        3.66      0.17 o
   2   2  23        3.30        3.37      0.17 o
   3   2  23        1.60        2.12      0.18 o
   4   2  23        2.28        2.70      0.16 o
   5   2  23        5.24        5.98      0.22 o
   6   2  23        1.69        1.74      0.18 o
   7   2  23        5.47        5.30      0.24 o
   8   2  23        1.31        1.64      0.20 o
   9   2  23        3.10        3.47      0.22 o
  10   2  23        3.54        3.37      0.23 o
  11   2  23        2.24        2.31      0.28 o
 -17   3  23        6.29        6.56      0.25 o
 -16   3  23        0.55        0.87      0.20 o
 -15   3  23        6.07        7.13      0.21 o
 -14   3  23        1.93        2.02      0.16 o
 -13   3  23        3.86        4.34      0.17 o
 -12   3  23        4.69        5.11      0.17 o
 -11   3  23       20.50       21.88      0.30 o
 -10   3  23        1.82        2.02      0.15 o
  -9   3  23       18.55       19.76      0.31 o
  -8   3  23       19.69       20.33      0.32 o
  -7   3  23        2.38        2.99      0.16 o
  -6   3  23       16.53       17.35      0.29 o
  -5   3  23        2.69        2.89      0.15 o
  -4   3  23        3.96        4.24      0.17 o
  -3   3  23       12.73       13.79      0.26 o
  -2   3  23       26.40       27.57      0.43 o
   0   3  23        8.24        8.97      0.26 o
   1   3  23        6.10        6.56      0.22 o
   2   3  23        2.01        2.89      0.17 o
   3   3  23        4.34        4.82      0.20 o
   4   3  23        7.73        7.71      0.25 o
   5   3  23        4.67        5.01      0.20 o
   6   3  23        8.35        8.48      0.24 o
   7   3  23        3.59        3.66      0.22 o
   8   3  23        1.48        2.12      0.20 o
  10   3  23        1.16        1.16      0.23 o
 -17   4  23        1.60        1.45      0.29 o
 -16   4  23        1.61        1.83      0.23 o
 -15   4  23        2.74        3.08      0.18 o
 -14   4  23       11.17       12.24      0.26 o
 -13   4  23       15.25       16.38      0.33 o
 -12   4  23       10.83       11.37      0.26 o
 -11   4  23        5.38        6.07      0.19 o
 -10   4  23       17.75       18.98      0.33 o
  -9   4  23        1.86        1.93      0.16 o
  -8   4  23       12.12       12.44      0.26 o
  -7   4  23        2.60        3.08      0.17 o
  -6   4  23        4.19        5.01      0.18 o
  -5   4  23       10.22       10.99      0.23 o
  -4   4  23        5.91        7.23      0.20 o
  -3   4  23       17.53       18.70      0.31 o
  -1   4  23       19.95       21.30      0.35 o
   0   4  23        2.42        2.89      0.17 o
   1   4  23        8.85        9.93      0.24 o
   2   4  23        0.44        0.77      0.17 o
   3   4  23        3.74        4.34      0.19 o
   4   4  23        4.14        4.34      0.21 o
   5   4  23        1.39        1.83      0.18 o
   6   4  23        5.25        5.59      0.24 o
   7   4  23        1.02        1.25      0.22 o
   8   4  23        2.88        2.99      0.29 o
   9   4  23        1.16        1.25      0.25 o
 -15   5  23        6.56        5.69      0.25 o
 -14   5  23        2.47        2.50      0.19 o
 -13   5  23        4.97        5.01      0.23 o
 -12   5  23        5.36        6.07      0.24 o
 -10   5  23        2.33        2.22      0.18 o
  -9   5  23        2.22        2.99      0.20 o
  -8   5  23        9.63       10.89      0.25 o
  -7   5  23       12.35       13.01      0.28 o
  -6   5  23        4.26        5.30      0.20 o
  -5   5  23        2.23        2.80      0.19 o
  -4   5  23        0.38        0.87      0.18 o
  -3   5  23        3.47        3.57      0.18 o
  -2   5  23        1.27        1.64      0.16 o
  -1   5  23        5.41        5.59      0.21 o
   0   5  23        3.48        3.76      0.20 o
   1   5  23        2.53        2.99      0.24 o
   2   5  23        2.80        3.18      0.22 o
   3   5  23        1.52        1.74      0.21 o
   4   5  23        0.07        0.48      0.19 o
   6   5  23        0.93        1.06      0.22 o
   7   5  23        0.87        1.35      0.26 o
   8   5  23        1.83        2.02      0.30 o
 -13   6  23        1.95        1.83      0.43 o
 -12   6  23        4.57        4.82      0.32 o
 -11   6  23        2.43        2.60      0.29 o
 -10   6  23        1.66        1.93      0.25 o
  -8   6  23        1.64        2.31      0.20 o
  -7   6  23        0.94        0.96      0.17 o
  -6   6  23        3.52        4.24      0.23 o
  -5   6  23        0.64        0.87      0.21 o
  -4   6  23        0.26        0.48      0.21 o
  -3   6  23        0.74        1.16      0.25 o
  -1   6  23        1.83        2.22      0.22 o
   0   6  23        2.72        2.89      0.26 o
   1   6  23        1.56        1.45      0.21 o
   3   6  23        2.53        2.99      0.29 o
   5   6  23        0.37        0.68      0.24 o
 -10   7  23        2.75        3.86      0.56 o
  -9   7  23        0.00        1.16      0.46 o
  -8   7  23        4.22        5.49      0.62 o
  -7   7  23        3.83        4.72      0.47 o
  -6   7  23        0.84        1.35      0.39 o
  -5   7  23        3.42        3.08      0.33 o
  -4   7  23        3.23        2.89      0.31 o
  -2   7  23        2.14        2.02      0.31 o
  -1   7  23        0.67        0.58      0.25 o
   0   7  23        0.28        0.68      0.30 o
   1   7  23        2.15        1.83      0.66 o
 -17   0  24       28.24       26.61      0.53 o
 -16   0  24       34.40       32.87      0.59 o
 -13   0  24        1.31        1.54      0.20 o
 -12   0  24       27.98       28.53      0.52 o
 -11   0  24        0.14        0.48      0.18 o
 -10   0  24        2.45        3.08      0.21 o
  -9   0  24        1.78        2.02      0.20 o
  -8   0  24        0.65        0.58      0.19 o
  -7   0  24       11.28       11.47      0.32 o
  -6   0  24        2.51        2.80      0.21 o
  -5   0  24        0.67        0.77      0.18 o
  -4   0  24        0.55        0.77      0.17 o
  -3   0  24        3.85        4.53      0.22 o
  -1   0  24        2.78        3.28      0.24 o
   0   0  24        1.33        1.35      0.21 o
   2   0  24        0.51        1.06      0.19 o
   3   0  24        1.17        1.25      0.20 o
   4   0  24       25.80       24.39      0.49 o
   5   0  24        9.68       10.22      0.31 o
   6   0  24        0.90        0.96      0.20 o
   7   0  24        1.94        2.12      0.27 o
   8   0  24        1.81        2.02      0.29 o
   9   0  24        1.17        1.54      0.37 o
  10   0  24        0.89        1.16      0.38 o
 -18   1  24        3.79        4.15      0.21 o
 -17   1  24        3.60        4.15      0.19 o
 -16   1  24       10.76       11.76      0.24 o
 -15   1  24        2.60        3.08      0.16 o
 -14   1  24        0.93        1.35      0.12 o
 -13   1  24       22.56       23.13      0.28 o
 -12   1  24       11.25       12.05      0.23 o
 -11   1  24        5.14        5.59      0.17 o
 -10   1  24        0.21        0.29      0.13 o
  -9   1  24       12.18       12.92      0.25 o
  -8   1  24        2.58        2.80      0.15 o
  -7   1  24        9.46       10.02      0.21 o
  -6   1  24        5.75        5.98      0.17 o
  -5   1  24        2.81        3.37      0.16 o
  -4   1  24        7.07        7.91      0.20 o
  -3   1  24       10.55       11.18      0.22 o
  -2   1  24        0.41        0.58      0.13 o
  -1   1  24       10.53       10.99      0.23 o
   0   1  24        4.16        4.72      0.17 o
   1   1  24       21.63       22.75      0.36 o
   2   1  24        1.21        1.25      0.15 o
   3   1  24       10.25       10.41      0.22 o
   4   1  24        5.45        5.59      0.19 o
   5   1  24        4.85        4.63      0.18 o
   6   1  24       15.81       14.84      0.28 o
   7   1  24        7.02        7.33      0.22 o
   8   1  24        1.73        2.31      0.20 o
   9   1  24        1.80        1.74      0.23 o
  10   1  24        0.63        0.87      0.25 o
 -18   2  24        5.08        5.49      0.26 o
 -17   2  24        4.03        4.82      0.23 o
 -16   2  24        0.35        0.68      0.18 o
 -15   2  24       12.08       12.72      0.24 o
 -14   2  24       21.89       21.01      0.30 o
 -13   2  24        2.64        3.37      0.16 o
 -12   2  24       20.86       21.11      0.29 o
 -11   2  24       10.61       11.18      0.23 o
 -10   2  24        9.01        9.54      0.20 o
  -9   2  24        1.06        1.45      0.13 o
  -8   2  24       11.67       12.24      0.22 o
  -7   2  24        5.40        5.98      0.18 o
  -6   2  24        9.08        9.83      0.21 o
  -5   2  24        2.14        2.60      0.15 o
  -3   2  24        3.55        4.24      0.17 o
[truncated: 26,461 more chars]
