# Supplementary material for: The advanced treatment of hydrogen bonding in quantum crystallography
Source: J Appl Crystallogr. 2021 Apr 16;54(Pt 3):718–29. doi: 10.1107/S1600576721001126 (PMC8202034; doi:10.1107/S1600576721001126)
Supplement: Supplementary file 5 [file j-54-00718-sup5.zip]

Archive with 24 entries (24 files):
- 8HQ_Gaussian-HAR_B3PW91_def2.cif
- 8HQ_Gaussian-HAR_B3PW91_def2.fcf
- 8HQ_Gaussian-HAR_B3PW91_def2.fco
- 8HQHMal_Gaussian-HAR.cif
- 8HQHMal_Gaussian-HAR.fcf
- 8HQHMal_Gaussian-HAR.fco
- 8HQHMal_HAR.cif
- 8HQHMal_HAR.fcf
- 8HQHMal_HAR.fco
- 8HQ_tonto_b3lyp_def2-TZVP.cif
- 8HQ_tonto_b3lyp_def2-TZVP.fcf
- 8HQ_tonto_b3lyp_def2-TZVP.fco
- MgHmal_Gaussian-HAR_B3PW91_def2.cif
- MgHmal_Gaussian-HAR_B3PW91_def2.fcf
- MgHmal_Gaussian-HAR_B3PW91_def2.fco
- MgHMal_Gaussian-HAR.cif
- MgHMal_Gaussian-HAR.fcf
- MgHMal_Gaussian-HAR.fco
- MgHMal_HAR.cif
- MgHMal_HAR.fcf
- MgHMal_HAR.fco
- Mg_Tonto_B3LYP_def2.cif
- Mg_Tonto_B3LYP_def2.fcf
- Mg_Tonto_B3LYP_def2.fco
