# Supplementary material for: The advanced treatment of hydrogen bonding in quantum crystallography
Source: J Appl Crystallogr. 2021 Apr 16;54(Pt 3):718–29. doi: 10.1107/S1600576721001126 (PMC8202034; doi:10.1107/S1600576721001126)
Supplement: Supplementary file 5 [file j-54-00718-sup5.zip › 8HQ_Gaussian-HAR_B3PW91_def2.fcf]

#\#CIF_2.0

# ========================
# Tonto generated CIF file
# ========================

# NOTE: This is an incomplete CIF file
# Manually edit it to pass checkCIF

data_8HQ_b3pw91_def2

_audit_creation_date                2020-9-8
_audit_creation_method              'Tonto 19.04.25 github v. 2b3dd9c'

# ============
# QCr software
# ============

_QCr_software                       'Tonto'
_QCr_software_version               '19.04.25 v. 2b3dd9c'
_QCr_software_platform              'Linux-4.15.0-43-generic'
_QCr_software_build_date            '2019-04-25 11:43'
_QCr_software_website               'https://github.com/dylan-jayatilaka/tonto'

# ================
# Diffraction data
# ================

_diffrn_radiation_type              synchrotron
_diffrn_radiation_wavelength        0.353070

_diffrn_measurement_device_type     IPDSC-Q
_diffrn_measurement_method          'phi or omega oscillation scans'

_diffrn_reflns_number               80044
_diffrn_reflns_theta_max            24.238717

# ===========
# Reflections
# ===========

_reflns_d_resolution_high           0.430008
_reflns_d_resolution_low            11.174650
_reflns_limit_h_max                 12
_reflns_limit_h_min                 -12
_reflns_limit_k_max                 22
_reflns_limit_k_min                 -22
_reflns_limit_l_max                 51
_reflns_limit_l_min                 -51
_reflns_number_gt                   12569
_reflns_number_total                12569
_reflns_threshold_expression        'F>0 & F/u(F)>4.0 & |F_calc|>10^-3'

_reflns_special_details
;
* Specify symmetry and Friedel pair averaging *

. Only.data reflections which satisfy the threshold expression
  are listed below, and only they are considered observed,
  thus the *_gt, *_all, & *_total data are always the same
;

loop_
    _refln_index_h
    _refln_index_k
    _refln_index_l
    _refln_index_group
    _refln_stl
    _refln_d_spacing
    _refln_A_calc
    _refln_B_calc
    _refln_phase_calc
    _refln_F_calc
    _refln_F_meas
    _refln_F_sigma
    _refln_delta_F_on_sigma
  -12   -5   -5  0  1.156847   0.432209     4.698812    -1.987608  337.071533    5.101903    5.252161  0.346073   -0.614023
  -12   -5   -1  0  1.151643   0.434162    -2.300329     2.169269  136.679584    3.161842    3.172626  0.573980   -0.026571
  -12   -4   -7  0  1.152281   0.433922     0.053947     3.286118   89.059487    3.286561    3.796408  0.572869   -1.258636
  -12   -4   -5  0  1.147057   0.435898    -3.303356     0.122641  177.873805    3.305632    3.961695  0.528915   -1.754181
  -12   -4   -4  0  1.145092   0.436646    -1.161321    -2.329660  243.504024    2.603072    2.508161  0.769860    0.174348
  -12   -4   -1  0  1.141809   0.437902    -2.550528     1.780045  145.088339    3.110265    3.581604  0.584580   -1.140260
  -12   -3   -9  0  1.151619   0.434172    -3.607266    -0.694916  190.904073    3.673592    3.810812  0.479042   -0.405096
  -12   -3   -3  0  1.135865   0.440193    -1.780986    -1.498224  220.071639    2.327356    2.607800  0.725673   -0.546538
  -12   -3   -1  0  1.134101   0.440878     1.366167     2.423893   60.593294    2.782385    2.778359  0.672467    0.008467
  -12   -2  -12  0  1.159839   0.431094     0.606370     2.340925   75.477840    2.418184    2.535240  0.761656   -0.217344
  -12   -2  -11  0  1.154866   0.432951     2.599661    -1.642967  327.707411    3.075318    3.211307  0.573670   -0.335239
  -12   -2   -3  0  1.130335   0.442347    -2.709823     0.009927  179.790114    2.709841    2.894941  0.757615   -0.345520
  -12   -2   -2  0  1.129228   0.442780     0.171653    -3.118640  273.150432    3.123360    3.336331  0.546984   -0.550630
  -12   -1  -12  0  1.156594   0.432304     2.381185    -1.179834  333.642423    2.657452    2.914349  0.640870   -0.566899
  -12   -1   -6  0  1.132984   0.441312    -2.840860     0.331611  173.342048    2.860149    2.513537  0.757237    0.647331
  -12   -1   -5  0  1.130552   0.442262     0.084895     2.822771   88.277339    2.824048    2.963252  0.748796   -0.262907
  -12   -1   -4  0  1.128558   0.443043     1.820939     4.050879   65.795277    4.441333    4.574571  0.461748   -0.408074
  -11  -10   -8  0  1.159320   0.431287     3.986306    -1.422164  340.365508    4.232397    4.128346  0.419822    0.350508
  -11  -10   -7  0  1.156078   0.432497    -0.878698    -4.091248  257.878435    4.184546    4.543046  0.383689   -1.321374
  -11  -10   -5  0  1.150871   0.434454    -3.562643    -0.389547  186.240062    3.583877    3.777643  0.460515   -0.595045
  -11  -10   -2  0  1.146295   0.436188     3.092437     0.296245    5.472038    3.106595    3.464064  0.521617   -0.969176
  -11   -9  -13  0  1.161448   0.430497    -1.079943     2.574230  112.759066    2.791583    2.957351  0.700999   -0.334425
  -11   -9  -12  0  1.156048   0.432508    -0.207709    -3.177728  266.260240    3.184510    3.811853  0.460344   -1.927250
  -11   -9  -11  0  1.151059   0.434383     0.543035     1.832809   73.496187    1.911564    2.310770  0.807221   -0.699391
  -11   -9   -9  0  1.142329   0.437702     0.439291    -3.102628  278.058762    3.133572    3.362998  0.521973   -0.621597
  -11   -9   -6  0  1.132428   0.441529     0.376662     4.388237   85.094070    4.404372    4.474987  0.388969   -0.256741
  -11   -9   -5  0  1.129994   0.442480     0.150208     3.065553   87.194831    3.069231    3.351291  0.605041   -0.659281
  -11   -9   -4  0  1.127999   0.443263     2.585897    -1.648200  327.487360    3.066501    3.329899  0.553908   -0.672496
  -11   -9   -2  0  1.125334   0.444313    -0.527134    -3.835314  262.174177    3.871370    3.769753  0.452448    0.317624
  -11   -9   -1  0  1.124667   0.444576     1.715141    -0.633708  339.721810    1.828468    3.132074  0.669370   -2.754199
  -11   -8  -14  0  1.148856   0.435216    -2.012732     2.363294  130.419834    3.104231    3.560816  0.522340   -1.236183
  -11   -8  -12  0  1.137473   0.439571     4.279566     3.748312   41.213910    5.688983    5.382299  0.421186    1.029752
  -11   -8   -8  0  1.119733   0.446535    -1.410217     2.208116  122.564404    2.620016    2.751509  0.653322   -0.284636
  -11   -8   -6  0  1.113458   0.449052     4.428091    -1.419173  342.229692    4.649951    4.732148  0.415330   -0.279883
  -11   -8   -5  0  1.110983   0.450052     2.451549    -1.882708  322.476942    3.091065    3.435640  0.577523   -0.843782
  -11   -8   -4  0  1.108954   0.450875     1.000702    -3.077845  288.010940    3.236439    3.656201  0.468547   -1.266965
  -11   -8   -3  0  1.107373   0.451519    -1.276305     2.292361  119.107508    2.623713    2.603077  0.690450    0.042270
  -11   -8   -2  0  1.106242   0.451980    -2.033875    -1.283526  212.254962    2.405012    2.916664  0.598365   -1.209271
  -11   -7  -18  0  1.160321   0.430915     1.710731     1.371985   38.729174    2.192930    2.543838  0.550392   -0.901646
  -11   -7  -17  0  1.152747   0.433746    -2.520846    -1.556416  211.691932    2.962616    3.026745  0.454058   -0.199738
  -11   -7  -16  0  1.145561   0.436468    -2.835841     2.571758  137.795850    3.828307    4.012377  0.372244   -0.699309
  -11   -7  -15  0  1.138768   0.439071    -0.356239     3.781342   95.381926    3.798085    3.677854  0.440434    0.386058
  -11   -7  -13  0  1.126395   0.443894     1.126107     3.025786   69.586237    3.228544    3.373723  0.612256   -0.335341
  -11   -7  -10  0  1.110959   0.450062    -0.814416    -4.326031  259.338321    4.402024    4.458990  0.387370   -0.207971
  -11   -7   -2  0  1.089119   0.459087    -3.269821    -0.981385  196.706294    3.413919    3.968603  0.423868   -1.850675
  -11   -6  -19  0  1.154246   0.433183    -0.542326    -3.167574  260.284490    3.213665    3.147500  0.442621    0.211404
  -11   -6  -18  0  1.146196   0.436226    -1.291497    -0.093206  184.127829    1.294855    2.253714  0.677647   -2.001086
  -11   -6  -17  0  1.138528   0.439163    -1.525669     1.741947  131.213223    2.315609    2.445002  0.610798   -0.299591
  -11   -6  -14  0  1.117899   0.447267     2.660017    -1.614147  328.749858    3.111457    3.453045  0.508210   -0.950548
  -11   -6  -12  0  1.106197   0.451999     2.364896    -0.939656  338.330349    2.544737    3.036044  0.580738   -1.196432
  -11   -6  -10  0  1.096198   0.456122    -0.703359    -2.335608  253.240544    2.439217    2.404067  0.761641    0.065267
  -11   -6   -2  0  1.074058   0.465524    -0.298147     2.499386   96.802561    2.517106    2.487818  0.833841    0.049673
  -11   -6   -1  0  1.073359   0.465827     1.293135     2.943756   66.285042    3.215260    4.197013  0.528668   -2.626239
  -11   -5  -21  0  1.159636   0.431170    -2.451474    -1.299026  207.918936    2.774382    2.686979  0.565006    0.218770
  -11   -5  -20  0  1.150754   0.434498     2.246426     0.032663    0.833023    2.246663    2.118418  0.700467    0.258922
  -11   -5  -19  0  1.142242   0.437736    -1.726250     2.269228  127.261030    2.851199    2.768626  0.542058    0.215431
  -11   -5  -16  0  1.119001   0.446827    -0.093318     2.746648   91.945896    2.748233    2.497693  0.664750    0.533008
  -11   -5  -12  0  1.093666   0.457178     2.580058    -1.758345  325.725032    3.122255    3.220688  0.625143   -0.222679
  -11   -5   -8  0  1.075204   0.465028    -2.047049     0.439421  167.884700    2.093681    2.488616  0.721142   -0.774497
  -11   -5   -6  0  1.068668   0.467872     1.909455    -0.277407  351.733863    1.929501    2.661146  0.775760   -1.333792
  -11   -5   -4  0  1.063974   0.469936    -3.053926    -1.967420  212.790709    3.632796    3.395774  0.506702    0.661533
  -11   -5   -3  0  1.062326   0.470665     3.007470     1.158705   21.070457    3.222960    3.083660  0.561410    0.350902
  -11   -5   -1  0  1.060440   0.471502    -0.792701    -2.095489  249.278914    2.240412    2.404892  0.739437   -0.314577
  -11   -4  -19  0  1.132325   0.441569    -1.991368     2.569016  127.780998    3.250444    3.770385  0.363199   -2.024528
  -11   -4  -17  0  1.116299   0.447909     1.533294     3.181939   64.271780    3.532099    3.535416  0.426131   -0.011009
  -11   -4  -14  0  1.095252   0.456516     3.091795     2.028529   33.268915    3.697855    3.660217  0.475746    0.111884
  -11   -4  -12  0  1.083305   0.461550    -0.522431    -1.411562  249.690061    1.505138    2.296812  0.809847   -1.382479
  -11   -4  -11  0  1.077979   0.463831    -0.336436    -1.943556  260.179220    1.972460    2.700684  0.655365   -1.571438
  -11   -4   -7  0  1.061132   0.471195    -1.475669    -3.318811  246.028260    3.632094    3.926667  0.434662   -0.958420
  -11   -4   -3  0  1.051657   0.475440     2.647298    -0.754123  344.099582    2.752615    2.907257  0.590694   -0.370238
  -11   -3  -23  0  1.161337   0.430538    -1.137142    -2.351875  244.196021    2.612357    2.448410  0.598932    0.387115
  -11   -3  -22  0  1.151599   0.434179     0.808495    -2.384461  288.730154    2.517800    2.690817  0.532855   -0.459193
  -11   -3  -16  0  1.100938   0.454158     1.026026     2.526677   67.899057    2.727055    2.815971  0.526466   -0.238850
  -11   -3  -14  0  1.087214   0.459891     2.405576     0.600731   14.021367    2.479450    2.933088  0.605417   -1.059667
  -11   -3  -13  0  1.080981   0.462543     1.914963     1.885172   44.550841    2.687183    2.549917  0.715440    0.271335
  -11   -3  -12  0  1.075178   0.465039     0.591179    -4.861627  276.933188    4.897439    4.952043  0.349770   -0.220781
  -11   -3  -11  0  1.069811   0.467372     3.023900    -1.007756  341.568642    3.187404    4.094647  0.418817   -3.063477
  -11   -3  -10  0  1.064887   0.469533    -0.900133    -1.596553  240.585793    1.832818    2.394801  0.758186   -1.048244
  -11   -3   -6  0  1.049739   0.476309    -2.997320     4.107267  126.120478    5.084640    5.217427  0.330780   -0.567714
  -11   -3   -5  0  1.047114   0.477503    -2.133463     7.782905  105.329455    8.070024    8.267935  0.247419   -1.131234
  -11   -3   -3  0  1.043283   0.479256    -1.274060     2.996875  113.031771    3.256453    3.542596  0.810988   -0.498980
  -11   -3   -2  0  1.042083   0.479808     0.531638    -3.060730  279.853772    3.106558    3.078119  0.557547    0.072136
  -11   -2  -23  0  1.155930   0.432552    -3.582031     2.382149  146.375009    4.301811    4.436228  0.354241   -0.536623
  -11   -2  -22  0  1.146146   0.436245    -2.894431    -0.241698  184.773381    2.904505    2.527712  0.627998    0.848514
  -11   -2  -21  0  1.136718   0.439863     0.908056    -3.319799  285.297789    3.441748    3.409309  0.439286    0.104434
  -11   -2  -20  0  1.127656   0.443398     2.748800    -0.727569  345.174575    2.843459    3.203137  0.468176   -1.086474
  -11   -2  -19  0  1.118967   0.446841     2.519954    -0.713040  344.200746    2.618892    2.620708  0.621551   -0.004132
  -11   -2  -16  0  1.095232   0.456524    -1.610288     0.683661  156.995940    1.749406    2.321227  0.609805   -1.326125
  -11   -2  -15  0  1.088126   0.459506     1.767996     2.104059   49.960382    2.748249    3.131820  0.529281   -1.024886
  -11   -2  -13  0  1.075170   0.465043    -3.332810    -0.533376  189.092392    3.375220    3.226477  0.541260    0.388639
  -11   -2  -11  0  1.063939   0.469952    -3.054482     0.684737  167.364644    3.130292    3.632016  0.547318   -1.296403
  -11   -2  -10  0  1.058988   0.472149    -4.345678     2.146779  153.710477    4.847017    4.566058  0.376539    1.055231
  -11   -2   -9  0  1.054488   0.474164    -3.033639    -2.140842  215.210661    3.712974    3.990650  0.496993   -0.790139
  -11   -2   -8  0  1.050446   0.475988    -4.355091    -0.172488  182.268075    4.358505    4.709779  0.364372   -1.363375
  -11   -2   -6  0  1.043754   0.479040     2.702609    -3.149806  310.630388    4.150346    4.223792  0.403209   -0.257601
  -11   -2   -5  0  1.041113   0.480255     3.990983    -0.463561  353.374657    4.017814    3.793060  0.453453    0.700957
  -11   -2   -4  0  1.038947   0.481256     4.670743     0.569018    6.945893    4.705276    4.839818  0.434297   -0.438110
  -11   -2   -3  0  1.037260   0.482039    -0.512773     6.354011   94.613807    6.374668    6.534448  0.263937   -0.856125
  -11   -2   -1  0  1.035328   0.482939     4.137106     0.537818    7.406829    4.171917    4.418833  0.437527   -0.798103
  -11   -1  -23  0  1.152673   0.433774     1.084263     2.151316   63.251894    2.409105    2.205280  0.680075    0.423855
  -11   -1  -22  0  1.142861   0.437498    -1.332434     4.353543  107.017118    4.552880    4.458010  0.405469    0.330892
  -11   -1  -19  0  1.115603   0.448188    -0.159271    -2.866907  266.820210    2.871327    3.294420  0.512916   -1.166553
  -11   -1  -18  0  1.107272   0.451560     1.602301    -1.845363  310.967286    2.443918    2.683726  0.518220   -0.654433
  -11   -1  -17  0  1.099333   0.454821     0.105664    -2.626038  272.304160    2.628163    2.398114  0.596560    0.545356
  -11   -1  -16  0  1.091795   0.457962    -4.149546    -4.136922  224.912707    5.859424    5.260016  0.277685    3.052707
  -11   -1  -15  0  1.084666   0.460971     0.934854     5.630486   80.572927    5.707567    5.608985  0.296109    0.470825
  -11   -1  -12  0  1.065814   0.469125    -2.798907    -0.929731  198.375279    2.949285    2.819071  0.629441    0.292563
  -11   -1  -10  0  1.055432   0.473740     2.167715    -1.744011  321.181974    2.782186    2.673351  0.674197    0.228296
  -11   -1   -8  0  1.046861   0.477618     4.421656     4.654494   46.469532    6.419918    6.515830  0.306328   -0.442793
  -11   -1   -3  0  1.033630   0.483732     0.703477     6.162978   83.488117    6.202998    6.302311  0.271020   -0.518227
  -11   -1   -2  0  1.032418   0.484300    -2.480814     2.060356  140.289826    3.224826    2.714175  0.761206    0.948718
  -11   -1   -1  0  1.031691   0.484641     1.972431     2.889628   55.682946    3.498633    3.456262  0.765610    0.078266
  -10  -13   -8  0  1.154443   0.433109     0.930043     1.750561   62.019064    1.982282    2.253185  0.775987   -0.493713
  -10  -13   -6  0  1.148357   0.435405     0.076585    -3.153179  271.391333    3.154109    3.619753  0.452087   -1.456623
  -10  -13   -4  0  1.143990   0.437067    -1.705931    -2.754599  238.229952    3.240065    3.753605  0.435148   -1.668986
  -10  -13   -2  0  1.141362   0.438073    -2.887611    -2.060405  215.509098    3.547332    3.425688  0.480061    0.358351
  -10  -13   -1  0  1.140704   0.438326     1.206901    -2.629999  294.650299    2.893701    2.644835  0.796870    0.441665
  -10  -12  -14  0  1.155921   0.432556    -2.140593     3.686111  120.144531    4.262576    4.170824  0.413049    0.314143
  -10  -12  -13  0  1.150060   0.434760     1.984800    -4.391705  294.320249    4.819388    4.864935  0.435353   -0.147955
  -10  -12  -12  0  1.144607   0.436831     4.422220     0.338311    4.374753    4.435142    4.782966  0.390293   -1.260330
  -10  -12  -11  0  1.139568   0.438763    -2.719219     0.859391  162.461203    2.851790    2.541183  0.783026    0.560982
  -10  -12  -10  0  1.134947   0.440549     1.673640    -3.793914  293.804096    4.146668    4.204479  0.509935   -0.160329
  -10  -12   -9  0  1.130749   0.442185     3.447217     1.963851   29.669808    3.967369    4.095713  0.430385   -0.421730
  -10  -12   -8  0  1.126981   0.443663     2.469955    -4.618764  298.136330    5.237715    5.218188  0.318463    0.086717
  -10  -12   -7  0  1.123645   0.444980    -1.031670    -3.061755  251.378563    3.230896    3.672128  0.679408   -0.918442
  -10  -12   -6  0  1.120746   0.446131    -3.757902    -0.989718  194.754914    3.886048    4.201173  0.388354   -1.147547
  -10  -12   -5  0  1.118287   0.447112     2.704645     3.401328   51.509220    4.345589    4.724339  0.347620   -1.540858
  -10  -12   -4  0  1.116271   0.447920    -0.711189     2.536639  105.661723    2.634450    3.127634  0.529677   -1.316780
  -10  -12   -1  0  1.112903   0.449275     0.777116    -2.067628  290.598692    2.208845    2.564975  0.658682   -0.764623
  -10  -11  -18  0  1.158696   0.431519    -0.136112    -2.265941  266.562448    2.270025    2.133544  0.639956    0.301604
  -10  -11  -17  0  1.151112   0.434362    -2.541514    -1.231839  205.858878    2.824309    3.019917  0.604198   -0.457850
  -10  -11  -16  0  1.143916   0.437095     2.268615     0.154620    3.899038    2.273878    2.374992  0.554217   -0.258014
  -10  -11  -15  0  1.137113   0.439710    -2.175572     3.266080  123.668027    3.924333    4.035956  0.311335   -0.507036
  -10  -11  -13  0  1.124722   0.444554     1.009173     2.927076   70.977257    3.096160    2.503567  0.639199    1.311100
  -10  -11  -12  0  1.119145   0.446770    -1.875555     1.341002  144.435631    2.305644    2.417570  0.723573   -0.218758
  -10  -11  -11  0  1.113990   0.448837     1.542015    -2.396728  302.756554    2.849932    2.658161  0.750880    0.361183
  -10  -11  -10  0  1.109263   0.450750     5.518912     2.244993   22.135593    5.958052    6.079014  0.314121   -0.544586
  -10  -11   -8  0  1.101111   0.454087    -4.259923     0.268581  176.392366    4.268381    4.245355  0.386578    0.084239
  -10  -11   -7  0  1.097696   0.455499     2.197569     2.920965   53.044269    3.655317    3.772806  0.541808   -0.306664
  -10  -11   -5  0  1.092211   0.457787     4.942228     0.030070    0.348603    4.942319    4.894711  0.333567    0.201842
  -10  -11   -4  0  1.090147   0.458654     2.174288    -2.805452  307.776484    3.549379    3.176128  0.633493    0.833249
  -10  -11   -3  0  1.088539   0.459331     1.570062    -5.499860  285.932621    5.719576    6.359751  0.316036   -2.864685
  -10  -11   -2  0  1.087389   0.459817    -1.916307     1.449203  142.901688    2.402586    2.735302  0.610111   -0.771221
  -10  -10  -16  0  1.120676   0.446159    -2.684947     1.393410  152.571986    3.024985    3.223769  0.392940   -0.715433
  -10  -10  -14  0  1.107196   0.451591     1.773191     4.723845   69.425356    5.045683    4.758668  0.579470    0.700470
  -10  -10  -13  0  1.101077   0.454101    -1.324542     6.040765  102.367365    6.184275    6.581968  0.257588   -2.183419
  -10  -10  -12  0  1.095380   0.456463    -3.635494    -0.653898  190.196480    3.693833    4.305710  0.399743   -2.164703
  -10  -10  -11  0  1.090113   0.458668     3.175910    -0.609172  349.141954    3.233805    3.229183  0.513621    0.012727
  -10  -10  -10  0  1.085281   0.460710    -0.006499    -2.900590  269.871631    2.900597    4.145524  0.516547   -3.408383
  -10  -10   -8  0  1.076948   0.464275    -0.208863    -2.626587  265.453471    2.634878    2.709490  0.718667   -0.146823
  -10  -10   -7  0  1.073457   0.465785     3.534242     5.674158   58.082614    6.684829    7.138224  0.290477   -2.207398
  -10  -10   -6  0  1.070422   0.467106     4.748530    -3.027320  327.481354    5.631448    6.038191  0.272124   -2.113816
  -10  -10   -5  0  1.067847   0.468232    -1.305987    -3.491317  249.490822    3.727586    3.984477  0.408504   -0.889341
  -10  -10   -3  0  1.064091   0.469885    -1.639627    -3.406906  244.300086    3.780924    4.442667  0.634467   -1.475011
  -10  -10   -1  0  1.062207   0.470718    -3.145963    -1.224597  201.268971    3.375903    3.672236  0.540793   -0.774934
  -10   -9  -23  0  1.159714   0.431141    -2.703353     1.024304  159.248228    2.890902    2.866690  0.472287    0.072500
  -10   -9  -22  0  1.149963   0.434797     0.596065    -2.976834  281.322844    3.035924    3.202889  0.441520   -0.534797
  -10   -9  -21  0  1.140567   0.438379    -2.758897     0.462764  170.478118    2.797439    2.802404  0.547723   -0.012820
  -10   -9  -20  0  1.131535   0.441878     2.419651    -1.095285  335.645534    2.656004    2.971680  0.436842   -1.021957
  -10   -9  -18  0  1.114600   0.448591    -2.348879    -1.031818  203.714966    2.565517    2.162193  0.708019    0.805609
  -10   -9  -17  0  1.106714   0.451788    -0.678272     1.799320  110.654454    1.922916    2.137076  0.630965   -0.480009
  -10   -9  -16  0  1.099226   0.454865    -3.363461     0.725783  167.823157    3.440877    3.172751  0.403952    0.938693
  -10   -9  -15  0  1.092146   0.457814     2.048237     2.535194   51.064519    3.259216    3.433444  0.365668   -0.673825
  -10   -9  -13  0  1.079238   0.463290     4.256845    -1.100547  345.504391    4.396810    4.883261  0.308584   -2.229368
  -10   -9  -12  0  1.073425   0.465799     3.537477     3.044111   40.713044    4.666943    4.919710  0.382553   -0.934424
  -10   -9  -11  0  1.068049   0.468143    -1.503235    -3.185618  244.738224    3.522482    4.154516  0.442637   -2.019333
  -10   -9   -9  0  1.058636   0.472306    -1.755694    -2.771770  237.649024    3.281031    3.261599  0.503627    0.054566
  -10   -9   -7  0  1.051044   0.475718    -2.165636     1.342496  148.204888    2.547994    2.913668  0.566764   -0.912444
  -10   -9   -6  0  1.047944   0.477125    -0.770062     2.102306  110.117481    2.238903    3.464179  0.536679   -3.228753
  -10   -9   -5  0  1.045314   0.478325     3.608019    -1.451189  338.089412    3.888926    3.738981  0.428826    0.494499
  -10   -9   -4  0  1.043157   0.479314    -2.433216     0.816180  161.456876    2.566455    2.737478  0.602727   -0.401282
  -10   -9   -3  0  1.041476   0.480088     1.449450     0.459982   17.606785    1.520687    2.857258  0.710516   -2.660316
  -10   -9   -1  0  1.039552   0.480976    -1.870357     2.371954  128.256831    3.020663    3.326917  0.484283   -0.894332
  -10   -8  -25  0  1.162060   0.430271     0.794390    -2.485235  287.726158    2.609109    2.844027  0.516643   -0.643045
  -10   -8  -24  0  1.151459   0.434232     2.320219    -3.037964  307.370473    3.822648    3.668883  0.424914    0.511766
  -10   -8  -23  0  1.141198   0.438136    -2.007561     3.891166  117.290474    4.378524    4.616899  0.287864   -1.171087
  -10   -8  -22  0  1.131287   0.441974    -0.295221    -2.321128  262.751536    2.339827    2.540871  0.534233   -0.532201
  -10   -8  -20  0  1.112550   0.449418    -1.811338    -1.539753  220.366661    2.377349    2.567605  0.521839   -0.515604
  -10   -8  -19  0  1.103743   0.453004    -2.705854     0.649211  166.508141    2.782646    2.913259  0.479876   -0.384922
  -10   -8  -17  0  1.087295   0.459857     1.154337     2.179411   62.091819    2.466237    2.109968  0.643642    0.782796
  -10   -8  -16  0  1.079673   0.463103     2.634675    -1.476547  330.732487    3.020216    2.900148  0.478387    0.354949
  -10   -8  -15  0  1.072464   0.466216     1.369571    -1.654094  309.624384    2.147499    2.618132  0.489313   -1.360222
  -10   -8  -14  0  1.065675   0.469186    -2.855215     0.356345  172.885978    2.877366    2.873606  0.651907    0.008155
  -10   -8  -13  0  1.059316   0.472003     3.312322    -0.088443  358.470499    3.313503    3.448328  0.438655   -0.434673
  -10   -8   -9  0  1.038319   0.481548    -2.346633     1.743897  143.382154    2.923673    3.120900  0.527093   -0.529168
  -10   -8   -7  0  1.030577   0.485165    -2.222650    -1.665076  216.838360    2.777166    2.827788  0.590603   -0.121217
  -10   -8   -6  0  1.027415   0.486658    -2.481506     4.438771  119.207476    5.085328    5.509724  0.294240   -2.039786
  -10   -8   -5  0  1.024733   0.487932    -0.821832    -4.177817  258.871249    4.257882    4.410379  0.366307   -0.588751
  -10   -8   -4  0  1.022532   0.488982     3.479462     2.540557   36.135349    4.308257    4.280743  0.427585    0.091003
  -10   -8   -3  0  1.020818   0.489803    -3.511621     1.795716  152.916439    3.944119    4.209858  0.376239   -0.998865
  -10   -7  -26  0  1.156856   0.432206     1.558619    -1.905664  309.279322    2.461879    3.025433  0.511385   -1.558487
  -10   -7  -25  0  1.145771   0.436387    -2.213057    -1.211883  208.705374    2.523150    2.336399  0.699566    0.377528
  -10   -7  -24  0  1.135018   0.440522     2.741285     0.309127    6.433909    2.758660    3.077861  0.518470   -0.870677
  -10   -7  -23  0  1.124607   0.444600    -4.003440     0.861266  167.858925    4.095035    4.264203  0.331840   -0.720948
  -10   -7  -21  0  1.104852   0.452549    -1.638480     1.613518  135.439790    2.299578    2.968472  0.522144   -1.811685
  -10   -7  -20  0  1.095526   0.456402    -5.479085     0.660909  173.121982    5.518802    5.730957  0.409563   -0.732566
  -10   -7  -19  0  1.086580   0.460159     0.393606    -2.302233  279.701896    2.335637    2.443703  0.587566   -0.260103
  -10   -7  -18  0  1.078025   0.463811     1.159014     2.719442   66.916524    2.956126    2.697154  0.522222    0.701313
  -10   -7  -17  0  1.069869   0.467347    -2.639069     0.757458  163.985621    2.745620    3.247449  0.391508   -1.812718
  -10   -7  -15  0  1.054792   0.474027     2.208754     1.279339   30.079978    2.552510    2.229450  0.664941    0.687091
  -10   -7  -13  0  1.041421   0.480113     2.684924     1.404603   27.616056    3.030136    3.614704  0.527337   -1.567696
  -10   -7  -12  0  1.035396   0.482907     2.034949    -1.595162  321.907701    2.585645    2.382002  0.667387    0.431526
  -10   -7   -7  0  1.012175   0.493986     1.756433    -0.630198  340.262312    1.866067    2.309739  0.745200   -0.841985
  -10   -7   -6  0  1.008955   0.495562    -2.710052     0.119006  177.485601    2.712664    2.426748  0.701724    0.576217
  -10   -7   -5  0  1.006223   0.496908     2.360305    -1.996187  319.777708    3.091246    3.355553  0.484711   -0.771152
  -10   -7   -4  0  1.003982   0.498017     2.805966     2.198470   38.078645    3.564648    3.848030  0.699145   -0.573218
  -10   -7   -2  0  1.000987   0.499507     3.035504    -0.345158  353.512924    3.055064    3.410706  0.543002   -0.926245
  -10   -7   -1  0  1.000236   0.499882    -1.940020     2.940579  123.414468    3.522880    3.526534  0.453849   -0.011387
  -10   -6  -26  0  1.142689   0.437565    -2.697433    -1.417010  207.713746    3.046976    2.721770  0.510097    0.901613
  -10   -6  -25  0  1.131464   0.441905    -1.943350     1.127716  149.873622    2.246854    2.523783  0.633780   -0.617937
  -10   -6  -24  0  1.120574   0.446200    -2.999155    -1.858912  211.791131    3.528524    3.531372  0.407928   -0.009871
  -10   -6  -23  0  1.110028   0.450439     2.632432    -0.911111  340.908758    2.785646    2.395464  0.576666    0.956881
  -10   -6  -22  0  1.099836   0.454613     1.297299    -1.749171  306.563030    2.177748    2.425767  0.563585   -0.622358
  -10   -6  -20  0  1.080554   0.462726    -1.440239     2.157423  123.726036    2.593985    2.906028  0.506040   -0.872056
  -10   -6  -19  0  1.071483   0.466643    -2.704821     1.813177  146.164068    3.256328    3.721207  0.347797   -1.890295
  -10   -6  -18  0  1.062807   0.470452     1.164845     3.519972   71.689355    3.707704    3.725153  0.393769   -0.062666
  -10   -6  -17  0  1.054533   0.474143    -1.170313     1.963780  120.792797    2.286058    2.354847  0.605571   -0.160645
  -10   -6  -16  0  1.046673   0.477704     0.708738     2.023767   70.699369    2.144282    2.221780  0.648037   -0.169124
  -10   -6  -15  0  1.039234   0.481124     2.114644     3.993140   62.095687    4.518505    4.693397  0.269481   -0.917822
  -10   -6  -14  0  1.032227   0.484390     1.479025    -0.638446  336.651758    1.610940    2.215338  0.739984   -1.155089
  -10   -6  -13  0  1.025660   0.487491    -0.083928    -2.470684  268.054443    2.472109    2.406542  0.658356    0.140843
  -10   -6  -11  0  1.013881   0.493155    -1.936190    -4.532955  246.870902    4.929149    5.031179  0.372659   -0.387197
  -10   -6  -10  0  1.008684   0.495695    -2.276329    -1.946197  220.529513    2.994888    3.512773  0.623457   -1.174739
  -10   -6   -9  0  1.003959   0.498028     2.271725    -1.192197  332.309591    2.565554    2.582252  0.645905   -0.036560
  -10   -6   -8  0  0.999713   0.500144     0.410695    -2.353049  279.900524    2.388620    2.833539  0.582932   -1.079388
  -10   -6   -5  0  0.989902   0.505101    -2.770011     3.996223  124.728043    4.862382    4.822972  0.340624    0.163623
  -10   -6   -4  0  0.987624   0.506266    -2.797032    -0.596880  192.046099    2.860010    3.000133  0.617816   -0.320750
  -10   -6   -2  0  0.984579   0.507831     3.136392    -2.785368  318.392345    4.194667    4.633723  0.410651   -1.512036
  -10   -5  -28  0  1.154221   0.433193    -1.190454    -2.341212  243.047673    2.626491    2.926448  0.497219   -0.853152
  -10   -5  -24  0  1.108205   0.451180     1.801129     0.097158    3.087719    1.803748    2.522209  0.597400   -1.700798
  -10   -5  -23  0  1.097541   0.455564    -1.958139    -1.777233  222.227313    2.644403    2.661295  0.509596   -0.046880
  -10   -5  -16  0  1.033420   0.483831    -2.841424    -1.331585  205.109342    3.137963    2.665320  0.530451    1.260093
  -10   -5  -15  0  1.025885   0.487384     2.211821     2.948705   53.126467    3.686057    3.708169  0.341651   -0.091528
  -10   -5  -13  0  1.012132   0.494007     5.098737    -3.163153  328.185370    6.000221    6.149399  0.267894   -0.787512
  -10   -5  -10  0  0.994925   0.502550     4.091140    -0.534973  352.550056    4.125970    4.162440  0.387890   -0.132966
  -10   -5   -9  0  0.990135   0.504982    -4.454510     1.712705  158.968859    4.772423    4.809289  0.336115   -0.155116
  -10   -5   -8  0  0.985829   0.507187    -3.559995    -0.314039  185.041205    3.573820    3.824227  0.478648   -0.739852
  -10   -5   -7  0  0.982014   0.509158    -3.572299     1.015620  164.129324    3.713866    3.915732  0.408661   -0.698579
  -10   -5   -6  0  0.978695   0.510884    -3.174647     1.933498  148.656773    3.717096    3.978794  0.494593   -0.748285
  -10   -5   -5  0  0.975878   0.512359     3.550857     3.867212   47.441988    5.250134    4.789022  0.335515    1.943614
  -10   -5   -4  0  0.973568   0.513575     0.178285     2.938319   86.527786    2.943723    2.977553  0.544718   -0.087830
  -10   -5   -3  0  0.971767   0.514527     0.974356    -2.509136  291.222344    2.691678    2.570386  0.643954    0.266375
  -10   -5   -2  0  0.970478   0.515210     2.159071     2.696782   51.318871    3.454594    3.459018  0.459502   -0.013616
  -10   -4  -27  0  1.132317   0.441572     0.711087    -2.387672  286.584371    2.491309    2.570386  0.541903   -0.206369
  -10   -4  -25  0  1.109094   0.450818    -0.626279    -5.863138  263.902996    5.896492    6.100267  0.260150   -1.107750
  -10   -4  -24  0  1.097982   0.455381    -2.324905    -2.150542  222.768887    3.167020    2.988466  0.452366    0.558207
  -10   -4  -22  0  1.076809   0.464335     1.162858     1.368142   49.636987    1.795564    2.350966  0.585551   -1.341399
  -10   -4  -20  0  1.057107   0.472989     3.215911    -1.993004  328.212161    3.783404    3.528110  0.397433    0.908432
  -10   -4  -19  0  1.047833   0.477175     3.998112     0.334144    4.777424    4.012051    4.213440  0.306497   -0.929232
  -10   -4  -18  0  1.038959   0.481251    -1.513234    -3.301303  245.374475    3.631595    3.510060  0.423375    0.405967
  -10   -4  -15  0  1.014833   0.492692    -2.677957    -0.640427  193.449551    2.753471    2.773640  0.466601   -0.061129
  -10   -4  -14  0  1.007656   0.496201     4.273716     2.006547   25.150468    4.721322    4.651594  0.421594    0.233898
  -10   -4  -13  0  1.000928   0.499536    -3.372010     2.584442  142.532016    4.248504    4.111483  0.397586    0.487387
  -10   -4  -12  0  0.994658   0.502685    -4.685187     0.546603  173.345597    4.716965    4.435422  0.365052    1.090698
  -10   -4  -11  0  0.988854   0.505636    -1.929626     0.882841  155.415000    2.121996    3.130933  0.520499   -2.741314
  -10   -4  -10  0  0.983525   0.508375    -3.139146    -0.417295  187.572095    3.166761    3.713304  0.433209   -1.784194
  -10   -4   -7  0  0.970462   0.515219     2.626001     4.283429   58.489185    5.024306    5.104347  0.330391   -0.342610
  -10   -4   -6  0  0.967103   0.517008     3.566959     2.631061   36.413231    4.432345    4.501611  0.355528   -0.275526
  -10   -4   -5  0  0.964253   0.518536     1.101689    -3.627648  286.893130    3.791246    3.665744  0.660013    0.268913
  -10   -4   -4  0  0.961914   0.519797    -3.514204     2.898363  140.485670    4.555232    4.815971  0.329374   -1.119517
  -10   -4   -2  0  0.958787   0.521492     0.930220     4.621309   78.619054    4.714001    4.690605  0.337383    0.098069
  -10   -4   -1  0  0.958004   0.521919    -2.281396    -1.557206  214.316158    2.762183    2.648735  0.623069    0.257500
  -10   -3  -30  0  1.161975   0.430302    -2.992624     0.396530  172.452135    3.018780    3.330138  0.517529   -0.850823
  -10   -3  -29  0  1.149198   0.435086     5.088339    -0.583080  353.462909    5.121638    5.109866  0.323458    0.051469
  -10   -3  -28  0  1.136718   0.439863     2.782803     1.374068   26.278833    3.103556    3.525746  0.502751   -1.187600
  -10   -3  -27  0  1.124544   0.444625     5.079797     1.647831   17.972503    5.340382    4.995862  0.296152    1.645186
  -10   -3  -23  0  1.079119   0.463341    -2.715189     4.211695  122.809006    5.011051    4.659695  0.299726    1.657820
  -10   -3  -18  0  1.030482   0.485210    -1.924729    -2.458753  231.945907    3.122506    3.040617  0.429319    0.269751
  -10   -3  -17  0  1.021947   0.489262    -2.472775    -5.084960  244.066718    5.654329    5.826723  0.237274   -1.027513
  -10   -3  -16  0  1.013833   0.493178    -3.198489     2.986321  136.964747    4.375894    4.619822  0.292379   -1.179862
  -10   -3  -15  0  1.006152   0.496943     1.085383    -2.541248  293.127634    2.763331    2.838578  0.450531   -0.236200
  -10   -3  -12  0  0.985800   0.507202     2.820361    -1.806583  327.358399    3.349354    3.654029  0.443574   -0.971370
  -10   -3  -11  0  0.979944   0.510233    -2.965986     2.063657  145.170791    3.613275    3.836561  0.480974   -0.656530
  -10   -3  -10  0  0.974566   0.513049    -5.308711    -0.034300  180.370183    5.308822    5.457234  0.296755   -0.707273
  -10   -3   -7  0  0.961381   0.520085     3.568154     1.796227   26.720916    3.994766    3.779639  0.460736    0.660325
  -10   -3   -5  0  0.955113   0.523498     3.238120    -1.499032  335.159025    3.568265    4.136224  0.380497   -2.110960
  -10   -3   -3  0  0.950911   0.525811     2.280808    -0.510953  347.372920    2.337340    2.877748  0.559578   -1.365767
  -10   -3   -2  0  0.949595   0.526540     1.973253     3.482993   60.466733    4.003119    3.905072  0.403813    0.343375
  -10   -2  -29  0  1.143733   0.437165    -4.384114     3.648324  140.233823    5.703571    5.859065  0.281822   -0.780289
  -10   -2  -25  0  1.095452   0.456432     3.015201    -0.272974  354.826959    3.027533    2.380668  0.642088    1.424734
  -10   -2  -24  0  1.084201   0.461169     2.852354    -3.199105  311.720510    4.286046    4.351020  0.329888   -0.278538
  -10   -2  -23  0  1.073297   0.465854     1.687348     2.694500   57.944411    3.179225    3.375606  0.395973   -0.701370
  -10   -2  -22  0  1.062753   0.470476    -2.159266    -0.137362  183.639971    2.163630    2.174460  0.646604   -0.023687
  -10   -2  -21  0  1.052579   0.475024     3.098143     0.405839    7.462924    3.124611    2.737188  0.490779    1.116387
  -10   -2  -18  0  1.024384   0.488098    -2.741185     0.456563  170.543793    2.778947    2.694356  0.493516    0.242402
  -10   -2  -17  0  1.015798   0.492224     2.003663     3.887954   62.735614    4.373883    4.484292  0.417388   -0.374096
  -10   -2  -16  0  1.007635   0.496212     5.959691     0.306217    2.941348    5.967553    5.886376  0.236075    0.486291
  -10   -2  -15  0  0.999906   0.500047     0.686679    -2.741322  284.062769    2.826017    2.859896  0.488263   -0.098128
  -10   -2  -14  0  0.992621   0.503717    -0.785389    -5.291415  261.557400    5.349384    5.264920  0.382528    0.312264
  -10   -2  -13  0  0.985791   0.507207     0.231642    -7.445797  271.781923    7.449399    7.581147  0.221575   -0.840888
  -10   -2  -11  0  0.973529   0.513595    -0.647153    -3.236376  258.692149    3.300445    3.416985  0.471939   -0.349226
  -10   -2  -10  0  0.968116   0.516467    -2.150954     1.646373  142.569005    2.708717    2.357206  0.728077    0.682772
  -10   -2   -9  0  0.963192   0.519107    -6.256807     1.506115  166.465476    6.435528    6.692208  0.245214   -1.480339
  -10   -2   -8  0  0.958765   0.521504     3.727807     3.884612   46.180045    5.383935    5.654594  0.338909   -1.129419
  -10   -2   -7  0  0.954842   0.523647    -3.150779     1.196391  159.207582    3.370276    3.551997  0.453574   -0.566595
  -10   -2   -6  0  0.951428   0.525526     0.164624     5.148058   88.168425    5.150690    5.419859  0.329994   -1.153547
  -10   -2   -5  0  0.948531   0.527131     2.282216     2.798764   50.804921    3.611314    2.995101  0.642599    1.356146
  -10   -2   -4  0  0.946153   0.528456     3.529039    -1.259522  340.358406    3.747067    3.922317  0.403596   -0.614079
  -10   -2   -3  0  0.944300   0.529493     1.406607     3.611356   68.719308    3.875620    3.916847  0.400340   -0.145636
  -10   -2   -2  0  0.942974   0.530237    -5.762245    -0.294419  182.924950    5.769762    5.892713  0.311075   -0.558958
  -10   -2   -1  0  0.942177   0.530686     3.114867    -1.735364  330.876807    3.565653    3.519548  0.450979    0.144582
  -10   -1  -27  0  1.115594   0.448192     2.000749     3.218508   58.133319    3.789695    4.231680  0.323169   -1.934161
  -10   -1  -25  0  1.092015   0.457869    -1.081742     2.566034  112.858429    2.784726    2.602924  0.531447    0.483785
  -10   -1  -24  0  1.080728   0.462651     4.843121     1.047725   12.206844    4.955154    4.885700  0.311069    0.315758
  -10   -1  -22  0  1.059210   0.472050     5.433065    -1.831983  341.366339    5.733617    5.537969  0.262096    1.055676
  -10   -1  -21  0  1.049001   0.476644     4.164030     3.386533   39.120861    5.367285    5.441498  0.247160   -0.424635
  -10   -1  -20  0  1.039174   0.481151    -4.812378     0.533452  173.674588    4.841854    4.726775  0.309083    0.526545
  -10   -1  -19  0  1.029739   0.485560     3.268140    -2.981088  317.629976    4.423531    4.507076  0.289862   -0.407606
  -10   -1  -18  0  1.020708   0.489856     2.406341     3.278813   53.724826    4.067074    4.050978  0.318472    0.071478
  -10   -1  -17  0  1.012090   0.494027     2.572721    -1.799011  325.036284    3.139321    2.745732  0.512271    1.086571
  -10   -1  -16  0  1.003897   0.498059    -1.770091    -1.583932  221.823174    2.375303    2.411651  0.677175   -0.075910
  -10   -1  -15  0  0.996139   0.501938    -0.757883    -3.038284  255.993717    3.131383    3.337640  0.454536   -0.641734
  -10   -1  -14  0  0.988827   0.505650    -4.741517     1.184781  165.970561    4.887299    4.637405  0.448910    0.787248
  -10   -1  -13  0  0.981970   0.509181     1.618934     3.615444   65.877980    3.961361    3.408144  0.481891    1.623535
  -10   -1  -12  0  0.975578   0.512517    -1.171238     1.905976  121.571077    2.237084    2.556603  0.661052   -0.683560
  -10   -1  -11  0  0.969660   0.515645    -1.103044    -4.968848  257.483764    5.089809    5.722777  0.393456   -2.275099
  -10   -1   -9  0  0.959281   0.521224    -8.301808    -1.674332  191.402610    8.468967    8.181291  0.238740    1.704092
  -10   -1   -8  0  0.954836   0.523650    -2.400272    -2.041958  220.388465    3.151333    3.202517  0.509153   -0.142168
  -10   -1   -7  0  0.950896   0.525820    -1.465224     4.696517  107.326926    4.919772    5.166271  0.311813   -1.117986
  -10   -1   -6  0  0.947469   0.527722    -4.221586    -3.725606  221.428836    5.630447    5.600769  0.287609    0.145931
  -10   -1   -5  0  0.944559   0.529348     2.001508     0.079851    2.284633    2.003100    2.526455  0.667739   -1.108421
  -10   -1   -4  0  0.942172   0.530689     2.486919    -1.964422  321.694730    3.169183    3.062862  0.609481    0.246701
  -10   -1   -2  0  0.938979   0.532493     8.403018    -4.759575  330.472237    9.657343    9.498170  0.181634    1.239331
   -9  -15  -11  0  1.155399   0.432751     1.254502    -2.436613  297.241897    2.740594    2.801129  0.516522   -0.165741
   -9  -15  -10  0  1.150841   0.434465    -2.261298     1.901136  139.945298    2.954283    3.081213  0.581848   -0.308511
   -9  -15   -7  0  1.139697   0.438713     2.318655    -2.648363  311.202304    3.519941    4.090670  0.375192   -2.151249
   -9  -15   -6  0  1.136839   0.439816    -1.121087    -1.584571  234.720519    1.941056    2.506736  0.635210   -1.259414
   -9  -15   -5  0  1.134415   0.440756    -2.936631    -1.666584  209.575583    3.376582    3.556353  0.503206   -0.505231
   -9  -14  -17  0  1.160325   0.430914    -2.191237    -0.698748  197.686598    2.299949    2.280854  0.598552    0.045116
   -9  -14  -15  0  1.146439   0.436133    -2.769781     1.224699  156.146689    3.028461    3.208833  0.365343   -0.698206
   -9  -14  -14  0  1.140091   0.438561     1.768975     1.887340   46.854169    2.586759    2.654275  0.475358   -0.200862
   -9  -14  -12  0  1.128619   0.443019     0.671494    -4.030675  279.458377    4.086226    4.162821  0.341126   -0.317540
   -9  -14  -11  0  1.123508   0.445035     5.971535     2.399764   21.893574    6.435689    6.256094  0.288843    0.879324
   -9  -14  -10  0  1.118820   0.446899    -1.037369     2.978634  109.201690    3.154107    2.595746  0.565214    1.397070
   -9  -14   -9  0  1.114562   0.448607     2.780210    -5.445646  297.046041    6.114297    6.564271  0.349202   -1.822327
   -9  -14   -7  0  1.107354   0.451527    -4.484314    -0.786066  189.942495    4.552689    4.778067  0.323230   -0.986085
   -9  -14   -6  0  1.104412   0.452730    -1.177923     3.811669  107.172756    3.989527    4.439180  0.343546   -1.851006
   -9  -14   -4  0  1.099871   0.454599     2.338060    -0.613347  345.300725    2.417172    2.839697  0.614673   -0.972127
   -9  -14   -2  0  1.097137   0.455732    -0.234961    -2.751024  265.118304    2.761040    2.757419  0.762565    0.006716
   -9  -13  -16  0  1.123465   0.445052    -3.203225    -0.404223  187.192275    3.228629    3.810812  0.325873   -2.526534
   -9  -13  -15  0  1.116538   0.447813     3.188430     1.188088   20.436647    3.402593    3.407795  0.368291   -0.019975
   -9  -13  -14  0  1.110019   0.450443    -3.013854     3.958921  127.281349    4.975577    4.802598  0.264806    0.923808
   -9  -13  -12  0  1.098233   0.455277     3.973589     2.919217   36.303053    4.930643    4.515524  0.347527    1.689271
   -9  -13  -10  0  1.088161   0.459491     0.348941    -4.972326  274.014243    4.984555    5.063428  0.281635   -0.396055
   -9  -13   -9  0  1.083782   0.461347     2.002537    -1.539339  322.450727    2.525811    2.529282  0.594330   -0.008261
   -9  -13   -8  0  1.079850   0.463027    -0.788528     3.323547  103.346933    3.415807    3.624137  0.420839   -0.700085
   -9  -13   -7  0  1.076368   0.464525     0.132993     1.659428   85.417904    1.664749    2.165679  0.764193   -0.927020
   -9  -13   -6  0  1.073341   0.465835     8.015491     0.665433    4.745722    8.043065    8.433426  0.301256   -1.832508
   -9  -13   -5  0  1.070773   0.466952     3.852502    -2.230127  329.934416    4.451431    4.525799  0.393038   -0.267588
   -9  -13   -4  0  1.068668   0.467872     2.077106    -3.596258  300.009629    4.153004    4.403803  0.390644   -0.907948
   -9  -13   -3  0  1.067027   0.468592    -3.822174    -0.076078  181.140281    3.822931    4.307554  0.351085   -1.952123
   -9  -13   -1  0  1.065149   0.469418    -2.171231    -0.557286  194.395270    2.241610    2.471970  0.640859   -0.508346
   -9  -12  -22  0  1.146140   0.436247    -2.974405     0.598035  168.631654    3.033930    3.172751  0.435774   -0.450516
   -9  -12  -21  0  1.136712   0.439865    -1.639573    -0.423779  194.492042    1.693454    2.225351  0.602659   -1.248160
   -9  -12  -16  0  1.095226   0.456527    -1.550422     2.463184  122.187879    2.910512    2.836339  0.422720    0.248146
   -9  -12  -15  0  1.088120   0.459508    -2.555817     2.979976  130.618487    3.925870    3.942105  0.620131   -0.037025
   -9  -12  -13  0  1.075163   0.465046     3.394591     1.553205   24.586604    3.733054    3.312926  0.377355    1.574512
   -9  -12  -12  0  1.069329   0.467583     1.855349     2.857170   57.001678    3.406719    3.625123  0.497433   -0.620927
   -9  -12  -11  0  1.063932   0.469955     3.577147    -2.156306  328.918397    4.176797    4.240489  0.460279   -0.195694
   -9  -12  -10  0  1.058981   0.472152     1.397900    -1.383177  315.303318    1.966545    2.475661  0.583632   -1.233650
   -9  -12   -8  0  1.050439   0.475991    -0.946486     3.274485  106.121875    3.408531    2.927262  0.673074    1.011208
   -9  -12   -7  0  1.046860   0.477619    -1.536076    -2.438472  237.791782    2.881957    2.750932  0.563249    0.328980
   -9  -12   -5  0  1.041107   0.480258    -3.192547    -1.898941  210.744373    3.714611    4.484204  0.338445   -3.215792
   -9  -12   -2  0  1.036046   0.482604    -3.579950    -1.821804  206.971125    4.016841    4.747141  0.479818   -2.152481
   -9  -11  -24  0  1.141071   0.438185    -2.245386    -2.646917  229.691977    3.471013    3.363352  0.482717    0.315413
   -9  -11  -23  0  1.130716   0.442198     2.461141    -1.237959  333.297513    2.754951    3.269137  0.476777   -1.525176
   -9  -11  -22  0  1.120712   0.446145    -0.730120     2.156371  108.705461    2.276623    2.822589  0.507681   -1.520863
   -9  -11  -20  0  1.101795   0.453805    -2.122088     1.761448  140.305498    2.757890    3.100864  0.461550   -1.050890
   -9  -11  -19  0  1.092901   0.457498    -0.337497    -2.376193  261.916193    2.400041    2.408191  0.486312   -0.023702
   -9  -11  -18  0  1.084396   0.461086    -3.460314     2.127703  148.413176    4.062129    4.206839  0.284674   -0.718896
   -9  -11  -14  0  1.054443   0.474184     5.089553     1.244418   13.739510    5.239478    5.159735  0.350411    0.321832
   -9  -11  -13  0  1.048015   0.477092    -3.678251     2.053036  150.831691    4.212420    3.841111  0.326871    1.606478
   -9  -11  -12  0  1.042028   0.479833     1.177952    -4.301323  285.315412    4.459703    4.594229  0.271087   -0.701796
   -9  -11  -11  0  1.036490   0.482397    -1.142125    -1.975328  239.963701    2.281747    2.590540  0.686291   -0.636318
   -9  -11  -10  0  1.031407   0.484775    -1.799141    -2.725897  236.574473    3.266102    3.271080  0.468242   -0.015033
   -9  -11   -9  0  1.026787   0.486956    -0.787212    -3.443579  257.123284    3.532412    3.338710  0.524920    0.521863
   -9  -11   -8  0  1.022635   0.488933    -1.406260    -1.580703  228.342358    2.115701    3.271444  0.678980   -2.407238
   -9  -11   -5  0  1.013046   0.493561     1.134133     2.933016   68.859609    3.144652    3.420121  0.439564   -0.886268
   -9  -11   -4  0  1.010820   0.494648     1.522684    -1.990005  307.421981    2.505731    2.977686  0.569680   -1.171615
   -9  -11   -2  0  1.007845   0.496108     2.804179     2.698570   43.900507    3.891748    4.204574  0.352844   -1.253820
   -9  -11   -1  0  1.007100   0.496475     1.143162     3.509755   71.959065    3.691233    4.233180  0.350170   -2.188735
   -9  -10  -26  0  1.139941   0.438619    -1.901861    -3.481971  241.356531    3.967518    3.947037  0.338265    0.085626
   -9  -10  -25  0  1.128689   0.442992     2.662427     1.727075   32.970838    3.173532    3.512208  0.488212   -0.981049
   -9  -10  -24  0  1.117772   0.447318    -3.695265    -1.073201  196.194667    3.847953    3.431825  0.385005    1.528536
   -9  -10  -23  0  1.107199   0.451590     0.794376    -2.218121  289.703984    2.356076    2.521737  0.535597   -0.437418
   -9  -10  -22  0  1.096981   0.455796    -0.322784     2.460225   97.474578    2.481310    2.280680  0.648658    0.437415
   -9  -10  -21  0  1.087127   0.459928    -3.194496    -3.573948  228.208755    4.793528    4.958292  0.247831   -0.940206
   -9  -10  -17  0  1.051555   0.475486     3.882064    -2.047425  332.192553    4.388891    4.768752  0.338751   -1.585836
   -9  -10  -16  0  1.043672   0.479078     3.213919     0.786012   13.742776    3.308639    3.076184  0.412306    0.797322
   -9  -10  -15  0  1.036212   0.482527    -1.016798    -4.701211  257.795805    4.809913    4.896738  0.296066   -0.414737
   -9  -10  -14  0  1.029185   0.485821     1.185880     1.601511   53.480940    1.992774    2.167328  0.602428   -0.409769
   -9  -10  -13  0  1.022598   0.488951     2.401224     1.788495   36.679722    2.994093    2.955605  0.396439    0.137296
   -9  -10  -11  0  1.010783   0.494666     0.975026     1.256306   52.184761    1.590277    2.489733  0.575904   -2.208741
   -9  -10   -9  0  1.000831   0.499585    -2.397239     2.475780  134.076615    3.446192    3.636931  0.501628   -0.537740
   -9  -10   -7  0  0.992797   0.503628    -4.853011     1.333323  164.637520    5.032839    5.105591  0.337571   -0.304788
   -9  -10   -6  0  0.989515   0.505298    -0.969543    -1.833401  242.129114    2.073975    2.274929  0.735648   -0.386314
   -9  -10   -5  0  0.986729   0.506725    -1.422070     5.899800  103.551901    6.068766    6.425703  0.265838   -1.898848
   -9  -10   -4  0  0.984444   0.507901    -4.361965    -2.972709  214.274702    5.278611    5.155501  0.293972    0.592245
   -9  -10   -3  0  0.982663   0.508822     5.160460     0.534795    5.916628    5.188097    5.553646  0.314220   -1.645229
   -9  -10   -1  0  0.980623   0.509880    -0.400847    -2.404596  260.535809    2.437778    2.794886  0.655615   -0.770310
   -9   -9  -28  0  1.142762   0.437537     2.634489    -2.571582  315.692294    3.681517    4.118333  0.364349   -1.695489
   -9   -9  -27  0  1.130653   0.442222     1.705701    -0.232803  352.227995    1.721515    2.832978  0.569872   -2.758247
   -9   -9  -26  0  1.118861   0.446883    -0.694499    -3.994654  260.137307    4.054576    3.800066  0.396075    0.908745
   -9   -9  -25  0  1.107395   0.451510    -3.069363    -1.749908  209.688368    3.533152    3.382303  0.392044    0.544158
   -9   -9  -22  0  1.075059   0.465091    -3.449773    -0.539085  188.881602    3.491639    3.211801  0.389186    1.016869
   -9   -9  -19  0  1.046035   0.477996    -1.903861     6.519732  106.278609    6.792024    6.983832  0.266890   -1.016367
   -9   -9  -17  0  1.028665   0.486067    -0.394851     3.474444   96.483524    3.496809    3.884380  0.306442   -1.788622
   -9   -9  -16  0  1.020605   0.489905    -1.597646     6.274839  104.284650    6.475035    6.233080  0.228232    1.499250
   -9   -9  -15  0  1.012976   0.493595    -1.705948    -1.803356  226.589957    2.482409    2.748333  0.433110   -0.868310
   -9   -9  -14  0  1.005786   0.497124     2.477173    -0.235295  354.574012    2.488323    2.765326  0.426471   -0.918566
   -9   -9  -13  0  0.999045   0.500478     1.730815    -3.812614  294.416657    4.187093    4.664549  0.301039   -2.242987
   -9   -9  -12  0  0.992763   0.503645     3.010970    -1.462333  334.095610    3.347291    3.697662  0.377423   -1.312849
   -9   -9  -10  0  0.981609   0.509368    -2.203901     1.657436  143.055125    2.757585    3.155059  0.490724   -1.145479
   -9   -9   -9  0  0.976753   0.511900    -1.085188    -3.851916  254.266047    4.001861    4.241613  0.354212   -0.957226
   -9   -9   -7  0  0.968520   0.516252     3.259662     2.425159   36.648912    4.062855    4.634751  0.321129   -2.518557
   -9   -9   -5  0  0.962298   0.519589    -2.808846     1.989566  144.689233    3.442091    3.825680  0.449715   -1.206270
   -9   -9   -4  0  0.959955   0.520858     2.486214     2.150073   40.853183    3.286955    3.449249  0.432806   -0.530302
   -9   -9   -2  0  0.956821   0.522564    -3.784885    -3.830791  225.345361    5.385194    5.493560  0.273499   -0.560341
   -9   -9   -1  0  0.956036   0.522993     1.371138    -3.181638  293.313789    3.464512    3.737601  0.395436   -0.976659
   -9   -8  -30  0  1.149504   0.434970    -0.193065     4.020969   92.748913    4.025601    4.248346  0.417871   -0.753843
   -9   -8  -29  0  1.136587   0.439914    -1.871618    -1.191448  212.480296    2.218672    2.231052  0.726310   -0.024107
   -9   -8  -27  0  1.111653   0.449781    -2.964003    -2.177229  216.299398    3.677723    3.678825  0.457511   -0.003408
   -9   -8  -25  0  1.087989   0.459564    -0.910920    -3.209530  254.155140    3.336294    3.834180  0.469104   -1.500983
   -9   -8  -24  0  1.076659   0.464400    -0.154156     3.131286   92.818440    3.135078    2.991254  0.578634    0.351514
   -9   -8  -22  0  1.055058   0.473908     2.264096    -1.310849  329.930345    2.616192    2.483346  0.545650    0.344308
   -9   -8  -21  0  1.044809   0.478556    -3.817853     1.417352  159.632901    4.072455    3.551550  0.349342    2.108737
   -9   -8  -20  0  1.034942   0.483119    -3.463396     1.586044  155.394843    3.809285    3.794002  0.322685    0.066978
   -9   -8  -18  0  1.016399   0.491933    -3.150555     1.568245  153.537352    3.519288    3.344769  0.382940    0.644508
   -9   -8  -16  0  0.999516   0.500242     0.486532     1.782918   74.736451    1.848110    1.954264  0.651333   -0.230487
   -9   -8  -15  0  0.991724   0.504173     1.764518     1.719991   44.267880    2.464121    2.424785  0.500816    0.111080
   -9   -8  -13  0  0.977490   0.511514     1.432830    -3.368225  293.044714    3.660320    3.629391  0.388773    0.112506
   -9   -8  -12  0  0.971069   0.514897     1.977759    -8.427025  283.207850    8.655997    8.745318  0.214096   -0.590015
   -9   -8  -11  0  0.965123   0.518069     6.664985     1.321963   11.218695    6.794822    7.162044  0.378247   -1.372993
   -9   -8   -9  0  0.954695   0.523727     0.494528     2.697278   79.610593    2.742237    2.777073  0.555181   -0.088737
   -9   -8   -8  0  0.950228   0.526189    -1.966176    -5.042313  248.697427    5.412095    5.335627  0.323560    0.334222
   -9   -8   -7  0  0.946270   0.528391    -7.823003     3.253029  157.421058    8.472401    8.924031  0.206281   -3.096272
   -9   -8   -6  0  0.942825   0.530321     1.818238     2.685666   55.901377    3.243269    2.766761  0.580151    1.161566
   -9   -8   -5  0  0.939901   0.531971    -2.715316    -3.483145  232.061494    4.416473    4.441505  0.379166   -0.093362
   -9   -8   -4  0  0.937502   0.533332     3.012823     3.540614   49.604464    4.648984    4.618619  0.323460    0.132761
   -9   -8   -3  0  0.935631   0.534399     2.507497     0.999595   21.734335    2.699394    2.453269  0.730519    0.476474
   -9   -8   -2  0  0.934293   0.535164     5.449076     0.353321    3.709898    5.460519    5.726036  0.300412   -1.249945
   -9   -7  -32  0  1.160100   0.430997    -2.144034    -1.904969  221.621008    2.868064    3.077474  0.468746   -0.631795
   -9   -7  -31  0  1.146429   0.436137     2.105878    -2.095058  315.147571    2.970521    3.298515  0.469967   -0.986992
   -9   -7  -30  0  1.133035   0.441293     1.074646     1.184105   47.774378    1.599053    2.640027  0.599588   -2.455287
   -9   -7  -29  0  1.119928   0.446457     3.058552     0.609103   11.262960    3.118613    2.407202  0.708911    1.419201
   -9   -7  -28  0  1.107117   0.451623     1.318203     1.587018   50.286426    2.063076    2.716660  0.551738   -1.675265
   -9   -7  -27  0  1.094614   0.456782    -3.513665    -1.044063  196.548983    3.665503    3.726112  0.362817   -0.236244
   -9   -7  -25  0  1.070574   0.467039     3.776298    -1.402519  339.624975    4.028336    3.995521  0.363553    0.127647
   -9   -7  -24  0  1.059058   0.472118    -2.558249    -4.742230  241.654867    5.388264    5.460070  0.231118   -0.439386
   -9   -7  -23  0  1.047893   0.477148    -2.749710     2.116467  142.414312    3.469919    3.292130  0.419500    0.599360
   -9   -7  -21  0  1.026662   0.487015     1.812089     1.954756   47.169012    2.665471    2.548204  0.664802    0.249459
   -9   -7  -20  0  1.016619   0.491827     0.581228     1.270321   65.413826    1.396976    2.224459  0.656286   -1.783120
   -9   -7  -19  0  1.006972   0.496538     0.170942    -3.854001  272.539663    3.857790    3.984178  0.337759   -0.529194
   -9   -7  -17  0  0.988917   0.505604    -1.844077    -1.951968  226.628015    2.685293    2.781501  0.435246   -0.312601
   -9   -7  -15  0  0.972586   0.514093     1.066148     3.899875   74.710074    4.042981    4.281021  0.293266   -1.147899
   -9   -7  -14  0  0.965096   0.518083     2.093742     3.550343   59.470895    4.121734    4.286952  0.270863   -0.862626
   -9   -7  -13  0  0.958069   0.521883    -4.266925     1.302245  163.028059    4.461221    4.479864  0.312764   -0.084295
   -9   -7  -12  0  0.951516   0.525477    -0.365435    -4.429828  265.284104    4.444875    4.603552  0.302024   -0.742995
   -9   -7  -11  0  0.945448   0.528850    -1.770636    -3.641413  244.068673    4.049079    4.149352  0.558923   -0.253716
   -9   -7  -10  0  0.939873   0.531987    -1.864435    -2.043778  227.627391    2.766432    2.797583  0.552549   -0.079729
   -9   -7   -8  0  0.930238   0.537497    -1.790760     4.716209  110.791931    5.044744    5.229967  0.290843   -0.900636
   -9   -7   -7  0  0.926194   0.539844    -3.557288    -1.067043  196.697121    3.713877    4.146673  0.414472   -1.476736
   -9   -7   -6  0  0.922674   0.541903     1.275599     9.551858   82.393464    9.636656    9.482273  0.171443    1.273486
   -9   -7   -5  0  0.919686   0.543664     4.594010     1.498685   18.067671    4.832286    4.562144  0.328066    1.164519
   -9   -7   -4  0  0.917234   0.545117    -0.116798    -4.101966  268.369024    4.103629    3.831590  0.472500    0.814223
   -9   -7   -3  0  0.915322   0.546256    -1.778545     7.084012  104.093643    7.303866    7.362127  0.343188   -0.240085
   -9   -7   -2  0  0.913954   0.547074    -1.111469    -5.121997  257.756685    5.241204    5.258884  0.346616   -0.072137
   -9   -7   -1  0  0.913132   0.547566     3.888242     5.194873   53.185998    6.488846    6.735080  0.361911   -0.962190
   -9   -6  -33  0  1.160080   0.431005     2.978665     0.278976    5.350602    2.991701    2.849606  0.541106    0.371374
   -9   -6  -32  0  1.145972   0.436311     0.319548     3.649808   84.996405    3.663770    3.627750  0.396169    0.128579
   -9   -6  -31  0  1.132131   0.441645    -2.737416    -1.489857  208.557529    3.116588    2.829613  0.626189    0.648118
   -9   -6  -30  0  1.118565   0.447001     3.177130    -0.908597  344.040510    3.304498    3.315202  0.490918   -0.030838
   -9   -6  -29  0  1.105287   0.452371    -0.696849    -1.751820  248.308052    1.885330    2.331466  0.735623   -0.857682
   -9   -6  -28  0  1.092305   0.457748     3.261317     2.164007   33.565778    3.913964    3.721527  0.429866    0.633096
   -9   -6  -27  0  1.079630   0.463122     5.608793    -3.293300  329.579938    6.504182    6.481192  0.227622    0.142834
   -9   -6  -26  0  1.067274   0.468483    -2.486214    -3.725339  236.281675    4.478773    4.503639  0.297805   -0.118083
   -9   -6  -25  0  1.055248   0.473822     2.057611     1.443176   35.045222    2.513269    1.991491  0.697601    1.057776
   -9   -6  -24  0  1.043563   0.479128    -5.811966    -1.984943  198.856419    6.141575    6.457013  0.199826   -2.232422
   -9   -6  -23  0  1.032230   0.484388    -3.750744     0.701270  169.409776    3.815738    3.724726  0.335357    0.383802
   -9   -6  -21  0  1.010670   0.494721     4.577124    -0.148425  358.142694    4.579530    4.763671  0.304476   -0.855287
   -9   -6  -20  0  1.000467   0.499767     3.115021    -0.229338  355.789304    3.123452    3.345600  0.366071   -0.858205
   -9   -6  -19  0  0.990663   0.504712     2.110694    -1.474059  325.070466    2.574467    2.492123  0.504477    0.230835
   -9   -6  -18  0  0.981272   0.509543     2.604530    -2.228953  319.443138    3.428091    3.411520  0.381237    0.061469
   -9   -6  -17  0  0.972305   0.514242    -5.576819     0.973007  170.103028    5.661064    5.477710  0.220428    1.176357
   -9   -6  -15  0  0.955691   0.523182    -2.532733     0.337730  172.404639    2.555151    2.218919  0.569648    0.834733
   -9   -6  -14  0  0.948066   0.527389    -6.763280    -0.759140  186.404325    6.805751    7.009310  0.252732   -1.139050
   -9   -6  -13  0  0.940912   0.531399     2.710013     0.242299    5.109162    2.720823    2.717245  0.531156    0.009527
   -9   -6  -12  0  0.934240   0.535195    -5.411958     5.222063  136.023038    7.520587    7.261298  0.239469    1.531265
   -9   -6  -11  0  0.928058   0.538759    -3.476626    -0.955065  195.360816    3.605423    3.261721  0.463226    1.049310
   -9   -6  -10  0  0.922378   0.542077     0.435535    -3.230252  277.678883    3.259481    3.504513  0.428490   -0.808718
   -9   -6   -9  0  0.917208   0.545132    -4.740781     3.211487  145.885612    5.726138    5.728809  0.266037   -0.014199
   -9   -6   -8  0  0.912558   0.547910     7.479763     7.375721   44.598733   10.504671   10.533986  0.160224   -0.258749
   -9   -6   -6  0  0.904847   0.552579     7.863101    -1.786216  347.201640    8.063431    8.060690  0.234279    0.016550
   -9   -6   -3  0  0.897349   0.557197    -2.392623     0.976361  157.801044    2.584168    2.739218  0.565349   -0.387854
   -9   -6   -2  0  0.895953   0.558065    -0.937812    -2.686764  250.758516    2.845732    3.330018  0.445061   -1.538852
   -9   -6   -1  0  0.895115   0.558588     7.639700     2.603684   18.819609    8.071195    8.066450  0.192049    0.034937
   -9   -5  -34  0  1.162649   0.430053    -0.657486    -4.239404  261.184270    4.290085    4.111483  0.347831    0.726163
   -9   -5  -33  0  1.148137   0.435488    -1.291581    -2.294661  240.626431    2.633183    2.513379  0.564395    0.300193
   -9   -5  -32  0  1.133880   0.440964    -1.982340    -0.156766  184.521615    1.988529    2.316261  0.710714   -0.652138
   -9   -5  -30  0  1.106174   0.452008     0.001525     4.254743   89.979460    4.254743    4.424489  0.362237   -0.662708
   -9   -5  -29  0  1.092745   0.457563     0.197313     4.910693   87.699074    4.914655    4.974520  0.543192   -0.155859
   -9   -5  -27  0  1.066787   0.468697     0.821947     1.978602   67.441121    2.142536    2.205460  0.649914   -0.136921
   -9   -5  -26  0  1.054280   0.474257     1.118145    -4.883123  282.897330    5.009505    4.983609  0.253301    0.144579
   -9   -5  -25  0  1.042104   0.479798    -3.295645    -0.448525  187.750120    3.326026    3.564382  0.356459   -0.945650
   -9   -5  -23  0  1.018790   0.490778     0.118798    -4.230744  271.608427    4.232412    3.972503  0.315104    1.166492
   -9   -5  -22  0  1.007675   0.496192    -0.120303     2.795242   92.464398    2.797829    2.444840  0.524032    0.952619
   -9   -5  -21  0  0.996939   0.501535    -1.167642    -3.122515  249.497081    3.333689    3.393435  0.361740   -0.233574
   -9   -5  -20  0  0.986593   0.506794     2.904613     0.846659   16.250751    3.025493    3.441759  0.470346   -1.251609
   -9   -5  -19  0  0.976651   0.511954     0.691931    -2.524699  285.326428    2.617799    2.454564  0.551620    0.418495
   -9   -5  -18  0  0.967124   0.516997    -0.689680    -2.505276  254.608253    2.598473    2.856980  0.482576   -0.757567
   -9   -5  -17  0  0.958024   0.521908    -2.088227     0.600855  163.947637    2.172952    2.732397  0.467835   -1.691144
   -9   -5  -15  0  0.941158   0.531261     4.531016     2.705915   30.845583    5.277507    5.200278  0.229217    0.476483
   -9   -5  -14  0  0.933415   0.535668     0.696394    -3.354604  281.727653    3.426125    3.008722  0.420692    1.403156
   -9   -5  -11  0  0.913085   0.547594    -1.739176    -2.654851  236.771454    3.173794    3.279685  0.458128   -0.326881
   -9   -5  -10  0  0.907311   0.551079    -3.164934     3.074238  135.832827    4.412227    4.477027  0.503591   -0.181975
   -9   -5   -9  0  0.902056   0.554290    -0.811371     2.811048  106.100076    2.925802    3.071405  0.498793   -0.412825
   -9   -5   -8  0  0.897327   0.557211    -2.536425     6.847833  110.324538    7.302484    7.136500  0.255375    0.919183
   -9   -5   -7  0  0.893134   0.559827     2.822632     0.778672   15.422437    2.928068    3.013205  0.623402   -0.193138
   -9   -5   -6  0  0.889484   0.562124     0.474584     1.608770   73.564035    1.677311    2.428711  0.634438   -1.674932
   -9   -5   -4  0  0.883839   0.565714     2.096879    -0.797550  339.175646    2.243432    2.442240  0.629011   -0.446983
   -9   -5   -2  0  0.880435   0.567901    -0.926373    -4.868652  259.226934    4.956000    4.865017  0.299532    0.429573
   -9   -4  -33  0  1.138272   0.439262    -5.339061     3.218832  148.914915    6.234297    6.149399  0.297053    0.404183
   -9   -4  -32  0  1.123890   0.444883    -1.609296     2.304760  124.924634    2.811005    3.123443  0.502395   -0.879493
   -9   -4  -31  0  1.109774   0.450542     0.904471     4.033264   77.360363    4.133435    3.966001  0.409946    0.577605
   -9   -4  -30  0  1.095932   0.456233    -4.736526     0.424201  174.882269    4.755483    4.858075  0.330017   -0.439634
   -9   -4  -27  0  1.056162   0.473412     3.604221    -0.728090  348.579359    3.677026    3.774594  0.360371   -0.382888
   -9   -4  -25  0  1.031226   0.484860     5.021103     0.767115    8.686379    5.079364    4.941289  0.262514    0.743839
   -9   -4  -22  0  0.996421   0.501796    -0.024058     4.792444   90.287626    4.792504    5.005230  0.259149   -1.160878
   -9   -4  -21  0  0.985562   0.507325    -6.083748    -2.440198  201.855776    6.554888    6.554224  0.258534    0.003631
   -9   -4  -20  0  0.975096   0.512770     1.878448    -6.279189  286.654794    6.554143    6.329215  0.213309    1.491248
   -9   -4  -19  0  0.965035   0.518116    -3.503964     0.730437  168.224739    3.579288    3.508136  0.381306    0.263892
   -9   -4  -18  0  0.955391   0.523346     0.703163     3.647309   79.087846    3.714471    3.648919  0.333264    0.278174
   -9   -4  -17  0  0.946179   0.528441     4.381590    -1.018804  346.910223    4.498477    4.222476  0.456933    0.854226
   -9   -4  -16  0  0.937410   0.533384     2.997941    -5.324071  299.383507    6.110105    5.999009  0.203086    0.773630
   -9   -4  -15  0  0.929098   0.538157     0.282952    -6.082833  272.663283    6.089410    5.948101  0.203223    0.983358
   -9   -4  -14  0  0.921253   0.542739     3.238786    -2.623481  320.991846    4.168020    4.168635  0.303722   -0.002863
   -9   -4  -13  0  0.913889   0.547112    -7.215561    -3.555117  206.229532    8.043829    7.956490  0.236620    0.522002
   -9   -4  -12  0  0.907018   0.551257     2.546056    -2.418921  316.466818    3.511920    3.888976  0.388501   -1.372553
   -9   -4  -11  0  0.900649   0.555155     0.139490     2.842046   87.190139    2.845467    2.350798  0.680896    1.027424
   -9   -4  -10  0  0.894795   0.558787    -7.321827    -2.047363  195.622304    7.602686    7.676432  0.244476   -0.426593
   -9   -4   -9  0  0.889466   0.562135     0.284738     4.903866   86.676904    4.912125    5.222066  0.287944   -1.522247
   -9   -4   -8  0  0.884670   0.565183    -8.409870     0.583322  176.032225    8.430075    8.433614  0.214494   -0.023331
   -9   -4   -7  0  0.880416   0.567913    -0.881235     3.921151  102.666138    4.018955    3.818721  0.390024    0.726041
   -9   -4   -6  0  0.876713   0.570312     0.377582     2.869265   82.503210    2.894002    3.075410  0.488793   -0.524862
   -9   -4   -5  0  0.873568   0.572365     7.364022     1.473191   11.312825    7.509934    7.465742  0.236530    0.264223
   -9   -4   -4  0  0.870986   0.574062     4.522399    -1.510524  341.530194    4.767995    5.056995  0.294849   -1.386155
   -9   -4   -3  0  0.868972   0.575392     5.379825     0.013937    0.148430    5.379843    5.138687  0.328422    1.038440
   -9   -4   -2  0  0.867531   0.576348     2.703913     8.028881   71.387849    8.471959    8.449087  0.183820    0.175960
   -9   -4   -1  0  0.866665   0.576924    -7.413923    -1.608875  192.243759    7.586484    7.746447  0.197395   -1.146037
   -9   -3  -35  0  1.160254   0.430940    -6.020602     0.207627  178.024871    6.024181    5.992852  0.256650    0.172633
   -9   -3  -34  0  1.145275   0.436577     0.110845     2.666712   87.619802    2.669015    2.539152  0.604297    0.303913
   -9   -3  -33  0  1.130540   0.442267     2.092415    -0.338563  350.808918    2.119628    2.474057  0.615583   -0.814248
   -9   -3  -30  0  1.087899   0.459602    -1.316823    -0.853195  212.939985    1.569065    2.381335  0.708212   -1.622006
   -9   -3  -28  0  1.060879   0.471307     0.512423     2.130899   76.478668    2.191645    2.337418  0.614643   -0.335405
   -9   -3  -27  0  1.047825   0.477179    -1.274112     2.242590  119.602782    2.579258    2.558155  0.549865    0.054274
   -9   -3  -26  0  1.035089   0.483050     1.482804     1.744375   49.633839    2.289443    2.294218  0.624412   -0.010814
   -9   -3  -25  0  1.022684   0.488909    -1.046131     2.453417  113.093289    2.667142    3.142198  0.416547   -1.612856
   -9   -3  -24  0  1.010623   0.494744     1.861869    -1.408468  322.893192    2.334596    1.976684  0.654294    0.773602
   -9   -3  -23  0  0.998917   0.500542     6.133677    -2.227085  340.044477    6.525481    6.194297  0.210639    2.223535
   -9   -3  -22  0  0.987579   0.506289    -0.097689     3.718982   91.504679    3.720265    4.096392  0.303444   -1.752951
   -9   -3  -21  0  0.976622   0.511969     2.853481    -9.229337  287.180305    9.660384    9.300031  0.160110    3.182910
   -9   -3  -20  0  0.966058   0.517567     3.616681     4.414995   50.676310    5.707237    5.422935  0.227947    1.763851
   -9   -3  -19  0  0.955902   0.523066    -2.324737    -0.911243  201.404039    2.496951    2.670528  0.467248   -0.525364
   -9   -3  -18  0  0.946166   0.528448     2.350071    -4.432596  297.931618    5.017045    4.992444  0.288503    0.120593
   -9   -3  -17  0  0.936863   0.533696     4.950933    -3.166622  327.396973    5.877009    6.015597  0.247955   -0.790440
   -9   -3  -16  0  0.928006   0.538790    -3.366382    -3.332169  224.707363    4.736653    5.037803  0.255098   -1.669518
   -9   -3  -15  0  0.919608   0.543710    -7.882194     4.294793  151.415239    8.976315    8.769526  0.182071    1.606206
   -9   -3  -14  0  0.911682   0.548437    -0.356071     4.938672   94.123801    4.951492    4.989740  0.251928   -0.214705
   -9   -3  -13  0  0.904241   0.552950     1.348174     4.962076   74.799915    5.141962    5.488137  0.417898   -1.171494
   -9   -3  -12  0  0.897295   0.557230     0.366609    -6.413960  273.271352    6.424429    6.489762  0.238055   -0.388126
   -9   -3  -11  0  0.890857   0.561257    -2.944867     4.122220  125.541587    5.066057    5.240053  0.317522   -0.774960
   -9   -3  -10  0  0.884938   0.565011    -3.192922    -8.934576  250.334792    9.487960    9.342621  0.172821    1.189324
   -9   -3   -9  0  0.879549   0.568473    -0.307334    -3.583446  265.098034    3.596601    4.228113  0.403906   -2.211139
   -9   -3   -8  0  0.874699   0.571625    -3.127076     3.437317  132.294150    4.646908    4.849815  0.306085   -0.937495
   -9   -3   -7  0  0.870397   0.574451     1.850478    -2.052546  312.036322    2.763551    2.501504  0.620997    0.596766
   -9   -3   -6  0  0.866651   0.576934     0.663268     8.696525   85.638598    8.721781    8.681303  0.211096    0.271182
   -9   -3   -5  0  0.863468   0.579060    -5.827155     1.265781  167.744542    5.963047    6.198078  0.241563   -1.375969
   -9   -3   -4  0  0.860856   0.580817     2.524110    -4.718099  298.146095    5.350849    5.133740  0.328639    0.934275
   -9   -3   -3  0  0.858819   0.582195     5.397880     4.410384   39.250835    6.970552    6.892913  0.221543    0.495609
   -9   -3   -2  0  0.857361   0.583185    -3.644294    -0.850661  193.138880    3.742259    3.365122  0.514114    1.037420
   -9   -3   -1  0  0.856484   0.583782     0.992720    -4.342226  282.877649    4.454258    4.644933  0.315562   -0.854521
   -9   -2  -32  0  1.110431   0.450276    -2.267019    -2.246316  224.737181    3.191444    2.782643  0.790906    0.730974
   -9   -2  -30  0  1.082124   0.462054     4.296103     4.169819   44.145394    5.986977    6.293486  0.293894   -1.474918
   -9   -2  -28  0  1.054957   0.473953     1.745937     2.175119   51.246481    2.789164    2.484785  0.662878    0.649377
   -9   -2  -26  0  1.029018   0.485900     2.507253     0.896686   19.678921    2.662773    2.512431  0.531883    0.399742
   -9   -2  -25  0  1.016540   0.491865     2.592042    -0.654452  345.829824    2.673385    2.528183  0.490444    0.418695
   -9   -2  -24  0  1.004404   0.497808    -0.698303     2.572127  105.189028    2.665233    2.638222  0.561263    0.068059
   -9   -2  -23  0  0.992625   0.503715    -0.752734     4.800086   98.912354    4.858748    5.335850  0.245366   -2.749867
   -9   -2  -22  0  0.981214   0.509573    -2.019148    -3.728822  241.564565    4.240409    4.108875  0.320809    0.579839
   -9   -2  -21  0  0.970185   0.515366     1.896179     2.163468   48.766946    2.876819    3.272414  0.413040   -1.354486
   -9   -2  -20  0  0.959551   0.521077    -3.020666     4.021924  126.908381    5.029939    4.775573  0.277881    1.294538
   -9   -2  -19  0  0.949325   0.526690    -1.061405    -1.576740  236.052969    1.900708    2.218382  0.632431   -0.710368
   -9   -2  -18  0  0.939521   0.532186     0.734781    -4.135237  280.075599    4.200010    4.549858  0.265862   -1.860958
   -9   -2  -17  0  0.930151   0.537547    -5.488554     2.926078  151.936867    6.219819    6.408628  0.200025   -1.334912
   -9   -2  -15  0  0.912770   0.547783    -2.841542     3.432119  129.622256    4.455761    4.659951  0.255434   -1.130502
   -9   -2  -14  0  0.904784   0.552618     5.186187    -2.891402  330.859469    5.937738    5.862859  0.203504    0.520362
   -9   -2  -13  0  0.897285   0.557236    -1.224884    -3.563405  251.030121    3.768050    3.791909  0.330127   -0.102208
   -9   -2  -12  0  0.890285   0.561618     0.066961    -6.082598  270.630718    6.082966    6.099811  0.248126   -0.096009
   -9   -2  -11  0  0.883796   0.565741     6.023195    -0.324824  356.913093    6.031948    5.977263  0.252982    0.305695
   -9   -2   -9  0  0.872397   0.573134     4.691617     1.489322   17.611685    4.922331    5.211945  0.381971   -1.072271
   -9   -2   -8  0  0.867506   0.576365    -5.008313     0.042751  179.510933    5.008496    5.128169  0.405703   -0.417161
   -9   -2   -7  0  0.863168   0.579261    -1.224320    -2.031530  238.924359    2.371935    2.606734  0.582544   -0.570011
   -9   -2   -5  0  0.856182   0.583988     0.663951    -9.347468  274.062901    9.371019    9.430130  0.239708   -0.348744
   -9   -2   -4  0  0.853547   0.585791     3.329512     5.621564   59.362800    6.533578    6.523929  0.269338    0.050662
   -9   -2   -3  0  0.851492   0.587204    -3.511181    -0.613156  189.905655    3.564317    3.211430  0.475020    1.050601
   -9   -2   -2  0  0.850022   0.588220     0.411830    -4.438884  275.300601    4.457948    4.495345  0.325832   -0.162318
   -9   -2   -1  0  0.849138   0.588833     0.319565     2.932260   83.780308    2.949622    2.737478  0.886635    0.338377
   -9   -1  -35  0  1.151582   0.434185     0.496792    -1.436792  289.073590    1.520255    2.380335  0.654176   -1.859344
   -9   -1  -33  0  1.121638   0.445777    -2.430042     1.486034  148.553122    2.848403    3.411520  0.426498   -1.867225
   -9   -1  -32  0  1.107040   0.451655    -3.716464     3.332008  138.122079    4.991431    5.155193  0.346389   -0.668598
   -9   -1  -30  0  1.078645   0.463545    -0.386555     4.890041   94.519796    4.905296    5.136446  0.309365   -1.056667
   -9   -1  -27  0  1.038214   0.481596    -2.449418    -2.506226  225.656775    3.504400    3.236551  0.409301    0.925470
   -9   -1  -26  0  1.025359   0.487634    -3.939412    -8.396593  244.865534    9.274791    9.127594  0.223997    0.929331
   -9   -1  -25  0  1.012835   0.493664    -2.200112    -0.507827  192.997309    2.257960    2.369301  0.526422   -0.299115
   -9   -1  -24  0  1.000655   0.499673    -2.581130    -1.436745  209.101808    2.954060    3.238880  0.401751   -1.002604
   -9   -1  -23  0  0.988830   0.505648    -2.723676    -2.918280  226.975480    3.991838    4.050292  0.291005   -0.284069
   -9   -1  -22  0  0.977375   0.511574     5.899067     2.728898   24.825181    6.499683    6.214901  0.202338    1.990443
   -9   -1  -21  0  0.966303   0.517436    -1.317199     2.624396  116.652330    2.936404    2.807216  0.444708    0.410830
   -9   -1  -20  0  0.955625   0.523218     3.867231    -1.904775  333.777807    4.310875    4.958132  0.244671   -3.741190
   -9   -1  -19  0  0.945357   0.528901     2.218144     1.067863   25.707175    2.461807    2.661146  0.492349   -0.572578
   -9   -1  -18  0  0.935511   0.534467     3.421885     2.141252   32.036367    4.036615    4.216548  0.310050   -0.820718
   -9   -1  -16  0  0.917140   0.545173     3.218948     2.516063   38.012657    4.085609    4.157668  0.286935   -0.355157
   -9   -1  -15  0  0.908642   0.550272     6.154161    -0.271391  357.474966    6.160142    6.111580  0.196060    0.350286
   -9   -1  -13  0  0.893086   0.559857    -0.330278     4.989044   93.787488    4.999964    5.175638  0.269767   -0.920942
   -9   -1  -12  0  0.886053   0.564300    -5.321483    -2.501159  205.174072    5.879964    5.318412  0.417824    1.900693
   -9   -1  -11  0  0.879533   0.568484     0.135748    -2.149815  273.613082    2.154096    2.591919  0.595027   -1.040583
   -9   -1  -10  0  0.873537   0.572386    -0.861691    -2.651213  251.994925    2.787731    2.876644  0.547852   -0.229519
   -9   -1   -9  0  0.868077   0.575986     2.992537     2.648189   41.506615    3.996020    3.855965  0.636776    0.311048
   -9   -1   -8  0  0.863162   0.579265     1.904073     3.476459   61.290275    3.963743    4.027882  0.433099   -0.209432
   -9   -1   -7  0  0.858802   0.582206     3.573435    -5.441045  303.295123    6.509563    6.270482  0.239709    1.410510
   -9   -1   -6  0  0.855006   0.584791    -5.151836    -2.215366  203.268426    5.607965    5.370410  0.276101    1.216775
   -9   -1   -4  0  0.849132   0.588837    -6.960724    -1.175680  189.586893    7.059313    7.211814  0.235014   -0.917688
   -9   -1   -3  0  0.847066   0.590273    -5.812392    -5.575160  223.806552    8.053962    8.014805  0.206428    0.268266
   -9   -1   -2  0  0.845588   0.591305    -1.281070     3.138850  112.202021    3.390210    3.523944  0.484998   -0.389958
   -9   -1   -1  0  0.844699   0.591927    -5.600407     0.046634  179.522916    5.600601    5.646514  0.260690   -0.249073
   -8  -17  -11  0  1.160267   0.430935    -1.881197    -1.924057  225.645330    2.690892    2.408356  0.588127    0.679386
   -8  -17  -10  0  1.155728   0.432628     1.823606    -1.220747  326.201099    2.194485    2.777645  0.624737   -1.320096
   -8  -17   -8  0  1.147907   0.435576    -0.271244    -2.943765  264.735528    2.956235    2.828771  0.572481    0.314877
   -8  -17   -6  0  1.141786   0.437910    -2.369625    -2.650948  228.207154    3.555650    4.004256  0.358513   -1.769600
   -8  -17   -5  0  1.139372   0.438838    -2.559521     1.828930  144.451941    3.145812    3.222537  0.450510   -0.240849
   -8  -17   -4  0  1.137394   0.439601    -2.194098    -1.840640  219.993464    2.863917    3.347261  0.429968   -1.589770
   -8  -17   -2  0  1.134751   0.440625     2.579503    -1.107462  336.764627    2.807189    3.155059  0.961267   -0.511785
   -8  -17   -1  0  1.134089   0.440883     2.241778     1.881487   40.006174    2.926698    3.448788  0.415574   -1.776691
   -8  -16  -17  0  1.160863   0.430714    -0.066810    -2.393605  268.401183    2.394537    2.687717  0.487960   -0.849699
   -8  -16  -16  0  1.153727   0.433378    -2.225264    -1.506899  214.104973    2.687479    2.481427  0.538122    0.541516
   -8  -16  -15  0  1.146983   0.435926    -0.640637     3.353283  100.815897    3.413931    3.730052  0.403794   -1.107156
   -8  -16  -14  0  1.140638   0.438351     2.284738     0.490947   12.127369    2.336890    2.783213  0.464095   -1.360058
   -8  -16  -13  0  1.134699   0.440646     3.299796     0.022193    0.385345    3.299871    3.206853  0.402120    0.327135
   -8  -16  -12  0  1.129172   0.442802    -1.143810     5.184917  102.440387    5.309582    5.035833  0.517856    0.747582
   -8  -16  -11  0  1.124063   0.444815     0.972082    -1.865568  297.522436    2.103636    2.219814  0.616452   -0.266524
   -8  -16  -10  0  1.119378   0.446677     5.937858    -2.052229  340.933939    6.282500    6.305649  0.626295   -0.052272
   -8  -16   -9  0  1.115122   0.448382    -3.379507    -1.289758  200.888899    3.617256    3.769226  0.381415   -0.563475
   -8  -16   -8  0  1.111300   0.449923    -3.319682    -6.015759  241.108727    6.870927    7.763034  0.200796   -6.283143
   -8  -16   -7  0  1.107917   0.451297    -1.143052     2.438375  115.116057    2.692999    2.655172  0.497522    0.107524
   -8  -16   -6  0  1.104977   0.452498     1.865722     3.162252   59.459483    3.671615    3.760474  0.382371   -0.328648
   -8  -16   -5  0  1.102483   0.453522     4.493765     2.204915   26.135382    5.005554    5.374031  0.651186   -0.800241
   -8  -16   -4  0  1.100438   0.454365    -1.868892     0.526075  164.278613    1.941523    2.297676  0.651213   -0.773443
   -8  -16   -3  0  1.098845   0.455023    -0.422212    -3.696742  263.484369    3.720774    3.811853  0.373344   -0.345003
   -8  -16   -2  0  1.097705   0.455496    -1.473717    -2.438969  238.858055    2.849634    3.390041  0.415300   -1.840240
   -8  -15  -19  0  1.142782   0.437529     2.709918     1.014724   20.528323    2.893669    3.026745  0.444318   -0.423566
   -8  -15  -17  0  1.126904   0.443693     0.446777     2.309824   79.052771    2.352636    2.175921  0.758385    0.329534
   -8  -15  -15  0  1.112601   0.449398    -5.426236     1.815113  161.504557    5.721772    5.555861  0.315458    0.743785
   -8  -15  -13  0  1.099933   0.454573    -2.452363     3.691540  123.596877    4.431879    4.643223  0.413883   -0.722149
   -8  -15  -12  0  1.094230   0.456942     2.068742    -3.094867  303.760474    3.722619    3.505306  0.362591    0.847588
   -8  -15  -11  0  1.088957   0.459155     5.735152    -0.765112  352.401184    5.785962    6.116061  0.237531   -1.965344
   -8  -15   -8  0  1.075778   0.464780     1.478934     1.796798   50.542406    2.327172    2.583328  0.765438   -0.473271
   -8  -15   -7  0  1.072283   0.466295     4.387875     4.101300   43.066560    6.006173    6.553618  0.323656   -2.392064
   -8  -15   -6  0  1.069245   0.467620     0.045268    -3.060205  270.847484    3.060539    3.811541  0.370055   -2.870053
   -8  -15   -5  0  1.066667   0.468750     2.237023    -3.740782  300.879821    4.358637    4.492342  0.315531   -0.599263
   -8  -15   -4  0  1.064553   0.469681    -0.317187    -2.615789  263.086153    2.634950    2.736608  0.528704   -0.271921
   -8  -15   -3  0  1.062907   0.470408    -4.220724    -0.443935  186.004278    4.244006    4.940164  0.286709   -3.433848
   -8  -15   -2  0  1.061729   0.470930    -3.204238    -1.289557  201.922493    3.453997    3.611298  0.776155   -0.286614
   -8  -15   -1  0  1.061021   0.471244    -3.450217    -1.775494  207.230520    3.880255    4.059006  0.346582   -0.729388
   -8  -14  -23  0  1.147762   0.435630    -2.795770    -2.125771  217.247638    3.512155    3.853391  0.383267   -1.259119
   -8  -14  -21  0  1.128412   0.443101    -2.821502     0.513375  169.687797    2.867826    2.856146  0.409590    0.040328
   -8  -14  -17  0  1.094183   0.456962    -2.253776     2.144259  136.426455    3.110844    3.056375  0.405924    0.189769
   -8  -14  -15  0  1.079446   0.463201     3.678982     0.931428   14.207357    3.795058    3.632125  0.310337    0.742492
   -8  -14  -14  0  1.072701   0.466113    -2.134062     4.687091  114.480071    5.150053    4.915835  0.234667    1.411507
   -8  -14  -13  0  1.066384   0.468874     2.821172    -1.813866  327.261102    3.353971    3.233360  0.371016    0.459739
   -8  -14  -12  0  1.060501   0.471475     4.930281     0.343600    3.986597    4.942240    4.862731  0.321686    0.349540
   -8  -14  -10  0  1.050066   0.476160     0.453710    -3.618037  277.147711    3.646374    3.445333  0.415852    0.683693
   -8  -14   -6  0  1.034701   0.483231    -4.620136    -1.075835  193.108182    4.743741    5.349152  0.590909   -1.448920
   -8  -14   -4  0  1.029853   0.485506     1.088751     2.616064   67.403944    2.833579    2.962180  0.616652   -0.294929
   -8  -14   -1  0  1.026201   0.487234    -2.120354    -0.086477  182.335462    2.122117    2.643484  0.539779   -1.365975
   -8  -13  -27  0  1.161807   0.430364     1.456264    -2.343267  301.859591    2.758914    2.602161  0.482333    0.459603
   -8  -13  -26  0  1.150334   0.434656     3.291703     0.709346   12.160991    3.367266    3.790233  0.406152   -1.472764
   -8  -13  -25  0  1.139185   0.438910    -1.504896    -3.095693  244.074424    3.442096    3.653486  0.407474   -0.733665
   -8  -13  -24  0  1.128369   0.443117     1.916143     3.021724   57.620291    3.578047    3.831901  0.457232   -0.785168
   -8  -13  -21  0  1.098020   0.455365     1.205115     2.232703   61.641784    2.537177    2.463443  0.685826    0.152043
   -8  -13  -19  0  1.079633   0.463120    -4.253579     1.852112  156.470515    4.639316    5.031810  0.308625   -1.798529
   -8  -13  -17  0  1.062813   0.470450    -0.446226     4.368824   95.831891    4.391553    4.386732  0.454491    0.015002
   -8  -13  -16  0  1.055014   0.473928     1.087881    -2.390547  294.469148    2.626442    2.725123  0.634697   -0.219877
   -8  -13  -15  0  1.047635   0.477266     2.134015     0.535540   14.087685    2.200187    1.986901  0.575827    0.523825
   -8  -13  -14  0  1.040684   0.480453    -0.983761    -2.272465  246.591975    2.476264    2.488457  0.466864   -0.036933
   -8  -13  -12  0  1.028104   0.486332    -2.430281     0.786124  162.075146    2.554262    2.617373  0.436763   -0.204351
   -8  -13  -11  0  1.022490   0.489002    -1.967045    -5.011391  248.569255    5.383615    5.982376  0.310035   -2.731226
   -8  -13   -9  0  1.012652   0.493753     2.111482    -1.068736  333.153543    2.366549    2.540871  0.568951   -0.433305
   -8  -13   -8  0  1.008442   0.495814    -4.044761    -0.346517  184.896607    4.059577    4.238148  0.328251   -0.769344
   -8  -13   -4  0  0.996460   0.501777     2.584650     3.813415   55.871432    4.606794    5.160427  0.271722   -2.881458
   -8  -13   -1  0  0.992685   0.503684     3.345260     0.517182    8.788430    3.385002    3.469332  0.397892   -0.299732
   -8  -12  -29  0  1.158965   0.431420     4.061237    -0.608481  351.478960    4.106567    4.130461  0.327957   -0.103034
   -8  -12  -28  0  1.146591   0.436075    -0.090552     2.350036   92.206651    2.351780    2.343355  0.524807    0.022702
   -8  -12  -27  0  1.134523   0.440714     0.318250    -2.959818  276.137061    2.976879    2.896312  0.564183    0.201953
   -8  -12  -26  0  1.122771   0.445327    -0.603244     2.617792  102.976705    2.686399    2.466664  0.592215    0.524727
   -8  -12  -25  0  1.111346   0.449905    -3.100408    -2.442810  218.234555    3.947132    4.302020  0.369738   -1.357416
   -8  -12  -23  0  1.089514   0.458920    -3.534188     2.884066  140.783921    4.561614    4.617157  0.359495   -0.218502
   -8  -12  -22  0  1.079128   0.463337     1.348449    -3.703701  290.005626    3.941537    4.209575  0.294152   -1.288662
   -8  -12  -21  0  1.069110   0.467679    -2.371563     0.589315  166.045099    2.443686    2.612819  0.462093   -0.517623
   -8  -12  -20  0  1.059469   0.471935    -3.410908     0.955185  164.355712    3.542128    3.854524  0.303402   -1.456135
   -8  -12  -19  0  1.050216   0.476092     0.787732    -1.978128  291.713483    2.129205    2.194090  0.684521   -0.134052
   -8  -12  -18  0  1.041362   0.480140     5.165833     1.864465   19.845653    5.492000    5.559147  0.289845   -0.327628
   -8  -12  -16  0  1.024891   0.487857     1.596002    -2.951921  298.398565    3.355750    3.254776  0.334372    0.427066
   -8  -12  -13  0  1.003423   0.498295     2.650983     0.803897   16.869665    2.770192    2.459250  0.502486    0.875127
   -8  -12  -11  0  0.991379   0.504348    -1.752025     1.816466  133.965444    2.523715    2.122163  0.714427    0.794875
   -8  -12  -10  0  0.986064   0.507067    -3.048570    -2.855895  223.130985    4.177310    4.339965  0.414514   -0.554937
   -8  -12   -9  0  0.981230   0.509565     2.692377     1.155707   23.231502    2.929941    3.107514  0.437105   -0.574523
   -8  -12   -8  0  0.976884   0.511831    -2.203675    -2.258222  225.700411    3.155273    3.374076  0.484713   -0.638388
   -8  -12   -7  0  0.973034   0.513857     0.982893    -1.468565  303.793913    1.767134    2.248600  0.644917   -1.055789
   -8  -12   -6  0  0.969685   0.515631    -1.628192     3.640529  114.096125    3.988040    4.349742  0.485929   -1.052675
   -8  -12   -5  0  0.966842   0.517148     2.552003    -3.147264  309.037353    4.051912    4.842606  0.476380   -2.347307
   -8  -12   -4  0  0.964510   0.518398     1.375999     5.219876   75.232339    5.398192    5.550857  0.255295   -0.845692
   -8  -12   -2  0  0.961391   0.520080     5.321075    -3.306788  328.141070    6.264877    6.742090  0.277855   -2.428902
   -8  -12   -1  0  0.960610   0.520503    -2.215387     0.683389  162.856379    2.318396    2.520792  0.665201   -0.430293
   -8  -11  -31  0  1.160008   0.431031    -1.994979     1.061233  151.989167    2.259681    2.688751  0.466256   -1.301423
   -8  -11  -30  0  1.146773   0.436006    -1.546681    -2.144135  234.195031    2.643773    3.263181  0.416593   -2.102716
   -8  -11  -28  0  1.121173   0.445961     1.657344    -3.738454  293.908828    4.089355    3.922115  0.326542    0.724300
   -8  -11  -27  0  1.108829   0.450926    -0.592423    -4.758144  262.902783    4.794883    4.774825  0.570514    0.049719
   -8  -11  -26  0  1.096802   0.455871     0.483327    -1.625773  286.556724    1.696096    2.716368  0.524167   -2.752714
   -8  -11  -25  0  1.085103   0.460786    -1.282544     0.113438  174.945479    1.287551    2.085745  0.714193   -1.580550
   -8  -11  -24  0  1.073743   0.465661    -2.980943    -1.265625  203.004711    3.238492    3.054816  0.382288    0.679480
   -8  -11  -22  0  1.052082   0.475248     0.209697     3.223111   86.277551    3.229925    3.287544  0.479703   -0.169867
   -8  -11  -20  0  1.031908   0.484539    -0.078489     3.228638   91.392606    3.229592    3.513112  0.365170   -1.098005
   -8  -11  -19  0  1.022406   0.489043     0.127016     1.966270   86.303962    1.970368    1.917142  0.661405    0.113808
   -8  -11  -18  0  1.013309   0.493433    -0.828834     3.316860  104.030043    3.418849    3.569168  0.308962   -0.688054
   -8  -11  -16  0  0.996374   0.501820     1.289422     2.734072   64.750857    3.022873    3.304287  0.330259   -1.205056
   -8  -11  -15  0  0.988557   0.505788     3.132959     4.408215   54.598246    5.408123    5.691683  0.335163   -1.196477
   -8  -11  -14  0  0.981188   0.509586     2.390286    -3.992906  300.906137    4.653683    4.022852  0.343360    2.598233
   -8  -11  -13  0  0.974277   0.513201     3.562087    -2.356891  326.508982    4.271229    4.092513  0.264363    0.956043
   -8  -11  -12  0  0.967834   0.516617     1.211490    -2.423501  296.560122    2.709440    2.913259  0.364779   -0.790187
   -8  -11  -10  0  0.956390   0.522799    -1.685846    -0.198630  186.719745    1.697507    2.258641  0.584118   -1.358566
   -8  -11   -9  0  0.951405   0.525539    -2.281958     2.804737  129.132097    3.615783    3.819552  0.361811   -0.796475
   -8  -11   -7  0  0.942950   0.530251    -2.901806     0.427624  171.616959    2.933145    3.374547  0.405554   -1.539222
   -8  -11   -5  0  0.936559   0.533869    -1.378496     3.161381  113.559233    3.448852    3.756671  0.363660   -1.197059
   -8  -11   -4  0  0.934151   0.535245    -1.532515    -3.153791  244.083586    3.506423    3.736432  0.423587   -0.767924
   -8  -11   -3  0  0.932274   0.536323     1.455546    -4.182175  289.189715    4.428228    4.590079  0.368739   -0.620744
   -8  -11   -1  0  0.930124   0.537563    -0.698343    -2.796635  255.979495    2.882508    3.479274  0.531713   -1.587235
   -8  -10  -31  0  1.137098   0.439716    -2.521917    -0.544547  192.184563    2.580038    2.834239  0.469885   -0.765070
   -8  -10  -30  0  1.123593   0.445001     2.667297    -0.413738  351.182832    2.699195    2.611451  0.484317    0.256212
   -8  -10  -28  0  1.097452   0.455601    -1.749767     0.718814  157.666864    1.891660    2.347587  0.751302   -0.858213
   -8  -10  -26  0  1.072542   0.466182    -1.975171     1.045296  152.111400    2.234713    2.760153  0.565330   -1.314424
   -8  -10  -25  0  1.060575   0.471442    -0.976565     2.740601  109.612634    2.909393    3.064417  0.382381   -0.573347
   -8  -10  -24  0  1.048950   0.476667    -1.733135    -2.015668  229.310018    2.658322    2.790052  0.436914   -0.426386
   -8  -10  -22  0  1.026766   0.486966    -3.984873     0.427135  173.881876    4.007700    4.200039  0.384177   -0.708030
   -8  -10  -21  0  1.016231   0.492014     1.389677    -0.995053  324.396120    1.709191    2.263732  0.543987   -1.441652
   -8  -10  -20  0  1.006084   0.496976     2.356848     2.693804   48.816861    3.579289    3.632016  0.323196   -0.230715
   -8  -10  -19  0  0.996336   0.501839    -1.881700     2.072837  132.232840    2.799544    2.816957  0.401732   -0.061300
   -8  -10  -18  0  0.986999   0.506586    -0.693895    -1.485035  244.955266    1.639152    2.481107  0.481283   -2.474021
   -8  -10  -15  0  0.961570   0.519983     1.996272     1.941604   44.204646    2.784767    2.695387  0.540774    0.233744
   -8  -10  -14  0  0.953992   0.524113     2.718097     2.564288   43.332167    3.736794    3.770069  0.284432   -0.165446
   -8  -10  -13  0  0.946883   0.528048     2.745047    -3.213653  310.503390    4.226446    4.399113  0.241830   -1.009747
   -8  -10  -11  0  0.934111   0.535268    -2.249079    -5.062004  246.044131    5.539155    5.853371  0.327716   -1.355953
   -8  -10  -10  0  0.928468   0.538522     1.926423    -3.541621  298.543464    4.031648    4.181282  0.328570   -0.644044
   -8  -10   -9  0  0.923333   0.541517    -3.223873    -2.612562  219.020616    4.149559    4.348556  0.319589   -0.880578
   -8  -10   -8  0  0.918713   0.544239    -2.386627    -3.621915  236.617494    4.337541    4.416406  0.312543   -0.356856
   -8  -10   -6  0  0.911054   0.548815     0.686473     2.475247   74.499437    2.568675    2.898504  0.600714   -0.776491
   -8  -10   -5  0  0.908028   0.550644     4.427619     4.204790   43.521348    6.106068    6.232188  0.225214   -0.791962
   -8  -10   -4  0  0.905544   0.552154    -0.420892     3.401555   97.053655    3.427495    3.777958  0.360824   -1.373604
   -8  -10   -3  0  0.903607   0.553338     3.959502     0.403977    5.825573    3.980057    4.187449  0.420804   -0.696988
   -8  -10   -1  0  0.901389   0.554699     3.001811    -0.322336  353.871026    3.019068    3.276294  0.682824   -0.532748
   -8   -9  -34  0  1.158868   0.431456     1.975543     2.830379   55.085795    3.451640    3.652507  0.383123   -0.741457
   -8   -9  -33  0  1.144308   0.436945    -0.094722    -2.294819  267.636367    2.296773    2.466181  0.604721   -0.396182
   -8   -9  -28  0  1.075539   0.464883    -0.882067    -1.968439  245.862608    2.157034    2.910260  0.499927   -2.130758
   -8   -9  -27  0  1.062665   0.470515     2.824325     0.542711   10.877138    2.875995    3.232377  0.440523   -1.144097
   -8   -9  -25  0  1.037884   0.481749     0.994961    -4.460793  282.573758    4.570408    4.712728  0.280630   -0.717214
   -8   -9  -24  0  1.026001   0.487329    -2.708250    -0.871635  197.840467    2.845060    3.107897  0.538853   -0.689813
   -8   -9  -23  0  1.014473   0.492867    -5.317176     2.425402  155.480154    5.844223    5.871114  0.248823   -0.152840
   -8   -9  -22  0  1.003311   0.498350    -1.361855     3.023701  114.246482    3.316235    3.349869  0.359032   -0.132482
   -8   -9  -21  0  0.992527   0.503765    -1.765693    -0.889498  206.737449    1.977088    1.952841  0.626888    0.054700
   -8   -9  -20  0  0.982135   0.509095     5.177321    -4.441600  319.373857    6.821471    6.681640  0.281398    0.702743
   -8   -9  -19  0  0.972147   0.514326     4.680123    -1.429151  343.019110    4.893468    5.033230  0.223249   -0.885352
   -8   -9  -18  0  0.962575   0.519440    -2.900647    -4.653536  238.063847    5.483535    5.238310  0.228274    1.519225
   -8   -9  -17  0  0.953432   0.524421    -0.982803     2.172506  114.341146    2.384467    2.551785  0.462909   -0.511165
   -8   -9  -16  0  0.944731   0.529251    -2.182846     0.390255  169.863595    2.217457    2.151149  0.531333    0.176488
   -8   -9  -15  0  0.936483   0.533913    -3.156753    -0.037310  180.677145    3.156973    3.212419  0.336868   -0.232769
   -8   -9  -12  0  0.914581   0.546698     3.053890    -1.657345  331.511334    3.474627    3.560370  0.317343   -0.382104
   -8   -9  -11  0  0.908266   0.550499     2.417146    -0.476062  348.858082    2.463580    2.558776  0.510375   -0.263781
   -8   -9  -10  0  0.902461   0.554040     0.910243     4.230237   77.856508    4.327060    4.399564  0.292741   -0.350263
   -8   -9   -9  0  0.897177   0.557303    -4.880228     3.428867  144.907978    5.964374    5.943561  0.316848    0.092896
   -8   -9   -8  0  0.892423   0.560273    -1.467557     4.867371  106.778537    5.083801    5.249061  0.263523   -0.886882
   -8   -9   -7  0  0.888206   0.562932     2.868440     8.262831   70.855564    8.746561    9.024935  0.192057   -2.049806
   -8   -9   -5  0  0.881418   0.567267     6.768127    -0.853044  352.816409    6.821673    7.121129  0.268569   -1.576858
   -8   -9   -4  0  0.878859   0.568919    -3.270374     0.175096  176.935300    3.275058    3.579497  0.439946   -0.978626
   -8   -9   -3  0  0.876864   0.570214    -1.547508    -1.710545  227.864759    2.306674    2.484465  0.568724   -0.442104
   -8   -9   -2  0  0.875436   0.571144    -1.550459     7.144293  102.244496    7.310599    7.692138  0.378766   -1.424566
   -8   -9   -1  0  0.874578   0.571704    -5.322583    -7.321245  233.982657    9.051548    9.501346  0.159667   -3.983983
   -8   -8  -33  0  1.125538   0.444232    -1.391762     2.725943  117.047116    3.060681    2.952380  0.581741    0.263280
   -8   -8  -32  0  1.110992   0.450048     1.464936    -6.074652  283.558318    6.248794    6.416305  0.227470   -1.041435
   -8   -8  -31  0  1.096709   0.455909     2.718220     0.761568   15.651367    2.822890    2.646336  0.490881    0.508647
   -8   -8  -30  0  1.082700   0.461808     1.615575    -2.622413  301.635737    3.080118    2.905071  0.483159    0.512364
   -8   -8  -29  0  1.068976   0.467737     2.948310     0.685023   13.080266    3.026845    3.020443  0.486035    0.018628
   -8   -8  -28  0  1.055548   0.473688     3.881884     3.875518   44.952982    5.485313    5.722707  0.374922   -0.895456
   -8   -8  -27  0  1.042427   0.479650     2.952594    -4.437388  303.639397    5.329937    4.939199  0.318611    1.734357
   -8   -8  -26  0  1.029624   0.485614    -0.269537    -2.409029  263.615942    2.424061    3.021757  0.417238   -2.025866
   -8   -8  -25  0  1.017153   0.491568    -4.020580    -3.707509  222.680171    5.469066    5.497027  0.233623   -0.169261
   -8   -8  -23  0  0.993253   0.503396    -1.071463     2.020440  117.937527    2.286965    2.867106  0.502927   -1.631337
   -8   -8  -21  0  0.970828   0.515024     1.061019     3.115271   71.191852    3.290999    3.534855  0.318772   -1.081853
   -8   -8  -18  0  0.940184   0.531811    -1.907440    -1.474719  217.709049    2.411042    2.191555  0.557050    0.557223
   -8   -8  -17  0  0.930822   0.537160    -3.766684    -2.928674  217.865796    4.771273    4.891953  0.226710   -0.752798
   -8   -8  -16  0  0.921907   0.542354    -2.487813     3.974322  122.045395    4.688758    4.484735  0.260878    1.106002
   -8   -8  -15  0  0.913453   0.547374    -1.617112    -2.935873  241.153532    3.351776    3.515710  0.310226   -0.747322
   -8   -8  -14  0  0.905473   0.552197    -4.610736     6.579036  125.023635    8.033841    7.884513  0.169699    1.244449
   -8   -8  -13  0  0.897980   0.556805    -7.552419     3.953240  152.370630    8.524502    8.493187  0.145520    0.304330
   -8   -8  -12  0  0.890986   0.561176    -2.564197    -2.592728  225.316996    3.646553    3.517404  0.388867    0.469682
   -8   -8  -11  0  0.884502   0.565290    -0.378729     3.830856   95.646066    3.849532    4.047938  0.312854   -0.896870
   -8   -8  -10  0  0.878540   0.569126    -5.080961    -5.295860  226.186395    7.339094    7.590724  0.189392   -1.878950
   -8   -8   -9  0  0.873111   0.572665    -0.356668     5.144119   93.966259    5.156469    5.420665  0.256603   -1.456062
   -8   -8   -8  0  0.868225   0.575888     4.287352    -1.107228  345.519503    4.428018    4.783796  0.287671   -1.749032
   -8   -8   -7  0  0.863890   0.578777    10.442862     0.856198    4.687133   10.477902   10.460693  0.285552    0.085231
   -8   -8   -6  0  0.860116   0.581317     1.040195    -3.485861  286.615306    3.637751    3.792641  0.363453   -0.602684
   -8   -8   -5  0  0.856910   0.583492     4.176417    -6.618495  302.252833    7.826042    8.205905  0.198263   -2.709568
   -8   -8   -4  0  0.854277   0.585290     2.270132     1.702023   36.860593    2.837320    2.838718  0.488807   -0.004045
   -8   -8   -3  0  0.852224   0.586700     4.647266    -2.908047  327.963544    5.482137    5.643279  0.242148   -0.941116
   -8   -8   -2  0  0.850755   0.587713     1.121123     1.962094   60.256725    2.259807    2.099216  0.683364    0.332342
   -8   -8   -1  0  0.849872   0.588324    -0.741948     1.403779  117.858066    1.587792    2.411980  0.569122   -2.048028
   -8   -7  -36  0  1.154491   0.433091     3.371738     1.305816   21.170524    3.615767    3.386174  0.434378    0.747489
   -8   -7  -35  0  1.138997   0.438983     3.768758    -3.603434  316.284663    5.214238    5.216285  0.251966   -0.011493
   -8   -7  -33  0  1.108713   0.450973    -2.556799     0.515396  168.603131    2.608228    2.691112  0.483906   -0.242229
   -8   -7  -32  0  1.093943   0.457062    -4.702492     4.806482  134.373441    6.724262    6.899188  0.224251   -1.103149
   -8   -7  -31  0  1.079435   0.463205    -5.234427     0.013173  179.855810    5.234443    5.316844  0.256324   -0.454628
   -8   -7  -29  0  1.051246   0.475626     4.233589     3.054501   35.810149    5.220465    5.248380  0.313532   -0.125914
   -8   -7  -28  0  1.037588   0.481887     1.686096     0.918892   28.589601    1.920229    2.160356  0.713545   -0.475921
   -8   -7  -27  0  1.024237   0.488168     1.074082     2.130370   63.243850    2.385818    2.899326  0.526430   -1.379499
   -8   -7  -26  0  1.011204   0.494460     3.181122    -1.803522  330.449144    3.656806    3.058193  0.470620    1.798835
   -8   -7  -24  0  0.986146   0.507024     1.296411     1.746071   53.407108    2.174728    2.641981  0.514652   -1.283967
   -8   -7  -22  0  0.962516   0.519472    -3.678995    -5.191973  234.678886    6.363300    6.387966  0.223367   -0.156168
   -8   -7  -21  0  0.951270   0.525613     0.913525     3.426445   75.071601    3.546133    3.646960  0.352421   -0.404606
   -8   -7  -20  0  0.940422   0.531676    -4.660187    -4.121747  221.491459    6.221426    6.361748  0.191518   -1.036173
   -8   -7  -19  0  0.929986   0.537642    -2.577413    -2.060777  218.644173    3.299979    3.048050  0.397803    0.895621
   -8   -7  -18  0  0.919976   0.543493     0.795703    -1.804914  293.790467    1.972525    2.240995  0.574112   -0.661323
   -8   -7  -17  0  0.910405   0.549206    -2.153895    -0.459897  192.052738    2.202447    2.397121  0.504027   -0.546222
   -8   -7  -16  0  0.901288   0.554761     5.350185     1.084902   11.462919    5.459075    5.566926  0.199184   -0.765749
   -8   -7  -15  0  0.892639   0.560137     3.946429    -3.296117  320.130859    5.141856    5.365825  0.236926   -1.336869
   -8   -7  -14  0  0.884472   0.565309     2.378074    -1.496227  327.822888    2.809614    2.803820  0.391809    0.020914
   -8   -7  -13  0  0.876799   0.570256     4.539121    -0.528828  353.354743    4.569823    4.726859  0.295517   -0.751506
   -8   -7  -12  0  0.869634   0.574954    -4.858355     4.823104  135.208614    6.845871    6.932769  0.207076   -0.593465
   -8   -7  -11  0  0.862990   0.579381    -7.340204    -5.450753  216.597163    9.142719    9.340879  0.224174   -1.250100
   -8   -7  -10  0  0.856879   0.583513    -0.920342     3.808553  103.585166    3.918177    4.148108  0.381792   -0.851700
   -8   -7   -8  0  0.846299   0.590807    -3.215879     3.497986  132.593931    4.751608    4.718453  0.293329    0.159849
   -8   -7   -7  0  0.841852   0.593928    -2.963919     8.566936  109.084181    9.065165    9.254284  0.208788   -1.280992
   -8   -7   -6  0  0.837979   0.596674     3.645587    -1.024958  344.296655    3.786930    4.019791  0.361656   -0.910575
   -8   -7   -5  0  0.834687   0.599027     5.067261     1.080808   12.040333    5.181243    4.953005  0.273655    1.179503
   -8   -7   -4  0  0.831985   0.600973     4.865279    -0.466694  354.520763    4.887611    5.100768  0.308751   -0.976352
   -8   -7   -3  0  0.829876   0.602499     4.105213    -2.496566  328.694316    4.804749    4.900871  0.349514   -0.388933
   -8   -7   -1  0  0.827460   0.604259     2.761657    -1.046964  339.237929    2.953453    2.932682  0.576269    0.050974
   -8   -6  -37  0  1.156204   0.432450     1.131343     1.765080   57.341801    2.096532    2.784640  0.535410   -1.817544
   -8   -6  -36  0  1.140294   0.438483    -3.601673    -5.631416  237.398328    6.684676    6.331848  0.242606    2.056724
   -8   -6  -35  0  1.124604   0.444601    -4.356924     0.185229  177.565616    4.360860    4.577781  0.285562   -1.074278
   -8   -6  -34  0  1.109144   0.450798    -5.116471     0.439898  175.085970    5.135347    5.018221  0.430365    0.384882
   -8   -6  -33  0  1.093922   0.457071    -0.257598     1.843900   97.952921    1.861806    1.993882  0.696490   -0.268178
   -8   -6  -32  0  1.078950   0.463414     0.664579     5.109765   82.589678    5.152801    5.132271  0.250460    0.115927
   -8   -6  -31  0  1.064237   0.469820    -4.240619    -1.883233  203.945717    4.639980    4.451058  0.296731    0.900397
   -8   -6  -30  0  1.049795   0.476284     1.118474     2.297330   64.040482    2.555134    3.095995  0.515438   -1.483968
   -8   -6  -29  0  1.035635   0.482796    -2.577901    -1.962333  217.278879    3.239803    2.814843  0.571596    1.051414
   -8   -6  -28  0  1.021768   0.489348     5.696545    -0.700400  352.990565    5.739441    5.784737  0.289195   -0.221507
   -8   -6  -26  0  0.994965   0.502530     3.442089     6.248833   61.152395    7.134136    7.376188  0.180277   -1.898813
   -8   -6  -25  0  0.982053   0.509137     3.974013    -1.628760  337.713600    4.294839    4.488628  0.280239   -0.977950
   -8   -6  -24  0  0.969486   0.515737     0.975396    -3.758754  284.547370    3.883250    4.010299  0.308851   -0.581754
   -8   -6  -23  0  0.957277   0.522315    -1.977444     3.380179  120.328125    3.916107    4.167968  0.281520   -1.265223
   -8   -6  -22  0  0.945440   0.528854     5.444138    -6.785369  308.741284    8.699418    8.451107  0.195859    1.792945
   -8   -6  -21  0  0.933989   0.535338     3.671480    -3.430515  316.943252    5.024758    4.709189  0.245474    1.818047
   -8   -6  -20  0  0.922938   0.541748    -5.731863     0.214823  177.853630    5.735887    5.959370  0.203119   -1.555995
   -8   -6  -19  0  0.912302   0.548064     3.863645    -1.988345  332.768319    4.345258    4.608379  0.244471   -1.522099
   -8   -6  -18  0  0.902095   0.554265     3.650974     6.199077   59.503854    7.194314    7.204158  0.178392   -0.078039
   -8   -6  -17  0  0.892333   0.560329     7.471518     1.480551   11.208491    7.616798    7.533606  0.158729    0.741213
   -8   -6  -16  0  0.883029   0.566233    -4.151792    -9.492883  246.377432   10.361091   10.364920  0.234912   -0.023052
   -8   -6  -15  0  0.874200   0.571952    -2.819400    -0.523137  190.511634    2.867523    2.534457  0.492118    0.957144
   -8   -6  -14  0  0.865858   0.577462    -6.248240    -5.006183  218.702226    8.006396    7.953346  0.163050    0.460131
   -8   -6  -13  0  0.858019   0.582738     7.301197     4.386434   30.996726    8.517528    8.158063  0.154226    3.296208
   -8   -6  -12  0  0.850696   0.587754    -6.334248     7.062229  131.889534    9.486716    9.631694  0.131087   -1.564079
   -8   -6  -11  0  0.843903   0.592485    -4.756440    -2.552503  208.219850    5.398054    5.251707  0.334004    0.619649
   -8   -6  -10  0  0.837652   0.596906    -6.551062     0.287202  177.489732    6.557355    6.743798  0.210796   -1.250833
   -8   -6   -9  0  0.831957   0.600993    -7.894820    -0.672391  184.868057    7.923401    8.159182  0.191998   -1.736705
   -8   -6   -8  0  0.826827   0.604721     5.969956    -3.902775  326.825911    7.132462    7.596004  0.398157   -1.646455
   -8   -6   -7  0  0.822275   0.608069   -10.048305     6.652272  146.494276   12.050774   12.264243  0.191914   -1.573045
   -8   -6   -6  0  0.818309   0.611016     7.634700    12.288158   58.147090   14.466771   14.786809  0.200528   -2.257051
   -8   -6   -5  0  0.814938   0.613544     5.275510    -2.329455  336.175660    5.766920    6.011240  0.233145   -1.481994
   -8   -6   -4  0  0.812169   0.615635     1.197967     5.138853   76.877599    5.276640    5.394676  0.254974   -0.654687
   -8   -6   -3  0  0.810009   0.617277    -6.411111     1.217165  169.250191    6.525630    6.879480  0.227917   -2.195624
   -8   -6   -2  0  0.808463   0.618457     5.112629    -9.723141  297.736324   10.985374   10.724249  0.143867    2.566865
   -8   -6   -1  0  0.807534   0.619169     0.339071    -4.543565  274.267877    4.556199    4.693228  0.289473   -0.669452
   -8   -5  -38  0  1.160508   0.430846    -1.416639     1.010515  144.499040    1.740117    2.365612  0.645385   -1.370631
   -8   -5  -37  0  1.144221   0.436979    -1.594542    -3.473246  245.340484    3.821780    3.793793  0.387841    0.102054
   -8   -5  -36  0  1.128142   0.443207    -1.212572    -1.524830  231.507661    1.948188    2.584864  0.522082   -1.724625
   -8   -5  -35  0  1.112280   0.449527     0.952281     4.977554   79.169331    5.067828    5.158658  0.256461   -0.500867
   -8   -5  -34  0  1.096646   0.455936     1.645228     3.148568   62.411490    3.552500    3.555237  0.369873   -0.010462
   -8   -5  -32  0  1.066098   0.469000     2.390603     0.394210    9.363800    2.422888    3.165234  0.445382   -2.357162
   -8   -5  -31  0  1.051205   0.475644    -1.189367     4.045482  106.383270    4.216695    4.301836  0.318569   -0.377962
   -8   -5  -30  0  1.036582   0.482355    -2.743650     3.844168  125.516114    4.722843    4.906134  0.290934   -0.890969
   -8   -5  -29  0  1.022239   0.489123    -2.318742     1.710166  143.589726    2.881185    3.080053  0.555474   -0.506310
   -8   -5  -27  0  0.994442   0.502795     3.325006    -2.538067  322.644530    4.182995    3.721954  0.522187    1.248616
   -8   -5  -26  0  0.981014   0.509677    -2.938845     3.805297  127.679048    4.808024    4.823219  0.263386   -0.081590
   -8   -5  -25  0  0.967916   0.516574     3.365918     2.570949   37.373246    4.235467    4.386641  0.289349   -0.738876
   -8   -5  -24  0  0.955163   0.523471     4.512960    -1.674558  339.642357    4.813622    4.586099  0.261248    1.231649
   -8   -5  -22  0  0.930747   0.537203     8.315771    -0.050703  359.650662    8.315926    8.317198  0.228217   -0.007881
   -8   -5  -21  0  0.919113   0.544003    -4.914853     3.309178  146.047553    5.925068    5.633281  0.205264    2.010336
   -8   -5  -20  0  0.907881   0.550733    -0.904057    -8.653006  264.035437    8.700105    8.631543  0.174727    0.554936
   -8   -5  -19  0  0.897066   0.557373     5.108647     1.167406   12.871965    5.240335    5.158504  0.287446    0.402603
   -8   -5  -18  0  0.886684   0.563899    -3.109186    -3.031352  224.273789    4.342364    4.257308  0.263729    0.456107
   -8   -5  -17  0  0.876750   0.570288    -6.545532    -7.897393  230.347320   10.257329   10.128228  0.232941    0.783787
   -8   -5  -16  0  0.867280   0.576515    -9.064808    -0.992199  186.246509    9.118947    8.922430  0.199476    1.393240
   -8   -5  -15  0  0.858288   0.582555    -0.197907     4.503745   92.516117    4.508091    4.820502  0.227777   -1.939687
   -8   -5  -14  0  0.849790   0.588381    -3.378583     2.498794  143.513440    4.202236    4.154994  0.282159    0.236787
   -8   -5  -13  0  0.841801   0.593964     6.540347    -7.392969  311.498263    9.870772    9.754768  0.123434    1.329082
   -8   -5  -12  0  0.834336   0.599279     8.572198     0.903287    6.015289    8.619658    8.628230  0.161863   -0.074897
   -8   -5  -11  0  0.827409   0.604296     2.713646    -2.354727  319.050661    3.592856    4.065163  0.353964   -1.887033
   -8   -5  -10  0  0.821033   0.608989     1.819916     6.927412   75.280317    7.162481    7.096949  0.304120    0.304736
   -8   -5   -9  0  0.815221   0.613331   -12.195623    -0.750727  183.522515   12.218707   12.172844  0.307431    0.210976
   -8   -5   -8  0  0.809985   0.617295     1.988710     2.706444   53.691344    3.358542    3.388166  0.409568   -0.102291
   -8   -5   -7  0  0.805337   0.620858    -1.399942    -3.280044  246.886922    3.566304    3.797349  0.357107   -0.914984
   -8   -5   -6  0  0.801288   0.623996   -10.721464    -1.288521  186.853021   10.798614   10.828322  0.143361   -0.293058
   -8   -5   -5  0  0.797845   0.626688     9.087665     5.510379   31.230867   10.627790   10.663402  0.214768   -0.234496
   -8   -5   -4  0  0.795017   0.628918    -4.914489    -3.504230  215.490406    6.035879    6.246886  0.221720   -1.345882
   -8   -5   -3  0  0.792810   0.630668     7.080268    -3.898827  331.160140    8.082762    8.261739  0.190128   -1.331265
   -8   -5   -2  0  0.791230   0.631927     8.030170     2.700150   18.585251    8.471980    8.067139  0.225565    2.538214
   -8   -5   -1  0  0.790281   0.632686    -7.562650     8.363567  132.121066   11.275767   11.031546  0.170049    2.031072
   -8   -4  -38  0  1.150749   0.434500     0.874327    -5.612721  278.854144    5.680412    6.064106  0.266049   -2.039565
   -8   -4  -37  0  1.134322   0.440792    -1.789120    -1.111782  211.857354    2.106421    2.222852  0.602248   -0.273406
   -8   -4  -36  0  1.118100   0.447187     1.361345     2.776758   63.882941    3.092514    3.151911  0.423980   -0.198123
   -8   -4  -35  0  1.102095   0.453682    -0.159750    -3.302955  267.230999    3.306816    3.652507  0.369694   -1.322396
   -8   -4  -33  0  1.070768   0.466955    -3.401667    -1.908654  209.296514    3.900551    4.198337  0.319096   -1.319771
   -8   -4  -31  0  1.040422   0.480574    -0.102234     4.141666   91.414012    4.142928    4.205329  0.322345   -0.273772
   -8   -4  -30  0  1.025645   0.487498     4.565715    -0.670362  351.647217    4.614666    4.976674  0.368274   -1.390151
   -8   -4  -29  0  1.011146   0.494488     1.899856     2.062534   47.350976    2.804193    2.791617  0.548546    0.032424
   -8   -4  -28  0  0.996939   0.501535    -3.160014     3.480742  132.234941    4.701197    4.676534  0.407795    0.085528
   -8   -4  -27  0  0.983036   0.508628     7.007351    -4.414111  327.792117    8.281747    8.079040  0.213464    1.342951
   -8   -4  -26  0  0.969450   0.515757    -4.248401    -5.231287  230.919465    6.739086    6.553255  0.216017    1.216589
   -8   -4  -25  0  0.956194   0.522906    -2.166893     2.256518  133.839267    3.128466    2.855173  0.450682    0.857576
   -8   -4  -24  0  0.943282   0.530064     0.807708    -4.437240  280.316558    4.510155    4.365322  0.275061    0.744654
   -8   -4  -23  0  0.930730   0.537213     3.967881     3.524860   41.616236    5.307421    5.232699  0.229413    0.460625
   -8   -4  -22  0  0.918550   0.544336    -4.204266     5.984055  125.091034    7.313328    7.209722  0.169221    0.865854
   -8   -4  -21  0  0.906760   0.551414    -2.169717     1.401903  147.132596    2.583216    2.634156  0.472435   -0.152486
   -8   -4  -20  0  0.895373   0.558427     1.742952     1.583284   42.251779    2.354712    3.173126  0.411879   -2.810077
   -8   -4  -19  0  0.884405   0.565352    -2.386119     1.184512  153.599388    2.663951    2.960035  0.383026   -1.093203
   -8   -4  -18  0  0.873873   0.572166    -3.330807    -6.697309  243.557229    7.479854    7.562534  0.154044   -0.759046
   -8   -4  -17  0  0.863791   0.578843    -1.935788     1.191304  148.391425    2.272989    2.509744  0.478813   -0.699274
   -8   -4  -16  0  0.854177   0.585359     3.722123     4.314271   49.214133    5.697994    5.666727  0.222546    0.198690
   -8   -4  -15  0  0.845046   0.591684     9.548733    -2.746839  343.951311    9.935966    9.992678  0.210921   -0.380248
   -8   -4  -13  0  0.828296   0.603649     0.136034    -7.737904  271.007171    7.739100    7.541769  0.159839    1.745928
   -8   -4  -10  0  0.807180   0.619441     7.300525    -0.336037  357.364586    7.308255    7.490481  0.246852   -1.043972
   -8   -4   -9  0  0.801268   0.624011    -8.907039     2.221898  165.993193    9.179988    8.928390  0.183442    1.939653
   -8   -4   -8  0  0.795940   0.628188     4.313752     3.301672   37.429822    5.432265    5.568495  0.245817   -0.783750
   -8   -4   -7  0  0.791210   0.631943    -0.432624    -3.419162  262.788725    3.446424    3.202021  0.675466    0.511702
   -8   -4   -6  0  0.787088   0.635253     2.675573    -0.778191  343.782906    2.786444    2.099783  0.689036    1.409340
   -8   -4   -5  0  0.783582   0.638095    -9.580439     1.883482  168.877689    9.763827    9.423476  0.177718    2.708379
   -8   -4   -4  0  0.780703   0.640449     1.423463    -6.918776  281.625760    7.063689    6.741443  0.205848    2.213895
   -8   -4   -3  0  0.778456   0.642297     4.161401     2.628502   32.278095    4.922020    5.020832  0.271090   -0.515476
   -8   -4   -2  0  0.776847   0.643628   -10.266322     4.680279  155.492390   11.282836   11.162093  0.171394    0.996279
   -8   -3  -39  0  1.159836   0.431095    -3.038231    -3.619350  229.988519    4.725520    4.583674  0.284665    0.704688
   -8   -3  -38  0  1.143102   0.437406     1.200330    -1.356009  311.515037    1.810954    2.160724  0.690784   -0.716070
   -8   -3  -36  0  1.110228   0.450358    -1.467542    -0.930573  212.378928    1.737713    2.043636  0.718417   -0.602213
   -8   -3  -34  0  1.078209   0.463732     0.698243    -2.422099  286.081229    2.520736    3.107897  0.419831   -1.977873
   -8   -3  -33  0  1.062544   0.470569    -4.055565     1.636489  158.025087    4.373295    4.132479  0.343498    0.991461
   -8   -3  -32  0  1.047123   0.477499    -1.329855     3.649518  110.021332    3.884263    4.076476  0.312722   -0.869238
   -8   -3  -31  0  1.031957   0.484516    -3.642197     3.737292  134.261705    5.218520    5.307652  0.240592   -0.523921
   -8   -3  -30  0  1.017057   0.491615    -2.547460    -3.562265  234.430542    4.379417    4.562840  0.333071   -0.778814
   -8   -3  -29  0  1.002434   0.498786     5.913464     2.284963   21.126536    6.339568    6.566448  0.244769   -1.310861
   -8   -3  -28  0  0.988102   0.506021     2.249182    -5.868449  290.970170    6.284704    6.231360  0.267512    0.282009
   -8   -3  -27  0  0.974072   0.513309     2.405091    -1.213362  333.229180    2.693828    2.843609  0.589067   -0.359589
   -8   -3  -26  0  0.960359   0.520638     2.686810    -2.623601  315.681952    3.755294    4.099298  0.334523   -1.454297
   -8   -3  -25  0  0.946976   0.527996    -9.336961    -0.190234  181.167197    9.338898    9.023615  0.159028    2.803765
   -8   -3  -24  0  0.933937   0.535368     1.456845     5.635673   75.506088    5.820929    5.619875  0.275203    1.033177
   -8   -3  -23  0  0.921257   0.542737    -4.901102     1.246751  165.727715    5.057192    5.198980  0.228608   -0.877130
   -8   -3  -21  0  0.897034   0.557392    10.208949     0.625223    3.504567   10.228076   10.037511  0.213883    1.260033
   -8   -3  -20  0  0.885522   0.564639    -1.095995     6.794572   99.163140    6.882399    6.742149  0.239078    0.829616
   -8   -3  -19  0  0.874431   0.571800     1.029873    -1.530976  303.928346    1.845136    2.016846  0.592380   -0.409931
   -8   -3  -18  0  0.863777   0.578853    -0.257080     3.604634   94.079395    3.613789    3.566386  0.339335    0.197559
   -8   -3  -17  0  0.853577   0.585771     4.903643     2.346918   25.576102    5.436335    5.281708  0.210681    1.037948
   -8   -3  -16  0  0.843846   0.592525    -3.417674     1.619687  154.643024    3.782048    4.238335  0.335247   -1.924817
   -8   -3  -15  0  0.834602   0.599088     2.392879    -0.537356  347.343365    2.452472    2.418227  0.462672    0.104676
   -8   -3  -14  0  0.825860   0.605429     1.592544    -4.860536  288.141265    5.114783    5.051025  0.216016    0.417413
   -8   -3  -13  0  0.817638   0.611518    -1.539946    -4.732103  251.973797    4.976367    4.873740  0.339436    0.427580
   -8   -3  -12  0  0.809950   0.617322     1.785109     2.365140   52.956024    2.963191    2.805519  0.384447    0.580007
   -8   -3  -11  0  0.802812   0.622811    -7.119294    -5.005542  215.110871    8.702861    8.309987  0.177133    3.136676
   -8   -3  -10  0  0.796239   0.627952    -2.875377     1.935740  146.051069    3.466249    3.844933  0.351754   -1.522486
   -8   -3   -9  0  0.790245   0.632715     2.475753    -4.108165  301.074931    4.796496    4.380392  0.309581    1.900829
   -8   -3   -8  0  0.784843   0.637070     1.743567    -2.125013  309.368769    2.748765    2.449382  0.568872    0.744264
   -8   -3   -7  0  0.780045   0.640988     2.945542    -3.601359  309.279642    4.652526    4.730553  0.284483   -0.387887
   -8   -3   -6  0  0.775863   0.644443     0.818950    -6.117587  277.624745    6.172159    6.034968  0.255570    0.759154
   -8   -3   -5  0  0.772307   0.647411    -3.916616     0.615327  171.071419    3.964657    3.526647  0.382586    1.619087
   -8   -3   -4  0  0.769385   0.649869    -1.011765    -5.999148  260.427069    6.083868    6.136926  0.222698   -0.336943
   -8   -3   -3  0  0.767105   0.651801   -10.153438     5.395584  152.013619   11.498027   11.178122  0.162161    2.789914
   -8   -3   -2  0  0.765472   0.653192     0.824263    -6.345760  277.400826    6.399069    6.170281  0.221743    1.459146
   -8   -3   -1  0  0.764491   0.654030     2.471313     6.626797   69.548148    7.072611    7.057120  0.275490    0.079521
   -8   -2  -39  0  1.154422   0.433117    -2.978308     0.491172  170.635270    3.018538    3.211307  0.439077   -0.620885
   -8   -2  -38  0  1.137607   0.439519    -2.421146     2.050242  139.741857    3.172608    3.305488  0.391420   -0.480102
   -8   -2  -35  0  1.088365   0.459405    -2.907268    -0.517683  190.096561    2.953000    3.039180  0.466667   -0.261167
   -8   -2  -33  0  1.056631   0.473202    -1.891579    -2.675541  234.740096    3.276674    3.744817  0.344328   -1.922739
   -8   -2  -31  0  1.025868   0.487392     1.827783     3.767650   64.120798    4.187598    4.351932  0.325454   -0.714092
   -8   -2  -30  0  1.010878   0.494620     3.987508    -0.075217  358.919356    3.988217    4.471970  0.350312   -1.952915
   -8   -2  -29  0  0.996164   0.501925     4.889820     4.202718   40.678505    6.447727    6.766600  0.222719   -2.024777
   -8   -2  -28  0  0.981741   0.509300    -4.611590     0.438318  174.570513    4.632374    5.089158  0.288653   -2.237951
   -8   -2  -27  0  0.967619   0.516732     2.399265    -1.661348  325.299700    2.918313    3.477447  0.464833   -1.701118
   -8   -2  -26  0  0.953813   0.524212    -4.890496     1.714285  160.682707    5.182251    4.874799  0.268634    1.618569
   -8   -2  -25  0  0.940337   0.531724     1.993213    -2.768807  305.749409    3.411626    3.382772  0.382413    0.106704
   -8   -2  -24  0  0.927205   0.539255    -1.229284    -2.659796  245.194928    2.930129    3.465898  0.375458   -2.018047
   -8   -2  -23  0  0.914431   0.546788    -3.504838    -4.679834  233.169595    5.846772    5.910136  0.226990   -0.394778
   -8   -2  -22  0  0.902032   0.554304     3.508892    -1.358795  338.831440    3.762797    3.709132  0.329266    0.230494
   -8   -2  -20  0  0.878418   0.569205     5.189680    -0.422084  355.350288    5.206816    5.167116  0.209115    0.268487
   -8   -2  -19  0  0.867236   0.576544    -4.031665     1.404510  160.793215    4.269306    4.592414  0.331326   -1.379137
   -8   -2  -18  0  0.856493   0.583776    -0.081058     3.704718   91.253412    3.705605    4.059690  0.272844   -1.835311
   -8   -2  -17  0  0.846205   0.590874     3.316502     4.253737   52.057603    5.393836    5.405263  0.205623   -0.078591
   -8   -2  -16  0  0.836388   0.597808     2.548577    -0.154329  356.534688    2.553245    3.225369  0.417561   -2.276375
   -8   -2  -15  0  0.827061   0.604550    -0.083015     4.571491   91.040331    4.572245    4.654751  0.234433   -0.497717
   -8   -2  -14  0  0.818239   0.611068     1.663600     0.904072   28.521559    1.893386    2.135404  0.531301   -0.644201
   -8   -2  -13  0  0.809939   0.617330     2.318706    -6.812810  288.795749    7.196581    7.212089  0.154135   -0.142293
   -8   -2  -12  0  0.802177   0.623304    -5.013842     1.161844  166.953279    5.146698    5.225486  0.206048   -0.540767
   -8   -2  -11  0  0.794970   0.628955    -0.688614    -4.143446  260.564052    4.200278    4.585666  0.252222   -2.160872
   -8   -2  -10  0  0.788331   0.634251     2.827411    -0.796062  344.275361    2.937341    3.158706  0.492683   -0.635413
   -8   -2   -9  0  0.782276   0.639160     0.586383     1.223899   64.400430    1.357120    2.473575  0.558721   -2.825930
   -8   -2   -8  0  0.776819   0.643651    -1.592984    -1.895846  229.961358    2.476253    2.589467  0.532142   -0.300877
   -8   -2   -7  0  0.771972   0.647692    -3.592305     2.814875  141.918299    4.563789    4.554305  0.335550    0.039971
   -8   -2   -5  0  0.764152   0.654320    -0.856305     6.544421   97.454516    6.600205    6.629267  0.205945   -0.199566
   -8   -2   -4  0  0.761199   0.656859    -2.895054    -2.082775  215.732191    3.566411    3.692720  0.359482   -0.496903
   -8   -2   -3  0  0.758894   0.658854    -7.241070    -2.253916  197.289716    7.583748    7.391458  0.186315    1.459567
   -8   -2   -2  0  0.757243   0.660290    -1.547885    -3.796821  247.820307    4.100220    3.618656  0.362056    1.881019
   -8   -2   -1  0  0.756251   0.661156     2.832722    -3.669924  307.663651    4.636017    4.802763  0.274170   -0.860101
   -8   -1  -37  0  1.117629   0.447376    -2.034495     3.894673  117.581623    4.394047    4.365049  0.313165    0.130951
   -8   -1  -36  0  1.101162   0.454066     3.021940    -0.566579  349.380986    3.074594    2.826244  0.452748    0.775754
   -8   -1  -34  0  1.068871   0.467783     3.688105     1.732241   25.158660    4.074650    3.890609  0.318927    0.816090
   -8   -1  -33  0  1.053068   0.474803     2.614547     5.141431   63.045520    5.768030    5.621923  0.231568    0.892294
   -8   -1  -32  0  1.037506   0.481925    -2.514918    -1.527383  211.271523    2.942399    2.608105  0.540287    0.875023
   -8   -1  -31  0  1.022197   0.489143     0.795849     3.890486   78.438914    3.971052    4.112351  0.318933   -0.626549
   -8   -1  -28  0  0.977904   0.511298     0.277394    -3.106880  275.102050    3.119239    3.455803  0.421226   -1.129971
   -8   -1  -27  0  0.963726   0.518820     5.139319    -1.174949  347.122382    5.271917    5.296270  0.345940   -0.099558
   -8   -1  -25  0  0.936331   0.533999     0.581696    -6.882001  274.831397    6.906541    6.795347  0.216766    0.725450
   -8   -1  -24  0  0.923141   0.541629    -2.030496     5.585253  109.978535    5.942892    5.669039  0.260029    1.489398
   -8   -1  -23  0  0.910311   0.549263    -3.773953    -1.827682  205.840368    4.193226    4.371683  0.270880   -0.931694
   -8   -1  -22  0  0.897855   0.556883    -2.827728     7.157874  111.556565    7.696181    7.456111  0.163616    2.075046
   -8   -1  -21  0  0.885789   0.564469    -1.576772    -2.840821  240.967928    3.249073    3.295143  0.352943   -0.184600
   -8   -1  -20  0  0.874128   0.571998    -0.816268     1.809859  114.275937    1.985417    2.162561  0.517608   -0.483993
   -8   -1  -19  0  0.862891   0.579448     2.061342    -1.238623  328.999108    2.404852    2.389823  0.505560    0.042043
   -8   -1  -18  0  0.852093   0.586791    -3.185877     1.631697  152.880027    3.579420    3.484404  0.383248    0.350616
   -8   -1  -17  0  0.841751   0.594000    -3.651681     5.103801  125.583062    6.275633    6.298404  0.179374   -0.179534
   -8   -1  -16  0  0.831882   0.601047     1.389536    -2.575722  298.345733    2.926628    3.194449  0.342908   -1.104541
   -8   -1  -15  0  0.822503   0.607900    -3.519404    -1.984408  209.416380    4.040307    3.574170  0.306495    2.150830
   -8   -1  -14  0  0.813632   0.614529     6.181179    -4.557288  323.599218    7.679573    7.545348  0.150475    1.261496
   -8   -1  -13  0  0.805284   0.620899     6.392188     5.127305   38.733813    8.194468    8.076042  0.162300    1.031924
   -8   -1  -12  0  0.797477   0.626977     0.663485    -9.135005  274.154161    9.159068    9.228251  0.141551   -0.691194
   -8   -1  -11  0  0.790227   0.632730     4.594863     2.407327   27.650808    5.187291    5.344994  0.219141   -1.017729
   -8   -1  -10  0  0.783548   0.638123     2.008960     2.743621   53.787315    3.400496    3.513451  0.408628   -0.390924
   -8   -1   -9  0  0.777456   0.643123   -10.934900     0.276930  178.549276   10.938406   10.727247  0.191351    1.560608
   -8   -1   -8  0  0.771965   0.647698     1.187693     5.786502   78.401002    5.907133    5.751080  0.237974    0.927380
   -8   -1   -7  0  0.767087   0.651817     1.330046     2.242688   59.329561    2.607426    2.575940  0.572171    0.077822
   -8   -1   -6  0  0.762834   0.655451     2.962691    -4.120738  305.715036    5.075236    5.107768  0.263559   -0.174562
   -8   -1   -5  0  0.759216   0.658574     8.273275    -5.794681  324.992235   10.100763   10.042809  0.173527    0.472309
   -8   -1   -3  0  0.753924   0.663197    -0.581503     1.932254  106.748929    2.017858    2.769486  0.484936   -2.191967
   -8   -1   -2  0  0.752262   0.664662    -4.472144     2.485577  150.935098    5.116460    5.015056  0.263503    0.544232
   -8   -1   -1  0  0.751264   0.665545    -4.663375    -2.036997  203.596067    5.088853    5.230954  0.250902   -0.800955
   -7  -18  -12  0  1.146241   0.436208     3.149079    -1.128227  340.288822    3.345085    2.634457  0.761764    1.319279
   -7  -18  -11  0  1.141208   0.438132     3.192024     0.715019   12.625936    3.271127    2.909714  0.490601    1.041814
   -7  -18  -10  0  1.136594   0.439911     1.363123    -7.509223  280.288667    7.631941    7.951199  0.540973   -0.834604
   -7  -18   -9  0  1.132403   0.441539     2.148077    -2.636401  309.172326    3.400713    3.327991  0.564991    0.182027
   -7  -18   -8  0  1.128640   0.443011    -1.840515     4.587336  111.861473    4.942787    5.125614  0.478006   -0.540905
   -7  -18   -7  0  1.125309   0.444323    -3.122570     0.329810  173.970704    3.139939    3.266951  0.913710   -0.196584
   -7  -18   -6  0  1.122414   0.445468     3.837706     3.962885   45.919367    5.516561    5.774228  0.509755   -0.714845
   -7  -18   -5  0  1.119959   0.446445     2.251453    -1.811912  321.173774    2.889995    3.589908  0.620845   -1.594320
   -7  -18   -4  0  1.117946   0.447249     0.076429    -2.135501  272.049735    2.136868    2.549606  0.519453   -1.123681
   -7  -17  -14  0  1.119009   0.446824    -0.689241     1.387036  116.423549    1.548845    2.339286  0.714340   -1.564874
   -7  -17  -13  0  1.112954   0.449255     4.895767     2.132137   23.533427    5.339901    5.140772  0.761452    0.369834
   -7  -17  -12  0  1.107318   0.451541    -0.438502     4.804452   95.214938    4.824422    5.279453  0.349662   -1.840383
   -7  -17  -11  0  1.102108   0.453676     1.175809    -4.580917  284.395647    4.729410    4.579602  0.302395    0.700613
   -7  -17   -9  0  1.092988   0.457462     0.132487     2.984528   87.458240    2.987468    3.250626  0.354438   -1.050008
   -7  -17   -7  0  1.085636   0.460559     2.709661    -3.310128  309.303654    4.277758    4.290562  0.298358   -0.060690
   -7  -17   -6  0  1.082635   0.461836     1.321924    -3.140782  292.825748    3.407638    3.503154  0.370620   -0.364469
   -7  -17   -5  0  1.080090   0.462925    -3.145715     0.602989  169.148843    3.202986    3.347972  0.345482   -0.593492
   -7  -17   -4  0  1.078002   0.463821    -1.619987    -2.039895  231.545076    2.604905    3.442105  0.537247   -2.203791
   -7  -17   -3  0  1.076376   0.464522    -1.212939    -1.997342  238.730677    2.336791    2.615401  0.501057   -0.786365
   -7  -16  -22  0  1.146135   0.436249    -3.198423    -0.573838  190.171383    3.249492    3.607558  0.357394   -1.416874
   -7  -16  -19  0  1.118956   0.446845     2.241669     1.267732   29.489470    2.575311    2.102995  0.572826    1.166069
   -7  -16  -18  0  1.110650   0.450187    -1.969903     2.249336  131.210928    2.989988    2.904525  0.465996    0.259365
   -7  -16  -16  0  1.095221   0.456529     1.039517     4.616841   77.311022    4.732421    4.999437  0.314710   -1.199888
   -7  -16  -14  0  1.081425   0.462353     3.847928    -1.574549  337.745922    4.157614    3.825784  0.512683    0.915340
   -7  -16  -13  0  1.075158   0.465048    -0.689566     4.582798   98.557005    4.634386    4.285840  0.250404    1.968494
   -7  -16  -12  0  1.069323   0.467585     1.235902    -5.300979  283.123845    5.443145    5.364345  0.560670    0.198762
   -7  -16   -9  0  1.054476   0.474169    -2.485100    -5.860958  247.022611    6.366046    6.542523  0.298028   -0.837426
   -7  -16   -7  0  1.046854   0.477621    -2.383350    -4.234450  240.627122    4.859107    5.284940  0.228717   -2.633024
   -7  -16   -6  0  1.043742   0.479046    -2.860782     1.847617  147.143872    3.405549    3.812999  0.733722   -0.785340
   -7  -16   -5  0  1.041101   0.480261     1.229102     2.817459   66.431008    3.073884    3.199416  0.400835   -0.442899
   -7  -16   -4  0  1.038936   0.481262     0.833792     1.986515   67.230946    2.154403    2.583942  0.500824   -1.212923
   -7  -16   -3  0  1.037248   0.482045     1.171639     0.828249   35.257063    1.434830    2.162377  0.624290   -1.648124
   -7  -16   -2  0  1.036041   0.482606    -1.376359    -1.698687  230.983917    2.186299    2.461186  0.535263   -0.726277
   -7  -15  -24  0  1.132247   0.441600    -2.445020     1.083040  156.108687    2.674154    2.400762  0.564174    0.685313
   -7  -15  -23  0  1.121811   0.445708     1.905564     1.435934   36.999777    2.386017    2.790336  0.467543   -1.222976
   -7  -15  -22  0  1.111727   0.449751    -2.143943     2.203021  134.221358    3.074052    3.387346  0.493120   -0.898494
   -7  -15  -21  0  1.102005   0.453719    -2.160071    -1.757801  219.137656    2.784919    3.232009  0.438272   -1.442668
   -7  -15  -20  0  1.092654   0.457601    -1.512772    -4.389372  250.983786    4.642743    4.688743  0.268262   -0.242498
   -7  -15  -18  0  1.075107   0.465070    -0.018889     4.018955   90.269293    4.018999    4.719883  0.300083   -3.303081
   -7  -15  -17  0  1.066929   0.468635     4.861052    -3.633335  323.224166    6.068851    5.865296  0.232614    1.237544
   -7  -15  -14  0  1.044887   0.478520     1.452343    -0.270197  349.461046    1.477263    1.793239  0.588678   -0.759086
   -7  -15  -13  0  1.038401   0.481510    -2.371251    -3.322033  234.480938    4.081511    3.974900  0.374340    0.402763
   -7  -15   -8  0  1.012780   0.493691     2.062609    -1.042451  333.187774    2.311073    2.494512  0.527639   -0.491664
   -7  -15   -7  0  1.009066   0.495508    -2.216125     5.351010  112.496933    5.791763    5.743551  0.504110    0.135254
   -7  -15   -6  0  1.005837   0.497098     1.414464    -2.529633  299.212080    2.898232    2.674687  0.433066    0.730005
   -7  -15   -5  0  1.003096   0.498457     0.474525     2.854920   80.562973    2.894088    3.462001  0.438711   -1.830705
   -7  -15   -3  0  0.999097   0.500452     3.525854     5.569374   57.662961    6.591629    6.888073  0.287236   -1.459549
   -7  -15   -2  0  0.997844   0.501081    -0.050042     4.701888   90.609774    4.702154    4.852679  0.327486   -0.650025
   -7  -15   -1  0  0.997091   0.501459    -3.122070    -1.451380  204.932654    3.442938    4.197108  0.305639   -3.489595
   -7  -14  -28  0  1.146042   0.436284     0.825516    -3.343791  283.867883    3.444185    3.360636  0.563881    0.209541
   -7  -14  -27  0  1.133968   0.440929    -0.817763     1.833358  114.039091    2.007471    2.141530  0.749120   -0.253082
   -7  -14  -26  0  1.122211   0.445549    -0.972484    -4.194808  256.947673    4.306059    4.540686  0.336873   -0.984984
   -7  -14  -22  0  1.078545   0.463588     0.454028     2.622354   80.177328    2.661369    3.156820  0.399938   -1.751956
   -7  -14  -21  0  1.068521   0.467937    -2.283840     1.594820  145.073154    2.785566    2.831296  0.449602   -0.143844
   -7  -14  -20  0  1.058875   0.472199    -0.094715     3.338823   91.624921    3.340167    3.240841  0.439442    0.319650
   -7  -14  -17  0  1.032308   0.484352     5.904921     1.852632   17.418924    6.188726    6.496732  0.393241   -1.107680
   -7  -14  -16  0  1.024277   0.488149    -2.891021     0.316623  173.749912    2.908307    3.143335  0.305765   -1.087042
   -7  -14  -15  0  1.016675   0.491799    -3.033464     0.398292  172.519892    3.059500    3.306689  0.378684   -0.923140
   -7  -14  -14  0  1.009511   0.495289     3.477903     2.864691   39.477720    4.505803    4.430407  0.249549    0.427275
   -7  -14  -13  0  1.002795   0.498606     1.637928    -3.093757  297.898091    3.500591    3.435987  0.492079    0.185669
   -7  -14  -12  0  0.996537   0.501738    -2.260371    -1.527498  214.049782    2.728099    3.018865  0.338308   -1.215474
   -7  -14  -11  0  0.990744   0.504671     0.825725    -1.987937  292.556421    2.152607    1.944897  0.663041    0.443030
   -7  -14  -10  0  0.985426   0.507395     0.512317     2.450528   78.191595    2.503509    2.690965  0.458220   -0.578550
   -7  -14   -9  0  0.980588   0.509898    -1.963533    -0.453255  192.998275    2.015168    2.254771  0.679142   -0.498938
   -7  -14   -8  0  0.976240   0.512169     1.761078     0.985165   29.223098    2.017907    2.027056  0.696799   -0.018570
   -7  -14   -7  0  0.972388   0.514198    -3.955039     1.626689  157.642868    4.276500    4.547239  0.555800   -0.688887
   -7  -14   -5  0  0.966191   0.517496    -2.582003    -0.057446  181.274535    2.582642    2.829052  0.450452   -0.773614
   -7  -14   -4  0  0.963857   0.518749     2.460686    -4.570784  298.295850    5.191054    5.344623  0.243864   -0.890573
   -7  -14   -3  0  0.962038   0.519730     6.505797    -0.878519  352.309511    6.564845    6.830543  0.284816   -1.319285
   -7  -14   -2  0  0.960736   0.520434    -0.336975    -2.556093  262.489881    2.578210    2.853365  0.525999   -0.739788
   -7  -13  -31  0  1.155135   0.432850    -3.049547    -0.813910  194.943655    3.156293    3.769858  0.441705   -1.964462
   -7  -13  -29  0  1.128838   0.442933     0.620767    -2.939575  281.924278    3.004405    3.430784  0.408301   -1.476829
   -7  -13  -27  0  1.103730   0.453010     0.364249    -3.002075  276.918021    3.024092    2.785780  0.450387    0.748299
   -7  -13  -26  0  1.091646   0.458024    -1.694525     2.390083  125.335937    2.929831    2.750788  0.661388    0.382840
   -7  -13  -24  0  1.068476   0.467956    -0.495993     3.996658   97.074351    4.027317    4.182041  0.324102   -0.675137
   -7  -13  -23  0  1.057411   0.472853    -4.181159    -0.319434  184.368827    4.193344    4.052251  0.336294    0.593334
   -7  -13  -21  0  1.036375   0.482451     2.618119     6.157721   66.965938    6.691194    6.948670  0.248197   -1.467086
   -7  -13  -20  0  1.026426   0.487127    -4.182609     2.874687  145.499446    5.075238    5.172952  0.262253   -0.526927
   -7  -13  -18  0  1.007726   0.496166    -4.044434    -3.154966  217.956937    5.129449    5.954172  0.265474   -4.393399
   -7  -13  -17  0  0.998997   0.500502    -1.650039     4.754237  109.140202    5.032435    5.023914  0.210420    0.057266
   -7  -13  -16  0  0.990696   0.504696     4.899805    -1.572923  342.202466    5.146084    5.153653  0.274244   -0.039034
   -7  -13  -15  0  0.982834   0.508733     3.650560    -1.766404  334.178964    4.055462    4.103944  0.236285   -0.290176
   -7  -13  -14  0  0.975422   0.512599     5.875058    -0.187231  358.174671    5.878041    5.934804  0.301520   -0.266236
   -7  -13  -13  0  0.968470   0.516278     2.742031    -0.932130  341.224973    2.896136    3.134355  0.306129   -1.100493
   -7  -13  -12  0  0.961988   0.519757     1.666826    -1.520821  317.622510    2.256370    2.001434  0.493206    0.731002
   -7  -13  -11  0  0.955986   0.523020    -4.297660    -0.799236  190.534947    4.371345    4.416945  0.356420   -0.180935
   -7  -13  -10  0  0.950473   0.526054    -3.603696    -0.924783  194.392704    3.720464    3.939486  0.361158   -0.857643
   -7  -13   -9  0  0.945457   0.528845    -1.866708    -2.572092  234.029549    3.178090    3.602933  0.441248   -1.361634
   -7  -13   -8  0  0.940946   0.531380    -3.178810     0.344564  173.813642    3.197430    3.318793  0.343648   -0.499443
   -7  -13   -7  0  0.936949   0.533647     2.493909    -0.693847  344.452540    2.588630    2.509269  0.826289    0.135828
   -7  -13   -5  0  0.930516   0.537336     2.006119     1.010886   26.743588    2.246420    2.393474  0.644507   -0.322674
   -7  -13   -4  0  0.928093   0.538739     3.246403     1.278438   21.494582    3.489060    4.067311  0.308506   -2.650744
   -7  -13   -3  0  0.926203   0.539838    -4.870883    -3.995664  219.362582    6.300067    6.584440  0.223790   -1.797068
   -7  -13   -2  0  0.924851   0.540628     7.527002    -2.305891  342.967596    7.872287    8.225186  0.211756   -2.356838
   -7  -13   -1  0  0.924039   0.541103     1.873314     3.194352   59.610694    3.703132    3.822150  0.329379   -0.511012
   -7  -12  -33  0  1.155746   0.432621     3.200889     0.219613    3.924912    3.208414    3.391212  0.494708   -0.522560
   -7  -12  -32  0  1.141585   0.437988    -0.940287    -1.659651  240.465980    1.907507    2.133730  0.530530   -0.603035
   -7  -12  -30  0  1.114071   0.448805    -3.953644    -0.333374  184.819825    3.967675    4.000784  0.353304   -0.132532
   -7  -12  -29  0  1.100738   0.454241    -1.465529    -2.177832  236.062192    2.625020    2.640178  0.446956   -0.047960
   -7  -12  -28  0  1.087701   0.459685    -3.279076     0.968430  163.546225    3.419093    3.466814  0.343718   -0.196346
   -7  -12  -26  0  1.062562   0.470561     1.475122    -1.711366  310.759878    2.259371    2.609018  0.418143   -1.182550
   -7  -12  -23  0  1.027358   0.486685    -1.967534     0.745410  159.250561    2.104002    2.428711  0.536896   -0.855300
   -7  -12  -21  0  1.005693   0.497169    -0.558495     2.784931  101.339777    2.840379    3.019128  0.337267   -0.749523
   -7  -12  -20  0  0.995439   0.502291     2.529152     0.820218   17.968159    2.658828    2.575940  0.477445    0.245517
   -7  -12  -19  0  0.985585   0.507313     3.342526    -0.588013  350.022687    3.393853    3.315322  0.336550    0.329995
   -7  -12  -17  0  0.967131   0.516993    -3.532131    -2.504685  215.341001    4.330058    4.449542  0.236227   -0.715314
   -7  -12  -16  0  0.958554   0.521619     0.729341     6.089046   83.169695    6.132570    6.511625  0.368648   -1.454136
   -7  -12  -15  0  0.950426   0.526080    -1.681642     1.218439  144.074679    2.076659    2.367961  0.418287   -0.984881
   -7  -12  -12  0  0.928853   0.538298     2.038815    -3.504372  300.190494    4.054304    4.020581  0.280037    0.170306
   -7  -12  -11  0  0.922636   0.541926     3.461677     1.563727   24.309897    3.798480    3.314963  0.336042    2.034853
   -7  -12  -10  0  0.916922   0.545303    -3.984673    -5.922170  236.065753    7.137907    7.636298  0.372648   -1.891415
   -7  -12   -9  0  0.911721   0.548413    -0.476704    -2.561530  259.457774    2.605510    2.650832  0.438194   -0.146271
   -7  -12   -8  0  0.907043   0.551242    -5.486744     4.855065  138.495288    7.326392    7.677673  0.175162   -2.836153
   -7  -12   -7  0  0.902895   0.553774    -3.819133     1.619202  157.024455    4.148204    4.644847  0.345224   -2.034507
   -7  -12   -6  0  0.899285   0.555997     3.361490     3.975839   49.786168    5.206430    5.221534  0.442382   -0.048287
   -7  -12   -4  0  0.893702   0.559471     3.367150     0.777250   12.998100    3.455694    3.567499  0.402410   -0.392923
   -7  -12   -3  0  0.891740   0.560702     0.031778     1.889591   89.036517    1.889858    2.181023  0.673934   -0.610993
   -7  -12   -2  0  0.890335   0.561586    -0.125595    -4.247732  268.306398    4.249588    4.104815  0.304952    0.671387
   -7  -12   -1  0  0.889492   0.562119     2.899888     1.248832   23.299053    3.157361    3.543380  0.437220   -1.248602
   -7  -11  -35  0  1.160249   0.430942     1.513916     2.322493   56.901686    2.772348    3.277021  0.522732   -1.365356
   -7  -11  -31  0  1.101836   0.453788     2.862924    -0.282740  354.359800    2.876851    2.903978  0.408969   -0.093804
   -7  -11  -30  0  1.087894   0.459604     2.156749     0.454340   11.895982    2.204085    2.378499  0.499510   -0.493803
   -7  -11  -29  0  1.074236   0.465447    -0.251856     2.837370   95.072502    2.848526    2.670082  0.469257    0.537782
   -7  -11  -26  0  1.035084   0.483053     3.402604    -2.348083  325.391061    4.134151    4.398481  0.353810   -1.056555
   -7  -11  -25  0  1.022679   0.488912    -5.562727    -4.235595  217.286521    6.991723    7.085136  0.194608   -0.678830
   -7  -11  -24  0  1.010617   0.494747    -8.630088    -1.266297  188.347471    8.722495    8.781063  0.215682   -0.384024
   -7  -11  -23  0  0.998911   0.500545     0.161775     1.653427   84.411855    1.661323    2.100728  0.714876   -0.869261
   -7  -11  -22  0  0.987573   0.506292    -2.857421     0.528302  169.525000    2.905849    3.008062  0.370378   -0.390280
   -7  -11  -21  0  0.976616   0.511972     3.662068     1.040855   15.866524    3.807115    3.620191  0.376599    0.701939
   -7  -11  -19  0  0.955896   0.523069     0.743833    -3.747358  281.227011    3.820469    4.275267  0.261610   -2.458559
   -7  -11  -18  0  0.946160   0.528452     1.862340    -2.521632  306.447553    3.134795    3.475506  0.302338   -1.593711
   -7  -11  -17  0  0.936857   0.533699    -4.212581    -1.493838  199.525191    4.469608    4.386189  0.239376    0.492833
   -7  -11  -15  0  0.919603   0.543713    -0.662476     2.965977  102.590830    3.039061    3.532496  0.273550   -2.550987
   -7  -11  -14  0  0.911676   0.548440    -3.165379     0.606680  169.150196    3.222993    3.023990  0.473890    0.593878
   -7  -11  -12  0  0.897289   0.557234     2.423801     4.034022   59.000869    4.706181    4.474721  0.213773    1.531225
   -7  -11  -10  0  0.884932   0.565015    -1.264555     4.885480  104.511919    5.046485    5.328778  0.313874   -1.271919
   -7  -11   -9  0  0.879543   0.568477     0.441500     3.103500   81.903496    3.134746    3.105981  0.581709    0.069933
   -7  -11   -8  0  0.874692   0.571630    -1.847026     5.957762  107.224483    6.237502    6.205247  0.227611    0.200409
   -7  -11   -7  0  0.870390   0.574455     2.976093     2.304493   37.751867    3.764016    4.166539  0.480580   -1.184512
   -7  -11   -6  0  0.866644   0.576938    10.805579     0.638445    3.381374   10.824423   11.235757  0.157636   -3.690243
   -7  -11   -5  0  0.863462   0.579064    -3.948641    -3.417705  220.877481    5.222305    5.324678  0.342239   -0.423031
   -7  -11   -4  0  0.860850   0.580821     0.696091    -3.775489  280.446380    3.839122    3.806225  0.323309    0.143899
   -7  -11   -3  0  0.858812   0.582199    -3.311641     1.298728  158.586358    3.557198    3.328826  0.369169    0.874848
   -7  -11   -2  0  0.857354   0.583190    -0.565918    -4.273235  262.456034    4.310545    4.439627  0.324276   -0.562944
   -7  -11   -1  0  0.856478   0.583786     4.285401     2.909960   34.178088    5.180012    5.269518  0.239748   -0.527968
   -7  -10  -35  0  1.137343   0.439621     2.152210     0.655069   16.928688    2.249694    2.113728  0.607594    0.316471
   -7  -10  -31  0  1.077690   0.463955    -1.502443    -2.949066  243.002794    3.309732    3.354251  0.343341   -0.183373
   -7  -10  -30  0  1.063430   0.470177     2.066211     2.760011   53.180588    3.447737    3.536539  0.320984   -0.391250
   -7  -10  -29  0  1.049454   0.476438    -2.202460     0.534876  166.349763    2.266478    2.735302  0.415831   -1.594438
   -7  -10  -28  0  1.035773   0.482731     4.248254    -2.741868  327.161375    5.056235    4.777485  0.260263    1.514663
   -7  -10  -27  0  1.022398   0.489046     1.121573    -4.485643  284.038191    4.623734    4.782800  0.290309   -0.774877
   -7  -10  -26  0  1.009341   0.495373    -2.226081    -4.625040  244.297990    5.132878    5.106602  0.271042    0.137097
   -7  -10  -25  0  0.996616   0.501698     3.852736     0.693182   10.199506    3.914598    3.980888  0.398721   -0.235123
   -7  -10  -24  0  0.984235   0.508009    -2.858095    -4.179860  235.636543    5.063589    5.187896  0.268543   -0.654629
   -7  -10  -23  0  0.972212   0.514291     1.104356     0.177991    9.155733    1.118608    2.234964  0.491972   -3.209053
   -7  -10  -22  0  0.960558   0.520531     1.887514     3.629204   62.521494    4.090701    4.052545  0.284854    0.189430
   -7  -10  -21  0  0.949289   0.526710    -4.317694    -2.144822  206.415965    4.821073    4.689843  0.337693    0.549572
   -7  -10  -20  0  0.938419   0.532811     3.483526     3.551425   45.552978    4.974693    5.264618  0.208092   -1.970354
   -7  -10  -19  0  0.927960   0.538816    -0.879669     1.685554  117.559480    1.901292    1.868482  0.655132    0.070826
   -7  -10  -18  0  0.917927   0.544705    -2.101493    -0.676283  197.838728    2.207631    2.227669  0.519410   -0.054559
   -7  -10  -17  0  0.908335   0.550458    -2.481250     0.469854  169.277337    2.525344    2.985010  0.331852   -1.958900
   -7  -10  -16  0  0.899198   0.556051    -2.895182    -0.930004  197.808299    3.040885    3.073473  0.320538   -0.143775
   -7  -10  -15  0  0.890528   0.561465    -1.981530    -0.949440  205.601186    2.197248    2.359058  0.426634   -0.536372
   -7  -10  -14  0  0.882341   0.566674    -4.887482     2.791275  150.269009    5.628383    5.862385  0.197435   -1.676136
   -7  -10  -13  0  0.874650   0.571657     1.216436     4.136551   73.612962    4.311701    3.906699  0.247559    2.313631
   -7  -10  -12  0  0.867467   0.576391    -4.972478    -1.169638  193.236626    5.108189    5.188508  0.178221   -0.637347
   -7  -10  -11  0  0.860806   0.580851     5.355780    -3.366467  327.847888    6.325937    6.531288  0.198733   -1.461304
   -7  -10  -10  0  0.854679   0.585015     0.453885     4.271295   83.934283    4.295343    4.182706  0.304201    0.523643
   -7  -10   -9  0  0.849098   0.588860     2.011931     6.179042   71.964455    6.498340    6.515709  0.189624   -0.129534
   -7  -10   -8  0  0.844073   0.592366     7.784417     3.905861   26.645384    8.709357    8.942918  0.204817   -1.612687
   -7  -10   -7  0  0.839614   0.595512    -2.098939    -4.452353  244.759764    4.922296    4.852270  0.350155    0.282822
   -7  -10   -6  0  0.835730   0.598280     5.651395     3.283991   30.160611    6.536273    6.711223  0.215865   -1.146166
   -7  -10   -4  0  0.829719   0.602613     1.040346    -7.580023  277.814926    7.651083    7.733932  0.169885   -0.689688
   -7  -10   -2  0  0.826092   0.605259     0.706334    -3.376337  281.815938    3.449429    3.721954  0.325966   -1.182361
   -7  -10   -1  0  0.825183   0.605926    -4.089724    -2.089941  207.068058    4.592788    5.059977  0.319129   -2.070337
   -7   -9  -37  0  1.148045   0.435523     5.030253    -0.333739  356.204193    5.041312    5.530293  0.343796   -2.011436
   -7   -9  -36  0  1.132020   0.441688     2.321947    -0.591384  345.710948    2.396074    2.852530  0.467812   -1.379883
   -7   -9  -35  0  1.116214   0.447943    -1.592833    -4.300019  249.674124    4.585551    4.681116  0.262845   -0.514179
   -7   -9  -34  0  1.100636   0.454283    -2.062469    -3.509541  239.558323    4.070707    4.244607  0.376340   -0.653482
   -7   -9  -33  0  1.085295   0.460704    -3.786807     1.152501  163.072566    3.958304    3.610418  0.331077    1.486010
   -7   -9  -31  0  1.055367   0.473769     3.558935     5.497008   57.079713    6.548520    6.416305  0.201391    0.928445
   -7   -9  -30  0  1.040802   0.480399    -0.839570     1.108299  127.145018    1.390398    2.434751  0.584612   -2.526360
   -7   -9  -29  0  1.026517   0.487084     4.475237     2.653085   30.661017    5.202557    5.193097  0.222294    0.060186
   -7   -9  -28  0  1.012526   0.493814     4.250437     3.436884   38.958845    5.466113    5.708051  0.220991   -1.548264
   -7   -9  -27  0  0.998840   0.500581     0.053522     2.090133   88.533137    2.090818    2.294564  0.705852   -0.408216
   -7   -9  -26  0  0.985471   0.507371     0.066600     2.589206   88.526545    2.590063    2.769199  0.492174   -0.514732
   -7   -9  -25  0  0.972434   0.514174     2.569560    -1.689262  326.678567    3.075101    3.357682  0.388981   -1.027373
   -7   -9  -23  0  0.947407   0.527757     0.205849    -3.671131  273.209349    3.676897    3.879778  0.355647   -0.806745
   -7   -9  -22  0  0.935444   0.534505    -5.332832     4.395012  140.506622    6.910516    6.892913  0.170090    0.146358
   -7   -9  -21  0  0.923869   0.541202    -3.700263    -5.048236  233.759276    6.259124    6.150045  0.185939    0.829640
   -7   -9  -20  0  0.912696   0.547828    -2.779002    -4.402147  237.736462    5.205934    5.310344  0.221703   -0.666017
   -7   -9  -19  0  0.901939   0.554361    -4.816282     1.314712  164.731807    4.992498    5.114293  0.246597   -0.698483
   -7   -9  -18  0  0.891614   0.560781    -1.175074     2.153994  118.613917    2.453668    2.588701  0.455113   -0.419598
   -7   -9  -17  0  0.881735   0.567064     6.379985     0.821693    7.338854    6.432682    6.675101  0.263234   -1.302388
   -7   -9  -15  0  0.863380   0.579120     1.456848    -3.526352  292.447071    3.815438    4.005842  0.277435   -0.970574
   -7   -9  -14  0  0.854933   0.584841     3.028748    -0.385385  352.748526    3.053168    3.185489  0.456140   -0.410246
   -7   -9  -13  0  0.846992   0.590324    -8.583766    -0.275631  181.839179    8.588190    8.456883  0.260967    0.711566
   -7   -9  -12  0  0.839573   0.595541     1.426304    -6.235946  282.883251    6.396981    6.636150  0.260211   -1.299856
   -7   -9  -11  0  0.832689   0.600464    -5.339667     6.106772  131.165951    8.112010    8.142329  0.185953   -0.230583
   -7   -9  -10  0  0.826354   0.605068    -5.146715    -5.084292  224.650421    7.234550    7.375273  0.308766   -0.644542
   -7   -9   -8  0  0.815379   0.613212    -2.273534     1.725166  142.808645    2.853972    2.875678  0.480124   -0.063936
   -7   -9   -7  0  0.810762   0.616704     1.624970     4.255800   69.101906    4.555476    4.847358  0.253959   -1.625396
   -7   -9   -6  0  0.806739   0.619779     2.860409     6.764104   67.077437    7.344048    7.422117  0.174526   -0.632599
   -7   -9   -5  0  0.803320   0.622417     7.818740    -0.192644  358.588586    7.821113    7.989304  0.243812   -0.975577
   -7   -9   -4  0  0.800511   0.624601     9.617607    -0.970070  354.240398    9.666405    9.822297  0.210806   -1.045815
   -7   -9   -3  0  0.798320   0.626315     4.530343    -5.341873  310.300656    7.004257    7.465317  0.240314   -2.713274
   -7   -9   -2  0  0.796751   0.627549     2.704299     3.462750   52.011284    4.393617    5.061075  0.242849   -3.886890
   -7   -9   -1  0  0.795808   0.628292    -4.872271    -5.664735  229.300992    7.471830    7.805314  0.167576   -2.814343
   -7   -8  -39  0  1.162532   0.430096    -2.163240     2.647068  129.256427    3.418563    3.763956  0.464145   -1.052384
   -7   -8  -36  0  1.113044   0.449219    -2.355607     0.858931  159.966507    2.507319    2.663681  0.457085   -0.483782
   -7   -8  -35  0  1.096964   0.455804    -8.827505     1.928820  167.674523    9.035773    8.817923  0.164399    1.874015
   -7   -8  -34  0  1.081108   0.462488     1.312940     3.894082   71.367806    4.109463    3.869327  0.318324    1.066849
   -7   -8  -33  0  1.065486   0.469269    -0.583500     4.216338   97.879125    4.256522    4.182800  0.286534    0.363858
   -7   -8  -31  0  1.034986   0.483098    -3.574899     2.494928  145.088752    4.359423    4.376947  0.316998   -0.078178
   -7   -8  -29  0  1.005552   0.497239     1.264584    -1.916994  303.411654    2.296528    2.634759  0.442918   -1.079954
   -7   -8  -28  0  0.991264   0.504406    -2.665146     0.278357  174.037447    2.679643    3.276415  0.345859   -2.440198
   -7   -8  -27  0  0.977280   0.511624     4.457436     0.404476    5.184923    4.475750    4.992285  0.280778   -2.601663
   -7   -8  -26  0  0.963613   0.518880     0.805653    -2.550792  287.528429    2.674999    2.484145  0.590193    0.457321
   -7   -8  -25  0  0.950276   0.526163     6.086404     1.248393   11.591272    6.213115    6.464264  0.305083   -1.164200
   -7   -8  -23  0  0.924649   0.540746     7.177859    -3.200977  335.965448    7.859257    7.817309  0.155945    0.380414
   -7   -8  -22  0  0.912388   0.548012     2.465421     0.213165    4.941602    2.474619    2.627818  0.520605   -0.416162
   -7   -8  -21  0  0.900517   0.555237     0.287182    -6.772094  272.428272    6.778180    6.571464  0.292172    1.000574
   -7   -8  -20  0  0.889050   0.562398     0.035840     3.615830   89.432112    3.616008    3.680551  0.300975   -0.303274
   -7   -8  -19  0  0.878003   0.569474    -2.558325     2.472433  135.978133    3.557801    3.435756  0.319343    0.540479
   -7   -8  -18  0  0.867393   0.576440     2.532901    -5.252522  295.744562    5.831344    6.037139  0.182079   -1.598410
   -7   -8  -17  0  0.857236   0.583270     3.949790    -6.253693  302.276228    7.396589    7.234788  0.154590    1.480182
   -7   -8  -16  0  0.847547   0.589938    -2.418330    -0.684000  195.793027    2.513200    2.554894  0.440665   -0.133808
   -7   -8  -15  0  0.838344   0.596414   -13.944195    -3.767452  195.119224   14.444177   14.686296  0.130773   -2.618338
   -7   -8  -14  0  0.829642   0.602670     2.360433     5.737332   67.636924    6.203920    6.317600  0.288968   -0.556350
   -7   -8  -13  0  0.821457   0.608674    -2.727385     0.112676  177.634302    2.729712    2.899737  0.354547   -0.678196
   -7   -8  -12  0  0.813805   0.614398     5.228059    -1.417819  344.826667    5.416900    5.705755  0.213296   -1.915194
   -7   -8  -11  0  0.806702   0.619808    -1.152568     6.735726   99.709990    6.833624    6.866136  0.150893   -0.304713
   -7   -8  -10  0  0.800160   0.624875    -2.029770    -3.175695  237.415008    3.768953    3.685833  0.273596    0.429644
   -7   -8   -9  0  0.794196   0.629568    -0.038783     3.513128   90.632494    3.513342    3.300440  0.417779    0.720687
   -7   -8   -8  0  0.788821   0.633857    -7.004183     5.835230  140.202098    9.116386    9.240976  0.163238   -1.079392
   -7   -8   -7  0  0.784048   0.637716    -0.511086     5.793326   95.041574    5.815826    5.726591  0.266854    0.472908
   -7   -8   -6  0  0.779887   0.641118    -0.598242     5.329487   96.404713    5.362959    5.507778  0.222861   -0.918980
   -7   -8   -5  0  0.776350   0.644040    -1.368433     3.718370  110.204609    3.962182    3.750749  0.323300    0.924872
   -7   -8   -4  0  0.773443   0.646460    -1.201212    -4.652005  255.521688    4.804587    4.826757  0.448860   -0.069852
   -7   -8   -3  0  0.771175   0.648361    10.922242     1.575622    8.208749   11.035305   11.172864  0.212685   -0.914675
   -7   -8   -2  0  0.769550   0.649730    -3.011996    -6.009318  243.379016    6.721906    6.565360  0.192962    1.147319
   -7   -8   -1  0  0.768574   0.650555    -2.460515    -6.861500  250.272302    7.289329    7.373012  0.200912   -0.589044
   -7   -7  -39  0  1.146250   0.436205    -3.556452    -3.868025  227.403044    5.254519    4.950600  0.368287    1.167044
   -7   -7  -38  0  1.129314   0.442747    -0.688145    -2.419155  254.121249    2.515125    2.867660  0.432661   -1.152310
   -7   -7  -37  0  1.112570   0.449410    -4.218647     0.306969  175.838214    4.229801    4.368776  0.286411   -0.686219
   -7   -7  -36  0  1.096027   0.456193    -0.739132     2.996566  103.855968    3.086377    3.298635  0.363785   -0.825153
   -7   -7  -35  0  1.079694   0.463094     2.798398     1.651415   30.546078    3.249339    3.448443  0.395022   -0.712809
   -7   -7  -34  0  1.063580   0.470110     1.683159     0.452291   15.040945    1.742869    2.103561  0.583568   -0.874100
   -7   -7  -32  0  1.032054   0.484471    -5.595360     1.111286  168.766749    5.704648    5.433978  0.227044    1.685955
   -7   -7  -31  0  1.016663   0.491805     2.048745    -1.212376  329.384436    2.380590    2.730944  0.439696   -1.126858
   -7   -7  -30  0  1.001535   0.499234     1.585998     3.559783   65.985481    3.897107    3.731648  0.313853    0.745556
   -7   -7  -29  0  0.986683   0.506749     2.386278     0.562101   13.254715    2.451587    2.742404  0.456599   -0.900741
   -7   -7  -28  0  0.972118   0.514341     3.771733    -0.060571  359.079962    3.772219    3.699594  0.361861    0.283832
   -7   -7  -27  0  0.957855   0.522000    -0.701256     1.573946  114.014889    1.723098    2.271785  0.610323   -1.271393
   -7   -7  -26  0  0.943906   0.529714    -0.166175    -3.037112  266.868195    3.041654    3.459248  0.425031   -1.389467
   -7   -7  -25  0  0.930286   0.537469     1.098443     2.015868   61.414116    2.295714    2.368128  0.597963   -0.171264
   -7   -7  -23  0  0.904093   0.553041     2.399755     0.364029    8.625670    2.427209    2.537431  0.460328   -0.338624
   -7   -7  -22  0  0.891550   0.560821     1.649896    -5.697762  286.149380    5.931834    6.427124  0.236759   -2.958474
   -7   -7  -21  0  0.879397   0.568572     8.554415     0.567193    3.793392    8.573198    8.507245  0.147481    0.632433
   -7   -7  -20  0  0.867651   0.576269    -1.920087     9.100868  101.913463    9.301212    9.315556  0.139052   -0.145889
   -7   -7  -19  0  0.856328   0.583888    -1.306891    -9.820966  262.420093    9.907539    9.780293  0.145659    1.235440
   -7   -7  -18  0  0.845446   0.591404    -1.622481    -6.791064  256.563111    6.982191    6.822459  0.191085    1.182170
   -7   -7  -17  0  0.835022   0.598787   -12.640887    -0.280913  181.273050   12.644008   12.551438  0.240722    0.543838
   -7   -7  -16  0  0.825072   0.606007    -0.002765     8.029981   90.019731    8.029981    7.979409  0.159654    0.447968
   -7   -7  -15  0  0.815616   0.613034    -1.158153     5.309026  102.306164    5.433882    5.505975  0.183882   -0.554464
   -7   -7  -14  0  0.806668   0.619833     8.988850     1.137406    7.211608    9.060526    9.105080  0.283816   -0.222006
   -7   -7  -13  0  0.798248   0.626372    -3.314229     7.011352  115.299857    7.755203    7.690950  0.189035    0.480686
   -7   -7  -12  0  0.790372   0.632614    -3.907784    -4.217680  227.184138    5.749748    5.756669  0.183671   -0.053290
   -7   -7  -11  0  0.783055   0.638524    -3.691094    -0.076703  181.190466    3.691891    3.792537  0.252891   -0.562828
   -7   -7  -10  0  0.776315   0.644068    -4.742309    -4.983575  226.421022    6.879354    7.018536  0.169760   -1.159477
   -7   -7   -9  0  0.770166   0.649211     0.951147    -2.428427  291.388900    2.608053    2.546490  0.452897    0.192237
   -7   -7   -8  0  0.764622   0.653918    -2.425989     0.330872  172.233554    2.448449    2.884225  0.425098   -1.449737
   -7   -7   -7  0  0.759697   0.658157     2.637304    -6.129053  293.281989    6.672380    6.922970  0.224874   -1.575935
   -7   -7   -6  0  0.755402   0.661899    -3.910888     1.180154  163.208227    4.085072    3.963398  0.300881    0.571897
   -7   -7   -4  0  0.748747   0.667782     5.387643     3.323528   31.669596    6.330287    6.275545  0.198690    0.389637
   -7   -7   -3  0  0.746404   0.669879    -6.413713     1.311542  168.442899    6.546439    6.584501  0.190736   -0.282213
   -7   -7   -2  0  0.744726   0.671388     4.367818    -8.624605  296.859335    9.667556    9.845349  0.140653   -1.787636
   -7   -7   -1  0  0.743717   0.672299    11.083362     7.421429   33.806300   13.338610   13.322845  0.118453    0.188217
   -7   -6  -40  0  1.149282   0.435054    -0.498123    -6.306426  265.483781    6.326068    5.921947  0.537453    1.063374
   -7   -6  -39  0  1.131949   0.441716     6.430067    -1.735018  344.899562    6.660034    6.704003  0.230598   -0.269654
   -7   -6  -38  0  1.114796   0.448513    -2.941291     2.604977  138.470048    3.929008    3.749902  0.329760    0.768117
   -7   -6  -37  0  1.097831   0.455444    -3.083419    -2.364562  217.483281    3.885695    3.860596  0.315692    0.112439
   -7   -6  -35  0  1.064499   0.469704     4.100838     0.664940    9.210199    4.154398    4.116693  0.286640    0.186024
   -7   -6  -34  0  1.048152   0.477030    -5.242951    -5.886611  228.309923    7.882939    7.995860  0.160033   -0.997887
   -7   -6  -33  0  1.032032   0.484481     0.476128     4.567598   84.048962    4.592347    4.433542  0.262171    0.856631
   -7   -6  -32  0  1.016148   0.492054     0.486145     2.564936   79.267751    2.610600    2.979952  0.444324   -1.175585
   -7   -6  -31  0  1.000512   0.499744     3.271780     6.667742   63.863371    7.427202    7.394680  0.163300    0.281653
   -7   -6  -30  0  0.985136   0.507544     0.388975     7.266804   86.936013    7.277207    7.595795  0.183998   -2.448674
   -7   -6  -29  0  0.970033   0.515447    -5.317763    -1.849411  199.176647    5.630180    5.577471  0.220721    0.337719
   -7   -6  -28  0  0.955214   0.523443     5.117771     0.301633    3.373018    5.126652    4.918257  0.271865    1.084048
   -7   -6  -27  0  0.940694   0.531522     1.755549    -4.802151  290.081177    5.112984    4.943618  0.423856    0.565097
   -7   -6  -26  0  0.926487   0.539673    -2.100575    -4.691534  245.880157    5.140321    4.857013  0.302103    1.326233
   -7   -6  -25  0  0.912608   0.547880    -2.871390    -1.943032  214.085695    3.467023    3.711593  0.348600   -0.992180
   -7   -6  -24  0  0.899071   0.556130    -6.187675     6.674725  132.831464    9.101608    8.978230  0.179681    0.971077
   -7   -6  -23  0  0.885892   0.564403    -6.926427    -2.909095  202.782373    7.512538    7.411036  0.175408    0.818352
   -7   -6  -22  0  0.873087   0.572680     1.619664     3.920779   67.554603    4.242148    4.247131  0.253752   -0.027769
   -7   -6  -21  0  0.860674   0.580940    -4.565714     4.014027  138.679112    6.079322    6.032468  0.285188    0.232344
   -7   -6  -20  0  0.848669   0.589158     2.317075    -7.863316  286.418610    8.197596    8.383189  0.135794   -1.932831
   -7   -6  -19  0  0.837089   0.597308     5.401973    -0.988259  349.632720    5.491627    5.665046  0.187829   -1.305717
   -7   -6  -18  0  0.825954   0.605361     0.571533     5.144422   83.660574    5.176072    5.210422  0.199237   -0.243818
   -7   -6  -17  0  0.815280   0.613286    -3.466018    -1.965234  209.553258    3.984398    4.125556  0.273413   -0.730131
   -7   -6  -16  0  0.805087   0.621051     7.243904     3.856077   28.027277    8.206307    8.040817  0.177198    1.320774
   -7   -6  -15  0  0.795393   0.628620     4.955137    -7.868494  302.200429    9.298741    9.245572  0.153259    0.490624
   -7   -6  -14  0  0.786215   0.635958    -1.464115   -11.329784  262.636642   11.423994   11.257819  0.149770    1.569112
   -7   -6  -13  0  0.777574   0.643026     1.877813    -3.760248  296.536881    4.203052    4.475076  0.217782   -1.766441
   -7   -6  -12  0  0.769486   0.649785     2.412042    -7.320504  288.236600    7.707641    7.708532  0.133743   -0.009430
   -7   -6  -11  0  0.761969   0.656195     8.713975     7.880848   42.125933   11.749090   11.474030  0.118061    3.294850
   -7   -6   -9  0  0.748716   0.667810     1.813981     9.330867   78.998554    9.505556    9.720318  0.261011   -1.163622
   -7   -6   -7  0  0.737943   0.677559     1.120303     5.570922   78.629576    5.682451    5.911748  0.208594   -1.554572
   -7   -6   -6  0  0.733521   0.681644    -2.495708    -3.588919  235.185527    4.371372    4.736173  0.320879   -1.607790
   -7   -6   -4  0  0.726666   0.688074   -14.200248     8.891652  147.946777   16.754359   16.861178  0.148304   -1.018620
   -7   -6   -3  0  0.724251   0.690369    -6.573713    -8.232192  231.391328   10.534832   10.401510  0.163269    1.154808
   -7   -6   -2  0  0.722521   0.692021    -5.458595     6.813642  128.699172    8.730520    8.732507  0.151960   -0.018494
   -7   -6   -1  0  0.721481   0.693019    -5.807352     0.119252  178.823611    5.808576    6.059456  0.202245   -1.754293
   -7   -5  -41  0  1.154913   0.432933    -2.627217     0.692478  165.233890    2.716946    2.729199  0.669698   -0.025875
   -7   -5  -40  0  1.137226   0.439666     1.083607    -4.484430  283.584426    4.613493    4.622743  0.295365   -0.044291
   -7   -5  -39  0  1.119706   0.446546    -2.157426     3.009470  125.635944    3.702890    3.203633  0.392765    1.797655
   -7   -5  -38  0  1.102362   0.453571    -4.417275    -0.825309  190.582943    4.493712    4.292782  0.288301    0.985631
   -7   -5  -34  0  1.034918   0.483130    -4.069841    -1.196098  196.377697    4.241964    4.359315  0.267374   -0.620704
   -7   -5  -33  0  1.018588   0.490875    -1.336215    -3.828382  250.759545    4.054871    3.787718  0.305775    1.235586
   -7   -5  -32  0  1.002491   0.498757    -2.937153    -1.221928  202.588507    3.181191    3.304407  0.347833   -0.500972
   -7   -5  -31  0  0.986639   0.506771     5.064777    -1.273058  345.890701    5.222322    5.130491  0.333214    0.389744
   -7   -5  -30  0  0.971044   0.514910     2.496750     8.975992   74.455631    9.316769    8.945759  0.172513    3.041432
   -7   -5  -29  0  0.955717   0.523167     2.981044     2.332819   38.045000    3.785323    4.030443  0.275216   -1.259567
   -7   -5  -28  0  0.940674   0.531534     1.245267    -3.599772  289.082001    3.809075    3.917253  0.337646   -0.453099
   -7   -5  -27  0  0.925926   0.540000    -4.188675    -1.154648  195.411379    4.344906    4.483318  0.329791   -0.593541
   -7   -5  -26  0  0.911489   0.548553     0.090442    -2.838962  271.824680    2.840402    2.870012  0.523169   -0.080042
   -7   -5  -25  0  0.897377   0.557179    -3.355449    -1.318840  201.457029    3.605326    3.668342  0.347756   -0.256268
   -7   -5  -24  0  0.883607   0.565863    -3.687645    -2.790253  217.112935    4.624309    5.007530  0.231268   -2.343418
   -7   -5  -23  0  0.870194   0.574585     5.149987     0.730965    8.078336    5.201603    5.404161  0.212823   -1.346001
   -7   -5  -22  0  0.857155   0.583325     3.126418     6.887734   65.586177    7.564084    7.494773  0.263287    0.372293
   -7   -5  -21  0  0.844507   0.592061     2.636517    -0.495788  349.350099    2.682727    2.919249  0.368813   -0.906945
   -7   -5  -20  0  0.832269   0.600767     7.227769    -0.987590  352.219388    7.294928    7.266327  0.152340    0.265517
   -7   -5  -19  0  0.820458   0.609416    -1.756692     7.031710  104.026771    7.247821    7.512497  0.153493   -2.438606
   -7   -5  -18  0  0.809094   0.617975     2.406172     3.118811   52.349699    3.939117    4.013466  0.282620   -0.372035
   -7   -5  -17  0  0.798195   0.626414    -1.657881    -0.643868  201.224578    1.778521    1.820266  0.605409   -0.097514
   -7   -5  -16  0  0.787780   0.634695     5.499335     1.083732   11.148204    5.605101    5.832376  0.174150   -1.845623
   -7   -5  -15  0  0.777870   0.642781    -1.156448     3.274717  109.450395    3.472916    3.516952  0.339485   -0.183446
   -7   -5  -14  0  0.768484   0.650632    -0.686923     2.540754  105.128887    2.631976    2.670231  0.370813   -0.145898
   -7   -5  -13  0  0.759640   0.658206    -5.303931    -4.643816  221.203518    7.049590    7.068025  0.155390   -0.167778
   -7   -5  -12  0  0.751359   0.665461    -3.452273   -12.796605  254.902152   13.254105   13.360576  0.140965   -1.068161
   -7   -5  -11  0  0.743659   0.672351    -1.010147    -4.493252  257.329751    4.605400    4.708767  0.204650   -0.714309
   -7   -5  -10  0  0.736559   0.678833    -3.303218     3.681232  131.902044    4.945980    5.066563  0.249347   -0.683906
   -7   -5   -9  0  0.730075   0.684862     3.992155     1.508469   20.699488    4.267643    4.313264  0.290690   -0.221945
   -7   -5   -8  0  0.724224   0.690394    -3.354936    -9.304480  250.172108    9.890852    9.894863  0.165068   -0.034363
   -7   -5   -7  0  0.719022   0.695389     2.410934     0.767391   17.656075    2.530117    2.675429  0.467708   -0.439382
   -7   -5   -6  0  0.714483   0.699807    -2.531061     2.236596  138.534268    3.377667    2.955202  0.410588    1.455122
   -7   -5   -5  0  0.710620   0.703611    -1.511139    -2.540691  239.256885    2.956122    2.457796  0.585986    1.202654
   -7   -5   -4  0  0.707443   0.706771    -8.707320    -4.630477  208.003655    9.861985    9.768962  0.137932    0.953765
   -7   -5   -2  0  0.703185   0.711050    -3.733356     9.308421  111.854388   10.029189   10.170356  0.249365   -0.800593
   -7   -5   -1  0  0.702117   0.712132     1.560208    -5.405556  286.099749    5.626214    5.766866  0.214674   -0.926580
   -7   -4  -41  0  1.145106   0.436641     1.663767    -2.547151  303.152060    3.042384    2.717099  0.615220    0.747738
   -7   -4  -40  0  1.127265   0.443551    -4.876901     1.342560  164.608331    5.058323    5.105825  0.276000   -0.243396
   -7   -4  -39  0  1.109589   0.450617    -3.514999    -0.880402  194.061595    3.623579    3.692397  0.353640   -0.275204
   -7   -4  -38  0  1.092084   0.457840    -2.662021    -1.148146  203.330836    2.899068    2.454240  0.542202    1.160236
   -7   -4  -37  0  1.074760   0.465220     1.927274     1.854911   43.903925    2.674898    2.790336  0.440712   -0.370432
   -7   -4  -36  0  1.057626   0.472757     0.292200    -3.503240  274.767914    3.515405    3.180125  0.382419    1.239891
   -7   -4  -35  0  1.040690   0.480450     0.594676     3.302009   79.790743    3.355131    3.122934  0.382213    0.859142
   -7   -4  -34  0  1.023964   0.488299     2.284072     0.898159   21.466088    2.454317    2.066047  0.605056    0.907514
   -7   -4  -32  0  0.991178   0.504450     0.028196     2.575651   89.372804    2.575806    3.019523  0.439696   -1.427147
   -7   -4  -31  0  0.975142   0.512746    -0.152915    -4.909750  268.216093    4.912131    4.938315  0.231092   -0.160242
   -7   -4  -30  0  0.959360   0.521181     5.401293     2.571679   25.460183    5.982265    5.998546  0.191412   -0.120288
   -7   -4  -29  0  0.943844   0.529749     2.526681    -1.357795  331.747173    2.868401    3.375370  0.372848   -1.922938
   -7   -4  -28  0  0.928607   0.538441     4.703258     8.220851   60.225553    9.471168    9.623571  0.148057   -1.455721
   -7   -4  -27  0  0.913665   0.547246    -6.503677    -3.959517  211.333558    7.614170    7.745012  0.186291   -0.993274
   -7   -4  -26  0  0.899031   0.556154     2.432535     0.404453    9.440102    2.465930    2.620860  0.618164   -0.354443
   -7   -4  -25  0  0.884721   0.565150     6.195269     0.532773    4.915156    6.218135    6.372036  0.188772   -1.152974
   -7   -4  -24  0  0.870750   0.574218    -0.880230    -8.044393  263.755449    8.092408    8.163803  0.208895   -0.483346
   -7   -4  -23  0  0.857136   0.583338    -7.428631     7.047429  136.508436   10.239669   10.039330  0.166965    1.696888
   -7   -4  -22  0  0.843895   0.592491    -1.176884     1.013664  139.261308    1.553246    2.063355  0.660615   -1.092019
   -7   -4  -20  0  0.818606   0.610794    -6.953485     3.084918  156.075505    7.607081    7.564948  0.148047    0.402468
   -7   -4  -19  0  0.806596   0.619889     0.260671    -3.081413  274.835408    3.092419    3.138532  0.382288   -0.170587
   -7   -4  -18  0  0.795033   0.628905    -7.742264     1.977432  165.672532    7.990800    7.798292  0.140932    1.931765
   -7   -4  -17  0  0.783939   0.637805     7.110748    -0.285532  357.700522    7.116479    7.127092  0.160324   -0.093620
   -7   -4  -16  0  0.773332   0.646553    -2.707800    -4.418438  238.498322    5.182160    5.088768  0.208794    0.632563
   -7   -4  -15  0  0.763235   0.655107     6.059713     3.015176   26.453897    6.768412    6.669329  0.207091    0.676632
   -7   -4  -14  0  0.753666   0.663424     3.984797     0.210439    3.023009    3.990350    4.307554  0.226166   -1.983468
   -7   -4  -13  0  0.744647   0.671459    -6.163723     1.541492  165.958850    6.353556    6.420387  0.155412   -0.608148
   -7   -4  -12  0  0.736197   0.679166     1.813253    -7.529914  283.539421    7.745159    7.664010  0.133565    0.859227
   -7   -4  -11  0  0.728337   0.686496    -1.013272    -3.177513  252.313118    3.335163    3.424413  0.280795   -0.449508
   -7   -4  -10  0  0.721085   0.693400     2.052335   -13.441712  278.681105   13.597489   13.558142  0.105055    0.529667
   -7   -4   -9  0  0.714460   0.699829    -1.139029     7.238490   98.942582    7.327560    7.289129  0.178079    0.305200
   -7   -4   -8  0  0.708481   0.705735     1.628310     6.323123   75.559133    6.529416    6.566932  0.193177   -0.274647
   -7   -4   -7  0  0.703162   0.711073   -11.496643    -5.174734  204.232902   12.607564   12.814530  0.115773   -2.528167
   -7   -4   -6  0  0.698520   0.715799     2.251420     9.952550   77.253355   10.204026    9.996134  0.172073    1.708598
   -7   -4   -5  0  0.694568   0.719871     9.912941    -8.136221  320.621961   12.824371   12.942185  0.188375   -0.884478
   -7   -4   -4  0  0.691318   0.723256     3.091588    -3.658108  310.202258    4.789537    4.798297  0.253010   -0.048966
   -7   -4   -2  0  0.686960   0.727844     3.826974     3.469327   42.193748    5.165458    5.260016  0.225651   -0.592619
   -7   -4   -1  0  0.685867   0.729005    -0.034066     2.416897   90.807520    2.417137    2.937416  0.415258   -1.771875
   -7   -3  -39  0  1.101655   0.453862    -0.099422     3.389613   91.680082    3.391070    2.978752  0.423930    1.375476
   -7   -3  -38  0  1.084023   0.461245    -2.324038     3.827382  121.266688    4.477724    4.472857  0.297057    0.023168
   -7   -3  -37  0  1.066568   0.468793     1.060017     3.806629   74.439290    3.951463    4.641341  0.314294   -3.104213
   -7   -3  -36  0  1.049300   0.476508    -3.383359     3.600520  133.218979    4.940735    4.800696  0.273806    0.723305
   -7   -3  -34  0  1.015361   0.492436    -3.617948     0.896882  166.077161    3.727459    3.686802  0.342629    0.167812
   -7   -3  -33  0  0.998711   0.500645     1.667004    -2.565041  303.019579    3.059140    2.973683  0.481230    0.251136
   -7   -3  -32  0  0.982289   0.509015     0.779188     3.922937   78.765913    3.999571    4.190671  0.273595   -0.987796
   -7   -3  -31  0  0.966105   0.517542    -3.371728    -5.252660  237.303239    6.241713    6.280857  0.201810   -0.274305
   -7   -3  -30  0  0.950173   0.526220     3.104908    -5.521567  299.350081    6.334679    6.353630  0.181480   -0.147680
   -7   -3  -29  0  0.934504   0.535043     2.307811    -3.510171  303.323487    4.200868    4.565623  0.297047   -1.736570
   -7   -3  -28  0  0.919113   0.544003     3.607408     5.025134   54.326457    6.185900    6.179475  0.232412    0.039099
   -7   -3  -27  0  0.904014   0.553089     4.125622    -3.860357  316.902453    5.650054    5.662803  0.254281   -0.070903
   -7   -3  -26  0  0.889221   0.562290    -1.828504    -6.263417  253.725683    6.524862    6.430026  0.216591    0.619221
   -7   -3  -25  0  0.874750   0.571592    -9.211261     5.736189  148.087969   10.851322   10.696374  0.154318    1.419990
   -7   -3  -24  0  0.860618   0.580978     1.828701    -4.951919  290.268755    5.278793    5.138919  0.228772    0.864668
   -7   -3  -23  0  0.846841   0.590430    -7.599367     2.999108  158.463212    8.169763    8.241917  0.228050   -0.447449
   -7   -3  -22  0  0.833436   0.599926    -2.706902    -1.245031  204.699918    2.979500    3.119373  0.387424   -0.510580
   -7   -3  -21  0  0.820423   0.609442     3.059187     0.890066   16.222270    3.186039    3.161093  0.360909    0.097752
   -7   -3  -20  0  0.807820   0.618950     5.393305    -3.043396  330.564333    6.192738    6.074114  0.206764    0.811358
   -7   -3  -19  0  0.795647   0.628420     0.648610     3.948757   80.672076    4.001671    3.776171  0.274063    1.163621
   -7   -3  -18  0  0.783923   0.637818     4.641693    -2.315923  333.483591    5.187371    4.956370  0.209289    1.560922
   -7   -3  -17  0  0.772669   0.647108     2.946924     2.378521   38.907694    3.787047    3.928688  0.280764   -0.713450
   -7   -3  -16  0  0.761906   0.656249    -1.334739     5.517480  103.599213    5.676628    5.633492  0.181662    0.335810
   -7   -3  -15  0  0.751654   0.665199     7.801384     0.710815    5.206073    7.833700    7.834404  0.134251   -0.007419
   -7   -3  -14  0  0.741936   0.673912    -2.018985     5.524268  110.076125    5.881653    5.719029  0.173865    1.322779
   -7   -3  -13  0  0.732773   0.682340     7.353262     1.299579   10.022674    7.467219    7.456484  0.144733    0.104900
   -7   -3  -12  0  0.724184   0.690432    -2.325264     9.981437  103.113671   10.248704    9.984212  0.156976    2.382837
   -7   -3  -11  0  0.716192   0.698137   -15.214970    -7.216975  205.376568   16.839835   16.731795  0.112780    1.354768
   -7   -3  -10  0  0.708816   0.705401    -1.253302   -13.896459  264.846515   13.952862   13.553925  0.344588    1.637263
   -7   -3   -9  0  0.702076   0.712173    -3.365842    -4.605157  233.837476    5.704066    5.571488  0.227915    0.822644
   -7   -3   -8  0  0.695990   0.718401     0.739176    15.829733   87.326491   15.846982   15.786589  0.138885    0.614961
   -7   -3   -7  0  0.690576   0.724034    21.233869    -7.155190  341.377695   22.407007   22.324754  0.105450    1.103113
   -7   -3   -6  0  0.685848   0.729024    -2.937041     0.254584  175.045964    2.948054    2.938902  0.454281    0.028489
   -7   -3   -5  0  0.681823   0.733328     2.469911     6.191438   68.251773    6.665910    6.752681  0.201590   -0.608724
   -7   -3   -4  0  0.678512   0.736907    -1.556154    -4.976923  252.636904    5.214536    5.068757  0.284094    0.725683
   -7   -3   -3  0  0.675925   0.739727   -10.679193     6.184103  149.925743   12.340514   12.216240  0.136254    1.289874
   -7   -3   -2  0  0.674071   0.741762    -9.163847    -6.348771  214.714461   11.148227   11.120116  0.144049    0.275989
   -7   -3   -1  0  0.672956   0.742990    -5.282568     0.549196  174.064639    5.311040    5.373292  0.265762   -0.331268
   -7   -2  -40  0  1.113847   0.448895     2.547952    -1.634471  327.320463    3.027136    3.179251  0.398973   -0.539191
   -7   -2  -39  0  1.095953   0.456224     0.330457     2.414047   82.205281    2.436560    2.647086  0.483162   -0.616206
   -7   -2  -38  0  1.078228   0.463724     2.519958    -0.630075  345.961930    2.597534    3.019523  0.409963   -1.455700
   -7   -2  -37  0  1.060677   0.471397    -1.045370    -1.530068  235.658419    1.853080    2.198428  0.582434   -0.838542
   -7   -2  -35  0  1.026140   0.487263    -1.166015    -2.032216  240.154302    2.342967    2.698479  0.480727   -1.045853
   -7   -2  -34  0  1.009172   0.495456    -1.234164     4.304384  105.998789    4.477822    4.427987  0.265692    0.265257
   -7   -2  -33  0  0.992418   0.503820     1.698773     1.215146   35.576445    2.088638    2.306815  0.593884   -0.519546
   -7   -2  -32  0  0.975890   0.512353    -1.893508     1.350303  144.506494    2.325659    2.159805  0.563258    0.416422
   -7   -2  -31  0  0.959598   0.521051     2.988567    -1.461160  333.945214    3.326638    3.631797  0.312670   -1.380240
   -7   -2  -30  0  0.943556   0.529910    -0.873957     1.609722  118.498590    1.831668    2.329933  0.502695   -1.401751
   -7   -2  -29  0  0.927776   0.538923    -3.316309    -4.796085  235.337626    5.830981    6.207550  0.257288   -2.069853
   -7   -2  -28  0  0.912271   0.548083    -3.064796     0.554672  169.741556    3.114585    3.266221  0.395437   -0.542303
   -7   -2  -27  0  0.897057   0.557378     4.409931     2.304299   27.588192    4.975669    4.805160  0.265146    0.909451
   -7   -2  -26  0  0.882147   0.566799    -2.343739    -1.936617  219.566720    3.040329    3.179251  0.397617   -0.494109
   -7   -2  -25  0  0.867558   0.576330    -7.848336     1.818870  166.951915    8.056344    8.182067  0.243202   -0.731080
   -7   -2  -24  0  0.853307   0.585956     1.929069     1.044861   28.441751    2.193865    2.275278  0.500922   -0.229847
   -7   -2  -23  0  0.839410   0.595657    -1.278606     3.476925  110.190517    3.704570    3.700238  0.293647    0.020866
   -7   -2  -22  0  0.825885   0.605411    -1.924198    -1.805936  223.184084    2.638928    2.932953  0.366712   -1.133895
   -7   -2  -20  0  0.800027   0.624979     4.593662     0.030837    0.384612    4.593766    4.524834  0.249424    0.390839
   -7   -2  -19  0  0.787733   0.634733     5.429205     7.691739   54.783690    9.414835    9.260546  0.186607    1.169291
   -7   -2  -18  0  0.775889   0.644422     4.829536    -2.569190  331.988162    5.470389    5.436973  0.209167    0.225932
   -7   -2  -17  0  0.764517   0.654008     5.443218     0.120684    1.270121    5.444555    5.440184  0.220718    0.028007
   -7   -2  -15  0  0.743272   0.672701    -0.367948    -3.624725  264.203724    3.643352    3.713946  0.249779   -0.399690
   -7   -2  -14  0  0.733443   0.681716     1.566327     1.071483   34.375002    1.897750    1.815243  0.581439    0.200681
   -7   -2  -13  0  0.724172   0.690444     0.761290    -5.929483  277.316214    5.978155    6.146687  0.173638   -1.372629
   -7   -2  -12  0  0.715481   0.698831    -0.524620    -2.175727  256.443381    2.238083    2.179384  0.452937    0.183275
   -7   -2  -11  0  0.707390   0.706824    -3.004263     2.454747  140.748159    3.879611    3.861316  0.247256    0.104643
   -7   -2  -10  0  0.699922   0.714366    -2.877773    -2.391781  219.730727    3.741950    3.995025  0.303858   -1.177855
   -7   -2   -9  0  0.693095   0.721402    -7.605395    -1.057100  187.913036    7.678508    7.886678  0.163870   -1.796517
   -7   -2   -8  0  0.686929   0.727877    -3.731413     1.118540  163.313202    3.895456    3.455114  0.402684    1.546466
   -7   -2   -7  0  0.681443   0.733737     1.739829     2.637170   56.585823    3.159378    3.018602  0.402906    0.494129
   -7   -2   -5  0  0.672571   0.743416    -4.208689    -6.487582  237.027314    7.733161    7.637961  0.164363    0.819120
   -7   -2   -4  0  0.669214   0.747145     5.106265     1.463552   15.993298    5.311867    4.833990  0.246851    2.737758
   -7   -2   -3  0  0.666591   0.750085     3.894718    -3.670528  316.697414    5.351785    5.023045  0.239662    1.939857
   -7   -2   -2  0  0.664711   0.752206    -4.632995    -0.957691  191.679169    4.730942    4.936948  0.240810   -1.209822
   -7   -2   -1  0  0.663581   0.753488     3.053426    -6.367335  295.619833    7.061612    6.412592  0.267751    3.428015
   -7   -1  -42  0  1.146830   0.435984    -2.510408     0.879547  160.691560    2.660028    3.113130  0.701321   -0.913680
   -7   -1  -41  0  1.128573   0.443037    -2.586094    -1.085853  202.776641    2.804810    2.380502  0.563709    1.064492
   -7   -1  -40  0  1.110466   0.450261    -3.251167    -1.117202  198.964310    3.437765    3.808623  0.330154   -1.588570
   -7   -1  -39  0  1.092518   0.457658    -0.708190    -3.128140  257.243649    3.207303    3.553673  0.380293   -1.288064
   -7   -1  -36  0  1.039702   0.480907    -4.374375    -0.808214  190.467977    4.448411    4.388813  0.276197    0.305161
   -7   -1  -35  0  1.022470   0.489012    -2.544933     3.541016  125.704855    4.360674    4.522025  0.364353   -0.626276
   -7   -1  -34  0  1.005440   0.497295     6.692076    -2.072494  342.792575    7.005649    6.824437  0.199929    1.281815
   -7   -1  -33  0  0.988623   0.505754    -3.078010     0.333325  173.819383    3.096006    2.903431  0.456174    0.597014
   -7   -1  -32  0  0.972030   0.514387    -0.971788    -6.285408  261.211077    6.360089    6.172790  0.191560    1.382757
   -7   -1  -31  0  0.955673   0.523192     3.687110     1.861383   26.786250    4.130318    4.122572  0.343362    0.031904
   -7   -1  -30  0  0.939563   0.532162    -2.811833     3.052816  132.646992    4.150432    4.152413  0.352381   -0.007949
   -7   -1  -29  0  0.923715   0.541293     3.197099     3.338807   46.242062    4.622670    4.783962  0.271624   -0.839769
   -7   -1  -28  0  0.908141   0.550575    -2.040965    -0.084053  182.358284    2.042695    2.077353  0.716935   -0.068366
   -7   -1  -27  0  0.892856   0.560001    -9.431571     3.021429  162.237000    9.903715    9.736722  0.157862    1.496005
   -7   -1  -26  0  0.877875   0.569557     6.195459    -1.591248  345.595454    6.396545    6.409805  0.199092   -0.094193
   -7   -1  -25  0  0.863214   0.579230    -7.306945    -1.389106  190.763917    7.437813    7.433127  0.184637    0.035890
   -7   -1  -24  0  0.848890   0.589004     6.084035     5.476447   41.991455    8.185778    7.991887  0.146725    1.868822
   -7   -1  -23  0  0.834919   0.598860     4.706439     2.486450   27.847859    5.322875    5.113361  0.236306    1.253869
   -7   -1  -22  0  0.821321   0.608776    -1.695075     8.524601  101.246294    8.691496    8.529011  0.146567    1.567816
   -7   -1  -21  0  0.808112   0.618726     2.399866     0.817846   18.818504    2.535395    2.546022  0.537886   -0.027939
   -7   -1  -20  0  0.795314   0.628682    -4.881701     0.362182  175.756899    4.895118    5.059035  0.222990   -1.039573
   -7   -1  -19  0  0.782946   0.638613     3.278343    -6.705017  296.055805    7.463564    7.436811  0.157914    0.239585
   -7   -1  -18  0  0.771029   0.648484    -0.252554    -6.714763  267.846024    6.719511    6.494959  0.165473    1.919128
   -7   -1  -17  0  0.759584   0.658255     6.178012    -6.347620  314.224214    8.857771    8.714394  0.196131    1.033828
   -7   -1  -16  0  0.748633   0.667884    -9.029301    -5.765761  212.560721   10.713182   10.482076  0.194258    1.682477
   -7   -1  -15  0  0.738197   0.677326     3.578691    -0.515198  351.807831    3.615586    3.759735  0.249251   -0.817882
   -7   -1  -14  0  0.728300   0.686530    10.137784     2.520425   13.961640   10.446397   10.247897  0.149405    1.878932
   -7   -1  -13  0  0.718962   0.695447    -4.685102    -4.961461  226.640991    6.823949    6.683719  0.162341    1.221588
   -7   -1  -12  0  0.710207   0.704020     4.879847    -4.856536  315.137178    6.884683    6.683838  0.148759    1.909380
   -7   -1  -11  0  0.702056   0.712194    -3.757085    -2.360748  212.143026    4.437209    4.777069  0.246367   -1.950896
   -7   -1  -10  0  0.694530   0.719911    -3.799128     4.063665  133.073056    5.562980    5.424765  0.226695    0.862244
   -7   -1   -9  0  0.687650   0.727114     4.190894     4.540694   47.294125    6.179118    5.994706  0.207843    1.254780
   -7   -1   -8  0  0.681435   0.733746    -9.614690     4.227404  156.265785   10.503009   10.453669  0.132229    0.527701
   -7   -1   -7  0  0.675904   0.739750     2.677400     7.308807   69.880947    7.783774    7.678604  0.167563    0.887623
   -7   -1   -6  0  0.671073   0.745075    -2.224966     2.134764  136.185272    3.083454    3.384649  0.351463   -1.211946
   -7   -1   -5  0  0.666958   0.749672    -1.853867     3.852112  115.699648    4.274996    4.066139  0.296649    0.995682
   -7   -1   -4  0  0.663573   0.753497    11.831281    -7.094967  329.049783   13.795570   13.722845  0.108724    0.945958
   -7   -1   -3  0  0.660928   0.756512    -1.360383     9.259616   98.357862    9.359013    9.144194  0.166045    1.829626
   -7   -1   -1  0  0.657892   0.760004    -3.116622     5.977309  117.537940    6.741035    6.483825  0.221048    1.645569
   -6  -20   -7  0  1.158772   0.431491     2.251518     3.595483   57.944900    4.242267    3.580384  0.662240    1.413451
   -6  -20   -4  0  1.151623   0.434170    -0.773436    -2.804622  254.582639    2.909314    2.653227  0.641396    0.564645
   -6  -19  -14  0  1.148298   0.435427     0.478782     2.552310   79.375494    2.596829    2.629933  0.630224   -0.074285
   -6  -19  -13  0  1.142399   0.437676    -0.808854    -3.354246  256.442339    3.450393    3.796512  0.374489   -1.307079
   -6  -19  -12  0  1.136909   0.439789     4.522761    -1.072811  346.655905    4.648257    4.609671  0.435475    0.125308
   -6  -19  -10  0  1.127182   0.443584    -0.801343    -2.826904  254.173545    2.938288    3.449939  0.492943   -1.467887
   -6  -19   -9  0  1.122956   0.445254     3.291907     1.128059   18.915379    3.479823    3.225984  0.893239    0.401888
   -6  -19   -8  0  1.119161   0.446763     2.135475    -0.901002  337.124091    2.317770    2.864335  0.761306   -1.015308
   -6  -19   -7  0  1.115802   0.448108    -0.112472    -2.964989  267.827621    2.967121    2.391815  0.725721    1.121099
   -6  -19   -6  0  1.112882   0.449284    -1.787480    -2.341221  232.638910    2.945573    2.915984  0.563342    0.074281
   -6  -19   -4  0  1.108376   0.451111    -0.497707     3.060759   99.235977    3.100961    3.051175  0.758771    0.092793
   -6  -18  -20  0  1.152374   0.433887     1.275688     1.255351   44.539626    1.789773    2.071229  0.695796   -0.572063
   -6  -18  -17  0  1.128011   0.443258     0.422280     4.078339   84.088540    4.100142    4.406507  0.566486   -0.764829
   -6  -18  -16  0  1.120666   0.446163     1.497288    -2.344796  302.560576    2.782075    2.978486  0.596193   -0.465901
   -6  -18  -15  0  1.113722   0.448945     2.521944     1.679263   33.658078    3.029872    2.515116  0.716376    1.016191
   -6  -18  -13  0  1.101067   0.454105     3.638571    -1.751647  334.293339    4.038250    4.014455  0.554161    0.060726
   -6  -18  -12  0  1.095370   0.456467    -1.831480     2.086932  131.270001    2.776617    2.473736  0.774871    0.552788
   -6  -18  -11  0  1.090103   0.458672    -4.557426    -1.839890  201.984555    4.914807    4.449542  0.358066    1.837604
   -6  -18   -8  0  1.076938   0.464279    -5.211012    -2.569731  206.249504    5.810177    5.447550  0.319957    1.602816
   -6  -18   -7  0  1.073446   0.465789    -2.266163     0.038934  179.015721    2.266497    2.162010  0.692267    0.213455
   -6  -18   -5  0  1.067837   0.468236     0.708850     2.023357   70.692936    2.143931    1.880765  0.552282    0.673883
   -6  -18   -2  0  1.062904   0.470409     1.505867    -2.497945  301.083358    2.916739    3.129157  0.783239   -0.383542
   -6  -18   -1  0  1.062197   0.470722     0.717893    -2.565945  285.630404    2.664478    2.818930  0.463752   -0.471002
   -6  -17  -20  0  1.113666   0.448968    -1.493647     1.344674  138.004472    2.009759    2.713736  0.497309   -2.001923
   -6  -17  -18  0  1.096455   0.456015     3.974001     1.170565   16.412648    4.142814    4.151361  0.599134   -0.020176
   -6  -17  -16  0  1.080823   0.462610    -0.244606    -2.001437  263.032149    2.016329    2.125528  0.594793   -0.259638
   -6  -17  -12  0  1.054572   0.474126    -1.028956    -2.753191  249.507664    2.939186    2.903978  0.455425    0.109329
   -6  -17   -9  0  1.039514   0.480994     3.368676     1.517060   24.244087    3.694516    3.422442  0.329114    1.169113
   -6  -17   -7  0  1.031782   0.484599     2.498327     1.013369   22.078404    2.696025    2.359395  0.642185    0.741325
   -6  -17   -6  0  1.028624   0.486086     0.186108     3.785377   87.185323    3.789949    3.787404  0.297633    0.012092
   -6  -17   -4  0  1.023746   0.488402     0.724899     3.547035   78.449653    3.620350    3.764273  0.353437   -0.575881
   -6  -17   -2  0  1.020809   0.489808     3.050021    -0.356071  353.341211    3.070735    3.201153  0.419109   -0.440072
   -6  -16  -27  0  1.149877   0.434829     0.960506    -3.545958  285.156213    3.673743    4.268762  0.439931   -1.912766
   -6  -16  -22  0  1.095259   0.456513    -2.825328     2.416606  139.458428    3.717857    4.296757  0.353824   -2.313824
   -6  -16  -19  0  1.066785   0.468698     4.080216     0.552102    7.706003    4.117400    4.247225  0.496111   -0.370078
   -6  -16  -18  0  1.058070   0.472559     0.097902    -1.354738  274.133351    1.358271    1.836118  0.596221   -1.133434
   -6  -16  -16  0  1.041862   0.479910     3.739185     0.048678    0.745854    3.739502    3.558697  0.238019    1.074273
   -6  -16  -15  0  1.034389   0.483377     0.147629     3.549071   87.618061    3.552140    2.961107  0.263500    3.172096
   -6  -16  -14  0  1.027349   0.486689     4.112068    -1.233451  343.302927    4.293076    3.968503  0.288378    1.591716
   -6  -16  -13  0  1.020751   0.489835     3.035054    -1.446019  334.525027    3.361923    3.312447  0.442427    0.158149
   -6  -16  -12  0  1.014603   0.492803     2.251934     0.091988    2.339142    2.253812    2.207079  0.426778    0.154860
   -6  -16  -11  0  1.008914   0.495582    -1.216471     3.417831  109.591605    3.627861    3.182122  0.372335    1.693019
   -6  -16  -10  0  1.003692   0.498161    -2.729535    -0.431685  188.987080    2.763461    3.059620  0.449225   -0.932345
   -6  -16   -9  0  0.998943   0.500529    -6.246698     2.332493  159.524561    6.667965    6.959004  0.191293   -2.151626
   -6  -16   -7  0  0.990894   0.504595    -1.412297    -2.385216  239.370028    2.771974    3.275567  0.308516   -2.308435
   -6  -16   -6  0  0.987606   0.506275    -0.289108     2.495771   96.607640    2.512460    2.651282  0.424232   -0.462773
   -6  -16   -5  0  0.984814   0.507710     4.911729     0.957294   11.028663    5.004147    5.301290  0.353151   -1.189927
   -6  -16   -3  0  0.980740   0.509819     2.193823    -3.092230  305.354297    3.791404    4.435422  0.336493   -2.706684
   -6  -16   -2  0  0.979464   0.510484    -2.553545     0.965098  159.296200    2.729837    3.079667  0.375116   -1.318884
   -6  -16   -1  0  0.978697   0.510884    -3.098654    -0.632582  191.538240    3.162565    3.970703  0.730292   -1.564965
   -6  -15  -29  0  1.140432   0.438430    -2.307129     0.910564  158.462129    2.480317    2.870704  0.587139   -0.940306
   -6  -15  -27  0  1.115584   0.448196    -0.600293     2.355184  104.299179    2.430482    3.354606  1.165630   -1.121203
   -6  -15  -25  0  1.092005   0.457873    -0.734088     3.550542  101.681525    3.625636    4.186785  0.685806   -1.157156
   -6  -15  -23  0  1.069779   0.467386     1.730665     2.187231   51.646887    2.789119    2.812162  0.504348   -0.064614
   -6  -15  -22  0  1.059200   0.472055    -2.816632     5.155038  118.651503    5.874337    6.052441  0.338604   -0.743869
   -6  -15  -20  0  1.039164   0.481156     2.951033     3.639136   50.960853    4.685286    4.421796  0.458684    0.812391
   -6  -15  -19  0  1.029729   0.485565    -2.006169    -0.177818  185.065210    2.014034    2.547113  0.529852   -1.422827
   -6  -15  -17  0  1.012079   0.494032     1.029333     1.928057   61.903539    2.185619    1.735867  0.466788    1.362600
   -6  -15  -16  0  1.003886   0.498064     0.432681     3.078594   81.999770    3.108851    2.681062  0.298883    2.024157
   -6  -15  -15  0  0.996128   0.501943     1.961393    -1.750121  318.257962    2.628685    2.524255  0.507880    0.290792
   -6  -15  -13  0  0.981959   0.509186    -0.078740    -3.324153  268.643083    3.325086    3.259408  0.244541    0.379826
   -6  -15  -12  0  0.975567   0.512523    -1.418681    -3.850564  249.774462    4.103596    4.108875  0.495252   -0.015074
   -6  -15  -11  0  0.969649   0.515651     2.109224    -6.511964  287.947126    6.845035    6.698019  0.279134    0.744847
   -6  -15  -10  0  0.964214   0.518557     0.647544    -1.167452  299.015578    1.335012    1.707737  0.577258   -0.913131
   -6  -15   -9  0  0.959270   0.521230    -2.860541    -1.253188  203.657977    3.123008    3.399980  1.082187   -0.361951
   -6  -15   -7  0  0.950885   0.525826     0.602648     5.160564   83.339195    5.195634    5.904155  0.329336   -3.042488
   -6  -15   -6  0  0.947457   0.527728     0.281828    -1.767185  279.061139    1.789517    1.791688  0.609042   -0.005043
   -6  -15   -5  0  0.944548   0.529354    -1.003183     4.239309  103.313477    4.356388    4.692551  0.322630   -1.473535
   -6  -15   -4  0  0.942160   0.530695     2.433728    -4.332426  299.324972    4.969200    5.051418  0.229306   -0.507067
   -6  -15   -3  0  0.940299   0.531746     2.315503     1.361734   30.459543    2.686238    2.997353  0.499385   -0.881051
   -6  -15   -2  0  0.938967   0.532500    -1.688053     2.053196  129.425624    2.658033    2.769773  0.415710   -0.380131
   -6  -15   -1  0  0.938167   0.532954     1.649132    -3.190859  297.331287    3.591827    4.036251  0.424308   -1.481261
   -6  -14  -33  0  1.162770   0.430008    -1.749850    -1.527950  221.127124    2.323060    2.559397  0.697158   -0.479419
   -6  -14  -31  0  1.134887   0.440572    -1.481951    -2.263311  236.784376    2.705319    3.424065  0.483591   -2.101901
   -6  -14  -28  0  1.095162   0.456554    -3.013619     2.140432  144.615616    3.696397    3.825369  0.551976   -0.330438
   -6  -14  -27  0  1.082521   0.461885     2.535229     4.082735   58.161240    4.805841    4.925033  0.353831   -0.476390
   -6  -14  -26  0  1.070198   0.467203    -0.630001    -2.205157  254.055661    2.293386    2.614642  0.576126   -0.788585
   -6  -14  -23  0  1.035253   0.482974    -4.096778    -1.012109  193.877052    4.219947    4.007229  0.354641    0.848264
   -6  -14  -22  0  1.024318   0.488130     3.808990     1.152252   16.831019    3.979458    4.313632  0.319023   -1.481374
   -6  -14  -21  0  1.013758   0.493215     2.648947     4.249604   58.063069    5.007600    4.788524  0.629056    0.492514
   -6  -14  -20  0  1.003585   0.498214     1.348374     2.678731   63.281018    2.998952    2.960705  0.385019    0.140484
   -6  -14  -18  0  0.984452   0.507897    -0.131785    -4.468889  268.310871    4.470832    4.336580  0.290001    0.654694
   -6  -14  -16  0  0.967011   0.517057    -4.546815    -0.602067  187.542944    4.586503    4.678996  0.190408   -0.686971
   -6  -14  -15  0  0.958955   0.521401     1.736963     1.472537   40.290117    2.277149    2.394138  0.333737   -0.495741
   -6  -14  -14  0  0.951357   0.525565     0.942799    -0.182001  349.073868    0.960206    1.764899  0.621734   -1.830378
   -6  -14  -12  0  0.937578   0.533289     3.701732     0.011407    0.176554    3.701750    3.938478  0.248452   -1.347479
   -6  -14  -11  0  0.931419   0.536815    -0.164025    -4.940753  268.098573    4.943474    5.048037  0.357165   -0.414021
   -6  -14  -10  0  0.925760   0.540097     5.461313     0.102651    1.076802    5.462278    5.813695  0.399573   -1.243774
   -6  -14   -9  0  0.920609   0.543119    -8.160382    -2.430782  196.587528    8.514725    8.851625  0.389156   -1.224313
   -6  -14   -8  0  0.915976   0.545866    -1.289584     3.282781  111.446532    3.526992    3.760896  0.270988   -1.220682
   -6  -14   -7  0  0.911869   0.548324     3.189134     6.253289   62.978732    7.019558    7.572764  0.272217   -2.873998
   -6  -14   -6  0  0.908294   0.550482    -2.575123     1.690764  146.712064    3.080575    3.539344  0.323086   -2.008132
   -6  -14   -5  0  0.905258   0.552328     7.224269     0.200254    1.587811    7.227044    7.676897  0.184625   -3.445849
   -6  -14   -4  0  0.902767   0.553853    -5.918352    -0.352919  183.412578    5.928865    6.358190  0.213037   -2.850012
   -6  -14   -3  0  0.900824   0.555047     3.611492    -4.046807  311.746680    5.423977    5.589487  0.233677   -1.001669
   -6  -14   -2  0  0.899434   0.555905     2.279213     0.475325   11.780063    2.328249    2.903294  0.388087   -2.095503
   -6  -14   -1  0  0.898599   0.556422     1.651940     1.699392   45.811199    2.369987    2.760584  0.525041   -1.052086
   -6  -13  -34  0  1.148000   0.435540     3.548861     0.297057    4.784786    3.561272    3.664119  0.406689   -0.357639
   -6  -13  -31  0  1.104674   0.452622     1.680579     3.294586   62.973728    3.698465    4.087466  0.405115   -1.357962
   -6  -13  -30  0  1.090767   0.458393    -2.238363    -1.823018  219.160833    2.886808    2.567141  0.855271    0.528578
   -6  -13  -28  0  1.063821   0.470004     1.938199    -1.060597  331.312196    2.209408    2.557845  0.542188   -0.908846
   -6  -13  -27  0  1.050803   0.475827    -0.471047    -5.392043  265.007337    5.412579    5.493343  0.286657   -0.398444
   -6  -13  -26  0  1.038104   0.481647     1.545410    -2.883112  298.192275    3.271181    3.517404  0.258937   -1.344772
   -6  -13  -25  0  1.025736   0.487455    -1.931133    -5.992649  252.138451    6.296119    6.088737  0.193605    1.514849
   -6  -13  -24  0  1.013710   0.493238    -3.649897     5.362610  124.239971    6.486859    5.954972  0.259404    2.899733
   -6  -13  -23  0  1.002040   0.498982    -3.678969     0.412021  173.609870    3.701969    3.555795  0.274660    0.752643
   -6  -13  -22  0  0.990738   0.504674    -0.229246    -2.414844  264.577053    2.425701    2.546022  0.493104   -0.345077
   -6  -13  -21  0  0.979816   0.510300     4.415755     0.733199    9.427477    4.476212    4.626863  0.292548   -0.728264
   -6  -13  -20  0  0.969288   0.515843     4.990328     0.822378    9.357912    5.057636    5.238765  0.246522   -1.039075
   -6  -13  -19  0  0.959166   0.521286    -0.367613     2.289064   99.123528    2.318395    2.213545  0.474506    0.312493
   -6  -13  -18  0  0.949463   0.526613    -3.307786     3.024388  137.562574    4.482005    4.794159  0.232588   -1.898000
   -6  -13  -17  0  0.940193   0.531806     2.221672    -1.554548  325.018757    2.711539    2.637319  0.324035    0.323926
   -6  -13  -16  0  0.931368   0.536845    -3.532126    -1.554028  203.748033    3.858875    3.966202  0.225946   -0.671764
   -6  -13  -15  0  0.923000   0.541712    -4.850369     0.300497  176.454858    4.859669    5.102714  0.179150   -1.918607
   -6  -13  -14  0  0.915104   0.546386     0.752112     4.271154   80.013113    4.336869    4.194080  0.231138    0.873649
   -6  -13  -13  0  0.907690   0.550849    -2.078655     1.234406  149.296115    2.417553    2.390155  0.426734    0.090799
   -6  -13  -12  0  0.900771   0.555080     1.426663     2.561388   60.882711    2.931906    2.704210  0.373241    0.862743
   -6  -13  -11  0  0.894358   0.559060     0.540521     6.280729   85.081236    6.303945    6.445751  0.265255   -0.756043
   -6  -13  -10  0  0.888463   0.562770    -3.779594    -0.694356  190.409834    3.842845    3.689601  0.242246    0.894629
   -6  -13   -9  0  0.883095   0.566191     2.595438     7.929846   71.876732    8.343786    8.718312  0.345243   -1.534167
   -6  -13   -8  0  0.878264   0.569305     1.865133    -2.868125  303.035830    3.421237    3.138152  0.354633    1.128893
   -6  -13   -7  0  0.873979   0.572096     3.605374     3.887866   47.159005    5.302284    5.159812  0.221753    0.908607
   -6  -13   -6  0  0.870249   0.574548     2.577464    -7.549484  288.850382    7.977345    8.305304  0.168726   -2.748856
   -6  -13   -5  0  0.867080   0.576648     3.023849    -3.317196  312.351292    4.488591    4.998246  0.390096   -1.847647
   -6  -13   -4  0  0.864479   0.578383    -1.959768     1.119571  150.261654    2.257018    2.436055  0.469417   -0.539386
   -6  -13   -3  0  0.862450   0.579744    -5.882215    -5.841958  224.803268    8.290291    8.785402  0.145601   -4.808971
   -6  -13   -2  0  0.860998   0.580722    -1.816164    -5.262944  250.961204    5.567497    6.188976  0.428608   -2.050599
   -6  -13   -1  0  0.860125   0.581311     2.674565    -5.768128  294.876205    6.358034    6.875035  0.271569   -2.692313
   -6  -12  -36  0  1.151226   0.434319     3.799348    -0.743926  348.921435    3.871495    4.162916  0.339687   -1.213273
   -6  -12  -35  0  1.135688   0.440262    -0.184143    -2.440881  265.685702    2.447818    2.262329  0.708887    0.370046
   -6  -12  -34  0  1.120380   0.446277    -2.693569     2.593221  136.087393    3.738999    4.008715  0.475241   -0.802617
   -6  -12  -32  0  1.090497   0.458507    -2.239888    -2.971744  232.993623    3.721339    4.014158  0.416256   -0.994841
   -6  -12  -31  0  1.075942   0.464709    -1.559342     0.892394  150.217989    1.796640    2.521107  0.700356   -1.462902
   -6  -12  -29  0  1.047660   0.477254     6.294289     2.552300   22.072285    6.792077    6.577865  0.305901    0.990325
   -6  -12  -28  0  1.033954   0.483580     0.214783    -1.882448  276.509174    1.894661    2.240995  0.443103   -1.105363
   -6  -12  -27  0  1.020556   0.489929     0.649873    -2.127720  286.984319    2.224753    2.634005  0.518441   -1.116366
   -6  -12  -25  0  0.994726   0.502651    -2.175846    -0.541687  193.979869    2.242260    2.794744  0.433832   -1.800997
   -6  -12  -24  0  0.982322   0.508998     4.744549    -0.812678  350.280324    4.813646    4.686287  0.280782    0.641470
   -6  -12  -23  0  0.970274   0.515318    -7.362489    -0.065176  180.507193    7.362777    7.239999  0.171340    1.013391
   -6  -12  -22  0  0.958597   0.521595    -3.832058    -2.936982  217.467436    4.828098    4.838833  0.259487   -0.058506
   -6  -12  -20  0  0.936411   0.533953    -4.003295     0.337024  175.187810    4.017457    4.119586  0.256552   -0.562973
   -6  -12  -19  0  0.925930   0.539998     5.547396    -3.265060  329.519981    6.436942    6.359563  0.294844    0.371143
   -6  -12  -18  0  0.915875   0.545926    -3.322528     3.947441  130.087041    5.159601    5.296720  0.170369   -1.138213
   -6  -12  -17  0  0.906261   0.551717    -1.724458     4.242771  112.119093    4.579832    4.551166  0.204452    0.198285
   -6  -12  -16  0  0.897102   0.557350     5.304425    -4.495171  319.720791    6.952948    7.249972  0.287941   -1.458825
   -6  -12  -15  0  0.888413   0.562802    -4.535984     0.363105  175.423239    4.550494    4.316208  0.260240    1.273171
   -6  -12  -14  0  0.880206   0.568049    -2.681294     5.549010  115.789931    6.162861    6.250253  0.244478   -0.505532
   -6  -12  -13  0  0.872495   0.573069     3.488192    -1.114476  342.281344    3.661904    3.990053  0.422165   -1.099269
   -6  -12  -12  0  0.865295   0.577838     0.486486     2.264134   77.873432    2.315809    2.359563  0.342091   -0.180881
   -6  -12  -11  0  0.858617   0.582332    -5.567275    -0.038507  180.396287    5.567408    5.591475  0.322048   -0.105689
   -6  -12  -10  0  0.852475   0.586528     3.535114    -0.632528  349.855580    3.591256    3.455229  0.401962    0.478583
   -6  -12   -9  0  0.846879   0.590403     3.644655     2.753719   37.072869    4.567985    4.820667  0.238260   -1.499820
   -6  -12   -8  0  0.841840   0.593937     3.380232    -3.169083  316.846562    4.633471    4.921727  0.268699   -1.517145
   -6  -12   -7  0  0.837369   0.597108     2.487396     0.902241   19.936971    2.645974    2.485903  0.454939    0.497592
   -6  -12   -5  0  0.830166   0.602289    11.493292     0.500867    2.495316   11.504201   11.966443  0.225490   -2.899066
   -6  -12   -4  0  0.827448   0.604267     6.449515     3.576113   29.007397    7.374607    7.630109  0.174402   -2.071844
   -6  -12   -2  0  0.823811   0.606935    -6.949666    -6.429389  222.773036    9.467571    9.909016  0.130872   -4.770274
   -6  -12   -1  0  0.822899   0.607608    -5.842679    -3.611750  211.722982    6.868889    7.110417  0.206470   -1.654345
   -6  -11  -38  0  1.158342   0.431651     3.367965     0.924955   15.356711    3.492668    3.722487  0.389349   -0.834764
   -6  -11  -36  0  1.125914   0.444084     1.102137    -3.403236  287.944536    3.577251    3.666935  0.437852   -0.289670
   -6  -11  -35  0  1.110021   0.450442    -0.206202    -4.853196  267.567091    4.857575    5.078303  0.388153   -0.804212
   -6  -11  -34  0  1.094354   0.456891    -6.099603    -0.017994  180.169023    6.099630    6.167449  0.260326   -0.368425
   -6  -11  -32  0  1.063740   0.470040     0.808904     3.579205   77.265035    3.669473    3.754663  0.410968   -0.293152
   -6  -11  -30  0  1.034157   0.483486     6.139258     7.251151   49.746753    9.501036    9.139634  0.416063    1.228418
   -6  -11  -29  0  1.019779   0.490302    -2.169770     2.051633  136.603029    2.986151    3.205119  0.315422   -0.981756
   -6  -11  -28  0  1.005694   0.497169     0.704588     2.482631   74.155690    2.580678    2.814420  0.385972   -0.856434
   -6  -11  -26  0  0.978451   0.511012     1.800680     2.344284   52.471586    2.956031    3.104574  0.464168   -0.452578
   -6  -11  -25  0  0.965319   0.517964     0.813699    -2.751106  286.476724    2.868918    2.831997  0.360811    0.144712
   -6  -11  -24  0  0.952531   0.524917    -0.507219    -4.684285  263.820034    4.711666    4.835797  0.197436   -0.889136
   -6  -11  -23  0  0.940102   0.531857     1.961071    -2.275166  310.759576    3.003694    3.132961  0.380678   -0.480225
   -6  -11  -22  0  0.928045   0.538767    -1.499212    -3.966950  249.297145    4.240794    4.524044  0.301473   -1.328730
   -6  -11  -21  0  0.916377   0.545627    -1.921537    -1.920998  224.991965    2.717083    2.635211  0.357620    0.323764
   -6  -11  -20  0  0.905111   0.552419    -9.126367    -5.569748  211.395379   10.691710   11.017141  0.243560   -1.889588
   -6  -11  -19  0  0.894263   0.559120     3.464266     3.117613   41.985146    4.660542    5.130878  0.256653   -2.591652
   -6  -11  -18  0  0.883848   0.565708     8.094469     0.333741    2.361009    8.101346    8.493374  0.336828   -1.645980
   -6  -11  -17  0  0.873882   0.572160    -2.883752     9.341062  107.156389    9.776066   10.307576  0.205379   -3.659907
   -6  -11  -16  0  0.864380   0.578450     4.983598    -2.976654  329.150545    5.804887    6.039506  0.160757   -2.063992
   -6  -11  -15  0  0.855357   0.584551    -0.690485     0.787428  131.247098    1.047288    1.700749  0.576904   -1.601883
   -6  -11  -14  0  0.846830   0.590437    -7.354646    -4.425021  211.033782    8.583218    8.890693  0.200969   -2.163687
   -6  -11  -12  0  0.831321   0.601452    -7.265508     0.286650  177.740650    7.271160    7.339390  0.176527   -0.546608
   -6  -11  -11  0  0.824368   0.606525     2.173229    -8.613717  284.160131    8.883639    8.798542  0.155910    0.771890
   -6  -11  -10  0  0.817969   0.611270     4.396655     8.240257   61.917493    9.339829    9.578126  0.155822   -2.162746
   -6  -11   -9  0  0.812135   0.615661    -4.630096    -1.099760  193.361535    4.758914    4.975557  0.376940   -0.812808
   -6  -11   -8  0  0.806879   0.619671    -2.965179     7.755437  110.923634    8.302957    8.687017  0.231687   -2.344304
   -6  -11   -7  0  0.802214   0.623275     0.544962     7.305450   85.733831    7.325748    7.462391  0.152935   -1.263563
   -6  -11   -6  0  0.798148   0.626450     4.269107     4.612180   47.212167    6.284702    6.406831  0.179585   -0.961757
   -6  -11   -5  0  0.794691   0.629175     1.107976     2.991493   69.676591    3.190085    3.616241  0.303363   -1.986651
   -6  -11   -4  0  0.791852   0.631431     8.094014    -4.476434  331.054997    9.249406    9.763433  0.169239   -4.295379
   -6  -11   -3  0  0.789637   0.633202     2.888039     0.730912   14.202339    2.979094    3.343226  0.329193   -1.564311
   -6  -11   -2  0  0.788051   0.634477     3.075691    -3.992682  307.608208    5.039979    5.207144  0.234137   -1.009698
   -6  -11   -1  0  0.787097   0.635245    -4.761554    -7.748855  238.429905    9.094897    9.508321  0.258997   -2.257439
   -6  -10  -39  0  1.152245   0.433936    -2.525907     1.963501  142.140473    3.199304    2.828771  0.528066    0.992324
   -6  -10  -37  0  1.118745   0.446929    -4.346968    -3.888196  221.811409    5.832169    5.702693  0.317763    0.576235
   -6  -10  -36  0  1.102295   0.453599    -6.134831     3.559997  149.873724    7.092935    7.478653  0.308778   -1.766602
   -6  -10  -35  0  1.086056   0.460381     3.881103     6.099951   57.533383    7.229963    7.339660  0.224648   -0.690570
   -6  -10  -34  0  1.070038   0.467273    -0.490666     2.386894  101.616274    2.436804    2.649784  0.570608   -0.527856
   -6  -10  -29  0  0.993641   0.503200     4.691261    -1.451748  342.804908    4.910754    4.827004  0.218321    0.542504
   -6  -10  -28  0  0.979180   0.510632     2.068252     2.588752   51.377320    3.313503    3.540017  0.288224   -1.111427
   -6  -10  -27  0  0.965021   0.518124     2.915093     1.585495   28.541404    3.318367    3.192211  0.315469    0.565541
   -6  -10  -26  0  0.951177   0.525665     4.016598     1.717504   23.151631    4.368395    4.437570  0.229793   -0.425723
   -6  -10  -25  0  0.937663   0.533241    -3.690505    -1.002306  195.194475    3.824192    3.792641  0.260347    0.171385
   -6  -10  -24  0  0.924493   0.540837     4.219106     1.856930   23.755449    4.609669    4.695765  0.253781   -0.479777
   -6  -10  -22  0  0.899244   0.556023     6.543384    -5.504282  319.929522    8.550614    8.688114  0.161911   -1.200999
   -6  -10  -21  0  0.887197   0.563573    -5.764424     1.542664  165.017703    5.967277    6.029901  0.163295   -0.542354
   -6  -10  -20  0  0.875555   0.571066    -0.091460    -2.604912  267.989128    2.606517    2.659952  0.367955   -0.205375
   -6  -10  -18  0  0.853556   0.585784     0.574314    -6.254589  275.246346    6.280901    6.357690  0.167853   -0.646974
   -6  -10  -17  0  0.843232   0.592956   -10.591590   -11.250571  226.728098   15.451767   15.543319  0.140854   -0.919201
   -6  -10  -16  0  0.833381   0.599966   -10.749534    -3.278797  196.962627   11.238460   11.854280  0.155501   -5.600627
   -6  -10  -15  0  0.824019   0.606782     5.218139     5.284148   45.360115    7.426385    7.326342  0.129710    1.090763
   -6  -10  -14  0  0.815165   0.613373    -3.996626     4.739560  130.139208    6.199714    6.154562  0.240974    0.264987
   -6  -10  -13  0  0.806833   0.619707     8.234743     3.085484   20.540518    8.793816    8.685692  0.167460    0.913117
   -6  -10  -12  0  0.799041   0.625750    -5.407661     5.128396  136.518309    7.452734    7.608172  0.216101   -1.017223
   -6  -10  -10  0  0.785140   0.636829    -2.497432    -0.810999  197.990342    2.625812    2.482067  0.381016    0.533537
   -6  -10   -9  0  0.779060   0.641799    -3.549358    -0.839047  193.300220    3.647183    3.793269  0.262791   -0.786166
   -6  -10   -7  0  0.768712   0.650439     0.358224     3.289074   83.784224    3.308524    3.391446  0.292678   -0.400676
   -6  -10   -6  0  0.764468   0.654049     3.943434     2.394387   31.265423    4.613432    4.888381  0.224745   -1.730122
   -6  -10   -5  0  0.760859   0.657152     2.352428    -0.937430  338.272980    2.532330    2.119917  0.534733    1.090713
   -6  -10   -4  0  0.757893   0.659724    -1.717596     7.760700  102.479520    7.948496    8.183717  0.147341   -2.257702
   -6  -10   -3  0  0.755578   0.661745     8.145599    -7.801790  316.235044   11.279127   11.543676  0.141562   -2.642857
   -6  -10   -2  0  0.753920   0.663200     7.108191     0.031262    0.251984    7.108259    7.364499  0.216941   -1.670396
   -6  -10   -1  0  0.752924   0.664078    -6.085184     6.481159  133.195165    8.890156    8.968408  0.152857   -0.723971
   -6   -9  -40  0  1.148735   0.435261     2.662916    -0.103368  357.777031    2.664922    2.599566  0.582913    0.158559
   -6   -9  -39  0  1.131394   0.441933    -2.766527    -1.850552  213.778883    3.328396    2.803395  0.531965    1.395698
   -6   -9  -38  0  1.114232   0.448740    -5.413931    -1.904898  199.384479    5.739276    6.120668  0.452494   -1.191992
   -6   -9  -36  0  1.080480   0.462757    -1.950295     6.893374  105.797433    7.163955    7.430884  0.221598   -1.703503
   -6   -9  -35  0  1.063908   0.469965     2.763833    -0.066941  358.612548    2.764644    3.023333  0.624653   -0.585673
   -6   -9  -34  0  1.047552   0.477303     1.866345    -2.045365  312.379678    2.768891    2.938092  0.546321   -0.437995
   -6   -9  -33  0  1.031422   0.484768    -3.330745    -0.774415  193.089013    3.419588    3.478931  0.306149   -0.274127
   -6   -9  -32  0  1.015529   0.492354     0.402444     3.390837   83.231463    3.414636    3.488276  0.300987   -0.346007
   -6   -9  -31  0  0.999883   0.500058    -4.249375     6.610153  122.735169    7.858201    7.902368  0.193214   -0.323275
   -6   -9  -30  0  0.984498   0.507873    -0.653567    -4.001121  260.722891    4.054149    3.643148  0.297057    1.956675
   -6   -9  -29  0  0.969384   0.515791     4.902654     0.390770    4.557178    4.918203    4.819514  0.278519    0.501104
   -6   -9  -28  0  0.954556   0.523804     2.017069    -3.769345  298.152326    4.275106    4.409479  0.224970   -0.844701
   -6   -9  -27  0  0.940026   0.531900     1.527715    -5.411931  285.763653    5.623425    5.589416  0.371444    0.129483
   -6   -9  -26  0  0.925809   0.540068     2.076008    -0.539318  345.437259    2.144918    2.089169  0.503852    0.156476
   -6   -9  -25  0  0.911919   0.548295     1.734332    -5.664123  287.024380    5.923698    6.398026  0.204044   -3.287534
   -6   -9  -23  0  0.885182   0.564856     3.298812     3.257892   44.642425    4.636380    4.946508  0.276156   -1.588191
   -6   -9  -22  0  0.872367   0.573153    -2.355784     5.094631  114.816071    5.612930    5.969953  0.192446   -2.623624
   -6   -9  -21  0  0.859943   0.581434    -0.739750    -1.938427  249.111960    2.074784    2.175556  0.482791   -0.295184
   -6   -9  -20  0  0.847927   0.589673    10.939576    -5.345800  333.956806   12.175874   11.787884  0.166340    3.298665
   -6   -9  -19  0  0.836338   0.597844    -5.077622     3.032123  149.156288    5.914052    5.907650  0.172854    0.052377
   -6   -9  -18  0  0.825192   0.605919    -7.607004   -10.196216  233.274800   12.721216   12.699322  0.213121    0.145279
   -6   -9  -17  0  0.814509   0.613867    -2.051377     9.190808  102.582114    9.416958    9.554056  0.180676   -1.073113
   -6   -9  -16  0  0.804306   0.621654    -2.593349    10.119756  104.373640   10.446766   10.751866  0.291296   -1.481232
   -6   -9  -15  0  0.794602   0.629246     5.384444     2.680871   26.468345    6.014923    6.160042  0.300863   -0.682135
   -6   -9  -14  0  0.785415   0.636606    -2.542466    -1.760668  214.702768    3.092586    3.570836  0.247740   -2.730073
   -6   -9  -13  0  0.776765   0.643696     3.128892    -7.274412  293.273651    7.918777    7.953994  0.211776   -0.235178
   -6   -9  -12  0  0.768668   0.650476    -0.560129     6.073431   95.269260    6.099206    5.827677  0.161803    2.373250
   -6   -9  -11  0  0.761143   0.656907    -6.867365    -3.176308  204.821583    7.566349    7.824263  0.219529   -1.661494
   -6   -9  -10  0  0.754207   0.662948    -3.502449     2.101748  149.032894    4.084666    3.800484  0.234387    1.714658
   -6   -9   -9  0  0.747876   0.668560     1.875881    -1.793750  316.282141    2.595471    2.657414  0.349890   -0.250365
   -6   -9   -8  0  0.742166   0.673704     1.998481    -1.844817  317.289602    2.719793    3.031856  0.363352   -1.214591
   -6   -9   -7  0  0.737090   0.678343    -4.547629    -2.149056  205.293834    5.029848    5.118018  0.212989   -0.585432
   -6   -9   -6  0  0.732663   0.682442     1.543738    -1.267636  320.608969    1.997505    2.048874  0.577003   -0.125903
   -6   -9   -4  0  0.725800   0.688895     2.295713    -6.898304  288.407127    7.270275    7.446361  0.154111   -1.615866
   -6   -9   -3  0  0.723382   0.691198     4.387494     6.325824   55.255419    7.698452    7.862024  0.149760   -1.544644
   -6   -9   -2  0  0.721650   0.692856    -6.582116    12.780410  117.249193   14.375782   14.886936  0.192504   -3.755142
   -6   -9   -1  0  0.720609   0.693857     2.669945    -1.611260  328.889834    3.118455    3.469790  0.389918   -1.274274
   -6   -8  -41  0  1.147837   0.435602     7.263000    -4.792993  326.578414    8.701951    8.571634  0.203315    0.906457
   -6   -8  -39  0  1.112406   0.449476    -3.373466    -3.965763  229.613938    5.206491    5.051025  0.285828    0.769215
   -6   -8  -38  0  1.094947   0.456643     1.908491    -3.434319  299.061438    3.928980    4.697456  0.299205   -3.632248
   -6   -8  -37  0  1.077669   0.463964    -0.236517     5.259438   92.574857    5.264753    5.387238  0.293285   -0.590621
   -6   -8  -35  0  1.043694   0.479068    -1.972128    -2.963803  236.360036    3.559974    3.646198  0.438723   -0.277940
   -6   -8  -33  0  1.010558   0.494776    -5.165517     1.063776  168.363311    5.273915    5.277723  0.233321   -0.023081
   -6   -8  -32  0  0.994331   0.502850     4.607821     1.053068   12.873252    4.726624    4.660207  0.229403    0.409445
   -6   -8  -31  0  0.978347   0.511066    -1.526398     1.827902  129.863725    2.381410    2.764177  0.380014   -1.424458
   -6   -8  -30  0  0.962617   0.519417     3.719766     1.550932   22.633378    4.030143    4.249841  0.256480   -1.211400
   -6   -8  -29  0  0.947155   0.527897     2.446076     3.987931   58.476308    4.678342    4.696949  0.260554   -0.100994
   -6   -8  -28  0  0.931972   0.536497     5.184828     0.339904    3.750796    5.195958    5.234899  0.195305   -0.281970
   -6   -8  -27  0  0.917085   0.545206     3.748622    -6.851357  298.684642    7.809818    7.922387  0.139558   -1.140728
   -6   -8  -26  0  0.902506   0.554013    -5.261423     0.032727  179.643615    5.261525    5.298893  0.194297   -0.271987
   -6   -8  -25  0  0.888252   0.562903    -5.051899     3.570455  144.749048    6.186261    5.952238  0.227860    1.452467
   -6   -8  -24  0  0.874338   0.571861    -3.640098    -5.426848  236.147977    6.534599    6.753916  0.192131   -1.614320
   -6   -8  -23  0  0.860780   0.580868   -10.342144     9.907855  136.228597   14.322204   14.789171  0.143194   -4.611874
   -6   -8  -22  0  0.847597   0.589903    -2.669580    -0.089776  181.926082    2.671090    2.793323  0.366978   -0.471046
   -6   -8  -21  0  0.834804   0.598943     9.177972    -0.485176  356.973986    9.190787    9.298237  0.185472   -0.819303
   -6   -8  -20  0  0.822421   0.607961    -1.256630     6.452527  101.020415    6.573752    6.571223  0.239410    0.014942
   -6   -8  -19  0  0.810467   0.616928    -1.565860    -7.245115  257.804450    7.412396    7.287385  0.168406    1.049793
   -6   -8  -18  0  0.798961   0.625813     4.730817     0.035728    0.432700    4.730952    4.812755  0.227432   -0.508665
   -6   -8  -17  0  0.787922   0.634581     9.150625     3.246727   19.535159    9.709540    9.585626  0.153743    1.139833
   -6   -8  -16  0  0.777370   0.643195     1.921944    -3.713715  297.362742    4.181573    4.278609  0.211552   -0.648682
   -6   -8  -15  0  0.767325   0.651614     4.939935    -7.758674  302.484841    9.197825    9.248320  0.212997   -0.335266
   -6   -8  -14  0  0.757808   0.659798    -4.757961    -3.230819  214.177845    5.751207    5.805358  0.192884   -0.397030
   -6   -8  -13  0  0.748839   0.667700     4.839940    -2.536237  332.344452    5.464204    5.624818  0.155739   -1.458478
   -6   -8  -12  0  0.740437   0.675277    -2.377500     1.735520  143.871416    2.943558    3.200905  0.308333   -1.180360
   -6   -8  -10  0  0.725413   0.689262    -7.384810     1.840648  166.004327    7.610743    7.713732  0.119071   -1.223213
   -6   -8   -9  0  0.718829   0.695576    -7.068185     3.072677  156.504480    7.707178    8.093768  0.166443   -3.284730
   -6   -8   -8  0  0.712886   0.701375     7.639923     1.903303   13.989099    7.873436    7.876100  0.140316   -0.026849
   -6   -8   -7  0  0.707600   0.706613    -3.128000    -8.839108  250.512053    9.376258    9.596760  0.158949   -1.961876
   -6   -8   -6  0  0.702988   0.711250     1.509637     5.000650   73.201554    5.223553    5.266503  0.236036   -0.257337
   -6   -8   -5  0  0.699061   0.715245    -4.305379    -6.368459  235.939454    7.687234    7.611250  0.171318    0.627234
   -6   -8   -4  0  0.695832   0.718565     3.158913    -4.492354  305.113947    5.491810    5.783914  0.195903   -2.108678
   -6   -8   -3  0  0.693309   0.721179   -16.991717    10.177919  149.078686   19.806779   20.190301  0.278404   -1.948180
   -6   -8   -2  0  0.691502   0.723063     0.197770    -7.411388  271.528551    7.414026    7.475149  0.155567   -0.555646
   -6   -8   -1  0  0.690416   0.724201     3.258110     5.324926   58.539198    6.242605    6.522773  0.170804   -2.319721
   -6   -7  -42  0  1.149556   0.434950     0.669524    -2.182518  287.054269    2.282903    2.801412  0.542603   -1.351417
   -6   -7  -41  0  1.131343   0.441952     2.935930     0.895975   16.970920    3.069602    3.273627  0.455644   -0.633248
   -6   -7  -38  0  1.077644   0.463975    -2.142895     7.886574  105.201086    8.172518    8.067139  0.223435    0.666989
   -6   -7  -37  0  1.060084   0.471661    -2.815595    -2.179371  217.741152    3.560510    3.954272  0.443079   -1.256803
   -6   -7  -34  0  1.008549   0.495762     2.884602     2.839234   44.545874    4.047490    4.308752  0.270793   -1.364434
   -6   -7  -33  0  0.991784   0.504142    -3.277494     2.237081  145.684184    3.968186    3.934040  0.300539    0.160674
   -6   -7  -32  0  0.975245   0.512692    -1.836147     0.269952  171.636230    1.855885    2.063163  0.543096   -0.539748
   -6   -7  -31  0  0.958943   0.521408    -3.449198     5.134865  123.890097    6.185774    6.142746  0.176363    0.345032
   -6   -7  -28  0  0.911582   0.548497    -2.869339    -4.829240  239.282932    5.617354    5.646796  0.182038   -0.228725
   -6   -7  -27  0  0.896355   0.557814     0.371232    -2.691855  277.852105    2.717332    2.654275  0.378458    0.235632
   -6   -7  -25  0  0.866833   0.576812     0.673084    -2.848115  283.296527    2.926568    3.103679  0.361876   -0.692150
   -6   -7  -24  0  0.852570   0.586462     0.070246     4.001949   88.994393    4.002566    3.985971  0.322635    0.072739
   -6   -7  -23  0  0.838660   0.596189    -2.122155    -6.632825  252.258062    6.964044    7.238738  0.264407   -1.469231
   -6   -7  -22  0  0.825123   0.605970     3.028289     1.186025   21.387723    3.252259    3.264276  0.346133   -0.049098
   -6   -7  -21  0  0.811977   0.615781     6.656684     4.704862   35.252199    8.151514    8.199807  0.164190   -0.415959
   -6   -7  -20  0  0.799241   0.625594     0.312049    -5.647453  273.162652    5.656068    5.765145  0.176723   -0.872882
   -6   -7  -19  0  0.786934   0.635377     4.475767     4.515082   45.250540    6.357551    6.443102  0.192786   -0.627576
   -6   -7  -18  0  0.775079   0.645096     0.089851     3.299071   88.439914    3.300294    3.629282  0.293501   -1.585206
   -6   -7  -16  0  0.752803   0.664185    -3.642755    -3.265632  221.875373    4.892241    4.985123  0.181521   -0.723631
   -6   -7  -15  0  0.742426   0.673468     3.343002     2.060767   31.651427    3.927139    4.070726  0.217760   -0.932505
   -6   -7  -14  0  0.732586   0.682514     2.994112    -2.728756  317.654772    4.051027    4.081926  0.211283   -0.206820
   -6   -7  -13  0  0.723303   0.691273     2.923281    -4.704651  301.855160    5.538891    5.412309  0.162408    1.102248
   -6   -7  -12  0  0.714601   0.699691    -2.205251    -5.190224  246.980067    5.639287    5.539330  0.182229    0.775723
   -6   -7  -11  0  0.706501   0.707713    -2.633058    -5.576564  244.724960    6.166933    6.293297  0.139915   -1.277236
   -6   -7  -10  0  0.699023   0.715284     5.304772     5.114406   43.953277    7.368701    7.254297  0.132190    1.223933
   -6   -7   -9  0  0.692187   0.722348    -4.492388    -2.123164  205.296064    4.968840    4.790348  0.331596    0.761247
   -6   -7   -8  0  0.686013   0.728849    -4.127560     7.213470  119.778265    8.310890    8.129594  0.132743    1.931492
   -6   -7   -7  0  0.680519   0.734733    -5.884105     1.249435  168.011831    6.015296    6.225368  0.190275   -1.561352
   -6   -7   -5  0  0.671636   0.744451    -3.544157     3.813913  132.900405    5.206437    5.248985  0.203889   -0.295125
   -6   -7   -4  0  0.668274   0.748196    -3.162642     5.332077  120.673669    6.199464    6.199487  0.177489   -0.000180
   -6   -7   -3  0  0.665647   0.751149    -7.698020    -4.169597  208.441984    8.754716    8.927323  0.131815   -1.851858
   -6   -7   -2  0  0.663765   0.753279     1.950718     4.757972   67.706894    5.142333    5.409228  0.287406   -1.313281
   -6   -7   -1  0  0.662633   0.754566    -2.762866     5.023143  118.811996    5.732834    6.013221  0.179385   -2.210474
   -6   -6  -43  0  1.153882   0.433320    -1.677231    -0.967848  209.987124    1.936449    2.310770  0.691212   -0.765858
   -6   -6  -42  0  1.135298   0.440413    -3.603658     2.267245  147.823907    4.257552    4.522201  0.326802   -1.145249
   -6   -6  -41  0  1.116852   0.447687    -4.634157    -2.419969  207.573681    5.227969    5.511164  0.265207   -1.510137
   -6   -6  -40  0  1.098552   0.455144    -1.923953    -4.789260  248.113565    5.161260    5.291696  0.306649   -0.601549
   -6   -6  -37  0  1.044605   0.478650    -1.999225     2.149908  132.920116    2.935815    3.200037  0.467312   -0.799608
   -6   -6  -36  0  1.026968   0.486870     1.925147     1.044368   28.479275    2.190182    2.594675  0.449476   -1.272682
   -6   -6  -35  0  1.009518   0.495286    -3.248327    -1.219311  200.574424    3.469633    3.732073  0.300876   -1.233556
   -6   -6  -34  0  0.992266   0.503897     4.382216     0.756183    9.790391    4.446980    4.471614  0.248724   -0.140068
   -6   -6  -33  0  0.975221   0.512704     0.858111    -0.410833  334.416550    0.951388    2.348432  0.562614   -3.511675
   -6   -6  -32  0  0.958396   0.521705     6.166957    -3.563255  329.980768    7.122370    7.059538  0.165603    0.536565
   -6   -6  -31  0  0.941802   0.530897     3.518759    -0.665261  349.293950    3.581095    3.638677  0.328989   -0.247527
   -6   -6  -30  0  0.925452   0.540277     4.187064     0.747952   10.128144    4.253344    4.308107  0.241857   -0.320211
   -6   -6  -29  0  0.909357   0.549839     2.025400     1.216417   30.988228    2.362608    2.527712  0.415014   -0.562614
   -6   -6  -28  0  0.893533   0.559576    -2.288641     0.970372  157.023311    2.485860    2.590081  0.398165   -0.370175
   -6   -6  -27  0  0.877994   0.569480    10.190761     6.790697   33.677827   12.246027   12.328363  0.211868   -0.549591
   -6   -6  -26  0  0.862755   0.579539    -5.412628    -2.642276  206.020187    6.023136    6.089454  0.189621   -0.494609
   -6   -6  -25  0  0.847833   0.589739     3.857843    -3.932259  314.452691    5.508686    5.683516  0.198843   -1.243430
   -6   -6  -24  0  0.833244   0.600064    -5.208785    -0.387279  184.252176    5.223163    5.225030  0.221890   -0.011904
   -6   -6  -23  0  0.819007   0.610496    -3.527732     2.686070  142.713792    4.433945    4.376766  0.237243    0.340847
   -6   -6  -22  0  0.805139   0.621011    -4.167445     7.062498  120.544044    8.200395    8.288700  0.134003   -0.931944
   -6   -6  -21  0  0.791661   0.631584    -8.664116    -3.524284  202.134914    9.353475    9.297682  0.201970    0.390664
   -6   -6  -19  0  0.765954   0.652780     2.858833    -1.514863  332.081399    3.235388    3.093301  0.299963    0.669890
   -6   -6  -18  0  0.753769   0.663333     3.879976     0.441351    6.489558    3.904997    3.773437  0.352836    0.527310
   -6   -6  -17  0  0.742058   0.673802    -5.052120     2.190544  156.558970    5.506578    5.662522  0.190453   -1.157966
   -6   -6  -16  0  0.730844   0.684141     5.763144    -0.344658  356.577575    5.773441    5.847060  0.174292   -0.597352
   -6   -6  -15  0  0.720151   0.694299    -5.025248    -0.557468  186.330132    5.056075    5.170496  0.173961   -0.930183
   -6   -6  -14  0  0.710001   0.704224     2.092279     1.194020   29.712511    2.409007    2.477584  0.357469   -0.271303
   -6   -6  -13  0  0.700420   0.713857     3.585280     2.929222   39.249279    4.629749    4.610015  0.206535    0.135121
   -6   -6  -12  0  0.691430   0.723139    -4.499610    -3.377175  216.889998    5.625994    5.602682  0.165471    0.199233
   -6   -6  -11  0  0.683055   0.732006     5.028924    -9.056854  299.041735   10.359376   10.302375  0.107537    0.749626
   -6   -6  -10  0  0.675317   0.740393    -5.071126    -0.574988  186.468835    5.103619    4.946107  0.201200    1.107137
   -6   -6   -9  0  0.668239   0.748235   -12.952602    -6.195179  205.561609   14.357930   14.447802  0.110741   -1.147710
   -6   -6   -8  0  0.661842   0.755467    -0.365854     1.556149  103.230096    1.598578    1.947956  0.608481   -0.812015
   -6   -6   -7  0  0.656146   0.762026     4.342244     8.626609   63.281388    9.657819    9.896909  0.145186   -2.328905
   -6   -6   -6  0  0.651169   0.767850     3.133306    -2.644437  319.836416    4.100079    4.215701  0.341956   -0.478171
   -6   -6   -5  0  0.646927   0.772884    12.522753    -3.600321  343.959930   13.030029   13.075608  0.207656   -0.310407
   -6   -6   -4  0  0.643436   0.777078     1.563878    -4.175146  290.534371    4.458426    4.488894  0.381428   -0.112966
   -6   -6   -3  0  0.640708   0.780387     4.252602     4.335327   45.551895    6.072865    6.237918  0.171874   -1.358094
   -6   -6   -1  0  0.637576   0.784221    -8.119555     1.855998  167.124334    8.328980    8.430601  0.159431   -0.901416
   -6   -5  -42  0  1.123091   0.445200     2.115336    -2.377749  311.657510    3.182505    3.159460  0.472828    0.068928
   -6   -5  -41  0  1.104442   0.452717    -2.076933    -1.289103  211.826886    2.444470    2.517167  0.601790   -0.170839
   -6   -5  -40  0  1.085933   0.460434     0.168297     3.389250   87.157244    3.393426    3.765433  0.363712   -1.446465
   -6   -5  -39  0  1.067572   0.468353    -1.290199    -2.525669  242.940486    2.836127    3.177502  0.597959   -0.807375
   -6   -5  -38  0  1.049367   0.476478     3.103808     5.625033   61.110752    6.424533    6.109956  0.297040    1.497709
   -6   -5  -36  0  1.013457   0.493361     0.907630     3.870819   76.803683    3.975806    4.109454  0.279415   -0.676441
   -6   -5  -34  0  0.978276   0.511103     0.979871    -0.957668  315.656551    1.370137    1.944488  0.610617   -1.330220
   -6   -5  -33  0  0.960984   0.520300    -0.313067     4.483798   93.994016    4.494714    4.447757  0.247090    0.268756
   -6   -5  -32  0  0.943905   0.529714     1.864475    -1.883381  314.710972    2.650168    2.617222  0.416908    0.111759
   -6   -5  -31  0  0.927052   0.539344     2.220965     2.197134   44.690948    3.124113    3.098302  0.344427    0.105978
   -6   -5  -30  0  0.910436   0.549188    -5.177114    -4.879512  223.304957    7.114222    7.194784  0.181966   -0.626122
   -6   -5  -28  0  0.877972   0.569494     1.709171    -4.890246  289.264832    5.180325    5.054011  0.238602    0.748676
   -6   -5  -26  0  0.846628   0.590578    -4.450746    -6.031956  233.577829    7.496241    7.406160  0.182004    0.699956
   -6   -5  -25  0  0.831416   0.601383     0.156752     2.095894   85.722808    2.101748    2.175921  0.564785   -0.185727
   -6   -5  -24  0  0.816534   0.612344    -6.046086     5.229779  139.140659    7.994107    8.010147  0.151144   -0.150081
   -6   -5  -23  0  0.802000   0.623441    -0.031968     1.098755   91.666549    1.099220    2.112601  0.521487   -2.748174
   -6   -5  -22  0  0.787833   0.634652    -0.349954     4.451822   94.494732    4.465556    4.511742  0.226263   -0.288676
   -6   -5  -21  0  0.774054   0.645950    -1.550719     2.599241  120.820501    3.026679    3.054296  0.328876   -0.118756
   -6   -5  -20  0  0.760683   0.657304    -3.599336     1.371764  159.137359    3.851877    4.233556  0.223935   -2.410406
   -6   -5  -19  0  0.747743   0.668679     5.067351    -3.812726  323.041827    6.341524    6.336862  0.152628    0.043190
   -6   -5  -18  0  0.735255   0.680036     6.405321     3.465171   28.412645    7.282551    7.335386  0.218837   -0.341438
   -6   -5  -17  0  0.723244   0.691329    -5.335579    -6.491812  230.583433    8.403097    8.306833  0.136784    0.995271
   -6   -5  -16  0  0.711734   0.702510     2.238508     5.216525   66.774924    5.676535    5.632858  0.179643    0.343844
   -6   -5  -15  0  0.700749   0.713522    -2.273056    -3.329077  235.675181    4.031071    4.094356  0.218022   -0.410502
   -6   -5  -14  0  0.690315   0.724307     4.118264    -5.501044  306.819744    6.871797    7.054025  0.138577   -1.859687
   -6   -5  -12  0  0.671199   0.744935     9.252509   -10.200805  312.209197   13.771904   13.786488  0.116903   -0.176429
   -6   -5  -11  0  0.662568   0.754639     3.952882     0.623844    8.968453    4.001807    4.210329  0.213312   -1.382459
   -6   -5  -10  0  0.654588   0.763839    -4.868792     2.878229  149.410176    5.655912    5.486401  0.155885    1.537831
   -6   -5   -9  0  0.647284   0.772459    -3.103438     2.636296  139.652897    4.072024    4.344354  0.211449   -1.821398
   -6   -5   -8  0  0.640677   0.780424     7.492639     8.831933   49.690131   11.581998   11.370071  0.113429    2.642278
   -6   -5   -7  0  0.634791   0.787660     2.255833     2.549196   48.493767    3.403995    3.396475  0.318164    0.033424
   -6   -5   -6  0  0.629645   0.794098    -1.577720    -5.897277  255.022219    6.104677    6.135632  0.269364   -0.162524
   -6   -5   -5  0  0.625258   0.799670     1.729570     0.689345   21.730451    1.861883    2.078691  0.524607   -0.584461
   -6   -5   -4  0  0.621646   0.804317    -4.772829    -2.280254  205.536482    5.289561    5.379790  0.196654   -0.648870
   -6   -5   -3  0  0.618821   0.807988    -1.322153    -3.370839  248.583273    3.620862    3.361935  0.311113    1.176993
   -6   -5   -2  0  0.616796   0.810641    -0.554294     6.402094   94.948333    6.426045    6.277443  0.171773    1.223442
   -6   -5   -1  0  0.615577   0.812246    -9.568844     3.015827  162.506632   10.032845    9.812228  0.138300    2.255965
   -6   -4  -44  0  1.151028   0.434394     2.363304     0.411880    9.886291    2.398927    2.432467  0.647985   -0.073200
   -6   -4  -43  0  1.131955   0.441714     3.065407    -1.356887  336.123654    3.352292    3.797140  0.413836   -1.520190
   -6   -4  -42  0  1.113004   0.449235    -2.150691     0.051014  178.641196    2.151296    2.342847  0.712956   -0.379959
   -6   -4  -40  0  1.075498   0.464901    -3.670221     0.524132  171.872727    3.707457    4.258054  0.316877   -2.457298
   -6   -4  -38  0  1.038564   0.481434     0.528872    -1.894791  285.595420    1.967216    2.574707  0.603181   -1.424318
   -6   -4  -37  0  1.020332   0.490037     0.212970    -3.772956  273.230719    3.778962    4.078423  0.284401   -1.489104
   -6   -4  -36  0  1.002267   0.498869    -4.397313    -0.129613  181.688332    4.399223    4.351020  0.263322    0.258884
   -6   -4  -35  0  0.984380   0.507934     0.686006     5.317723   82.649235    5.361789    5.118173  0.235736    1.461488
   -6   -4  -34  0  0.966679   0.517235    -4.333941    -0.350062  184.617877    4.348055    4.372228  0.292101   -0.117032
   -6   -4  -31  0  0.914806   0.546564   -10.420947    -2.275382  192.317047   10.666466   10.622930  0.153420    0.401313
   -6   -4  -30  0  0.897963   0.556816     6.197528    -8.426755  306.332936   10.460380   10.388143  0.205024    0.498272
   -6   -4  -23  0  0.787813   0.634668     6.649089    -0.947851  351.886951    6.716309    6.735905  0.151486   -0.182942
   -6   -4  -22  0  0.773386   0.646507     2.793685     3.772160   53.476119    4.694025    4.766503  0.205859   -0.497916
   -6   -4  -21  0  0.759345   0.658462     6.614528     5.224444   38.303225    8.428927    8.530686  0.190992   -0.753485
   -6   -4  -20  0  0.745710   0.670502    -0.376490     6.670378   93.230462    6.680994    6.747329  0.147591   -0.635619
   -6   -4  -19  0  0.732505   0.682589     1.417099     0.292825   11.675090    1.447037    2.140418  0.450605   -2.176160
   -6   -4  -18  0  0.719753   0.694682    10.638126     1.417103    7.587691   10.732097   10.609468  0.122372    1.417191
   -6   -4  -17  0  0.707479   0.706734     0.317727   -12.259716  271.484566   12.263833   12.185296  0.166771    0.665992
   -6   -4  -16  0  0.695709   0.718692     4.052741    -0.464611  353.460094    4.079286    4.183465  0.299335   -0.492197
   -6   -4  -15  0  0.684467   0.730496     3.190033     5.662749   60.605850    6.499464    6.499664  0.143650   -0.001970
   -6   -4  -14  0  0.673780   0.742082    -5.467989    -1.100418  191.378630    5.577618    5.811509  0.202078   -1.636852
   -6   -4  -13  0  0.663676   0.753379     5.938784     5.837967   44.509521    8.327726    8.251834  0.116176    0.923835
   -6   -4  -12  0  0.654181   0.764314   -16.310657     3.530346  167.787057   16.688346   16.651165  0.078424    0.670478
   -6   -4  -11  0  0.645323   0.774806   -12.965563    -1.208516  185.325135   13.021764   12.889716  0.138648    1.346888
   -6   -4  -10  0  0.637127   0.784773    -7.101209    -7.541967  226.724076   10.358978   10.324124  0.096794    0.509242
   -6   -4   -9  0  0.629620   0.794130    -8.179995    -0.600672  184.199794    8.202019    8.184881  0.177514    0.136536
   -6   -4   -8  0  0.622826   0.802792    -4.639613    -5.260948  228.591033    7.014526    7.355437  0.175980   -2.739638
   -6   -4   -7  0  0.616770   0.810675    -8.701027     2.525533  163.814263    9.060143    8.981280  0.135816    0.821173
   -6   -4   -6  0  0.611472   0.817699     5.763518    -1.109074  349.107715    5.869258    5.893858  0.211589   -0.164423
   -6   -4   -5  0  0.606954   0.823786     2.648141    -3.448396  307.521885    4.347883    4.444185  0.237967   -0.572314
   -6   -4   -4  0  0.603231   0.828869     5.761300    -2.730953  334.638264    6.375788    6.240845  0.200557    0.951544
   -6   -4   -3  0  0.600320   0.832889     7.508072   -11.158686  303.934460   13.449439   13.248080  0.100582    2.831183
   -6   -4   -2  0  0.598232   0.835795     7.621924    -3.464157  335.558254    8.372223    8.250102  0.139182    1.240860
   -6   -4   -1  0  0.596976   0.837554     4.560427    10.713989   66.942890   11.644186   11.695648  0.170284   -0.427389
   -6   -3  -44  0  1.143382   0.437299     1.360036    -2.140313  302.433429    2.535870    3.149517  0.478890   -1.812166
   -6   -3  -42  0  1.105095   0.452450    -0.332468    -5.935197  266.793854    5.944501    6.006549  0.264146   -0.332198
   -6   -3  -41  0  1.086137   0.460347    -1.957142    -2.278384  229.337274    3.003571    2.920881  0.480634    0.243307
   -6   -3  -40  0  1.067311   0.468467     0.652865    -3.981909  279.311241    4.035075    4.050586  0.357392   -0.061374
   -6   -3  -38  0  1.030084   0.485397    -1.691202    -1.444939  220.510114    2.224413    2.137262  0.669722    0.184032
   -6   -3  -37  0  1.011699   0.494218     0.991653     2.249234   66.208056    2.458135    2.326011  0.523432    0.356975
   -6   -3  -36  0  0.993477   0.503283    -1.658000    -0.039887  181.378105    1.658480    2.019600  0.676762   -0.754626
   -6   -3  -35  0  0.975429   0.512595     2.721847     1.866458   34.439680    3.300321    2.690080  0.432389    1.995914
   -6   -3  -34  0  0.957563   0.522159     1.984652    -0.891509  335.810301    2.175691    2.675578  0.458353   -1.542362
   -6   -3  -33  0  0.939889   0.531978     4.299477    -6.568751  303.206145    7.850732    7.707554  0.150440    1.345950
   -6   -3  -32  0  0.922420   0.542052    -1.364724    10.809537   97.195629   10.895346   10.503868  0.160256    3.454680
   -6   -3  -31  0  0.905167   0.552384    -6.036082     3.910365  147.063560    7.192026    7.230452  0.168885   -0.321768
   -6   -3  -30  0  0.888142   0.562973    -4.654801     3.392261  143.916699    5.759740    5.421617  0.215527    2.218645
   -6   -3  -28  0  0.854831   0.584911     0.869148   -11.331861  274.385969   11.365144   11.297879  0.106253    0.895288
   -6   -3  -27  0  0.838575   0.596249     3.293274     3.653870   47.971306    4.918985    4.844163  0.222432    0.475716
   -6   -3  -26  0  0.822607   0.607824    -2.343990     6.186464  110.751204    6.615635    6.685917  0.181017   -0.549081
   -6   -3  -25  0  0.806942   0.619623     2.199403     4.313907   62.985685    4.842228    4.865506  0.238496   -0.138034
   -6   -3  -24  0  0.791600   0.631632     1.726398     7.050477   76.241131    7.258766    7.044000  0.184066    1.650081
   -6   -3  -23  0  0.776599   0.643833    -2.467193     4.175767  120.576111    4.850162    4.723330  0.211973    0.846179
   -6   -3  -22  0  0.761960   0.656202     0.181527     3.441294   86.980471    3.446078    3.283436  0.307174    0.748796
   -6   -3  -21  0  0.747704   0.668713    -0.614672    -5.639591  263.779750    5.672989    5.636944  0.177574    0.287064
   -6   -3  -20  0  0.733854   0.681335     5.655845    -6.062782  313.011163    8.291315    8.307359  0.124132   -0.182785
   -6   -3  -19  0  0.720431   0.694029    -0.994074    -6.193361  260.881432    6.272631    6.468684  0.149730   -1.851733
   -6   -3  -18  0  0.707462   0.706752    -0.612417    -6.155816  264.318569    6.186204    6.205119  0.154176   -0.173506
   -6   -3  -17  0  0.694971   0.719455    -5.143580    -3.099955  211.076708    6.005509    5.714099  0.177031    2.327931
   -6   -3  -16  0  0.682984   0.732081    -0.243507    -2.257424  263.843342    2.270520    2.562962  0.423174   -0.977318
   -6   -3  -15  0  0.671529   0.744569    -5.112360     0.878189  170.252994    5.187238    5.162197  0.199473    0.177537
   -6   -3  -14  0  0.660634   0.756849     1.692213   -14.088258  276.849277   14.189524   14.081405  0.127719    1.197195
   -6   -3  -13  0  0.650326   0.768846    11.064877    -9.629325  318.968239   14.668176   14.558882  0.085829    1.800862
   -6   -3  -12  0  0.640633   0.780478     4.128151     4.389851   46.759752    6.025979    5.917655  0.141808    1.080290
   -6   -3  -11  0  0.631584   0.791660    -1.879217     2.959846  122.411612    3.506015    3.287786  0.259100    1.191137
   -6   -3  -10  0  0.623208   0.802300    -6.634428    10.840934  121.465775   12.709897   12.615861  0.082656    1.608929
   -6   -3   -9  0  0.615531   0.812307    -2.293667     4.970967  114.769196    5.474616    5.361236  0.170843    0.938549
   -6   -3   -8  0  0.608580   0.821584     2.529503    -0.409647  350.800953    2.562459    2.514642  0.437251    0.154653
   -6   -3   -7  0  0.602380   0.830040    -1.426537     4.175541  108.862279    4.412500    4.672798  0.227394   -1.618849
   -6   -3   -6  0  0.596955   0.837584    -4.768460     5.030265  133.469523    6.931218    6.907756  0.161368    0.205614
   -6   -3   -5  0  0.592326   0.844130    11.222049     7.968166   35.376488   13.763213   13.416708  0.244749    2.002185
   -6   -3   -4  0  0.588511   0.849602    -0.171569    -1.597563  263.870251    1.606750    1.841516  0.609419   -0.544796
   -6   -3   -3  0  0.585527   0.853932    -1.162982     0.750602  147.161327    1.384171    2.283811  0.695340   -1.829728
   -6   -3   -2  0  0.583386   0.857065    -1.224560     7.589051   99.166170    7.687213    7.387643  0.203373    2.083142
   -6   -3   -1  0  0.582098   0.858962    -2.438706    -9.069900  254.950303    9.392038    9.255872  0.128008    1.504347
   -6   -2  -45  0  1.157298   0.432041    -3.072258     4.128371  126.655942    5.146088    5.432590  0.298908   -1.355519
   -6   -2  -44  0  1.137890   0.439410     5.364953    -0.781329  351.713943    5.421549    5.387386  0.275523    0.175354
   -6   -2  -42  0  1.099411   0.454789     2.820653     0.769909   15.267220    2.923841    2.609170  0.572715    0.777021
   -6   -2  -41  0  1.080353   0.462812     3.416431    -0.027270  359.542669    3.416540    3.119373  0.442056    0.950688
   -6   -2  -40  0  1.061424   0.471065    -0.061987    -1.631870  267.824665    1.633046    2.579637  0.562438   -2.380140
   -6   -2  -37  0  1.005487   0.497272     4.699570     7.345331   57.388738    8.720083    8.523470  0.185268    1.500816
   -6   -2  -36  0  0.987151   0.506508     0.474209    -3.639420  277.423702    3.670184    3.565161  0.336928    0.440823
   -6   -2  -35  0  0.968984   0.516004    -0.458949    -3.042737  261.422484    3.077155    3.102272  0.369163   -0.096221
   -6   -2  -34  0  0.950997   0.525764    -2.739510    -1.558683  209.638325    3.151890    3.329899  0.338232   -0.744291
   -6   -2  -33  0  0.933200   0.535791    -7.674892    -3.639932  205.373346    8.494297    8.445092  0.200463    0.347125
   -6   -2  -32  0  0.915603   0.546088     6.337302     4.868231   37.530988    7.991312    7.990993  0.185676    0.002427
   -6   -2  -31  0  0.898218   0.556658    -1.378689     1.997338  124.615884    2.426961    2.549917  0.431125   -0.403330
   -6   -2  -30  0  0.881059   0.567499     2.818586     3.534789   51.431687    4.520969    4.680607  0.228119   -0.989669
   -6   -2  -29  0  0.864138   0.578611    -5.899636     2.876651  154.006226    6.563599    6.428297  0.239585    0.798655
   -6   -2  -28  0  0.847470   0.589991    -6.182062    -3.308445  208.154289    7.011684    7.098683  0.179400   -0.685815
   -6   -2  -27  0  0.831070   0.601634     5.417314   -10.895902  296.436021   12.168319   11.999573  0.173348    1.376659
   -6   -2  -26  0  0.814955   0.613531   -13.032816     3.383289  165.447375   13.464804   13.480736  0.136762   -0.164748
   -6   -2  -25  0  0.799140   0.625672    -0.680907     3.582773  100.760756    3.646902    4.094162  0.324644   -1.948355
   -6   -2  -24  0  0.783645   0.638044     1.764289    -4.234463  292.619050    4.587308    4.542173  0.258342    0.247079
   -6   -2  -22  0  0.753693   0.663400     2.837086     3.191415   48.363729    4.270151    4.373499  0.215175   -0.679243
   -6   -2  -21  0  0.739278   0.676336    10.021922    -1.769353  349.987704   10.176912   10.267905  0.113080   -1.137997
   -6   -2  -20  0  0.725266   0.689402     5.012957     4.504129   41.939615    6.739208    6.854794  0.169552   -0.964092
   -6   -2  -19  0  0.711682   0.702561     0.884772    -6.245983  278.062570    6.308338    6.176262  0.180769    1.033274
   -6   -2  -18  0  0.698550   0.715769    -4.262689     3.807627  138.227330    5.715640    5.622841  0.168434    0.779166
   -6   -2  -17  0  0.685896   0.728973     8.818677     7.726243   41.222338   11.724499   11.596380  0.171219    1.058220
   -6   -2  -16  0  0.673749   0.742117     3.213430    -4.833631  303.616222    5.804319    5.760529  0.197417    0.313688
   -6   -2  -15  0  0.662134   0.755134     1.374227     4.004844   71.060800    4.234061    4.452396  0.434254   -0.711040
   -6   -2  -14  0  0.651081   0.767954    -7.211387   -12.159834  239.329947   14.137385   13.924424  0.088987    3.384444
   -6   -2  -13  0  0.640619   0.780495    -9.408445    -2.992938  197.646486    9.873019    9.837684  0.101615    0.491773
   -6   -2  -12  0  0.630777   0.792673     8.976247     2.345477   14.643865    9.277623    9.141241  0.103537    1.862841
   -6   -2  -11  0  0.621585   0.804395    -0.950034     6.992169   97.737459    7.056415    6.750388  0.143131    3.023723
   -6   -2  -10  0  0.613072   0.815564    11.570734     2.677916   13.031034   11.876578   11.616732  0.158516    2.318239
   -6   -2   -9  0  0.605267   0.826082   -15.104050     8.714246  150.017304   17.437615   17.186796  0.097872    3.624243
   -6   -2   -8  0  0.598197   0.835845    10.875418    -0.982178  354.839519   10.919679   10.905880  0.128517    0.151837
   -6   -2   -7  0  0.591888   0.844754     5.573398    -8.545920  303.111209   10.202721   10.094147  0.121155    1.267352
   -6   -2   -6  0  0.586366   0.852710    -9.704297    11.168987  130.986100   14.795934   14.561663  0.264889    1.250746
   -6   -2   -5  0  0.581652   0.859620     2.161038     1.249902   30.044242    2.496466    2.464088  0.438650    0.104388
   -6   -2   -4  0  0.577767   0.865401    -2.544863    -5.219564  244.007878    5.806908    5.831967  0.216563   -0.163646
   -6   -2   -3  0  0.574727   0.869978    -2.120437    -1.720366  219.053318    2.730552    2.770059  0.382264   -0.146161
   -6   -2   -2  0  0.572546   0.873293   -10.128613    -6.254589  211.696027   11.904146   11.730693  0.124909    1.963820
   -6   -2   -1  0  0.571233   0.875299     7.016760    -5.882603  320.024724    9.156415    8.904748  0.129286    2.752911
   -6   -1  -45  0  1.154045   0.433259    -1.219451     5.449635  102.613146    5.584405    5.693775  0.337195   -0.458705
   -6   -1  -44  0  1.134581   0.440691     6.625275     3.554542   28.214109    7.518579    7.617351  0.200503   -0.696666
   -6   -1  -43  0  1.115226   0.448339     3.900504    -0.178386  357.381460    3.904581    4.182611  0.345826   -1.136969
   -6   -1  -42  0  1.095987   0.456210    -2.208905    -2.437739  227.819378    3.289656    3.269623  0.422866    0.066997
   -6   -1  -41  0  1.076868   0.464309     2.597312     3.937749   56.591427    4.717192    5.044182  0.296908   -1.557500
   -6   -1  -40  0  1.057877   0.472645    -4.472698    -1.098408  193.797682    4.605597    4.554741  0.341240    0.210764
   -6   -1  -39  0  1.039020   0.481223    -3.132555    -5.459798  240.154985    6.294625    6.416243  0.191286   -0.899148
   -6   -1  -38  0  1.020306   0.490049     1.882454    -1.509816  321.268761    2.413126    2.091638  0.608914    0.746662
   -6   -1  -37  0  1.001741   0.499131     1.464183    -5.032707  286.221485    5.241371    5.238083  0.225962    0.020579
   -6   -1  -36  0  0.983335   0.508474     2.067451    -4.869362  293.005284    5.290089    5.326318  0.231668   -0.221163
   -6   -1  -35  0  0.965097   0.518083     3.252060    -7.298237  294.017526    7.990003    7.788919  0.181265    1.568840
   -6   -1  -32  0  0.911488   0.548554    -1.374700    -1.438553  226.300228    1.989783    2.019207  0.569867   -0.073021
   -6   -1  -31  0  0.894023   0.559269     1.419393     1.240916   41.161843    1.885351    2.073528  0.549409   -0.484379
   -6   -1  -30  0  0.876782   0.570267     6.629741     3.151903   25.427293    7.340842    7.180921  0.155211    1.457125
   -6   -1  -29  0  0.859777   0.581546    -0.674597     2.321139  106.205552    2.417181    2.397121  0.487293    0.058219
   -6   -1  -28  0  0.843023   0.593104   -11.598883    -2.032542  189.939368   11.775624   11.621755  0.159520    1.364119
   -6   -1  -27  0  0.826535   0.604935    -0.948463    -3.022873  252.580126    3.168176    3.553338  0.321726   -1.693058
   -6   -1  -26  0  0.810329   0.617034    -4.527118    -8.343487  241.516049    9.492553    9.433413  0.135613    0.616729
   -6   -1  -25  0  0.794422   0.629388    -9.167515     9.327766  134.503578   13.078629   13.041588  0.129259    0.405256
   -6   -1  -24  0  0.778834   0.641986     8.500313     8.800396   45.993700   12.235289   12.040265  0.148043    1.863017
   -6   -1  -23  0  0.763582   0.654808    -1.399468     5.737277  103.708206    5.905494    5.978990  0.183985   -0.564933
   -6   -1  -22  0  0.748689   0.667834     4.348316     3.335722   37.492884    5.480410    5.444342  0.175560    0.290543
   -6   -1  -21  0  0.734175   0.681037     8.452634    14.648574   60.013860   16.912355   16.763702  0.076585    2.745011
   -6   -1  -20  0  0.720064   0.694383    -7.674035     0.818508  173.911880    7.717562    7.712857  0.149006    0.044653
   -6   -1  -18  0  0.693147   0.721347     4.493091     5.075527   48.483258    6.778557    6.715895  0.143198    0.618847
   -6   -1  -17  0  0.680394   0.734869    -2.368685   -10.502845  257.290827   10.766635   10.576750  0.164989    1.627609
   -6   -1  -16  0  0.668146   0.748340    -0.608194     3.008782  101.427757    3.069637    3.109175  0.334902   -0.166958
   -6   -1  -15  0  0.656432   0.761694    -3.745998   -14.982167  255.962116   15.443374   15.359973  0.084197    1.400850
   -6   -1  -14  0  0.645281   0.774856    -1.478602     2.123458  124.850188    2.587535    2.921696  0.341984   -1.381865
   -6   -1  -13  0  0.634724   0.787744    -4.144037    -6.858559  238.859044    8.013293    7.827155  0.121388    2.168587
   -6   -1  -12  0  0.624789   0.800270    -3.260427   -10.955831  253.427129   11.430688   11.285890  0.085346    2.399353
   -6   -1  -11  0  0.615508   0.812337     5.218608     1.721286   18.254431    5.495152    5.349004  0.156115    1.323928
   -6   -1  -10  0  0.606910   0.823846    21.645369    11.099932   27.149142   24.325511   24.173202  0.076359    2.820840
   -6   -1   -9  0  0.599024   0.834691     1.155403     3.287796   70.637422    3.484905    3.521577  0.264671   -0.195953
   -6   -1   -8  0  0.591879   0.844767   -13.108240    11.642702  138.388607   17.532212   17.253079  0.168398    2.344165
   -6   -1   -7  0  0.585503   0.853967    11.522308    -7.359113  327.434282   13.671873   13.470513  0.119075    2.391486
   -6   -1   -6  0  0.579920   0.862189    -8.793915   -25.320746  250.847845   26.804349   26.488427  0.289381    1.543923
   -6   -1   -5  0  0.575153   0.869334    -0.971019    -2.730683  250.424845    2.898190    2.671123  0.493135    0.651185
   -6   -1   -4  0  0.571224   0.875314     1.318804   -16.323225  274.619070   16.376413   16.212190  0.090600    2.563421
   -6   -1   -3  0  0.568149   0.880051    -6.773160     0.002222  179.981201    6.773160    6.370666  0.190704    2.984805
   -6   -1   -2  0  0.565942   0.883483     7.645899    -6.742889  318.591055   10.194426    9.834415  0.182457    2.790430
   -6   -1   -1  0  0.564614   0.885561    -0.349039    15.475516   91.292045   15.479452   15.171926  0.092900    4.681470
   -5  -21   -7  0  1.161470   0.430489    -3.918742    -1.604679  202.268526    4.234564    3.877731  0.497145    1.015072
   -5  -21   -6  0  1.158666   0.431531    -2.912400     2.038719  145.007474    3.555060    3.628297  0.525997   -0.196909
   -5  -20  -15  0  1.155142   0.432847     0.584230    -1.454721  291.880887    1.567654    2.407697  0.846532   -1.403374
   -5  -20  -12  0  1.137458   0.439577    -2.120759    -2.289129  227.186497    3.120533    3.424065  0.535636   -0.801401
   -5  -20  -10  0  1.127736   0.443366    -0.510411    -4.354342  263.314359    4.384155    4.867056  0.386692   -1.766073
   -5  -20   -9  0  1.123512   0.445033    -0.875477    -2.280348  248.997075    2.442631    2.930244  0.639704   -1.077981
   -5  -20   -8  0  1.119719   0.446541     2.746793     3.175600   49.141233    4.198727    4.005049  0.363378    0.753766
   -5  -20   -7  0  1.116361   0.447884    -2.348630     0.870839  159.655928    2.504880    2.692440  0.728405   -0.364151
   -5  -20   -6  0  1.113443   0.449057    -0.892390     2.211534  111.974888    2.384794    2.676320  0.731242   -0.563808
   -5  -20   -5  0  1.110968   0.450058     1.818742     2.379378   52.606534    2.994873    3.750325  0.790524   -1.351473
   -5  -19   -6  0  1.068652   0.467879     1.258221    -2.470808  296.986769    2.772726    2.863642  0.429829   -0.299128
   -5  -19   -4  0  1.063958   0.469943     1.883211     0.869838   24.791784    2.074392    1.742715  0.450680    1.040789
   -5  -19   -2  0  1.061132   0.471195    -2.204548    -2.980601  233.512182    3.707292    3.809457  0.470340   -0.307190
   -5  -18  -23  0  1.138439   0.439198    -3.302714     0.923057  164.385156    3.429279    2.982082  0.464436    1.361718
   -5  -18  -21  0  1.118927   0.446857     0.397996     2.695464   81.600747    2.724689    2.878989  0.511694   -0.426454
   -5  -18  -19  0  1.100889   0.454178     3.226642    -2.443429  322.864558    4.047415    4.126326  0.290803   -0.383755
   -5  -18  -18  0  1.092446   0.457689     2.836284     0.009308    0.188021    2.836299    2.313517  0.674533    1.096054
   -5  -18  -15  0  1.069527   0.467496     4.187341     2.366239   29.470502    4.809668    4.715676  0.751720    0.176829
   -5  -18  -11  0  1.044909   0.478511    -1.507918    -1.168205  217.765428    1.907490    2.139305  0.649773   -0.504538
   -5  -18  -10  0  1.039867   0.480831    -2.135096    -1.354632  212.393467    2.528569    2.379334  0.712557    0.296187
   -5  -18   -9  0  1.035285   0.482959    -1.442427    -1.981260  233.944058    2.450711    2.079073  0.321666    1.633919
   -5  -18   -8  0  1.031167   0.484887    -2.961228     2.352904  141.530383    3.782199    3.360636  0.358149    1.664612
   -5  -18   -6  0  1.024349   0.488115     0.548371     2.780694   78.844039    2.834250    3.107386  0.606056   -0.637357
   -5  -18   -5  0  1.021658   0.489400     3.267613    -1.903103  329.782894    3.781415    3.296589  0.539220    1.271556
   -5  -18   -4  0  1.019452   0.490460     3.802031    -0.553438  351.717978    3.842101    3.365476  0.607089    1.110296
   -5  -18   -3  0  1.017732   0.491289    -2.693228     0.533273  168.800013    2.745516    2.729344  0.492867    0.046402
   -5  -18   -1  0  1.015763   0.492241    -1.251327     3.644864  108.947983    3.853680    3.706027  0.615280    0.339379
   -5  -17  -26  0  1.132212   0.441613     1.303603     3.666470   70.427296    3.891322    3.764273  0.583542    0.307903
   -5  -17  -25  0  1.120883   0.446077    -0.211428    -0.830132  255.711027    0.856634    2.296466  0.614894   -3.311513
   -5  -17  -22  0  1.088947   0.459159     1.993330     2.668105   53.236754    3.330488    3.790966  0.628166   -1.036692
   -5  -17  -21  0  1.079020   0.463383    -0.628242     4.390711   98.142855    4.435429    4.442398  0.483300   -0.020395
   -5  -17  -19  0  1.060303   0.471563     2.313113    -1.137057  333.822643    2.577478    2.837879  0.612336   -0.601407
   -5  -17  -18  0  1.051534   0.475496    -1.105938     1.574921  125.077227    1.924442    2.041887  0.606809   -0.273713
   -5  -17  -17  0  1.043171   0.479308     1.353001    -1.609024  310.059898    2.102277    2.261627  0.569850   -0.395463
   -5  -17  -16  0  1.035224   0.482987     3.144424    -2.519766  321.293262    4.029469    4.180617  0.404940   -0.527868
   -5  -17  -14  0  1.020617   0.489900     2.961413    -0.070265  358.640802    2.962246    3.050654  0.411238   -0.304027
   -5  -17  -10  0  0.996800   0.501605    -3.682233    -3.900165  226.646333    5.363779    4.783132  0.495155    1.658386
   -5  -17   -8  0  0.987721   0.506216    -5.320285     2.455899  155.221464    5.859767    5.962167  0.220988   -0.655311
   -5  -17   -6  0  0.980601   0.509892    -0.242913     3.625494   93.833160    3.633623    3.317477  0.345988    1.292236
   -5  -17   -3  0  0.973686   0.513513     1.222830    -2.959827  292.447589    3.202482    2.971814  0.553317    0.589562
   -5  -17   -2  0  0.972400   0.514192     3.032788     0.668826   12.436483    3.105661    2.327887  0.580589    1.894521
   -5  -16  -30  0  1.145127   0.436633    -0.889351     2.585310  108.983308    2.734004    2.414777  0.531749    0.849001
   -5  -16  -29  0  1.132160   0.441634    -1.769353     1.567287  138.465579    2.363683    2.443216  0.512546   -0.219445
   -5  -16  -28  0  1.119490   0.446632    -2.483412     1.469403  149.387750    2.885564    2.745298  0.443332    0.447445
   -5  -16  -26  0  1.095081   0.456587     2.547454    -3.147240  308.987558    4.049030    3.722594  0.422183    1.093482
   -5  -16  -25  0  1.083363   0.461526    -2.433757     0.563368  166.966674    2.498111    3.119882  0.439777   -1.999464
   -5  -16  -24  0  1.071985   0.466425    -2.356951    -1.304895  208.970530    2.694062    3.185738  0.516953   -1.345064
   -5  -16  -23  0  1.060956   0.471273    -0.314958     2.791906   96.436390    2.809615    3.392967  0.465922   -1.770647
   -5  -16  -22  0  1.050288   0.476060    -2.013988     3.803276  117.903022    4.303610    4.396766  0.405910   -0.324561
   -5  -16  -20  0  1.030078   0.485400     1.088427     3.085977   70.572201    3.272297    3.151911  0.506719    0.335988
   -5  -16  -19  0  1.020559   0.489927     1.419366    -2.983541  295.441930    3.303955    3.718859  0.396285   -1.480660
   -5  -16  -18  0  1.011446   0.494342    -1.189685    -2.847275  247.323234    3.085827    3.379367  0.387892   -1.070217
   -5  -16  -15  0  0.986647   0.506767    -3.624411     0.468019  172.642128    3.654503    3.804138  0.375268   -0.563906
   -5  -16  -14  0  0.979264   0.510588    -2.470201     0.437817  169.949306    2.508700    2.305094  0.416565    0.691231
   -5  -16  -13  0  0.972339   0.514224     1.247069     1.536692   50.939705    1.979041    2.185751  0.422077   -0.692602
   -5  -16  -12  0  0.965884   0.517661     2.504220    -3.850864  303.035982    4.593503    4.196540  0.326314    1.720395
   -5  -16  -11  0  0.959906   0.520884     2.901634    -1.730143  329.193857    3.378295    3.365594  0.337423    0.053231
   -5  -16  -10  0  0.954415   0.523881    -0.882127    -1.837703  244.358239    2.038456    1.500331  0.452850    1.680518
   -5  -16   -8  0  0.944929   0.529140    -2.443430     4.149128  120.493920    4.815144    4.480927  0.461345    1.024515
   -5  -16   -7  0  0.940948   0.531379     2.855943    -1.748175  328.528434    3.348512    3.165862  0.456129    0.566300
   -5  -16   -6  0  0.937484   0.533342     7.259691     2.667838   20.177697    7.734370    7.966014  0.270002   -1.213303
   -5  -16   -5  0  0.934543   0.535021    -1.653279     0.362504  167.632812    1.692554    1.767596  0.503687   -0.210696
   -5  -16   -4  0  0.932130   0.536406     3.695944    -2.998134  320.951182    4.759076    5.230346  0.332959   -2.001675
   -5  -16   -3  0  0.930249   0.537491    -1.085138     3.219956  108.624016    3.397887    3.750855  0.371342   -1.344235
   -5  -16   -2  0  0.928902   0.538270     1.774067    -1.754718  315.314156    2.495265    2.852391  0.354957   -1.422854
   -5  -16   -1  0  0.928094   0.538739    -2.312191     2.434607  133.522714    3.357609    3.424993  0.329027   -0.289628
   -5  -15  -31  0  1.124348   0.444702    -0.982386    -3.289506  253.372147    3.433064    3.369956  0.430448    0.207339
   -5  -15  -30  0  1.110687   0.450172     3.194848    -0.028393  359.490816    3.194974    3.222537  0.413939   -0.094167
   -5  -15  -28  0  1.084236   0.461154     5.039147    -2.922158  329.890920    5.825119    6.247585  0.280521   -2.129814
   -5  -15  -27  0  1.071466   0.466650    -1.970334    -2.504713  231.809607    3.186817    3.274597  0.427445   -0.290424
   -5  -15  -26  0  1.059015   0.472137    -3.519466    -2.618531  216.649758    4.386724    4.333466  0.304517    0.247337
   -5  -15  -24  0  1.035114   0.483038    -3.662186    -0.550819  188.553579    3.703378    3.676018  0.438505    0.088236
   -5  -15  -19  0  0.981760   0.509290    -0.455283     3.599440   97.208895    3.628119    3.453275  0.347093    0.712396
   -5  -15  -14  0  0.938759   0.532618    -2.092323     2.659111  128.197456    3.383591    3.034474  0.337624    1.462351
   -5  -15  -13  0  0.931533   0.536749     1.855589     7.472402   76.054083    7.699351    7.670223  0.309730    0.132994
   -5  -15  -12  0  0.924793   0.540662    -4.333452     2.701382  148.061459    5.106493    5.040009  0.342885    0.274210
   -5  -15  -11  0  0.918548   0.544338     2.900618     0.047489    0.937962    2.901007    2.955471  0.357206   -0.215630
   -5  -15  -10  0  0.912808   0.547760    -0.025704     6.404862   90.229935    6.404914    6.703470  0.600079   -0.703611
   -5  -15   -9  0  0.907584   0.550913     2.001927     0.997096   26.476422    2.236495    2.095809  0.491309    0.404960
   -5  -15   -8  0  0.902885   0.553781     6.420060     0.750985    6.671840    6.463834    6.573579  0.294192   -0.527553
   -5  -15   -7  0  0.898718   0.556348    -1.194482    -5.694990  258.154348    5.818909    5.872128  0.264466   -0.284588
   -5  -15   -6  0  0.895090   0.558603     2.545071    -1.013413  338.288224    2.739414    2.783784  0.571271   -0.109840
   -5  -15   -5  0  0.892010   0.560532    -1.789323    -2.457742  233.944058    3.040094    3.490665  0.346208   -1.840525
   -5  -15   -4  0  0.889481   0.562126    -0.205801    -4.222119  267.209415    4.227132    4.332641  0.228978   -0.651648
   -5  -15   -3  0  0.887509   0.563374     0.076543    -4.928810  270.889719    4.929404    4.895117  0.416239    0.116494
   -5  -15   -2  0  0.886098   0.564271    -1.654200    -1.583018  223.740348    2.289612    2.171172  0.569789    0.293969
   -5  -15   -1  0  0.885251   0.564812    -2.458881    -6.252669  248.532615    6.718777    6.880288  0.203188   -1.124131
   -5  -14  -35  0  1.150485   0.434599    -1.911327    -4.464375  246.822844    4.856318    5.046071  0.407039   -0.659277
   -5  -14  -34  0  1.135376   0.440383     1.198678    -2.241541  298.135927    2.541915    2.706118  0.713898   -0.325281
   -5  -14  -33  0  1.120511   0.446225    -1.241372    -1.664553  233.285571    2.076473    2.584557  0.670105   -1.072277
   -5  -14  -30  0  1.077474   0.464048     0.512405     1.820815   74.282593    1.891540    2.105259  0.666687   -0.453351
   -5  -14  -29  0  1.063682   0.470065     3.452759    -2.580156  323.230206    4.310308    4.196351  0.347039    0.464383
   -5  -14  -28  0  1.050186   0.476106     3.891202     1.301018   18.487285    4.102938    5.141467  0.441578   -3.326029
   -5  -14  -27  0  1.036997   0.482162    -1.026468     1.610849  122.506171    1.910097    2.172451  0.718474   -0.516406
   -5  -14  -26  0  1.024127   0.488221    -2.403362    -2.029919  220.184981    3.145905    3.591124  0.399196   -1.577254
   -5  -14  -25  0  1.011588   0.494273     3.776362     0.131634    1.996379    3.778655    3.926060  0.354071   -0.588758
   -5  -14  -24  0  0.999392   0.500304    -0.332482    -3.405876  264.424452    3.422066    3.603925  0.380286   -0.676300
   -5  -14  -23  0  0.987553   0.506302     0.429954    -3.308200  277.405011    3.336023    3.331330  0.407069    0.016304
   -5  -14  -22  0  0.976083   0.512252    -3.675774     2.303910  147.921238    4.338123    4.222100  0.368126    0.445723
   -5  -14  -20  0  0.954303   0.523942    -1.039762     2.341110  113.947545    2.561621    2.480787  0.457839    0.249688
   -5  -14  -19  0  0.944021   0.529649    -3.514557     6.915867  116.939111    7.757662    8.092395  0.231643   -2.043591
   -5  -14  -18  0  0.934161   0.535240    -2.021306    -0.556988  195.405994    2.096644    1.782135  0.415061    1.071608
   -5  -14  -17  0  0.924737   0.540694     2.985056     5.666207   62.218958    6.404410    6.817453  0.427679   -1.365818
   -5  -14  -15  0  0.907252   0.551115    -4.321619    -1.501036  199.153738    4.574877    5.185140  0.375490   -2.298446
   -5  -14  -14  0  0.899217   0.556039     3.431818     2.343095   34.323553    4.155415    4.134976  0.270339    0.106920
   -5  -14  -13  0  0.891671   0.560745    -5.245776    -1.507328  196.031537    5.458041    5.486401  0.291286   -0.137690
   -5  -14  -12  0  0.884627   0.565210    -1.319112    -4.447460  253.479693    4.638961    4.755580  0.237602   -0.694121
   -5  -14  -11  0  0.878096   0.569414     0.608158     2.462707   76.128516    2.536687    2.395464  0.296836    0.672828
   -5  -14  -10  0  0.872091   0.573335     0.277602    -4.323961  273.673403    4.332863    4.418743  0.190835   -0.636428
   -5  -14   -9  0  0.866621   0.576953     4.306318    -5.418995  308.473146    6.921696    6.508759  0.316494    1.845161
   -5  -14   -8  0  0.861698   0.580250     4.284806     4.978105   49.280422    6.568187    7.025603  0.145956   -4.432039
   -5  -14   -6  0  0.853528   0.585804    -0.521708     6.259908   94.764085    6.281611    6.651149  0.215960   -2.419926
   -5  -14   -5  0  0.850296   0.588030     5.201087    -1.348495  345.464872    5.373057    5.622558  0.349173   -1.010525
   -5  -14   -4  0  0.847643   0.589871     4.240519    -3.923413  317.224382    5.777125    5.740578  0.229360    0.225347
   -5  -14   -3  0  0.845574   0.591314     3.531294    -6.886062  297.149548    7.738726    8.148227  0.206144   -2.809309
   -5  -14   -2  0  0.844093   0.592352    -0.287946    -3.197010  264.853420    3.209951    3.415126  0.293317   -0.989238
   -5  -14   -1  0  0.843203   0.592977    -7.068280    -5.155843  216.108278    8.748903    8.981103  0.291727   -1.125644
   -5  -13  -35  0  1.120692   0.446153    -2.886266     0.668379  166.961713    2.962644    3.264398  0.478508   -0.891821
   -5  -13  -34  0  1.105176   0.452416     0.742636     1.751449   67.022450    1.902388    2.363598  0.573146   -1.138016
   -5  -13  -33  0  1.089899   0.458758    -1.475980     3.963781  110.423654    4.229666    4.346547  0.295406   -0.559551
   -5  -13  -32  0  1.074871   0.465172     1.348545     1.413071   46.338487    1.953291    1.999449  0.680564   -0.095917
   -5  -13  -31  0  1.060102   0.471653    -1.534893     4.858799  107.531306    5.095471    5.381487  0.234600   -1.724161
   -5  -13  -30  0  1.045602   0.478193    -1.527317    -1.326844  220.982215    2.023169    2.697448  0.551709   -1.728405
   -5  -13  -28  0  1.017460   0.491420    -1.867909    -1.298092  214.797131    2.274670    3.101376  0.480732   -2.431995
   -5  -13  -27  0  1.003841   0.498087     3.885597     3.116130   38.728547    4.980776    5.154346  0.496045   -0.494845
   -5  -13  -26  0  0.990540   0.504775     1.812579    -5.191561  289.246113    5.498886    5.963233  0.244864   -2.681841
   -5  -13  -23  0  0.952678   0.524836    -1.848841    -3.219822  240.135302    3.712879    3.598192  0.391917    0.413841
   -5  -13  -22  0  0.940783   0.531472    -1.315844    -5.006902  255.275293    5.176921    5.199515  0.314242   -0.101680
   -5  -13  -21  0  0.929274   0.538054    -3.511967    -6.330512  240.979876    7.239427    6.502473  0.306801    3.397025
   -5  -13  -20  0  0.918167   0.544564    -3.037884     0.784100  165.527408    3.137443    3.005422  0.365622    0.510655
   -5  -13  -19  0  0.907474   0.550980     0.968744     1.208720   51.289117    1.549022    1.662265  0.509498   -0.314329
   -5  -13  -17  0  0.887397   0.563446     4.213736    -7.593013  299.028046    8.683859    8.694098  0.309277   -0.046819
   -5  -13  -16  0  0.878041   0.569449    -1.362903     5.201260  104.683279    5.376858    5.683307  0.259763   -1.668381
   -5  -13  -15  0  0.869161   0.575267     0.638441    -6.068226  276.006022    6.101719    5.985096  0.275492    0.598675
   -5  -13  -14  0  0.860771   0.580875     3.738124     1.324869   19.515386    3.965961    4.004950  0.182231   -0.302571
   -5  -13  -12  0  0.845517   0.591354     6.655445     5.072403   37.312594    8.368048    8.857857  0.236886   -2.924166
   -5  -13  -11  0  0.838682   0.596173    -5.707328     9.956034  119.823627   11.475897   11.680023  0.230170   -1.254192
   -5  -13  -10  0  0.832392   0.600678    -3.832521    -1.590391  202.537115    4.149405    4.381570  0.298578   -1.099650
   -5  -13   -9  0  0.826660   0.604843    -2.037969     1.372018  146.050453    2.456776    2.648885  0.315305   -0.861650
   -5  -13   -8  0  0.821498   0.608644    -8.057186     2.168377  164.937247    8.343867    9.086574  0.383687   -2.737508
   -5  -13   -7  0  0.816916   0.612058     5.815169     8.633642   56.037855   10.409417   10.719546  0.180090   -2.435388
   -5  -13   -6  0  0.812923   0.615064     3.372780    -5.712291  300.559409    6.633695    6.648283  0.290693   -0.070971
   -5  -13   -5  0  0.809530   0.617642     4.138001     4.027052   44.221493    5.774097    5.835846  0.323833   -0.269664
   -5  -13   -4  0  0.806743   0.619776     6.033937     2.470521   22.266042    6.520113    7.040110  0.240069   -3.063239
   -5  -13   -3  0  0.804569   0.621451     1.321917    -2.169188  301.358402    2.540244    2.843469  0.345578   -1.240891
   -5  -13   -2  0  0.803012   0.622656     1.937068    -4.290912  294.296088    4.707882    4.778150  0.243261   -0.408505
   -5  -13   -1  0  0.802076   0.623382    -5.602975    -8.665517  237.113984   10.319133   10.802664  0.193735   -3.529639
   -5  -12  -39  0  1.158209   0.431701     0.411737    -4.226575  275.563987    4.246583    4.777485  0.759559   -0.988480
   -5  -12  -37  0  1.124887   0.444489    -6.726022     2.177448  162.061424    7.069700    7.064991  0.280078    0.023775
   -5  -12  -36  0  1.108528   0.451049    -4.023601     5.811626  124.696272    7.068547    7.274954  0.335469   -0.870134
   -5  -12  -35  0  1.092381   0.457716     3.106275     4.758974   56.866727    5.683025    5.936209  0.345220   -1.037181
   -5  -12  -34  0  1.076458   0.464486     4.737970    -0.497521  354.005495    4.764020    4.554916  0.551943    0.535777
   -5  -12  -33  0  1.060768   0.471357     1.134003    -0.902045  321.499438    1.449016    2.368296  0.608899   -2.135094
   -5  -12  -31  0  1.030128   0.485377     1.279215    -1.917376  303.710009    2.304934    2.291447  0.610210    0.031257
   -5  -12  -30  0  1.015200   0.492514     4.018088     2.905996   35.875527    4.958814    5.202492  0.344557   -1.000158
   -5  -12  -28  0  0.986191   0.507001     2.777993    -3.903174  305.440468    4.790826    4.788524  0.280277    0.011612
   -5  -12  -27  0  0.972134   0.514332     3.535992     2.267333   32.668615    4.200481    4.729546  0.305907   -2.445879
   -5  -12  -26  0  0.958393   0.521707     1.301626    -5.399187  283.554129    5.553868    5.717155  0.436928   -0.528513
   -5  -12  -25  0  0.944982   0.529110     0.950286     2.724432   70.771145    2.885408    3.370898  0.433429   -1.584082
   -5  -12  -24  0  0.931916   0.536529    -0.039295    -2.147745  268.951849    2.148105    2.295948  0.339839   -0.615236
   -5  -12  -23  0  0.919208   0.543947     4.072593     2.597616   32.530886    4.830489    5.072750  0.315394   -1.086289
   -5  -12  -22  0  0.906874   0.551345    -3.086767     0.925774  163.305114    3.222606    3.519322  0.435949   -0.962544
   -5  -12  -20  0  0.883389   0.566002    -4.312842    -1.168782  195.162990    4.468407    4.453555  0.257392    0.081603
   -5  -12  -19  0  0.872271   0.573216     4.389670   -14.025066  287.379467   14.695975   15.104870  0.336698   -1.717457
   -5  -12  -18  0  0.861591   0.580322    -0.295815    -3.460252  265.113693    3.472873    3.521352  0.287984   -0.238066
   -5  -12  -17  0  0.851364   0.587293    -9.063662    -2.194226  193.608930    9.325481    9.524799  0.292901   -0.962365
   -5  -12  -16  0  0.841608   0.594101    -7.290103     8.236209  131.512953   10.999125   11.038561  0.167471   -0.333022
   -5  -12  -15  0  0.832339   0.600717    -4.162205     7.378997  119.425651    8.471927    8.750129  0.247976   -1.586593
   -5  -12  -14  0  0.823573   0.607110     8.048437     5.610199   34.878600    9.810793   10.071547  0.307580   -1.198910
   -5  -12  -13  0  0.815328   0.613250    -4.452056     3.716601  140.144688    5.799476    6.072022  0.160916   -2.395277
   -5  -12  -12  0  0.807618   0.619105     1.524294    -2.617000  300.219033    3.028557    3.245615  0.263587   -1.164572
   -5  -12  -10  0  0.793867   0.629829     2.346136     2.491566   46.721902    3.422317    3.405464  0.206038    0.115678
   -5  -12   -9  0  0.787854   0.634635    -1.881707    -1.500634  218.571858    2.406808    2.797015  0.279883   -1.971668
   -5  -12   -8  0  0.782436   0.639030     0.460731     2.863466   80.859462    2.900295    2.698920  0.374513    0.760419
   -5  -12   -7  0  0.777623   0.642985     1.861050    -3.086523  301.088297    3.604182    3.813415  0.291904   -1.013691
   -5  -12   -6  0  0.773428   0.646472    -2.743159     3.563824  127.586323    4.497306    4.457209  0.332228    0.170683
   -5  -12   -5  0  0.769861   0.649468     1.637028    -0.866242  332.114210    1.852090    1.933432  0.493113   -0.233284
   -5  -12   -4  0  0.766930   0.651950     3.533762    -3.053619  319.168821    4.670338    4.629008  0.212677    0.274829
   -5  -12   -3  0  0.764642   0.653901     1.628305     8.093473   78.624663    8.255645    8.618332  0.204314   -2.510429
   -5  -12   -2  0  0.763004   0.655304    -4.651625    -6.828631  235.737530    8.262434    8.571634  0.130855   -3.341670
   -5  -12   -1  0  0.762020   0.656151     4.328295    11.830401   69.904346   12.597322   13.070688  0.302119   -2.215818
   -5  -11  -40  0  1.150368   0.434643    -2.184334    -5.297230  247.591005    5.729918    5.952171  0.307849   -1.020997
   -5  -11  -39  0  1.133052   0.441286    -0.516077    -6.074786  265.144156    6.096668    6.519546  0.340687   -1.755396
   -5  -11  -37  0  1.098968   0.454972    -0.219011     3.676002   93.409565    3.682520    3.632125  0.410581    0.173583
   -5  -11  -36  0  1.082217   0.462015     7.155278    -0.411767  356.706417    7.167116    7.141449  0.270045    0.134418
   -5  -11  -35  0  1.065672   0.469188    -1.473697     4.686521  107.455981    4.912765    5.493198  0.264412   -3.104457
   -5  -11  -34  0  1.049343   0.476488    -3.883760    -1.420945  200.095973    4.135538    4.331267  0.326684   -0.847307
   -5  -11  -32  0  1.017376   0.491460    -3.903530     1.005594  165.554049    4.030975    4.144949  0.433055   -0.372200
   -5  -11  -31  0  1.001760   0.499122     4.137491     0.118964    1.646956    4.139201    4.488098  0.598396   -0.824563
   -5  -11  -30  0  0.986403   0.506892     3.278144     3.050253   42.937620    4.477753    4.928014  0.282576   -2.253432
   -5  -11  -29  0  0.971319   0.514764     2.165170     0.245656    6.472985    2.179061    2.166595  0.668730    0.026362
   -5  -11  -28  0  0.956521   0.522728     8.682806    -1.344695  351.196614    8.786315    9.328120  0.333506   -2.297493
   -5  -11  -27  0  0.942021   0.530774    -2.791461    -2.040365  216.164228    3.457650    3.497029  0.370454   -0.150329
   -5  -11  -26  0  0.927835   0.538889     0.177557     0.890239   78.720424    0.907774    1.617723  0.548055   -1.831969
   -5  -11  -25  0  0.913975   0.547061    -2.971425    -6.046082  243.827597    6.736800    7.134330  0.316848   -1.774330
   -5  -11  -24  0  0.900459   0.555272    -6.895240     1.023129  171.559920    6.970734    7.014179  0.195554   -0.314189
   -5  -11  -23  0  0.887300   0.563507     0.278211    -3.012623  275.276202    3.025442    3.175503  0.254190   -0.834878
   -5  -11  -22  0  0.874517   0.571744     3.108201     5.675439   61.292319    6.470820    6.520764  0.220647   -0.320107
   -5  -11  -21  0  0.862124   0.579963     3.090922    13.768945   77.347703   14.111614   14.476159  0.143929   -3.581933
   -5  -11  -20  0  0.850139   0.588139    -7.327952    -6.476401  221.470062    9.779706   10.041030  0.306935   -1.204061
   -5  -11  -19  0  0.838580   0.596246    -0.049609   -11.801438  269.759148   11.801543   12.258447  0.180616   -3.577526
   -5  -11  -18  0  0.827465   0.604255   -10.337587     7.515087  143.984075   12.780542   12.797697  0.163941   -0.147985
   -5  -11  -17  0  0.816811   0.612137    -1.410386     1.874933  126.951677    2.346180    2.520792  0.496766   -0.497093
   -5  -11  -16  0  0.806637   0.619858    11.447106    -0.125655  359.371090   11.447796   11.554264  0.160461   -0.938346
   -5  -11  -15  0  0.796961   0.627383    -2.098016    -3.607608  239.819722    4.173309    4.272388  0.272518   -0.514162
   -5  -11  -14  0  0.787802   0.634677     2.174077    -1.523274  324.982870    2.654614    2.439638  0.406420    0.748048
   -5  -11  -13  0  0.779178   0.641702    -2.522694    -2.519248  224.960839    3.565192    3.472306  0.236256    0.556011
   -5  -11  -12  0  0.771107   0.648418    -3.023413    -7.210066  247.250126    7.818317    8.236665  0.189053   -3.129458
   -5  -11  -11  0  0.763606   0.654788     2.158526     1.403345   33.029510    2.574609    2.775929  0.369069   -0.771427
   -5  -11  -10  0  0.756693   0.660770    -2.660766    -1.771341  213.652731    3.196455    3.242188  0.228747   -0.282743
   -5  -11   -9  0  0.750383   0.666327     3.674588     7.796747   64.765611    8.619273    8.830745  0.157781   -1.895453
   -5  -11   -8  0  0.744691   0.671419     3.702191    -9.146405  292.036631    9.867266   10.256183  0.325256   -1.691014
   -5  -11   -7  0  0.739633   0.676011     0.145981     7.110426   88.823849    7.111924    7.104273  0.267843    0.040399
   -5  -11   -6  0  0.735222   0.680067     3.626793    -1.495205  337.595286    3.922916    4.051468  0.341370   -0.532560
   -5  -11   -5  0  0.731468   0.683557    -1.838055     0.264865  171.800094    1.857040    2.103561  0.503236   -0.692783
   -5  -11   -4  0  0.728382   0.686453    -3.244681     0.607430  169.396516    3.301049    3.607228  0.265266   -1.632334
   -5  -11   -3  0  0.725973   0.688731    -1.855887    -9.937439  259.421469   10.109254   10.222180  0.213640   -0.747522
   -5  -11   -2  0  0.724248   0.690372    14.067654    14.513889   45.894468   20.212666   20.872294  0.350803   -2.659199
   -5  -11   -1  0  0.723210   0.691362     1.929871    13.446515   81.832569   13.584299   14.150646  0.175744   -4.557410
   -5  -10  -40  0  1.127262   0.443553     1.912030    -3.092053  301.731372    3.635471    3.622165  0.446829    0.042114
   -5  -10  -39  0  1.109585   0.450619    -3.527431     4.991155  125.250244    6.111825    6.236136  0.241806   -0.727040
   -5  -10  -38  0  1.092080   0.457842    -7.934239    -4.985774  212.144730    9.370704    8.752216  0.258591    3.382468
   -5  -10  -37  0  1.074757   0.465222    -1.037348    -3.599873  253.924999    3.746355    4.002074  0.341077   -1.060293
   -5  -10  -36  0  1.057622   0.472759     4.230611     0.083144    1.125890    4.231428    4.544532  0.293701   -1.507644
   -5  -10  -35  0  1.040686   0.480452    -1.581385    -3.311830  244.475724    3.670013    3.673425  0.384894   -0.012537
   -5  -10  -34  0  1.023960   0.488301    -4.941187    -0.258124  182.990373    4.947924    4.506899  0.332701    1.874666
   -5  -10  -33  0  1.007452   0.496302     8.670828     4.461095   27.225581    9.751134    9.828600  0.201333   -0.544138
   -5  -10  -31  0  0.975138   0.512748    -1.802879     4.214432  113.160607    4.583864    4.946589  0.313477   -1.636389
   -5  -10  -30  0  0.959355   0.521183    -4.063835     3.684886  137.799799    5.485721    5.579961  0.261929   -0.508824
   -5  -10  -29  0  0.943839   0.529751     2.933687     0.028257    0.551848    2.933823    2.988333  0.585827   -0.131589
   -5  -10  -28  0  0.928603   0.538443     1.712977    -3.599862  295.447223    3.986640    4.224732  0.241292   -1.395458
   -5  -10  -27  0  0.913661   0.547249     0.128516    -4.590646  271.603589    4.592445    4.565015  0.208258    0.186268
   -5  -10  -26  0  0.899027   0.556157    -1.550565    -5.990225  255.487561    6.187652    6.185254  0.223707    0.015162
   -5  -10  -25  0  0.884716   0.565153    -1.881573     0.324570  170.212842    1.909362    1.734952  0.512374    0.481392
   -5  -10  -24  0  0.870745   0.574221    -3.893572     0.470917  173.103728    3.921947    3.706562  0.253007    1.203920
   -5  -10  -23  0  0.857131   0.583341    -2.502911    -2.427905  224.128496    3.487017    3.340731  0.279518    0.740129
   -5  -10  -22  0  0.843890   0.592494     4.912081    10.445212   64.813756   11.542574   11.656682  0.201306   -0.801636
   -5  -10  -21  0  0.831041   0.601655     3.341416    -4.871201  304.448302    5.907086    6.028716  0.315005   -0.546056
   -5  -10  -20  0  0.818601   0.610798     8.399349     8.730497   46.107483   12.114894   12.774627  0.161712   -5.769529
   -5  -10  -19  0  0.806590   0.619893     2.575123    11.485281   77.362667   11.770427   12.073916  0.196950   -2.179229
   -5  -10  -18  0  0.795028   0.628909    -4.307521    -8.165004  242.185711    9.231578    9.387049  0.106109   -2.072105
   -5  -10  -17  0  0.783933   0.637809     2.131153    -2.768831  307.585270    3.494029    3.598192  0.225799   -0.652386
   -5  -10  -16  0  0.773327   0.646557    10.156347    -3.333382  341.829813   10.689379   10.678841  0.211360    0.070506
   -5  -10  -15  0  0.763229   0.655111    -7.542922    -8.866185  229.610470   11.640658   11.865694  0.143414   -2.219097
   -5  -10  -14  0  0.753661   0.663429    -2.066467     0.547258  165.166994    2.137704    2.438336  0.404579   -1.050865
   -5  -10  -13  0  0.744641   0.671464     2.749027    -1.539732  330.746784    3.150861    3.448213  0.211024   -1.992755
   -5  -10  -12  0  0.736191   0.679171     5.424869    -2.867504  332.139744    6.136105    6.310809  0.151006   -1.636156
   -5  -10  -11  0  0.728331   0.686501    -7.838827     3.038239  158.814243    8.407027    8.585610  0.228277   -1.106355
   -5  -10  -10  0  0.721079   0.693405    -3.082510     1.544609  153.385095    3.447852    3.420817  0.222243    0.172033
   -5  -10   -9  0  0.714455   0.699834    -4.009304     7.304573  118.761323    8.332545    8.486968  0.186548   -1.170680
   -5  -10   -8  0  0.708475   0.705741    -4.605456     1.206212  165.323360    4.760796    4.902329  0.218287   -0.916953
   -5  -10   -7  0  0.703157   0.711079     1.746860     2.266680   52.379681    2.861705    3.322260  0.280991   -2.317954
   -5  -10   -6  0  0.698515   0.715805    -4.149937    -3.093990  216.706412    5.176364    5.415023  0.161371   -2.091532
   -5  -10   -5  0  0.694563   0.719878    -1.573345     3.448978  114.521388    3.790892    3.893669  0.299870   -0.484709
   -5  -10   -4  0  0.691312   0.723262   -17.182987    -8.991812  207.622945   19.393497   19.755793  0.307741   -1.664920
   -5  -10   -3  0  0.688774   0.725928     4.266607    -3.814115  318.205021    5.722885    6.272508  0.216202   -3.595172
   -5  -10   -2  0  0.686954   0.727850    -3.322676     1.086973  161.885122    3.495953    3.696051  0.260153   -1.087750
   -5  -10   -1  0  0.685861   0.729011     4.987439   -12.499596  291.752395   13.457876   14.073508  0.181184   -4.805256
   -5   -9  -41  0  1.124119   0.444793    -2.013434    -2.326305  229.123565    3.076623    2.993112  0.717979    0.164494
   -5   -9  -39  0  1.087917   0.459594    -5.851507     2.506112  156.815278    6.365590    6.241354  0.255575    0.687451
   -5   -9  -38  0  1.070058   0.467264     4.998841    -1.229760  346.179177    5.147885    5.331906  0.257864   -1.009233
   -5   -9  -37  0  1.052371   0.475117    -1.796078     2.767697  122.981271    3.299400    3.416405  0.425289   -0.389074
   -5   -9  -36  0  1.034866   0.483154    -1.147308     2.345753  116.063265    2.611297    2.946457  0.455113   -1.041474
   -5   -9  -35  0  1.017552   0.491375     5.038122     3.879825   37.599640    6.358908    6.615359  0.203698   -1.780456
   -5   -9  -34  0  1.000438   0.499781    -2.951913    -1.106031  200.540114    3.152316    3.536651  0.420939   -1.291240
   -5   -9  -33  0  0.983536   0.508370    -1.885918     1.775855  136.721637    2.590434    2.542277  0.585413    0.116336
   -5   -9  -32  0  0.966856   0.517140    -1.387344     2.011053  124.600219    2.443165    2.503567  0.550784   -0.155089
   -5   -9  -31  0  0.950409   0.526089     0.042862    -3.589652  270.684104    3.589907    3.660650  0.359405   -0.278365
   -5   -9  -29  0  0.918268   0.544503     0.105965    -7.299643  270.831670    7.300412    7.361318  0.140753   -0.611948
   -5   -9  -28  0  0.902600   0.553955     0.329332     4.696425   85.988756    4.707958    4.767919  0.272208   -0.311520
   -5   -9  -27  0  0.887220   0.563558     1.159439    -2.400249  295.782843    2.665613    2.856007  0.407863   -0.660167
   -5   -9  -26  0  0.872143   0.573301     3.468386     1.216221   19.323685    3.675445    3.965501  0.294433   -1.393192
   -5   -9  -25  0  0.857384   0.583170     2.920593    -3.474782  310.047430    4.539160    4.437481  0.260212    0.552612
   -5   -9  -24  0  0.842960   0.593148     0.040939    -2.739337  270.856221    2.739643    2.832558  0.299601   -0.438591
   -5   -9  -23  0  0.828889   0.603217     2.772338     8.139086   71.190113    8.598290    8.559955  0.166563    0.325483
   -5   -9  -22  0  0.815190   0.613354    -6.518509    -4.640616  215.447587    8.001643    8.188373  0.196811   -1.341772
   -5   -9  -21  0  0.801881   0.623534     7.686965     0.231612    1.725828    7.690454    7.804093  0.277591   -0.578949
   -5   -9  -20  0  0.788982   0.633728    -2.521857     3.763512  123.825276    4.530319    4.943859  0.247875   -2.359395
   -5   -9  -19  0  0.776513   0.643904    -3.751103     8.276005  114.382433    9.086421    9.247633  0.140637   -1.621109
   -5   -9  -18  0  0.764495   0.654026     5.293246    -6.190797  310.531055    8.145208    8.391992  0.148787   -2.345679
   -5   -9  -17  0  0.752951   0.664054    -9.141984    -6.408202  215.029074   11.164270   11.448467  0.134638   -2.985161
   -5   -9  -16  0  0.741902   0.673943     1.469957     4.102649   70.287668    4.358038    4.341337  0.189675    0.124523
   -5   -9  -15  0  0.731371   0.683648     4.497806    -1.323961  343.597839    4.688617    4.757249  0.189249   -0.512875
   -5   -9  -14  0  0.721379   0.693117     5.181394    -1.528527  343.563776    5.402151    5.463705  0.145646   -0.597680
   -5   -9  -13  0  0.711951   0.702295    -4.403338    -2.880299  213.189390    5.261702    5.295071  0.154166   -0.306100
   -5   -9  -12  0  0.703109   0.711128     5.405823    -0.958000  349.950589    5.490053    5.392394  0.214372    0.644254
   -5   -9  -11  0  0.694874   0.719555    -6.674292     2.656273  158.298151    7.183450    7.294029  0.163478   -0.956592
   -5   -9  -10  0  0.687269   0.727517    -6.144859    -7.667022  231.289004    9.825605    9.789057  0.150165    0.344199
   -5   -9   -9  0  0.680316   0.734953    -3.871094    -5.216000  233.418765    6.495538    6.425950  0.193312    0.509088
   -5   -9   -8  0  0.674033   0.741803   -10.367313     2.687754  165.465895   10.710051   10.806302  0.220847   -0.616350
   -5   -9   -7  0  0.668441   0.748009     1.193754     5.717880   78.207421    5.841164    5.931994  0.169908   -0.756015
   -5   -9   -6  0  0.663556   0.753516     1.711727     1.463414   40.528260    2.252019    2.455857  0.433534   -0.664933
   -5   -9   -5  0  0.659394   0.758272     3.576033    -0.619686  350.168923    3.629328    3.678177  0.283229   -0.243914
   -5   -9   -4  0  0.655970   0.762230     5.747570     2.886634   26.667429    6.431735    6.749506  0.192513   -2.334358
   -5   -9   -3  0  0.653294   0.765352    -5.009572     7.317766  124.394635    8.868231    8.995458  0.118515   -1.518181
   -5   -9   -2  0  0.651376   0.767606    -3.548817    -4.102068  229.135976    5.424119    5.958304  0.280378   -2.694407
   -5   -9   -1  0  0.650222   0.768968    10.463844    -8.428360  321.149440   13.436118   13.724899  0.187276   -2.180732
   -5   -8  -42  0  1.123647   0.444980    -0.743637    -1.823318  247.812009    1.969133    2.871533  0.603206   -2.115672
   -5   -8  -40  0  1.086508   0.460190    -3.553190    -1.394643  201.430224    3.817092    3.694869  0.477859    0.361714
   -5   -8  -38  0  1.049962   0.476208     2.155232     4.393816   63.871370    4.893940    5.128324  0.292629   -1.132729
   -5   -8  -36  0  1.014073   0.493061    -6.397372     1.719905  164.952092    6.624533    7.019667  0.242753   -2.301947
   -5   -8  -35  0  0.996398   0.501808     5.808940     4.086357   35.124859    7.102260    7.117505  0.225526   -0.095596
   -5   -8  -33  0  0.961634   0.519949     4.585598     0.022147    0.276716    4.585652    4.316392  0.362616    1.050120
   -5   -8  -32  0  0.944567   0.529343     2.717832    -0.594936  347.652652    2.782187    2.811879  0.481386   -0.087231
   -5   -8  -31  0  0.927725   0.538953     5.185640    -2.346441  335.653809    5.691805    5.688404  0.234270    0.020534
   -5   -8  -30  0  0.911122   0.548774     0.474945     2.263104   78.147662    2.312404    2.120104  0.494713    0.549719
   -5   -8  -29  0  0.894770   0.558803    -2.232752     2.363677  133.368420    3.251484    3.431478  0.272721   -0.933371
   -5   -8  -28  0  0.878683   0.569033    -3.595518     2.754270  142.546845    4.529211    4.785124  0.267034   -1.355315
   -5   -8  -27  0  0.862876   0.579457    -2.896449    -5.117310  240.489696    5.880160    5.822566  0.164112    0.496307
   -5   -8  -26  0  0.847366   0.590064     7.443747    -3.182933  336.848536    8.095705    8.018519  0.140558    0.776602
   -5   -8  -25  0  0.832167   0.600841   -10.345779    -3.264290  197.511478   10.848536   10.759248  0.116132    1.087314
   -5   -8  -24  0  0.817299   0.611771    -2.449756    -4.454476  241.191243    5.083666    5.132116  0.170251   -0.402455
   -5   -8  -23  0  0.802779   0.622837    -6.150257     1.779082  163.866450    6.402405    6.450430  0.137073   -0.495485
   -5   -8  -22  0  0.788626   0.634014     2.448216    -0.767113  342.602374    2.565585    2.849466  0.388132   -1.034363
   -5   -8  -21  0  0.774861   0.645277    -4.634612     1.976609  156.902306    5.038513    5.173873  0.257254   -0.744121
   -5   -8  -20  0  0.761504   0.656596     5.369231    -3.691272  325.492016    6.515683    6.651388  0.132529   -1.448106
   -5   -8  -19  0  0.748577   0.667934     3.328178     1.169454   19.360440    3.527661    3.997905  0.229786   -2.894108
   -5   -8  -18  0  0.736104   0.679252     9.329106     2.681503   16.036458    9.706836    9.818942  0.100946   -1.570552
   -5   -8  -17  0  0.724107   0.690505     7.482136    -1.792397  346.528279    7.693832    7.842964  0.118680   -1.777087
   -5   -8  -16  0  0.712611   0.701645   -11.885647     6.053256  153.010655   13.338310   13.582746  0.139600   -2.476251
   -5   -8  -15  0  0.701640   0.712616     5.290019     1.691251   17.729391    5.553795    5.768725  0.140482   -2.163667
   -5   -8  -14  0  0.691219   0.723359    -9.755943     5.639105  149.971341   11.268448   11.225117  0.158949    0.385530
   -5   -8  -13  0  0.681374   0.733811     3.130337    -4.650764  303.943713    5.606123    5.509003  0.140792    0.975538
   -5   -8  -12  0  0.672129   0.743905     4.308685    -6.657711  302.909821    7.930314    7.944306  0.170842   -0.115823
   -5   -8  -11  0  0.663510   0.753568     2.580314    -4.758799  298.467411    5.413335    5.412383  0.162512    0.008284
   -5   -8  -10  0  0.655542   0.762728    -0.258071    -8.922708  268.343298    8.926439    8.786215  0.177311    1.118412
   -5   -8   -9  0  0.648248   0.771310    -1.626812    14.448997   96.423878   14.540290   14.500218  0.199447    0.284141
   -5   -8   -8  0  0.641652   0.779239    -5.573016     7.084494  128.190354    9.013799    9.094391  0.194203   -0.586882
   -5   -8   -7  0  0.635775   0.786442     0.401485     2.067211   79.009098    2.105838    2.041887  0.435366    0.207735
   -5   -8   -6  0  0.630637   0.792849    11.807101     9.772250   39.613153   15.326594   15.269398  0.377126    0.214483
   -5   -8   -5  0  0.626256   0.798395    -1.854351    -6.358577  253.741740    6.623452    6.693928  0.227000   -0.439067
   -5   -8   -4  0  0.622650   0.803020    -1.962976    -2.799259  234.959999    3.418936    3.478703  0.264366   -0.319720
   -5   -8   -2  0  0.617808   0.809313   -13.833595    -3.177422  192.935829   14.193814   14.247666  0.186425   -0.408518
   -5   -8   -1  0  0.616591   0.810910    -5.510790    -0.096614  181.004392    5.511637    5.849707  0.164608   -2.904489
   -5   -7  -44  0  1.145023   0.436672     3.333946    -1.481568  336.040173    3.648320    3.796931  0.411138   -0.511183
   -5   -7  -42  0  1.106793   0.451756     3.840381    -0.992719  345.506591    3.966612    4.348738  0.705921   -0.765535
   -5   -7  -41  0  1.087864   0.459616    -1.912651    -1.454749  217.256375    2.403025    2.967803  0.557012   -1.433931
   -5   -7  -40  0  1.069069   0.467697     0.405876     2.345943   80.184327    2.380795    2.752375  0.522372   -1.005975
   -5   -7  -39  0  1.050413   0.476003    -0.306584     2.790849   96.268992    2.807638    2.703917  0.595102    0.246486
   -5   -7  -38  0  1.031905   0.484541    -3.120355     0.075319  178.617274    3.121264    2.815407  0.497068    0.870198
   -5   -7  -37  0  1.013553   0.493314     4.841498     1.300926   15.040303    5.013234    5.108468  0.262951   -0.512190
   -5   -7  -36  0  0.995366   0.502328    -3.483473    -2.706667  217.847290    4.411420    4.185457  0.348283    0.917530
   -5   -7  -33  0  0.941885   0.530850     2.107335     1.332370   32.303267    2.493205    3.144471  0.430423   -2.139824
   -5   -7  -32  0  0.924453   0.540860    -1.642600    -1.582872  223.939127    2.281144    2.421836  0.458661   -0.433801
   -5   -7  -31  0  0.907239   0.551123     4.574047    -6.436590  305.398821    7.896303    8.005437  0.160550   -0.961310
   -5   -7  -30  0  0.890253   0.561638     4.630672     2.457253   27.952532    5.242253    5.298893  0.196908   -0.406793
   -5   -7  -29  0  0.873511   0.572403     1.611648     0.773541   25.639543    1.787673    1.916520  0.630533   -0.288990
   -5   -7  -28  0  0.857025   0.583413     3.445280     1.122757   18.049895    3.623608    3.828377  0.243340   -1.190052
   -5   -7  -27  0  0.840811   0.594664    -4.844695    -3.035766  212.071935    5.717250    5.677016  0.166187    0.342379
   -5   -7  -26  0  0.824886   0.606144    -7.072317     7.855905  131.995280   10.570379   10.632083  0.123600   -0.706001
   -5   -7  -25  0  0.809266   0.617844    -4.513896     1.466400  162.002912    4.746113    4.922856  0.181537   -1.376866
   -5   -7  -24  0  0.793969   0.629748    -1.409843     1.708884  129.522918    2.215387    2.182479  0.405577    0.114749
   -5   -7  -23  0  0.779014   0.641837    -3.703970     1.202029  162.020487    3.894132    4.126230  0.268087   -1.224360
   -5   -7  -22  0  0.764421   0.654090     2.188687    -0.021491  359.437424    2.188792    2.105636  0.567980    0.207051
   -5   -7  -21  0  0.750212   0.666479     1.060876     4.052199   75.329089    4.188767    4.288526  0.279536   -0.504693
   -5   -7  -20  0  0.736408   0.678972     4.636270     0.869527   10.622358    4.717105    4.578821  0.195712    0.999235
   -5   -7  -19  0  0.723033   0.691531    -3.992568     7.261683  118.802570    8.286896    8.341553  0.168802   -0.457918
   -5   -7  -18  0  0.710111   0.704115     1.571100    -9.095568  279.800140    9.230261    9.215207  0.105156    0.202461
   -5   -7  -16  0  0.685728   0.729152    -1.825743    -8.443636  257.798938    8.638769    8.608838  0.145455    0.291011
   -5   -7  -15  0  0.674320   0.741488     5.758039    -6.996238  309.455042    9.061035    9.356888  0.197078   -2.123009
   -5   -7  -14  0  0.663470   0.753614     3.675759     1.694003   24.742991    4.047326    4.358040  0.207028   -2.122500
   -5   -7  -13  0  0.653207   0.765455     1.573309     1.844093   49.530481    2.424042    2.668148  0.284259   -1.214450
   -5   -7  -12  0  0.643557   0.776932    -6.256370    -4.068235  213.034132    7.462754    7.555916  0.108291   -1.216637
   -5   -7  -11  0  0.634550   0.787959    -0.533558    -9.706646  266.853712    9.721300    9.675738  0.136461    0.472179
   -5   -7  -10  0  0.626214   0.798449    -0.501478     4.088292   96.993077    4.118933    4.078228  0.178567    0.322374
   -5   -7   -9  0  0.618574   0.808311     3.451352     5.496466   57.874387    6.490221    6.539489  0.184014   -0.378644
   -5   -7   -8  0  0.611658   0.817451     4.677534    -0.495317  353.955315    4.703686    4.734831  0.182853   -0.240885
   -5   -7   -7  0  0.605490   0.825778     4.416576    -3.140795  324.581921    5.419477    5.393940  0.162122    0.222762
   -5   -7   -6  0  0.600093   0.833205    -5.345737     7.532914  125.361442    9.236975    9.197958  0.163331    0.337830
   -5   -7   -5  0  0.595488   0.839648    -0.451158     6.407717   94.027468    6.423580    6.724461  0.145217   -2.930159
   -5   -7   -4  0  0.591693   0.845033    -0.525034    -4.162998  262.811849    4.195976    4.009210  0.264249    0.999540
   -5   -7   -3  0  0.588725   0.849293    -8.257767    -3.898225  205.270481    9.131641    9.373886  0.174058   -1.968233
   -5   -7   -2  0  0.586596   0.852376    -3.434394    -2.090336  211.326697    4.020518    4.091834  0.284575   -0.354410
   -5   -7   -1  0  0.585315   0.854241     0.976101    -4.234670  282.980095    4.345711    4.754328  0.194718   -2.967740
   -5   -6  -45  0  1.150237   0.434693     4.177897     1.412463   18.679357    4.410201    4.834729  0.322423   -1.862067
   -5   -6  -44  0  1.130707   0.442201     1.140371     1.949479   59.673989    2.258521    2.773067  0.568642   -1.279677
   -5   -6  -43  0  1.111285   0.449929     1.221066    -2.926768  292.646210    3.171273    3.519209  0.433517   -1.135030
   -5   -6  -42  0  1.091976   0.457886    -2.041882     1.112901  151.407987    2.325474    2.393474  0.727769   -0.132139
   -5   -6  -40  0  1.053721   0.474509    -4.040779    -3.340080  219.576899    5.242521    5.654735  0.247378   -2.356545
   -5   -6  -38  0  1.015996   0.492128    -0.620873    -2.277488  254.750976    2.360600    2.733850  0.537660   -0.981763
   -5   -6  -37  0  0.997352   0.501328    -3.140689    -0.410361  187.444065    3.167384    3.235078  0.416373   -0.229923
   -5   -6  -36  0  0.978863   0.510797     0.960722     0.881604   42.540939    1.303922    2.048487  0.698028   -1.508498
   -5   -6  -35  0  0.960540   0.520541    -4.264857     1.947116  155.460977    4.688312    5.130568  0.271773   -2.301347
   -5   -6  -34  0  0.942392   0.530565     6.241342    -0.228457  357.903690    6.245522    6.348379  0.337641   -0.430821
   -5   -6  -33  0  0.924428   0.540875    -4.339935     3.896995  138.078111    5.832804    5.658805  0.319917    0.769174
   -5   -6  -32  0  0.906661   0.551474    -1.814603    -2.472042  233.719472    3.066558    2.909578  0.353235    0.628486
   -5   -6  -31  0  0.889102   0.562365     1.012093     3.421587   73.521972    3.568136    3.537325  0.296043    0.147185
   -5   -6  -30  0  0.871764   0.573550    -7.117989     2.752479  158.858846    7.631639    7.372366  0.196272    1.868165
   -5   -6  -29  0  0.854659   0.585029    -0.081981    -7.302566  269.356804    7.303026    7.379148  0.216269   -0.497771
   -5   -6  -28  0  0.837802   0.596800     2.346331     6.967630   71.389181    7.352083    7.421956  0.134453   -0.734942
   -5   -6  -27  0  0.821209   0.608858    -1.261268    -4.045634  252.684591    4.237682    4.538325  0.203644   -2.087828
   -5   -6  -26  0  0.804896   0.621198    -4.484584    -4.188840  223.047100    6.136602    6.175940  0.152512   -0.364779
   -5   -6  -25  0  0.788880   0.633810     4.847702     3.864601   38.561949    6.199626    6.110086  0.151099    0.838051
   -5   -6  -24  0  0.773180   0.646680     8.210190    -0.473200  356.701365    8.223815    8.167206  0.129413    0.618618
   -5   -6  -22  0  0.742805   0.673124     7.291916     5.543908   37.245052    9.160073    9.402557  0.120869   -2.837161
   -5   -6  -20  0  0.713945   0.700334     5.690661     0.592463    5.943732    5.721419    5.698514  0.152481    0.212435
   -5   -6  -19  0  0.700141   0.714142     6.847791    -0.607122  354.933426    6.874652    6.744445  0.129831    1.418305
   -5   -6  -18  0  0.686788   0.728026    -1.289320    -4.341318  253.459205    4.528729    4.592241  0.218358   -0.411339
   -5   -6  -17  0  0.673914   0.741934     6.376488    -2.465734  338.858935    6.836625    6.841055  0.137209   -0.045655
   -5   -6  -16  0  0.661546   0.755805   -12.160429     0.598928  177.180336   12.175169   12.085714  0.146075    0.866052
   -5   -6  -15  0  0.649714   0.769570     0.687648    -6.142720  276.387395    6.181089    6.199999  0.131936   -0.202693
   -5   -6  -13  0  0.627773   0.796466   -11.339245    -1.976999  189.890114   11.510300   11.383331  0.106691    1.683008
   -5   -6  -12  0  0.617727   0.809419    -3.507657    -7.947871  246.186556    8.687480    8.855705  0.096421   -2.467381
   -5   -6  -11  0  0.608338   0.821912    -4.035329     7.644925  117.827068    8.644580    8.638853  0.097092    0.083417
   -5   -6  -10  0  0.599637   0.833838    -5.854151   -12.195794  244.358347   13.528063   13.541852  0.121949   -0.159913
   -5   -6   -9  0  0.591654   0.845088    -3.775242     1.714946  155.569541    4.146504    3.983680  0.232846    0.988927
   -5   -6   -8  0  0.584419   0.855550     3.473564     9.949480   70.754874   10.538396   10.520787  0.089120    0.279435
   -5   -6   -7  0  0.577960   0.865111    -5.903177     1.255871  167.989670    6.035289    6.168736  0.144175   -1.308991
   -5   -6   -6  0  0.572304   0.873662     0.511070     5.435039   84.628134    5.459014    5.498544  0.220409   -0.253633
   -5   -6   -5  0  0.567473   0.881099     9.317870     2.517167   15.117264    9.651882    9.600276  0.141208    0.516843
   -5   -6   -4  0  0.563490   0.887327    11.069862    -2.418867  347.674078   11.331053   11.446004  0.126953   -1.280526
   -5   -6   -3  0  0.560373   0.892263     5.448028    -1.507352  344.534379    5.652709    5.699908  0.303787   -0.219722
   -5   -6   -1  0  0.556789   0.898007    -2.542230     0.729631  163.986289    2.644862    2.858647  0.322383   -0.937819
   -5   -5  -46  0  1.158026   0.431769     0.717198    -2.716713  284.788395    2.809786    2.640478  0.615719    0.388875
   -5   -5  -45  0  1.138190   0.439294     0.527662     3.294368   80.900183    3.336359    3.330018  0.471022    0.019036
   -5   -5  -43  0  1.098812   0.455037     3.482258    -3.812957  312.404498    5.163793    5.248758  0.326252   -0.368300
   -5   -5  -42  0  1.079280   0.463272    -3.124894    -0.212299  183.886597    3.132097    3.382068  0.506585   -0.697834
   -5   -5  -40  0  1.040558   0.480511    -2.610974    -0.885922  198.742444    2.757181    2.880230  0.488776   -0.356029
   -5   -5  -39  0  1.021382   0.489533    -4.003514    -5.847553  235.602596    7.086748    7.376188  0.193220   -2.118458
   -5   -5  -38  0  1.002338   0.498834    -2.350931     4.724641  116.454448    5.277226    5.551215  0.244936   -1.581958
   -5   -5  -36  0  0.964679   0.518307     4.570427     4.452741   44.252753    6.380886    6.689004  0.405627   -1.074249
   -5   -5  -34  0  0.927650   0.538996    -1.371211    -6.463869  258.023129    6.607710    6.988322  0.288619   -1.864974
   -5   -5  -33  0  0.909396   0.549816    -5.054431    -1.883333  200.435911    5.393905    5.292146  0.207416    0.693821
   -5   -5  -32  0  0.891329   0.560960    -3.126540    -3.321303  226.730144    4.561393    4.722154  0.219031   -1.037983
   -5   -5  -31  0  0.873462   0.572435     3.935406     4.425173   48.352582    5.921957    5.895474  0.186261    0.201078
   -5   -5  -30  0  0.855806   0.584244     2.032999     2.833614   54.342158    3.487471    3.815497  0.270778   -1.713206
   -5   -5  -29  0  0.838376   0.596391     6.394873    -3.976488  328.125644    7.530396    7.526172  0.195073    0.030623
   -5   -5  -28  0  0.821185   0.608876     3.072732     1.642565   28.127261    3.484208    3.381481  0.301386    0.482031
   -5   -5  -27  0  0.804250   0.621698    -1.649714     3.381855  116.003729    3.762778    3.858333  0.277725   -0.486576
   -5   -5  -26  0  0.787585   0.634852     5.030004     2.250353   24.103067    5.510447    5.478218  0.170780    0.266891
   -5   -5  -25  0  0.771210   0.648332    -6.664467     8.226362  129.012155   10.587169   10.596850  0.133741   -0.102366
   -5   -5  -24  0  0.755142   0.662127     2.141953     7.260853   73.563929    7.570201    7.515562  0.182880    0.422525
   -5   -5  -23  0  0.739402   0.676222     6.222622    -2.298958  339.723167    6.633720    6.638363  0.154523   -0.042502
   -5   -5  -21  0  0.708993   0.705226     8.549420     5.210050   31.358294   10.011854   10.022114  0.127742   -0.113587
   -5   -5  -20  0  0.694370   0.720077    -3.223416   -11.898638  254.842037   12.327530   12.373043  0.118562   -0.542884
   -5   -5  -19  0  0.680169   0.735111    -1.600748    -6.001187  255.064739    6.211009    6.251650  0.139311   -0.412564
   -5   -5  -18  0  0.666417   0.750281    -7.704943    -5.438841  215.217880    9.431179    9.379010  0.118819    0.620929
   -5   -5  -17  0  0.653141   0.765531    -3.311263    -0.754388  192.834336    3.396110    3.073989  0.288076    1.581347
   -5   -5  -16  0  0.640372   0.780796     2.783628     2.773805   44.898736    3.929705    4.150787  0.191965   -1.628727
   -5   -5  -15  0  0.628141   0.796000     2.694086    -1.409189  332.387395    3.040380    3.125857  0.266496   -0.453598
   -5   -5  -14  0  0.616479   0.811058     2.492025    -3.000720  309.708804    3.900578    4.032118  0.192912   -0.964296
   -5   -5  -13  0  0.605419   0.825874    -7.646107     1.536211  168.639717    7.798903    7.693531  0.117616    1.266990
   -5   -5  -12  0  0.594995   0.840343    -2.044831    -0.244902  186.829588    2.059444    2.365277  0.358135   -1.207680
   -5   -5  -11  0  0.585242   0.854348   -10.613355     8.340294  141.838670   13.498289   13.451461  0.089573    0.739340
   -5   -5  -10  0  0.576192   0.867767    -4.055479     9.755646  112.572943   10.565015   10.367754  0.097638    2.857191
   -5   -5   -9  0  0.567880   0.880468     0.083574   -11.392040  270.420326   11.392346   11.412206  0.115435   -0.243311
   -5   -5   -8  0  0.560338   0.892319    -3.272080     4.078019  128.742511    5.228455    5.403573  0.160978   -1.538438
   -5   -5   -7  0  0.553598   0.903182     5.936322    -3.692576  328.117105    6.991068    6.809762  0.144208    1.778038
   -5   -5   -6  0  0.547690   0.912925     3.620832     0.755627   11.787810    3.698837    3.881006  0.327451   -0.786760
   -5   -5   -5  0  0.542641   0.921420    -2.458682     2.606783  133.325298    3.583356    3.262451  0.282261    1.607826
   -5   -5   -4  0  0.538474   0.928550     6.605095     3.031452   24.653070    7.267529    7.004834  0.137451    2.702841
   -5   -5   -3  0  0.535211   0.934211    -2.686825    -7.027531  249.076724    7.523645    7.740449  0.126431   -2.425096
   -5   -5   -2  0  0.532868   0.938319     7.911535    -2.972140  339.410219    8.451391    8.340744  0.212675    0.735757
   -5   -5   -1  0  0.531457   0.940810     9.680789     2.976863   17.092775   10.128148    9.819589  0.279370    1.561978
   -5   -4  -46  0  1.148246   0.435447    -2.365388    -1.642341  214.773091    2.879643    3.166865  0.506620   -0.801770
   -5   -4  -45  0  1.128239   0.443169     1.307584     2.159492   58.804869    2.524516    3.133721  0.500537   -1.721244
   -5   -4  -43  0  1.088500   0.459348     4.970677    -2.441314  333.842354    5.537838    5.572771  0.272081   -0.181573
   -5   -4  -42  0  1.068779   0.467823     5.091648    -0.687482  352.310345    5.137851    5.458980  0.275188   -1.650305
   -5   -4  -41  0  1.049165   0.476569     5.789229    -1.767059  343.026128    6.052906    6.457136  0.219846   -2.600310
   -5   -4  -40  0  1.029663   0.485596     2.564110     0.303911    6.759434    2.582058    2.322082  0.627402    0.586006
   -5   -4  -39  0  1.010280   0.494912    -0.059314     3.710508   90.915822    3.710982    4.467617  0.302700   -3.534993
   -5   -4  -38  0  0.991023   0.504529    -3.978842     1.347432  161.291360    4.200804    4.209764  0.317899   -0.039857
   -5   -4  -37  0  0.971899   0.514457    -0.731586    -2.650287  254.568359    2.749407    2.937416  0.437196   -0.608158
   -5   -4  -36  0  0.952917   0.524705     9.951766    -2.649902  345.089560   10.298525   10.286448  0.240562    0.071002
   -5   -4  -35  0  0.934085   0.535283    -3.400746    -1.406380  202.467558    3.680078    3.842868  0.402352   -0.572184
   -5   -4  -34  0  0.915412   0.546202    -3.008650     1.323740  156.251553    3.286984    3.253434  0.384690    0.123338
   -5   -4  -33  0  0.896909   0.557470    -3.092175     6.480517  115.508115    7.180435    6.894525  0.159530    2.534554
   -5   -4  -32  0  0.878586   0.569097    -5.006249     5.033333  134.845434    7.099082    6.941124  0.184538    1.210513
   -5   -4  -30  0  0.842526   0.593454    -6.282353     6.040158  136.125985    8.715014    8.577329  0.160780    1.211072
   -5   -4  -29  0  0.824815   0.606197     0.585931    -7.422594  274.513507    7.445685    7.370157  0.145603    0.733582
   -5   -4  -28  0  0.807335   0.619321    -1.941394    -0.414105  192.040898    1.985067    1.962373  0.541139    0.059310
   -5   -4  -27  0  0.790103   0.632829    -4.760823    -3.166238  213.626330    5.717560    5.733242  0.167022   -0.132782
   -5   -4  -26  0  0.773133   0.646719    -6.024609    -6.936451  229.024266    9.187506    9.106213  0.137422    0.836586
   -5   -4  -25  0  0.756445   0.660986    -1.049688     5.385660  101.028923    5.487001    5.481405  0.168375    0.047000
   -5   -4  -24  0  0.740057   0.675624    -6.508349    -2.825503  203.467358    7.095215    7.282208  0.144493   -1.830185
   -5   -4  -23  0  0.723989   0.690618    -1.561723     2.334034  123.786834    2.808325    3.017681  0.346746   -0.853864
   -5   -4  -22  0  0.708264   0.705952    13.018515     2.547760   11.072995   13.265475   13.367706  0.209013   -0.691711
   -5   -4  -21  0  0.692904   0.721601     3.530108    -3.265145  317.232963    4.808621    4.744715  0.187207    0.482763
   -5   -4  -20  0  0.677934   0.737535    13.742525    -0.289153  358.794630   13.745567   13.835183  0.086751   -1.460921
   -5   -4  -19  0  0.663381   0.753714     0.737989     8.402776   84.980771    8.435121    8.553088  0.117877   -1.415289
   -5   -4  -18  0  0.649273   0.770092    -3.221077     0.057728  178.973258    3.221595    3.125603  0.274746    0.494104
   -5   -4  -17  0  0.635640   0.786609     1.318190    -2.102896  302.081328    2.481894    2.437847  0.379982    0.163931
   -5   -4  -16  0  0.622512   0.803197     9.544539    -6.624827  325.235637   11.618372   11.511889  0.084789    1.776043
   -5   -4  -15  0  0.609923   0.819776    -0.650544    -7.543177  265.070856    7.571178    7.426715  0.124415    1.642094
   -5   -4  -14  0  0.597905   0.836253    -6.411911    -0.172918  181.544789    6.414242    6.447968  0.141636   -0.336748
   -5   -4  -13  0  0.586496   0.852521    -1.463318     1.614441  132.188931    2.178926    1.680318  0.509760    1.383274
   -5   -4  -12  0  0.575729   0.868464    -4.210057     0.067954  179.075272    4.210605    4.485797  0.171021   -2.275626
   -5   -4  -11  0  0.565644   0.883949     8.788948     4.853277   28.907577   10.039916    9.890609  0.095579    2.209192
   -5   -4  -10  0  0.556275   0.898836    -3.685459     3.291141  138.234917    4.941074    4.787612  0.157208    1.380517
   -5   -4   -9  0  0.547661   0.912974    11.292961    -0.194761  359.011963   11.294641   11.217723  0.109990    0.988981
   -5   -4   -8  0  0.539837   0.926206     2.516612     8.125577   72.791471    8.506371    8.388112  0.117379    1.424804
   -5   -4   -7  0  0.532838   0.938372     0.938832    -3.625626  284.517488    3.745206    3.706670  0.209739    0.259844
   -5   -4   -6  0  0.526697   0.949313     1.244984     1.054698   40.269852    1.631678    1.858682  0.468952   -0.684573
   -5   -4   -5  0  0.521444   0.958876     2.151078     0.880967   22.271401    2.324487    2.767048  0.394213   -1.587658
   -5   -4   -4  0  0.517107   0.966919   -16.227595    -8.392939  207.348081   18.269545   18.096921  0.077554    3.147825
   -5   -4   -3  0  0.513708   0.973316    -8.090588    -0.755214  185.332809    8.125760    8.142427  0.122561   -0.192320
   -5   -4   -2  0  0.511266   0.977964     0.533354    -1.744668  286.998676    1.824372    2.001235  0.471284   -0.530725
   -5   -4   -1  0  0.509796   0.980785   -11.411095    -7.577399  213.585666   13.697813   13.541412  0.101559    2.177884
   -5   -3  -46  0  1.140581   0.438373     0.258349     3.158247   85.323544    3.168796    3.367127  0.496983   -0.564372
   -5   -3  -45  0  1.120437   0.446254     6.911980     1.806328   14.645730    7.144109    7.193570  0.234825   -0.297877
   -5   -3  -44  0  1.100379   0.454389     3.046242     1.214760   21.740789    3.279517    3.337640  0.496062   -0.165702
   -5   -3  -41  0  1.040771   0.480413    -4.205171    -3.766888  221.853194    5.645610    5.674498  0.246693   -0.165610
   -5   -3  -40  0  1.021109   0.489664     3.916973    -0.857174  347.656224    4.009666    4.164442  0.328406   -0.666511
   -5   -3  -39  0  1.001560   0.499221    -2.583241    -2.130905  219.519080    3.348715    3.311967  0.409676    0.126853
   -5   -3  -38  0  0.982132   0.509096     1.386587     1.281564   42.745903    1.888128    2.225708  0.661563   -0.721638
   -5   -3  -37  0  0.962832   0.519301     2.373047    -6.010441  291.545141    6.461947    6.254888  0.204413    1.432514
   -5   -3  -36  0  0.943667   0.529848    -6.612883    -2.485319  200.597719    7.064491    7.141449  0.276025   -0.394297
   -5   -3  -34  0  0.905780   0.552011    -3.443875    -7.647485  245.756639    8.387151    8.347881  0.147676    0.376069
   -5   -3  -33  0  0.887075   0.563650    -0.297451    -3.453273  265.076917    3.466060    3.363824  0.313784    0.460774
   -5   -3  -32  0  0.868545   0.575676    -1.604491    -2.076814  232.311280    2.624413    2.522052  0.417329    0.346876
   -5   -3  -30  0  0.832050   0.600926     2.810531    -0.680453  346.390095    2.891730    3.020969  0.356664   -0.512448
   -5   -3  -29  0  0.814111   0.614167     1.245652     4.317599   73.906845    4.493697    4.345359  0.225867    0.928781
   -5   -3  -28  0  0.796397   0.627828    -3.524358    -0.911153  194.495304    3.640234    3.514694  0.274340    0.647155
   -5   -3  -27  0  0.778922   0.641913    -6.131627     5.368291  138.797582    8.149565    8.043236  0.175513    0.856754
   -5   -3  -26  0  0.761704   0.656423    -3.942029     2.411950  148.539413    4.621374    4.757333  0.195806   -0.981961
   -5   -3  -25  0  0.744759   0.671358    -2.444546     0.611353  165.958985    2.519833    2.643934  0.362894   -0.483628
   -5   -3  -24  0  0.728108   0.686711    -0.939136     7.991976   96.702081    8.046966    8.096956  0.132794   -0.532381
   -5   -3  -23  0  0.711771   0.702473     3.198997     3.895295   50.605576    5.040526    5.065466  0.205446   -0.171677
   -5   -3  -22  0  0.695769   0.718629    -1.157796     7.460252   98.821662    7.549560    7.574336  0.141925   -0.246884
   -5   -3  -21  0  0.680127   0.735157     4.321863    -8.056506  298.211060    9.142526    9.052957  0.107681    1.176342
   -5   -3  -20  0  0.664870   0.752027    13.323536    -0.121445  359.477757   13.324089   13.205489  0.128457    1.305702
   -5   -3  -19  0  0.650025   0.769202    -4.213300     4.790803  131.330206    6.379945    6.360874  0.132939    0.202873
   -5   -3  -18  0  0.635620   0.786633    15.347230    -2.537369  350.612166   15.555569   15.453562  0.070487    2.046608
   -5   -3  -17  0  0.621688   0.804263    -1.545991    -7.225234  257.922481    7.388781    7.368811  0.112842    0.250285
   -5   -3  -16  0  0.608259   0.822019    -3.750516    -1.722318  204.665609    4.127075    4.116404  0.208456    0.072393
   -5   -3  -15  0  0.595368   0.839817     7.447833     9.382165   51.556442   11.978949   11.863553  0.084404    1.933511
   -5   -3  -14  0  0.583051   0.857558    -4.446806    -5.883934  232.919690    7.375280    7.218637  0.115530    1.917482
   -5   -3  -13  0  0.571344   0.875129     2.193049     0.981718   24.115663    2.402755    2.574090  0.299107   -0.810092
   -5   -3  -12  0  0.560287   0.892400    -6.726127     0.905402  172.333513    6.786791    6.804980  0.171572   -0.149923
   -5   -3  -11  0  0.549918   0.909226    -9.142410     4.102611  155.832080   10.020732   10.162312  0.115545   -1.732856
   -5   -3  -10  0  0.540277   0.925451    -0.071412    -2.262780  268.192391    2.263906    2.262855  0.333193    0.004461
   -5   -3   -9  0  0.531403   0.940905     1.380889    -3.100859  294.004596    3.394434    3.269866  0.209591    0.840525
   -5   -3   -8  0  0.523336   0.955409     0.580260    -2.084453  285.555871    2.163711    2.448410  0.297340   -1.354089
   -5   -3   -7  0  0.516114   0.968779    10.379835    -2.981815  343.972233   10.799639   10.593852  0.112885    2.578066
   -5   -3   -6  0  0.509771   0.980832    -2.941340    -9.513110  252.819018    9.957446    9.818173  0.109194    1.803785
   -5   -3   -5  0  0.504342   0.991391    -0.071493   -15.117271  269.729037   15.117441   14.844821  0.199431    1.933207
   -5   -3   -4  0  0.499856   1.000287    -5.943334    -0.091435  180.881392    5.944037    5.793036  0.181402    1.177213
   -5   -3   -3  0  0.496339   1.007375    -9.525941    -0.162662  180.978267    9.527329    9.381634  0.131291    1.569373
   -5   -3   -2  0  0.493812   1.012531   -19.045544     7.476960  158.565864   20.460637   20.290373  0.074197    3.245258
   -5   -3   -1  0  0.492289   1.015663     1.828610   -14.068087  277.405944   14.186433   13.824964  0.242077    2.111702
   -5   -2  -47  0  1.155397   0.432752     2.889654     1.839040   32.473576    3.425225    3.259042  0.546456    0.430077
   -5   -2  -46  0  1.135075   0.440500     5.074421    -1.642514  342.064014    5.333629    5.408347  0.319344   -0.330888
   -5   -2  -45  0  1.114831   0.448498    -0.822411    -5.342883  261.249340    5.405807    5.501575  0.310939   -0.435572
   -5   -2  -44  0  1.094671   0.456758    -3.701133     0.581609  171.069377    3.746553    4.043228  0.417672   -1.004527
   -5   -2  -41  0  1.034734   0.483216     7.072576     0.303449    2.456767    7.079083    6.852535  0.207796    1.541833
   -5   -2  -40  0  1.014954   0.492633    -4.535113    -1.968939  203.468284    4.944084    5.144632  0.282800   -1.002891
   -5   -2  -39  0  0.995285   0.502369     3.489831    -2.363139  325.896111    4.214658    4.612770  0.308797   -1.823253
   -5   -2  -38  0  0.975732   0.512436     2.547508     2.378433   43.034195    3.485217    3.203013  0.397458    1.004126
   -5   -2  -37  0  0.956303   0.522847    -1.569283    -2.123559  233.536075    2.640483    2.290581  0.631114    0.784069
   -5   -2  -35  0  0.917846   0.544754    -0.615445    -1.179627  242.447659    1.330524    2.004011  0.579857   -1.642569
   -5   -2  -34  0  0.898836   0.556275     6.872889    -5.360085  322.049753    8.715912    8.569457  0.173220    1.195696
   -5   -2  -33  0  0.879984   0.568192    -3.051449     1.184910  158.778281    3.273432    3.094712  0.343285    0.736260
   -5   -2  -32  0  0.861301   0.580517    -0.271323    -3.771973  265.885723    3.781719    3.949249  0.262342   -0.903110
   -5   -2  -31  0  0.842797   0.593263    -3.757259     1.632693  156.512956    4.096667    4.109164  0.262239   -0.067397
   -5   -2  -30  0  0.824485   0.606439     4.478475     1.614111   19.819938    4.760472    4.767253  0.211294   -0.045387
   -5   -2  -29  0  0.806378   0.620056    -5.127753     7.449425  124.541278    9.043660    8.878852  0.191028    1.220100
   -5   -2  -28  0  0.788490   0.634123    -5.571799    10.922228  117.027670   12.261321   12.090969  0.161802    1.488945
   -5   -2  -27  0  0.770837   0.648646     8.225581     2.119387   14.448458    8.494232    8.390573  0.130801    1.120754
   -5   -2  -26  0  0.753433   0.663629     9.792140     2.056972   11.863267   10.005855    9.968573  0.182537    0.288845
   -5   -2  -25  0  0.736299   0.679072    -1.122088    -5.491958  258.452556    5.605416    5.536750  0.188859    0.514182
   -5   -2  -24  0  0.719452   0.694973    -7.289890     1.840041  165.833871    7.518527    7.452916  0.160397    0.578489
   -5   -2  -23  0  0.702913   0.711325    -8.203537     0.696959  175.143907    8.233090    8.155629  0.185295    0.591200
   -5   -2  -22  0  0.686705   0.728114    -3.056380    -0.621372  191.491793    3.118904    3.530135  0.285537   -2.036755
   -5   -2  -21  0  0.670852   0.745321     1.143224     3.809207   73.294383    3.977061    3.995720  0.239446   -0.110202
   -5   -2  -20  0  0.655379   0.762918    -5.498134    -5.751066  226.288044    7.956396    8.079040  0.110473   -1.570012
   -5   -2  -19  0  0.640314   0.780867     1.386492    -2.539458  298.633641    2.893304    3.029630  0.270188   -0.713556
   -5   -2  -18  0  0.625686   0.799123    -2.110282     5.516068  110.935350    5.905954    5.816085  0.140693    0.903348
   -5   -2  -17  0  0.611527   0.817626    -3.440374     2.020312  149.577003    3.989716    4.135744  0.198445   -1.040662
   -5   -2  -16  0  0.597870   0.836303   -11.758581     4.713753  158.155250   12.668216   12.524999  0.085240    2.376109
   -5   -2  -15  0  0.584750   0.855067     4.939162    -5.651653  311.151257    7.505765    7.558491  0.113433   -0.657352
   -5   -2  -14  0  0.572204   0.873814     3.028197    -4.555143  303.615414    5.469854    5.552431  0.152241   -0.767077
   -5   -2  -13  0  0.560271   0.892425     5.868088   -13.207374  293.955765   14.452308   14.301870  0.172444    1.233741
   -5   -2  -12  0  0.548991   0.910762    10.640678   -12.128002  311.262564   16.134202   15.957176  0.139197    1.798552
   -5   -2  -11  0  0.538404   0.928670     0.463096    -3.544385  277.443882    3.574510    3.458329  0.247166    0.664751
   -5   -2  -10  0  0.528553   0.945978     6.942139   -17.215806  291.961370   18.562793   18.556596  0.139639    0.062756
   -5   -2   -9  0  0.519479   0.962502     1.151697    21.706342   86.962844   21.736874   21.557592  0.136594    1.856179
   -5   -2   -8  0  0.511224   0.978044    -4.741756     7.461233  122.436740    8.840489    8.687840  0.103186    2.092133
   -5   -2   -7  0  0.503828   0.992402    17.570150    11.800569   33.886334   21.165150   20.901926  0.179465    2.074250
   -5   -2   -6  0  0.497329   1.005371    13.774891     9.358836   34.192687   16.653391   16.361999  0.179091    2.301006
   -5   -2   -5  0  0.491763   1.016751     6.670416   -10.549728  302.304481   12.481635   12.108457  0.094900    5.561166
   -5   -2   -4  0  0.487161   1.026355     1.984413     9.243172   77.883123    9.453789    9.348908  0.114237    1.298394
   -5   -2   -3  0  0.483552   1.034016   -14.501868    -7.276843  206.646883   16.225185   15.986283  0.080922    4.175127
   -5   -2   -2  0  0.480957   1.039594    -9.573212     3.515537  159.835426   10.198303    9.989340  0.159907    1.848064
   -5   -2   -1  0  0.479394   1.042984   -13.172055     4.043527  162.934683   13.778721   13.521785  0.099787    3.641370
   -5   -1  -47  0  1.152139   0.433975    -2.345419     1.017390  156.549891    2.556575    2.246480  0.751072    0.583886
   -5   -1  -46  0  1.131758   0.441790    -4.271807     0.020793  179.721118    4.271858    4.540686  0.367616   -1.034179
   -5   -1  -44  0  1.091231   0.458198     3.717520    -0.333210  354.878136    3.732423    3.619314  0.412836    0.387466
   -5   -1  -43  0  1.071093   0.466813     5.466790     5.323701   44.240265    7.630700    7.523428  0.298282    0.508597
   -5   -1  -42  0  1.051046   0.475717     2.192187    -3.543001  301.746625    4.166358    4.167110  0.391897   -0.002716
   -5   -1  -40  0  1.011244   0.494441    -4.315813    -0.043899  180.582769    4.316036    4.500553  0.369109   -0.706960
   -5   -1  -38  0  0.971872   0.514471    -6.490341     4.134768  147.500221    7.695507    7.679379  0.223011    0.102274
   -5   -1  -36  0  0.932984   0.535915     2.234685     4.376266   62.949438    4.913809    5.048430  0.301755   -0.630921
   -5   -1  -35  0  0.913741   0.547201    -3.797669     0.543475  171.855843    3.836359    3.740255  0.292704    0.464331
   -5   -1  -34  0  0.894644   0.558881     5.846689     6.309860   47.181943    8.602215    8.453738  0.147485    1.423731
   -5   -1  -33  0  0.875702   0.570970    -4.077313    -2.284934  209.266349    4.673907    4.535875  0.233487    0.836047
   -5   -1  -32  0  0.856925   0.583481    -3.037313    -2.018686  213.609169    3.646966    3.763323  0.276623   -0.594867
   -5   -1  -31  0  0.838325   0.596427     0.153603   -15.507918  270.567486   15.508678   15.277404  0.178274    1.834649
   -5   -1  -30  0  0.819913   0.609821     2.379706    -5.428145  293.672707    5.926867    6.097403  0.236100   -1.021489
   -5   -1  -29  0  0.801703   0.623672     9.436239    10.484196   48.011392   14.105353   13.974229  0.183254    1.011913
   -5   -1  -28  0  0.783708   0.637993     4.364739    -4.063624  317.046103    5.963554    6.041346  0.164970   -0.666873
   -5   -1  -27  0  0.765944   0.652789    -1.290909    -7.203393  259.839964    7.318149    7.259822  0.154205    0.534919
   -5   -1  -26  0  0.748427   0.668067   -10.105087    -7.378708  216.136821   12.512319   12.315411  0.140524    1.981648
   -5   -1  -25  0  0.731176   0.683830   -14.892733    -0.953599  183.663713   14.923232   14.727759  0.169146    1.634334
   -5   -1  -24  0  0.714208   0.700076     5.455890    -3.617494  326.453881    6.546221    6.628608  0.162422   -0.717353
   -5   -1  -23  0  0.697545   0.716800     1.330151     2.963616   65.828157    3.248434    3.607338  0.313603   -1.618506
   -5   -1  -22  0  0.681209   0.733989     8.175553    -1.354693  350.591551    8.287030    8.074813  0.133725    2.244317
   -5   -1  -21  0  0.665225   0.751626     3.351643     5.874127   60.291903    6.763052    6.701397  0.186486    0.467566
   -5   -1  -20  0  0.649618   0.769684    -2.041000    -2.157775  226.593075    2.970131    2.911624  0.286067    0.289237
   -5   -1  -19  0  0.634416   0.788127     0.881777    -2.903327  286.894203    3.034277    2.970210  0.296049    0.306045
   -5   -1  -18  0  0.619649   0.806909   -11.174343     0.675730  176.539447   11.194756   11.043739  0.129513    1.649021
   -5   -1  -17  0  0.605348   0.825971     4.430924     8.896411   63.524058    9.938773    9.874902  0.102947    0.877419
   -5   -1  -16  0  0.591549   0.845239    -1.231834     5.439817  102.759305    5.577547    5.761563  0.146909   -1.771421
   -5   -1  -15  0  0.578285   0.864625     6.647477    10.380164   57.364422   12.326263   12.262106  0.082613    1.098277
   -5   -1  -14  0  0.565596   0.884023     9.328739    19.204360   64.091301   21.350241   21.123733  0.183024    1.750213
   -5   -1  -13  0  0.553521   0.903308     1.657229    15.406726   83.860569   15.495600   15.417065  0.075514    1.470793
   -5   -1  -12  0  0.542100   0.922339    -8.976024    10.268959  131.156476   13.638934   13.624332  0.111587    0.185057
   -5   -1  -11  0  0.531376   0.940952   -17.255955   -24.831995  235.204249   30.238981   30.278902  0.204939   -0.275482
   -5   -1  -10  0  0.521393   0.958970     1.292257    -1.962114  303.369066    2.349430    2.801695  0.274209   -2.332526
   -5   -1   -9  0  0.512192   0.976196     3.921665    17.354694   77.266649   17.792270   17.527776  0.062380    5.996312
   -5   -1   -8  0  0.503817   0.992423     9.840545    -1.538272  351.115437    9.960050    9.750535  0.141860    2.088673
   -5   -1   -7  0  0.496311   1.007433    23.965839   -25.166090  313.600591   34.751885   34.469586  0.223087    1.789576
   -5   -1   -6  0  0.489712   1.021009   -12.426463    -8.342603  213.875746   14.967164   14.674181  0.094412    4.388624
   -5   -1   -5  0  0.484058   1.032934    -2.915594   -13.495005  257.808639   13.806370   13.553515  0.089312    4.003861
   -5   -1   -4  0  0.479382   1.043009     5.211272   -14.144613  290.225211   15.074065   15.037144  0.084175    0.620295
   -5   -1   -3  0  0.475714   1.051051    -9.262410    -9.783034  226.565841   13.472193   13.191773  0.144241    2.749392
   -5   -1   -2  0  0.473077   1.056911    14.177973     1.163508    4.691434   14.225634   13.790749  0.251963    2.440909
   -5   -1   -1  0  0.471487   1.060475    -4.723258     6.870657  124.506718    8.337571    8.029206  0.245361    1.777358
   -4  -21   -7  0  1.126973   0.443666     1.324587     2.386664   60.969936    2.729596    2.621920  0.548746    0.277500
   -4  -21   -2  0  1.116935   0.447653    -1.648553     2.386624  124.634643    2.900638    2.476462  0.798037    0.751688
   -4  -20  -20  0  1.158877   0.431452     3.331160     2.479069   36.656843    4.152398    4.350837  0.400139   -0.701345
   -4  -20  -14  0  1.113953   0.448852     1.791755    -2.970912  301.094143    3.469395    3.747148  1.312500   -0.299278
   -4  -20  -11  0  1.096975   0.455799    -2.651646    -2.558918  223.980462    3.685009    3.882438  0.423562   -0.659187
   -4  -20  -10  0  1.092174   0.457803    -3.207410    -0.784787  193.748963    3.302025    3.435987  0.404773   -0.468041
   -4  -20   -9  0  1.087811   0.459639    -2.913729    -1.810886  211.860995    3.430616    2.647985  0.764599    1.447565
   -4  -20   -7  0  1.080425   0.462781    -2.209348     3.769430  120.375529    4.369189    3.918368  0.519075    1.228259
   -4  -20   -6  0  1.077409   0.464076     2.504254     0.874060   19.240528    2.652408    2.559397  0.820673    0.160280
   -4  -20   -5  0  1.074851   0.465181     2.850562     0.894936   17.429727    2.987744    3.414894  0.490704   -1.231049
   -4  -20   -4  0  1.072754   0.466090    -1.740654    -3.941686  246.173678    4.308917    3.840904  0.439176    1.507070
   -4  -20   -1  0  1.069249   0.467618     2.091345    -2.046114  315.626344    2.925800    2.633402  0.322229    1.283290
   -4  -19  -23  0  1.144475   0.436882    -1.866629     3.126560  120.838180    3.641384    3.837802  0.479198   -0.579670
   -4  -19  -20  0  1.115911   0.448064     1.647423     0.158055    5.480235    1.654988    2.305266  0.718799   -1.279402
   -4  -19  -18  0  1.098735   0.455069     3.616682    -0.701729  349.019583    3.684129    3.556353  0.350362    0.515760
   -4  -19  -14  0  1.069184   0.467647    -3.525982     1.882107  151.907493    3.996858    3.448788  0.419313    1.848471
   -4  -19  -13  0  1.062845   0.470435     2.628133    -2.708712  314.134979    3.774150    3.486796  0.380345    1.068449
   -4  -19  -12  0  1.056942   0.473063     2.753846     1.088562   21.568292    2.961189    2.029209  0.553988    2.379143
   -4  -19  -11  0  1.051482   0.475519     2.564962    -0.586979  347.110089    2.631269    2.295775  0.357677    1.326503
   -4  -19   -9  0  1.041919   0.479884    -7.154035     0.975982  172.231438    7.220302    7.573917  0.396360   -1.261699
   -4  -19   -7  0  1.034204   0.483463    -2.348301     0.966276  157.633883    2.539332    2.099972  0.664371    0.935243
   -4  -19   -6  0  1.031054   0.484941    -2.326659     1.071254  155.277444    2.561431    2.193366  0.621581    0.837417
   -4  -19   -5  0  1.028381   0.486201     3.688503     0.274948    4.263048    3.698737    3.796094  0.425030   -0.323939
   -4  -19   -1  0  1.022524   0.488986     2.453564     0.682298   15.540415    2.546666    2.742259  0.312089   -0.886323
   -4  -18  -28  0  1.159624   0.431174    -1.030760     0.896386  138.988612    1.366007    2.430018  0.692134   -2.174057
   -4  -18  -27  0  1.147693   0.435657     3.231403    -4.393345  306.335311    5.453755    5.908456  0.326910   -1.967037
   -4  -18  -26  0  1.136077   0.440111    -1.213979    -2.660079  245.469483    2.923998    3.175503  0.829213   -0.428938
   -4  -18  -24  0  1.113832   0.448901     1.428341     3.488469   67.733529    3.769559    3.775225  0.656332   -0.012209
   -4  -18  -22  0  1.092966   0.457471     1.158222     3.867630   73.328848    4.037331    4.709357  0.728445   -1.304682
   -4  -18  -21  0  1.083075   0.461648     0.694685     2.477709   74.337882    2.573253    3.148635  0.547363   -1.486606
   -4  -18  -19  0  1.064430   0.469735     2.877450     0.166799    3.317589    2.882280    2.417241  0.681308    0.965297
   -4  -18  -18  0  1.055695   0.473621    -2.210951    -1.978245  221.820538    2.966776    2.913123  0.352765    0.215089
   -4  -18  -16  0  1.039451   0.481023    -0.269516    -2.855226  264.607607    2.867919    2.845004  0.385094    0.084150
   -4  -18  -10  0  1.001189   0.499406     4.797230     0.728238    8.631819    4.852190    4.183655  0.575228    1.643613
   -4  -18   -9  0  0.996428   0.501792    -6.187003     3.451860  150.841927    7.084796    7.716563  0.193951   -4.606591
   -4  -18   -7  0  0.988359   0.505889     2.651485    -2.130922  321.212162    3.401647    3.695729  0.822116   -0.505884
   -4  -18   -6  0  0.985061   0.507583    -2.485880    -4.372803  240.382344    5.030011    4.496846  0.610492    1.235082
   -4  -18   -5  0  0.982263   0.509029     2.642359     0.225606    4.880111    2.651973    2.410828  0.455701    0.748365
   -4  -18   -3  0  0.978178   0.511154    -0.218250    -2.639048  265.272386    2.648057    1.892339  0.491329    2.175217
   -4  -18   -2  0  0.976898   0.511824    -1.758663     0.436251  166.068501    1.811963    1.794124  0.597693    0.042210
   -4  -18   -1  0  0.976129   0.512227    -2.067565    -1.034983  206.591673    2.312145    2.454725  0.366548   -0.550103
   -4  -17  -29  0  1.133818   0.440988     5.169984    -0.142582  358.420256    5.171950    5.172492  0.383327   -0.001998
   -4  -17  -28  0  1.121166   0.445964    -4.304888    -0.076450  181.017401    4.305567    3.962697  0.462091    1.049341
   -4  -17  -27  0  1.108821   0.450929    -0.077776    -2.362545  268.114472    2.363825    3.043879  0.519808   -1.850187
   -4  -17  -26  0  1.096794   0.455874    -1.822872    -0.061493  181.932104    1.823909    2.225886  0.741996   -0.766152
   -4  -17  -25  0  1.085095   0.460789    -4.938835     0.234846  177.277581    4.944416    5.685053  0.382814   -2.736108
   -4  -17  -22  0  1.052074   0.475252    -0.852926    -3.970908  257.877419    4.061477    3.938579  0.493565    0.352139
   -4  -17  -21  0  1.041796   0.479941    -0.451827     2.794007   99.185951    2.830305    2.625098  0.557768    0.520300
   -4  -17  -20  0  1.031900   0.484543    -2.034193     2.249872  132.117906    3.033127    2.429038  0.594084    1.438033
   -4  -17  -18  0  1.013301   0.493437     4.064562     3.700550   42.316066    5.496793    5.475318  0.264032    0.115024
   -4  -17  -17  0  1.004620   0.497701     0.984594    -1.877911  297.668135    2.120372    2.331125  0.378412   -0.787636
   -4  -17  -12  0  0.967826   0.516622     0.962501     2.950027   71.930130    3.103074    3.276779  0.402855   -0.609788
   -4  -17  -11  0  0.961860   0.519826    -4.357852    -0.047331  180.622271    4.358109    4.041362  0.483788    0.925917
   -4  -17  -10  0  0.956381   0.522804     7.856661    -0.582364  355.760780    7.878215    7.823705  0.801550    0.096175
   -4  -17   -9  0  0.951396   0.525543     7.557291     1.052755    7.930451    7.630265    8.015399  0.369706   -1.473230
   -4  -17   -8  0  0.946914   0.528031    -1.857101    -3.315506  240.745672    3.800185    3.033820  0.359861    3.011724
   -4  -17   -7  0  0.942942   0.530256     3.669657     0.159817    2.493713    3.673135    3.275082  0.531787    1.058567
   -4  -17   -6  0  0.939485   0.532206    -0.051602    -2.597969  268.862116    2.598481    2.988731  0.574632   -0.960436
   -4  -17   -5  0  0.936550   0.533874    -0.972617    -0.247213  194.261028    1.003543    1.743398  0.499527   -2.094610
   -4  -17   -4  0  0.934142   0.535250     0.162403    -1.889744  274.911871    1.896709    1.814149  0.345780    0.337666
   -4  -17   -3  0  0.932265   0.536328     0.092036    -3.613707  271.458935    3.614878    3.167993  0.278195    2.271762
   -4  -17   -2  0  0.930922   0.537102    -0.449773    -7.809363  266.703745    7.822304    8.408864  0.500197   -1.658390
   -4  -17   -1  0  0.930115   0.537568     0.703680     2.528428   74.447725    2.624522    2.815971  0.326183   -0.830054
   -4  -16  -33  0  1.151940   0.434050     0.055466    -3.940383  270.806456    3.940774    3.785202  0.860301    0.255738
   -4  -16  -32  0  1.137732   0.439471    -2.939116     1.300501  156.131551    3.213986    3.414312  0.592292   -0.478318
   -4  -16  -30  0  1.110122   0.450401     1.364847     0.876866   32.719318    1.622252    2.270387  0.739485   -1.239514
   -4  -16  -29  0  1.096741   0.455896     2.555307     0.202147    4.523182    2.563290    2.509111  0.642117    0.119326
   -4  -16  -28  0  1.083657   0.461401    -1.253412    -2.929117  246.833213    3.186027    2.505786  0.636596    1.511173
   -4  -16  -27  0  1.070880   0.466906     2.162067     1.745403   38.913407    2.778663    2.518586  0.484345    0.759384
   -4  -16  -26  0  1.058422   0.472402     3.656934    -0.106611  358.330115    3.658488    3.389689  0.422425    0.899895
   -4  -16  -25  0  1.046294   0.477877    -0.190821    -2.139684  264.903734    2.148176    2.324816  0.444456   -0.562049
   -4  -16  -24  0  1.034507   0.483322     1.316331    -2.114241  301.906475    2.490530    2.924141  0.399034   -1.536757
   -4  -16  -23  0  1.023075   0.488723    -2.781309    -0.448311  189.156582    2.817209    2.766905  0.341825    0.208121
   -4  -16  -20  0  0.991018   0.504532    -2.868482     3.311386  130.900684    4.381035    4.660718  0.343856   -1.150279
   -4  -16  -19  0  0.981120   0.509622    -2.161708     4.355796  116.394434    4.862709    5.031968  0.498339   -0.480333
   -4  -16  -18  0  0.971636   0.514596    -1.107762     5.461560  101.465691    5.572770    5.566570  0.254655    0.034436
   -4  -16  -17  0  0.962580   0.519438    -1.946003     1.527988  141.861251    2.474202    2.675578  0.494363   -0.576072
   -4  -16  -16  0  0.953961   0.524130     1.307714    -3.121705  292.729302    3.384546    3.219455  0.508101    0.459503
   -4  -16  -15  0  0.945794   0.528656    -0.348535     3.302208   96.025030    3.320551    3.362290  0.306435   -0.192628
   -4  -16  -14  0  0.938090   0.532998     0.306730    -4.601870  273.813319    4.612081    4.475519  0.321271    0.601135
   -4  -16  -13  0  0.930859   0.537138     4.370848    -3.036652  325.210315    5.322177    5.594811  0.432491   -0.891497
   -4  -16  -12  0  0.924113   0.541059    -2.837315     1.178782  157.439227    3.072440    2.885326  0.360326    0.734387
   -4  -16  -11  0  0.917864   0.544743     1.530653    -2.769936  298.924831    3.164718    2.879817  0.947581    0.425200
   -4  -16  -10  0  0.912120   0.548173     4.796850     3.337421   34.828365    5.843641    6.071957  0.225905   -1.429305
   -4  -16   -9  0  0.906892   0.551333    -2.999871    -1.388937  204.844091    3.305809    3.758890  0.338641   -1.892133
   -4  -16   -8  0  0.902189   0.554208    -1.924933     1.267692  146.632534    2.304867    2.448248  0.473082   -0.428618
   -4  -16   -7  0  0.898018   0.556781     0.033828     2.587533   89.250987    2.587754    2.897272  0.363798   -1.203206
   -4  -16   -6  0  0.894388   0.559041     3.969519     2.080061   27.654920    4.481488    3.865837  0.315546    2.759224
   -4  -16   -5  0  0.891305   0.560975     4.223286     2.492464   30.547900    4.903929    4.273038  0.747918    1.192932
   -4  -16   -4  0  0.888775   0.562572     1.370584    -5.748250  283.410918    5.909389    5.951771  0.808381   -0.074145
   -4  -16   -2  0  0.885389   0.564723    -2.302114    -9.080747  255.774315    9.368014    9.313297  0.386237    0.200348
   -4  -16   -1  0  0.884541   0.565265    -0.917381    -2.064837  246.045037    2.259456    2.388493  0.422503   -0.431917
   -4  -15  -34  0  1.132613   0.441457     1.532560     2.402035   57.461077    2.849300    3.081728  0.394223   -0.833800
   -4  -15  -33  0  1.117711   0.447343     4.127866     0.447879    6.192442    4.152092    3.234342  0.532492    2.437400
   -4  -15  -31  0  1.088674   0.459274     2.157009     2.351654   47.472004    3.191076    2.807075  0.462572    1.173998
   -4  -15  -30  0  1.074561   0.465306    -0.987746     1.606122  121.591031    1.885542    2.061623  0.706878   -0.352275
   -4  -15  -28  0  1.047197   0.477465     2.491551     2.553120   45.699239    3.567387    3.005950  0.513879    1.545093
   -4  -15  -27  0  1.033970   0.483573    -0.938055    -2.713053  250.926856    2.870645    3.384297  0.378802   -1.917662
   -4  -15  -26  0  1.021062   0.489686     2.003108    -0.636113  342.382070    2.101686    2.130751  0.553926   -0.074205
   -4  -15  -25  0  1.008485   0.495793    -2.132539    -4.373893  244.007948    4.866072    4.921565  0.257563   -0.304699
   -4  -15  -22  0  0.972866   0.513945    -3.294029    -2.146123  213.085009    3.931472    4.252736  0.259057   -1.753811
   -4  -15  -21  0  0.961742   0.519890    -4.787662    -4.528382  223.405781    6.589989    6.773637  0.369679   -0.702549
   -4  -15  -20  0  0.951013   0.525755     4.416410     0.527061    6.805580    4.447749    4.342069  0.505007    0.295945
   -4  -15  -19  0  0.940695   0.531522     1.761203     0.156088    5.064664    1.768106    2.091827  0.669443   -0.683868
   -4  -15  -18  0  0.930799   0.537173     0.458903    -2.526733  280.293805    2.568068    2.060275  0.688496    1.043039
   -4  -15  -17  0  0.921341   0.542687    -4.425584     4.277795  135.972822    6.155106    6.763960  0.421403   -2.043294
   -4  -15  -16  0  0.912334   0.548045    -0.586340    -3.661950  260.903201    3.708594    3.651203  0.403745    0.201027
   -4  -15  -15  0  0.903791   0.553226    -1.962609     6.509438  106.778168    6.798869    7.248439  0.224133   -2.836658
   -4  -15  -14  0  0.895725   0.558207    -3.982387     2.733993  145.529574    4.830541    4.802184  0.240422    0.166799
   -4  -15  -13  0  0.888149   0.562969     1.774661     1.253600   35.236930    2.172771    2.121602  0.455000    0.159044
   -4  -15  -12  0  0.881077   0.567488    -3.117801    -0.460752  188.406392    3.151663    3.516049  0.532281   -0.968136
   -4  -15  -11  0  0.874519   0.571743     4.230956    -1.419498  341.453245    4.462731    4.718032  0.392839   -0.919080
   -4  -15  -10  0  0.868489   0.575712    -4.759098     1.349929  164.163895    4.946849    4.493579  0.412187    1.555170
   -4  -15   -8  0  0.858053   0.582714     1.376592     2.908298   64.670279    3.217639    2.954531  0.252580    1.473163
   -4  -15   -7  0  0.853667   0.585708     3.306152     1.188064   19.765872    3.513138    3.396709  0.423280    0.388997
   -4  -15   -6  0  0.849848   0.588341     3.265934    -1.234054  339.300610    3.491305    3.492485  0.484673   -0.003441
   -4  -15   -5  0  0.846602   0.590596     2.272812    -0.605461  345.083224    2.352075    2.238513  0.309312    0.519217
   -4  -15   -4  0  0.843938   0.592461     6.402869     2.272959   19.544388    6.794342    7.203993  0.223634   -2.590545
   -4  -15   -3  0  0.841859   0.593923     3.909366    -0.233947  356.575351    3.916360    3.504400  1.043991    0.558050
   -4  -15   -2  0  0.840372   0.594975    -3.248314    -2.072275  212.536002    3.853034    3.846069  0.303026    0.032506
   -4  -15   -1  0  0.839478   0.595608    -4.503781    -2.560784  209.621921    5.180893    5.717988  0.389056   -1.952331
   -4  -14  -37  0  1.147494   0.435732    -2.776399     5.089349  118.613848    5.797402    6.062796  0.501391   -0.748567
   -4  -14  -36  0  1.131462   0.441906     0.147763     9.669631   89.124521    9.670760    9.660668  0.291127    0.049022
   -4  -14  -35  0  1.115648   0.448170     3.687192     0.007297    0.113386    3.687199    3.663794  0.342636    0.096603
   -4  -14  -34  0  1.100061   0.454520     1.574548    -0.154590  354.392651    1.582118    2.007573  0.695384   -0.865255
   -4  -14  -31  0  1.054768   0.474038    -3.506768     0.379223  173.828004    3.527213    3.894077  0.314495   -1.649704
   -4  -14  -30  0  1.040194   0.480680    -1.773287    -3.209260  241.077016    3.666591    3.811541  0.530296   -0.386556
   -4  -14  -29  0  1.025901   0.487376     7.400205    -1.732314  346.824867    7.600259    7.611981  0.280013   -0.059199
   -4  -14  -27  0  0.998207   0.500898     3.646482    -3.416801  316.862469    4.997135    5.140232  0.278849   -0.725730
   -4  -14  -25  0  0.971784   0.514518    -2.584952    -3.206404  231.124795    4.118617    4.384288  0.254555   -1.475971
   -4  -14  -23  0  0.946739   0.528129    -2.883635    -3.441824  230.042984    4.490156    4.983370  0.659273   -1.057999
   -4  -14  -22  0  0.934768   0.534892     2.584469     4.826393   61.831542    5.474810    5.943093  0.284835   -2.325035
   -4  -14  -21  0  0.923185   0.541603    -0.386224    -2.381144  260.786799    2.412264    2.297849  0.477297    0.339007
   -4  -14  -20  0  0.912003   0.548244     8.697690    -2.781228  342.267478    9.131540    9.598746  0.312310   -2.115615
   -4  -14  -19  0  0.901238   0.554793    -3.511531    -2.363348  213.941536    4.232761    4.672713  0.295832   -2.103173
   -4  -14  -18  0  0.890904   0.561228    -7.798417   -12.163682  237.335131   14.448892   15.636344  0.865924   -1.939330
   -4  -14  -17  0  0.881018   0.567525    -5.615890     7.164482  128.091174    9.103188    9.790395  0.184043   -5.280593
   -4  -14  -16  0  0.871594   0.573662    -3.225297     7.171547  114.215128    7.863436    7.674932  0.765943    0.348048
   -4  -14  -15  0  0.862647   0.579611     5.408191     4.241055   38.103227    6.872778    7.275008  0.652601   -0.871650
   -4  -14  -13  0  0.846246   0.590845     7.589881     3.911155   27.262583    8.538350    8.969470  0.327403   -1.862216
   -4  -14  -12  0  0.838820   0.596076     2.742689     2.826156   45.858695    3.938210    4.021272  0.315345   -0.372504
   -4  -14  -11  0  0.831930   0.601012    -3.910631     2.569921  146.688568    4.679480    4.610704  0.213801    0.454925
   -4  -14  -10  0  0.825589   0.605629    -1.842268     1.142249  148.200109    2.167645    2.321227  0.214279   -1.013619
   -4  -14   -9  0  0.819809   0.609898     2.094274     2.054439   44.449882    2.933719    2.657264  0.227917    1.715384
   -4  -14   -7  0  0.809982   0.617298    -2.016679     1.414079  144.962175    2.463050    2.592991  0.217565   -0.844647
   -4  -14   -6  0  0.805955   0.620382    -3.660897    -0.068792  181.076526    3.661544    3.780374  0.239421   -0.701910
   -4  -14   -4  0  0.799721   0.625218    -3.177376    -4.632263  235.552875    5.617257    5.825837  0.173070   -1.704385
   -4  -14   -3  0  0.797527   0.626938    -0.003886    -2.043461  269.891045    2.043465    2.235674  0.480807   -0.565353
   -4  -14   -2  0  0.795957   0.628175    -1.422988     9.602603   98.429191    9.707465    9.726809  0.229216   -0.119351
   -4  -14   -1  0  0.795013   0.628920    -1.017496    -7.546303  262.320912    7.614590    7.957587  0.316804   -1.531141
   -4  -13  -39  0  1.151154   0.434347    -3.384796    -2.885168  220.443966    4.447588    3.532608  0.721895    1.792472
   -4  -13  -37  0  1.117621   0.447379     2.509099     2.487840   44.756241    3.533401    3.706884  0.407350   -0.602286
   -4  -13  -36  0  1.101154   0.454069    -3.312321    -0.000780  180.013488    3.312322    3.431246  0.399138   -0.421371
   -4  -13  -35  0  1.084898   0.460873     1.221241    -5.496765  282.526204    5.630796    5.439236  0.268306    1.009694
   -4  -13  -33  0  1.053060   0.474807    -1.622048     1.310310  141.068304    2.085174    2.506736  0.493496   -1.208074
   -4  -13  -32  0  1.037498   0.481929     5.999780     0.842437    7.992722    6.058635    5.851336  0.361777    0.810347
   -4  -13  -31  0  1.022189   0.489146     1.633145     3.555971   65.332180    3.913067    4.513061  0.313353   -2.707872
   -4  -13  -30  0  1.007144   0.496453     3.243131     2.632117   39.062701    4.176834    4.210141  0.271849   -0.173269
   -4  -13  -29  0  0.992375   0.503842    -1.672874     3.930736  113.054020    4.271908    4.679759  0.240600   -2.397295
   -4  -13  -28  0  0.977896   0.511302     2.000220    -3.031516  303.417169    3.631937    3.564716  0.308031    0.308624
   -4  -13  -27  0  0.963718   0.518824     1.057871    -7.728642  277.794021    7.800705    8.171726  0.192886   -2.720267
   -4  -13  -25  0  0.936322   0.534004    -0.576218    -1.881285  252.970718    1.967551    2.291621  0.459340   -0.997743
   -4  -13  -24  0  0.923133   0.541634    -4.884644    -0.104842  181.229582    4.885769    5.106369  0.248587   -1.254995
   -4  -13  -23  0  0.910302   0.549268    -3.940247     6.829980  119.980849    7.885060    8.698024  0.421694   -2.726398
   -4  -13  -22  0  0.897846   0.556889    -4.052711     3.499249  139.191551    5.354364    5.677855  0.217929   -2.099244
   -4  -13  -21  0  0.885779   0.564475     6.590710     0.804889    6.962752    6.639676    6.977064  0.669533   -0.712644
   -4  -13  -19  0  0.862881   0.579454    -9.579373    -0.734288  184.383326    9.607475   10.068787  0.263908   -2.472052
   -4  -13  -18  0  0.852083   0.586797     7.666319    -0.284242  357.876632    7.671586    8.010395  0.240292   -1.994024
   -4  -13  -17  0  0.841741   0.594007     4.354947     8.272831   62.236982    9.349080    9.487673  0.289053   -0.678078
   -4  -13  -16  0  0.831872   0.601054    -1.223175    -3.585586  251.163603    3.788481    3.451665  0.318116    1.497344
   -4  -13  -15  0  0.822493   0.607908     0.174791    -5.497960  271.820928    5.500738    5.625312  0.348472   -0.505560
   -4  -13  -14  0  0.813622   0.614536    -7.533465    -4.272428  209.558722    8.660643    9.441448  0.881034   -1.253329
   -4  -13  -13  0  0.805274   0.620907    -0.056291    -3.659798  269.118806    3.660231    3.612727  0.199393    0.336927
   -4  -13  -12  0  0.797467   0.626985    -3.319970    -3.242150  224.320569    4.640446    4.718285  0.271348   -0.405680
   -4  -13  -11  0  0.790216   0.632738     3.198731    -2.264551  324.703301    3.919192    3.883358  0.323859    0.156481
   -4  -13  -10  0  0.783538   0.638131    -0.705351     2.921571  103.573111    3.005511    3.201277  0.240894   -1.149286
   -4  -13   -9  0  0.777446   0.643132    -1.623565     1.200016  143.531004    2.018911    1.896111  0.427616    0.406124
   -4  -13   -8  0  0.771954   0.647707     1.378520     3.537733   68.711033    3.796824    3.551997  0.239154    1.447761
   -4  -13   -7  0  0.767076   0.651826     1.554715    -5.548999  285.651774    5.762685    5.765558  0.245387   -0.016561
   -4  -13   -6  0  0.762823   0.655460     5.163187     3.648591   35.247119    6.322240    6.303760  0.136513    0.191450
   -4  -13   -5  0  0.759206   0.658583     0.856425    -5.642499  278.630550    5.707123    5.852150  0.170316   -1.204228
   -4  -13   -4  0  0.756233   0.661172     5.344048     1.614251   16.807741    5.582531    5.856422  0.134736   -2.874815
   -4  -13   -3  0  0.753913   0.663206    -6.196539     8.856020  124.980404   10.808616   10.942549  0.158223   -1.197107
   -4  -13   -1  0  0.751253   0.665555    10.728557     3.400628   17.587042   11.254608   11.847680  0.120086   -6.984400
   -4  -12  -41  0  1.158699   0.431518     2.364407     1.488571   32.193491    2.793969    3.538447  0.683223   -1.541006
   -4  -12  -40  0  1.141071   0.438185    -4.568337    -2.879468  212.223638    5.400097    5.572771  0.535210   -0.456266
   -4  -12  -39  0  1.123611   0.444994     1.285547    -2.880609  294.050062    3.154448    3.446370  0.491155   -0.840550
   -4  -12  -38  0  1.106329   0.451945     1.621704     3.462766   64.905076    3.823699    4.147726  0.373583   -1.226615
   -4  -12  -37  0  1.089231   0.459039    -2.740639    -2.442476  221.707647    3.671075    3.978295  0.399001   -1.088906
   -4  -12  -34  0  1.039142   0.481166     1.703533     7.054545   76.424099    7.257316    6.921708  0.580290    0.817903
   -4  -12  -33  0  1.022879   0.488816    -1.880812    -1.366023  215.990692    2.324537    2.777645  0.631474   -1.014755
   -4  -12  -30  0  0.975544   0.512535     1.468968     3.496663   67.212443    3.792693    4.297681  0.290562   -2.457855
   -4  -12  -28  0  0.945318   0.528922    -2.135232    -1.358190  212.459852    2.530592    2.580714  0.528145   -0.134211
   -4  -12  -26  0  0.916282   0.545684    -1.115980    -3.602463  252.787929    3.771359    4.127192  0.285587   -1.762066
   -4  -12  -25  0  0.902245   0.554173    -3.174483     0.543018  170.293089    3.220592    3.347023  0.404982   -0.441504
   -4  -12  -24  0  0.888550   0.562715    -1.309946     1.953832  123.839847    2.352322    2.841094  0.400356   -1.726536
   -4  -12  -23  0  0.875213   0.571290    -5.361036     0.452598  175.174322    5.380107    5.352862  0.212547    0.181283
   -4  -12  -22  0  0.862249   0.579879     3.337071    -1.775525  331.984306    3.780017    4.050880  0.295196   -1.297637
   -4  -12  -21  0  0.849678   0.588458     0.691931     8.105959   85.121013    8.135438    8.506125  0.181094   -2.894807
   -4  -12  -20  0  0.837515   0.597004    -5.179903    -4.745215  222.492230    7.024846    7.200134  0.235404   -1.053063
   -4  -12  -19  0  0.825779   0.605489    11.905151    -0.341687  358.356020   11.910053   12.215395  0.198734   -2.172850
   -4  -12  -18  0  0.814489   0.613882     4.942850    -1.875079  339.225669    5.286557    5.230195  0.327688    0.243245
   -4  -12  -17  0  0.803663   0.622151    -2.712498    -6.561753  247.540772    7.100299    6.655624  0.235863    2.666230
   -4  -12  -16  0  0.793321   0.630262     2.119379   -12.018646  280.000774   12.204083   12.583754  0.314288   -1.708422
   -4  -12  -14  0  0.774162   0.645859     3.952576     2.722107   34.554875    4.799242    5.058722  0.296481   -1.237717
   -4  -12  -13  0  0.765385   0.653266     2.349945    -0.442513  349.335638    2.391247    2.510060  0.561295   -0.299357
   -4  -12  -12  0  0.757166   0.660357    -4.817575    -1.494700  197.237018    5.044121    5.167116  0.157068   -1.107431
   -4  -12  -11  0  0.749526   0.667088     2.329568    -2.790713  309.853691    3.635239    3.655332  0.163714   -0.173569
   -4  -12  -10  0  0.742481   0.673418    -1.585934     8.039792  101.158934    8.194721    8.424524  0.151377   -2.146896
   -4  -12   -9  0  0.736050   0.679302    -5.813907    -1.873694  197.862987    6.108375    6.088280  0.216765    0.131097
   -4  -12   -8  0  0.730247   0.684700    -6.423405     9.850111  123.108972   11.759456   11.949312  0.288940   -0.929244
   -4  -12   -6  0  0.720587   0.693878     0.133339     1.276768   84.037956    1.283712    1.759040  0.441693   -1.521907
   -4  -12   -5  0  0.716757   0.697587     0.990650    -1.255465  308.275928    1.599243    1.602931  0.499516   -0.010441
   -4  -12   -4  0  0.713608   0.700665    -1.624983     8.303527  101.072726    8.461036    8.563340  0.213722   -0.676953
   -4  -12   -3  0  0.711149   0.703088    -7.331922    -4.545098  211.794996    8.626412    8.348071  0.227837    1.727700
   -4  -12   -2  0  0.709387   0.704834     8.175617    -2.473204  343.168925    8.541514    8.618563  0.141202   -0.771683
   -4  -12   -1  0  0.708328   0.705888   -13.673696     9.922206  144.033791   16.894382   17.644397  0.294030   -3.607391
   -4  -11  -41  0  1.133553   0.441091    -3.604300     1.148662  162.323321    3.782909    3.958587  0.379035   -0.655471
   -4  -11  -40  0  1.115528   0.448218    -2.787154     3.008893  132.809102    4.101422    3.929497  0.419620    0.579428
   -4  -11  -39  0  1.097662   0.455514     0.243341     5.388414   87.414278    5.393906    5.787962  0.302815   -1.840329
   -4  -11  -38  0  1.079964   0.462978    -6.815083     1.708334  165.927658    7.025935    7.081661  0.242119   -0.325493
   -4  -11  -37  0  1.062443   0.470614     1.222047    -4.689914  284.604758    4.846513    5.052911  0.273343   -1.067850
   -4  -11  -36  0  1.045106   0.478420    -1.276870     4.134372  107.162912    4.327058    4.223134  0.377389    0.389443
   -4  -11  -34  0  1.011027   0.494547     1.572419    -2.630311  300.871291    3.064481    2.617980  0.672753    0.938601
   -4  -11  -33  0  0.994305   0.502864    -1.109226    -1.731932  237.362223    2.056690    2.392147  0.599508   -0.791329
   -4  -11  -32  0  0.977808   0.511348     4.547588    -1.974514  336.530027    4.957748    5.106602  0.234811   -0.896516
   -4  -11  -31  0  0.961549   0.519994     0.097713    -2.051291  272.727226    2.053617    2.137076  0.578092   -0.204170
   -4  -11  -30  0  0.945540   0.528798     3.613104    -4.719384  307.437238    5.943661    6.205055  0.189525   -1.950502
   -4  -11  -29  0  0.929793   0.537754     0.728306     1.686120   66.638462    1.836690    2.047517  0.580222   -0.513864
   -4  -11  -28  0  0.914323   0.546853    -2.143167    -1.085779  206.867865    2.402515    2.720603  0.491606   -0.915050
   -4  -11  -27  0  0.899143   0.556085     2.745462     9.104090   73.218602    9.509049    9.545825  0.252984   -0.205580
   -4  -11  -26  0  0.884269   0.565439     2.591071    -5.643852  294.659676    6.210210    6.454491  0.190750   -1.811084
   -4  -11  -25  0  0.869716   0.574900     1.158276    -4.405219  284.731498    4.554949    4.980183  0.298773   -2.012801
   -4  -11  -23  0  0.841639   0.594079     1.969410    -4.704505  292.715266    5.100092    5.238992  0.227359   -0.863982
   -4  -11  -22  0  0.828151   0.603755     3.918418     5.091147   52.416207    6.424467    6.687342  0.225594   -1.647918
   -4  -11  -21  0  0.815053   0.613457    -4.175713    -0.846180  191.455473    4.260587    4.258893  0.176467    0.013579
   -4  -11  -20  0  0.802366   0.623157     3.906785     5.472883   54.479087    6.724241    6.740147  0.254715   -0.088312
   -4  -11  -19  0  0.790108   0.632825     1.532295     5.659580   74.850726    5.863342    6.392315  0.241963   -3.091718
   -4  -11  -18  0  0.778301   0.642425     0.217264     2.498079   85.029350    2.507509    2.113540  0.403058    1.382323
   -4  -11  -17  0  0.766964   0.651921    -1.735019    -2.248727  232.347788    2.840258    3.095738  0.274285   -1.317260
   -4  -11  -16  0  0.756120   0.661271    -4.969336     6.396355  127.843678    8.099855    8.325595  0.150672   -2.118802
   -4  -11  -15  0  0.745789   0.670431     0.607572     5.222647   83.364370    5.257869    5.364641  0.293373   -0.514699
   -4  -11  -14  0  0.735994   0.679353    -9.359918    -5.455853  210.237711   10.833947   10.944580  0.189270   -0.826648
   -4  -11  -13  0  0.726755   0.687990    -1.255907     1.608736  127.978425    2.040915    2.163111  0.293632   -0.588533
   -4  -11  -12  0  0.718095   0.696287    -7.321871    -7.184400  224.457044   10.257943   10.523768  0.179053   -2.099562
   -4  -11  -11  0  0.710034   0.704191     1.322842   -14.318606  275.278359   14.379583   14.806878  0.239186   -2.526425
   -4  -11  -10  0  0.702594   0.711649     1.949506    -2.209092  311.428152    2.946296    3.034213  0.200452   -0.620263
   -4  -11   -9  0  0.695793   0.718604    -2.035223    -5.859158  250.844943    6.202569    6.255967  0.158565   -0.476247
   -4  -11   -8  0  0.689652   0.725003    -6.482778     4.933153  142.730215    8.146312    8.232856  0.208846   -0.586037
   -4  -11   -7  0  0.684187   0.730794     1.609095    17.948975   84.877225   18.020957   18.681014  0.176134   -5.299723
   -4  -11   -6  0  0.679416   0.735927     2.104912    -1.777710  319.817143    2.755160    3.023596  0.218178   -1.739977
   -4  -11   -5  0  0.675352   0.740355    -1.152155     4.656840  103.896569    4.797252    5.022650  0.191953   -1.660622
   -4  -11   -4  0  0.672008   0.744038     4.894699    -3.836530  321.910183    6.219087    6.397902  0.234175   -1.079886
   -4  -11   -3  0  0.669397   0.746941     1.798712    -6.763238  284.893299    6.998340    7.198976  0.123978   -2.288657
   -4  -11   -2  0  0.667525   0.749036     5.950155     3.811883   32.645079    7.066456    7.284225  0.143671   -2.143597
   -4  -11   -1  0  0.666399   0.750301    -4.618773    -2.050575  203.939560    5.053506    5.161581  0.203189   -0.752212
   -4  -10  -42  0  1.128653   0.443006    -2.588405    -1.833708  215.314952    3.172117    2.825963  0.607646    0.805628
   -4  -10  -41  0  1.110097   0.450411     1.987675    -3.526833  299.405011    4.048383    4.378035  0.339666   -1.372522
   -4  -10  -40  0  1.091684   0.458008     1.655464     3.267144   63.128644    3.662621    3.859053  0.355512   -0.781399
   -4  -10  -39  0  1.073421   0.465800    -1.440250     2.585289  119.121932    2.959399    3.215631  0.445192   -0.813956
   -4  -10  -38  0  1.055317   0.473791     0.658980     4.158301   80.995033    4.210192    4.446418  0.334947   -0.997394
   -4  -10  -35  0  1.002039   0.498982     1.550220     1.936192   51.317343    2.480327    2.987536  0.531649   -1.349202
   -4  -10  -34  0  0.984656   0.507792     4.556802     1.368264   16.713357    4.757793    5.515053  0.277354   -3.861233
   -4  -10  -33  0  0.967478   0.516808     2.817919    -0.153160  356.888911    2.822078    2.699361  0.497006    0.349187
   -4  -10  -32  0  0.950516   0.526030     4.708832    -1.135723  346.439815    4.843858    5.001184  0.258667   -0.860145
   -4  -10  -31  0  0.933782   0.535457    -2.040207     2.334182  131.155296    3.100138    3.220935  0.365556   -0.467324
   -4  -10  -30  0  0.917288   0.545085    -1.838394    -2.954594  238.109481    3.479844    2.903841  0.425130    1.916100
   -4  -10  -28  0  0.885075   0.564924     2.343340    -3.751774  301.988704    4.423466    4.591895  0.269700   -0.883185
   -4  -10  -27  0  0.869385   0.575119    -2.859528     1.057001  159.713582    3.048631    3.087906  0.395755   -0.140348
   -4  -10  -26  0  0.853992   0.585485    -6.142693    -5.633352  222.523367    8.334706    8.808598  0.242201   -2.767056
   -4  -10  -25  0  0.838914   0.596008     0.792517    -0.382679  334.225703    0.880072    1.881398  0.620952   -2.280514
   -4  -10  -24  0  0.824168   0.606673    -6.812215     2.351389  160.956732    7.206615    7.498851  0.191069   -2.163008
   -4  -10  -23  0  0.809770   0.617459    -3.918880     3.299236  139.906567    5.122751    5.034492  0.212378    0.587709
   -4  -10  -22  0  0.795742   0.628344    -6.020156    -3.465387  209.926056    6.946307    7.150782  0.193026   -1.498092
   -4  -10  -21  0  0.782102   0.639303     7.735248    -1.702077  347.590304    7.920299    8.054235  0.155817   -1.215619
   -4  -10  -20  0  0.768871   0.650304     3.604193     5.718063   57.776069    6.759175    6.938264  0.236216   -1.072194
   -4  -10  -19  0  0.756071   0.661314     5.195452    -0.664330  352.713270    5.237753    5.170649  0.133030    0.713368
   -4  -10  -18  0  0.743723   0.672293    -0.934839     6.030688   98.811498    6.102714    6.259012  0.190055   -1.163026
   -4  -10  -17  0  0.731851   0.683199    -3.878356    -7.265463  241.906386    8.235812    8.158549  0.274189    0.398506
   -4  -10  -16  0  0.720478   0.693983     4.123545    -4.772854  310.825635    6.307437    6.648642  0.165534   -2.915034
   -4  -10  -15  0  0.709629   0.704593    -9.427461     0.221699  178.652867    9.430068    9.698319  0.162536   -2.334032
   -4  -10  -14  0  0.699327   0.714973     6.495832    -0.075239  359.336397    6.496268    6.359439  0.148126    1.306356
   -4  -10  -13  0  0.689598   0.725061     5.698609    -0.154646  358.445522    5.700707    5.986091  0.133009   -3.034326
   -4  -10  -12  0  0.680465   0.734792     6.259716    -0.857430  352.200399    6.318166    6.492636  0.183074   -1.347745
   -4  -10  -11  0  0.671953   0.744100    -3.221460    -0.010253  180.182358    3.221477    2.841374  0.252982    2.124837
   -4  -10  -10  0  0.664086   0.752915    -9.870479     3.348943  161.258500   10.423136   10.643279  0.084056   -3.703816
   -4  -10   -9  0  0.656887   0.761166    -2.803437    -0.247154  185.038234    2.814310    2.797725  0.292353    0.080228
   -4  -10   -8  0  0.650378   0.768784     7.700532     4.993260   32.960607    9.177736    8.894666  0.336001    1.191428
   -4  -10   -6  0  0.639513   0.781845    -0.737050    -2.641122  254.407347    2.742038    2.481747  0.263983    1.394431
   -4  -10   -5  0  0.635194   0.787161    15.037016    -3.010797  348.677635   15.335473   15.543549  0.126643   -2.323570
   -4  -10   -4  0  0.631638   0.791592    -4.238436     0.585731  172.131836    4.278717    4.602689  0.193534   -2.367359
   -4  -10   -3  0  0.628859   0.795091    -4.112041    -0.740019  190.201971    4.178098    4.198621  0.218093   -0.133077
   -4  -10   -2  0  0.626866   0.797619    -5.643725   -11.616781  244.088351   12.915155   13.177952  0.348745   -1.065680
   -4  -10   -1  0  0.625667   0.799147    -3.254033     7.047214  114.785013    7.762214    7.913262  0.150431   -1.420012
   -4   -9  -44  0  1.145569   0.436464    -1.053307    -2.967277  250.456454    3.148680    3.167115  0.678180   -0.038442
   -4   -9  -43  0  1.126403   0.443891     3.887858     2.565835   33.423257    4.658213    4.311331  0.429084    1.143285
   -4   -9  -42  0  1.107358   0.451525    -3.173453    -1.934344  211.363947    3.716515    3.357800  0.622897    0.814421
   -4   -9  -38  0  1.032511   0.484257     0.652869     5.535766   83.273807    5.574132    5.698932  0.246517   -0.715953
   -4   -9  -37  0  1.014170   0.493014    -4.280944     3.381197  141.697438    5.455179    5.716391  0.241588   -1.529087
   -4   -9  -35  0  0.977991   0.511252    -2.564923    -4.019213  237.455388    4.767903    5.147332  0.285030   -1.882590
   -4   -9  -34  0  0.960173   0.520740     0.736116     2.741953   74.972484    2.839044    3.471963  0.355356   -2.518833
   -4   -9  -32  0  0.925129   0.540465     3.153107     1.093070   19.119601    3.337197    2.865305  0.418389    1.595061
   -4   -9  -31  0  0.907927   0.550705    -5.736442     1.124239  168.911605    5.845570    5.777596  0.237750    0.404331
   -4   -9  -30  0  0.890955   0.561195     2.744798    -4.169558  303.356701    4.991907    5.236946  0.237634   -1.458284
   -4   -9  -29  0  0.874226   0.571935     0.004537     3.652792   89.928828    3.652794    3.629720  0.350730    0.093042
   -4   -9  -28  0  0.857754   0.582918    -0.150716    -6.011357  268.563785    6.013246    6.415501  0.196853   -2.889838
   -4   -9  -27  0  0.841554   0.594139    -6.816454    -5.617993  219.494706    8.833227    9.131247  0.266714   -1.580212
   -4   -9  -26  0  0.825643   0.605588     0.608291     5.727513   83.937621    5.759724    5.951037  0.203217   -1.331373
   -4   -9  -25  0  0.810038   0.617255     0.391380     1.307309   73.333457    1.364637    1.796778  0.444839   -1.373841
   -4   -9  -24  0  0.794755   0.629124    -0.425779     3.194331   97.592317    3.222583    3.401498  0.233618   -1.083068
   -4   -9  -23  0  0.779815   0.641177     8.339422     3.814659   24.580533    9.170473    9.290506  0.118985   -1.426661
   -4   -9  -22  0  0.765238   0.653391   -12.706476     0.829761  176.263763   12.733539   12.727458  0.145454    0.059128
   -4   -9  -21  0  0.751044   0.665740     2.855833    -2.353953  320.502550    3.700929    3.851433  0.306130   -0.695273
   -4   -9  -20  0  0.737256   0.678190     1.650499    -6.700408  283.838065    6.900697    7.074089  0.138178   -1.774613
   -4   -9  -19  0  0.723897   0.690706    14.746000    -6.053984  337.679355   15.940365   15.883413  0.178687    0.450746
   -4   -9  -18  0  0.710991   0.703244     4.329119     2.227752   27.230219    4.868691    5.172261  0.217957   -1.969715
   -4   -9  -17  0  0.698563   0.715755    -1.192018     2.194761  118.507264    2.497575    2.833539  0.232424   -2.044208
   -4   -9  -16  0  0.686639   0.728185     9.361749    -0.629878  356.150822    9.382915    9.606683  0.114741   -2.758011
   -4   -9  -15  0  0.675246   0.740471    -0.631961    -3.180812  258.762850    3.242983    3.316400  0.192368   -0.539726
   -4   -9  -14  0  0.664411   0.752546    -6.267553     1.777316  164.168037    6.514681    6.736494  0.112596   -2.785990
   -4   -9  -13  0  0.654163   0.764336     3.401772    -1.555318  335.429729    3.740463    4.049017  0.190788   -2.287154
   -4   -9  -12  0  0.644528   0.775762    -4.648325     4.092507  138.638465    6.193185    6.346628  0.109388   -1.983781
   -4   -9  -11  0  0.635535   0.786739    -8.266312     3.385440  157.728616    8.932699    9.122634  0.160209   -1.676616
   -4   -9  -10  0  0.627211   0.797180    -1.355037    -1.607795  229.876081    2.102648    2.369637  0.269573   -1.400655
   -4   -9   -9  0  0.619584   0.806993     2.755921    10.785632   75.666595   11.132159   11.358263  0.173449   -1.843537
   -4   -9   -8  0  0.612679   0.816088    -0.288332    -8.497142  268.056538    8.502032    8.615153  0.080752   -1.981099
   -4   -9   -7  0  0.606521   0.824374   -11.674125     4.331748  159.642351   12.451877   12.691473  0.178011   -1.903479
   -4   -9   -6  0  0.601133   0.831763     4.801446     0.867160   10.237483    4.879124    4.899413  0.123254   -0.232795
   -4   -9   -5  0  0.596536   0.838172    -8.538226     0.077636  179.479037    8.538579    8.638761  0.212154   -0.667812
   -4   -9   -4  0  0.592749   0.843528    15.793165     5.456413   19.059625   16.709174   17.068910  0.281060   -1.810084
   -4   -9   -3  0  0.589786   0.847765    -4.459282    -1.450175  198.014723    4.689158    4.813827  0.202089   -0.872429
   -4   -9   -2  0  0.587660   0.850832   -10.433841     7.304043  145.006674   12.736329   12.952181  0.374359   -0.815421
   -4   -9   -1  0  0.586381   0.852687   -13.379001   -10.376536  217.796574   16.931337   17.322614  0.190540   -2.904113
   -4   -8  -45  0  1.146416   0.436142    -4.724439    -1.461104  197.185012    4.945215    4.795897  0.353508    0.597347
   -4   -8  -44  0  1.126821   0.443726     4.722963    -2.506640  332.043554    5.346926    5.426887  0.295145   -0.383137
   -4   -8  -43  0  1.107330   0.451536    -0.797782    -2.540569  252.566828    2.662883    2.799286  0.560559   -0.344126
   -4   -8  -42  0  1.087951   0.459580    -0.102375    -1.660004  266.470944    1.663158    2.247187  0.762568   -1.083106
   -4   -8  -41  0  1.068688   0.467863    -1.153414    -3.426274  251.394803    3.615206    3.479045  0.465845    0.413358
   -4   -8  -40  0  1.049549   0.476395    -2.546853    -3.393161  233.108684    4.242641    4.492695  0.387469   -0.912666
   -4   -8  -39  0  1.030540   0.485182    -0.143866    -2.309683  266.435750    2.314159    2.517483  0.647953   -0.443771
   -4   -8  -38  0  1.011669   0.494233     4.778251    -5.216058  312.491726    7.073821    7.255720  0.239420   -1.074445
   -4   -8  -37  0  0.992943   0.503554    -0.695587     8.614611   94.616337    8.642648    8.859604  0.176078   -1.742536
   -4   -8  -36  0  0.974371   0.513152    -3.139102    10.519412  106.615652   10.977795   11.510820  0.359742   -2.095422
   -4   -8  -35  0  0.955962   0.523034     6.123229    -0.190104  358.221748    6.126180    6.420882  0.225959   -1.844460
   -4   -8  -34  0  0.937725   0.533206    -9.322926    -1.380892  188.425273    9.424638    9.471004  0.151068   -0.434050
   -4   -8  -32  0  0.901809   0.554441    -2.769363     1.390361  153.341022    3.098786    3.014522  0.411540    0.289562
   -4   -8  -31  0  0.884154   0.565512    -4.062547    -5.384182  232.964217    6.744902    6.721981  0.178240    0.181866
   -4   -8  -30  0  0.866716   0.576890    10.075899     0.949668    5.384301   10.120554    9.506734  0.374077    2.320568
   -4   -8  -29  0  0.849510   0.588575     1.556591     7.576201   78.389697    7.734455    7.870099  0.198160   -0.968052
   -4   -8  -28  0  0.832549   0.600565     2.117157    -1.535990  324.039232    2.615649    3.327275  0.349442   -2.879993
   -4   -8  -27  0  0.815849   0.612858     6.465868     4.475594   34.690505    7.863739    7.777647  0.267234    0.455608
   -4   -8  -26  0  0.799427   0.625448    -3.827822     2.447706  147.403067    4.543510    4.765754  0.173043   -1.816313
   -4   -8  -25  0  0.783299   0.638326    -3.484630     4.221780  129.536041    5.474128    5.640394  0.213585   -1.100900
   -4   -8  -24  0  0.767484   0.651479     6.121090    -1.021639  350.524403    6.205763    6.243198  0.221854   -0.238636
   -4   -8  -23  0  0.752003   0.664891     1.032442     3.888607   75.130781    4.023332    3.918570  0.197518    0.750087
   -4   -8  -22  0  0.736875   0.678541     2.755515     7.687389   70.279980    8.166321    8.350306  0.154375   -1.685465
   -4   -8  -21  0  0.722124   0.692402     0.913472    -5.052137  280.248871    5.134055    5.132193  0.157377    0.016734
   -4   -8  -20  0  0.707773   0.706441    -9.345885    -2.631254  195.724108    9.709226    9.841961  0.145544   -1.289757
   -4   -8  -19  0  0.693846   0.720621     5.426552   -12.541767  293.397094   13.665409   13.802374  0.191800   -1.009897
   -4   -8  -18  0  0.680370   0.734894     9.525214   -15.754118  301.157887   18.409832   18.480406  0.240842   -0.414402
   -4   -8  -17  0  0.667372   0.749207   -11.937927     3.122160  165.343552   12.339448   12.426639  0.163410   -0.754581
   -4   -8  -16  0  0.654881   0.763497     3.935836     6.218668   57.670009    7.359527    7.556967  0.186699   -1.495576
   -4   -8  -15  0  0.642926   0.777695    -2.264935     0.045997  178.836588    2.265402    2.538370  0.293329   -1.316048
   -4   -8  -14  0  0.631537   0.791720    -9.372672    -7.144417  217.316839   11.785146   11.814763  0.148400   -0.282235
   -4   -8  -13  0  0.620745   0.805483    -2.677754     2.204491  140.536695    3.468451    3.563379  0.231906   -0.578892
   -4   -8  -12  0  0.610583   0.818889   -12.670101     1.667481  172.502531   12.779357   12.860577  0.087479   -1.313037
   -4   -8  -11  0  0.601083   0.831832    -4.092823   -11.365546  250.195649   12.080019   12.261135  0.159951   -1.601342
   -4   -8  -10  0  0.592275   0.844202     2.872552     4.105252   55.018513    5.010454    5.054089  0.139441   -0.442552
   -4   -8   -9  0  0.584192   0.855883    -6.106144    -2.168796  199.554153    6.479867    6.225432  0.131022    2.746287
   -4   -8   -8  0  0.576863   0.866756     1.043241     3.013614   70.905371    3.189078    3.093429  0.191115    0.707784
   -4   -8   -7  0  0.570319   0.876702    12.609053     5.195357   22.393320   13.637447   13.669627  0.219920   -0.206935
   -4   -8   -6  0  0.564586   0.885605     0.579594     6.890443   85.191851    6.914776    6.994682  0.102389   -1.103661
   -4   -8   -5  0  0.559689   0.893354    11.970671     1.162899    5.548626   12.027023   12.001625  0.091045    0.394522
   -4   -8   -4  0  0.555650   0.899847     8.284948    -6.930331  320.087631   10.801381   10.922976  0.134794   -1.275729
   -4   -8   -3  0  0.552488   0.904996    11.884551     6.987814   30.454447   13.786664   13.940381  0.170617   -1.274132
   -4   -8   -2  0  0.550219   0.908729     6.187770    12.427763   63.531338   13.883004   14.308614  0.204245   -2.946963
   -4   -8   -1  0  0.548853   0.910991    -6.625661     0.482407  175.835706    6.643200    6.814657  0.125720   -1.928714
   -4   -7  -46  0  1.149880   0.434828    -1.394623     2.239079  121.916950    2.637887    2.254242  0.786723    0.689640
   -4   -7  -45  0  1.129902   0.442516    -1.438782     1.393519  135.915550    2.002995    2.198970  0.715178   -0.387527
   -4   -7  -43  0  1.090224   0.458621    -4.249713     1.086333  165.660826    4.386363    3.866042  0.560062    1.313865
   -4   -7  -42  0  1.070535   0.467056     4.118600    -4.694352  311.262168    6.244982    6.303697  0.269030   -0.308645
   -4   -7  -41  0  1.050954   0.475758    -2.691495    -0.290470  186.159613    2.707123    3.076055  0.474721   -1.099063
   -4   -7  -39  0  1.012137   0.494004   -10.715758     2.104497  168.888938   10.920457   10.992177  0.238623   -0.425054
   -4   -7  -38  0  0.992916   0.503567    -1.826892     0.852395  154.987098    2.015964    2.480947  0.577803   -1.138078
   -4   -7  -37  0  0.973830   0.513437     2.669988     0.547725   11.592910    2.725590    3.003968  0.562204   -0.700256
   -4   -7  -36  0  0.954886   0.523623    -5.583425    -0.546667  185.591940    5.610122    5.802622  0.335140   -0.812304
   -4   -7  -35  0  0.936093   0.534135     7.135782    -3.813089  331.881659    8.090676    8.208033  0.217503   -0.763062
   -4   -7  -34  0  0.917462   0.544982     1.712438    -6.861189  284.013768    7.071659    7.224849  0.177161   -1.222865
   -4   -7  -33  0  0.899000   0.556173    -6.068846    -1.882244  197.231206    6.354034    6.574424  0.223089   -1.397107
   -4   -7  -32  0  0.880721   0.567717     3.972300    10.088451   68.508097   10.842325   11.022293  0.137731   -1.847902
   -4   -7  -31  0  0.862634   0.579620    -0.584267     3.692301   98.991879    3.738242    3.505986  0.375491    0.874749
   -4   -7  -30  0  0.844752   0.591890     1.874718     2.228863   49.932482    2.912456    3.472878  0.346028   -2.290439
   -4   -7  -29  0  0.827089   0.604530     3.892932    -0.269062  356.046267    3.902219    4.104041  0.442606   -0.644861
   -4   -7  -28  0  0.809658   0.617545    -3.094310     0.051816  179.040638    3.094744    3.020574  0.383986    0.273165
   -4   -7  -27  0  0.792476   0.630934     3.270681    -0.659758  348.595406    3.336560    3.357563  0.254998   -0.116484
   -4   -7  -26  0  0.775559   0.644696    -5.258702     3.826991  143.954957    6.503830    6.436321  0.160258    0.595747
   -4   -7  -25  0  0.758924   0.658828     4.966938     0.511997    5.885320    4.993257    5.062017  0.234656   -0.414396
   -4   -7  -24  0  0.742590   0.673319    -6.455107     3.211052  153.552241    7.209664    7.191252  0.149041    0.174714
   -4   -7  -23  0  0.726579   0.688157     4.430963     3.622826   39.269984    5.723487    5.520737  0.142766    2.008398
   -4   -7  -22  0  0.710910   0.703323     3.200173    -6.083541  297.746067    6.873906    7.019441  0.119900   -1.716571
   -4   -7  -21  0  0.695609   0.718795    11.008359    -0.088217  359.540860   11.008712   11.189375  0.120329   -2.123302
   -4   -7  -20  0  0.680699   0.734539     3.650582   -10.875988  288.554594   11.472309   11.700772  0.117835   -2.741929
   -4   -7  -19  0  0.666206   0.750518   -20.173846    -2.167729  186.133040   20.289976   20.161828  0.198067    0.914986
   -4   -7  -18  0  0.652160   0.766683     9.109293    -2.580439  344.183877    9.467728    9.625014  0.183406   -1.212811
   -4   -7  -17  0  0.638588   0.782978    -2.932027    -1.900759  212.954322    3.494233    3.550208  0.196134   -0.403604
   -4   -7  -16  0  0.625522   0.799333    -6.428949     6.996792  132.578114    9.501920    9.523257  0.093473   -0.322826
   -4   -7  -15  0  0.612994   0.815669     4.461428    -3.123816  325.000943    5.446335    5.408787  0.127282    0.417186
   -4   -7  -14  0  0.601038   0.831894    -1.796227    -7.925845  257.230805    8.126835    8.285155  0.101751   -2.200472
   -4   -7  -13  0  0.589689   0.847904    -4.996261    -3.688823  216.439074    6.210479    6.265542  0.138087   -0.563930
   -4   -7  -12  0  0.578982   0.863584     1.278744     9.165045   82.057138    9.253822    9.160070  0.123294    1.075357
   -4   -7  -11  0  0.568954   0.878806    -5.002260     3.407637  145.736548    6.052652    5.846245  0.110604    2.639177
   -4   -7  -10  0  0.559641   0.893430     8.980275     5.899879   33.304195   10.744948   10.653569  0.123508    1.046329
   -4   -7   -9  0  0.551079   0.907310     4.322390     6.280795   55.464578    7.624397    7.515298  0.106694    1.446103
   -4   -7   -8  0  0.543304   0.920294    -0.684237    -1.491173  245.351581    1.640663    1.661070  0.369815   -0.078039
   -4   -7   -7  0  0.536351   0.932226     1.020284     5.452150   79.400594    5.546793    5.330118  0.126729    2.417953
   -4   -7   -4  0  0.520726   0.960198    -6.709392    -5.170527  217.619289    8.470554    8.452892  0.158803    0.157285
   -4   -7   -3  0  0.517351   0.966462     2.710097    -3.429470  308.317123    4.371029    4.608293  0.221858   -1.512416
   -4   -7   -2  0  0.514926   0.971013     3.648082     3.783373   46.042960    5.255703    5.345440  0.151290   -0.838835
   -4   -7   -1  0  0.513466   0.973774    19.994645    -3.691103  349.540691   20.332488   20.476569  0.140919   -1.445945
   -4   -6  -47  0  1.155938   0.432549    -2.181425    -0.922541  202.923857    2.368480    3.087520  0.542913   -1.873002
   -4   -6  -46  0  1.135626   0.440286     1.926796     4.239690   65.559814    4.656986    4.717696  0.329706   -0.260403
   -4   -6  -45  0  1.115392   0.448273    -1.019160    -0.468317  204.679384    1.121609    2.514011  0.605928   -3.249813
   -4   -6  -44  0  1.095241   0.456520     4.811414     2.009547   22.668458    5.214210    5.288244  0.283536   -0.369265
   -4   -6  -43  0  1.075179   0.465039     3.895872     1.677292   23.293363    4.241595    3.869327  0.418044    1.259357
   -4   -6  -42  0  1.055209   0.473840     1.885229     0.877452   24.958917    2.079426    2.374156  0.705833   -0.590524
   -4   -6  -41  0  1.035338   0.482934     2.850088    -2.863545  314.865055    4.040160    4.186975  0.411481   -0.504586
   -4   -6  -40  0  1.015570   0.492334    -0.994293    -3.979979  255.973268    4.102298    3.959489  0.358147    0.563907
   -4   -6  -39  0  0.995913   0.502052    -2.067215    -3.006785  235.490821    3.648854    3.739831  0.372681   -0.345229
   -4   -6  -38  0  0.976372   0.512100     0.500911     3.035094   80.628393    3.076151    3.045053  0.498253    0.088268
   -4   -6  -37  0  0.956956   0.522490     5.495785    -2.595447  334.720444    6.077829    6.005557  0.447437    0.228428
   -4   -6  -36  0  0.937671   0.533236    -5.590257    -6.502123  229.312418    8.574880    8.408628  0.160124    1.468336
   -4   -6  -35  0  0.918527   0.544350    -0.241527     3.384386   94.081999    3.392993    3.478703  0.359139   -0.337508
   -4   -6  -34  0  0.899531   0.555845    -3.495434     3.620250  133.995085    5.032323    5.039379  0.274107   -0.036406
   -4   -6  -33  0  0.880694   0.567734    -4.919215     1.334575  164.821109    5.097035    5.399310  0.244643   -1.747371
   -4   -6  -32  0  0.862026   0.580029    -1.400070    -1.896523  233.564149    2.357328    3.177003  0.366249   -3.165042
   -4   -6  -31  0  0.843538   0.592741    -6.562200     3.785094  150.023544    7.575580    7.445934  0.172195    1.064759
   -4   -6  -30  0  0.825243   0.605882    -1.252738    -3.180161  248.499383    3.418008    3.604035  0.360786   -0.729190
   -4   -6  -28  0  0.789283   0.633487     4.078815    -8.235367  296.348309    9.190103    9.171635  0.111647    0.233933
   -4   -6  -25  0  0.737147   0.678291    -3.569464    -1.530687  203.211017    3.883822    4.079883  0.264643   -1.047717
   -4   -6  -24  0  0.720320   0.694136     6.055436     4.269984   35.189534    7.409526    7.264906  0.147586    1.385794
   -4   -6  -23  0  0.703802   0.710427    -2.527262    13.419551  100.665416   13.655453   13.742446  0.150684   -0.816451
   -4   -6  -22  0  0.687615   0.727151     8.338543     7.547982   42.151140   11.247370   11.256620  0.124128   -0.105384
   -4   -6  -21  0  0.671783   0.744288     9.623188     8.550172   41.620987   12.872886   12.962139  0.122337   -1.031760
   -4   -6  -20  0  0.656332   0.761810    -2.888041     3.867212  126.752447    4.826605    5.070088  0.172045   -2.001444
   -4   -6  -19  0  0.641289   0.779680    -1.158400    -7.151737  260.799443    7.244945    7.117449  0.124857    1.444106
   -4   -6  -18  0  0.626684   0.797850    -2.495570     9.981305  104.037563   10.288553   10.598124  0.087560   -5.000002
   -4   -6  -17  0  0.612548   0.816263     8.606771   -19.711361  293.588012   21.508470   21.574087  0.269104   -0.344833
   -4   -6  -16  0  0.598914   0.834844    -8.978384    -7.595136  220.229076   11.759994   11.783505  0.112252   -0.296203
   -4   -6  -15  0  0.585818   0.853508     2.693674    -8.295427  287.989545    8.721811    8.788881  0.088471   -1.072115
   -4   -6  -14  0  0.573295   0.872151    -3.381740     3.251799  136.122200    4.691520    4.529218  0.217140    1.057057
   -4   -6  -13  0  0.561386   0.890653     5.198757     5.501626   46.621297    7.569343    7.385117  0.124893    2.086063
   -4   -6  -12  0  0.550128   0.908879    -2.725021     1.309030  154.341571    3.023127    3.026352  0.221098   -0.020628
   -4   -6  -11  0  0.539564   0.926674    -6.688143     8.456841  128.338921   10.781902   10.885075  0.113428   -1.286348
   -4   -6  -10  0  0.529734   0.943869    -4.840692    -1.177923  193.676419    4.981947    4.949076  0.136095    0.341580
   -4   -6   -9  0  0.520681   0.960280    -8.917781     3.006604  161.368613    9.410977    9.378332  0.077875    0.592834
   -4   -6   -8  0  0.512445   0.975714    12.877225    -9.285319  324.205939   15.875769   15.782137  0.089650    1.477035
   -4   -6   -7  0  0.505067   0.989968    -4.611620    -4.319839  223.128871    6.318865    6.370229  0.099972   -0.726612
   -4   -6   -6  0  0.498584   1.002840     5.950358    -8.487277  305.033969   10.365358   10.293932  0.101583    0.994368
   -4   -6   -5  0  0.493032   1.014133     1.876846   -20.445833  275.244825   20.531796   20.658186  0.150518   -1.187517
   -4   -6   -4  0  0.488442   1.023662    -4.925605    -6.146508  231.292489    7.876620    7.898951  0.111079   -0.284305
[truncated: 1,160,641 more chars]
