# Supplementary material for: The advanced treatment of hydrogen bonding in quantum crystallography
Source: J Appl Crystallogr. 2021 Apr 16;54(Pt 3):718–29. doi: 10.1107/S1600576721001126 (PMC8202034; doi:10.1107/S1600576721001126)
Supplement: Supplementary file 5 [file j-54-00718-sup5.zip › 8HQ_Gaussian-HAR_B3PW91_def2.fco]

#\#CIF_2.0

# ========================
# Tonto generated CIF file
# ========================

# NOTE: This is an incomplete CIF file
# Manually edit it to pass checkCIF

data_8HQ_b3pw91_def2

_audit_creation_date                2020-9-8
_audit_creation_method              'Tonto 19.04.25 github v. 2b3dd9c'

# ============
# QCr software
# ============

_QCr_software                       'Tonto'
_QCr_software_version               '19.04.25 v. 2b3dd9c'
_QCr_software_platform              'Linux-4.15.0-43-generic'
_QCr_software_build_date            '2019-04-25 11:43'
_QCr_software_website               'https://github.com/dylan-jayatilaka/tonto'

# ========
# Symmetry
# ========

_symmetry_cell_setting              Orthorhombic
_symmetry_space_group_name_H-M      'p 21 21 21'
_symmetry_space_group_name_Hall     'p 2ac 2ab'
_symmetry_Int_Tables_number         '19'

loop_
    _symmetry_equiv_pos_as_xyz
'+x, +y, +z'
'-x+1/2, -y, +z+1/2'
'+x+1/2, -y+1/2, -z'
'-x, +y+1/2, -z+1/2'

# =========
# Unit cell
# =========

_cell_measurement_temperature           15(2)
_cell_measurement_reflns_used           100369
_cell_measurement_theta_min             0.91
_cell_measurement_theta_max             26.19
_cell_measurement_wavelength            0.35307

_cell_length_a                   5.33860(10)
_cell_length_b                     9.9878(2)
_cell_length_c                    22.3493(4)
_cell_angle_alpha               90.000000(0)
_cell_angle_beta                90.000000(0)
_cell_angle_gamma               90.000000(0)
_cell_volume                      1191.68(4)

_cell_formula_units_Z               4.000000

_exptl_crystal_F_squared_000         295936.0000


# ======================
# XD fco reflection data
# ======================

# . checkCIF also accepts this as fcf format

_shelx_refln_list_code              4

_reflns_d_resolution_high           0.4300
_reflns_d_resolution_low            11.1746
_reflns_limit_h_max                 12
_reflns_limit_h_min                 -12
_reflns_limit_k_max                 22
_reflns_limit_k_min                 -22
_reflns_limit_l_max                 51
_reflns_limit_l_min                 -51

# NOTE: F_squared_meas is scaled to F_squared_calc
#       and so it is on an absolute scale
_reflns_tonto_F_scale_factor        3.5489

loop_
    _refln_index_h
    _refln_index_k
    _refln_index_l
    _refln_F_squared_calc
    _refln_F_squared_meas
    _refln_F_squared_sigma
    _refln_observed_status
 -12  -5  -5       26.03       27.59      2.57 o
 -12  -5  -1       10.00       10.07      2.58 o
 -12  -4  -7       10.80       14.41      3.08 o
 -12  -4  -5       10.93       15.70      2.96 o
 -12  -4  -4        6.78        6.29      2.73 o
 -12  -4  -1        9.67       12.83      2.96 o
 -12  -3  -9       13.50       14.52      2.58 o
 -12  -3  -3        5.42        6.80      2.68 o
 -12  -3  -1        7.74        7.72      2.64 o
 -12  -2 -12        5.85        6.43      2.73 o
 -12  -2 -11        9.46       10.31      2.61 o
 -12  -2  -3        7.34        8.38      3.10 o
 -12  -2  -2        9.76       11.13      2.58 o
 -12  -1 -12        7.06        8.49      2.64 o
 -12  -1  -6        8.18        6.32      2.69 o
 -12  -1  -5        7.98        8.78      3.14 o
 -12  -1  -4       19.73       20.93      2.99 o
 -11 -10  -8       17.91       17.04      2.45 o
 -11 -10  -7       17.51       20.64      2.47 o
 -11 -10  -5       12.84       14.27      2.46 o
 -11 -10  -2        9.65       12.00      2.56 o
 -11  -9 -13        7.79        8.75      2.93 o
 -11  -9 -12       10.14       14.53      2.48 o
 -11  -9 -11        3.65        5.34      2.64 o
 -11  -9  -9        9.82       11.31      2.48 o
 -11  -9  -6       19.40       20.03      2.46 o
 -11  -9  -5        9.42       11.23      2.87 o
 -11  -9  -4        9.40       11.09      2.61 o
 -11  -9  -2       14.99       14.21      2.41 o
 -11  -9  -1        3.34        9.81      2.96 o
 -11  -8 -14        9.64       12.68      2.63 o
 -11  -8 -12       32.36       28.97      3.21 o
 -11  -8  -8        6.86        7.57      2.54 o
 -11  -8  -6       21.62       22.39      2.78 o
 -11  -8  -5        9.55       11.80      2.81 o
 -11  -8  -4       10.47       13.37      2.42 o
 -11  -8  -3        6.88        6.78      2.54 o
 -11  -8  -2        5.78        8.51      2.47 o
 -11  -7 -18        4.81        6.47      1.98 o
 -11  -7 -17        8.78        9.16      1.94 o
 -11  -7 -16       14.66       16.10      2.11 o
 -11  -7 -15       14.43       13.53      2.29 o
 -11  -7 -13       10.42       11.38      2.92 o
 -11  -7 -10       19.38       19.88      2.44 o
 -11  -7  -2       11.65       15.75      2.38 o
 -11  -6 -19       10.33        9.91      1.97 o
 -11  -6 -18        1.68        5.08      2.16 o
 -11  -6 -17        5.36        5.98      2.11 o
 -11  -6 -14        9.68       11.92      2.48 o
 -11  -6 -12        6.48        9.22      2.49 o
 -11  -6 -10        5.95        5.78      2.59 o
 -11  -6  -2        6.34        6.19      2.93 o
 -11  -6  -1       10.34       17.61      3.14 o
 -11  -5 -21        7.70        7.22      2.15 o
 -11  -5 -20        5.05        4.49      2.10 o
 -11  -5 -19        8.13        7.67      2.12 o
 -11  -5 -16        7.55        6.24      2.35 o
 -11  -5 -12        9.75       10.37      2.85 o
 -11  -5  -8        4.38        6.19      2.54 o
 -11  -5  -6        3.72        7.08      2.92 o
 -11  -5  -4       13.20       11.53      2.43 o
 -11  -5  -3       10.39        9.51      2.45 o
 -11  -5  -1        5.02        5.78      2.51 o
 -11  -4 -19       10.57       14.22      1.94 o
 -11  -4 -17       12.48       12.50      2.13 o
 -11  -4 -14       13.67       13.40      2.46 o
 -11  -4 -12        2.27        5.28      2.63 o
 -11  -4 -11        3.89        7.29      2.50 o
 -11  -4  -7       13.19       15.42      2.41 o
 -11  -4  -3        7.58        8.45      2.43 o
 -11  -3 -23        6.82        5.99      2.07 o
 -11  -3 -22        6.34        7.24      2.03 o
 -11  -3 -16        7.44        7.93      2.10 o
 -11  -3 -14        6.15        8.60      2.51 o
 -11  -3 -13        7.22        6.50      2.58 o
 -11  -3 -12       23.98       24.52      2.45 o
 -11  -3 -11       10.16       16.77      2.43 o
 -11  -3 -10        3.36        5.74      2.57 o
 -11  -3  -6       25.85       27.22      2.44 o
 -11  -3  -5       65.13       68.36      2.89 o
 -11  -3  -3       10.60       12.55      4.06 o
 -11  -3  -2        9.65        9.47      2.43 o
 -11  -2 -23       18.51       19.68      2.22 o
 -11  -2 -22        8.44        6.39      2.24 o
 -11  -2 -21       11.85       11.62      2.12 o
 -11  -2 -20        8.09       10.26      2.12 o
 -11  -2 -19        6.86        6.87      2.30 o
 -11  -2 -16        3.06        5.39      2.00 o
 -11  -2 -15        7.55        9.81      2.34 o
 -11  -2 -13       11.39       10.41      2.47 o
 -11  -2 -11        9.80       13.19      2.81 o
 -11  -2 -10       23.49       20.85      2.43 o
 -11  -2  -9       13.79       15.93      2.80 o
 -11  -2  -8       19.00       22.18      2.43 o
 -11  -2  -6       17.23       17.84      2.41 o
 -11  -2  -5       16.14       14.39      2.43 o
 -11  -2  -4       22.14       23.42      2.97 o
 -11  -2  -3       40.64       42.70      2.44 o
 -11  -2  -1       17.40       19.53      2.73 o
 -11  -1 -23        5.80        4.86      2.12 o
 -11  -1 -22       20.73       19.87      2.56 o
 -11  -1 -19        8.24       10.85      2.39 o
 -11  -1 -18        5.97        7.20      1.97 o
 -11  -1 -17        6.91        5.75      2.02 o
 -11  -1 -16       34.33       27.67      2.07 o
 -11  -1 -15       32.58       31.46      2.35 o
 -11  -1 -12        8.70        7.95      2.51 o
 -11  -1 -10        7.74        7.15      2.55 o
 -11  -1  -8       41.22       42.46      2.82 o
 -11  -1  -3       38.48       39.72      2.42 o
 -11  -1  -2       10.40        7.37      2.92 o
 -11  -1  -1       12.24       11.95      3.74 o
 -10 -13  -8        3.93        5.08      2.47 o
 -10 -13  -6        9.95       13.10      2.31 o
 -10 -13  -4       10.50       14.09      2.31 o
 -10 -13  -2       12.58       11.74      2.33 o
 -10 -13  -1        8.37        7.00      2.98 o
 -10 -12 -14       18.17       17.40      2.44 o
 -10 -12 -13       23.23       23.67      3.00 o
 -10 -12 -12       19.67       22.88      2.64 o
 -10 -12 -11        8.13        6.46      2.81 o
 -10 -12 -10       17.19       17.68      3.03 o
 -10 -12  -9       15.74       16.77      2.49 o
 -10 -12  -8       27.43       27.23      2.35 o
 -10 -12  -7       10.44       13.48      3.53 o
 -10 -12  -6       15.10       17.65      2.31 o
 -10 -12  -5       18.88       22.32      2.32 o
 -10 -12  -4        6.94        9.78      2.34 o
 -10 -12  -1        4.88        6.58      2.39 o
 -10 -11 -18        5.15        4.55      1.93 o
 -10 -11 -17        7.98        9.12      2.58 o
 -10 -11 -16        5.17        5.64      1.86 o
 -10 -11 -15       15.40       16.29      1.78 o
 -10 -11 -13        9.59        6.27      2.26 o
 -10 -11 -12        5.32        5.84      2.47 o
 -10 -11 -11        8.12        7.07      2.82 o
 -10 -11 -10       35.50       36.95      2.70 o
 -10 -11  -8       18.22       18.02      2.32 o
 -10 -11  -7       13.36       14.23      2.89 o
 -10 -11  -5       24.43       23.96      2.31 o
 -10 -11  -4       12.60       10.09      2.85 o
 -10 -11  -3       32.71       40.45      2.84 o
 -10 -11  -2        5.77        7.48      2.36 o
 -10 -10 -16        9.15       10.39      1.79 o
 -10 -10 -14       25.46       22.64      3.90 o
 -10 -10 -13       38.25       43.32      2.40 o
 -10 -10 -12       13.64       18.54      2.43 o
 -10 -10 -11       10.46       10.43      2.35 o
 -10 -10 -10        8.41       17.19      3.03 o
 -10 -10  -8        6.94        7.34      2.75 o
 -10 -10  -7       44.69       50.95      2.93 o
 -10 -10  -6       31.71       36.46      2.32 o
 -10 -10  -5       13.89       15.88      2.30 o
 -10 -10  -3       14.30       19.74      3.99 o
 -10 -10  -1       11.40       13.49      2.81 o
 -10  -9 -23        8.36        8.22      1.91 o
 -10  -9 -22        9.22       10.26      2.00 o
 -10  -9 -21        7.83        7.85      2.17 o
 -10  -9 -20        7.05        8.83      1.84 o
 -10  -9 -18        6.58        4.68      2.16 o
 -10  -9 -17        3.70        4.57      1.91 o
 -10  -9 -16       11.84       10.07      1.81 o
 -10  -9 -15       10.62       11.79      1.78 o
 -10  -9 -13       19.33       23.85      2.13 o
 -10  -9 -12       21.78       24.20      2.66 o
 -10  -9 -11       12.41       17.26      2.60 o
 -10  -9  -9       10.77       10.64      2.32 o
 -10  -9  -7        6.49        8.49      2.34 o
 -10  -9  -6        5.01       12.00      2.63 o
 -10  -9  -5       15.12       13.98      2.27 o
 -10  -9  -4        6.59        7.49      2.33 o
 -10  -9  -3        2.31        8.16      2.87 o
 -10  -9  -1        9.12       11.07      2.28 o
 -10  -8 -25        6.81        8.09      2.08 o
 -10  -8 -24       14.61       13.46      2.20 o
 -10  -8 -23       19.17       21.32      1.88 o
 -10  -8 -22        5.47        6.46      1.92 o
 -10  -8 -20        5.65        6.59      1.89 o
 -10  -8 -19        7.74        8.49      1.98 o
 -10  -8 -17        6.08        4.45      1.92 o
 -10  -8 -16        9.12        8.41      1.96 o
 -10  -8 -15        4.61        6.85      1.81 o
 -10  -8 -14        8.28        8.26      2.65 o
 -10  -8 -13       10.98       11.89      2.14 o
 -10  -8  -9        8.55        9.74      2.33 o
 -10  -8  -7        7.71        8.00      2.36 o
 -10  -8  -6       25.86       30.36      2.29 o
 -10  -8  -5       18.13       19.45      2.28 o
 -10  -8  -4       18.56       18.32      2.59 o
 -10  -8  -3       15.56       17.72      2.24 o
 -10  -7 -26        6.06        9.15      2.19 o
 -10  -7 -25        6.37        5.46      2.31 o
 -10  -7 -24        7.61        9.47      2.26 o
 -10  -7 -23       16.77       18.18      2.00 o
 -10  -7 -21        5.29        8.81      2.19 o
 -10  -7 -20       30.46       32.84      3.32 o
 -10  -7 -19        5.46        5.97      2.03 o
 -10  -7 -18        8.74        7.27      1.99 o
 -10  -7 -17        7.54       10.55      1.80 o
 -10  -7 -15        6.52        4.97      2.10 o
 -10  -7 -13        9.18       13.07      2.70 o
 -10  -7 -12        6.69        5.67      2.25 o
 -10  -7  -7        3.48        5.33      2.43 o
 -10  -7  -6        7.36        5.89      2.41 o
 -10  -7  -5        9.56       11.26      2.30 o
 -10  -7  -4       12.71       14.81      3.80 o
 -10  -7  -2        9.33       11.63      2.62 o
 -10  -7  -1       12.41       12.44      2.26 o
 -10  -6 -26        9.28        7.41      1.96 o
 -10  -6 -25        5.05        6.37      2.26 o
 -10  -6 -24       12.45       12.47      2.04 o
 -10  -6 -23        7.76        5.74      1.95 o
 -10  -6 -22        4.74        5.88      1.93 o
 -10  -6 -20        6.73        8.44      2.08 o
 -10  -6 -19       10.60       13.85      1.83 o
 -10  -6 -18       13.75       13.88      2.07 o
 -10  -6 -17        5.23        5.55      2.02 o
 -10  -6 -16        4.60        4.94      2.04 o
 -10  -6 -15       20.42       22.03      1.79 o
 -10  -6 -14        2.60        4.91      2.32 o
 -10  -6 -13        6.11        5.79      2.24 o
 -10  -6 -11       24.30       25.31      2.65 o
 -10  -6 -10        8.97       12.34      3.10 o
 -10  -6  -9        6.58        6.67      2.36 o
 -10  -6  -8        5.71        8.03      2.34 o
 -10  -6  -5       23.64       23.26      2.32 o
 -10  -6  -4        8.18        9.00      2.62 o
 -10  -6  -2       17.60       21.47      2.69 o
 -10  -5 -28        6.90        8.56      2.06 o
 -10  -5 -24        3.25        6.36      2.13 o
 -10  -5 -23        6.99        7.08      1.92 o
 -10  -5 -16        9.85        7.10      2.00 o
 -10  -5 -15       13.59       13.75      1.79 o
 -10  -5 -13       36.00       37.82      2.33 o
 -10  -5 -10       17.02       17.33      2.28 o
 -10  -5  -9       22.78       23.13      2.29 o
 -10  -5  -8       12.77       14.62      2.59 o
 -10  -5  -7       13.79       15.33      2.26 o
 -10  -5  -6       13.82       15.83      2.78 o
 -10  -5  -5       27.56       22.93      2.27 o
 -10  -5  -4        8.67        8.87      2.29 o
 -10  -5  -3        7.25        6.61      2.34 o
 -10  -5  -2       11.93       11.96      2.25 o
 -10  -4 -27        6.21        6.61      1.97 o
 -10  -4 -25       34.77       37.21      2.24 o
 -10  -4 -24       10.03        8.93      1.91 o
 -10  -4 -22        3.22        5.53      1.95 o
 -10  -4 -20       14.31       12.45      1.98 o
 -10  -4 -19       16.10       17.75      1.83 o
 -10  -4 -18       13.19       12.32      2.10 o
 -10  -4 -15        7.58        7.69      1.83 o
 -10  -4 -14       22.29       21.64      2.77 o
 -10  -4 -13       18.05       16.90      2.31 o
 -10  -4 -12       22.25       19.67      2.29 o
 -10  -4 -11        4.50        9.80      2.30 o
 -10  -4 -10       10.03       13.79      2.27 o
 -10  -4  -7       25.24       26.05      2.38 o
 -10  -4  -6       19.65       20.26      2.26 o
 -10  -4  -5       14.37       13.44      3.42 o
 -10  -4  -4       20.75       23.19      2.24 o
 -10  -4  -2       22.22       22.00      2.24 o
 -10  -4  -1        7.63        7.02      2.33 o
 -10  -3 -30        9.11       11.09      2.44 o
 -10  -3 -29       26.23       26.11      2.34 o
 -10  -3 -28        9.63       12.43      2.51 o
 -10  -3 -27       28.52       24.96      2.09 o
 -10  -3 -23       25.11       21.71      1.98 o
 -10  -3 -18        9.75        9.25      1.85 o
 -10  -3 -17       31.97       33.95      1.96 o
 -10  -3 -16       19.15       21.34      1.91 o
 -10  -3 -15        7.64        8.06      1.81 o
 -10  -3 -12       11.22       13.35      2.29 o
 -10  -3 -11       13.06       14.72      2.61 o
 -10  -3 -10       28.18       29.78      2.29 o
 -10  -3  -7       15.96       14.29      2.46 o
 -10  -3  -5       12.73       17.11      2.23 o
 -10  -3  -3        5.46        8.28      2.28 o
 -10  -3  -2       16.02       15.25      2.23 o
 -10  -2 -29       32.53       34.33      2.34 o
 -10  -2 -25        9.17        5.67      2.16 o
 -10  -2 -24       18.37       18.93      2.03 o
 -10  -2 -23       10.11       11.39      1.89 o
 -10  -2 -22        4.68        4.73      1.99 o
 -10  -2 -21        9.76        7.49      1.90 o
 -10  -2 -18        7.72        7.26      1.88 o
 -10  -2 -17       19.13       20.11      2.65 o
 -10  -2 -16       35.61       34.65      1.97 o
 -10  -2 -15        7.99        8.18      1.97 o
 -10  -2 -14       28.62       27.72      2.85 o
 -10  -2 -13       55.49       57.47      2.38 o
 -10  -2 -11       10.89       11.68      2.28 o
 -10  -2 -10        7.34        5.56      2.43 o
 -10  -2  -9       41.42       44.79      2.32 o
 -10  -2  -8       28.99       31.97      2.71 o
 -10  -2  -7       11.36       12.62      2.28 o
 -10  -2  -6       26.53       29.37      2.53 o
 -10  -2  -5       13.04        8.97      2.72 o
 -10  -2  -4       14.04       15.38      2.24 o
 -10  -2  -3       15.02       15.34      2.22 o
 -10  -2  -2       33.29       34.72      2.59 o
 -10  -2  -1       12.71       12.39      2.24 o
 -10  -1 -27       14.36       17.91      1.93 o
 -10  -1 -25        7.75        6.78      1.96 o
 -10  -1 -24       24.55       23.87      2.15 o
 -10  -1 -22       32.87       30.67      2.05 o
 -10  -1 -21       28.81       29.61      1.90 o
 -10  -1 -20       23.44       22.34      2.07 o
 -10  -1 -19       19.57       20.31      1.85 o
 -10  -1 -18       16.54       16.41      1.82 o
 -10  -1 -17        9.86        7.54      1.99 o
 -10  -1 -16        5.64        5.82      2.31 o
 -10  -1 -15        9.81       11.14      2.15 o
 -10  -1 -14       23.89       21.51      2.94 o
 -10  -1 -13       15.69       11.62      2.32 o
 -10  -1 -12        5.00        6.54      2.39 o
 -10  -1 -11       25.91       32.75      3.18 o
 -10  -1  -9       71.72       66.93      2.76 o
 -10  -1  -8        9.93       10.26      2.31 o
 -10  -1  -7       24.20       26.69      2.28 o
 -10  -1  -6       31.70       31.37      2.28 o
 -10  -1  -5        4.01        6.38      2.39 o
 -10  -1  -4       10.04        9.38      2.64 o
 -10  -1  -2       93.26       90.22      2.44 o
  -9 -15 -11        7.51        7.85      2.05 o
  -9 -15 -10        8.73        9.49      2.54 o
  -9 -15  -7       12.39       16.73      2.17 o
  -9 -15  -6        3.77        6.28      2.25 o
  -9 -15  -5       11.40       12.65      2.53 o
  -9 -14 -17        5.29        5.20      1.93 o
  -9 -14 -15        9.17       10.30      1.66 o
  -9 -14 -14        6.69        7.05      1.78 o
  -9 -14 -12       16.70       17.33      2.01 o
  -9 -14 -11       41.42       39.14      2.56 o
  -9 -14 -10        9.95        6.74      2.07 o
  -9 -14  -9       37.38       43.09      3.24 o
  -9 -14  -7       20.73       22.83      2.18 o
  -9 -14  -6       15.92       19.71      2.16 o
  -9 -14  -4        5.84        8.06      2.47 o
  -9 -14  -2        7.62        7.60      2.97 o
  -9 -13 -16       10.42       14.52      1.76 o
  -9 -13 -15       11.58       11.61      1.77 o
  -9 -13 -14       24.76       23.06      1.80 o
  -9 -13 -12       24.31       20.39      2.22 o
  -9 -13 -10       24.85       25.64      2.02 o
  -9 -13  -9        6.38        6.40      2.13 o
  -9 -13  -8       11.67       13.13      2.16 o
  -9 -13  -7        2.77        4.69      2.34 o
  -9 -13  -6       64.69       71.12      3.59 o
  -9 -13  -5       19.82       20.48      2.52 o
  -9 -13  -4       17.25       19.39      2.43 o
  -9 -13  -3       14.61       18.56      2.14 o
  -9 -13  -1        5.02        6.11      2.24 o
  -9 -12 -22        9.20       10.07      1.96 o
  -9 -12 -21        2.87        4.95      1.90 o
  -9 -12 -16        8.47        8.04      1.70 o
  -9 -12 -15       15.41       15.54      3.46 o
  -9 -12 -13       13.94       10.98      1.77 o
  -9 -12 -12       11.61       13.14      2.55 o
  -9 -12 -11       17.45       17.98      2.76 o
  -9 -12 -10        3.87        6.13      2.04 o
  -9 -12  -8       11.62        8.57      2.79 o
  -9 -12  -7        8.31        7.57      2.19 o
  -9 -12  -5       13.80       20.11      2.15 o
  -9 -12  -2       16.14       22.54      3.22 o
  -9 -11 -24       12.05       11.31      2.30 o
  -9 -11 -23        7.59       10.69      2.20 o
  -9 -11 -22        5.18        7.97      2.03 o
  -9 -11 -20        7.61        9.62      2.02 o
  -9 -11 -19        5.76        5.80      1.66 o
  -9 -11 -18       16.50       17.70      1.69 o
  -9 -11 -14       27.45       26.62      2.56 o
  -9 -11 -13       17.74       14.75      1.78 o
  -9 -11 -12       19.89       21.11      1.76 o
  -9 -11 -11        5.21        6.71      2.51 o
  -9 -11 -10       10.67       10.70      2.17 o
  -9 -11  -9       12.48       11.15      2.48 o
  -9 -11  -8        4.48       10.70      3.14 o
  -9 -11  -5        9.89       11.70      2.13 o
  -9 -11  -4        6.28        8.87      2.40 o
  -9 -11  -2       15.15       17.68      2.10 o
  -9 -11  -1       13.63       17.92      2.10 o
  -9 -10 -26       15.74       15.58      1.89 o
  -9 -10 -25       10.07       12.34      2.42 o
  -9 -10 -24       14.81       11.78      1.87 o
  -9 -10 -23        5.55        6.36      1.91 o
  -9 -10 -22        6.16        5.20      2.09 o
  -9 -10 -21       22.98       24.58      1.74 o
  -9 -10 -17       19.26       22.74      2.28 o
  -9 -10 -16       10.95        9.46      1.79 o
  -9 -10 -15       23.14       23.98      2.05 o
  -9 -10 -14        3.97        4.70      1.85 o
  -9 -10 -13        8.96        8.74      1.66 o
  -9 -10 -11        2.53        6.20      2.03 o
  -9 -10  -9       11.88       13.23      2.58 o
  -9 -10  -7       25.33       26.07      2.44 o
  -9 -10  -6        4.30        5.18      2.37 o
  -9 -10  -5       36.83       41.29      2.42 o
  -9 -10  -4       27.86       26.58      2.14 o
  -9 -10  -3       26.92       30.84      2.47 o
  -9 -10  -1        5.94        7.81      2.59 o
  -9  -9 -28       13.55       16.96      2.12 o
  -9  -9 -27        2.96        8.03      2.28 o
  -9  -9 -26       16.44       14.44      2.13 o
  -9  -9 -25       12.48       11.44      1.88 o
  -9  -9 -22       12.19       10.32      1.77 o
  -9  -9 -19       46.13       48.77      2.64 o
  -9  -9 -17       12.23       15.09      1.68 o
  -9  -9 -16       41.93       38.85      2.01 o
  -9  -9 -15        6.16        7.55      1.68 o
  -9  -9 -14        6.19        7.65      1.67 o
  -9  -9 -13       17.53       21.76      1.99 o
  -9  -9 -12       11.20       13.67      1.97 o
  -9  -9 -10        7.60        9.95      2.19 o
  -9  -9  -9       16.01       17.99      2.12 o
  -9  -9  -7       16.51       21.48      2.10 o
  -9  -9  -5       11.85       14.64      2.43 o
  -9  -9  -4       10.80       11.90      2.11 o
  -9  -9  -2       29.00       30.18      2.12 o
  -9  -9  -1       12.00       13.97      2.09 o
  -9  -8 -30       16.21       18.05      2.51 o
  -9  -8 -29        4.92        4.98      2.29 o
  -9  -8 -27       13.53       13.53      2.38 o
  -9  -8 -25       11.13       14.70      2.54 o
  -9  -8 -24        9.83        8.95      2.45 o
  -9  -8 -22        6.84        6.17      1.92 o
  -9  -8 -21       16.58       12.61      1.75 o
  -9  -8 -20       14.51       14.39      1.73 o
  -9  -8 -18       12.39       11.19      1.81 o
  -9  -8 -16        3.42        3.82      1.80 o
  -9  -8 -15        6.07        5.88      1.72 o
  -9  -8 -13       13.40       13.17      2.00 o
  -9  -8 -12       74.93       76.48      2.65 o
  -9  -8 -11       46.17       51.29      3.83 o
  -9  -8  -9        7.52        7.71      2.18 o
  -9  -8  -8       29.29       28.47      2.44 o
  -9  -8  -7       71.78       79.64      2.60 o
  -9  -8  -6       10.52        7.65      2.27 o
  -9  -8  -5       19.51       19.73      2.38 o
  -9  -8  -4       21.61       21.33      2.11 o
  -9  -8  -3        7.29        6.02      2.53 o
  -9  -8  -2       29.82       32.79      2.43 o
  -9  -7 -32        8.23        9.47      2.04 o
  -9  -7 -31        8.82       10.88      2.19 o
  -9  -7 -30        2.56        6.97      2.24 o
  -9  -7 -29        9.73        5.79      2.41 o
  -9  -7 -28        4.26        7.38      2.12 o
  -9  -7 -27       13.44       13.88      1.91 o
  -9  -7 -25       16.23       15.96      2.05 o
  -9  -7 -24       29.03       29.81      1.78 o
  -9  -7 -23       12.04       10.84      1.95 o
  -9  -7 -21        7.10        6.49      2.40 o
  -9  -7 -20        1.95        4.95      2.06 o
  -9  -7 -19       14.88       15.87      1.90 o
  -9  -7 -17        7.21        7.74      1.71 o
  -9  -7 -15       16.35       18.33      1.78 o
  -9  -7 -14       16.99       18.38      1.64 o
  -9  -7 -13       19.90       20.07      1.98 o
  -9  -7 -12       19.76       21.19      1.97 o
  -9  -7 -11       16.40       17.22      3.28 o
  -9  -7 -10        7.65        7.83      2.19 o
  -9  -7  -8       25.45       27.35      2.15 o
  -9  -7  -7       13.79       17.19      2.43 o
  -9  -7  -6       92.87       89.91      2.30 o
  -9  -7  -5       23.35       20.81      2.12 o
  -9  -7  -4       16.84       14.68      2.56 o
  -9  -7  -3       53.35       54.20      3.57 o
  -9  -7  -2       27.47       27.66      2.58 o
  -9  -7  -1       42.11       45.36      3.45 o
  -9  -6 -33        8.95        8.12      2.18 o
  -9  -6 -32       13.42       13.16      2.03 o
  -9  -6 -31        9.71        8.01      2.51 o
  -9  -6 -30       10.92       10.99      2.30 o
  -9  -6 -29        3.55        5.44      2.43 o
  -9  -6 -28       15.32       13.85      2.26 o
  -9  -6 -27       42.30       42.01      2.09 o
  -9  -6 -26       20.06       20.28      1.90 o
  -9  -6 -25        6.32        3.97      1.96 o
  -9  -6 -24       37.72       41.69      1.82 o
  -9  -6 -23       14.56       13.87      1.77 o
  -9  -6 -21       20.97       22.69      2.05 o
  -9  -6 -20        9.76       11.19      1.73 o
  -9  -6 -19        6.63        6.21      1.78 o
  -9  -6 -18       11.75       11.64      1.84 o
  -9  -6 -17       32.05       30.01      1.71 o
  -9  -6 -15        6.53        4.92      1.79 o
  -9  -6 -14       46.32       49.13      2.51 o
  -9  -6 -13        7.40        7.38      2.04 o
  -9  -6 -12       56.56       52.73      2.46 o
  -9  -6 -11       13.00       10.64      2.14 o
  -9  -6 -10       10.62       12.28      2.12 o
  -9  -6  -9       32.79       32.82      2.16 o
  -9  -6  -8      110.35      110.96      2.39 o
  -9  -6  -6       65.02       64.97      2.67 o
  -9  -6  -3        6.68        7.50      2.19 o
  -9  -6  -2        8.10       11.09      2.10 o
  -9  -6  -1       65.14       65.07      2.19 o
  -9  -5 -34       18.40       16.90      2.02 o
  -9  -5 -33        6.93        6.32      2.01 o
  -9  -5 -32        3.95        5.37      2.33 o
  -9  -5 -30       18.10       19.58      2.27 o
  -9  -5 -29       24.15       24.75      3.82 o
  -9  -5 -27        4.59        4.86      2.03 o
  -9  -5 -26       25.10       24.84      1.79 o
  -9  -5 -25       11.06       12.70      1.80 o
  -9  -5 -23       17.91       15.78      1.77 o
  -9  -5 -22        7.83        5.98      1.81 o
  -9  -5 -21       11.11       11.52      1.74 o
  -9  -5 -20        9.15       11.85      2.29 o
  -9  -5 -19        6.85        6.02      1.91 o
  -9  -5 -18        6.75        8.16      1.95 o
  -9  -5 -17        4.72        7.47      1.81 o
  -9  -5 -15       27.85       27.04      1.69 o
  -9  -5 -14       11.74        9.05      1.79 o
  -9  -5 -11       10.07       10.76      2.12 o
  -9  -5 -10       19.47       20.04      3.19 o
  -9  -5  -9        8.56        9.43      2.17 o
  -9  -5  -8       53.33       50.93      2.58 o
  -9  -5  -7        8.57        9.08      2.66 o
  -9  -5  -6        2.81        5.90      2.18 o
  -9  -5  -4        5.03        5.96      2.17 o
  -9  -5  -2       24.56       23.67      2.06 o
  -9  -4 -33       38.87       37.82      2.58 o
  -9  -4 -32        7.90        9.76      2.22 o
  -9  -4 -31       17.09       15.73      2.30 o
  -9  -4 -30       22.61       23.60      2.27 o
  -9  -4 -27       13.52       14.25      1.92 o
  -9  -4 -25       25.80       24.42      1.83 o
  -9  -4 -22       22.97       25.05      1.83 o
  -9  -4 -21       42.97       42.96      2.40 o
  -9  -4 -20       42.96       40.06      1.91 o
  -9  -4 -19       12.81       12.31      1.89 o
  -9  -4 -18       13.80       13.31      1.72 o
  -9  -4 -17       20.24       17.83      2.73 o
  -9  -4 -16       37.33       35.99      1.72 o
  -9  -4 -15       37.08       35.38      1.71 o
  -9  -4 -14       17.37       17.38      1.79 o
  -9  -4 -13       64.70       63.31      2.66 o
  -9  -4 -12       12.33       15.12      2.14 o
  -9  -4 -11        8.10        5.53      2.26 o
  -9  -4 -10       57.80       58.93      2.65 o
  -9  -4  -9       24.13       27.27      2.13 o
  -9  -4  -8       71.07       71.13      2.56 o
  -9  -4  -7       16.15       14.58      2.11 o
  -9  -4  -6        8.38        9.46      2.13 o
  -9  -4  -5       56.40       55.74      2.50 o
  -9  -4  -4       22.73       25.57      2.11 o
  -9  -4  -3       28.94       26.41      2.39 o
  -9  -4  -2       71.77       71.39      2.20 o
  -9  -4  -1       57.55       60.01      2.16 o
  -9  -3 -35       36.29       35.91      2.18 o
  -9  -3 -34        7.12        6.45      2.17 o
  -9  -3 -33        4.49        6.12      2.15 o
  -9  -3 -30        2.46        5.67      2.39 o
  -9  -3 -28        4.80        5.46      2.03 o
  -9  -3 -27        6.65        6.54      1.99 o
  -9  -3 -26        5.24        5.26      2.03 o
  -9  -3 -25        7.11        9.87      1.85 o
  -9  -3 -24        5.45        3.91      1.83 o
  -9  -3 -23       42.58       38.37      1.85 o
  -9  -3 -22       13.84       16.78      1.76 o
  -9  -3 -21       93.32       86.49      2.11 o
  -9  -3 -20       32.57       29.41      1.75 o
  -9  -3 -19        6.23        7.13      1.76 o
  -9  -3 -18       25.17       24.92      2.04 o
  -9  -3 -17       34.54       36.19      2.11 o
  -9  -3 -16       22.44       25.38      1.82 o
  -9  -3 -15       80.57       76.90      2.26 o
  -9  -3 -14       24.52       24.90      1.78 o
  -9  -3 -13       26.44       30.12      3.24 o
  -9  -3 -12       41.27       42.12      2.18 o
  -9  -3 -11       25.66       27.46      2.35 o
  -9  -3 -10       90.02       87.28      2.28 o
  -9  -3  -9       12.94       17.88      2.42 o
  -9  -3  -8       21.59       23.52      2.10 o
  -9  -3  -7        7.64        6.26      2.20 o
  -9  -3  -6       76.07       75.37      2.59 o
  -9  -3  -5       35.56       38.42      2.12 o
  -9  -3  -4       28.63       26.36      2.39 o
  -9  -3  -3       48.59       47.51      2.16 o
  -9  -3  -2       14.00       11.32      2.45 o
  -9  -3  -1       19.84       21.58      2.07 o
  -9  -2 -32       10.19        7.74      3.11 o
  -9  -2 -30       35.84       39.61      2.62 o
  -9  -2 -28        7.78        6.17      2.33 o
  -9  -2 -26        7.09        6.31      1.89 o
  -9  -2 -25        7.15        6.39      1.75 o
  -9  -2 -24        7.10        6.96      2.09 o
  -9  -2 -23       23.61       28.47      1.85 o
  -9  -2 -22       17.98       16.88      1.86 o
  -9  -2 -21        8.28       10.71      1.91 o
  -9  -2 -20       25.30       22.81      1.88 o
  -9  -2 -19        3.61        4.92      1.98 o
  -9  -2 -18       17.64       20.70      1.71 o
  -9  -2 -17       38.69       41.07      1.81 o
  -9  -2 -15       19.85       21.72      1.68 o
  -9  -2 -14       35.26       34.37      1.69 o
  -9  -2 -13       14.20       14.38      1.77 o
  -9  -2 -12       37.00       37.21      2.14 o
  -9  -2 -11       36.38       35.73      2.14 o
  -9  -2  -9       24.23       27.16      2.82 o
  -9  -2  -8       25.09       26.30      2.94 o
  -9  -2  -7        5.63        6.80      2.15 o
  -9  -2  -5       87.82       88.93      3.20 o
  -9  -2  -4       42.69       42.56      2.48 o
  -9  -2  -3       12.70       10.31      2.16 o
  -9  -2  -2       19.87       20.21      2.07 o
  -9  -2  -1        8.70        7.49      3.43 o
  -9  -1 -35        2.31        5.67      2.20 o
  -9  -1 -33        8.11       11.64      2.06 o
  -9  -1 -32       24.91       26.58      2.53 o
  -9  -1 -30       24.06       26.38      2.25 o
  -9  -1 -27       12.28       10.48      1.87 o
  -9  -1 -26       86.02       83.31      2.89 o
  -9  -1 -25        5.10        5.61      1.76 o
  -9  -1 -24        8.73       10.49      1.84 o
  -9  -1 -23       15.93       16.40      1.67 o
  -9  -1 -22       42.25       38.62      1.78 o
  -9  -1 -21        8.62        7.88      1.77 o
  -9  -1 -20       18.58       24.58      1.72 o
  -9  -1 -19        6.06        7.08      1.85 o
  -9  -1 -18       16.29       17.78      1.85 o
  -9  -1 -16       16.69       17.29      1.69 o
  -9  -1 -15       37.95       37.35      1.69 o
  -9  -1 -13       25.00       26.79      1.97 o
  -9  -1 -12       34.57       28.29      3.14 o
  -9  -1 -11        4.64        6.72      2.18 o
  -9  -1 -10        7.77        8.28      2.23 o
  -9  -1  -9       15.97       14.87      3.47 o
  -9  -1  -8       15.71       16.22      2.47 o
  -9  -1  -7       42.37       39.32      2.13 o
  -9  -1  -6       31.45       28.84      2.10 o
  -9  -1  -4       49.83       52.01      2.40 o
  -9  -1  -3       64.87       64.24      2.34 o
  -9  -1  -2       11.49       12.42      2.42 o
  -9  -1  -1       31.37       31.88      2.08 o
  -8 -17 -11        7.24        5.80      2.00 o
  -8 -17 -10        4.82        7.72      2.45 o
  -8 -17  -8        8.74        8.00      2.29 o
  -8 -17  -6       12.64       16.03      2.03 o
  -8 -17  -5        9.90       10.38      2.05 o
  -8 -17  -4        8.20       11.20      2.04 o
  -8 -17  -2        7.88        9.95      4.29 o
  -8 -17  -1        8.57       11.89      2.03 o
  -8 -16 -17        5.73        7.22      1.85 o
  -8 -16 -16        7.22        6.16      1.89 o
  -8 -16 -15       11.65       13.91      2.13 o
  -8 -16 -14        5.46        7.75      1.83 o
  -8 -16 -13       10.89       10.28      1.82 o
  -8 -16 -12       28.19       25.36      3.69 o
  -8 -16 -11        4.43        4.93      1.94 o
  -8 -16 -10       39.47       39.76      5.59 o
  -8 -16  -9       13.08       14.21      2.03 o
  -8 -16  -8       47.21       60.26      2.20 o
  -8 -16  -7        7.25        7.05      1.87 o
  -8 -16  -6       13.48       14.14      2.03 o
  -8 -16  -5       25.06       28.88      4.95 o
  -8 -16  -4        3.77        5.28      2.12 o
  -8 -16  -3       13.84       14.53      2.01 o
  -8 -16  -2        8.12       11.49      1.99 o
  -8 -15 -19        8.37        9.16      1.90 o
  -8 -15 -17        5.53        4.73      2.33 o
  -8 -15 -15       32.74       30.87      2.48 o
  -8 -15 -13       19.64       21.56      2.72 o
  -8 -15 -12       13.86       12.29      1.80 o
  -8 -15 -11       33.48       37.41      2.05 o
  -8 -15  -8        5.42        6.67      2.80 o
  -8 -15  -7       36.07       42.95      3.00 o
  -8 -15  -6        9.37       14.53      1.99 o
  -8 -15  -5       19.00       20.18      2.00 o
  -8 -15  -4        6.94        7.49      2.05 o
  -8 -15  -3       18.01       24.41      2.00 o
  -8 -15  -2       11.93       13.04      3.96 o
  -8 -15  -1       15.06       16.48      1.99 o
  -8 -14 -23       12.34       14.85      2.09 o
  -8 -14 -21        8.22        8.16      1.65 o
  -8 -14 -17        9.68        9.34      1.75 o
  -8 -14 -15       14.40       13.19      1.59 o
  -8 -14 -14       26.52       24.17      1.63 o
  -8 -14 -13       11.25       10.45      1.70 o
  -8 -14 -12       24.43       23.65      2.21 o
  -8 -14 -10       13.30       11.87      2.03 o
  -8 -14  -6       22.50       28.61      4.47 o
  -8 -14  -4        8.03        8.77      2.58 o
  -8 -14  -1        4.50        6.99      2.02 o
  -8 -13 -27        7.61        6.77      1.77 o
  -8 -13 -26       11.34       14.37      2.18 o
  -8 -13 -25       11.85       13.35      2.11 o
  -8 -13 -24       12.80       14.68      2.48 o
  -8 -13 -21        6.44        6.07      2.39 o
  -8 -13 -19       21.52       25.32      2.20 o
  -8 -13 -17       19.29       19.24      2.82 o
  -8 -13 -16        6.90        7.43      2.45 o
  -8 -13 -15        4.84        3.95      1.62 o
  -8 -13 -14        6.13        6.19      1.64 o
  -8 -13 -12        6.52        6.85      1.62 o
  -8 -13 -11       28.98       35.79      2.62 o
  -8 -13  -9        5.60        6.46      2.04 o
  -8 -13  -8       16.48       17.96      1.97 o
  -8 -13  -4       21.22       26.63      1.98 o
  -8 -13  -1       11.46       12.04      1.95 o
  -8 -12 -29       16.86       17.06      1.92 o
  -8 -12 -28        5.53        5.49      1.74 o
  -8 -12 -27        8.86        8.39      2.31 o
  -8 -12 -26        7.22        6.08      2.07 o
  -8 -12 -25       15.58       18.51      2.25 o
  -8 -12 -23       20.81       21.32      2.35 o
  -8 -12 -22       15.54       17.72      1.75 o
  -8 -12 -21        5.97        6.83      1.71 o
  -8 -12 -20       12.55       14.86      1.65 o
  -8 -12 -19        4.53        4.81      2.12 o
  -8 -12 -18       30.16       30.90      2.28 o
  -8 -12 -16       11.26       10.59      1.54 o
  -8 -12 -13        7.67        6.05      1.75 o
  -8 -12 -11        6.37        4.50      2.14 o
  -8 -12 -10       17.45       18.84      2.54 o
  -8 -12  -9        8.58        9.66      1.92 o
  -8 -12  -8        9.96       11.38      2.31 o
  -8 -12  -7        3.12        5.06      2.05 o
  -8 -12  -6       15.90       18.92      2.99 o
  -8 -12  -5       16.42       23.45      3.26 o
  -8 -12  -4       29.14       30.81      2.00 o
  -8 -12  -2       39.25       45.46      2.65 o
  -8 -12  -1        5.37        6.35      2.37 o
  -8 -11 -31        5.11        7.23      1.77 o
  -8 -11 -30        6.99       10.65      1.92 o
  -8 -11 -28       16.72       15.38      1.81 o
  -8 -11 -27       22.99       22.80      3.85 o
  -8 -11 -26        2.88        7.38      2.01 o
  -8 -11 -25        1.66        4.35      2.11 o
  -8 -11 -24       10.49        9.33      1.65 o
  -8 -11 -22       10.43       10.81      2.23 o
  -8 -11 -20       10.43       12.34      1.81 o
  -8 -11 -19        3.88        3.68      1.79 o
  -8 -11 -18       11.69       12.74      1.56 o
  -8 -11 -16        9.14       10.92      1.54 o
  -8 -11 -15       29.25       32.40      2.70 o
  -8 -11 -14       21.66       16.18      1.95 o
  -8 -11 -13       18.24       16.75      1.53 o
  -8 -11 -12        7.34        8.49      1.50 o
  -8 -11 -10        2.88        5.10      1.87 o
  -8 -11  -9       13.07       14.59      1.95 o
  -8 -11  -7        8.60       11.39      1.94 o
  -8 -11  -5       11.89       14.11      1.93 o
  -8 -11  -4       12.30       13.96      2.24 o
  -8 -11  -3       19.61       21.07      2.39 o
  -8 -11  -1        8.31       12.11      2.62 o
  -8 -10 -31        6.66        8.03      1.88 o
  -8 -10 -30        7.29        6.82      1.79 o
  -8 -10 -28        3.58        5.51      2.49 o
  -8 -10 -26        4.99        7.62      2.21 o
  -8 -10 -25        8.46        9.39      1.66 o
  -8 -10 -24        7.07        7.78      1.72 o
  -8 -10 -22       16.06       17.64      2.28 o
  -8 -10 -21        2.92        5.12      1.74 o
  -8 -10 -20       12.81       13.19      1.66 o
  -8 -10 -19        7.84        7.94      1.60 o
  -8 -10 -18        2.69        6.16      1.69 o
  -8 -10 -15        7.75        7.27      2.06 o
  -8 -10 -14       13.96       14.21      1.52 o
  -8 -10 -13       17.86       19.35      1.50 o
  -8 -10 -11       30.68       34.26      2.71 o
  -8 -10 -10       16.25       17.48      1.94 o
  -8 -10  -9       17.22       18.91      1.97 o
  -8 -10  -8       18.81       19.50      1.95 o
  -8 -10  -6        6.60        8.40      2.46 o
  -8 -10  -5       37.28       38.84      1.98 o
  -8 -10  -4       11.75       14.27      1.93 o
  -8 -10  -3       15.84       17.53      2.49 o
  -8 -10  -1        9.11       10.73      3.16 o
  -8  -9 -34       11.91       13.34      1.98 o
  -8  -9 -33        5.28        6.08      2.11 o
  -8  -9 -28        4.65        8.47      2.06 o
  -8  -9 -27        8.27       10.45      2.01 o
  -8  -9 -25       20.89       22.21      1.87 o
  -8  -9 -24        8.09        9.66      2.37 o
  -8  -9 -23       34.15       34.47      2.07 o
  -8  -9 -22       11.00       11.22      1.70 o
  -8  -9 -21        3.91        3.81      1.73 o
  -8  -9 -20       46.53       44.64      2.66 o
  -8  -9 -19       23.95       25.33      1.59 o
  -8  -9 -18       30.07       27.44      1.69 o
  -8  -9 -17        5.69        6.51      1.67 o
  -8  -9 -16        4.92        4.63      1.62 o
  -8  -9 -15        9.97       10.32      1.53 o
  -8  -9 -12       12.07       12.68      1.60 o
  -8  -9 -11        6.07        6.55      1.85 o
  -8  -9 -10       18.72       19.36      1.82 o
  -8  -9  -9       35.57       35.33      2.66 o
  -8  -9  -8       25.85       27.55      1.96 o
  -8  -9  -7       76.50       81.45      2.45 o
  -8  -9  -5       46.54       50.71      2.70 o
  -8  -9  -4       10.73       12.81      2.23 o
  -8  -9  -3        5.32        6.17      2.00 o
  -8  -9  -2       53.44       59.17      4.12 o
  -8  -9  -1       81.93       90.28      2.15 o
  -8  -8 -33        9.37        8.72      2.43 o
  -8  -8 -32       39.05       41.17      2.06 o
  -8  -8 -31        7.97        7.00      1.84 o
  -8  -8 -30        9.49        8.44      1.99 o
  -8  -8 -29        9.16        9.12      2.08 o
  -8  -8 -28       30.09       32.75      3.03 o
  -8  -8 -27       28.41       24.40      2.23 o
  -8  -8 -26        5.88        9.13      1.78 o
  -8  -8 -25       29.91       30.22      1.82 o
  -8  -8 -23        5.23        8.22      2.04 o
  -8  -8 -21       10.83       12.50      1.59 o
  -8  -8 -18        5.81        4.80      1.73 o
  -8  -8 -17       22.77       23.93      1.57 o
  -8  -8 -16       21.98       20.11      1.65 o
  -8  -8 -15       11.23       12.36      1.54 o
  -8  -8 -14       64.54       62.17      1.89 o
  -8  -8 -13       72.67       72.13      1.75 o
  -8  -8 -12       13.30       12.37      1.93 o
  -8  -8 -11       14.82       16.39      1.79 o
  -8  -8 -10       53.86       57.62      2.03 o
  -8  -8  -9       26.59       29.38      1.97 o
  -8  -8  -8       19.61       22.88      1.95 o
  -8  -8  -7      109.79      109.43      4.22 o
  -8  -8  -6       13.23       14.38      1.95 o
  -8  -8  -5       61.25       67.34      2.30 o
  -8  -8  -4        8.05        8.06      1.96 o
  -8  -8  -3       30.05       31.85      1.93 o
  -8  -8  -2        5.11        4.41      2.03 o
  -8  -8  -1        2.52        5.82      1.94 o
  -8  -7 -36       13.07       11.47      2.08 o
  -8  -7 -35       27.19       27.21      1.86 o
  -8  -7 -33        6.80        7.24      1.84 o
  -8  -7 -32       45.22       47.60      2.19 o
  -8  -7 -31       27.40       28.27      1.93 o
  -8  -7 -29       27.25       27.55      2.33 o
  -8  -7 -28        3.69        4.67      2.18 o
  -8  -7 -27        5.69        8.41      2.16 o
  -8  -7 -26       13.37        9.35      2.04 o
  -8  -7 -24        4.73        6.98      1.92 o
  -8  -7 -22       40.49       40.81      2.02 o
  -8  -7 -21       12.58       13.30      1.82 o
  -8  -7 -20       38.71       40.47      1.72 o
  -8  -7 -19       10.89        9.29      1.71 o
  -8  -7 -18        3.89        5.02      1.82 o
  -8  -7 -17        4.85        5.75      1.71 o
  -8  -7 -16       29.80       30.99      1.57 o
  -8  -7 -15       26.44       28.79      1.80 o
  -8  -7 -14        7.89        7.86      1.55 o
  -8  -7 -13       20.88       22.34      1.98 o
  -8  -7 -12       46.87       48.06      2.03 o
  -8  -7 -11       83.59       87.25      2.96 o
  -8  -7 -10       15.35       17.21      2.24 o
  -8  -7  -8       22.58       22.26      1.96 o
  -8  -7  -7       82.18       85.64      2.73 o
  -8  -7  -6       14.34       16.16      2.06 o
  -8  -7  -5       26.85       24.53      1.92 o
  -8  -7  -4       23.89       26.02      2.23 o
  -8  -7  -3       23.09       24.02      2.42 o
  -8  -7  -1        8.72        8.60      2.39 o
  -8  -6 -37        4.40        7.75      2.11 o
  -8  -6 -36       44.68       40.09      2.17 o
  -8  -6 -35       19.02       20.96      1.85 o
  -8  -6 -34       26.37       25.18      3.05 o
  -8  -6 -33        3.47        3.98      1.96 o
  -8  -6 -32       26.55       26.34      1.82 o
  -8  -6 -31       21.53       19.81      1.87 o
  -8  -6 -30        6.53        9.59      2.26 o
  -8  -6 -29       10.50        7.92      2.28 o
  -8  -6 -28       32.94       33.46      2.37 o
  -8  -6 -26       50.90       54.41      1.88 o
  -8  -6 -25       18.45       20.15      1.78 o
  -8  -6 -24       15.08       16.08      1.75 o
  -8  -6 -23       15.34       17.37      1.66 o
  -8  -6 -22       75.68       71.42      2.34 o
  -8  -6 -21       25.25       22.18      1.63 o
  -8  -6 -20       32.90       35.51      1.71 o
  -8  -6 -19       18.88       21.24      1.59 o
  -8  -6 -18       51.76       51.90      1.82 o
  -8  -6 -17       58.02       56.76      1.69 o
  -8  -6 -16      107.35      107.43      3.44 o
  -8  -6 -15        8.22        6.42      1.76 o
  -8  -6 -14       64.10       63.26      1.83 o
  -8  -6 -13       72.55       66.55      1.78 o
  -8  -6 -12       90.00       92.77      1.79 o
  -8  -6 -11       29.14       27.58      2.48 o
  -8  -6 -10       43.00       45.48      2.01 o
  -8  -6  -9       62.78       66.57      2.22 o
  -8  -6  -8       50.87       57.70      4.28 o
  -8  -6  -7      145.22      150.41      3.33 o
  -8  -6  -6      209.29      218.65      4.19 o
  -8  -6  -5       33.26       36.14      1.98 o
  -8  -6  -4       27.84       29.10      1.95 o
  -8  -6  -3       42.58       47.33      2.22 o
  -8  -6  -2      120.68      115.01      2.18 o
  -8  -6  -1       20.76       22.03      1.92 o
  -8  -5 -38        3.03        5.60      2.16 o
  -8  -5 -37       14.61       14.39      2.08 o
  -8  -5 -36        3.80        6.68      1.91 o
  -8  -5 -35       25.68       26.61      1.87 o
  -8  -5 -34       12.62       12.64      1.86 o
  -8  -5 -32        5.87       10.02      1.99 o
  -8  -5 -31       17.78       18.51      1.94 o
  -8  -5 -30       22.31       24.07      2.02 o
  -8  -5 -29        8.30        9.49      2.42 o
  -8  -5 -27       17.50       13.85      2.75 o
  -8  -5 -26       23.12       23.26      1.80 o
  -8  -5 -25       17.94       19.24      1.80 o
  -8  -5 -24       23.17       21.03      1.69 o
  -8  -5 -22       69.15       69.18      2.68 o
  -8  -5 -21       35.11       31.73      1.64 o
  -8  -5 -20       75.69       74.50      2.13 o
  -8  -5 -19       27.46       26.61      2.10 o
  -8  -5 -18       18.86       18.12      1.59 o
  -8  -5 -17      105.21      102.58      3.34 o
  -8  -5 -16       83.16       79.61      2.52 o
  -8  -5 -15       20.32       23.24      1.55 o
  -8  -5 -14       17.66       17.26      1.66 o
  -8  -5 -13       97.43       95.16      1.70 o
  -8  -5 -12       74.30       74.45      1.98 o
  -8  -5 -11       12.91       16.53      2.03 o
  -8  -5 -10       51.30       50.37      3.05 o
  -8  -5  -9      149.30      148.18      5.29 o
  -8  -5  -8       11.28       11.48      1.96 o
  -8  -5  -7       12.72       14.42      1.92 o
  -8  -5  -6      116.61      117.25      2.20 o
  -8  -5  -5      112.95      113.71      3.24 o
  -8  -5  -4       36.43       39.02      1.96 o
  -8  -5  -3       65.33       68.26      2.22 o
  -8  -5  -2       71.77       65.08      2.57 o
  -8  -5  -1      127.14      121.69      2.65 o
  -8  -4 -38       32.27       36.77      2.28 o
  -8  -4 -37        4.44        4.94      1.89 o
  -8  -4 -36        9.56        9.93      1.89 o
  -8  -4 -35       10.94       13.34      1.91 o
  -8  -4 -33       15.21       17.63      1.89 o
  -8  -4 -31       17.16       17.68      1.92 o
  -8  -4 -30       21.30       24.77      2.59 o
  -8  -4 -29        7.86        7.79      2.17 o
  -8  -4 -28       22.10       21.87      2.70 o
  -8  -4 -27       68.59       65.27      2.44 o
  -8  -4 -26       45.42       42.95      2.00 o
  -8  -4 -25        9.79        8.15      1.82 o
  -8  -4 -24       20.34       19.06      1.70 o
  -8  -4 -23       28.17       27.38      1.70 o
  -8  -4 -22       53.48       51.98      1.73 o
  -8  -4 -21        6.67        6.94      1.76 o
  -8  -4 -20        5.54       10.07      1.85 o
  -8  -4 -19        7.10        8.76      1.60 o
  -8  -4 -18       55.95       57.19      1.65 o
  -8  -4 -17        5.17        6.30      1.70 o
  -8  -4 -16       32.47       32.11      1.78 o
  -8  -4 -15       98.72       99.85      2.98 o
  -8  -4 -13       59.89       56.88      1.70 o
  -8  -4 -10       53.41       56.11      2.61 o
  -8  -4  -9       84.27       79.72      2.32 o
  -8  -4  -8       29.51       31.01      1.94 o
  -8  -4  -7       11.88       10.25      3.06 o
  -8  -4  -6        7.76        4.41      2.05 o
  -8  -4  -5       95.33       88.80      2.37 o
  -8  -4  -4       49.90       45.45      1.96 o
  -8  -4  -3       24.23       25.21      1.92 o
  -8  -4  -2      127.30      124.59      2.71 o
  -8  -3 -39       22.33       21.01      1.85 o
  -8  -3 -38        3.28        4.67      2.11 o
  -8  -3 -36        3.02        4.18      2.08 o
  -8  -3 -34        6.35        9.66      1.85 o
  -8  -3 -33       19.13       17.08      2.01 o
  -8  -3 -32       15.09       16.62      1.80 o
  -8  -3 -31       27.23       28.17      1.81 o
  -8  -3 -30       19.18       20.82      2.15 o
  -8  -3 -29       40.19       43.12      2.27 o
  -8  -3 -28       39.50       38.83      2.36 o
  -8  -3 -27        7.26        8.09      2.37 o
  -8  -3 -26       14.10       16.80      1.94 o
  -8  -3 -25       87.22       81.43      2.03 o
  -8  -3 -24       33.88       31.58      2.19 o
  -8  -3 -23       25.58       27.03      1.68 o
  -8  -3 -21      104.61      100.75      3.04 o
  -8  -3 -20       47.37       45.46      2.28 o
  -8  -3 -19        3.40        4.07      1.69 o
  -8  -3 -18       13.06       12.72      1.71 o
  -8  -3 -17       29.55       27.90      1.57 o
  -8  -3 -16       14.30       17.96      2.01 o
  -8  -3 -15        6.01        5.85      1.58 o
  -8  -3 -14       26.16       25.51      1.54 o
  -8  -3 -13       24.76       23.75      2.34 o
  -8  -3 -12        8.78        7.87      1.53 o
  -8  -3 -11       75.74       69.06      2.08 o
  -8  -3 -10       12.01       14.78      1.91 o
  -8  -3  -9       23.01       19.19      1.92 o
  -8  -3  -8        7.56        6.00      1.97 o
  -8  -3  -7       21.65       22.38      1.90 o
  -8  -3  -6       38.10       36.42      2.18 o
  -8  -3  -5       15.72       12.44      1.91 o
  -8  -3  -4       37.01       37.66      1.93 o
  -8  -3  -3      132.20      124.95      2.56 o
  -8  -3  -2       40.95       38.07      1.93 o
  -8  -3  -1       50.02       49.80      2.75 o
  -8  -2 -39        9.11       10.31      1.99 o
  -8  -2 -38       10.07       10.93      1.83 o
  -8  -2 -35        8.72        9.24      2.01 o
  -8  -2 -33       10.74       14.02      1.82 o
  -8  -2 -31       17.54       18.94      2.00 o
  -8  -2 -30       15.91       20.00      2.22 o
  -8  -2 -29       41.57       45.79      2.13 o
  -8  -2 -28       21.46       25.90      2.08 o
  -8  -2 -27        8.52       12.09      2.29 o
  -8  -2 -26       26.86       23.76      1.85 o
  -8  -2 -25       11.64       11.44      1.83 o
  -8  -2 -24        8.59       12.01      1.84 o
  -8  -2 -23       34.18       34.93      1.90 o
  -8  -2 -22       14.16       13.76      1.73 o
  -8  -2 -20       27.11       26.70      1.53 o
  -8  -2 -19       18.23       21.09      2.15 o
  -8  -2 -18       13.73       16.48      1.57 o
  -8  -2 -17       29.09       29.22      1.57 o
  -8  -2 -16        6.52       10.40      1.90 o
  -8  -2 -15       20.91       21.67      1.54 o
  -8  -2 -14        3.58        4.56      1.60 o
  -8  -2 -13       51.79       52.01      1.57 o
  -8  -2 -12       26.49       27.31      1.52 o
  -8  -2 -11       17.64       21.03      1.64 o
  -8  -2 -10        8.63        9.98      2.20 o
  -8  -2  -9        1.84        6.12      1.95 o
  -8  -2  -8        6.13        6.71      1.95 o
  -8  -2  -7       20.83       20.74      2.16 o
  -8  -2  -5       43.56       43.95      1.93 o
  -8  -2  -4       12.72       13.64      1.88 o
  -8  -2  -3       57.51       54.63      1.95 o
  -8  -2  -2       16.81       13.09      1.85 o
  -8  -2  -1       21.49       23.07      1.86 o
  -8  -1 -37       19.31       19.05      1.93 o
  -8  -1 -36        9.45        7.99      1.81 o
  -8  -1 -34       16.60       15.14      1.75 o
  -8  -1 -33       33.27       31.61      1.84 o
  -8  -1 -32        8.66        6.80      1.99 o
  -8  -1 -31       15.77       16.91      1.85 o
  -8  -1 -28        9.73       11.94      2.06 o
  -8  -1 -27       27.79       28.05      2.59 o
  -8  -1 -25       47.70       46.18      2.08 o
  -8  -1 -24       35.32       32.14      2.08 o
  -8  -1 -23       17.58       19.11      1.67 o
  -8  -1 -22       59.23       55.59      1.73 o
  -8  -1 -21       10.56       10.86      1.64 o
  -8  -1 -20        3.94        4.68      1.58 o
  -8  -1 -19        5.78        5.71      1.71 o
  -8  -1 -18       12.81       12.14      1.89 o
  -8  -1 -17       39.38       39.67      1.60 o
  -8  -1 -16        8.57       10.20      1.55 o
  -8  -1 -15       16.32       12.77      1.55 o
  -8  -1 -14       58.98       56.93      1.61 o
  -8  -1 -13       67.15       65.22      1.85 o
  -8  -1 -12       83.89       85.16      1.85 o
  -8  -1 -11       26.91       28.57      1.66 o
  -8  -1 -10       11.56       12.34      2.03 o
  -8  -1  -9      119.65      115.07      2.90 o
  -8  -1  -8       34.89       33.07      1.94 o
  -8  -1  -7        6.80        6.64      2.08 o
  -8  -1  -6       25.76       26.09      1.90 o
  -8  -1  -5      102.03      100.86      2.46 o
  -8  -1  -3        4.07        7.67      1.90 o
  -8  -1  -2       26.18       25.15      1.87 o
  -8  -1  -1       25.90       27.36      1.86 o
  -7 -18 -12       11.19        6.94      2.84 o
  -7 -18 -11       10.70        8.47      2.02 o
  -7 -18 -10       58.25       63.22      6.08 o
  -7 -18  -9       11.56       11.08      2.66 o
  -7 -18  -8       24.43       26.27      3.46 o
  -7 -18  -7        9.86       10.67      4.22 o
  -7 -18  -6       30.43       33.34      4.16 o
  -7 -18  -5        8.35       12.89      3.15 o
  -7 -18  -4        4.57        6.50      1.87 o
  -7 -17 -14        2.40        5.47      2.36 o
  -7 -17 -13       28.51       26.43      5.54 o
  -7 -17 -12       23.28       27.87      2.61 o
  -7 -17 -11       22.37       20.97      1.96 o
  -7 -17  -9        8.92       10.57      1.63 o
  -7 -17  -7       18.30       18.41      1.81 o
  -7 -17  -6       11.61       12.27      1.84 o
  -7 -17  -5       10.26       11.21      1.64 o
  -7 -17  -4        6.79       11.85      2.62 o
  -7 -17  -3        5.46        6.84      1.85 o
  -7 -16 -22       10.56       13.01      1.82 o
  -7 -16 -19        6.63        4.42      1.70 o
  -7 -16 -18        8.94        8.44      1.91 o
  -7 -16 -16       22.40       24.99      2.23 o
  -7 -16 -14       17.29       14.64      2.77 o
  -7 -16 -13       21.48       18.37      1.52 o
  -7 -16 -12       29.63       28.78      4.25 o
  -7 -16  -9       40.53       42.80      2.76 o
  -7 -16  -7       23.61       27.93      1.71 o
  -7 -16  -6       11.60       14.54      3.96 o
  -7 -16  -5        9.45       10.24      1.81 o
  -7 -16  -4        4.64        6.68      1.83 o
  -7 -16  -3        2.06        4.68      1.91 o
  -7 -16  -2        4.78        6.06      1.86 o
  -7 -15 -24        7.15        5.76      1.92 o
  -7 -15 -23        5.69        7.79      1.84 o
  -7 -15 -22        9.45       11.47      2.36 o
  -7 -15 -21        7.76       10.45      2.00 o
  -7 -15 -20       21.56       21.98      1.78 o
  -7 -15 -18       16.15       22.28      2.00 o
  -7 -15 -17       36.83       34.40      1.93 o
  -7 -15 -14        2.18        3.22      1.49 o
  -7 -15 -13       16.66       15.80      2.10 o
  -7 -15  -8        5.34        6.22      1.86 o
  -7 -15  -7       33.54       32.99      4.09 o
  -7 -15  -6        8.40        7.15      1.64 o
  -7 -15  -5        8.38       11.99      2.15 o
  -7 -15  -3       43.45       47.45      2.80 o
  -7 -15  -2       22.11       23.55      2.25 o
  -7 -15  -1       11.85       17.62      1.81 o
  -7 -14 -28       11.86       11.29      2.68 o
  -7 -14 -27        4.03        4.59      2.27 o
  -7 -14 -26       18.54       20.62      2.16 o
  -7 -14 -22        7.08        9.97      1.79 o
  -7 -14 -21        7.76        8.02      1.80 o
  -7 -14 -20       11.16       10.50      2.01 o
  -7 -14 -17       38.30       42.21      3.61 o
  -7 -14 -16        8.46        9.88      1.36 o
  -7 -14 -15        9.36       10.93      1.77 o
  -7 -14 -14       20.30       19.63      1.56 o
  -7 -14 -13       12.25       11.81      2.39 o
  -7 -14 -12        7.44        9.11      1.44 o
  -7 -14 -11        4.63        3.78      1.82 o
  -7 -14 -10        6.27        7.24      1.74 o
  -7 -14  -9        4.06        5.08      2.17 o
  -7 -14  -8        4.07        4.11      2.00 o
  -7 -14  -7       18.29       20.68      3.57 o
  -7 -14  -5        6.67        8.00      1.80 o
  -7 -14  -4       26.95       28.56      1.84 o
  -7 -14  -3       43.10       46.66      2.75 o
  -7 -14  -2        6.65        8.14      2.12 o
  -7 -13 -31        9.96       14.21      2.35 o
  -7 -13 -29        9.03       11.77      1.98 o
  -7 -13 -27        9.15        7.76      1.77 o
  -7 -13 -26        8.58        7.57      2.57 o
  -7 -13 -24       16.22       17.49      1.92 o
  -7 -13 -23       17.58       16.42      1.93 o
  -7 -13 -21       44.77       48.28      2.44 o
  -7 -13 -20       25.76       26.76      1.92 o
  -7 -13 -18       26.31       35.45      2.24 o
  -7 -13 -17       25.33       25.24      1.50 o
  -7 -13 -16       26.48       26.56      2.00 o
  -7 -13 -15       16.45       16.84      1.37 o
  -7 -13 -14       34.55       35.22      2.53 o
  -7 -13 -13        8.39        9.82      1.36 o
  -7 -13 -12        5.09        4.01      1.40 o
  -7 -13 -11       19.11       19.51      2.23 o
  -7 -13 -10       13.84       15.52      2.01 o
  -7 -13  -9       10.10       12.98      2.25 o
  -7 -13  -8       10.22       11.01      1.61 o
  -7 -13  -7        6.70        6.30      2.93 o
  -7 -13  -5        5.05        5.73      2.18 o
  -7 -13  -4       12.17       16.54      1.77 o
  -7 -13  -3       39.69       43.35      2.08 o
  -7 -13  -2       61.97       67.65      2.46 o
  -7 -13  -1       13.71       14.61      1.78 o
  -7 -12 -33       10.29       11.50      2.37 o
  -7 -12 -32        3.64        4.55      1.60 o
  -7 -12 -30       15.74       16.01      2.00 o
  -7 -12 -29        6.89        6.97      1.67 o
  -7 -12 -28       11.69       12.02      1.69 o
  -7 -12 -26        5.10        6.81      1.54 o
  -7 -12 -23        4.43        5.90      1.84 o
  -7 -12 -21        8.07        9.12      1.44 o
  -7 -12 -20        7.07        6.64      1.74 o
  -7 -12 -19       11.52       10.99      1.58 o
  -7 -12 -17       18.75       19.80      1.49 o
  -7 -12 -16       37.61       42.40      3.39 o
  -7 -12 -15        4.31        5.61      1.40 o
  -7 -12 -12       16.44       16.17      1.59 o
  -7 -12 -11       14.43       10.99      1.58 o
  -7 -12 -10       50.95       58.31      4.02 o
  -7 -12  -9        6.79        7.03      1.64 o
  -7 -12  -8       53.68       58.95      1.90 o
  -7 -12  -7       17.21       21.57      2.27 o
  -7 -12  -6       27.11       27.26      3.27 o
  -7 -12  -4       11.94       12.73      2.03 o
  -7 -12  -3        3.57        4.76      2.08 o
  -7 -12  -2       18.06       16.85      1.77 o
  -7 -12  -1        9.97       12.56      2.19 o
  -7 -11 -35        7.69       10.74      2.42 o
  -7 -11 -31        8.28        8.43      1.68 o
  -7 -11 -30        4.86        5.66      1.68 o
  -7 -11 -29        8.11        7.13      1.77 o
  -7 -11 -26       17.09       19.35      2.20 o
  -7 -11 -25       48.88       50.20      1.95 o
  -7 -11 -24       76.08       77.11      2.68 o
  -7 -11 -23        2.76        4.41      2.12 o
  -7 -11 -22        8.44        9.05      1.58 o
  -7 -11 -21       14.49       13.11      1.93 o
  -7 -11 -19       14.60       18.28      1.58 o
  -7 -11 -18        9.83       12.08      1.49 o
  -7 -11 -17       19.98       19.24      1.48 o
  -7 -11 -15        9.24       12.48      1.37 o
  -7 -11 -14       10.39        9.14      2.03 o
  -7 -11 -12       22.15       20.02      1.35 o
  -7 -11 -10       25.47       28.40      2.37 o
  -7 -11  -9        9.83        9.65      2.56 o
  -7 -11  -8       38.91       38.51      2.00 o
  -7 -11  -7       14.17       17.36      2.83 o
  -7 -11  -6      117.17      126.24      2.50 o
  -7 -11  -5       27.27       28.35      2.58 o
  -7 -11  -4       14.74       14.49      1.74 o
  -7 -11  -3       12.65       11.08      1.74 o
  -7 -11  -2       18.58       19.71      2.04 o
  -7 -11  -1       26.83       27.77      1.79 o
  -7 -10 -35        5.06        4.47      1.82 o
  -7 -10 -31       10.95       11.25      1.63 o
  -7 -10 -30       11.89       12.51      1.61 o
  -7 -10 -29        5.14        7.48      1.61 o
  -7 -10 -28       25.57       22.82      1.76 o
  -7 -10 -27       21.38       22.88      1.96 o
  -7 -10 -26       26.35       26.08      1.96 o
  -7 -10 -25       15.32       15.85      2.24 o
  -7 -10 -24       25.64       26.91      1.97 o
  -7 -10 -23        1.25        5.00      1.55 o
  -7 -10 -22       16.73       16.42      1.63 o
  -7 -10 -21       23.24       21.99      2.24 o
  -7 -10 -20       24.75       27.72      1.55 o
  -7 -10 -19        3.61        3.49      1.73 o
  -7 -10 -18        4.87        4.96      1.64 o
  -7 -10 -17        6.38        8.91      1.40 o
  -7 -10 -16        9.25        9.45      1.39 o
  -7 -10 -15        4.83        5.57      1.42 o
  -7 -10 -14       31.68       34.37      1.64 o
  -7 -10 -13       18.59       15.26      1.37 o
  -7 -10 -12       26.09       26.92      1.31 o
  -7 -10 -11       40.02       42.66      1.84 o
  -7 -10 -10       18.45       17.50      1.80 o
  -7 -10  -9       42.23       42.45      1.75 o
  -7 -10  -8       75.85       79.98      2.59 o
  -7 -10  -7       24.23       23.54      2.40 o
  -7 -10  -6       42.72       45.04      2.05 o
  -7 -10  -4       58.54       59.81      1.86 o
  -7 -10  -2       11.90       13.85      1.72 o
  -7 -10  -1       21.09       25.60      2.28 o
  -7  -9 -37       25.41       30.58      2.69 o
  -7  -9 -36        5.74        8.14      1.89 o
  -7  -9 -35       21.03       21.91      1.74 o
  -7  -9 -34       16.57       18.02      2.26 o
  -7  -9 -33       15.67       13.04      1.69 o
  -7  -9 -31       42.88       41.17      1.83 o
  -7  -9 -30        1.93        5.93      2.01 o
  -7  -9 -29       27.07       26.97      1.63 o
  -7  -9 -28       29.88       32.58      1.78 o
  -7  -9 -27        4.37        5.27      2.29 o
  -7  -9 -26        6.71        7.67      1.93 o
  -7  -9 -25        9.46       11.27      1.85 o
  -7  -9 -23       13.52       15.05      1.95 o
  -7  -9 -22       47.76       47.51      1.66 o
  -7  -9 -21       39.18       37.82      1.62 o
  -7  -9 -20       27.10       28.20      1.66 o
  -7  -9 -19       24.93       26.16      1.78 o
  -7  -9 -18        6.02        6.70      1.67 o
  -7  -9 -17       41.38       44.56      2.48 o
  -7  -9 -15       14.56       16.05      1.57 o
  -7  -9 -14        9.32       10.15      2.05 o
  -7  -9 -13       73.76       71.52      3.12 o
  -7  -9 -12       40.92       44.04      2.44 o
  -7  -9 -11       65.80       66.30      2.14 o
  -7  -9 -10       52.34       54.39      3.22 o
  -7  -9  -8        8.15        8.27      1.95 o
  -7  -9  -7       20.75       23.50      1.74 o
  -7  -9  -6       53.94       55.09      1.83 o
  -7  -9  -5       61.17       63.83      2.75 o
  -7  -9  -4       93.44       96.48      2.93 o
  -7  -9  -3       49.06       55.73      2.54 o
  -7  -9  -2       19.30       25.61      1.74 o
  -7  -9  -1       55.83       60.92      1.85 o
  -7  -8 -39       11.69       14.17      2.47 o
  -7  -8 -36        6.29        7.10      1.72 o
  -7  -8 -35       81.65       77.76      2.05 o
  -7  -8 -34       16.89       14.97      1.74 o
  -7  -8 -33       18.12       17.50      1.69 o
  -7  -8 -31       19.00       19.16      1.96 o
  -7  -8 -29        5.27        6.94      1.65 o
  -7  -8 -28        7.18       10.73      1.60 o
  -7  -8 -27       20.03       24.92      1.98 o
  -7  -8 -26        7.16        6.17      2.07 o
  -7  -8 -25       38.60       41.79      2.79 o
  -7  -8 -23       61.77       61.11      1.72 o
  -7  -8 -22        6.12        6.91      1.93 o
  -7  -8 -21       45.94       43.18      2.72 o
  -7  -8 -20       13.08       13.55      1.57 o
  -7  -8 -19       12.66       11.80      1.55 o
  -7  -8 -18       34.00       36.45      1.55 o
  -7  -8 -17       54.71       52.34      1.58 o
  -7  -8 -16        6.32        6.53      1.59 o
  -7  -8 -15      208.63      215.69      2.72 o
  -7  -8 -14       38.49       39.91      2.58 o
  -7  -8 -13        7.45        8.41      1.45 o
  -7  -8 -12       29.34       32.56      1.72 o
  -7  -8 -11       46.70       47.14      1.47 o
  -7  -8 -10       14.21       13.59      1.43 o
  -7  -8  -9       12.34       10.89      1.95 o
  -7  -8  -8       83.11       85.40      2.13 o
  -7  -8  -7       33.82       32.79      2.16 o
  -7  -8  -6       28.76       30.34      1.74 o
  -7  -8  -5       15.70       14.07      1.71 o
  -7  -8  -4       23.08       23.30      3.06 o
  -7  -8  -3      121.78      124.83      3.36 o
  -7  -8  -2       45.18       43.10      1.79 o
  -7  -8  -1       53.13       54.36      2.09 o
  -7  -7 -39       27.61       24.51      2.58 o
  -7  -7 -38        6.33        8.22      1.75 o
  -7  -7 -37       17.89       19.09      1.77 o
  -7  -7 -36        9.53       10.88      1.70 o
  -7  -7 -35       10.56       11.89      1.93 o
  -7  -7 -34        3.04        4.42      1.74 o
  -7  -7 -32       32.54       29.53      1.74 o
  -7  -7 -31        5.67        7.46      1.70 o
  -7  -7 -30       15.19       13.93      1.66 o
  -7  -7 -29        6.01        7.52      1.77 o
  -7  -7 -28       14.23       13.69      1.89 o
  -7  -7 -27        2.97        5.16      1.96 o
  -7  -7 -26        9.25       11.97      2.08 o
  -7  -7 -25        5.27        5.61      2.00 o
  -7  -7 -23        5.89        6.44      1.65 o
  -7  -7 -22       35.19       41.31      2.15 o
  -7  -7 -21       73.50       72.37      1.77 o
  -7  -7 -20       86.51       86.78      1.83 o
  -7  -7 -19       98.16       95.65      2.01 o
  -7  -7 -18       48.75       46.55      1.84 o
  -7  -7 -17      159.87      157.54      4.27 o
  -7  -7 -16       64.48       63.67      1.80 o
  -7  -7 -15       29.53       30.32      1.43 o
  -7  -7 -14       82.09       82.90      3.65 o
  -7  -7 -13       60.14       59.15      2.06 o
  -7  -7 -12       33.06       33.14      1.50 o
  -7  -7 -11       13.63       14.38      1.36 o
  -7  -7 -10       47.33       49.26      1.68 o
  -7  -7  -9        6.80        6.48      1.63 o
  -7  -7  -8        5.99        8.32      1.73 o
  -7  -7  -7       44.52       47.93      2.20 o
  -7  -7  -6       16.69       15.71      1.69 o
  -7  -7  -4       40.07       39.38      1.76 o
  -7  -7  -3       42.86       43.36      1.78 o
  -7  -7  -2       93.46       96.93      1.96 o
  -7  -7  -1      177.92      177.50      2.23 o
  -7  -6 -40       40.02       35.07      4.50 o
  -7  -6 -39       44.36       44.94      2.19 o
  -7  -6 -38       15.44       14.06      1.75 o
  -7  -6 -37       15.10       14.90      1.72 o
  -7  -6 -35       17.26       16.95      1.67 o
  -7  -6 -34       62.14       63.93      1.81 o
  -7  -6 -33       21.09       19.66      1.64 o
  -7  -6 -32        6.82        8.88      1.87 o
  -7  -6 -31       55.16       54.68      1.71 o
  -7  -6 -30       52.96       57.70      1.98 o
  -7  -6 -29       31.70       31.11      1.74 o
  -7  -6 -28       26.28       24.19      1.89 o
  -7  -6 -27       26.14       24.44      2.96 o
  -7  -6 -26       26.42       23.59      2.08 o
  -7  -6 -25       12.02       13.78      1.83 o
  -7  -6 -24       82.84       80.61      2.28 o
  -7  -6 -23       56.44       54.92      1.84 o
  -7  -6 -22       18.00       18.04      1.52 o
  -7  -6 -21       36.96       36.39      2.43 o
  -7  -6 -20       67.20       70.28      1.61 o
  -7  -6 -19       30.16       32.09      1.50 o
  -7  -6 -18       26.79       27.15      1.47 o
  -7  -6 -17       15.88       17.02      1.60 o
  -7  -6 -16       67.34       64.65      2.01 o
  -7  -6 -15       86.47       85.48      2.00 o
  -7  -6 -14      130.51      126.74      2.38 o
  -7  -6 -13       17.67       20.03      1.38 o
  -7  -6 -12       59.41       59.42      1.46 o
  -7  -6 -11      138.04      131.65      1.92 o
  -7  -6  -9       90.36       94.48      3.59 o
  -7  -6  -7       32.29       34.95      1.74 o
  -7  -6  -6       19.11       22.43      2.15 o
  -7  -6  -4      280.71      284.30      3.54 o
  -7  -6  -3      110.98      108.19      2.40 o
  -7  -6  -2       76.22       76.26      1.88 o
  -7  -6  -1       33.74       36.72      1.73 o
  -7  -5 -41        7.38        7.45      2.58 o
  -7  -5 -40       21.28       21.37      1.93 o
  -7  -5 -39       13.71       10.26      1.78 o
  -7  -5 -38       20.19       18.43      1.75 o
  -7  -5 -34       17.99       19.00      1.65 o
  -7  -5 -33       16.44       14.35      1.64 o
  -7  -5 -32       10.12       10.92      1.63 o
  -7  -5 -31       27.27       26.32      2.42 o
  -7  -5 -30       86.80       80.03      2.18 o
  -7  -5 -29       14.33       16.24      1.57 o
  -7  -5 -28       14.51       15.34      1.87 o
  -7  -5 -27       18.88       20.10      2.09 o
  -7  -5 -26        8.07        8.24      2.12 o
  -7  -5 -25       13.00       13.46      1.80 o
  -7  -5 -24       21.38       25.08      1.64 o
  -7  -5 -23       27.06       29.20      1.63 o
  -7  -5 -22       57.22       56.17      2.79 o
  -7  -5 -21        7.20        8.52      1.52 o
  -7  -5 -20       53.22       52.80      1.57 o
  -7  -5 -19       52.53       56.44      1.63 o
  -7  -5 -18       15.52       16.11      1.60 o
  -7  -5 -17        3.16        3.31      1.56 o
  -7  -5 -16       31.42       34.02      1.44 o
  -7  -5 -15       12.06       12.37      1.69 o
  -7  -5 -14        6.93        7.13      1.40 o
  -7  -5 -13       49.70       49.96      1.55 o
  -7  -5 -12      175.67      178.51      2.66 o
  -7  -5 -11       21.21       22.17      1.36 o
  -7  -5 -10       24.46       25.67      1.79 o
  -7  -5  -9       18.21       18.60      1.77 o
  -7  -5  -8       97.83       97.91      2.31 o
  -7  -5  -7        6.40        7.16      1.77 o
  -7  -5  -6       11.41        8.73      1.72 o
  -7  -5  -5        8.74        6.04      2.04 o
  -7  -5  -4       97.26       95.43      1.91 o
  -7  -5  -2      100.58      103.44      3.59 o
  -7  -5  -1       31.65       33.26      1.75 o
  -7  -4 -41        9.26        7.38      2.36 o
  -7  -4 -40       25.59       26.07      1.99 o
  -7  -4 -39       13.13       13.63      1.85 o
  -7  -4 -38        8.40        6.02      1.88 o
  -7  -4 -37        7.16        7.79      1.74 o
  -7  -4 -36       12.36       10.11      1.72 o
  -7  -4 -35       11.26        9.75      1.69 o
  -7  -4 -34        6.02        4.27      1.77 o
  -7  -4 -32        6.63        9.12      1.88 o
  -7  -4 -31       24.13       24.39      1.61 o
  -7  -4 -30       35.79       35.98      1.62 o
  -7  -4 -29        8.23       11.39      1.78 o
  -7  -4 -28       89.70       92.61      2.02 o
  -7  -4 -27       57.98       59.99      2.04 o
  -7  -4 -26        6.08        6.87      2.29 o
  -7  -4 -25       38.67       40.60      1.70 o
  -7  -4 -24       65.49       66.65      2.41 o
  -7  -4 -23      104.85      100.79      2.37 o
  -7  -4 -22        2.41        4.26      1.93 o
  -7  -4 -20       57.87       57.23      1.58 o
  -7  -4 -19        9.56        9.85      1.70 o
  -7  -4 -18       63.85       60.81      1.55 o
  -7  -4 -17       50.64       50.80      1.62 o
  -7  -4 -16       26.85       25.90      1.50 o
  -7  -4 -15       45.81       44.48      1.95 o
  -7  -4 -14       15.92       18.56      1.38 o
  -7  -4 -13       40.37       41.22      1.41 o
  -7  -4 -12       59.99       58.74      1.45 o
  -7  -4 -11       11.12       11.73      1.36 o
  -7  -4 -10      184.89      183.82      2.01 o
  -7  -4  -9       53.69       53.13      1.84 o
  -7  -4  -8       42.63       43.12      1.79 o
  -7  -4  -7      158.95      164.21      2.10 o
  -7  -4  -6      104.12       99.92      2.43 o
  -7  -4  -5      164.46      167.50      3.45 o
  -7  -4  -4       22.94       23.02      1.72 o
  -7  -4  -2       26.68       27.67      1.68 o
  -7  -4  -1        5.84        8.63      1.73 o
  -7  -3 -39       11.50        8.87      1.79 o
  -7  -3 -38       20.05       20.01      1.88 o
  -7  -3 -37       15.61       21.54      2.06 o
  -7  -3 -36       24.41       23.05      1.86 o
  -7  -3 -34       13.89       13.59      1.79 o
  -7  -3 -33        9.36        8.84      2.02 o
  -7  -3 -32       16.00       17.56      1.62 o
  -7  -3 -31       38.96       39.45      1.79 o
  -7  -3 -30       40.13       40.37      1.63 o
  -7  -3 -29       17.65       20.84      1.92 o
  -7  -3 -28       38.27       38.19      2.03 o
  -7  -3 -27       31.92       32.07      2.04 o
  -7  -3 -26       42.57       41.35      1.97 o
  -7  -3 -25      117.75      114.41      2.33 o
  -7  -3 -24       27.87       26.41      1.66 o
  -7  -3 -23       66.75       67.93      2.66 o
  -7  -3 -22        8.88        9.73      1.71 o
  -7  -3 -21       10.15        9.99      1.61 o
  -7  -3 -20       38.35       36.89      1.78 o
  -7  -3 -19       16.01       14.26      1.46 o
  -7  -3 -18       26.91       24.57      1.47 o
  -7  -3 -17       14.34       15.43      1.56 o
  -7  -3 -16       32.22       31.74      1.45 o
  -7  -3 -15       61.37       61.38      1.49 o
  -7  -3 -14       34.59       32.71      1.41 o
  -7  -3 -13       55.76       55.60      1.53 o
  -7  -3 -12      105.04       99.68      2.22 o
  -7  -3 -11      283.58      279.95      2.67 o
  -7  -3 -10      194.68      183.71      6.61 o
  -7  -3  -9       32.54       31.04      1.80 o
  -7  -3  -8      251.13      249.22      3.10 o
  -7  -3  -7      502.07      498.39      3.33 o
  -7  -3  -6        8.69        8.64      1.89 o
  -7  -3  -5       44.43       45.60      1.93 o
  -7  -3  -4       27.19       25.69      2.04 o
  -7  -3  -3      152.29      149.24      2.35 o
  -7  -3  -2      124.28      123.66      2.27 o
  -7  -3  -1       28.21       28.87      2.02 o
  -7  -2 -40        9.16       10.11      1.79 o
  -7  -2 -39        5.94        7.01      1.81 o
  -7  -2 -38        6.75        9.12      1.75 o
  -7  -2 -37        3.43        4.83      1.81 o
  -7  -2 -35        5.49        7.28      1.83 o
  -7  -2 -34       20.05       19.61      1.66 o
  -7  -2 -33        4.36        5.32      1.94 o
  -7  -2 -32        5.41        4.66      1.72 o
  -7  -2 -31       11.07       13.19      1.61 o
  -7  -2 -30        3.36        5.43      1.66 o
  -7  -2 -29       34.00       38.53      2.26 o
  -7  -2 -28        9.70       10.67      1.83 o
  -7  -2 -27       24.76       23.09      1.80 o
  -7  -2 -26        9.24       10.11      1.79 o
  -7  -2 -25       64.90       66.95      2.81 o
  -7  -2 -24        4.81        5.18      1.61 o
  -7  -2 -23       13.72       13.69      1.54 o
  -7  -2 -22        6.96        8.60      1.52 o
  -7  -2 -20       21.10       20.47      1.60 o
  -7  -2 -19       88.64       85.76      2.44 o
  -7  -2 -18       29.93       29.56      1.61 o
  -7  -2 -17       29.64       29.60      1.70 o
  -7  -2 -15       13.27       13.79      1.31 o
  -7  -2 -14        3.60        3.30      1.49 o
  -7  -2 -13       35.74       37.78      1.51 o
  -7  -2 -12        5.01        4.75      1.40 o
  -7  -2 -11       15.05       14.91      1.35 o
  -7  -2 -10       14.00       15.96      1.72 o
  -7  -2  -9       58.96       62.20      1.83 o
  -7  -2  -8       15.17       11.94      1.97 o
  -7  -2  -7        9.98        9.11      1.72 o
  -7  -2  -5       59.80       58.34      1.78 o
  -7  -2  -4       28.22       23.37      1.69 o
  -7  -2  -3       28.64       25.23      1.70 o
  -7  -2  -2       22.38       24.37      1.68 o
  -7  -2  -1       49.87       41.12      2.43 o
  -7  -1 -42        7.08        9.69      3.09 o
  -7  -1 -41        7.87        5.67      1.90 o
  -7  -1 -40       11.82       14.51      1.78 o
  -7  -1 -39       10.29       12.63      1.91 o
  -7  -1 -36       19.79       19.26      1.71 o
  -7  -1 -35       19.02       20.45      2.33 o
  -7  -1 -34       49.08       46.57      1.93 o
  -7  -1 -33        9.59        8.43      1.87 o
  -7  -1 -32       40.45       38.10      1.67 o
  -7  -1 -31       17.06       17.00      2.00 o
  -7  -1 -30       17.23       17.24      2.07 o
  -7  -1 -29       21.37       22.89      1.84 o
  -7  -1 -28        4.17        4.32      2.11 o
  -7  -1 -27       98.08       94.80      2.17 o
  -7  -1 -26       40.92       41.09      1.80 o
  -7  -1 -25       55.32       55.25      1.94 o
  -7  -1 -24       67.01       63.87      1.66 o
  -7  -1 -23       28.33       26.15      1.71 o
  -7  -1 -22       75.54       72.74      1.77 o
  -7  -1 -21        6.43        6.48      1.94 o
  -7  -1 -20       23.96       25.59      1.60 o
  -7  -1 -19       55.70       55.31      1.66 o
  -7  -1 -18       45.15       42.18      1.52 o
  -7  -1 -17       78.46       75.94      2.42 o
  -7  -1 -16      114.77      109.87      2.88 o
  -7  -1 -15       13.07       14.14      1.33 o
  -7  -1 -14      109.13      105.02      2.17 o
  -7  -1 -13       46.57       44.67      1.53 o
  -7  -1 -12       47.40       44.67      1.41 o
  -7  -1 -11       19.69       22.82      1.66 o
  -7  -1 -10       30.95       29.43      1.74 o
  -7  -1  -9       38.18       35.94      1.76 o
  -7  -1  -8      110.31      109.28      1.95 o
  -7  -1  -7       60.59       58.96      1.82 o
  -7  -1  -6        9.51       11.46      1.68 o
  -7  -1  -5       18.28       16.53      1.71 o
  -7  -1  -4      190.32      188.32      2.11 o
  -7  -1  -3       87.59       83.62      2.15 o
  -7  -1  -1       45.44       42.04      2.03 o
  -6 -20  -7       18.00       12.82      3.35 o
  -6 -20  -4        8.46        7.04      2.41 o
  -6 -19 -14        6.74        6.92      2.34 o
  -6 -19 -13       11.91       14.41      2.01 o
  -6 -19 -12       21.61       21.25      2.84 o
  -6 -19 -10        8.63       11.90      2.41 o
  -6 -19  -9       12.11       10.41      4.08 o
  -6 -19  -8        5.37        8.20      3.08 o
  -6 -19  -7        8.80        5.72      2.45 o
  -6 -19  -6        8.68        8.50      2.32 o
  -6 -19  -4        9.62        9.31      3.27 o
  -6 -18 -20        3.20        4.29      2.04 o
  -6 -18 -17       16.81       19.42      3.53 o
  -6 -18 -16        7.74        8.87      2.51 o
  -6 -18 -15        9.18        6.33      2.55 o
  -6 -18 -13       16.31       16.12      3.15 o
  -6 -18 -12        7.71        6.12      2.71 o
  -6 -18 -11       24.16       19.80      2.25 o
  -6 -18  -8       33.76       29.68      2.46 o
  -6 -18  -7        5.14        4.67      2.12 o
  -6 -18  -5        4.60        3.54      1.47 o
  -6 -18  -2        8.51        9.79      3.47 o
  -6 -18  -1        7.10        7.95      1.85 o
  -6 -17 -20        4.04        7.36      1.91 o
  -6 -17 -18       17.16       17.23      3.52 o
  -6 -17 -16        4.07        4.52      1.79 o
  -6 -17 -12        8.64        8.43      1.87 o
  -6 -17  -9       13.65       11.71      1.59 o
  -6 -17  -7        7.27        5.57      2.14 o
  -6 -17  -6       14.36       14.34      1.59 o
  -6 -17  -4       13.11       14.17      1.88 o
  -6 -17  -2        9.43       10.25      1.90 o
  -6 -16 -27       13.50       18.22      2.66 o
  -6 -16 -22       13.82       18.46      2.15 o
  -6 -16 -19       16.95       18.04      2.98 o
  -6 -16 -18        1.84        3.37      1.55 o
  -6 -16 -16       13.98       12.66      1.20 o
  -6 -16 -15       12.62        8.77      1.10 o
  -6 -16 -14       18.43       15.75      1.62 o
  -6 -16 -13       11.30       10.97      2.07 o
  -6 -16 -12        5.08        4.87      1.33 o
  -6 -16 -11       13.16       10.13      1.68 o
  -6 -16 -10        7.64        9.36      1.94 o
  -6 -16  -9       44.46       48.43      1.88 o
  -6 -16  -7        7.68       10.73      1.43 o
  -6 -16  -6        6.31        7.03      1.59 o
  -6 -16  -5       25.04       28.10      2.65 o
  -6 -16  -3       14.37       19.67      2.11 o
  -6 -16  -2        7.45        9.48      1.63 o
  -6 -16  -1       10.00       15.77      4.10 o
  -6 -15 -29        6.15        8.24      2.38 o
  -6 -15 -27        5.91       11.25      5.53 o
  -6 -15 -25       13.15       17.53      4.06 o
  -6 -15 -23        7.78        7.91      2.01 o
  -6 -15 -22       34.51       36.63      2.90 o
  -6 -15 -20       21.95       19.55      2.87 o
  -6 -15 -19        4.06        6.49      1.91 o
  -6 -15 -17        4.78        3.01      1.15 o
  -6 -15 -16        9.66        7.19      1.13 o
  -6 -15 -15        6.91        6.37      1.81 o
  -6 -15 -13       11.06       10.62      1.13 o
  -6 -15 -12       16.84       16.88      2.88 o
  -6 -15 -11       46.85       44.86      2.64 o
  -6 -15 -10        1.78        2.92      1.39 o
  -6 -15  -9        9.75       11.56      5.20 o
  -6 -15  -7       26.99       34.86      2.75 o
  -6 -15  -6        3.20        3.21      1.54 o
  -6 -15  -5       18.98       22.02      2.14 o
  -6 -15  -4       24.69       25.52      1.64 o
  -6 -15  -3        7.22        8.98      2.12 o
  -6 -15  -2        7.07        7.67      1.63 o
  -6 -15  -1       12.90       16.29      2.42 o
  -6 -14 -33        5.40        6.55      2.52 o
  -6 -14 -31        7.32       11.72      2.34 o
  -6 -14 -28       13.66       14.63      2.99 o
  -6 -14 -27       23.10       24.26      2.46 o
  -6 -14 -26        5.26        6.84      2.13 o
  -6 -14 -23       17.81       16.06      2.01 o
  -6 -14 -22       15.84       18.61      1.95 o
  -6 -14 -21       25.08       22.93      4.26 o
  -6 -14 -20        8.99        8.77      1.61 o
  -6 -14 -18       19.99       18.81      1.78 o
  -6 -14 -16       21.04       21.89      1.26 o
  -6 -14 -15        5.19        5.73      1.13 o
  -6 -14 -14        0.92        3.11      1.55 o
  -6 -14 -12       13.70       15.51      1.38 o
  -6 -14 -11       24.44       25.48      2.55 o
  -6 -14 -10       29.84       33.80      3.29 o
  -6 -14  -9       72.50       78.35      4.87 o
  -6 -14  -8       12.44       14.14      1.44 o
  -6 -14  -7       49.27       57.35      2.92 o
  -6 -14  -6        9.49       12.53      1.62 o
  -6 -14  -5       52.23       58.93      2.00 o
  -6 -14  -4       35.15       40.43      1.92 o
  -6 -14  -3       29.42       31.24      1.85 o
  -6 -14  -2        5.42        8.43      1.59 o
  -6 -14  -1        5.62        7.62      2.05 o
  -6 -13 -34       12.68       13.43      2.11 o
  -6 -13 -31       13.68       16.71      2.34 o
  -6 -13 -30        8.33        6.59      3.11 o
  -6 -13 -28        4.88        6.54      1.96 o
  -6 -13 -27       29.30       30.18      2.23 o
  -6 -13 -26       10.70       12.37      1.29 o
  -6 -13 -25       39.64       37.07      1.67 o
  -6 -13 -24       42.08       35.46      2.18 o
  -6 -13 -23       13.70       12.64      1.38 o
  -6 -13 -22        5.88        6.48      1.78 o
  -6 -13 -21       20.04       21.41      1.91 o
  -6 -13 -20       25.58       27.44      1.83 o
  -6 -13 -19        5.37        4.90      1.49 o
  -6 -13 -18       20.09       22.98      1.58 o
  -6 -13 -17        7.35        6.96      1.21 o
  -6 -13 -16       14.89       15.73      1.27 o
  -6 -13 -15       23.62       26.04      1.29 o
  -6 -13 -14       18.81       17.59      1.37 o
  -6 -13 -13        5.84        5.71      1.44 o
  -6 -13 -12        8.60        7.31      1.43 o
  -6 -13 -11       39.74       41.55      2.42 o
  -6 -13 -10       14.77       13.61      1.26 o
  -6 -13  -9       69.62       76.01      4.26 o
  -6 -13  -8       11.70        9.85      1.57 o
  -6 -13  -7       28.11       26.62      1.62 o
  -6 -13  -6       63.64       68.98      1.98 o
  -6 -13  -5       20.15       24.98      2.76 o
  -6 -13  -4        5.09        5.93      1.62 o
  -6 -13  -3       68.73       77.18      1.81 o
  -6 -13  -2       31.00       38.30      3.75 o
  -6 -13  -1       40.42       47.27      2.64 o
  -6 -12 -36       14.99       17.33      2.00 o
  -6 -12 -35        5.99        5.12      2.27 o
  -6 -12 -34       13.98       16.07      2.69 o
  -6 -12 -32       13.85       16.11      2.36 o
  -6 -12 -31        3.23        6.36      2.50 o
  -6 -12 -29       46.13       43.27      2.85 o
  -6 -12 -28        3.59        5.02      1.40 o
  -6 -12 -27        4.95        6.94      1.93 o
  -6 -12 -25        5.03        7.81      1.71 o
  -6 -12 -24       23.17       21.96      1.86 o
  -6 -12 -23       54.21       52.42      1.75 o
  -6 -12 -22       23.31       23.41      1.78 o
  -6 -12 -20       16.14       16.97      1.49 o
  -6 -12 -19       41.43       40.44      2.65 o
  -6 -12 -18       26.62       28.06      1.28 o
  -6 -12 -17       20.97       20.71      1.32 o
  -6 -12 -16       48.34       52.56      2.95 o
  -6 -12 -15       20.71       18.63      1.59 o
  -6 -12 -14       37.98       39.07      2.16 o
  -6 -12 -13       13.41       15.92      2.38 o
  -6 -12 -12        5.36        5.57      1.14 o
  -6 -12 -11       31.00       31.26      2.55 o
  -6 -12 -10       12.90       11.94      1.96 o
  -6 -12  -9       20.87       23.24      1.62 o
  -6 -12  -8       21.47       24.22      1.87 o
  -6 -12  -7        7.00        6.18      1.60 o
  -6 -12  -5      132.35      143.20      3.82 o
  -6 -12  -4       54.38       58.22      1.88 o
  -6 -12  -2       89.63       98.19      1.83 o
  -6 -12  -1       47.18       50.56      2.08 o
  -6 -11 -38       12.20       13.86      2.05 o
  -6 -11 -36       12.80       13.45      2.27 o
  -6 -11 -35       23.60       25.79      2.79 o
  -6 -11 -34       37.21       38.04      2.27 o
  -6 -11 -32       13.47       14.10      2.18 o
  -6 -11 -30       90.27       83.53      5.38 o
  -6 -11 -29        8.92       10.27      1.43 o
  -6 -11 -28        6.66        7.92      1.54 o
  -6 -11 -26        8.74        9.64      2.04 o
  -6 -11 -25        8.23        8.02      1.45 o
  -6 -11 -24       22.20       23.38      1.35 o
  -6 -11 -23        9.02        9.82      1.69 o
  -6 -11 -22       17.98       20.47      1.93 o
  -6 -11 -21        7.38        6.94      1.33 o
  -6 -11 -20      114.31      121.38      3.79 o
  -6 -11 -19       21.72       26.33      1.86 o
  -6 -11 -18       65.63       72.14      4.05 o
  -6 -11 -17       95.57      106.25      2.99 o
  -6 -11 -16       33.70       36.48      1.37 o
  -6 -11 -15        1.10        2.89      1.39 o
  -6 -11 -14       73.67       79.04      2.53 o
  -6 -11 -12       52.87       53.87      1.83 o
  -6 -11 -11       78.92       77.41      1.94 o
  -6 -11 -10       87.23       91.74      2.11 o
  -6 -11  -9       22.65       24.76      2.65 o
  -6 -11  -8       68.94       75.46      2.85 o
  -6 -11  -7       53.67       55.69      1.61 o
  -6 -11  -6       39.50       41.05      1.63 o
  -6 -11  -5       10.18       13.08      1.55 o
  -6 -11  -4       85.55       95.32      2.34 o
  -6 -11  -3        8.88       11.18      1.56 o
  -6 -11  -2       25.40       27.11      1.72 o
  -6 -11  -1       82.72       90.41      3.48 o
  -6 -10 -39       10.24        8.00      2.11 o
  -6 -10 -37       34.01       32.52      2.56 o
  -6 -10 -36       50.31       55.93      3.27 o
  -6 -10 -35       52.27       53.87      2.33 o
  -6 -10 -34        5.94        7.02      2.14 o
  -6 -10 -29       24.12       23.30      1.49 o
  -6 -10 -28       10.98       12.53      1.44 o
  -6 -10 -27       11.01       10.19      1.42 o
  -6 -10 -26       19.08       19.69      1.44 o
  -6 -10 -25       14.62       14.38      1.40 o
  -6 -10 -24       21.25       22.05      1.69 o
  -6 -10 -22       73.11       75.48      1.99 o
  -6 -10 -21       35.61       36.36      1.39 o
  -6 -10 -20        6.79        7.08      1.38 o
  -6 -10 -18       39.45       40.42      1.51 o
  -6 -10 -17      238.76      241.59      3.10 o
  -6 -10 -16      126.30      140.52      2.61 o
  -6 -10 -15       55.15       53.68      1.34 o
  -6 -10 -14       38.44       37.88      2.10 o
  -6 -10 -13       77.33       75.44      2.06 o
  -6 -10 -12       55.54       57.88      2.33 o
  -6 -10 -10        6.89        6.16      1.34 o
  -6 -10  -9       13.30       14.39      1.41 o
  -6 -10  -7       10.95       11.50      1.40 o
  -6 -10  -6       21.28       23.90      1.55 o
  -6 -10  -5        6.41        4.49      1.60 o
  -6 -10  -4       63.18       66.97      1.71 o
  -6 -10  -3      127.22      133.26      2.31 o
  -6 -10  -2       50.53       54.24      2.26 o
  -6 -10  -1       79.03       80.43      1.94 o
  -6  -9 -40        7.10        6.76      2.14 o
  -6  -9 -39       11.08        7.86      2.11 o
  -6  -9 -38       32.94       37.46      3.92 o
  -6  -9 -36       51.32       55.22      2.33 o
  -6  -9 -35        7.64        9.14      2.67 o
  -6  -9 -34        7.67        8.63      2.27 o
  -6  -9 -33       11.69       12.10      1.51 o
  -6  -9 -32       11.66       12.17      1.48 o
  -6  -9 -31       61.75       62.45      2.16 o
  -6  -9 -30       16.44       13.27      1.53 o
  -6  -9 -29       24.19       23.23      1.90 o
  -6  -9 -28       18.28       19.44      1.40 o
  -6  -9 -27       31.62       31.24      2.94 o
  -6  -9 -26        4.60        4.36      1.49 o
  -6  -9 -25       35.09       40.93      1.85 o
  -6  -9 -23       21.50       24.47      1.93 o
  -6  -9 -22       31.50       35.64      1.62 o
  -6  -9 -21        4.30        4.73      1.49 o
  -6  -9 -20      148.25      138.95      2.77 o
  -6  -9 -19       34.98       34.90      1.44 o
  -6  -9 -18      161.83      161.27      3.83 o
  -6  -9 -17       88.68       91.28      2.44 o
  -6  -9 -16      109.13      115.60      4.43 o
  -6  -9 -15       36.18       37.95      2.62 o
  -6  -9 -14        9.56       12.75      1.25 o
  -6  -9 -13       62.71       63.27      2.38 o
  -6  -9 -12       37.20       33.96      1.33 o
  -6  -9 -11       57.25       61.22      2.43 o
  -6  -9 -10       16.68       14.44      1.26 o
  -6  -9  -9        6.74        7.06      1.31 o
  -6  -9  -8        7.40        9.19      1.56 o
  -6  -9  -7       25.30       26.19      1.54 o
  -6  -9  -6        3.99        4.20      1.67 o
  -6  -9  -4       52.86       55.45      1.62 o
  -6  -9  -3       59.27       61.81      1.67 o
  -6  -9  -2      206.66      221.62      4.05 o
  -6  -9  -1        9.72       12.04      1.91 o
  -6  -8 -41       75.72       73.47      2.46 o
  -6  -8 -39       27.11       25.51      2.04 o
  -6  -8 -38       15.44       22.07      1.99 o
  -6  -8 -37       27.72       29.02      2.23 o
  -6  -8 -35       12.67       13.29      2.26 o
  -6  -8 -33       27.81       27.85      1.74 o
  -6  -8 -32       22.34       21.72      1.51 o
  -6  -8 -31        5.67        7.64      1.49 o
  -6  -8 -30       16.24       18.06      1.54 o
  -6  -8 -29       21.89       22.06      1.73 o
  -6  -8 -28       27.00       27.40      1.45 o
  -6  -8 -27       60.99       62.76      1.56 o
  -6  -8 -26       27.68       28.08      1.46 o
  -6  -8 -25       38.27       35.43      1.92 o
  -6  -8 -24       42.70       45.62      1.84 o
  -6  -8 -23      205.13      218.72      2.99 o
  -6  -8 -22        7.13        7.80      1.45 o
  -6  -8 -21       84.47       86.46      2.44 o
  -6  -8 -20       43.21       43.18      2.22 o
  -6  -8 -19       54.94       53.11      1.74 o
  -6  -8 -18       22.38       23.16      1.55 o
  -6  -8 -17       94.28       91.88      2.08 o
  -6  -8 -16       17.49       18.31      1.28 o
  -6  -8 -15       84.60       85.53      2.79 o
  -6  -8 -14       33.08       33.70      1.58 o
  -6  -8 -13       29.86       31.64      1.24 o
  -6  -8 -12        8.66       10.25      1.40 o
  -6  -8 -10       57.92       59.50      1.30 o
  -6  -8  -9       59.40       65.51      1.91 o
  -6  -8  -8       61.99       62.03      1.56 o
  -6  -8  -7       87.91       92.10      2.16 o
  -6  -8  -6       27.29       27.74      1.76 o
  -6  -8  -5       59.09       57.93      1.84 o
  -6  -8  -4       30.16       33.45      1.60 o
  -6  -8  -3      392.31      407.65      7.95 o
  -6  -8  -2       54.97       55.88      1.64 o
  -6  -8  -1       38.97       42.55      1.58 o
  -6  -7 -42        5.21        7.85      2.15 o
  -6  -7 -41        9.42       10.72      2.11 o
  -6  -7 -38       66.79       65.08      2.55 o
  -6  -7 -37       12.68       15.64      2.48 o
  -6  -7 -34       16.38       18.57      1.65 o
  -6  -7 -33       15.75       15.48      1.67 o
  -6  -7 -32        3.44        4.26      1.58 o
  -6  -7 -31       38.26       37.73      1.53 o
  -6  -7 -28       31.55       31.89      1.45 o
  -6  -7 -27        7.38        7.05      1.42 o
  -6  -7 -25        8.56        9.63      1.59 o
  -6  -7 -24       16.02       15.89      1.82 o
  -6  -7 -23       48.50       52.40      2.71 o
  -6  -7 -22       10.58       10.66      1.60 o
  -6  -7 -21       66.45       67.24      1.90 o
  -6  -7 -20       31.99       33.24      1.44 o
  -6  -7 -19       40.42       41.51      1.76 o
  -6  -7 -18       10.89       13.17      1.51 o
  -6  -7 -16       23.93       24.85      1.28 o
  -6  -7 -15       15.42       16.57      1.25 o
  -6  -7 -14       16.41       16.66      1.22 o
  -6  -7 -13       30.68       29.29      1.24 o
  -6  -7 -12       31.80       30.68      1.43 o
  -6  -7 -11       38.03       39.61      1.25 o
  -6  -7 -10       54.30       52.62      1.36 o
  -6  -7  -9       24.69       22.95      2.25 o
  -6  -7  -8       69.07       66.09      1.53 o
  -6  -7  -7       36.18       38.76      1.68 o
  -6  -7  -5       27.11       27.55      1.51 o
  -6  -7  -4       38.43       38.43      1.56 o
  -6  -7  -3       76.65       79.70      1.66 o
  -6  -7  -2       26.44       29.26      2.20 o
  -6  -7  -1       32.87       36.16      1.53 o
  -6  -6 -43        3.75        5.34      2.26 o
  -6  -6 -42       18.13       20.45      2.09 o
  -6  -6 -41       27.33       30.37      2.07 o
  -6  -6 -40       26.64       28.00      2.29 o
  -6  -6 -37        8.62       10.24      2.11 o
  -6  -6 -36        4.80        6.73      1.65 o
  -6  -6 -35       12.04       13.93      1.59 o
  -6  -6 -34       19.78       20.00      1.57 o
  -6  -6 -33        0.91        5.52      1.87 o
  -6  -6 -32       50.73       49.84      1.65 o
  -6  -6 -31       12.82       13.24      1.69 o
  -6  -6 -30       18.09       18.56      1.47 o
  -6  -6 -29        5.58        6.39      1.48 o
  -6  -6 -28        6.18        6.71      1.46 o
  -6  -6 -27      149.97      151.99      3.69 o
  -6  -6 -26       36.28       37.08      1.63 o
  -6  -6 -25       30.35       32.30      1.60 o
  -6  -6 -24       27.28       27.30      1.64 o
  -6  -6 -23       19.66       19.16      1.47 o
  -6  -6 -22       67.25       68.70      1.57 o
  -6  -6 -21       87.49       86.45      2.66 o
  -6  -6 -19       10.47        9.57      1.31 o
  -6  -6 -18       15.25       14.24      1.88 o
  -6  -6 -17       30.32       32.06      1.53 o
  -6  -6 -16       33.33       34.19      1.44 o
  -6  -6 -15       25.56       26.73      1.27 o
  -6  -6 -14        5.80        6.14      1.25 o
  -6  -6 -13       21.43       21.25      1.35 o
  -6  -6 -12       31.65       31.39      1.31 o
  -6  -6 -11      107.32      106.14      1.57 o
  -6  -6 -10       26.05       24.46      1.41 o
  -6  -6  -9      206.15      208.74      2.26 o
  -6  -6  -8        2.56        3.79      1.68 o
  -6  -6  -7       93.27       97.95      2.03 o
  -6  -6  -6       16.81       17.77      2.04 o
  -6  -6  -5      169.78      170.97      3.84 o
  -6  -6  -4       19.88       20.15      2.42 o
  -6  -6  -3       36.88       38.91      1.52 o
  -6  -6  -1       69.37       71.08      1.90 o
  -6  -5 -42       10.13        9.98      2.11 o
  -6  -5 -41        5.98        6.34      2.14 o
  -6  -5 -40       11.52       14.18      1.94 o
  -6  -5 -39        8.04       10.10      2.69 o
  -6  -5 -38       41.27       37.33      2.57 o
  -6  -5 -36       15.81       16.89      1.62 o
  -6  -5 -34        1.88        3.78      1.68 o
  -6  -5 -33       20.20       19.78      1.55 o
  -6  -5 -32        7.02        6.85      1.54 o
  -6  -5 -31        9.76        9.60      1.51 o
  -6  -5 -30       50.61       51.76      1.85 o
  -6  -5 -28       26.84       25.54      1.71 o
  -6  -5 -26       56.19       54.85      1.91 o
  -6  -5 -25        4.42        4.73      1.74 o
  -6  -5 -24       63.91       64.16      1.71 o
  -6  -5 -23        1.21        4.46      1.56 o
  -6  -5 -22       19.94       20.36      1.44 o
  -6  -5 -21        9.16        9.33      1.42 o
  -6  -5 -20       14.84       17.92      1.34 o
  -6  -5 -19       40.21       40.16      1.37 o
  -6  -5 -18       53.04       53.81      2.27 o
  -6  -5 -17       70.61       69.00      1.61 o
  -6  -5 -16       32.22       31.73      1.43 o
  -6  -5 -15       16.25       16.76      1.26 o
  -6  -5 -14       47.22       49.76      1.38 o
  -6  -5 -12      189.67      190.07      2.28 o
  -6  -5 -11       16.01       17.73      1.27 o
  -6  -5 -10       31.99       30.10      1.21 o
  -6  -5  -9       16.58       18.87      1.30 o
  -6  -5  -8      134.14      129.28      1.82 o
  -6  -5  -7       11.59       11.54      1.53 o
  -6  -5  -6       37.27       37.65      2.34 o
  -6  -5  -5        3.47        4.32      1.54 o
  -6  -5  -4       27.98       28.94      1.50 o
  -6  -5  -3       13.11       11.30      1.48 o
  -6  -5  -2       41.29       39.41      1.52 o
  -6  -5  -1      100.66       96.28      1.92 o
  -6  -4 -44        5.75        5.92      2.23 o
  -6  -4 -43       11.24       14.42      2.22 o
  -6  -4 -42        4.63        5.49      2.36 o
  -6  -4 -40       13.75       18.13      1.91 o
  -6  -4 -38        3.87        6.63      2.20 o
  -6  -4 -37       14.28       16.63      1.64 o
  -6  -4 -36       19.35       18.93      1.62 o
  -6  -4 -35       28.75       26.20      1.71 o
  -6  -4 -34       18.91       19.12      1.81 o
  -6  -4 -31      113.77      112.85      2.30 o
  -6  -4 -30      109.42      107.91      3.01 o
  -6  -4 -23       45.11       45.37      1.44 o
  -6  -4 -22       22.03       22.72      1.39 o
  -6  -4 -21       71.05       72.77      2.30 o
  -6  -4 -20       44.64       45.53      1.41 o
  -6  -4 -19        2.09        4.58      1.36 o
  -6  -4 -18      115.18      112.56      1.84 o
  -6  -4 -17      150.40      148.48      2.87 o
  -6  -4 -16       16.64       17.50      1.77 o
  -6  -4 -15       42.24       42.25      1.32 o
  -6  -4 -14       31.11       33.77      1.66 o
  -6  -4 -13       69.35       68.09      1.36 o
  -6  -4 -12      278.50      277.26      1.85 o
  -6  -4 -11      169.57      166.14      2.53 o
  -6  -4 -10      107.31      106.59      1.41 o
  -6  -4  -9       67.27       66.99      2.05 o
  -6  -4  -8       49.20       54.10      1.83 o
  -6  -4  -7       82.09       80.66      1.73 o
  -6  -4  -6       34.45       34.74      1.76 o
  -6  -4  -5       18.90       19.75      1.50 o
  -6  -4  -4       40.65       38.95      1.77 o
  -6  -4  -3      180.89      175.51      1.88 o
  -6  -4  -2       70.09       68.06      1.62 o
  -6  -4  -1      135.59      136.79      2.82 o
  -6  -3 -44        6.43        9.92      2.13 o
  -6  -3 -42       35.34       36.08      2.24 o
  -6  -3 -41        9.02        8.53      1.99 o
  -6  -3 -40       16.28       16.41      2.05 o
  -6  -3 -38        4.95        4.57      2.02 o
  -6  -3 -37        6.04        5.41      1.72 o
  -6  -3 -36        2.75        4.08      1.93 o
  -6  -3 -35       10.89        7.24      1.64 o
  -6  -3 -34        4.73        7.16      1.73 o
  -6  -3 -33       61.63       59.41      1.64 o
  -6  -3 -32      118.71      110.33      2.38 o
  -6  -3 -31       51.73       52.28      1.73 o
  -6  -3 -30       33.17       29.39      1.65 o
  -6  -3 -28      129.17      127.64      1.70 o
  -6  -3 -27       24.20       23.47      1.52 o
  -6  -3 -26       43.77       44.70      1.71 o
  -6  -3 -25       23.45       23.67      1.64 o
  -6  -3 -24       52.69       49.62      1.83 o
  -6  -3 -23       23.52       22.31      1.42 o
  -6  -3 -22       11.88       10.78      1.43 o
  -6  -3 -21       32.18       31.78      1.42 o
  -6  -3 -20       68.75       69.01      1.46 o
  -6  -3 -19       39.35       41.84      1.37 o
  -6  -3 -18       38.27       38.50      1.35 o
  -6  -3 -17       36.07       32.65      1.43 o
  -6  -3 -16        5.16        6.57      1.53 o
  -6  -3 -15       26.91       26.65      1.46 o
  -6  -3 -14      201.34      198.29      2.54 o
  -6  -3 -13      215.16      211.96      1.77 o
  -6  -3 -12       36.31       35.02      1.19 o
  -6  -3 -11       12.29       10.81      1.20 o
  -6  -3 -10      161.54      159.16      1.47 o
  -6  -3  -9       29.97       28.74      1.30 o
  -6  -3  -8        6.57        6.32      1.55 o
  -6  -3  -7       19.47       21.84      1.50 o
  -6  -3  -6       48.04       47.72      1.58 o
  -6  -3  -5      189.43      180.01      4.64 o
  -6  -3  -4        2.58        3.39      1.59 o
  -6  -3  -3        1.92        5.22      2.25 o
  -6  -3  -2       59.09       54.58      2.12 o
  -6  -3  -1       88.21       85.67      1.68 o
  -6  -2 -45       26.48       29.51      2.30 o
  -6  -2 -44       29.39       29.02      2.10 o
  -6  -2 -42        8.55        6.81      2.11 o
  -6  -2 -41       11.67        9.73      1.95 o
  -6  -2 -40        2.67        6.65      2.05 o
  -6  -2 -37       76.04       72.65      2.23 o
  -6  -2 -36       13.47       12.71      1.70 o
  -6  -2 -35        9.47        9.62      1.62 o
  -6  -2 -34        9.93       11.09      1.59 o
  -6  -2 -33       72.15       71.32      2.39 o
  -6  -2 -32       63.86       63.86      2.10 o
  -6  -2 -31        5.89        6.50      1.55 o
  -6  -2 -30       20.44       21.91      1.51 o
  -6  -2 -29       43.08       41.32      2.18 o
  -6  -2 -28       49.16       50.39      1.80 o
  -6  -2 -27      148.07      143.99      2.94 o
  -6  -2 -26      181.30      181.73      2.61 o
  -6  -2 -25       13.30       16.76      1.88 o
  -6  -2 -24       21.04       20.63      1.66 o
  -6  -2 -22       18.23       19.13      1.33 o
  -6  -2 -21      103.57      105.43      1.64 o
  -6  -2 -20       45.42       46.99      1.64 o
  -6  -2 -19       39.80       38.15      1.58 o
  -6  -2 -18       32.67       31.62      1.34 o
  -6  -2 -17      137.46      134.48      2.81 o
  -6  -2 -16       33.69       33.18      1.61 o
  -6  -2 -15       17.93       19.82      2.73 o
  -6  -2 -14      199.87      193.89      1.75 o
  -6  -2 -13       97.48       96.78      1.41 o
  -6  -2 -12       86.07       83.56      1.34 o
  -6  -2 -11       49.79       45.57      1.37 o
  -6  -2 -10      141.05      134.95      2.60 o
  -6  -2  -9      304.07      295.39      2.38 o
  -6  -2  -8      119.24      118.94      1.98 o
  -6  -2  -7      104.10      101.89      1.73 o
  -6  -2  -6      218.92      212.04      5.45 o
  -6  -2  -5        6.23        6.07      1.53 o
  -6  -2  -4       33.72       34.01      1.79 o
  -6  -2  -3        7.46        7.67      1.50 o
  -6  -2  -2      141.71      137.61      2.07 o
  -6  -2  -1       83.84       79.29      1.63 o
  -6  -1 -45       31.19       32.42      2.72 o
  -6  -1 -44       56.53       58.02      2.16 o
  -6  -1 -43       15.25       17.49      2.05 o
  -6  -1 -42       10.82       10.69      1.96 o
  -6  -1 -41       22.25       25.44      2.12 o
  -6  -1 -40       21.21       20.75      2.20 o
  -6  -1 -39       39.62       41.17      1.74 o
  -6  -1 -38        5.82        4.37      1.80 o
  -6  -1 -37       27.47       27.44      1.67 o
  -6  -1 -36       27.99       28.37      1.75 o
  -6  -1 -35       63.84       60.67      2.00 o
  -6  -1 -32        3.96        4.08      1.63 o
  -6  -1 -31        3.55        4.30      1.61 o
  -6  -1 -30       53.89       51.57      1.58 o
  -6  -1 -29        5.84        5.75      1.65 o
  -6  -1 -28      138.67      135.07      2.62 o
  -6  -1 -27       10.04       12.63      1.62 o
  -6  -1 -26       90.11       88.99      1.81 o
  -6  -1 -25      171.05      170.08      2.38 o
  -6  -1 -24      149.70      144.97      2.52 o
  -6  -1 -23       34.87       35.75      1.56 o
  -6  -1 -22       30.03       29.64      1.35 o
  -6  -1 -21      286.03      281.02      1.82 o
  -6  -1 -20       59.56       59.49      1.63 o
  -6  -1 -18       45.95       45.10      1.36 o
  -6  -1 -17      115.92      111.87      2.47 o
  -6  -1 -16        9.42        9.67      1.47 o
  -6  -1 -15      238.50      235.93      1.83 o
  -6  -1 -14        6.70        8.54      1.41 o
  -6  -1 -13       64.21       61.26      1.34 o
  -6  -1 -12      130.66      127.37      1.36 o
  -6  -1 -11       30.20       28.61      1.18 o
  -6  -1 -10      591.73      584.34      2.61 o
  -6  -1  -9       12.14       12.40      1.32 o
  -6  -1  -8      307.38      297.67      4.11 o
  -6  -1  -7      186.92      181.45      2.27 o
  -6  -1  -6      718.47      701.64     10.84 o
  -6  -1  -5        8.40        7.13      1.86 o
  -6  -1  -4      268.19      262.84      2.08 o
  -6  -1  -3       45.88       40.59      1.72 o
  -6  -1  -2      103.93       96.72      2.54 o
  -6  -1  -1      239.61      230.19      1.99 o
  -5 -21  -7       17.93       15.04      2.73 o
  -5 -21  -6       12.64       13.16      2.70 o
  -5 -20 -15        2.46        5.80      2.88 o
  -5 -20 -12        9.74       11.72      2.59 o
  -5 -20 -10       19.22       23.69      2.66 o
  -5 -20  -9        5.97        8.59      2.65 o
  -5 -20  -8       17.63       16.04      2.06 o
  -5 -20  -7        6.27        7.25      2.77 o
  -5 -20  -6        5.69        7.16      2.77 o
  -5 -20  -5        8.97       14.06      4.19 o
  -5 -19  -6        7.69        8.20      1.74 o
  -5 -19  -4        4.30        3.04      1.11 o
  -5 -19  -2       13.74       14.51      2.53 o
  -5 -18 -23       11.76        8.89      1.96 o
  -5 -18 -21        7.42        8.29      2.08 o
  -5 -18 -19       16.38       17.03      1.70 o
  -5 -18 -18        8.04        5.35      2.21 o
  -5 -18 -15       23.13       22.24      5.01 o
  -5 -18 -11        3.64        4.58      1.97 o
  -5 -18 -10        6.39        5.66      2.40 o
  -5 -18  -9        6.01        4.32      0.95 o
  -5 -18  -8       14.31       11.29      1.70 o
  -5 -18  -6        8.03        9.66      2.66 o
  -5 -18  -5       14.30       10.87      2.51 o
  -5 -18  -4       14.76       11.33      2.89 o
  -5 -18  -3        7.54        7.45      1.90 o
  -5 -18  -1       14.85       13.73      3.22 o
  -5 -17 -26       15.14       14.17      3.11 o
  -5 -17 -25        0.73        5.27      2.00 o
  -5 -17 -22       11.09       14.37      3.37 o
  -5 -17 -21       19.67       19.73      3.04 o
  -5 -17 -19        6.64        8.05      2.46 o
  -5 -17 -18        3.70        4.17      1.75 o
  -5 -17 -17        4.42        5.11      1.82 o
  -5 -17 -16       16.24       17.48      2.39 o
  -5 -17 -14        8.77        9.31      1.77 o
  -5 -17 -10       28.77       22.88      3.35 o
  -5 -17  -8       34.34       35.55      1.86 o
  -5 -17  -6       13.20       11.01      1.62 o
  -5 -17  -3       10.26        8.83      2.33 o
  -5 -17  -2        9.65        5.42      1.91 o
  -5 -16 -30        7.47        5.83      1.82 o
  -5 -16 -29        5.59        5.97      1.77 o
  -5 -16 -28        8.33        7.54      1.72 o
  -5 -16 -26       16.39       13.86      2.22 o
  -5 -16 -25        6.24        9.73      1.94 o
  -5 -16 -24        7.26       10.15      2.33 o
  -5 -16 -23        7.89       11.51      2.24 o
  -5 -16 -22       18.52       19.33      2.52 o
  -5 -16 -20       10.71        9.93      2.26 o
  -5 -16 -19       10.92       13.83      2.08 o
  -5 -16 -18        9.52       11.42      1.85 o
  -5 -16 -15       13.36       14.47      2.02 o
  -5 -16 -14        6.29        5.31      1.36 o
  -5 -16 -13        3.92        4.78      1.30 o
  -5 -16 -12       21.10       17.61      1.94 o
  -5 -16 -11       11.41       11.33      1.61 o
  -5 -16 -10        4.16        2.25      0.96 o
  -5 -16  -8       23.19       20.08      2.92 o
  -5 -16  -7       11.21       10.02      2.04 o
  -5 -16  -6       59.82       63.46      3.04 o
  -5 -16  -5        2.86        3.12      1.26 o
  -5 -16  -4       22.65       27.36      2.46 o
  -5 -16  -3       11.55       14.07      1.97 o
  -5 -16  -2        6.23        8.14      1.43 o
  -5 -16  -1       11.27       11.73      1.59 o
  -5 -15 -31       11.79       11.36      2.05 o
  -5 -15 -30       10.21       10.38      1.89 o
  -5 -15 -28       33.93       39.03      2.48 o
  -5 -15 -27       10.16       10.72      1.98 o
  -5 -15 -26       19.24       18.78      1.87 o
  -5 -15 -24       13.72       13.51      2.28 o
  -5 -15 -19       13.16       11.93      1.70 o
  -5 -15 -14       11.45        9.21      1.45 o
  -5 -15 -13       59.28       58.83      3.36 o
  -5 -15 -12       26.08       25.40      2.44 o
  -5 -15 -11        8.42        8.73      1.49 o
  -5 -15 -10       41.02       44.94      5.69 o
  -5 -15  -9        5.00        4.39      1.46 o
  -5 -15  -8       41.78       43.21      2.73 o
  -5 -15  -7       33.86       34.48      2.20 o
  -5 -15  -6        7.50        7.75      2.25 o
  -5 -15  -5        9.24       12.18      1.71 o
  -5 -15  -4       17.87       18.77      1.40 o
  -5 -15  -3       24.30       23.96      2.88 o
  -5 -15  -2        5.24        4.71      1.75 o
  -5 -15  -1       45.14       47.34      1.98 o
  -5 -14 -35       23.58       25.46      2.90 o
  -5 -14 -34        6.46        7.32      2.73 o
  -5 -14 -33        4.31        6.68      2.45 o
  -5 -14 -30        3.58        4.43      1.98 o
  -5 -14 -29       18.58       17.61      2.06 o
  -5 -14 -28       16.83       26.43      3.21 o
  -5 -14 -27        3.65        4.72      2.21 o
  -5 -14 -26        9.90       12.90      2.03 o
  -5 -14 -25       14.28       15.41      1.97 o
  -5 -14 -24       11.71       12.99      1.94 o
  -5 -14 -23       11.13       11.10      1.92 o
  -5 -14 -22       18.82       17.83      2.20 o
  -5 -14 -20        6.56        6.15      1.61 o
  -5 -14 -19       60.18       65.49      2.65 o
  -5 -14 -18        4.40        3.18      1.05 o
  -5 -14 -17       41.02       46.48      4.12 o
  -5 -14 -15       20.93       26.89      2.75 o
  -5 -14 -14       17.27       17.10      1.58 o
  -5 -14 -13       29.79       30.10      2.26 o
  -5 -14 -12       21.52       22.62      1.60 o
  -5 -14 -11        6.43        5.74      1.01 o
  -5 -14 -10       18.77       19.53      1.19 o
  -5 -14  -9       47.91       42.36      2.91 o
  -5 -14  -8       43.14       49.36      1.45 o
  -5 -14  -6       39.46       44.24      2.03 o
  -5 -14  -5       28.87       31.61      2.78 o
  -5 -14  -4       33.38       32.95      1.86 o
  -5 -14  -3       59.89       66.39      2.38 o
  -5 -14  -2       10.30       11.66      1.42 o
  -5 -14  -1       76.54       80.66      3.71 o
  -5 -13 -35        8.78       10.66      2.21 o
  -5 -13 -34        3.62        5.59      1.92 o
  -5 -13 -33       17.89       18.89      1.82 o
  -5 -13 -32        3.82        4.00      1.92 o
  -5 -13 -31       25.96       28.96      1.79 o
  -5 -13 -30        4.09        7.28      2.10 o
  -5 -13 -28        5.17        9.62      2.11 o
  -5 -13 -27       24.81       26.57      3.62 o
  -5 -13 -26       30.24       35.56      2.07 o
  -5 -13 -23       13.79       12.95      1.99 o
  -5 -13 -22       26.80       27.03      2.31 o
  -5 -13 -21       52.41       42.28      2.82 o
  -5 -13 -20        9.84        9.03      1.55 o
  -5 -13 -19        2.40        2.76      1.20 o
  -5 -13 -17       75.41       75.59      3.80 o
  -5 -13 -16       28.91       32.30      2.09 o
  -5 -13 -15       37.23       35.82      2.33 o
  -5 -13 -14       15.73       16.04      1.03 o
  -5 -13 -12       70.02       78.46      2.97 o
  -5 -13 -11      131.70      136.42      3.80 o
  -5 -13 -10       17.22       19.20      1.85 o
  -5 -13  -9        6.04        7.02      1.18 o
  -5 -13  -8       69.62       82.57      4.93 o
  -5 -13  -7      108.36      114.91      2.73 o
  -5 -13  -6       44.01       44.20      2.73 o
  -5 -13  -5       33.34       34.06      2.67 o
  -5 -13  -4       42.51       49.56      2.39 o
  -5 -13  -3        6.45        8.09      1.39 o
  -5 -13  -2       22.16       22.83      1.64 o
  -5 -13  -1      106.48      116.70      2.96 o
  -5 -12 -39       18.03       22.82      5.13 o
  -5 -12 -37       49.98       49.91      2.80 o
  -5 -12 -36       49.96       52.92      3.45 o
  -5 -12 -35       32.30       35.24      2.90 o
  -5 -12 -34       22.70       20.75      3.56 o
  -5 -12 -33        2.10        5.61      2.04 o
  -5 -12 -31        5.31        5.25      1.98 o
  -5 -12 -30       24.59       27.07      2.54 o
  -5 -12 -28       22.95       22.93      1.90 o
  -5 -12 -27       17.64       22.37      2.05 o
  -5 -12 -26       30.85       32.69      3.53 o
  -5 -12 -25        8.33       11.36      2.07 o
  -5 -12 -24        4.61        5.27      1.10 o
  -5 -12 -23       23.33       25.73      2.26 o
  -5 -12 -22       10.39       12.39      2.17 o
  -5 -12 -20       19.97       19.83      1.62 o
  -5 -12 -19      215.97      228.16      7.19 o
  -5 -12 -18       12.06       12.40      1.43 o
  -5 -12 -17       86.96       90.72      3.95 o
  -5 -12 -16      120.98      121.85      2.61 o
  -5 -12 -15       71.77       76.56      3.07 o
  -5 -12 -14       96.25      101.44      4.38 o
  -5 -12 -13       33.63       36.87      1.38 o
  -5 -12 -12        9.17       10.53      1.21 o
  -5 -12 -10       11.71       11.60      0.99 o
  -5 -12  -9        5.79        7.82      1.11 o
  -5 -12  -8        8.41        7.28      1.43 o
  -5 -12  -7       12.99       14.54      1.57 o
  -5 -12  -6       20.23       19.87      2.09 o
  -5 -12  -5        3.43        3.74      1.35 o
  -5 -12  -4       21.81       21.43      1.39 o
  -5 -12  -3       68.16       74.28      2.49 o
  -5 -12  -2       68.27       73.47      1.59 o
  -5 -12  -1      158.69      170.84      5.58 o
  -5 -11 -40       32.83       35.43      2.59 o
  -5 -11 -39       37.17       42.50      3.14 o
  -5 -11 -37       13.56       13.19      2.11 o
  -5 -11 -36       51.37       51.00      2.73 o
  -5 -11 -35       24.14       30.18      2.05 o
  -5 -11 -34       17.10       18.76      2.00 o
  -5 -11 -32       16.25       17.18      2.54 o
  -5 -11 -31       17.13       20.14      3.80 o
  -5 -11 -30       20.05       24.29      1.97 o
  -5 -11 -29        4.75        4.69      2.05 o
  -5 -11 -28       77.20       87.01      4.40 o
  -5 -11 -27       11.96       12.23      1.83 o
  -5 -11 -26        0.82        2.62      1.25 o
  -5 -11 -25       45.38       50.90      3.20 o
  -5 -11 -24       48.59       49.20      1.94 o
  -5 -11 -23        9.15       10.08      1.14 o
  -5 -11 -22       41.87       42.52      2.03 o
  -5 -11 -21      199.14      209.56      2.95 o
  -5 -11 -20       95.64      100.82      4.36 o
  -5 -11 -19      139.28      150.27      3.13 o
  -5 -11 -18      163.34      163.78      2.97 o
  -5 -11 -17        5.50        6.35      1.77 o
  -5 -11 -16      131.05      133.50      2.62 o
  -5 -11 -15       17.42       18.25      1.65 o
  -5 -11 -14        7.05        5.95      1.40 o
  -5 -11 -13       12.71       12.06      1.16 o
  -5 -11 -12       61.13       67.84      2.20 o
  -5 -11 -11        6.63        7.71      1.45 o
  -5 -11 -10       10.22       10.51      1.05 o
  -5 -11  -9       74.29       77.98      1.97 o
  -5 -11  -8       97.36      105.19      4.72 o
  -5 -11  -7       50.58       50.47      2.69 o
  -5 -11  -6       15.39       16.41      1.96 o
  -5 -11  -5        3.45        4.42      1.50 o
  -5 -11  -4       10.90       13.01      1.35 o
  -5 -11  -3      102.20      104.49      3.09 o
  -5 -11  -2      408.55      435.65     10.35 o
  -5 -11  -1      184.53      200.24      3.52 o
  -5 -10 -40       13.22       13.12      2.29 o
  -5 -10 -39       37.35       38.89      2.13 o
  -5 -10 -38       87.81       76.60      3.20 o
  -5 -10 -37       14.04       16.02      1.93 o
  -5 -10 -36       17.90       20.65      1.89 o
  -5 -10 -35       13.47       13.49      2.00 o
  -5 -10 -34       24.48       20.31      2.12 o
  -5 -10 -33       95.08       96.60      2.80 o
  -5 -10 -31       21.01       24.47      2.19 o
  -5 -10 -30       30.09       31.14      2.07 o
  -5 -10 -29        8.61        8.93      2.48 o
  -5 -10 -28       15.89       17.85      1.44 o
  -5 -10 -27       21.09       20.84      1.34 o
  -5 -10 -26       38.29       38.26      1.96 o
  -5 -10 -25        3.65        3.01      1.26 o
  -5 -10 -24       15.38       13.74      1.33 o
  -5 -10 -23       12.16       11.16      1.32 o
  -5 -10 -22      133.23      135.88      3.32 o
  -5 -10 -21       34.89       36.35      2.69 o
  -5 -10 -20      146.77      163.19      2.92 o
  -5 -10 -19      138.54      145.78      3.36 o
  -5 -10 -18       85.22       88.12      1.41 o
  -5 -10 -17       12.21       12.95      1.15 o
  -5 -10 -16      114.26      114.04      3.19 o
  -5 -10 -15      135.50      140.79      2.41 o
  -5 -10 -14        4.57        5.95      1.40 o
  -5 -10 -13        9.93       11.89      1.03 o
  -5 -10 -12       37.65       39.83      1.35 o
  -5 -10 -11       70.68       73.71      2.77 o
  -5 -10 -10       11.89       11.70      1.08 o
  -5 -10  -9       69.43       72.03      2.24 o
  -5 -10  -8       22.67       24.03      1.51 o
  -5 -10  -7        8.19       11.04      1.32 o
  -5 -10  -6       26.79       29.32      1.24 o
  -5 -10  -5       14.37       15.16      1.65 o
  -5 -10  -4      376.11      390.29      8.60 o
  -5 -10  -3       32.75       39.34      1.92 o
  -5 -10  -2       12.22       13.66      1.36 o
  -5 -10  -1      181.11      198.06      3.61 o
  -5  -9 -41        9.47        8.96      3.04 o
  -5  -9 -39       40.52       38.95      2.26 o
  -5  -9 -38       26.50       28.43      1.94 o
  -5  -9 -37       10.89       11.67      2.05 o
  -5  -9 -36        6.82        8.68      1.90 o
  -5  -9 -35       40.44       43.76      1.91 o
  -5  -9 -34        9.94       12.51      2.11 o
  -5  -9 -33        6.71        6.46      2.10 o
  -5  -9 -32        5.97        6.27      1.95 o
  -5  -9 -31       12.89       13.40      1.86 o
  -5  -9 -29       53.30       54.19      1.47 o
  -5  -9 -28       22.16       22.73      1.84 o
  -5  -9 -27        7.11        8.16      1.65 o
  -5  -9 -26       13.51       15.73      1.65 o
  -5  -9 -25       20.60       19.69      1.63 o
  -5  -9 -24        7.51        8.02      1.20 o
  -5  -9 -23       73.93       73.27      2.02 o
  -5  -9 -22       64.03       67.05      2.28 o
  -5  -9 -21       59.14       60.90      3.06 o
  -5  -9 -20       20.52       24.44      1.73 o
  -5  -9 -19       82.56       85.52      1.84 o
  -5  -9 -18       66.34       70.43      1.77 o
  -5  -9 -17      124.64      131.07      2.18 o
  -5  -9 -16       18.99       18.85      1.16 o
  -5  -9 -15       21.98       22.63      1.27 o
  -5  -9 -14       29.18       29.85      1.13 o
  -5  -9 -13       27.69       28.04      1.15 o
  -5  -9 -12       30.14       29.08      1.63 o
  -5  -9 -11       51.60       53.20      1.69 o
  -5  -9 -10       96.54       95.83      2.08 o
  -5  -9  -9       42.19       41.29      1.76 o
  -5  -9  -8      114.71      116.78      3.38 o
  -5  -9  -7       34.12       35.19      1.43 o
  -5  -9  -6        5.07        6.03      1.51 o
  -5  -9  -5       13.17       13.53      1.47 o
  -5  -9  -4       41.37       45.56      1.84 o
  -5  -9  -3       78.65       80.92      1.51 o
  -5  -9  -2       29.42       35.50      2.36 o
  -5  -9  -1      180.53      188.37      3.64 o
  -5  -8 -42        3.88        8.25      2.45 o
  -5  -8 -40       14.57       13.65      2.50 o
  -5  -8 -38       23.95       26.30      2.12 o
  -5  -8 -36       43.88       49.28      2.41 o
  -5  -8 -35       50.44       50.66      2.27 o
  -5  -8 -33       21.03       18.63      2.21 o
  -5  -8 -32        7.74        7.91      1.91 o
  -5  -8 -31       32.40       32.36      1.88 o
  -5  -8 -30        5.35        4.49      1.48 o
  -5  -8 -29       10.57       11.78      1.32 o
  -5  -8 -28       20.51       22.90      1.81 o
  -5  -8 -27       34.58       33.90      1.35 o
  -5  -8 -26       65.54       64.30      1.59 o
  -5  -8 -25      117.69      115.76      1.77 o
  -5  -8 -24       25.84       26.34      1.24 o
  -5  -8 -23       40.99       41.61      1.25 o
  -5  -8 -22        6.58        8.12      1.56 o
  -5  -8 -21       25.39       26.77      1.88 o
  -5  -8 -20       42.45       44.24      1.25 o
  -5  -8 -19       12.44       15.98      1.30 o
  -5  -8 -18       94.22       96.41      1.40 o
  -5  -8 -17       59.20       61.51      1.32 o
  -5  -8 -16      177.91      184.49      2.68 o
  -5  -8 -15       30.84       33.28      1.15 o
  -5  -8 -14      126.98      126.00      2.52 o
  -5  -8 -13       31.43       30.35      1.10 o
  -5  -8 -12       62.89       63.11      1.92 o
  -5  -8 -11       29.30       29.29      1.24 o
  -5  -8 -10       79.68       77.20      2.20 o
  -5  -8  -9      211.42      210.26      4.09 o
  -5  -8  -8       81.25       82.71      2.50 o
  -5  -8  -7        4.43        4.17      1.26 o
  -5  -8  -6      234.90      233.15      8.14 o
  -5  -8  -5       43.87       44.81      2.15 o
  -5  -8  -4       11.69       12.10      1.30 o
  -5  -8  -2      201.46      203.00      3.76 o
  -5  -8  -1       30.38       34.22      1.36 o
  -5  -7 -44       13.31       14.42      2.21 o
  -5  -7 -42       15.73       18.91      4.34 o
  -5  -7 -41        5.77        8.81      2.34 o
  -5  -7 -40        5.67        7.58      2.03 o
  -5  -7 -39        7.88        7.31      2.28 o
  -5  -7 -38        9.74        7.93      1.98 o
  -5  -7 -37       25.13       26.10      1.90 o
  -5  -7 -36       19.46       17.52      2.06 o
  -5  -7 -33        6.22        9.89      1.91 o
  -5  -7 -32        5.20        5.87      1.57 o
  -5  -7 -31       62.35       64.09      1.82 o
  -5  -7 -30       27.48       28.08      1.48 o
  -5  -7 -29        3.20        3.67      1.71 o
  -5  -7 -28       13.13       14.66      1.32 o
  -5  -7 -27       32.69       32.23      1.33 o
  -5  -7 -26      111.73      113.04      1.86 o
  -5  -7 -25       22.53       24.23      1.26 o
  -5  -7 -24        4.91        4.76      1.25 o
  -5  -7 -23       15.16       17.03      1.56 o
  -5  -7 -22        4.79        4.43      1.69 o
  -5  -7 -21       17.55       18.39      1.70 o
  -5  -7 -20       22.25       20.97      1.27 o
  -5  -7 -19       68.67       69.58      1.99 o
  -5  -7 -18       85.20       84.92      1.37 o
  -5  -7 -16       74.63       74.11      1.77 o
  -5  -7 -15       82.10       87.55      2.61 o
  -5  -7 -14       16.38       18.99      1.28 o
  -5  -7 -13        5.88        7.12      1.07 o
  -5  -7 -12       55.69       57.09      1.16 o
  -5  -7 -11       94.50       93.62      1.87 o
  -5  -7 -10       16.97       16.63      1.03 o
  -5  -7  -9       42.12       42.76      1.70 o
  -5  -7  -8       22.12       22.42      1.22 o
  -5  -7  -7       29.37       29.09      1.24 o
  -5  -7  -6       85.32       84.60      2.12 o
  -5  -7  -5       41.26       45.22      1.38 o
  -5  -7  -4       17.61       16.07      1.50 o
  -5  -7  -3       83.39       87.87      2.31 o
  -5  -7  -2       16.16       16.74      1.65 o
  -5  -7  -1       18.89       22.60      1.31 o
  -5  -6 -45       19.45       23.37      2.20 o
  -5  -6 -44        5.10        7.69      2.23 o
  -5  -6 -43       10.06       12.38      2.16 o
  -5  -6 -42        5.41        5.73      2.46 o
  -5  -6 -40       27.48       31.98      1.98 o
  -5  -6 -38        5.57        7.47      2.08 o
  -5  -6 -37       10.03       10.47      1.90 o
  -5  -6 -36        1.70        4.20      2.02 o
  -5  -6 -35       21.98       26.32      1.97 o
  -5  -6 -34       39.01       40.30      3.03 o
  -5  -6 -33       34.02       32.02      2.56 o
  -5  -6 -32        9.40        8.47      1.45 o
  -5  -6 -31       12.73       12.51      1.48 o
  -5  -6 -30       58.24       54.35      2.05 o
  -5  -6 -29       53.33       54.45      2.26 o
  -5  -6 -28       54.05       55.09      1.41 o
  -5  -6 -27       17.96       20.60      1.31 o
  -5  -6 -26       37.66       38.14      1.33 o
  -5  -6 -25       38.44       37.33      1.31 o
  -5  -6 -24       67.63       66.70      1.49 o
  -5  -6 -22       83.91       88.41      1.61 o
  -5  -6 -20       32.73       32.47      1.23 o
  -5  -6 -19       47.26       45.49      1.24 o
  -5  -6 -18       20.51       21.09      1.42 o
  -5  -6 -17       46.74       46.80      1.33 o
  -5  -6 -16      148.23      146.06      2.50 o
  -5  -6 -15       38.21       38.44      1.16 o
  -5  -6 -13      132.49      129.58      1.72 o
  -5  -6 -12       75.47       78.42      1.21 o
  -5  -6 -11       74.73       74.63      1.19 o
  -5  -6 -10      183.01      183.38      2.34 o
  -5  -6  -9       17.19       15.87      1.31 o
  -5  -6  -8      111.06      110.69      1.33 o
  -5  -6  -7       36.42       38.05      1.26 o
  -5  -6  -6       29.80       30.23      1.71 o
  -5  -6  -5       93.16       92.17      1.92 o
  -5  -6  -4      128.39      131.01      2.05 o
  -5  -6  -3       31.95       32.49      2.45 o
  -5  -6  -1        7.00        8.17      1.30 o
  -5  -5 -46        7.89        6.97      2.30 o
  -5  -5 -45       11.13       11.09      2.22 o
  -5  -5 -43       26.66       27.55      2.42 o
  -5  -5 -42        9.81       11.44      2.42 o
  -5  -5 -40        7.60        8.30      1.99 o
  -5  -5 -39       50.22       54.41      2.02 o
  -5  -5 -38       27.85       30.82      1.92 o
  -5  -5 -36       40.72       44.74      3.84 o
  -5  -5 -34       43.66       48.84      2.85 o
  -5  -5 -33       29.09       28.01      1.55 o
  -5  -5 -32       20.81       22.30      1.46 o
  -5  -5 -31       35.07       34.76      1.55 o
  -5  -5 -30       12.16       14.56      1.46 o
  -5  -5 -29       56.71       56.64      2.08 o
  -5  -5 -28       12.14       11.43      1.44 o
  -5  -5 -27       14.16       14.89      1.52 o
  -5  -5 -26       30.37       30.01      1.32 o
  -5  -5 -25      112.09      112.29      2.00 o
  -5  -5 -24       57.31       56.48      1.94 o
  -5  -5 -23       44.01       44.07      1.45 o
  -5  -5 -21      100.24      100.44      1.81 o
  -5  -5 -20      151.97      153.09      2.07 o
  -5  -5 -19       38.58       39.08      1.23 o
  -5  -5 -18       88.95       87.97      1.58 o
  -5  -5 -17       11.53        9.45      1.25 o
  -5  -5 -16       15.44       17.23      1.13 o
  -5  -5 -15        9.24        9.77      1.18 o
  -5  -5 -14       15.21       16.26      1.10 o
  -5  -5 -13       60.82       59.19      1.28 o
  -5  -5 -12        4.24        5.59      1.20 o
  -5  -5 -11      182.20      180.94      1.70 o
  -5  -5 -10      111.62      107.49      1.43 o
  -5  -5  -9      129.79      130.24      1.86 o
  -5  -5  -8       27.34       29.20      1.23 o
  -5  -5  -7       48.88       46.37      1.39 o
  -5  -5  -6       13.68       15.06      1.80 o
  -5  -5  -5       12.84       10.64      1.30 o
  -5  -5  -4       52.82       49.07      1.36 o
  -5  -5  -3       56.61       59.91      1.38 o
  -5  -5  -2       71.43       69.57      2.51 o
  -5  -5  -1      102.58       96.42      3.88 o
  -5  -4 -46        8.29       10.03      2.27 o
  -5  -4 -45        6.37        9.82      2.22 o
  -5  -4 -43       30.67       31.06      2.14 o
  -5  -4 -42       26.40       29.80      2.12 o
  -5  -4 -41       36.64       41.69      2.01 o
  -5  -4 -40        6.67        5.39      2.06 o
  -5  -4 -39       13.77       19.96      1.91 o
  -5  -4 -38       17.65       17.72      1.89 o
  -5  -4 -37        7.56        8.63      1.82 o
  -5  -4 -36      106.06      105.81      3.50 o
  -5  -4 -35       13.54       14.77      2.19 o
  -5  -4 -34       10.80       10.58      1.77 o
  -5  -4 -33       51.56       47.53      1.56 o
  -5  -4 -32       50.40       48.18      1.81 o
  -5  -4 -30       75.95       73.57      1.95 o
  -5  -4 -29       55.44       54.32      1.52 o
  -5  -4 -28        3.94        3.85      1.50 o
  -5  -4 -27       32.69       32.87      1.35 o
  -5  -4 -26       84.41       82.92      1.77 o
  -5  -4 -25       30.11       30.05      1.31 o
  -5  -4 -24       50.34       53.03      1.49 o
  -5  -4 -23        7.89        9.11      1.48 o
  -5  -4 -22      175.97      178.70      3.95 o
  -5  -4 -21       23.12       22.51      1.26 o
  -5  -4 -20      188.94      191.41      1.70 o
  -5  -4 -19       71.15       73.16      1.43 o
  -5  -4 -18       10.38        9.77      1.21 o
  -5  -4 -17        6.16        5.94      1.31 o
  -5  -4 -16      134.99      132.52      1.38 o
  -5  -4 -15       57.32       55.16      1.31 o
  -5  -4 -14       41.14       41.58      1.29 o
  -5  -4 -13        4.75        2.82      1.21 o
  -5  -4 -12       17.73       20.12      1.08 o
  -5  -4 -11      100.80       97.82      1.34 o
  -5  -4 -10       24.41       22.92      1.06 o
  -5  -4  -9      127.57      125.84      1.74 o
  -5  -4  -8       72.36       70.36      1.39 o
  -5  -4  -7       14.03       13.74      1.10 o
  -5  -4  -6        2.66        3.45      1.23 o
  -5  -4  -5        5.40        7.66      1.54 o
  -5  -4  -4      333.78      327.50      1.98 o
  -5  -4  -3       66.03       66.30      1.41 o
  -5  -4  -2        3.33        4.00      1.33 o
  -5  -4  -1      187.63      183.37      1.94 o
  -5  -3 -46       10.04       11.34      2.37 o
  -5  -3 -45       51.04       51.75      2.39 o
  -5  -3 -44       10.76       11.14      2.34 o
  -5  -3 -41       31.87       32.20      1.98 o
  -5  -3 -40       16.08       17.34      1.93 o
  -5  -3 -39       11.21       10.97      1.92 o
  -5  -3 -38        3.57        4.95      2.08 o
  -5  -3 -37       41.76       39.12      1.81 o
  -5  -3 -36       49.91       51.00      2.79 o
  -5  -3 -34       70.34       69.69      1.74 o
  -5  -3 -33       12.01       11.32      1.49 o
  -5  -3 -32        6.89        6.36      1.49 o
  -5  -3 -30        8.36        9.13      1.52 o
  -5  -3 -29       20.19       18.88      1.39 o
  -5  -3 -28       13.25       12.35      1.36 o
  -5  -3 -27       66.42       64.69      2.00 o
  -5  -3 -26       21.36       22.63      1.32 o
  -5  -3 -25        6.35        6.99      1.36 o
  -5  -3 -24       64.75       65.56      1.52 o
  -5  -3 -23       25.41       25.66      1.47 o
  -5  -3 -22       57.00       57.37      1.52 o
  -5  -3 -21       83.59       81.96      1.38 o
  -5  -3 -20      177.53      174.38      2.40 o
  -5  -3 -19       40.70       40.46      1.20 o
  -5  -3 -18      241.98      238.81      1.54 o
  -5  -3 -17       54.59       54.30      1.18 o
  -5  -3 -16       17.03       16.94      1.21 o
  -5  -3 -15      143.50      140.74      1.42 o
  -5  -3 -14       54.39       52.11      1.18 o
  -5  -3 -13        5.77        6.63      1.09 o
  -5  -3 -12       46.06       46.31      1.65 o
  -5  -3 -11      100.42      103.27      1.66 o
  -5  -3 -10        5.13        5.12      1.07 o
  -5  -3  -9       11.52       10.69      0.97 o
  -5  -3  -8        4.68        5.99      1.03 o
  -5  -3  -7      116.63      112.23      1.69 o
  -5  -3  -6       99.15       96.40      1.52 o
  -5  -3  -5      228.54      220.37      4.19 o
  -5  -3  -4       35.33       33.56      1.49 o
  -5  -3  -3       90.77       88.02      1.74 o
  -5  -3  -2      418.64      411.70      2.13 o
  -5  -3  -1      201.25      191.13      4.73 o
  -5  -2 -47       11.73       10.62      2.52 o
  -5  -2 -46       28.45       29.25      2.44 o
  -5  -2 -45       29.22       30.27      2.42 o
  -5  -2 -44       14.04       16.35      2.39 o
  -5  -2 -41       50.11       46.96      2.01 o
  -5  -2 -40       24.44       26.47      2.06 o
  -5  -2 -39       17.76       21.28      2.01 o
  -5  -2 -38       12.15       10.26      1.80 o
  -5  -2 -37        6.97        5.25      2.04 o
  -5  -2 -35        1.77        4.02      1.64 o
  -5  -2 -34       75.97       73.44      2.10 o
  -5  -2 -33       10.72        9.58      1.50 o
  -5  -2 -32       14.30       15.60      1.47 o
  -5  -2 -31       16.78       16.89      1.52 o
  -5  -2 -30       22.66       22.73      1.42 o
  -5  -2 -29       81.79       78.83      2.40 o
  -5  -2 -28      150.34      146.19      2.77 o
  -5  -2 -27       72.15       70.40      1.55 o
  -5  -2 -26      100.12       99.37      2.57 o
  -5  -2 -25       31.42       30.66      1.48 o
  -5  -2 -24       56.53       55.55      1.69 o
  -5  -2 -23       67.78       66.51      2.14 o
  -5  -2 -22        9.73       12.46      1.43 o
  -5  -2 -21       15.82       15.97      1.35 o
  -5  -2 -20       63.30       65.27      1.26 o
  -5  -2 -19        8.37        9.18      1.16 o
  -5  -2 -18       34.88       33.83      1.16 o
  -5  -2 -17       15.92       17.10      1.16 o
  -5  -2 -16      160.48      156.88      1.51 o
  -5  -2 -15       56.34       57.13      1.21 o
  -5  -2 -14       29.92       30.83      1.20 o
  -5  -2 -13      208.87      204.54      3.49 o
  -5  -2 -12      260.31      254.63      3.14 o
  -5  -2 -11       12.78       11.96      1.21 o
  -5  -2 -10      344.58      344.35      3.66 o
  -5  -2  -9      472.49      464.73      4.16 o
  -5  -2  -8       78.15       75.48      1.27 o
  -5  -2  -7      447.96      436.89      5.30 o
  -5  -2  -6      277.34      267.72      4.14 o
  -5  -2  -5      155.79      146.61      1.63 o
  -5  -2  -4       89.37       87.40      1.51 o
  -5  -2  -3      263.26      255.56      1.83 o
  -5  -2  -2      104.01       99.79      2.26 o
  -5  -2  -1      189.85      182.84      1.91 o
  -5  -1 -47        6.54        5.05      2.39 o
  -5  -1 -46       18.25       20.62      2.36 o
  -5  -1 -44       13.93       13.10      2.11 o
  -5  -1 -43       58.23       56.60      3.17 o
  -5  -1 -42       17.36       17.36      2.31 o
  -5  -1 -40       18.63       20.25      2.35 o
  -5  -1 -38       59.22       58.97      2.42 o
  -5  -1 -36       24.15       25.49      2.15 o
  -5  -1 -35       14.72       13.99      1.55 o
  -5  -1 -34       74.00       71.47      1.76 o
  -5  -1 -33       21.85       20.57      1.50 o
  -5  -1 -32       13.30       14.16      1.47 o
  -5  -1 -31      240.52      233.40      3.85 o
  -5  -1 -30       35.13       37.18      2.04 o
  -5  -1 -29      198.96      195.28      3.62 o
  -5  -1 -28       35.56       36.50      1.41 o
  -5  -1 -27       53.56       52.71      1.58 o
  -5  -1 -26      156.56      151.67      2.45 o
  -5  -1 -25      222.70      216.91      3.52 o
  -5  -1 -24       42.85       43.94      1.52 o
  -5  -1 -23       10.55       13.01      1.60 o
  -5  -1 -22       68.67       65.20      1.53 o
  -5  -1 -21       45.74       44.91      1.77 o
  -5  -1 -20        8.82        8.48      1.18 o
  -5  -1 -19        9.21        8.82      1.24 o
  -5  -1 -18      125.32      121.96      2.02 o
  -5  -1 -17       98.78       97.51      1.44 o
  -5  -1 -16       31.11       33.20      1.20 o
  -5  -1 -15      151.94      150.36      1.43 o
  -5  -1 -14      455.83      446.21      5.47 o
  -5  -1 -13      240.11      237.69      1.65 o
  -5  -1 -12      186.02      185.62      2.15 o
  -5  -1 -11      914.40      916.81      8.78 o
  -5  -1 -10        5.52        7.85      1.09 o
  -5  -1  -9      316.56      307.22      1.55 o
  -5  -1  -8       99.20       95.07      1.96 o
  -5  -1  -7     1207.69     1188.15     10.87 o
  -5  -1  -6      224.02      215.33      1.96 o
  -5  -1  -5      190.62      183.70      1.71 o
  -5  -1  -4      227.23      226.12      1.79 o
  -5  -1  -3      181.50      174.02      2.69 o
  -5  -1  -2      202.37      190.18      4.91 o
  -5  -1  -1       69.52       64.47      2.79 o
  -4 -21  -7        7.45        6.87      2.03 o
  -4 -21  -2        8.41        6.13      2.79 o
  -4 -20 -20       17.24       18.93      2.46 o
  -4 -20 -14       12.04       14.04      6.96 o
  -4 -20 -11       13.58       15.07      2.33 o
  -4 -20 -10       10.90       11.81      1.97 o
  -4 -20  -9       11.77        7.01      2.86 o
  -4 -20  -7       19.09       15.35      2.88 o
  -4 -20  -6        7.04        6.55      2.97 o
  -4 -20  -5        8.93       11.66      2.37 o
  -4 -20  -4       18.57       14.75      2.39 o
  -4 -20  -1        8.56        6.93      1.20 o
  -4 -19 -23       13.26       14.73      2.60 o
  -4 -19 -20        2.74        5.31      2.34 o
  -4 -19 -18       13.57       12.65      1.76 o
  -4 -19 -14       15.97       11.89      2.05 o
  -4 -19 -13       14.24       12.16      1.88 o
  -4 -19 -12        8.77        4.12      1.59 o
  -4 -19 -11        6.92        5.27      1.16 o
  -4 -19  -9       52.13       57.36      4.25 o
  -4 -19  -7        6.45        4.41      1.97 o
  -4 -19  -6        6.56        4.81      1.93 o
  -4 -19  -5       13.68       14.41      2.28 o
  -4 -19  -1        6.49        7.52      1.21 o
  -4 -18 -28        1.87        5.90      2.38 o
  -4 -18 -27       29.74       34.91      2.73 o
  -4 -18 -26        8.55       10.08      3.72 o
  -4 -18 -24       14.21       14.25      3.50 o
  -4 -18 -22       16.30       22.18      4.85 o
  -4 -18 -21        6.62        9.91      2.44 o
  -4 -18 -19        8.31        5.84      2.33 o
  -4 -18 -18        8.80        8.49      1.45 o
  -4 -18 -16        8.22        8.09      1.55 o
  -4 -18 -10       23.54       17.50      3.40 o
  -4 -18  -9       50.19       59.55      2.12 o
  -4 -18  -7       11.57       13.66      4.30 o
  -4 -18  -6       25.30       20.22      3.88 o
  -4 -18  -5        7.03        5.81      1.55 o
  -4 -18  -3        7.01        3.58      1.31 o
  -4 -18  -2        3.28        3.22      1.52 o
  -4 -18  -1        5.35        6.03      1.27 o
  -4 -17 -29       26.75       26.75      2.80 o
  -4 -17 -28       18.54       15.70      2.59 o
  -4 -17 -27        5.59        9.27      2.24 o
  -4 -17 -26        3.33        4.95      2.34 o
  -4 -17 -25       24.45       32.32      3.08 o
  -4 -17 -22       16.50       15.51      2.75 o
  -4 -17 -21        8.01        6.89      2.07 o
  -4 -17 -20        9.20        5.90      2.04 o
  -4 -17 -18       30.21       29.98      2.04 o
  -4 -17 -17        4.50        5.43      1.25 o
  -4 -17 -12        9.63       10.74      1.87 o
  -4 -17 -11       18.99       16.33      2.77 o
  -4 -17 -10       62.07       61.21      8.87 o
  -4 -17  -9       58.22       64.25      4.19 o
  -4 -17  -8       14.44        9.20      1.54 o
  -4 -17  -7       13.49       10.73      2.46 o
  -4 -17  -6        6.75        8.93      2.43 o
  -4 -17  -5        1.01        3.04      1.23 o
  -4 -17  -4        3.60        3.29      0.89 o
  -4 -17  -3       13.07       10.04      1.25 o
  -4 -17  -2       61.19       70.71      5.95 o
  -4 -17  -1        6.89        7.93      1.30 o
  -4 -16 -33       15.53       14.33      4.61 o
  -4 -16 -32       10.33       11.66      2.86 o
  -4 -16 -30        2.63        5.15      2.37 o
  -4 -16 -29        6.57        6.30      2.28 o
  -4 -16 -28       10.15        6.28      2.26 o
  -4 -16 -27        7.72        6.34      1.73 o
  -4 -16 -26       13.38       11.49      2.02 o
  -4 -16 -25        4.61        5.40      1.46 o
  -4 -16 -24        6.20        8.55      1.65 o
  -4 -16 -23        7.94        7.66      1.34 o
  -4 -16 -20       19.19       21.72      2.27 o
  -4 -16 -19       23.65       25.32      3.55 o
  -4 -16 -18       31.06       30.99      2.00 o
  -4 -16 -17        6.12        7.16      1.87 o
  -4 -16 -16       11.46       10.36      2.31 o
  -4 -16 -15       11.03       11.30      1.46 o
  -4 -16 -14       21.27       20.03      2.03 o
  -4 -16 -13       28.33       31.30      3.42 o
  -4 -16 -12        9.44        8.33      1.47 o
  -4 -16 -11       10.02        8.29      3.86 o
  -4 -16 -10       34.15       36.87      1.94 o
  -4 -16  -9       10.93       14.13      1.80 o
  -4 -16  -8        5.31        5.99      1.64 o
  -4 -16  -7        6.70        8.39      1.49 o
  -4 -16  -6       20.08       14.94      1.73 o
  -4 -16  -5       24.05       18.26      4.52 o
  -4 -16  -4       34.92       35.42      6.80 o
  -4 -16  -2       87.76       86.74      5.09 o
  -4 -16  -1        5.11        5.70      1.43 o
  -4 -15 -34        8.12        9.50      1.72 o
  -4 -15 -33       17.24       10.46      2.44 o
  -4 -15 -31       10.18        7.88      1.84 o
  -4 -15 -30        3.56        4.25      2.06 o
  -4 -15 -28       12.73        9.04      2.18 o
  -4 -15 -27        8.24       11.45      1.81 o
  -4 -15 -26        4.42        4.54      1.67 o
  -4 -15 -25       23.68       24.22      1.79 o
  -4 -15 -22       15.46       18.09      1.56 o
  -4 -15 -21       43.43       45.88      3.54 o
  -4 -15 -20       19.78       18.85      3.10 o
  -4 -15 -19        3.13        4.38      1.98 o
  -4 -15 -18        6.59        4.24      2.01 o
  -4 -15 -17       37.89       45.75      4.03 o
  -4 -15 -16       13.75       13.33      2.08 o
  -4 -15 -15       46.22       52.54      2.30 o
  -4 -15 -14       23.33       23.06      1.63 o
  -4 -15 -13        4.72        4.50      1.37 o
  -4 -15 -12        9.93       12.36      2.65 o
  -4 -15 -11       19.92       22.26      2.62 o
  -4 -15 -10       24.47       20.19      2.62 o
  -4 -15  -8       10.35        8.73      1.06 o
  -4 -15  -7       12.34       11.54      2.03 o
  -4 -15  -6       12.19       12.20      2.39 o
  -4 -15  -5        5.53        5.01      0.98 o
  -4 -15  -4       46.16       51.90      2.28 o
  -4 -15  -3       15.34       12.28      5.17 o
  -4 -15  -2       14.85       14.79      1.65 o
  -4 -15  -1       26.84       32.70      3.15 o
  -4 -14 -37       33.61       36.76      4.30 o
  -4 -14 -36       93.52       93.33      3.98 o
  -4 -14 -35       13.60       13.42      1.78 o
  -4 -14 -34        2.50        4.03      1.97 o
  -4 -14 -31       12.44       15.16      1.73 o
  -4 -14 -30       13.44       14.53      2.86 o
  -4 -14 -29       57.76       57.94      3.01 o
  -4 -14 -27       24.97       26.42      2.03 o
  -4 -14 -25       16.96       19.22      1.58 o
  -4 -14 -23       20.16       24.83      4.65 o
  -4 -14 -22       29.97       35.32      2.39 o
  -4 -14 -21        5.82        5.28      1.55 o
  -4 -14 -20       83.39       92.14      4.24 o
  -4 -14 -19       17.92       21.83      1.95 o
  -4 -14 -18      208.77      244.50     19.15 o
  -4 -14 -17       82.87       95.85      2.55 o
  -4 -14 -16       61.83       58.90      8.31 o
  -4 -14 -15       47.24       52.93      6.71 o
  -4 -14 -13       72.90       80.45      4.15 o
  -4 -14 -12       15.51       16.17      1.79 o
  -4 -14 -11       21.90       21.26      1.39 o
  -4 -14 -10        4.70        5.39      0.70 o
  -4 -14  -9        8.61        7.06      0.86 o
  -4 -14  -7        6.07        6.72      0.80 o
  -4 -14  -6       13.41       14.29      1.28 o
  -4 -14  -4       31.55       33.94      1.43 o
  -4 -14  -3        4.18        5.00      1.52 o
  -4 -14  -2       94.23       94.61      3.15 o
  -4 -14  -1       57.98       63.32      3.57 o
  -4 -13 -39       19.78       12.48      3.61 o
  -4 -13 -37       12.48       13.74      2.14 o
  -4 -13 -36       10.97       11.77      1.94 o
  -4 -13 -35       31.71       29.59      2.06 o
  -4 -13 -33        4.35        6.28      1.75 o
  -4 -13 -32       36.71       34.24      2.99 o
  -4 -13 -31       15.31       20.37      2.00 o
  -4 -13 -30       17.45       17.73      1.62 o
  -4 -13 -29       18.25       21.90      1.59 o
  -4 -13 -28       13.19       12.71      1.55 o
  -4 -13 -27       60.85       66.78      2.23 o
  -4 -13 -25        3.87        5.25      1.49 o
  -4 -13 -24       23.87       26.08      1.80 o
  -4 -13 -23       62.17       75.66      5.19 o
  -4 -13 -22       28.67       32.24      1.75 o
  -4 -13 -21       44.09       48.68      6.61 o
  -4 -13 -19       92.30      101.38      3.76 o
  -4 -13 -18       58.85       64.17      2.72 o
  -4 -13 -17       87.41       90.02      3.88 o
  -4 -13 -16       14.35       11.91      1.55 o
  -4 -13 -15       30.26       31.64      2.77 o
  -4 -13 -14       75.01       89.14     11.76 o
  -4 -13 -13       13.40       13.05      1.02 o
  -4 -13 -12       21.53       22.26      1.81 o
  -4 -13 -11       15.36       15.08      1.78 o
  -4 -13 -10        9.03       10.25      1.09 o
  -4 -13  -9        4.08        3.60      1.15 o
  -4 -13  -8       14.42       12.62      1.20 o
  -4 -13  -7       33.21       33.24      2.00 o
  -4 -13  -6       39.97       39.74      1.22 o
  -4 -13  -5       32.57       34.25      1.41 o
  -4 -13  -4       31.16       34.30      1.12 o
  -4 -13  -3      116.83      119.74      2.45 o
  -4 -13  -1      126.67      140.37      2.01 o
  -4 -12 -41        7.81       12.52      3.42 o
  -4 -12 -40       29.16       31.06      4.22 o
  -4 -12 -39        9.95       11.88      2.39 o
  -4 -12 -38       14.62       17.20      2.19 o
  -4 -12 -37       13.48       15.83      2.24 o
  -4 -12 -34       52.67       47.91      5.68 o
  -4 -12 -33        5.40        7.72      2.48 o
  -4 -12 -30       14.38       18.47      1.77 o
  -4 -12 -28        6.40        6.66      1.93 o
  -4 -12 -26       14.22       17.03      1.67 o
  -4 -12 -25       10.37       11.20      1.92 o
  -4 -12 -24        5.53        8.07      1.61 o
  -4 -12 -23       28.95       28.65      1.61 o
  -4 -12 -22       14.29       16.41      1.69 o
  -4 -12 -21       66.19       72.35      2.18 o
  -4 -12 -20       49.35       51.84      2.40 o
  -4 -12 -19      141.85      149.22      3.43 o
  -4 -12 -18       27.95       27.35      2.42 o
  -4 -12 -17       50.41       44.30      2.22 o
  -4 -12 -16      148.94      158.35      5.59 o
  -4 -12 -14       23.03       25.59      2.12 o
  -4 -12 -13        5.72        6.30      1.99 o
  -4 -12 -12       25.44       26.70      1.15 o
  -4 -12 -11       13.21       13.36      0.85 o
  -4 -12 -10       67.15       70.97      1.80 o
  -4 -12  -9       37.31       37.07      1.87 o
  -4 -12  -8      138.28      142.79      4.88 o
  -4 -12  -6        1.65        3.09      1.10 o
  -4 -12  -5        2.56        2.57      1.13 o
  -4 -12  -4       71.59       73.33      2.59 o
  -4 -12  -3       74.41       69.69      2.69 o
  -4 -12  -2       72.96       74.28      1.72 o
  -4 -12  -1      285.42      311.32      7.34 o
  -4 -11 -41       14.31       15.67      2.12 o
  -4 -11 -40       16.82       15.44      2.33 o
  -4 -11 -39       29.09       33.50      2.48 o
  -4 -11 -38       49.36       50.15      2.42 o
  -4 -11 -37       23.49       25.53      1.95 o
  -4 -11 -36       18.72       17.83      2.25 o
  -4 -11 -34        9.39        6.85      2.49 o
  -4 -11 -33        4.23        5.72      2.03 o
  -4 -11 -32       24.58       26.08      1.70 o
  -4 -11 -31        4.22        4.57      1.75 o
  -4 -11 -30       35.33       38.50      1.66 o
  -4 -11 -29        3.37        4.19      1.68 o
  -4 -11 -28        5.77        7.40      1.89 o
  -4 -11 -27       90.42       91.12      3.42 o
  -4 -11 -26       38.57       41.66      1.74 o
  -4 -11 -25       20.75       24.80      2.10 o
  -4 -11 -23       26.01       27.45      1.68 o
  -4 -11 -22       41.27       44.72      2.13 o
  -4 -11 -21       18.15       18.14      1.06 o
  -4 -11 -20       45.22       45.43      2.43 o
  -4 -11 -19       34.38       40.86      2.19 o
  -4 -11 -18        6.29        4.47      1.20 o
  -4 -11 -17        8.07        9.58      1.20 o
  -4 -11 -16       65.61       69.32      1.77 o
  -4 -11 -15       27.65       28.78      2.23 o
  -4 -11 -14      117.37      119.78      2.93 o
  -4 -11 -13        4.17        4.68      0.90 o
  -4 -11 -12      105.23      110.75      2.66 o
  -4 -11 -11      206.77      219.24      5.01 o
  -4 -11 -10        8.68        9.21      0.86 o
  -4 -11  -9       38.47       39.14      1.40 o
  -4 -11  -8       66.36       67.78      2.43 o
  -4 -11  -7      324.75      348.98      4.65 o
  -4 -11  -6        7.59        9.14      0.93 o
  -4 -11  -5       23.01       25.23      1.36 o
  -4 -11  -4       38.68       40.93      2.12 o
  -4 -11  -3       48.98       51.83      1.26 o
  -4 -11  -2       49.93       53.06      1.48 o
  -4 -11  -1       25.54       26.64      1.48 o
  -4 -10 -42       10.06        7.99      2.43 o
  -4 -10 -41       16.39       19.17      2.10 o
  -4 -10 -40       13.41       14.89      1.94 o
  -4 -10 -39        8.76       10.34      2.02 o
  -4 -10 -38       17.73       19.77      2.11 o
  -4 -10 -35        6.15        8.93      2.25 o
  -4 -10 -34       22.64       30.42      2.16 o
  -4 -10 -33        7.96        7.29      1.90 o
  -4 -10 -32       23.46       25.01      1.83 o
  -4 -10 -31        9.61       10.37      1.67 o
  -4 -10 -30       12.11        8.43      1.75 o
  -4 -10 -28       19.57       21.09      1.75 o
  -4 -10 -27        9.29        9.54      1.73 o
  -4 -10 -26       69.47       77.59      3.02 o
  -4 -10 -25        0.77        3.54      1.65 o
  -4 -10 -24       51.94       56.23      2.03 o
  -4 -10 -23       26.24       25.35      1.51 o
  -4 -10 -22       48.25       51.13      1.95 o
  -4 -10 -21       62.73       64.87      1.77 o
  -4 -10 -20       45.69       48.14      2.32 o
  -4 -10 -19       27.43       26.74      0.97 o
  -4 -10 -18       37.24       39.18      1.68 o
  -4 -10 -17       67.83       66.56      3.16 o
  -4 -10 -16       39.78       44.20      1.56 o
  -4 -10 -15       88.93       94.06      2.23 o
  -4 -10 -14       42.20       40.44      1.33 o
  -4 -10 -13       32.50       35.83      1.13 o
  -4 -10 -12       39.92       42.15      1.68 o
  -4 -10 -11       10.38        8.07      1.02 o
  -4 -10 -10      108.64      113.28      1.27 o
  -4 -10  -9        7.92        7.83      1.16 o
  -4 -10  -8       84.23       79.12      4.23 o
  -4 -10  -6        7.52        6.16      0.93 o
  -4 -10  -5      235.18      241.60      2.78 o
  -4 -10  -4       18.31       21.18      1.26 o
  -4 -10  -3       17.46       17.63      1.29 o
  -4 -10  -2      166.80      173.66      6.50 o
  -4 -10  -1       60.25       62.62      1.68 o
  -4  -9 -44        9.91       10.03      3.04 o
  -4  -9 -43       21.70       18.59      2.62 o
  -4  -9 -42       13.81       11.27      2.96 o
  -4  -9 -38       31.07       32.48      1.99 o
  -4  -9 -37       29.76       32.68      1.95 o
  -4  -9 -35       22.73       26.50      2.07 o
  -4  -9 -34        8.06       12.05      1.74 o
  -4  -9 -32       11.14        8.21      1.70 o
  -4  -9 -31       34.17       33.38      1.94 o
  -4  -9 -30       24.92       27.43      1.76 o
  -4  -9 -29       13.34       13.17      1.80 o
  -4  -9 -28       36.16       41.16      1.79 o
  -4  -9 -27       78.03       83.38      3.44 o
  -4  -9 -26       33.17       35.41      1.71 o
  -4  -9 -25        1.86        3.23      1.13 o
  -4  -9 -24       10.39       11.57      1.12 o
  -4  -9 -23       84.10       86.31      1.56 o
  -4  -9 -22      162.14      161.99      2.62 o
  -4  -9 -21       13.70       14.83      1.67 o
  -4  -9 -20       47.62       50.04      1.38 o
  -4  -9 -19      254.10      252.28      4.01 o
  -4  -9 -18       23.70       26.75      1.59 o
  -4  -9 -17        6.24        8.03      0.93 o
  -4  -9 -16       88.04       92.29      1.56 o
  -4  -9 -15       10.52       11.00      0.90 o
  -4  -9 -14       42.44       45.38      1.07 o
  -4  -9 -13       13.99       16.39      1.09 o
  -4  -9 -12       38.36       40.28      0.98 o
  -4  -9 -11       79.79       83.22      2.07 o
  -4  -9 -10        4.42        5.62      0.90 o
  -4  -9  -9      123.92      129.01      2.79 o
  -4  -9  -8       72.28       74.22      0.98 o
  -4  -9  -7      155.05      161.07      3.20 o
  -4  -9  -6       23.81       24.00      0.85 o
  -4  -9  -5       72.91       74.63      2.59 o
  -4  -9  -4      279.20      291.35      6.78 o
  -4  -9  -3       21.99       23.17      1.38 o
  -4  -9  -2      162.21      167.76      6.86 o
  -4  -9  -1      286.67      300.07      4.67 o
  -4  -8 -45       24.46       23.00      2.40 o
  -4  -8 -44       28.59       29.45      2.27 o
  -4  -8 -43        7.09        7.84      2.22 o
  -4  -8 -42        2.77        5.05      2.42 o
  -4  -8 -41       13.07       12.10      2.29 o
  -4  -8 -40       18.00       20.18      2.46 o
  -4  -8 -39        5.36        6.34      2.31 o
  -4  -8 -38       50.04       52.65      2.46 o
  -4  -8 -37       74.70       78.49      2.21 o
  -4  -8 -36      120.51      132.50      5.86 o
  -4  -8 -35       37.53       41.23      2.05 o
  -4  -8 -34       88.82       89.70      2.02 o
  -4  -8 -32        9.60        9.09      1.75 o
  -4  -8 -31       45.49       45.19      1.69 o
  -4  -8 -30      102.43       90.38      5.03 o
  -4  -8 -29       59.82       61.94      2.21 o
  -4  -8 -28        6.84       11.07      1.64 o
  -4  -8 -27       61.84       60.49      2.94 o
  -4  -8 -26       20.64       22.71      1.17 o
  -4  -8 -25       29.97       31.81      1.70 o
  -4  -8 -24       38.51       38.98      1.96 o
  -4  -8 -23       16.19       15.36      1.09 o
  -4  -8 -22       66.69       69.73      1.82 o
  -4  -8 -21       26.36       26.34      1.14 o
  -4  -8 -20       94.27       96.86      2.03 o
  -4  -8 -19      186.74      190.51      3.74 o
  -4  -8 -18      338.92      341.53      6.29 o
  -4  -8 -17      152.26      154.42      2.87 o
  -4  -8 -16       54.16       57.11      2.00 o
  -4  -8 -15        5.13        6.44      1.05 o
  -4  -8 -14      138.89      139.59      2.48 o
  -4  -8 -13       12.03       12.70      1.17 o
  -4  -8 -12      163.31      165.39      1.59 o
  -4  -8 -11      145.93      150.34      2.77 o
  -4  -8 -10       25.10       25.54      1.00 o
  -4  -8  -9       41.99       38.76      1.15 o
  -4  -8  -8       10.17        9.57      0.84 o
  -4  -8  -7      185.98      186.86      4.25 o
  -4  -8  -6       47.81       48.93      1.01 o
  -4  -8  -5      144.65      144.04      1.55 o
  -4  -8  -4      116.67      119.31      2.08 o
  -4  -8  -3      190.07      194.33      3.36 o
  -4  -8  -2      192.74      204.74      4.13 o
  -4  -8  -1       44.13       46.44      1.21 o
  -4  -7 -46        6.96        5.08      2.51 o
  -4  -7 -45        4.01        4.84      2.22 o
  -4  -7 -43       19.24       14.95      3.06 o
  -4  -7 -42       39.00       39.74      2.40 o
  -4  -7 -41        7.33        9.46      2.07 o
  -4  -7 -39      119.26      120.83      3.71 o
  -4  -7 -38        4.06        6.16      2.03 o
  -4  -7 -37        7.43        9.02      2.39 o
  -4  -7 -36       31.47       33.67      2.75 o
  -4  -7 -35       65.46       67.37      2.52 o
  -4  -7 -34       50.01       52.20      1.81 o
  -4  -7 -33       40.37       43.22      2.07 o
  -4  -7 -32      117.56      121.49      2.15 o
  -4  -7 -31       13.97       12.29      1.86 o
  -4  -7 -30        8.48       12.06      1.70 o
  -4  -7 -29       15.23       16.84      2.57 o
  -4  -7 -28        9.58        9.12      1.64 o
  -4  -7 -27       11.13       11.27      1.21 o
  -4  -7 -26       42.30       41.43      1.46 o
  -4  -7 -25       24.93       25.62      1.68 o
  -4  -7 -24       51.98       51.71      1.52 o
  -4  -7 -23       32.76       30.48      1.11 o
  -4  -7 -22       47.25       49.27      1.19 o
  -4  -7 -21      121.19      125.20      1.90 o
  -4  -7 -20      131.61      136.91      1.95 o
  -4  -7 -19      411.68      406.50      5.65 o
  -4  -7 -18       89.64       92.64      2.50 o
  -4  -7 -17       12.21       12.60      0.98 o
  -4  -7 -16       90.29       90.69      1.26 o
  -4  -7 -15       29.66       29.25      0.97 o
  -4  -7 -14       66.05       68.64      1.19 o
  -4  -7 -13       38.57       39.26      1.22 o
  -4  -7 -12       85.63       83.91      1.60 o
  -4  -7 -11       36.63       34.18      0.91 o
  -4  -7 -10      115.45      113.50      1.86 o
  -4  -7  -9       58.13       56.48      1.13 o
  -4  -7  -8        2.69        2.76      0.87 o
  -4  -7  -7       30.77       28.41      0.96 o
  -4  -7  -4       71.75       71.45      1.90 o
  -4  -7  -3       19.11       21.24      1.45 o
  -4  -7  -2       27.62       28.57      1.14 o
  -4  -7  -1      413.41      419.29      4.08 o
  -4  -6 -47        5.61        9.53      2.37 o
  -4  -6 -46       21.69       22.26      2.20 o
  -4  -6 -45        1.26        6.32      2.15 o
  -4  -6 -44       27.19       27.97      2.12 o
  -4  -6 -43       17.99       14.97      2.29 o
  -4  -6 -42        4.32        5.64      2.37 o
  -4  -6 -41       16.32       17.53      2.44 o
  -4  -6 -40       16.83       15.68      2.01 o
  -4  -6 -39       13.31       13.99      1.97 o
  -4  -6 -38        9.46        9.27      2.15 o
  -4  -6 -37       36.94       36.07      3.80 o
  -4  -6 -36       73.53       70.71      1.90 o
  -4  -6 -35       11.51       12.10      1.77 o
  -4  -6 -34       25.32       25.40      1.95 o
  -4  -6 -33       25.98       29.15      1.87 o
  -4  -6 -32        5.56       10.09      1.65 o
  -4  -6 -31       57.39       55.44      1.81 o
  -4  -6 -30       11.68       12.99      1.84 o
  -4  -6 -28       84.46       84.12      1.45 o
  -4  -6 -25       15.08       16.65      1.53 o
  -4  -6 -24       54.90       52.78      1.52 o
  -4  -6 -23      186.47      188.85      2.93 o
  -4  -6 -22      126.50      126.71      1.98 o
  -4  -6 -21      165.71      168.02      2.24 o
  -4  -6 -20       23.30       25.71      1.23 o
  -4  -6 -19       52.49       50.66      1.26 o
  -4  -6 -18      105.85      112.32      1.31 o
  -4  -6 -17      462.61      465.44      8.21 o
  -4  -6 -16      138.30      138.85      1.87 o
  -4  -6 -15       76.07       77.24      1.10 o
  -4  -6 -14       22.01       20.51      1.39 o
  -4  -6 -13       57.29       54.54      1.30 o
  -4  -6 -12        9.14        9.16      0.95 o
  -4  -6 -11      116.25      118.48      1.75 o
  -4  -6 -10       24.82       24.49      0.95 o
  -4  -6  -9       88.57       87.95      1.03 o
  -4  -6  -8      252.04      249.08      2.00 o
  -4  -6  -7       39.93       40.58      0.90 o
  -4  -6  -6      107.44      105.97      1.48 o
  -4  -6  -5      421.55      426.76      4.40 o
  -4  -6  -4       62.04       62.39      1.24 o
  -4  -6  -3       65.14       64.00      2.59 o
  -4  -6  -2       94.22       94.09      2.23 o
  -4  -6  -1      564.10      567.09     14.62 o
  -4  -5 -47        8.30        9.68      2.15 o
  -4  -5 -46       50.45       47.62      2.28 o
  -4  -5 -45       27.79       27.64      2.41 o
  -4  -5 -44       15.18       13.79      2.32 o
  -4  -5 -43        6.55        6.15      2.16 o
  -4  -5 -41       13.32       12.67      2.02 o
  -4  -5 -40        4.78        5.60      2.08 o
  -4  -5 -39       34.94       37.82      1.98 o
  -4  -5 -38       11.07       11.29      2.09 o
  -4  -5 -37        4.38        6.08      1.87 o
  -4  -5 -36        8.01        9.24      1.80 o
  -4  -5 -35        8.95        9.36      1.76 o
  -4  -5 -33       34.03       35.87      1.70 o
  -4  -5 -31       32.96       31.54      1.74 o
  -4  -5 -30      117.21      111.21      3.45 o
  -4  -5 -29      121.31      121.09      2.60 o
  -4  -5 -28       13.47       12.75      1.32 o
  -4  -5 -27       11.74       13.12      1.23 o
  -4  -5 -26       10.97       10.76      1.20 o
  -4  -5 -25       28.96       28.03      1.29 o
  -4  -5 -24       12.33       14.64      1.14 o
  -4  -5 -23       23.36       26.20      1.19 o
  -4  -5 -22        7.16        5.67      1.20 o
  -4  -5 -21       16.32       16.63      1.08 o
  -4  -5 -20      178.79      179.42      1.54 o
  -4  -5 -19      302.56      308.10      4.63 o
  -4  -5 -18       34.27       35.30      1.08 o
  -4  -5 -17        8.42        7.39      1.02 o
  -4  -5 -16      120.47      120.43      2.62 o
  -4  -5 -15       14.61       14.08      0.93 o
  -4  -5 -14        4.00        4.80      0.99 o
  -4  -5 -13      176.31      174.57      1.54 o
  -4  -5 -12       49.62       51.84      1.05 o
  -4  -5 -11       97.96       99.68      1.59 o
  -4  -5 -10      230.96      230.09      1.28 o
  -4  -5  -9      231.08      234.69      3.11 o
  -4  -5  -8      131.42      130.85      1.70 o
  -4  -5  -7      141.47      140.65      1.63 o
  -4  -5  -6      182.16      180.45      1.71 o
  -4  -5  -5       43.22       39.30      1.17 o
  -4  -5  -4      333.25      332.47      4.88 o
  -4  -5  -3      126.93      124.62      2.19 o
  -4  -5  -2      143.84      139.03      1.40 o
  -4  -5  -1      418.00      410.26      3.52 o
  -4  -4 -48       39.48       37.41      2.65 o
  -4  -4 -47       12.17        8.59      2.40 o
  -4  -4 -46       46.16       42.01      2.47 o
  -4  -4 -45        7.58        6.26      2.24 o
  -4  -4 -44       14.36       16.81      2.28 o
  -4  -4 -43       16.02       18.12      2.06 o
  -4  -4 -42        3.70        4.78      2.31 o
  -4  -4 -41        7.76        9.73      2.02 o
  -4  -4 -40       49.11       49.08      2.04 o
  -4  -4 -39       57.61       57.30      2.37 o
  -4  -4 -38       47.30       46.87      1.98 o
  -4  -4 -37       38.51       39.51      1.83 o
  -4  -4 -36        6.70        5.74      1.84 o
  -4  -4 -35        3.09        4.94      2.05 o
  -4  -4 -34        8.58       14.37      1.69 o
  -4  -4 -33       32.28       32.79      1.72 o
  -4  -4 -31       40.75       39.71      2.31 o
  -4  -4 -30       21.30       21.73      1.43 o
  -4  -4 -29       19.34       19.93      1.59 o
  -4  -4 -28      277.54      279.54      3.05 o
  -4  -4 -27      155.59      152.06      2.00 o
  -4  -4 -26      175.40      167.18      3.69 o
  -4  -4 -25       21.76       22.20      1.20 o
  -4  -4 -24       57.21       58.02      1.40 o
  -4  -4 -23       26.23       24.22      1.21 o
  -4  -4 -22       63.64       64.09      1.26 o
  -4  -4 -21       35.91       35.83      1.28 o
  -4  -4 -20       84.45       83.49      1.34 o
  -4  -4 -19       89.05       89.70      1.55 o
  -4  -4 -18       58.42       60.25      1.26 o
  -4  -4 -17        7.55        6.20      1.03 o
  -4  -4 -16       26.18       26.32      0.98 o
  -4  -4 -15      253.40      250.25      2.73 o
  -4  -4 -14      155.15      152.17      2.54 o
  -4  -4 -13      138.14      137.81      1.13 o
  -4  -4 -12      247.20      239.07      2.50 o
  -4  -4 -11      196.79      194.62      1.93 o
  -4  -4 -10      141.01      138.97      1.66 o
  -4  -4  -9      330.19      326.32      3.78 o
  -4  -4  -8     1251.05     1267.92     16.74 o
  -4  -4  -7      108.97      106.38      2.24 o
  -4  -4  -6      367.11      361.13      5.11 o
  -4  -4  -5       47.34       48.09      2.02 o
  -4  -4  -4      195.21      190.00      1.65 o
  -4  -4  -3      117.01      115.32      1.33 o
  -4  -4  -2      487.67      480.88      1.98 o
  -4  -4  -1        8.69        8.31      1.23 o
  -4  -3 -48        6.22        7.08      2.46 o
  -4  -3 -47        8.85       14.80      2.44 o
  -4  -3 -46        4.46        7.18      2.50 o
  -4  -3 -45        5.44        7.96      2.17 o
  -4  -3 -44       46.14       50.02      2.14 o
  -4  -3 -43       74.46       74.58      2.19 o
  -4  -3 -42        7.31        5.25      2.15 o
  -4  -3 -41       35.07       36.74      2.01 o
  -4  -3 -39       32.32       33.02      1.95 o
  -4  -3 -38       18.41       21.74      1.89 o
  -4  -3 -37       38.15       38.41      1.81 o
  -4  -3 -35       25.93       25.72      1.72 o
  -4  -3 -34       13.37       16.85      1.80 o
  -4  -3 -33       98.85       97.10      2.81 o
  -4  -3 -32        9.26       11.82      1.95 o
  -4  -3 -31       21.67       22.79      1.60 o
  -4  -3 -30       15.28       15.11      1.34 o
  -4  -3 -29       69.43       66.95      1.53 o
  -4  -3 -28      170.41      169.61      2.97 o
  -4  -3 -27      220.66      220.53      2.64 o
  -4  -3 -26      174.07      172.83      2.78 o
  -4  -3 -25       27.58       26.39      1.44 o
  -4  -3 -24      195.30      192.59      2.34 o
  -4  -3 -23      134.36      135.32      1.77 o
  -4  -3 -22       19.83       20.72      1.12 o
  -4  -3 -21       12.22       12.52      1.23 o
  -4  -3 -20       18.99       18.84      1.40 o
  -4  -3 -19       16.77       17.20      1.23 o
  -4  -3 -18       28.77       29.76      1.08 o
  -4  -3 -17      161.10      158.08      1.71 o
  -4  -3 -16      112.57      111.67      1.44 o
  -4  -3 -15      176.28      171.64      2.55 o
  -4  -3 -14       33.96       34.24      1.00 o
  -4  -3 -13       83.27       85.05      1.21 o
  -4  -3 -12      401.75      394.89      7.45 o
  -4  -3 -11      148.54      146.68      2.56 o
  -4  -3 -10      345.90      339.95      3.06 o
  -4  -3  -9      972.80      971.98     10.48 o
  -4  -3  -8       33.97       30.83      0.99 o
  -4  -3  -7      154.28      152.31      2.06 o
  -4  -3  -6      902.34      919.89     13.44 o
  -4  -3  -5        8.40        8.78      1.09 o
  -4  -3  -4       52.30       51.18      1.16 o
  -4  -3  -2      213.06      207.83      1.72 o
  -4  -3  -1       96.39       90.85      1.25 o
  -4  -2 -48       23.25       24.39      3.41 o
  -4  -2 -46       98.82      103.25      2.85 o
  -4  -2 -44       16.18       14.85      2.21 o
  -4  -2 -43       10.71       12.41      2.19 o
  -4  -2 -42        3.48        5.05      2.30 o
  -4  -2 -41       30.36       29.58      2.12 o
  -4  -2 -40       43.66       45.87      2.11 o
  -4  -2 -39        8.66        9.69      1.92 o
  -4  -2 -37        7.81        9.74      1.78 o
  -4  -2 -36        4.33        7.91      1.76 o
  -4  -2 -35       32.49       33.23      1.85 o
  -4  -2 -34       22.02       25.38      1.78 o
  -4  -2 -33       64.08       64.61      1.82 o
  -4  -2 -32       10.58       12.80      2.20 o
  -4  -2 -31       87.97       88.37      2.10 o
  -4  -2 -30      186.48      183.50      2.63 o
  -4  -2 -29       25.22       26.14      1.34 o
  -4  -2 -28      426.45      423.64      5.15 o
  -4  -2 -27       94.46       93.58      1.69 o
  -4  -2 -26      262.12      261.55      2.06 o
  -4  -2 -25       61.05       61.01      1.99 o
  -4  -2 -23       94.16       94.17      1.30 o
  -4  -2 -22      189.47      187.30      2.26 o
  -4  -2 -21      272.87      270.06      2.25 o
  -4  -2 -20       19.04       20.38      1.26 o
  -4  -2 -19       63.50       61.64      1.33 o
  -4  -2 -18       11.08       11.32      1.12 o
  -4  -2 -17        8.34        8.06      1.00 o
  -4  -2 -16       47.96       47.94      1.24 o
  -4  -2 -15       86.59       84.99      1.16 o
  -4  -2 -14       18.22       18.00      0.98 o
  -4  -2 -13      267.20      263.46      2.63 o
  -4  -2 -12      389.12      383.60      4.74 o
  -4  -2 -11      207.47      199.76      2.01 o
  -4  -2 -10      432.15      426.10      2.58 o
  -4  -2  -9      129.57      129.58      3.79 o
  -4  -2  -8     1231.30     1263.21     23.67 o
  -4  -2  -7       21.31       21.62      0.98 o
  -4  -2  -6       60.58       58.25      1.28 o
  -4  -2  -5      187.25      183.41      2.47 o
  -4  -2  -4      282.20      276.19      1.87 o
  -4  -2  -3       90.71       88.13      1.25 o
  -4  -2  -2      227.13      220.05      1.52 o
  -4  -2  -1      491.27      473.73      5.62 o
  -4  -1 -49       22.91       22.16      2.38 o
  -4  -1 -48       22.73       21.93      2.66 o
  -4  -1 -47       20.75       21.07      2.43 o
  -4  -1 -46        9.06        8.73      2.81 o
  -4  -1 -45       23.17       22.28      2.34 o
  -4  -1 -44        8.42        6.91      2.11 o
  -4  -1 -42       32.54       33.48      2.36 o
  -4  -1 -40       13.61       15.63      2.06 o
  -4  -1 -39       11.04        7.93      2.21 o
  -4  -1 -38        6.92        8.88      2.35 o
  -4  -1 -37       97.42       97.56      2.34 o
  -4  -1 -36       34.60       34.32      2.13 o
  -4  -1 -35      140.26      140.09      1.97 o
  -4  -1 -34       19.14       20.11      1.74 o
  -4  -1 -33      106.19      100.74      2.28 o
  -4  -1 -32       86.72       86.01      2.44 o
  -4  -1 -31       42.52       41.22      1.42 o
  -4  -1 -30       23.94       24.91      1.35 o
  -4  -1 -29      135.53      133.70      2.14 o
  -4  -1 -28      132.46      133.14      2.05 o
  -4  -1 -26       11.16       12.27      1.34 o
  -4  -1 -25      236.69      233.12      1.68 o
  -4  -1 -24       67.08       68.71      1.28 o
  -4  -1 -23       35.18       35.96      1.81 o
  -4  -1 -22        5.68        7.10      1.21 o
  -4  -1 -21       74.97       75.19      1.39 o
  -4  -1 -20       10.85       10.70      1.24 o
  -4  -1 -19      118.36      115.65      1.43 o
  -4  -1 -18      136.08      134.09      2.28 o
  -4  -1 -17      308.88      303.57      2.69 o
  -4  -1 -16       32.74       31.64      1.01 o
  -4  -1 -15       35.53       33.18      0.99 o
  -4  -1 -14      349.68      347.44      2.33 o
  -4  -1 -13      406.78      408.79      5.66 o
  -4  -1 -12      487.74      489.13      3.69 o
  -4  -1 -11      352.36      345.20      2.68 o
  -4  -1 -10      186.12      185.03      1.61 o
  -4  -1  -9       21.16       22.44      0.90 o
  -4  -1  -8      271.69      267.25      1.71 o
  -4  -1  -7      397.85      392.67      5.08 o
  -4  -1  -6       62.56       61.24      1.15 o
  -4  -1  -5      376.62      372.70      4.78 o
  -4  -1  -4       47.36       49.44      1.53 o
  -4  -1  -3      603.13      586.70      4.11 o
  -4  -1  -2       72.67       71.17      1.23 o
  -4  -1  -1      517.80      506.93      2.14 o
  -3 -22 -10       11.67       13.38      5.01 o
  -3 -22  -8       15.58       16.22      4.25 o
  -3 -22  -2       14.99        8.08      3.80 o
  -3 -21 -17        9.49        8.99      3.35 o
  -3 -21 -13       14.12       14.94      3.05 o
  -3 -21 -12        9.00       15.21      4.32 o
  -3 -21  -7        8.09        6.82      2.81 o
  -3 -21  -6       10.65       11.14      2.65 o
  -3 -20 -22        4.38        6.47      2.06 o
  -3 -20 -21        7.63        8.20      1.98 o
  -3 -20 -19        7.33        8.37      1.88 o
  -3 -20 -18        9.79        8.67      1.98 o
  -3 -20 -12        3.53        7.21      3.03 o
  -3 -20 -11       10.10        8.64      2.93 o
  -3 -20  -9       11.38       12.91      2.73 o
  -3 -20  -7        6.04        5.89      2.79 o
  -3 -20  -3       13.24        5.75      1.29 o
  -3 -20  -2        4.52        3.49      1.02 o
  -3 -20  -1       18.15       14.49      2.18 o
  -3 -19 -27        7.92        9.64      2.28 o
  -3 -19 -26        9.59       11.59      3.09 o
  -3 -19 -21        7.41       10.66      3.07 o
  -3 -19 -20        6.17        6.35      1.66 o
  -3 -19 -19       31.28       31.69      3.38 o
  -3 -19 -18        6.96        6.29      2.69 o
  -3 -19 -12        3.68        4.73      1.49 o
  -3 -19 -11       34.75       29.89      1.81 o
  -3 -19 -10       11.05        9.22      2.30 o
  -3 -19  -9       19.72       18.38      2.15 o
  -3 -19  -7       15.49       13.98      2.50 o
  -3 -19  -5       21.05       19.75      2.64 o
  -3 -19  -3       47.35       47.42      8.79 o
  -3 -19  -2       12.68        8.97      1.48 o
  -3 -19  -1       51.37       45.35      3.20 o
  -3 -18 -30       12.88        9.90      2.81 o
  -3 -18 -29       13.90       14.52      1.90 o
  -3 -18 -28        6.93        6.55      2.37 o
  -3 -18 -26        4.00        4.84      1.97 o
  -3 -18 -25        8.96       10.51      2.00 o
  -3 -18 -24        4.06        5.99      2.52 o
  -3 -18 -23        8.00        9.24      2.37 o
  -3 -18 -21        8.80        7.94      3.41 o
  -3 -18 -20       29.48       32.33      4.60 o
  -3 -18 -17       21.11       20.62      4.31 o
  -3 -18 -15       17.91       19.85      1.97 o
  -3 -18 -14       12.83        9.99      1.55 o
  -3 -18 -13       12.79       11.08      1.61 o
  -3 -18 -12        8.29        6.29      1.08 o
  -3 -18 -10       38.31       38.98      2.01 o
  -3 -18  -9       34.27       34.18      3.07 o
  -3 -18  -6        5.64        6.79      1.60 o
  -3 -18  -5       50.72       47.02      4.52 o
  -3 -18  -4        3.06        2.62      0.71 o
  -3 -18  -3        4.04        2.46      1.22 o
  -3 -18  -2        3.77        5.46      2.39 o
  -3 -18  -1       72.50       81.26      7.71 o
  -3 -17 -33        5.90        5.63      2.10 o
  -3 -17 -31       18.68       16.51      2.84 o
  -3 -17 -30       16.84       14.60      2.39 o
  -3 -17 -28       25.95       28.76      4.12 o
  -3 -17 -27       17.05       16.76      3.02 o
  -3 -17 -26       35.72       34.89      3.46 o
  -3 -17 -25       12.44       16.52      3.06 o
  -3 -17 -24       20.07       18.79      1.96 o
  -3 -17 -23        6.45        4.93      2.23 o
  -3 -17 -22        9.49        9.92      2.83 o
  -3 -17 -21       19.17       15.42      2.08 o
  -3 -17 -19       30.60       30.32      3.12 o
  -3 -17 -18       20.22       19.66      4.41 o
  -3 -17 -17       25.09       31.25      4.23 o
  -3 -17 -16       68.52       74.15      4.15 o
  -3 -17 -15        5.86        5.40      1.99 o
  -3 -17 -14       31.95       27.26      3.08 o
  -3 -17 -13       29.46       29.86      1.42 o
  -3 -17 -12       15.77       13.85      1.38 o
  -3 -17 -11       16.85       16.73      1.40 o
  -3 -17 -10       46.88       50.05      2.13 o
  -3 -17  -9        8.54        6.59      2.85 o
  -3 -17  -8       69.83       70.34      5.44 o
  -3 -17  -7       29.62       32.14      2.09 o
  -3 -17  -5       17.96       16.19      2.69 o
  -3 -17  -4        5.27        4.45      1.99 o
  -3 -17  -3       18.35       15.25      1.40 o
  -3 -17  -2       21.04       18.55      2.56 o
  -3 -16 -35        1.88        6.65      2.63 o
  -3 -16 -34       13.30        9.83      2.98 o
  -3 -16 -33       11.18       10.18      2.89 o
  -3 -16 -32        4.79        6.32      2.81 o
  -3 -16 -30       16.36       15.49      2.57 o
  -3 -16 -29       26.45       26.90      4.26 o
  -3 -16 -28       14.80       10.49      3.31 o
  -3 -16 -27        7.78        7.63      1.76 o
  -3 -16 -26       21.00       21.39      2.70 o
  -3 -16 -25       39.19       40.82      2.54 o
  -3 -16 -22       19.84       17.39      1.39 o
  -3 -16 -21       46.54       46.78      3.48 o
  -3 -16 -20       56.70       57.28      4.81 o
  -3 -16 -19       57.77       59.58      3.95 o
  -3 -16 -18       87.32       89.87      5.22 o
  -3 -16 -17       19.31       23.72      2.95 o
  -3 -16 -16       40.72       39.43      1.51 o
  -3 -16 -15       26.34       28.38      2.32 o
  -3 -16 -12       13.75       13.99      2.38 o
  -3 -16 -11       40.29       46.09      2.10 o
  -3 -16  -9       86.61       92.41      3.90 o
  -3 -16  -8        9.88       14.76      1.80 o
  -3 -16  -7       21.31       19.62      3.15 o
  -3 -16  -5       10.36       10.93      1.79 o
  -3 -16  -3        9.26        9.69      2.17 o
  -3 -16  -2       37.44       35.13      2.06 o
  -3 -16  -1       64.35       66.86      5.05 o
  -3 -15 -37        9.51        7.35      2.41 o
  -3 -15 -35       33.52       33.49      2.85 o
  -3 -15 -33       13.71       14.63      4.06 o
  -3 -15 -32        0.96        4.82      1.98 o
  -3 -15 -31        0.75        4.21      1.69 o
  -3 -15 -30        6.49        6.40      2.00 o
  -3 -15 -29       29.13       30.58      3.50 o
  -3 -15 -28       31.05       32.40      1.81 o
  -3 -15 -26       33.23       33.99      3.31 o
  -3 -15 -25       15.01       16.01      2.69 o
  -3 -15 -24       20.31       18.84      1.47 o
  -3 -15 -23       22.66       26.35      2.29 o
  -3 -15 -22       39.38       40.22      3.10 o
  -3 -15 -21       23.81       27.48      1.51 o
  -3 -15 -20       14.36       11.98      1.71 o
  -3 -15 -19       57.07       53.51      2.57 o
  -3 -15 -18       13.75       13.56      1.23 o
  -3 -15 -17      186.56      205.67      3.05 o
  -3 -15 -15       48.42       49.19      2.42 o
  -3 -15 -14        1.00        3.09      1.39 o
  -3 -15 -13        9.19        8.57      2.39 o
  -3 -15 -12       35.38       36.09      2.76 o
  -3 -15 -11       32.81       33.65      1.37 o
  -3 -15 -10       46.41       48.08      4.17 o
  -3 -15  -8       56.00       57.48      5.90 o
  -3 -15  -7       65.99       53.64      4.76 o
  -3 -15  -6       66.29       58.43      3.18 o
  -3 -15  -5        4.25        2.55      1.14 o
  -3 -15  -4       34.24       31.81      1.82 o
  -3 -15  -3       96.89      100.17      4.12 o
  -3 -15  -2       66.41       66.72      2.45 o
  -3 -15  -1      122.71      119.11      5.71 o
  -3 -14 -39       33.97       33.11      2.43 o
  -3 -14 -38       44.14       40.84      2.41 o
  -3 -14 -37        8.53        8.23      2.63 o
  -3 -14 -36        6.00        6.56      2.61 o
  -3 -14 -34       13.83       16.29      2.01 o
  -3 -14 -33       20.98       24.67      2.77 o
  -3 -14 -32       19.92       17.23      2.32 o
  -3 -14 -31        6.63        6.27      2.37 o
  -3 -14 -30        4.26        4.66      1.79 o
  -3 -14 -29       11.18       10.98      1.49 o
  -3 -14 -28        5.47        7.45      1.83 o
  -3 -14 -27       11.12       11.23      1.70 o
  -3 -14 -26        4.66        5.21      1.86 o
  -3 -14 -25       11.30       11.98      1.34 o
  -3 -14 -24        9.33        9.04      1.26 o
  -3 -14 -22       14.13       14.05      2.01 o
  -3 -14 -21       22.97       25.88      1.43 o
  -3 -14 -20       73.29       80.76      2.87 o
  -3 -14 -19       44.05       48.96      2.15 o
  -3 -14 -18      174.93      170.75      6.19 o
  -3 -14 -17       16.83       20.85      2.34 o
  -3 -14 -16       10.48       12.17      1.54 o
  -3 -14 -15       10.26       13.12      1.96 o
  -3 -14 -14       74.21       81.66      9.62 o
  -3 -14 -11       42.97       45.55      2.69 o
  -3 -14 -10       22.34       21.76      1.46 o
  -3 -14  -9       17.13       16.16      2.73 o
  -3 -14  -8       14.51       16.46      2.52 o
  -3 -14  -7       11.12       10.61      0.96 o
  -3 -14  -6       11.58       10.12      0.96 o
  -3 -14  -5       24.90       24.95      2.48 o
  -3 -14  -4       72.78       73.50      2.96 o
  -3 -14  -3       40.77       40.16      3.45 o
  -3 -14  -2       56.50       52.60      6.64 o
  -3 -14  -1       37.50       36.13      1.55 o
  -3 -13 -40       37.52       33.70      2.84 o
  -3 -13 -37       26.09       28.95      1.95 o
  -3 -13 -36       21.13       22.79      4.30 o
  -3 -13 -35       18.02       19.73      1.99 o
  -3 -13 -34        6.06        5.53      2.00 o
  -3 -13 -33        2.93        4.20      1.88 o
  -3 -13 -32       20.45       20.69      1.74 o
  -3 -13 -31       23.94       25.71      2.07 o
  -3 -13 -30        5.31        5.25      1.62 o
  -3 -13 -29        5.47        6.42      1.45 o
  -3 -13 -28       15.84       17.13      1.91 o
  -3 -13 -27       18.12       18.14      2.01 o
  -3 -13 -26       31.30       34.47      2.12 o
  -3 -13 -25       13.76       13.50      1.32 o
  -3 -13 -24        1.90        4.24      2.09 o
  -3 -13 -23        4.20        5.40      1.26 o
  -3 -13 -22        8.70       11.02      1.22 o
  -3 -13 -21       69.54       71.80      2.56 o
  -3 -13 -20       31.35       32.29      1.54 o
  -3 -13 -19        5.50        6.18      1.32 o
  -3 -13 -18       26.42       28.00      1.98 o
  -3 -13 -15       52.19       54.17      2.69 o
  -3 -13 -14        3.80        5.02      1.28 o
  -3 -13 -12       55.81       62.01      4.49 o
  -3 -13 -11        3.39        3.69      1.53 o
  -3 -13 -10       34.47       37.10      2.28 o
  -3 -13  -9       44.87       46.06      2.93 o
  -3 -13  -8       72.24       67.43      3.24 o
  -3 -13  -7       21.26       22.43      2.43 o
  -3 -13  -6       71.70       63.28      3.61 o
  -3 -13  -5       24.47       22.78      2.27 o
  -3 -13  -4        3.01        2.94      1.00 o
  -3 -13  -3       66.38       64.45      1.79 o
  -3 -13  -2       44.66       27.43      0.83 o
  -3 -13  -1        1.93        1.58      0.75 o
  -3 -12 -41       10.76       12.35      2.21 o
  -3 -12 -40       17.28       22.17      2.50 o
  -3 -12 -39       29.01       33.63      3.99 o
  -3 -12 -35       44.90       43.34      3.04 o
  -3 -12 -34       12.60       11.22      1.65 o
  -3 -12 -33       20.54       19.88      1.68 o
  -3 -12 -32        8.93        9.62      1.56 o
  -3 -12 -31       18.92       20.42      1.54 o
  -3 -12 -30       26.04       28.26      1.87 o
  -3 -12 -29        9.30       11.93      1.46 o
  -3 -12 -28        5.23        5.56      1.67 o
  -3 -12 -27       13.29       14.69      1.62 o
  -3 -12 -26       37.14       37.80      3.21 o
  -3 -12 -25       14.50       15.62      1.39 o
  -3 -12 -24       31.87       34.72      2.72 o
  -3 -12 -23       17.27       20.45      1.61 o
  -3 -12 -22       50.58       53.31      2.15 o
  -3 -12 -21       10.15       10.18      1.51 o
  -3 -12 -20       50.20       49.37      2.48 o
  -3 -12 -19       66.41       68.34      3.75 o
  -3 -12 -18       49.19       52.72      2.84 o
  -3 -12 -17       10.42       11.79      1.33 o
  -3 -12 -16       35.32       40.45      2.24 o
  -3 -12 -15       13.48       13.83      1.49 o
  -3 -12 -14       28.20       31.80      2.09 o
  -3 -12 -13        7.59        8.51      1.10 o
  -3 -12 -12       79.70       85.00      1.77 o
  -3 -12 -11       26.05       27.12      1.84 o
  -3 -12 -10       12.85       10.94      0.90 o
  -3 -12  -8       51.95       50.54      2.75 o
  -3 -12  -7       47.95       46.23      2.18 o
  -3 -12  -6        6.26        5.72      0.59 o
  -3 -12  -5       22.63       21.43      1.02 o
  -3 -12  -4       25.62       24.04      1.31 o
  -3 -12  -3        5.73        6.42      1.32 o
  -3 -12  -2       28.55       27.18      1.53 o
  -3 -12  -1       31.09       32.18      1.38 o
  -3 -11 -44        3.53        6.33      2.34 o
  -3 -11 -42       15.90       15.04      2.16 o
  -3 -11 -41        6.07        6.55      2.19 o
  -3 -11 -39        3.93        5.94      2.11 o
  -3 -11 -38        5.10        6.85      2.68 o
  -3 -11 -35       19.36       21.26      1.82 o
  -3 -11 -33       23.09       26.30      1.87 o
  -3 -11 -32       44.34       45.08      2.71 o
  -3 -11 -30       25.75       27.39      1.99 o
  -3 -11 -29       75.89       72.48      3.04 o
  -3 -11 -28       55.48       54.75      2.84 o
  -3 -11 -27       18.75       18.26      1.42 o
  -3 -11 -26       58.40       60.68      1.79 o
  -3 -11 -25       16.20       16.82      1.33 o
  -3 -11 -24       10.96       10.78      1.55 o
  -3 -11 -23       42.81       47.10      2.03 o
  -3 -11 -22       33.48       33.49      1.97 o
  -3 -11 -21       24.77       26.35      1.35 o
  -3 -11 -20       74.77       81.95      2.74 o
  -3 -11 -19        6.60        6.21      1.28 o
  -3 -11 -18       18.79       20.89      1.44 o
  -3 -11 -17       17.56       18.44      1.54 o
  -3 -11 -16        3.77        4.52      1.22 o
  -3 -11 -15       39.85       41.30      2.27 o
  -3 -11 -14       44.97       46.00      2.57 o
  -3 -11 -13       41.44       42.50      1.19 o
  -3 -11 -12       21.88       20.82      2.42 o
  -3 -11 -11      178.61      194.90      5.06 o
  -3 -11 -10       44.71       44.71      2.28 o
  -3 -11  -9       41.00       42.35      0.82 o
  -3 -11  -8       43.96       43.28      1.68 o
  -3 -11  -7       84.66       80.12      2.99 o
  -3 -11  -6       55.31       56.32      2.35 o
  -3 -11  -5       16.87       15.06      0.72 o
  -3 -11  -4       13.93       14.36      1.04 o
  -3 -11  -3      124.61      132.44      3.49 o
  -3 -11  -2       20.72       22.74      1.03 o
  -3 -11  -1       30.21       30.64      1.74 o
  -3 -10 -45        6.66        6.82      2.71 o
  -3 -10 -44       10.77       10.76      2.53 o
  -3 -10 -43       17.41       22.01      2.45 o
  -3 -10 -42       10.04       12.33      2.42 o
  -3 -10 -40       16.14       12.92      2.47 o
  -3 -10 -38       53.65       59.78      5.19 o
  -3 -10 -37       26.98       27.67      2.45 o
  -3 -10 -36       65.36       66.01      2.84 o
  -3 -10 -35       10.82       11.61      1.83 o
  -3 -10 -34       23.93       26.04      3.06 o
  -3 -10 -33       10.96       12.06      1.75 o
  -3 -10 -31       53.18       54.44      2.63 o
  -3 -10 -30       50.60       52.64      2.13 o
  -3 -10 -29       51.57       53.76      2.68 o
  -3 -10 -28        9.30        9.83      1.59 o
  -3 -10 -27       18.73       22.86      1.41 o
  -3 -10 -26       80.57       82.17      1.82 o
  -3 -10 -25       23.33       25.63      1.36 o
  -3 -10 -24       11.25       11.53      1.30 o
  -3 -10 -23       12.71       12.51      1.42 o
  -3 -10 -22       38.55       39.54      2.90 o
  -3 -10 -21       16.50       18.83      1.34 o
  -3 -10 -20       97.53       97.18      3.50 o
  -3 -10 -19       11.68       10.60      1.83 o
  -3 -10 -18       90.71       97.53      2.97 o
  -3 -10 -17       35.26       34.45      1.71 o
  -3 -10 -16       56.67       53.62      1.81 o
  -3 -10 -15       70.20       74.65      1.79 o
  -3 -10 -14       15.88       18.17      1.77 o
  -3 -10 -13      127.29      130.63      4.11 o
  -3 -10 -12       21.90       21.50      0.84 o
  -3 -10 -11       82.37       86.34      2.04 o
  -3 -10 -10       75.98       80.87      3.39 o
  -3 -10  -9       12.70       12.71      0.76 o
  -3 -10  -8       84.81       85.64      3.39 o
  -3 -10  -7       91.54       95.88      1.59 o
  -3 -10  -6       97.96       95.32      2.76 o
  -3 -10  -5       12.24       11.45      1.05 o
  -3 -10  -4       23.94       26.34      1.33 o
  -3 -10  -3        5.27        4.71      0.80 o
  -3 -10  -2       66.63       68.10      1.51 o
  -3 -10  -1        5.06        5.35      0.94 o
  -3  -9 -44        3.96        6.66      2.60 o
  -3  -9 -41       32.73       35.55      2.45 o
  -3  -9 -40       33.48       36.78      3.00 o
  -3  -9 -39       34.39       42.11      4.20 o
  -3  -9 -38       17.00       16.97      2.28 o
  -3  -9 -37       37.49       41.02      3.02 o
  -3  -9 -36       19.21       19.26      1.74 o
  -3  -9 -35       17.26       19.41      1.70 o
  -3  -9 -34        8.12        4.65      1.85 o
  -3  -9 -33       70.48       73.26      2.45 o
  -3  -9 -32       26.01       27.58      2.01 o
  -3  -9 -30       37.10       38.74      1.65 o
  -3  -9 -28       15.18       15.88      1.45 o
  -3  -9 -27       14.52       13.82      1.42 o
  -3  -9 -26       35.54       37.20      1.50 o
  -3  -9 -25       23.56       24.22      1.48 o
  -3  -9 -24       19.00       21.14      1.46 o
  -3  -9 -23       10.00       11.69      1.40 o
  -3  -9 -22       39.92       41.22      2.67 o
  -3  -9 -21       49.77       54.01      1.46 o
  -3  -9 -20      118.25      125.41      3.13 o
  -3  -9 -19       68.23       66.36      1.04 o
  -3  -9 -18       35.35       35.76      1.08 o
  -3  -9 -17      213.16      204.86      3.17 o
  -3  -9 -16       33.87       33.97      0.76 o
  -3  -9 -15       58.10       61.91      1.97 o
  -3  -9 -14       45.23       46.97      1.67 o
  -3  -9 -13      211.07      218.56      3.44 o
  -3  -9 -12        9.35       12.40      1.11 o
  -3  -9 -11      148.83      157.26      1.41 o
  -3  -9 -10      198.46      202.59      4.87 o
  -3  -9  -9       20.01       18.76      0.74 o
  -3  -9  -8       56.35       58.62      1.14 o
  -3  -9  -7       11.66       11.22      0.64 o
  -3  -9  -6      122.87      123.84      2.91 o
  -3  -9  -5       15.97       16.46      0.80 o
  -3  -9  -4        1.60        2.31      0.81 o
  -3  -9  -3       78.13       79.20      1.83 o
  -3  -9  -2      121.18      118.58      5.19 o
  -3  -9  -1       70.24       70.47      2.92 o
  -3  -8 -46       20.36       23.17      3.88 o
  -3  -8 -45       27.84       26.84      2.58 o
  -3  -8 -44        1.18        5.99      2.29 o
  -3  -8 -43       19.62       19.99      2.15 o
  -3  -8 -42       12.69       13.58      2.27 o
  -3  -8 -41        6.75        5.55      2.19 o
  -3  -8 -39       55.61       60.54      3.22 o
  -3  -8 -38       26.36       28.98      3.99 o
  -3  -8 -37       17.25       19.29      1.95 o
  -3  -8 -36       19.49       17.64      2.63 o
  -3  -8 -35       47.31       44.38      2.15 o
  -3  -8 -34        6.67        6.89      1.76 o
  -3  -8 -32       30.47       33.81      1.69 o
  -3  -8 -31        8.51       12.48      1.89 o
  -3  -8 -30        6.16        6.25      1.55 o
  -3  -8 -29       35.50       34.27      1.51 o
  -3  -8 -28        6.62        5.72      1.48 o
  -3  -8 -27       22.74       22.70      2.07 o
  -3  -8 -26        5.67        6.62      1.39 o
  -3  -8 -25       12.71       12.97      1.49 o
  -3  -8 -24       55.01       59.80      3.53 o
  -3  -8 -23       76.98       78.74      1.78 o
  -3  -8 -22      117.29      124.06      2.99 o
  -3  -8 -21       54.60       57.34      1.74 o
  -3  -8 -20      194.44      197.30      1.85 o
  -3  -8 -19       54.93       55.59      1.34 o
  -3  -8 -18      359.80      365.17      4.82 o
  -3  -8 -16       35.71       36.36      1.07 o
  -3  -8 -15      232.19      237.74      2.93 o
  -3  -8 -14       48.10       47.87      0.88 o
  -3  -8 -13       28.63       28.61      0.94 o
  -3  -8 -12       41.59       42.93      1.10 o
  -3  -8 -11      117.58      119.15      2.71 o
  -3  -8 -10       68.21       68.42      0.84 o
  -3  -8  -9      338.04      341.30      3.48 o
  -3  -8  -8       27.46       28.39      0.76 o
  -3  -8  -7       72.54       71.58      1.59 o
  -3  -8  -6       10.87       11.31      0.75 o
  -3  -8  -5      153.60      149.92      2.19 o
  -3  -8  -4      558.96      570.02      6.39 o
  -3  -8  -3       12.96       13.87      1.02 o
  -3  -8  -2      347.70      367.07      3.95 o
  -3  -8  -1      131.59      132.65      2.67 o
  -3  -7 -47       59.88       60.65      4.90 o
  -3  -7 -45       21.17       21.19      3.31 o
  -3  -7 -44       16.48       16.08      2.46 o
  -3  -7 -42       35.62       37.20      2.57 o
  -3  -7 -40        5.33        6.73      2.13 o
  -3  -7 -39       11.68        9.30      2.25 o
  -3  -7 -38       26.23       26.92      2.11 o
  -3  -7 -37       67.32       68.61      3.44 o
  -3  -7 -36       25.96       28.71      2.02 o
  -3  -7 -35       18.81       19.49      1.97 o
  -3  -7 -33       12.24       14.77      1.93 o
  -3  -7 -31       10.69       12.13      1.64 o
  -3  -7 -30        7.85        8.26      1.52 o
  -3  -7 -29      157.77      157.85      2.22 o
  -3  -7 -28       43.55       43.70      1.50 o
  -3  -7 -27       49.86       53.72      1.48 o
  -3  -7 -26       32.90       35.56      2.20 o
  -3  -7 -25       61.39       59.72      1.62 o
  -3  -7 -24       52.94       58.32      1.52 o
  -3  -7 -23       60.15       61.25      1.44 o
  -3  -7 -22       53.52       52.63      1.68 o
  -3  -7 -21      322.83      318.93      4.12 o
  -3  -7 -20      162.48      166.47      1.73 o
  -3  -7 -19       53.33       55.46      1.45 o
  -3  -7 -18      122.93      127.46      3.13 o
  -3  -7 -17      468.93      479.62      4.11 o
  -3  -7 -16       18.43       17.00      1.05 o
  -3  -7 -15      141.28      145.16      2.29 o
  -3  -7 -14       67.28       67.10      0.96 o
  -3  -7 -13       11.11       12.50      0.71 o
  -3  -7 -12      100.98      103.90      1.50 o
  -3  -7 -11       90.97       88.96      1.04 o
  -3  -7 -10      303.65      311.35      3.69 o
  -3  -7  -9      462.57      471.55      4.53 o
  -3  -7  -8       84.39       82.01      1.78 o
  -3  -7  -7       87.39       86.82      1.05 o
  -3  -7  -6      162.86      166.15      2.45 o
  -3  -7  -5       57.59       56.54      1.16 o
  -3  -7  -4      199.64      207.53      2.21 o
  -3  -7  -3     1183.62     1191.83     10.04 o
  -3  -7  -2       13.65       14.05      0.98 o
  -3  -7  -1      946.95     1000.17     11.62 o
  -3  -6 -48       30.18       31.53      4.31 o
  -3  -6 -47       22.67       23.24      3.84 o
  -3  -6 -46       14.78       15.22      4.18 o
  -3  -6 -45       21.05       18.40      3.02 o
  -3  -6 -44       54.11       57.49      3.12 o
  -3  -6 -43       13.18       12.79      2.15 o
  -3  -6 -41        5.57        8.88      2.05 o
  -3  -6 -40       28.80       29.83      1.87 o
  -3  -6 -39       54.51       55.97      2.17 o
  -3  -6 -38      126.00      126.45      2.85 o
  -3  -6 -37      127.86      128.29      2.40 o
  -3  -6 -36       13.51       13.14      1.82 o
  -3  -6 -35      108.57      114.22      2.96 o
  -3  -6 -34       27.68       31.11      1.75 o
  -3  -6 -33       36.03       39.37      2.07 o
  -3  -6 -32       21.93       22.38      2.15 o
  -3  -6 -31       13.11       12.97      1.65 o
  -3  -6 -30       99.07      102.06      1.86 o
  -3  -6 -29       42.41       43.13      1.60 o
  -3  -6 -28        3.80        3.71      1.64 o
  -3  -6 -27      168.23      172.11      3.52 o
  -3  -6 -26       74.36       77.94      1.70 o
  -3  -6 -25      118.99      118.45      3.28 o
  -3  -6 -24       60.02       58.96      2.30 o
  -3  -6 -23      110.53      109.54      2.12 o
  -3  -6 -22       13.69       15.22      1.15 o
  -3  -6 -21       47.05       49.81      1.28 o
  -3  -6 -20      131.39      129.58      3.07 o
  -3  -6 -19      427.84      434.90      3.71 o
  -3  -6 -18       54.68       54.65      0.99 o
  -3  -6 -17       54.99       55.96      0.96 o
  -3  -6 -16       81.98       81.91      1.94 o
  -3  -6 -15      324.46      325.72      3.52 o
  -3  -6 -14      257.53      254.23      2.23 o
  -3  -6 -13       54.34       52.61      0.99 o
  -3  -6 -12      327.06      333.89      2.29 o
  -3  -6 -11       99.70      100.05      3.45 o
  -3  -6 -10       25.85       26.13      0.89 o
  -3  -6  -9      423.73      418.41      3.53 o
  -3  -6  -8      189.90      187.70      2.25 o
  -3  -6  -7      531.76      538.23      3.53 o
  -3  -6  -6      311.49      312.92      3.44 o
  -3  -6  -5      223.21      220.24      2.98 o
  -3  -6  -4      176.94      172.50      1.68 o
  -3  -6  -3      466.51      493.86      9.61 o
  -3  -6  -2      277.69      279.89      2.63 o
  -3  -6  -1      417.90      432.53      5.51 o
  -3  -5 -48        7.14        9.34      3.32 o
  -3  -5 -47       71.49       59.62      6.42 o
  -3  -5 -45       47.42       47.64      2.41 o
  -3  -5 -44       61.82       57.58      2.86 o
  -3  -5 -42       42.09       40.99      2.05 o
  -3  -5 -41       20.33       22.00      1.88 o
  -3  -5 -40       20.85       22.00      2.10 o
  -3  -5 -39       18.28       18.00      2.06 o
  -3  -5 -38       61.56       65.09      2.53 o
  -3  -5 -37      186.13      186.30      3.32 o
  -3  -5 -36       71.95       75.66      2.39 o
  -3  -5 -35       66.29       67.24      2.05 o
  -3  -5 -34       37.55       37.67      1.76 o
  -3  -5 -33       61.23       60.95      1.78 o
  -3  -5 -32       10.76       11.51      1.57 o
  -3  -5 -31      142.87      150.98      2.89 o
  -3  -5 -30       32.01       33.21      1.81 o
  -3  -5 -29      319.60      319.92      3.66 o
  -3  -5 -28       44.50       44.33      1.64 o
  -3  -5 -27      407.94      395.10      3.99 o
  -3  -5 -26      171.86      169.90      4.71 o
  -3  -5 -25       99.94      101.65      2.55 o
  -3  -5 -24        9.31       10.38      1.05 o
  -3  -5 -23      172.70      176.95      2.39 o
  -3  -5 -22       54.33       54.67      1.08 o
  -3  -5 -21      128.78      130.40      1.31 o
  -3  -5 -20      448.95      454.38      5.70 o
  -3  -5 -19      261.79      263.29      3.03 o
  -3  -5 -18      344.47      351.39      2.76 o
  -3  -5 -17       78.33       81.11      1.75 o
  -3  -5 -16      329.08      328.81      3.77 o
  -3  -5 -15      269.90      271.34      3.54 o
  -3  -5 -14      186.98      186.43      1.24 o
  -3  -5 -13       71.47       71.79      1.74 o
  -3  -5 -12      184.84      183.53      1.09 o
  -3  -5 -11      312.97      305.97      3.33 o
  -3  -5 -10       32.54       32.49      0.75 o
  -3  -5  -9     1613.70     1636.65     14.87 o
  -3  -5  -8      711.46      723.34      8.56 o
  -3  -5  -7      559.43      568.24      7.62 o
  -3  -5  -6       74.02       72.64      1.07 o
  -3  -5  -5       90.54       87.50      1.31 o
  -3  -5  -4       37.99       37.73      1.53 o
  -3  -5  -3      106.39      108.67      1.03 o
  -3  -5  -2     1532.48     1502.66     17.34 o
  -3  -5  -1      102.53      101.77      1.27 o
  -3  -4 -49       24.42       23.01      2.91 o
  -3  -4 -48       18.54       20.61      2.44 o
  -3  -4 -47       60.02       57.62      3.61 o
  -3  -4 -46       17.43       15.99      2.51 o
  -3  -4 -45       18.85       20.78      2.23 o
  -3  -4 -44       22.62       24.93      1.98 o
  -3  -4 -43       43.63       42.00      2.07 o
  -3  -4 -41       31.27       31.47      2.15 o
  -3  -4 -40       12.91       10.47      1.95 o
  -3  -4 -39        8.54        9.77      2.08 o
  -3  -4 -38       18.06       14.95      1.86 o
  -3  -4 -37       30.83       32.12      1.85 o
  -3  -4 -36       80.25       79.83      1.94 o
  -3  -4 -35       40.82       44.02      1.80 o
  -3  -4 -34       21.42       23.03      2.15 o
  -3  -4 -33        9.27       10.49      2.13 o
  -3  -4 -32       19.97       20.54      1.64 o
  -3  -4 -31      101.39      102.34      1.72 o
  -3  -4 -30       47.11       49.52      1.55 o
  -3  -4 -29      107.39      108.15      2.22 o
  -3  -4 -28      229.97      237.63      4.95 o
  -3  -4 -27      450.57      462.63      7.00 o
  -3  -4 -26      103.17      104.67      2.44 o
  -3  -4 -25      170.14      169.43      2.49 o
  -3  -4 -24      132.35      129.99      1.51 o
  -3  -4 -23      191.41      192.48      1.99 o
  -3  -4 -22       14.53       14.68      1.06 o
  -3  -4 -21       95.96       97.74      1.39 o
  -3  -4 -20       69.05       70.45      1.06 o
  -3  -4 -19       78.76       77.10      1.09 o
  -3  -4 -18       31.22       32.37      1.01 o
  -3  -4 -17      414.24      420.92      5.61 o
  -3  -4 -16      178.80      184.78      2.10 o
  -3  -4 -15      104.59      104.77      1.04 o
  -3  -4 -14       94.11       89.75      2.12 o
  -3  -4 -13       34.58       34.70      0.85 o
  -3  -4 -12      234.06      238.04      4.46 o
  -3  -4 -11      211.75      209.72      1.74 o
  -3  -4 -10     1537.29     1553.96     22.00 o
  -3  -4  -9      116.30      116.06      1.35 o
  -3  -4  -8      397.25      397.89      3.83 o
  -3  -4  -7      313.64      310.24      3.72 o
  -3  -4  -6      481.16      480.75      9.62 o
  -3  -4  -5      106.16      105.63      1.39 o
  -3  -4  -4      262.15      254.35      4.67 o
  -3  -4  -3       87.95       85.74      1.68 o
  -3  -4  -2      996.96     1007.93     10.93 o
  -3  -4  -1      132.61      130.85      1.00 o
  -3  -3 -48        9.87       11.18      2.35 o
  -3  -3 -47       13.33       14.64      2.83 o
  -3  -3 -45       10.95        8.55      2.04 o
  -3  -3 -44       15.26       17.69      2.11 o
  -3  -3 -43        9.24        6.44      2.00 o
  -3  -3 -41       20.13       23.89      1.94 o
  -3  -3 -40       30.49       32.64      1.92 o
  -3  -3 -39       21.77       21.07      2.05 o
  -3  -3 -38       20.22       23.28      1.88 o
  -3  -3 -36        4.64        5.22      1.86 o
  -3  -3 -35       19.42       20.48      1.90 o
  -3  -3 -34       25.73       27.24      1.71 o
  -3  -3 -33       26.83       28.90      1.82 o
  -3  -3 -32       77.17       80.30      1.69 o
  -3  -3 -31       15.04       15.50      1.53 o
  -3  -3 -30      264.68      270.11      2.81 o
  -3  -3 -29       29.48       32.21      1.84 o
  -3  -3 -28       10.99       12.39      1.36 o
  -3  -3 -27       79.68       79.59      2.11 o
  -3  -3 -26       82.47       82.41      1.43 o
  -3  -3 -25       69.14       69.14      1.47 o
  -3  -3 -24        7.46        7.25      1.13 o
  -3  -3 -23       63.11       64.54      1.30 o
  -3  -3 -22        2.83        3.80      1.05 o
  -3  -3 -21      116.75      117.57      1.37 o
  -3  -3 -20       32.28       32.42      1.42 o
  -3  -3 -19      174.77      171.59      3.35 o
  -3  -3 -18      213.97      214.16      3.06 o
  -3  -3 -16      120.81      118.93      1.60 o
  -3  -3 -15      282.03      283.42      2.52 o
  -3  -3 -14        8.10        7.38      0.87 o
  -3  -3 -13      129.26      129.43      1.80 o
  -3  -3 -12     1422.31     1460.52     18.50 o
  -3  -3 -11      817.56      821.74      7.34 o
  -3  -3 -10      145.97      146.40      1.26 o
  -3  -3  -9       71.74       69.58      1.35 o
  -3  -3  -8      672.52      670.82      5.38 o
  -3  -3  -7      615.33      600.52      3.67 o
  -3  -3  -6      848.96      861.86     17.47 o
  -3  -3  -5      293.98      302.75      3.72 o
  -3  -3  -4      380.43      374.49      1.93 o
  -3  -3  -3       17.62       16.11      0.86 o
  -3  -3  -2       29.99       29.09      0.87 o
  -3  -3  -1      140.50      142.03      2.77 o
  -3  -2 -50        5.47        6.97      2.33 o
  -3  -2 -49        3.43        7.90      2.26 o
  -3  -2 -48       28.98       28.65      3.30 o
  -3  -2 -47       99.01      100.94      3.91 o
  -3  -2 -46        7.94        7.71      2.77 o
  -3  -2 -44       34.25       33.94      2.10 o
  -3  -2 -43       12.75       12.15      2.06 o
  -3  -2 -42       16.57       19.29      1.96 o
  -3  -2 -41       55.38       58.34      2.03 o
  -3  -2 -40       15.32       16.24      1.90 o
  -3  -2 -39       29.48       32.51      2.61 o
  -3  -2 -38       29.73       30.58      1.84 o
  -3  -2 -37       20.74       21.73      1.80 o
  -3  -2 -36      176.35      177.50      3.67 o
  -3  -2 -35       17.37       20.08      1.71 o
  -3  -2 -34       62.93       65.52      2.99 o
  -3  -2 -33        7.40        9.37      1.58 o
  -3  -2 -32       11.39       13.66      1.53 o
  -3  -2 -31        9.64       11.26      1.52 o
  -3  -2 -30      129.91      130.27      3.06 o
  -3  -2 -29      194.92      197.99      3.02 o
  -3  -2 -28       63.81       62.14      1.43 o
  -3  -2 -27       19.27       21.38      1.67 o
  -3  -2 -26      130.68      131.00      1.58 o
  -3  -2 -25       60.09       59.91      1.21 o
  -3  -2 -24       10.05       10.40      1.17 o
  -3  -2 -23       12.39       11.43      1.06 o
  -3  -2 -21        5.12        6.26      1.12 o
  -3  -2 -20      176.85      179.48      2.37 o
  -3  -2 -19      108.12      105.25      1.12 o
  -3  -2 -18      202.68      200.88      1.98 o
  -3  -2 -17      428.94      431.17      3.85 o
  -3  -2 -16      184.61      183.18      1.54 o
  -3  -2 -15      174.03      172.50      2.32 o
  -3  -2 -14       12.96       14.87      0.87 o
  -3  -2 -13       21.29       20.56      0.87 o
  -3  -2 -12       97.02       96.43      0.98 o
  -3  -2 -11      155.01      154.51      0.98 o
  -3  -2 -10      532.67      534.12      8.03 o
  -3  -2  -9      590.54      603.87     10.11 o
  -3  -2  -8       28.57       29.12      1.15 o
  -3  -2  -7      124.57      124.80      1.28 o
  -3  -2  -6      522.40      515.71      2.19 o
  -3  -2  -5      334.28      337.53      5.00 o
  -3  -2  -4      420.87      424.01      4.90 o
  -3  -2  -3      121.57      117.12      2.22 o
  -3  -2  -2       30.33       28.19      1.13 o
  -3  -2  -1      997.98      972.61      5.82 o
  -3  -1 -48        3.85        7.29      2.37 o
  -3  -1 -47       14.12       13.03      2.59 o
  -3  -1 -46        9.43        8.09      2.63 o
  -3  -1 -45        8.44        6.35      3.08 o
  -3  -1 -44       15.54       12.64      2.35 o
  -3  -1 -43        7.46       11.48      2.43 o
  -3  -1 -42       19.94       21.35      2.07 o
  -3  -1 -41       19.60       19.75      2.02 o
  -3  -1 -40       24.34       23.70      1.88 o
  -3  -1 -39       21.42       23.08      2.09 o
  -3  -1 -38       88.13       89.34      2.97 o
  -3  -1 -37       13.32       16.38      1.93 o
  -3  -1 -36       74.41       75.10      2.62 o
  -3  -1 -35        3.08        5.30      1.89 o
  -3  -1 -34       67.02       68.47      1.89 o
  -3  -1 -33        7.03        8.64      1.75 o
  -3  -1 -32      169.33      169.76      2.91 o
  -3  -1 -31       18.73       21.08      1.90 o
  -3  -1 -30       52.33       53.40      1.91 o
  -3  -1 -29       78.73       76.88      1.62 o
  -3  -1 -28       22.85       23.54      1.33 o
  -3  -1 -27       15.55       15.61      1.19 o
  -3  -1 -26       85.33       83.17      1.37 o
  -3  -1 -25       47.15       46.36      1.23 o
  -3  -1 -24      279.32      280.88      1.66 o
  -3  -1 -23       20.30       22.02      1.16 o
  -3  -1 -22       63.92       62.85      1.12 o
  -3  -1 -21       20.38       20.54      1.02 o
  -3  -1 -20      187.87      190.54      1.86 o
  -3  -1 -19      149.21      146.73      1.62 o
  -3  -1 -18       53.12       52.66      1.57 o
  -3  -1 -17       37.63       35.63      1.10 o
  -3  -1 -16      251.44      245.31      3.42 o
  -3  -1 -15      103.80      104.38      1.25 o
  -3  -1 -14       70.46       67.70      1.57 o
  -3  -1 -13       34.86       35.23      1.04 o
  -3  -1 -12       12.59       12.81      0.81 o
  -3  -1 -11      478.28      470.29      6.83 o
  -3  -1 -10      513.98      505.26      5.18 o
  -3  -1  -9       24.74       24.41      0.72 o
  -3  -1  -8       39.21       36.86      0.73 o
  -3  -1  -7      463.89      458.55      4.74 o
  -3  -1  -6      201.58      199.85      1.65 o
  -3  -1  -5      290.04      290.29      2.25 o
  -3  -1  -4      443.89      442.07      5.43 o
  -3  -1  -3      285.18      275.18      4.06 o
  -3  -1  -2      186.17      174.56      3.46 o
  -3  -1  -1      429.06      413.87      2.18 o
  -2 -22 -13        8.67        8.82      3.06 o
  -2 -22  -7        8.54        7.32      2.68 o
  -2 -22  -3        2.95        6.31      2.31 o
  -2 -21 -15       14.64       14.29      3.06 o
  -2 -21 -10        6.31        8.38      4.02 o
  -2 -21  -9       15.91       16.32      3.81 o
  -2 -21  -4       21.99       17.08      3.34 o
  -2 -21  -2       17.17       15.10      3.09 o
  -2 -21  -1        8.72       10.52      2.93 o
  -2 -20 -22       13.50       15.77      3.84 o
  -2 -20 -21        9.94       12.12      4.27 o
  -2 -20 -20       10.46       11.57      5.35 o
  -2 -20 -17       14.50        7.98      3.19 o
  -2 -20 -13        7.86        7.85      2.89 o
  -2 -20 -12        8.47        7.82      2.84 o
  -2 -20 -11       13.73       11.71      2.71 o
  -2 -20 -10        5.77        7.29      2.72 o
  -2 -20  -8       20.12       19.28      4.05 o
  -2 -20  -7        6.66        6.67      2.49 o
  -2 -20  -6        7.26        8.45      2.39 o
  -2 -20  -4        9.61        9.14      2.97 o
  -2 -20  -3        7.34        2.50      1.01 o
  -2 -20  -2       17.24       11.51      1.97 o
  -2 -20  -1       19.58       12.88      3.04 o
  -2 -19 -27       17.42       14.04      2.52 o
  -2 -19 -25        7.06        9.64      4.46 o
  -2 -19 -24        5.95        8.10      2.53 o
  -2 -19 -22        7.86        6.87      1.89 o
  -2 -19 -20       14.71       16.13      2.33 o
  -2 -19 -19       26.00       21.73      3.56 o
  -2 -19 -18       25.03       23.43      2.91 o
  -2 -19 -17       18.90       15.65      1.55 o
  -2 -19 -16        9.97        6.65      3.16 o
  -2 -19 -15       25.56       24.63      4.69 o
  -2 -19 -13       19.96       22.36      2.74 o
  -2 -19 -12       20.72       16.56      2.03 o
  -2 -19  -8        6.81        6.39      3.17 o
  -2 -19  -5       11.82        8.51      3.35 o
  -2 -19  -4        7.12        3.98      1.92 o
  -2 -19  -3       12.07        6.74      1.29 o
  -2 -19  -2       31.03       21.55      2.53 o
  -2 -19  -1        4.67        3.50      1.45 o
  -2 -18 -30       15.19       13.96      1.77 o
  -2 -18 -29        4.06        4.12      1.69 o
  -2 -18 -28        5.30        6.29      2.19 o
  -2 -18 -27        7.16        7.27      2.45 o
  -2 -18 -24       13.71       11.37      1.33 o
  -2 -18 -22       30.65       19.36      4.23 o
  -2 -18 -21       10.86       10.18      1.90 o
  -2 -18 -20        4.19        4.68      1.36 o
  -2 -18 -19       95.07       43.05      2.26 o
  -2 -18 -18       30.62       32.57      3.99 o
  -2 -18 -17       11.24        4.16      1.81 o
  -2 -18 -15        7.25        5.25      2.21 o
  -2 -18 -14        5.78        7.96      1.62 o
  -2 -18 -12       25.99       22.06      3.72 o
  -2 -18  -8       25.98       16.96      1.30 o
  -2 -18  -6       21.41       22.13      2.27 o
  -2 -18  -5        1.92        4.74      2.28 o
  -2 -18  -2       32.55       27.06      1.34 o
  -2 -18  -1       53.24       46.44      6.65 o
  -2 -17 -34       10.19        9.13      2.00 o
  -2 -17 -33       11.68        8.58      1.96 o
  -2 -17 -32        4.90        4.85      1.96 o
  -2 -17 -29       10.61        8.37      2.15 o
  -2 -17 -28       19.13       17.02      1.89 o
  -2 -17 -27        6.43        6.81      2.05 o
  -2 -17 -24        8.19        4.94      1.84 o
  -2 -17 -23       38.38       39.94      2.22 o
  -2 -17 -22       10.93        8.46      1.66 o
  -2 -17 -21       19.87       16.85      1.93 o
  -2 -17 -19       28.06       28.51      1.97 o
  -2 -17 -18       65.11       64.68      5.82 o
  -2 -17 -17       72.50       76.62      2.84 o
  -2 -17 -16       94.15       97.91      2.96 o
  -2 -17 -15       27.73       20.27      4.05 o
  -2 -17 -14        9.99        8.53      1.67 o
  -2 -17 -12        4.18        6.30      2.74 o
  -2 -17 -10       24.04       27.48      3.66 o
  -2 -17  -9        5.49        5.63      2.47 o
  -2 -17  -8        2.10        2.52      1.23 o
  -2 -17  -6       39.33       41.28      5.37 o
  -2 -17  -5       24.64       16.37      5.34 o
  -2 -17  -3       35.06       26.04      2.73 o
  -2 -17  -2       33.75       27.77      1.34 o
  -2 -17  -1       95.71       88.52      1.87 o
  -2 -16 -36        4.37        4.71      2.24 o
  -2 -16 -35        6.80        6.47      2.67 o
  -2 -16 -34        4.07        6.03      2.98 o
  -2 -16 -32       15.04       13.14      4.02 o
  -2 -16 -31        5.70        5.34      2.30 o
  -2 -16 -29       41.23       37.17      2.99 o
  -2 -16 -27        6.09        5.36      2.07 o
  -2 -16 -25        5.81        7.15      1.45 o
  -2 -16 -24        5.87        6.39      1.41 o
  -2 -16 -23       31.49       33.27      2.10 o
  -2 -16 -22        7.66        7.62      1.98 o
  -2 -16 -20       53.74       61.45      3.66 o
  -2 -16 -19       62.25       58.32      4.20 o
  -2 -16 -18       44.09       38.74      4.91 o
  -2 -16 -17        5.89        9.35      2.64 o
  -2 -16 -15       37.37       39.05      2.70 o
  -2 -16 -14       58.23       59.75      3.57 o
  -2 -16 -13        4.85        4.16      1.51 o
  -2 -16 -12        6.22        5.50      1.55 o
  -2 -16 -11       22.69       23.93      2.44 o
  -2 -16 -10       32.47       34.03      3.01 o
  -2 -16  -9      110.05      110.66      5.08 o
  -2 -16  -8       15.54       11.57      3.44 o
  -2 -16  -6       55.01       55.35      5.84 o
  -2 -16  -5       23.05       18.91      2.60 o
  -2 -16  -4       28.75       25.72      2.23 o
  -2 -16  -3       56.01       51.72      2.15 o
  -2 -16  -1       54.42       50.85      3.21 o
  -2 -15 -38        5.07        6.01      2.75 o
  -2 -15 -37       18.33       17.62      3.13 o
  -2 -15 -35       17.63       18.27      4.35 o
  -2 -15 -34        7.57        7.65      2.34 o
  -2 -15 -33        8.99        7.62      1.98 o
  -2 -15 -32       10.68       10.06      1.77 o
  -2 -15 -31        5.63        5.29      1.78 o
  -2 -15 -30        9.70        8.26      1.17 o
  -2 -15 -29       42.80       34.25      3.21 o
  -2 -15 -28       24.85       23.21      1.65 o
  -2 -15 -27       10.94        9.45      2.03 o
  -2 -15 -26       95.19       78.39      1.64 o
  -2 -15 -25       27.60       25.16      2.14 o
  -2 -15 -24        7.28        4.61      0.89 o
  -2 -15 -23       13.84       12.05      1.94 o
  -2 -15 -22       30.55       23.01      2.41 o
  -2 -15 -21        5.56        6.72      1.87 o
  -2 -15 -20       31.13       33.42      2.03 o
  -2 -15 -19       61.19       64.47      2.95 o
  -2 -15 -18        5.62        7.36      2.02 o
  -2 -15 -17        7.26        7.77      1.40 o
  -2 -15 -16       10.69       11.70      2.75 o
  -2 -15 -14       21.00       19.89      1.56 o
  -2 -15 -13        4.58        3.75      1.14 o
  -2 -15 -12       58.23       60.56      1.38 o
  -2 -15 -11       28.60       30.91      2.52 o
  -2 -15 -10       50.42       57.28      2.50 o
  -2 -15  -9       67.96       69.70      3.29 o
  -2 -15  -8      129.32      145.21      5.36 o
  -2 -15  -7        1.90        1.74      0.76 o
  -2 -15  -6       27.21       27.07      1.93 o
  -2 -15  -5       11.18        7.36      3.16 o
  -2 -15  -4       62.10       67.27      2.93 o
  -2 -15  -3       18.55       24.95      1.56 o
  -2 -15  -2       15.90       18.84      2.38 o
  -2 -15  -1       12.27       10.67      0.73 o
  -2 -14 -39        7.11        7.37      2.10 o
  -2 -14 -38        5.63        6.41      2.22 o
  -2 -14 -36       15.61       14.01      2.23 o
  -2 -14 -35       15.26       11.00      2.05 o
  -2 -14 -34       15.51       17.05      1.60 o
  -2 -14 -33        1.90        3.41      1.05 o
  -2 -14 -32        7.91        6.61      1.19 o
  -2 -14 -31       49.81       54.27      1.59 o
  -2 -14 -30       11.85       12.24      1.26 o
  -2 -14 -29       40.30       39.69      2.38 o
  -2 -14 -28       37.07       37.61      1.61 o
  -2 -14 -27       34.38       36.09      3.47 o
  -2 -14 -26       13.46       12.82      1.96 o
  -2 -14 -25       48.93       47.71      3.79 o
  -2 -14 -24       13.10       13.68      1.83 o
  -2 -14 -23       27.33       26.73      1.85 o
  -2 -14 -22       10.41        9.25      1.72 o
  -2 -14 -21      129.63      124.38      2.35 o
  -2 -14 -20       26.38       24.19      3.20 o
  -2 -14 -19       35.36       33.89      1.43 o
  -2 -14 -18        7.94        9.58      1.84 o
  -2 -14 -17        9.64        6.97      1.42 o
  -2 -14 -16       14.67       15.33      4.85 o
  -2 -14 -15        4.62        6.61      0.85 o
  -2 -14 -14       46.55       48.05      1.82 o
  -2 -14 -13        8.09        9.99      1.76 o
  -2 -14 -12        8.76       10.21      3.02 o
  -2 -14 -11      187.55      198.14      5.09 o
  -2 -14 -10      148.61      161.25      6.76 o
  -2 -14  -9      170.53      187.59      2.82 o
  -2 -14  -8       42.34       43.80      1.66 o
  -2 -14  -6       23.81       25.49      1.45 o
  -2 -14  -5        8.09       11.64      2.63 o
  -2 -14  -4       13.42       13.13      1.56 o
  -2 -14  -3       13.26       12.97      0.73 o
  -2 -14  -2       12.55       11.59      1.93 o
  -2 -14  -1        6.05        6.21      1.04 o
  -2 -13 -41        8.43        7.74      2.14 o
  -2 -13 -39       13.59        9.46      2.25 o
  -2 -13 -38       13.08       12.32      2.16 o
  -2 -13 -37       11.01        9.99      1.30 o
  -2 -13 -36       13.10       13.19      1.26 o
  -2 -13 -35        5.72        6.56      1.22 o
  -2 -13 -33       46.90       45.74      3.03 o
  -2 -13 -32       14.62       15.57      1.45 o
  -2 -13 -31        4.74        4.85      1.43 o
  -2 -13 -30       23.46       23.51      2.56 o
  -2 -13 -29       40.84       44.01      2.04 o
  -2 -13 -28       27.39       30.33      1.39 o
  -2 -13 -27       60.03       58.77      8.17 o
  -2 -13 -26       22.36       23.26      2.08 o
  -2 -13 -25       19.70       22.89      1.62 o
  -2 -13 -24       11.91       12.49      1.14 o
  -2 -13 -23       43.38       44.01      2.43 o
  -2 -13 -22       14.41       14.52      1.71 o
  -2 -13 -21       49.94       51.97      1.82 o
  -2 -13 -20       28.90       32.37      3.31 o
  -2 -13 -19       57.56       60.82      3.85 o
  -2 -13 -18        7.95        7.11      1.62 o
  -2 -13 -16        7.46        8.43      1.53 o
  -2 -13 -15        8.80       10.66      0.91 o
  -2 -13 -14       84.77       87.10      2.58 o
  -2 -13 -13        1.63        2.36      0.86 o
  -2 -13 -12       76.49       82.38      3.47 o
  -2 -13 -11      100.51      109.47      3.45 o
  -2 -13 -10       15.21       15.34      1.21 o
  -2 -13  -9       46.73       41.21      3.19 o
  -2 -13  -8       32.05       32.75      1.46 o
  -2 -13  -7      184.68      197.60     19.54 o
  -2 -13  -6       14.86       12.27      5.25 o
  -2 -13  -4       72.35       67.88      8.94 o
  -2 -13  -3        5.21        4.57      0.68 o
  -2 -13  -2       25.16       25.50      4.16 o
  -2 -13  -1       34.04       31.27      2.08 o
  -2 -12 -43        6.29        8.73      1.66 o
  -2 -12 -42        9.08        7.77      1.71 o
  -2 -12 -41       15.82       13.69      2.00 o
  -2 -12 -40        6.33        6.19      1.59 o
  -2 -12 -39       34.86       30.55      4.04 o
  -2 -12 -38       13.91       11.05      1.75 o
  -2 -12 -37       60.28       49.88      2.48 o
  -2 -12 -35       38.83       38.08      2.80 o
  -2 -12 -34       33.82       31.88      1.94 o
  -2 -12 -33        2.98        5.40      1.66 o
  -2 -12 -32       17.09       17.94      2.20 o
  -2 -12 -31       17.77       19.59      1.53 o
  -2 -12 -29        7.66        8.58      1.45 o
  -2 -12 -28       75.82       80.30      4.07 o
  -2 -12 -27        4.50        5.39      1.35 o
  -2 -12 -26       16.92       16.63      1.31 o
  -2 -12 -25       24.89       26.06      1.38 o
  -2 -12 -24       19.77       21.80      1.37 o
  -2 -12 -23        5.87        4.63      1.55 o
  -2 -12 -22       32.00       35.71      2.56 o
  -2 -12 -21       70.12       72.71      2.18 o
  -2 -12 -20       14.44       15.19      2.01 o
  -2 -12 -19       18.66       19.67      1.56 o
  -2 -12 -18       55.23       59.99      2.27 o
  -2 -12 -17      237.32      226.38      4.00 o
  -2 -12 -16       12.20       14.00      1.23 o
  -2 -12 -15       33.90       34.04      1.39 o
  -2 -12 -14       22.57       24.25      1.60 o
  -2 -12 -13        3.77        5.25      1.38 o
  -2 -12 -11       24.07       24.70      2.17 o
  -2 -12 -10       38.76       43.02      1.20 o
  -2 -12  -9       22.78       24.76      1.97 o
  -2 -12  -8       78.61       84.54      3.79 o
  -2 -12  -7       18.52       18.69      1.03 o
  -2 -12  -6       23.16       21.98      1.84 o
  -2 -12  -5       48.44       45.88      1.78 o
  -2 -12  -4        1.34        2.15      0.66 o
  -2 -12  -3       43.53       42.10      1.40 o
  -2 -12  -2       10.57        9.09      0.78 o
  -2 -12  -1      119.21      118.83      4.07 o
  -2 -11 -44        5.89        8.29      1.74 o
  -2 -11 -43        5.70        5.96      2.18 o
  -2 -11 -42        4.77        5.27      1.71 o
  -2 -11 -41       10.06        7.70      1.58 o
  -2 -11 -40       10.93        7.40      1.53 o
  -2 -11 -37        9.25        9.22      2.08 o
  -2 -11 -36       12.83       10.40      1.84 o
  -2 -11 -33       26.97       27.06      1.84 o
  -2 -11 -32       74.73       74.05      2.65 o
  -2 -11 -31       17.45       20.16      2.93 o
  -2 -11 -29        5.12        4.59      1.69 o
  -2 -11 -28       11.76       13.41      2.04 o
  -2 -11 -27        4.13        5.04      1.73 o
  -2 -11 -26        7.17        8.19      1.23 o
  -2 -11 -25       30.89       34.06      1.30 o
  -2 -11 -24       36.95       40.19      1.70 o
  -2 -11 -23       15.14       17.22      1.42 o
  -2 -11 -22        3.91        4.25      1.49 o
  -2 -11 -20       80.94       80.92      3.29 o
  -2 -11 -19       50.06       52.55      2.06 o
  -2 -11 -18       91.12       97.48      2.03 o
  -2 -11 -17       13.59       13.89      0.92 o
  -2 -11 -16       18.83       18.43      1.44 o
  -2 -11 -15        9.12       11.14      0.98 o
  -2 -11 -14       86.79       89.47      3.29 o
  -2 -11 -13       81.16       87.46      3.57 o
  -2 -11 -12       30.80       34.24      1.45 o
  -2 -11 -11       17.49       19.41      0.97 o
  -2 -11  -8       19.60       21.45      3.23 o
  -2 -11  -7       39.59       40.67      1.40 o
  -2 -11  -6       67.22       66.18      2.20 o
  -2 -11  -5      153.31      148.73      4.96 o
  -2 -11  -4        4.21        3.58      0.80 o
  -2 -11  -3       10.33       10.26      0.89 o
  -2 -11  -2       35.97       33.23      1.22 o
  -2 -11  -1       80.67       79.15      1.17 o
  -2 -10 -46       10.13        9.63      1.88 o
  -2 -10 -45       17.61       16.77      2.90 o
  -2 -10 -44        7.85        5.17      2.36 o
  -2 -10 -42        8.39       10.01      1.84 o
  -2 -10 -40       10.10        9.25      2.12 o
  -2 -10 -38        6.73        5.48      2.28 o
  -2 -10 -37       60.56       63.84      3.19 o
  -2 -10 -36       85.30       83.09      2.99 o
  -2 -10 -35       42.90       43.10      2.10 o
  -2 -10 -34       18.99       21.29      2.50 o
  -2 -10 -33       12.52       16.36      1.86 o
  -2 -10 -32        8.54        6.07      1.73 o
  -2 -10 -30       28.70       28.45      1.93 o
  -2 -10 -28       23.21       26.06      2.57 o
  -2 -10 -26       15.04       17.76      1.44 o
  -2 -10 -25        6.05        6.11      1.34 o
  -2 -10 -24       12.14       12.79      1.73 o
  -2 -10 -23        8.83        8.64      1.63 o
  -2 -10 -22       38.50       39.01      1.26 o
  -2 -10 -21       82.57       78.44      2.87 o
  -2 -10 -20       51.07       56.33      1.53 o
  -2 -10 -19      139.81      140.10      2.87 o
  -2 -10 -18      135.77      140.01      1.58 o
  -2 -10 -17      362.75      380.73      6.62 o
  -2 -10 -16       36.88       36.72      1.49 o
  -2 -10 -14        6.93        7.10      1.01 o
  -2 -10 -13        6.60        7.19      1.19 o
  -2 -10 -12       43.02       45.94      1.41 o
  -2 -10 -11       28.29       29.84      1.00 o
  -2 -10 -10      111.38      117.33      2.04 o
  -2 -10  -9       24.47       24.45      1.07 o
  -2 -10  -8      334.89      348.75      5.11 o
  -2 -10  -7       21.82       23.16      1.04 o
  -2 -10  -6        7.97        6.89      1.16 o
  -2 -10  -5       77.93       76.83      2.02 o
  -2 -10  -4       57.76       54.58      1.38 o
  -2 -10  -3      360.14      365.48     10.98 o
  -2 -10  -2       83.84       81.65      2.20 o
  -2 -10  -1      543.69      531.06      5.02 o
  -2  -9 -47        5.79        6.63      2.39 o
  -2  -9 -46       30.16       28.01      2.07 o
  -2  -9 -44        3.73        4.76      1.80 o
  -2  -9 -43        9.65        8.86      1.86 o
  -2  -9 -42        6.19        6.00      1.69 o
  -2  -9 -41       33.15       33.89      2.16 o
  -2  -9 -40       14.34       15.37      2.08 o
  -2  -9 -39       17.64       18.17      2.23 o
  -2  -9 -38       23.04       23.60      2.19 o
  -2  -9 -36       25.63       31.16      2.07 o
  -2  -9 -34       24.40       25.15      2.21 o
  -2  -9 -33       20.64       21.41      1.72 o
  -2  -9 -32        9.10        6.02      2.14 o
  -2  -9 -30       14.27       14.37      1.54 o
  -2  -9 -29      120.56      118.63      3.33 o
  -2  -9 -28      158.91      160.62      4.04 o
  -2  -9 -27        5.31        5.49      1.90 o
  -2  -9 -26       72.43       72.54      2.06 o
  -2  -9 -25       54.71       57.06      1.59 o
  -2  -9 -24        3.24        6.39      1.54 o
  -2  -9 -23       22.96       24.14      1.97 o
  -2  -9 -22      104.33      108.98      2.11 o
  -2  -9 -21        9.11        9.82      1.07 o
  -2  -9 -20      100.64      100.73      1.52 o
  -2  -9 -19       28.86       31.67      1.05 o
  -2  -9 -17       36.43       39.94      1.64 o
  -2  -9 -16       19.64       19.33      1.00 o
  -2  -9 -15       63.63       65.82      1.62 o
  -2  -9 -14       41.50       40.95      1.32 o
  -2  -9 -13       35.21       36.75      2.05 o
  -2  -9 -12      140.81      149.74      1.35 o
  -2  -9 -11      407.02      421.68      5.03 o
  -2  -9 -10      154.24      156.64      2.17 o
  -2  -9  -9       91.37       92.39      1.08 o
  -2  -9  -8      143.28      148.24      2.23 o
  -2  -9  -7       10.69       11.74      0.60 o
  -2  -9  -6      195.50      190.23      3.79 o
  -2  -9  -5       33.54       32.97      1.32 o
  -2  -9  -4      157.72      158.27      1.56 o
  -2  -9  -3       20.35       19.69      1.22 o
  -2  -9  -2      113.16      102.53      3.17 o
  -2  -9  -1      273.48      269.76      5.72 o
  -2  -8 -46       12.45       13.55      2.94 o
  -2  -8 -44       26.00       23.94      2.01 o
  -2  -8 -43       86.02       76.90      3.27 o
  -2  -8 -41        7.51       12.35      2.74 o
  -2  -8 -40        6.46       10.46      2.67 o
  -2  -8 -39       59.62       66.01      2.87 o
  -2  -8 -38       24.81       28.24      2.52 o
  -2  -8 -37       34.71       37.81      2.17 o
  -2  -8 -36       16.72       20.15      2.33 o
  -2  -8 -35       14.55       11.72      2.42 o
  -2  -8 -33       15.12       15.48      1.79 o
  -2  -8 -32       30.60       31.34      2.67 o
  -2  -8 -31       83.59       84.54      2.72 o
  -2  -8 -30        8.92        9.82      1.55 o
  -2  -8 -29      232.78      232.19      2.67 o
  -2  -8 -28       43.60       42.75      1.80 o
  -2  -8 -27       88.19       95.58      2.42 o
  -2  -8 -26      145.90      151.18      1.95 o
  -2  -8 -25       91.88      101.97      4.20 o
  -2  -8 -24       13.17       12.15      1.36 o
  -2  -8 -23        8.25        9.65      1.24 o
  -2  -8 -22       18.75       20.24      1.21 o
  -2  -8 -21       33.99       35.82      1.20 o
  -2  -8 -20      115.94      121.03      1.99 o
  -2  -8 -19      102.93      105.33      1.84 o
  -2  -8 -18       36.20       38.85      1.15 o
  -2  -8 -17       39.21       39.81      2.24 o
  -2  -8 -16       73.65       76.19      1.49 o
  -2  -8 -15       24.97       22.18      1.52 o
  -2  -8 -14      183.93      191.54      1.71 o
  -2  -8 -13      214.38      216.54      4.54 o
  -2  -8 -12        6.19        6.82      0.72 o
  -2  -8 -11      406.13      413.03      1.69 o
  -2  -8 -10       26.35       25.79      0.80 o
  -2  -8  -9      670.58      682.03     16.72 o
  -2  -8  -8       19.40       19.01      0.73 o
  -2  -8  -7      166.80      164.21      1.78 o
  -2  -8  -6       59.30       58.23      1.39 o
  -2  -8  -5      114.99      119.89      1.65 o
  -2  -8  -4      181.89      184.07      2.24 o
  -2  -8  -3      208.61      208.47      4.65 o
  -2  -8  -2       74.96       67.37      2.87 o
  -2  -8  -1       28.90       29.14      0.92 o
  -2  -7 -48       26.83       24.17      2.21 o
  -2  -7 -47        9.05       10.06      2.32 o
  -2  -7 -46       88.94       77.94      3.74 o
  -2  -7 -45       24.98       24.00      3.92 o
  -2  -7 -44       69.21       65.63      3.41 o
  -2  -7 -42        2.53        7.98      2.59 o
  -2  -7 -41       22.08       23.73      2.48 o
  -2  -7 -40       10.87       12.40      2.78 o
  -2  -7 -39        9.65       12.89      3.14 o
  -2  -7 -38      175.73      171.58      3.55 o
  -2  -7 -37        5.52        7.22      1.92 o
  -2  -7 -36       30.17       35.36      1.86 o
  -2  -7 -35        8.70        8.79      1.82 o
  -2  -7 -34       49.58       52.51      2.02 o
  -2  -7 -33       22.21       23.84      1.72 o
  -2  -7 -32       42.71       40.01      2.33 o
  -2  -7 -31       12.89       13.35      1.62 o
  -2  -7 -30      216.42      205.32      3.68 o
  -2  -7 -29       42.15       44.96      3.23 o
  -2  -7 -28      606.82      603.48     11.57 o
  -2  -7 -27       36.29       39.07      1.69 o
  -2  -7 -26      460.33      481.28      6.49 o
  -2  -7 -25       51.33       53.53      1.52 o
  -2  -7 -24       24.07       23.36      1.32 o
  -2  -7 -23       13.74       14.51      1.25 o
  -2  -7 -22       53.60       56.26      1.62 o
  -2  -7 -21       45.61       49.35      1.25 o
  -2  -7 -20       31.19       31.35      1.21 o
  -2  -7 -19      101.87      101.08      1.69 o
  -2  -7 -18      391.71      405.40      4.97 o
  -2  -7 -17       29.37       31.38      1.14 o
  -2  -7 -16      239.21      246.10      3.66 o
  -2  -7 -15      193.18      190.74      2.20 o
  -2  -7 -14      158.48      160.20      2.01 o
  -2  -7 -13       14.12       13.67      0.70 o
  -2  -7 -12       86.38       86.13      1.34 o
  -2  -7 -11       83.06       85.05      0.97 o
  -2  -7 -10     1273.84     1280.27      5.89 o
  -2  -7  -9      129.64      131.90      1.30 o
  -2  -7  -8     1977.10     1963.23     26.16 o
  -2  -7  -7      262.52      264.34      2.11 o
  -2  -7  -6      288.94      292.38      1.08 o
  -2  -7  -5       88.86       87.68      1.36 o
  -2  -7  -3      281.12      270.78      5.88 o
  -2  -7  -2      140.02      136.67      1.73 o
  -2  -7  -1      247.36      242.17      6.20 o
  -2  -6 -49       10.50       10.12      2.12 o
  -2  -6 -46       26.75       25.23      1.88 o
  -2  -6 -45       37.60       38.60      2.68 o
  -2  -6 -43       11.70       14.55      2.46 o
  -2  -6 -42       29.75       27.70      2.23 o
  -2  -6 -41        9.98        8.11      2.59 o
  -2  -6 -40       48.74       50.69      3.16 o
  -2  -6 -39        4.59        4.82      2.12 o
  -2  -6 -38       53.32       52.76      2.02 o
  -2  -6 -37       13.04       14.38      1.90 o
  -2  -6 -36       10.87        8.30      1.88 o
  -2  -6 -35        9.19        7.84      1.93 o
  -2  -6 -34       10.09        9.53      1.77 o
  -2  -6 -33       11.83       11.36      1.72 o
  -2  -6 -32       25.94       25.06      1.78 o
  -2  -6 -31       48.17       48.17      2.18 o
  -2  -6 -30        9.69       11.40      2.77 o
  -2  -6 -29      153.63      160.70      3.15 o
  -2  -6 -28       97.77      100.60      1.91 o
  -2  -6 -27       86.46       89.29      1.74 o
  -2  -6 -26      189.55      191.62      3.39 o
  -2  -6 -25      113.57      116.23      1.79 o
  -2  -6 -24      153.91      155.62      3.41 o
  -2  -6 -23      126.15      128.81      4.63 o
  -2  -6 -22       67.25       70.36      2.08 o
  -2  -6 -21       73.53       76.46      1.82 o
  -2  -6 -20       18.54       19.38      1.31 o
  -2  -6 -19       48.49       52.23      1.87 o
  -2  -6 -18       50.92       53.80      1.25 o
  -2  -6 -17      127.78      129.95      1.36 o
  -2  -6 -16      502.87      502.14      5.01 o
  -2  -6 -15      136.36      138.42      1.74 o
  -2  -6 -14      218.53      215.42      2.92 o
  -2  -6 -13      137.67      135.44      0.94 o
  -2  -6 -12       79.54       81.02      1.22 o
  -2  -6 -11      695.57      720.32      7.39 o
  -2  -6 -10      796.51      831.79     12.58 o
  -2  -6  -9      867.33      857.29     10.86 o
  -2  -6  -8      145.04      142.29      2.78 o
  -2  -6  -7      252.49      249.21      2.40 o
  -2  -6  -6       43.65       43.77      0.71 o
  -2  -6  -5      797.60      804.90      6.61 o
  -2  -6  -4       96.13       94.69      0.96 o
  -2  -6  -3       27.53       27.07      0.49 o
  -2  -6  -2       61.43       60.68      1.33 o
  -2  -6  -1      746.72      753.27      5.15 o
  -2  -5 -50        7.09        4.93      2.32 o
  -2  -5 -49       37.35       32.92      2.12 o
  -2  -5 -48       33.07       32.15      2.22 o
  -2  -5 -47        5.79        7.86      2.19 o
  -2  -5 -46       61.31       60.24      1.98 o
  -2  -5 -45       19.89       20.23      2.00 o
  -2  -5 -44       11.71       10.66      2.36 o
  -2  -5 -42        5.90        5.85      2.38 o
  -2  -5 -41       30.49       32.33      1.95 o
  -2  -5 -40       20.37       21.51      2.23 o
  -2  -5 -39       16.73       15.11      1.99 o
  -2  -5 -38      114.29      120.85      3.20 o
  -2  -5 -37      101.94      102.25      3.01 o
  -2  -5 -36      105.89      111.66      3.62 o
  -2  -5 -35       17.15       15.93      1.82 o
  -2  -5 -34       51.73       53.85      1.83 o
  -2  -5 -33       17.02       13.12      2.26 o
  -2  -5 -32        4.59        5.52      1.83 o
  -2  -5 -31       10.79       11.96      1.95 o
  -2  -5 -30       85.11       88.80      1.86 o
  -2  -5 -29      144.87      149.36      2.95 o
  -2  -5 -28       90.01       97.00      1.82 o
  -2  -5 -27      154.37      160.32      2.95 o
  -2  -5 -26       38.51       40.64      1.55 o
  -2  -5 -25       33.97       33.64      1.53 o
  -2  -5 -24       77.71       80.20      1.84 o
  -2  -5 -23       49.46       53.92      2.22 o
  -2  -5 -22       96.53       97.37      1.59 o
  -2  -5 -21       21.78       22.31      1.68 o
  -2  -5 -20      299.41      307.87      3.26 o
  -2  -5 -19      237.90      247.09      4.24 o
  -2  -5 -18      711.23      713.03     13.47 o
  -2  -5 -17       56.24       56.13      0.89 o
  -2  -5 -16      697.45      712.72      6.45 o
  -2  -5 -15      100.63       97.86      1.57 o
  -2  -5 -14       88.57       89.56      0.96 o
  -2  -5 -13      485.71      494.27      3.56 o
  -2  -5 -12      376.02      385.83      2.22 o
  -2  -5 -11      492.82      503.37      4.41 o
  -2  -5 -10      132.87      133.21      1.54 o
  -2  -5  -9     1002.28     1001.10     11.43 o
  -2  -5  -8      342.70      339.15      2.03 o
  -2  -5  -7      283.02      294.72      5.06 o
  -2  -5  -6       50.55       48.87      0.56 o
  -2  -5  -5      440.41      447.70      4.58 o
  -2  -5  -4      396.20      407.07      5.63 o
  -2  -5  -3      721.10      727.27      5.71 o
  -2  -5  -2     3223.59     3288.70     37.40 o
  -2  -5  -1       38.59       38.97      1.13 o
  -2  -4 -49       21.72       19.48      2.07 o
  -2  -4 -48       19.47       20.26      2.24 o
  -2  -4 -47        3.75        6.11      2.59 o
  -2  -4 -46       11.05       11.28      1.89 o
  -2  -4 -45       80.37       78.85      2.53 o
  -2  -4 -43       21.20       22.87      2.31 o
  -2  -4 -41       20.02       19.08      1.94 o
  -2  -4 -40       32.91       33.98      2.74 o
  -2  -4 -39       47.13       50.59      2.17 o
  -2  -4 -38        3.46        4.45      2.09 o
  -2  -4 -37      235.72      233.00      4.61 o
  -2  -4 -35      101.31      104.26      2.31 o
  -2  -4 -34       65.78       66.23      2.14 o
  -2  -4 -33      160.28      166.25      4.15 o
  -2  -4 -32        4.76        7.40      1.79 o
  -2  -4 -31       71.99       73.53      2.21 o
  -2  -4 -30       46.64       44.68      1.74 o
  -2  -4 -29       44.33       45.23      1.99 o
  -2  -4 -28       13.72       13.77      1.89 o
  -2  -4 -27       45.18       46.03      2.67 o
  -2  -4 -26       21.11       22.01      1.42 o
  -2  -4 -25       81.61       88.17      2.35 o
  -2  -4 -24        3.34        3.61      1.68 o
  -2  -4 -23       41.10       43.34      1.35 o
  -2  -4 -22      229.03      238.68      1.73 o
  -2  -4 -21      214.19      215.58      4.99 o
  -2  -4 -20      109.32      106.03      4.15 o
  -2  -4 -19     1179.38     1178.24     11.83 o
  -2  -4 -18      110.81      108.56      1.09 o
  -2  -4 -17       26.20       26.97      0.87 o
  -2  -4 -16       96.18       94.84      1.98 o
  -2  -4 -15      247.03      249.06      2.83 o
  -2  -4 -14      295.11      296.91      3.73 o
  -2  -4 -13      148.07      151.67      1.94 o
  -2  -4 -12       36.50       36.32      0.78 o
  -2  -4 -11      268.83      264.63      3.28 o
  -2  -4 -10      150.06      145.65      1.86 o
  -2  -4  -9       63.56       63.30      0.70 o
  -2  -4  -8       14.31       14.10      0.56 o
  -2  -4  -7      498.84      498.80      6.00 o
  -2  -4  -6      136.75      137.01      2.51 o
  -2  -4  -5     1204.37     1175.14      8.51 o
  -2  -4  -4     1854.66     1822.36     13.79 o
  -2  -4  -3      167.86      167.45      2.29 o
  -2  -4  -2      654.80      654.02      4.43 o
  -2  -4  -1     4747.86     4739.49     43.74 o
  -2  -3 -49        1.58        5.09      2.20 o
  -2  -3 -48       30.57       27.68      2.06 o
  -2  -3 -47       14.99       14.72      2.08 o
  -2  -3 -46       23.87       21.77      2.07 o
  -2  -3 -45       19.54       20.15      2.59 o
  -2  -3 -44       10.18        9.04      2.39 o
  -2  -3 -43       36.16       35.46      2.03 o
  -2  -3 -42        6.16        9.80      2.29 o
  -2  -3 -41       13.65       15.31      1.93 o
  -2  -3 -40       13.92       13.42      2.01 o
  -2  -3 -39       33.17       33.04      2.01 o
  -2  -3 -38      145.24      143.54      4.77 o
  -2  -3 -37       43.11       45.59      1.94 o
  -2  -3 -36      368.73      368.44      6.87 o
  -2  -3 -35       41.31       43.02      1.96 o
  -2  -3 -34       45.71       46.22      1.92 o
  -2  -3 -33      133.89      133.33      2.09 o
  -2  -3 -32       22.72       26.73      1.77 o
  -2  -3 -31       34.47       35.39      1.75 o
  -2  -3 -30      183.83      190.55      3.52 o
  -2  -3 -29       55.93       60.43      1.72 o
  -2  -3 -28       27.83       27.95      1.79 o
  -2  -3 -27       51.09       51.73      1.61 o
  -2  -3 -25       84.16       88.82      1.92 o
  -2  -3 -23      308.38      311.40      4.91 o
  -2  -3 -22      212.98      220.63      1.98 o
  -2  -3 -21      283.93      295.98      3.35 o
  -2  -3 -20      365.99      372.99      3.73 o
  -2  -3 -19      339.70      348.31      3.31 o
  -2  -3 -18      561.44      558.03      5.74 o
  -2  -3 -17      540.80      545.66      5.27 o
  -2  -3 -16      313.22      312.61      3.54 o
  -2  -3 -15       86.30       86.33      0.99 o
  -2  -3 -14       51.78       50.69      0.77 o
  -2  -3 -13       93.00       91.68      1.61 o
  -2  -3 -12      255.04      255.15      2.91 o
  -2  -3 -11      141.80      141.37      2.26 o
  -2  -3 -10      323.68      321.30      2.57 o
  -2  -3  -9      243.81      251.91      4.71 o
  -2  -3  -8      112.32      112.24      1.27 o
  -2  -3  -7      132.87      134.80      1.18 o
  -2  -3  -6       65.62       65.76      0.96 o
  -2  -3  -5      353.87      359.36     11.30 o
  -2  -3  -4      668.21      674.95      6.87 o
  -2  -3  -3      605.84      609.08      8.66 o
  -2  -3  -2      345.09      340.29      4.54 o
  -2  -3  -1     1140.48     1118.45      9.05 o
  -2  -2 -50        9.87        8.80      2.06 o
  -2  -2 -49       12.58       13.29      2.08 o
  -2  -2 -47       38.60       38.27      1.97 o
  -2  -2 -46        6.46        6.46      2.13 o
  -2  -2 -45       10.94       11.46      2.61 o
  -2  -2 -44        7.23        5.08      2.51 o
  -2  -2 -43       17.96       19.28      2.51 o
  -2  -2 -42        9.92       12.32      1.95 o
  -2  -2 -40       75.72       74.87      2.46 o
  -2  -2 -39      134.98      135.66      3.83 o
  -2  -2 -38       40.72       39.14      2.34 o
  -2  -2 -37       87.53       79.79      2.18 o
  -2  -2 -36       67.90       69.64      4.41 o
  -2  -2 -35       40.38       40.55      2.46 o
  -2  -2 -34       73.35       76.64      2.54 o
  -2  -2 -33       16.67       22.89      3.17 o
  -2  -2 -32       83.28       83.36      3.39 o
  -2  -2 -31       46.11       47.35      2.27 o
  -2  -2 -30       41.50       41.40      1.84 o
  -2  -2 -29      204.28      206.68      5.00 o
  -2  -2 -28       27.87       30.17      1.73 o
  -2  -2 -27      191.55      195.81      3.94 o
  -2  -2 -26       47.85       50.82      1.48 o
  -2  -2 -25       18.80       20.68      1.37 o
  -2  -2 -24      197.17      202.80      1.94 o
  -2  -2 -23       61.18       63.77      1.38 o
  -2  -2 -22      435.24      441.50      5.28 o
  -2  -2 -21       14.26       15.36      1.34 o
  -2  -2 -20       12.90       14.14      0.99 o
  -2  -2 -19      743.00      764.09      6.82 o
  -2  -2 -18      814.62      832.09     12.07 o
  -2  -2 -17       20.06       19.73      0.83 o
  -2  -2 -16       12.42       13.61      0.78 o
  -2  -2 -15      285.75      285.52      2.14 o
  -2  -2 -13      331.66      335.33      4.62 o
  -2  -2 -12      463.66      464.74      3.38 o
  -2  -2 -11      373.48      368.65      4.64 o
  -2  -2 -10      179.49      180.39      2.18 o
  -2  -2  -9     1213.41     1174.28      7.65 o
  -2  -2  -8      273.48      270.22      2.88 o
  -2  -2  -7      214.62      211.29      2.45 o
  -2  -2  -6      145.38      144.30      1.80 o
  -2  -2  -5      637.63      643.31      7.38 o
  -2  -2  -4      143.11      139.56      2.76 o
  -2  -2  -3     1384.42     1398.21     16.40 o
  -2  -2  -2      787.56      755.20      5.77 o
  -2  -2  -1     1331.07     1311.21     10.88 o
  -2  -1 -50       15.35       14.37      2.68 o
  -2  -1 -49        4.75        4.91      2.23 o
  -2  -1 -48        5.88        7.61      2.12 o
  -2  -1 -46       15.04       15.56      1.89 o
  -2  -1 -45       10.07       11.75      3.53 o
  -2  -1 -44        5.07        6.02      2.38 o
  -2  -1 -43       13.52       11.36      2.28 o
  -2  -1 -41       10.66        9.87      2.08 o
  -2  -1 -40       78.68       80.15      2.55 o
  -2  -1 -39       48.42       50.63      2.21 o
  -2  -1 -38       28.77       27.98      2.20 o
  -2  -1 -37       17.54       16.82      2.25 o
  -2  -1 -36        3.57        5.67      2.17 o
  -2  -1 -35       11.09       12.75      2.02 o
  -2  -1 -34       26.02       26.95      2.12 o
  -2  -1 -33       40.68       44.14      2.41 o
  -2  -1 -32       45.52       46.48      2.25 o
  -2  -1 -31       77.83       81.72      2.21 o
  -2  -1 -30       71.18       74.38      1.92 o
  -2  -1 -29       10.75       18.16      1.74 o
  -2  -1 -28       82.13       87.94      2.12 o
  -2  -1 -27       84.26       84.90      3.12 o
  -2  -1 -26       14.66       15.51      1.51 o
  -2  -1 -25       90.45       95.37      2.15 o
  -2  -1 -24       43.45       43.50      1.48 o
  -2  -1 -23       38.80       40.14      1.27 o
  -2  -1 -22      252.40      254.53      1.81 o
  -2  -1 -21       30.10       29.66      1.06 o
  -2  -1 -20       88.55       87.43      1.23 o
  -2  -1 -19       10.30       11.57      0.89 o
  -2  -1 -18       13.02       12.63      0.86 o
  -2  -1 -17       15.82       16.26      0.83 o
  -2  -1 -16      198.86      197.58      3.65 o
  -2  -1 -15      330.49      324.62      4.04 o
  -2  -1 -14      378.81      371.13      4.76 o
  -2  -1 -13      105.12      100.54      2.08 o
  -2  -1 -12       27.13       27.81      0.95 o
  -2  -1 -11      376.91      373.13      3.16 o
  -2  -1 -10     1301.09     1296.61      9.99 o
  -2  -1  -9      339.45      328.74      3.92 o
  -2  -1  -8      127.81      128.24      1.97 o
  -2  -1  -7      975.70      966.11      5.38 o
  -2  -1  -6     1533.98     1537.46     15.87 o
  -2  -1  -5      536.64      540.48      8.59 o
  -2  -1  -4      396.60      398.28      4.03 o
  -2  -1  -3      735.73      730.00      6.03 o
  -2  -1  -2      610.00      595.97      4.87 o
  -2  -1  -1      700.77      677.93      5.47 o
  -1 -22 -16        5.69        6.94      3.24 o
  -1 -21 -18       26.52       21.65      3.13 o
  -1 -21 -14        8.78        7.01      3.33 o
  -1 -21 -11        7.08        6.47      2.77 o
  -1 -21  -8        5.93        8.00      2.44 o
  -1 -21  -6        7.59        6.01      2.34 o
  -1 -21  -1        6.24        3.48      1.08 o
  -1 -20 -19       10.60       11.09      4.59 o
  -1 -20 -15        7.48        9.19      4.33 o
  -1 -20 -12        9.26       10.91      3.92 o
  -1 -20 -10       14.70       17.57      3.52 o
  -1 -20  -8       14.32        9.72      3.48 o
  -1 -20  -1       27.17       16.32      1.19 o
  -1 -19 -27        8.35        7.20      2.45 o
  -1 -19 -22       13.63       12.78      2.32 o
  -1 -19 -20       46.62       33.78      3.24 o
  -1 -19 -18       42.39       31.56      4.40 o
  -1 -19 -16       86.19       64.26      3.31 o
  -1 -19 -15       31.20       30.67      8.20 o
  -1 -19 -12        6.39       10.38      2.57 o
  -1 -19 -10        5.60        5.21      2.60 o
  -1 -19  -7       17.17       18.44      6.26 o
  -1 -19  -6       15.18       17.41      2.17 o
  -1 -19  -5       38.72       26.29      3.28 o
  -1 -19  -4       18.62       11.70      2.69 o
  -1 -19  -3        8.07        4.89      0.81 o
  -1 -19  -2       94.98       71.58      1.76 o
  -1 -18 -30        6.43        4.97      1.87 o
  -1 -18 -26        2.29        4.06      1.60 o
  -1 -18 -21       15.05       10.93      1.51 o
  -1 -18 -19       28.98       19.84      4.43 o
  -1 -18 -16        9.65        7.81      2.83 o
  -1 -18 -15       12.58       13.28      2.69 o
  -1 -18 -14       26.92       21.60      1.80 o
  -1 -18 -13       15.12       14.07      3.41 o
  -1 -18 -11        9.23        9.40      2.45 o
  -1 -18 -10        7.67        7.64      2.42 o
  -1 -18  -9        7.26        6.74      2.37 o
  -1 -18  -8       10.17       10.17      4.31 o
  -1 -18  -5       10.80       10.19      4.94 o
  -1 -18  -4       25.87       17.61      2.96 o
  -1 -18  -3        6.57        5.33      1.04 o
  -1 -18  -2       39.68       33.55      6.16 o
  -1 -18  -1       25.73       17.23      1.84 o
  -1 -17 -34       16.59       16.33      2.56 o
  -1 -17 -32        4.52        4.52      1.76 o
  -1 -17 -29        5.48        4.32      2.04 o
  -1 -17 -27        5.08        6.17      1.47 o
  -1 -17 -26       17.30       12.54      1.40 o
  -1 -17 -24       21.79       14.12      2.83 o
  -1 -17 -22        5.49        4.96      1.33 o
  -1 -17 -21        5.45        5.77      1.73 o
  -1 -17 -20       65.85       55.33      2.52 o
  -1 -17 -19       58.97       42.92      4.57 o
  -1 -17 -18        7.33        4.67      1.05 o
  -1 -17 -16       16.73       15.28      1.35 o
  -1 -17 -12        8.45        7.26      1.18 o
  -1 -17 -11       14.36        9.88      1.13 o
  -1 -17 -10        9.64        9.74      3.45 o
  -1 -17  -8       12.77       12.70      2.77 o
  -1 -17  -7        7.00        5.61      2.21 o
  -1 -17  -5       22.20       21.03      2.20 o
  -1 -17  -4        8.95        6.24      1.61 o
  -1 -17  -3       11.90        6.90      1.52 o
  -1 -17  -2       51.78       51.65      7.74 o
  -1 -17  -1       49.08       40.65      2.70 o
  -1 -16 -37        4.58        5.18      2.19 o
  -1 -16 -34       12.02       10.74      1.94 o
  -1 -16 -32       10.57        7.64      2.28 o
  -1 -16 -31       17.44        9.34      2.27 o
  -1 -16 -28       12.31       11.80      2.56 o
  -1 -16 -27       22.57       19.72      2.79 o
  -1 -16 -26       16.62       13.83      3.24 o
  -1 -16 -24       21.51       16.55      1.60 o
  -1 -16 -23       13.21        9.58      1.53 o
  -1 -16 -22       14.38       12.71      1.76 o
  -1 -16 -21        6.04        4.31      1.44 o
  -1 -16 -20       63.61       52.24      3.91 o
  -1 -16 -18       21.42       17.03      2.25 o
  -1 -16 -17        5.20        3.34      1.22 o
  -1 -16 -16        6.25        5.65      1.32 o
  -1 -16 -15        6.44        4.22      1.37 o
  -1 -16 -13       10.22        6.06      1.28 o
  -1 -16 -12       23.86       21.55      1.54 o
  -1 -16 -11       94.36       79.42      2.32 o
  -1 -16 -10        6.06        5.95      1.26 o
  -1 -16  -9       45.20       42.40      5.55 o
  -1 -16  -8        5.84        6.85      2.21 o
  -1 -16  -7       74.62       82.27      5.59 o
  -1 -16  -6       10.81        9.79      1.94 o
  -1 -16  -5        9.10        6.31      0.77 o
  -1 -16  -3       13.04       12.29      1.00 o
  -1 -16  -2       15.27       13.21      1.78 o
  -1 -16  -1       10.53       11.78      1.56 o
  -1 -15 -39       23.08       17.17      2.19 o
  -1 -15 -38       20.51       18.42      2.13 o
  -1 -15 -36       17.44       10.81      2.46 o
  -1 -15 -34       24.26       18.10      2.91 o
  -1 -15 -30        5.84        4.54      1.84 o
  -1 -15 -29       65.55       61.77      3.18 o
  -1 -15 -28        7.64        6.34      1.86 o
  -1 -15 -27        6.68        5.35      1.82 o
  -1 -15 -26       12.21       12.09      1.87 o
  -1 -15 -24       12.44        8.01      1.43 o
  -1 -15 -22       59.67       56.74      2.88 o
  -1 -15 -21        7.84        6.21      1.16 o
  -1 -15 -20        8.99        6.99      1.09 o
  -1 -15 -19       52.15       50.22      1.91 o
  -1 -15 -18       64.36       45.63      3.84 o
  -1 -15 -17       15.34       14.32      2.76 o
  -1 -15 -16       18.92       15.36      1.90 o
  -1 -15 -15       13.25       11.14      2.16 o
  -1 -15 -14        4.82        4.35      0.85 o
  -1 -15 -13       55.41       57.06      3.21 o
  -1 -15 -12       30.08       28.31      1.16 o
  -1 -15 -11       12.56        7.78      2.39 o
  -1 -15 -10        3.60        4.18      1.37 o
  -1 -15  -9       38.99       38.00      1.35 o
  -1 -15  -8       51.87       54.76      2.98 o
  -1 -15  -7        8.59        9.66      2.75 o
  -1 -15  -6       19.03       17.86      2.66 o
  -1 -15  -5       21.72       20.92      1.83 o
  -1 -15  -4       13.93       11.82      1.50 o
  -1 -15  -3       51.95       47.46      2.92 o
  -1 -15  -2        2.31        2.90      0.81 o
  -1 -15  -1       15.10       12.93      1.06 o
  -1 -14 -41       14.82       17.15      3.39 o
  -1 -14 -38       19.31       16.63      2.31 o
  -1 -14 -37       11.21        6.70      2.37 o
  -1 -14 -36        7.32        8.19      2.26 o
  -1 -14 -35        9.03        8.75      2.20 o
  -1 -14 -34       14.52       10.88      1.14 o
  -1 -14 -33        7.87       11.99      2.06 o
  -1 -14 -32       11.95        9.96      2.06 o
  -1 -14 -31       23.90       20.42      2.54 o
  -1 -14 -30       20.05       15.33      1.36 o
  -1 -14 -29       23.22       18.78      1.72 o
  -1 -14 -28       62.60       59.27      2.70 o
  -1 -14 -27       59.54       49.91      2.68 o
  -1 -14 -26       10.35       10.62      2.36 o
  -1 -14 -25       13.05       15.12      1.98 o
  -1 -14 -24        9.40        7.46      1.76 o
  -1 -14 -23       10.89       10.74      1.46 o
  -1 -14 -22       16.83       14.75      1.42 o
  -1 -14 -21       18.60       15.80      1.70 o
  -1 -14 -20       42.18       36.74      2.46 o
  -1 -14 -19       30.01       24.96      3.04 o
  -1 -14 -18       80.66       79.58      3.65 o
  -1 -14 -16        7.18        7.29      1.32 o
  -1 -14 -15       17.95       14.64      1.43 o
  -1 -14 -14        6.60        7.26      1.11 o
  -1 -14 -13       87.01       90.69      1.92 o
  -1 -14 -12       21.04       18.43      2.96 o
  -1 -14 -11       57.78       55.62      2.46 o
  -1 -14 -10       62.97       63.93      1.16 o
  -1 -14  -9       23.36       23.72      1.83 o
  -1 -14  -8      113.61      114.50      2.91 o
  -1 -14  -7      262.42      279.17      8.11 o
  -1 -14  -6       18.99       17.60      2.68 o
  -1 -14  -5       11.13        9.60      1.18 o
  -1 -14  -4       32.88       27.47      3.08 o
  -1 -14  -3       45.93       38.58      2.81 o
  -1 -14  -2       22.58       20.74      1.53 o
  -1 -14  -1       53.63       54.31      1.65 o
  -1 -13 -42        5.98        9.18      2.30 o
  -1 -13 -40        3.62        4.93      2.36 o
  -1 -13 -38        6.22        6.05      1.60 o
  -1 -13 -37       10.89       12.91      2.07 o
  -1 -13 -35        9.67        7.11      1.31 o
  -1 -13 -34       20.51       17.75      1.18 o
  -1 -13 -33        8.63        7.42      0.96 o
  -1 -13 -32        7.73        7.58      1.21 o
  -1 -13 -31        2.62        2.29      0.92 o
  -1 -13 -30       13.43       12.33      2.15 o
  -1 -13 -29       21.89       18.96      1.73 o
  -1 -13 -28       18.42       17.72      2.03 o
  -1 -13 -27      107.90      109.84      4.20 o
  -1 -13 -26       13.90       14.18      1.73 o
  -1 -13 -25       59.22       60.96      2.55 o
  -1 -13 -24       13.93       11.52      1.44 o
  -1 -13 -23       15.42       14.90      1.38 o
  -1 -13 -22       16.20       15.68      2.48 o
  -1 -13 -21       18.55       15.95      1.91 o
  -1 -13 -20      136.39      136.16      4.76 o
  -1 -13 -19        8.86        8.75      1.44 o
  -1 -13 -18       62.03       62.53      2.87 o
  -1 -13 -17       25.64       24.22      2.29 o
  -1 -13 -16       42.32       40.62      3.54 o
  -1 -13 -15       40.14       38.15      3.93 o
  -1 -13 -14       27.47       25.63      1.15 o
  -1 -13 -13       33.30       36.42      2.58 o
  -1 -13 -12       19.10       22.10      1.32 o
  -1 -13 -11      144.06      155.13      6.50 o
  -1 -13 -10       20.23       20.56      2.02 o
  -1 -13  -9       90.10       96.14      4.50 o
  -1 -13  -8       15.20       10.41      2.14 o
  -1 -13  -7      160.31      162.78      4.88 o
  -1 -13  -6       42.59       41.62      2.11 o
  -1 -13  -5       53.47       40.03      6.06 o
  -1 -13  -4       53.23       48.55      3.79 o
  -1 -13  -3        6.13        6.07      0.73 o
  -1 -13  -2      289.33      287.79      9.00 o
  -1 -13  -1       40.04       38.37      1.91 o
  -1 -12 -43        4.72        5.59      2.24 o
  -1 -12 -42       13.28       12.11      1.57 o
  -1 -12 -41        8.93        9.87      1.57 o
  -1 -12 -38        5.55        6.16      1.51 o
  -1 -12 -37       38.13       36.29      3.12 o
  -1 -12 -36       33.91       34.67      3.56 o
  -1 -12 -33       24.76       21.11      1.48 o
  -1 -12 -32        4.69        5.81      1.13 o
  -1 -12 -30       72.44       64.44      2.01 o
  -1 -12 -29       67.82       61.50      3.70 o
  -1 -12 -28       94.69       96.67      4.80 o
  -1 -12 -27       19.40       17.40      1.62 o
  -1 -12 -26       92.19       94.50      2.15 o
  -1 -12 -25       51.44       50.66      1.35 o
  -1 -12 -24       35.07       34.66      1.45 o
  -1 -12 -23       44.89       46.18      2.48 o
  -1 -12 -22       42.35       44.24      2.00 o
  -1 -12 -21       20.42       17.87      1.56 o
  -1 -12 -20        6.67        5.37      1.71 o
  -1 -12 -19       65.26       58.00      2.37 o
  -1 -12 -18      178.30      182.51      3.33 o
  -1 -12 -17       81.36       78.21      4.60 o
  -1 -12 -16       30.16       30.44      2.97 o
  -1 -12 -15       28.29       27.83      3.35 o
  -1 -12 -14       23.00       22.94      1.81 o
  -1 -12 -13      144.49      152.74      1.83 o
  -1 -12 -12      189.17      166.95      4.23 o
  -1 -12 -11      104.53      108.29      2.51 o
  -1 -12 -10      355.02      345.15      4.52 o
  -1 -12  -9      154.49      162.15      2.82 o
  -1 -12  -8      392.24      407.65      8.04 o
  -1 -12  -7       25.47       25.88      1.77 o
  -1 -12  -6       31.69       32.99      0.95 o
  -1 -12  -5       64.48       59.75      2.71 o
  -1 -12  -4       63.55       61.01      2.00 o
  -1 -12  -3        5.67        5.47      0.56 o
  -1 -12  -2      117.80      114.37      5.61 o
  -1 -12  -1      125.07      123.60      5.14 o
  -1 -11 -45       10.78       10.51      1.74 o
  -1 -11 -44        3.23        4.20      1.76 o
  -1 -11 -43        6.43        5.92      1.62 o
  -1 -11 -42        9.06        7.30      1.56 o
  -1 -11 -40       42.74       31.72      2.98 o
  -1 -11 -39        5.47        5.67      2.57 o
  -1 -11 -38       23.34       20.61      1.85 o
  -1 -11 -37       25.75       25.81      1.61 o
  -1 -11 -36       38.33       36.78      1.55 o
  -1 -11 -34       24.54       23.49      1.28 o
  -1 -11 -33       31.74       34.88      1.65 o
  -1 -11 -32       12.71        8.95      2.46 o
  -1 -11 -31       19.45       18.54      1.36 o
  -1 -11 -30      127.20      119.17      2.37 o
  -1 -11 -29       61.62       61.57      2.03 o
  -1 -11 -28       73.89       67.93      2.36 o
  -1 -11 -27       16.51       17.26      1.31 o
  -1 -11 -26       14.44       15.24      1.50 o
  -1 -11 -25       30.86       28.62      2.20 o
  -1 -11 -24       15.60       16.81      1.38 o
  -1 -11 -23       27.08       26.42      1.90 o
  -1 -11 -22       61.91       63.70      3.56 o
  -1 -11 -21       26.47       26.79      1.53 o
  -1 -11 -20        9.36       11.07      4.24 o
  -1 -11 -19       17.67       20.57      3.87 o
  -1 -11 -18      135.57      133.87      3.66 o
  -1 -11 -17       44.50       44.53      1.56 o
  -1 -11 -16        6.01        5.01      0.73 o
  -1 -11 -15      252.72      250.56      8.18 o
  -1 -11 -14       79.69       82.69      1.64 o
  -1 -11 -12      112.06      106.83      5.56 o
  -1 -11 -11       25.27       24.74      1.04 o
  -1 -11 -10      152.50      157.39      4.55 o
  -1 -11  -9      327.82      327.86      3.68 o
  -1 -11  -8      175.19      185.18      4.31 o
  -1 -11  -7       61.75       65.55      1.52 o
  -1 -11  -6        3.98        3.68      0.77 o
  -1 -11  -5      130.08      133.77      1.20 o
  -1 -11  -4       10.64       11.24      0.60 o
  -1 -11  -3       57.29       55.20      2.90 o
  -1 -11  -2       77.58       71.23      6.04 o
  -1 -11  -1       27.08       22.52      3.34 o
  -1 -10 -46       18.07       17.14      1.97 o
  -1 -10 -45       36.18       32.77      1.97 o
  -1 -10 -44       32.71       30.62      1.93 o
  -1 -10 -43       12.31       12.21      2.47 o
  -1 -10 -42       43.35       36.95      1.86 o
  -1 -10 -41        5.25        4.58      1.84 o
  -1 -10 -39       21.32       17.07      1.78 o
  -1 -10 -38       39.84       38.65      1.58 o
  -1 -10 -37       31.85       32.73      1.43 o
  -1 -10 -36       29.20       27.76      2.33 o
  -1 -10 -35       32.29       33.44      2.21 o
  -1 -10 -34        2.33        3.22      1.56 o
  -1 -10 -33       38.73       39.60      1.68 o
  -1 -10 -32       15.48       15.88      1.38 o
  -1 -10 -31       75.85       71.92      2.98 o
  -1 -10 -30        4.56        6.75      1.32 o
  -1 -10 -29       45.91       49.75      2.40 o
  -1 -10 -28       23.37       25.62      1.33 o
  -1 -10 -27      236.69      239.90      4.05 o
  -1 -10 -26      138.17      138.30      2.56 o
  -1 -10 -25       75.19       79.31      1.78 o
  -1 -10 -24       83.20       89.86      3.11 o
  -1 -10 -23       20.00       21.22      1.09 o
  -1 -10 -22        4.03        3.96      1.31 o
  -1 -10 -21       31.36       31.26      2.45 o
  -1 -10 -19       72.56       77.43      4.27 o
  -1 -10 -18      266.62      268.79      7.47 o
  -1 -10 -17       42.93       45.14      2.44 o
  -1 -10 -16       26.41       24.98      1.42 o
  -1 -10 -15       10.41       11.45      2.01 o
  -1 -10 -14       38.07       35.41      1.31 o
  -1 -10 -13       36.40       38.43      5.36 o
  -1 -10 -12       15.55       15.01      1.41 o
  -1 -10 -11      112.79      112.26      3.29 o
  -1 -10 -10       35.56       36.33      1.35 o
  -1 -10  -9      184.56      184.63      4.24 o
  -1 -10  -8       40.54       44.17      0.97 o
  -1 -10  -7      158.65      165.67      4.21 o
  -1 -10  -6      156.14      164.47      1.79 o
  -1 -10  -5       13.40       12.30      1.00 o
  -1 -10  -4       87.48       88.96      3.12 o
  -1 -10  -3       14.12       12.15      0.57 o
  -1 -10  -2        6.54        5.83      0.84 o
  -1 -10  -1       41.52       38.79      3.26 o
  -1  -9 -46       14.93       14.49      1.77 o
  -1  -9 -45       34.81       33.50      2.96 o
  -1  -9 -44        5.12        8.10      1.68 o
  -1  -9 -42        2.67        3.92      1.85 o
  -1  -9 -40       11.52        9.73      1.62 o
  -1  -9 -39       33.59       32.37      1.88 o
  -1  -9 -37       12.18       14.55      1.66 o
  -1  -9 -36       14.40       14.25      1.32 o
  -1  -9 -35       11.12       10.83      1.27 o
  -1  -9 -34       65.29       65.15      1.44 o
  -1  -9 -33       55.41       53.59      1.61 o
  -1  -9 -32        3.51        2.83      1.33 o
  -1  -9 -31       56.11       56.97      1.87 o
  -1  -9 -30        8.79        7.96      1.87 o
  -1  -9 -29      330.54      336.14      5.36 o
  -1  -9 -28      184.34      192.10      4.29 o
  -1  -9 -27      190.06      189.38      3.93 o
  -1  -9 -26       99.84      102.01      1.64 o
  -1  -9 -25       42.33       44.52      1.83 o
  -1  -9 -24       47.50       47.20      1.35 o
  -1  -9 -23       62.99       67.56      2.16 o
  -1  -9 -22       14.72       15.00      1.76 o
  -1  -9 -21       71.41       73.70      1.68 o
  -1  -9 -20       58.48       56.81      1.60 o
  -1  -9 -19      173.31      180.29      3.09 o
  -1  -9 -18       46.74       47.24      1.08 o
  -1  -9 -17       61.41       61.86      1.92 o
  -1  -9 -16      125.78      125.37      2.81 o
  -1  -9 -15       52.25       51.98      1.38 o
  -1  -9 -14      187.93      191.87      5.31 o
  -1  -9 -13       50.81       52.30      1.49 o
  -1  -9 -12      256.64      265.11      5.21 o
  -1  -9 -11      315.94      327.61      5.72 o
  -1  -9 -10      419.64      415.40      4.04 o
  -1  -9  -9      565.69      573.94      9.14 o
  -1  -9  -8      336.47      320.45      8.36 o
  -1  -9  -7      467.23      483.95      5.55 o
  -1  -9  -6      286.71      297.33      2.34 o
  -1  -9  -5       92.89       99.11      2.09 o
  -1  -9  -4      157.99      153.31      3.03 o
  -1  -9  -3      116.11      112.76      4.00 o
  -1  -9  -2      557.30      542.05     12.88 o
  -1  -9  -1      267.90      269.42      1.03 o
  -1  -8 -47       24.50       27.44      2.14 o
  -1  -8 -45       49.66       46.81      1.83 o
  -1  -8 -44       16.97       16.32      1.70 o
  -1  -8 -43        3.93        3.95      1.95 o
  -1  -8 -42        2.32        4.25      1.80 o
  -1  -8 -41        7.51        7.41      1.69 o
  -1  -8 -38       40.93       38.50      2.08 o
  -1  -8 -37       76.82       75.99      3.58 o
  -1  -8 -36       11.94       13.32      1.49 o
  -1  -8 -35       37.34       35.87      1.56 o
  -1  -8 -34       12.73       12.47      1.32 o
  -1  -8 -33        5.74        6.29      1.72 o
  -1  -8 -32       36.19       36.97      1.83 o
  -1  -8 -30       34.02       36.15      1.58 o
  -1  -8 -29       51.06       51.33      1.69 o
  -1  -8 -28        6.49        8.02      1.54 o
  -1  -8 -27      196.77      195.22      5.19 o
  -1  -8 -26        3.40        4.67      1.66 o
  -1  -8 -25      245.01      253.71      2.30 o
  -1  -8 -24       20.73       23.07      2.00 o
  -1  -8 -23       26.92       28.75      2.24 o
  -1  -8 -22       41.16       41.54      1.65 o
  -1  -8 -21       19.08       18.32      1.58 o
  -1  -8 -20       95.62       98.70      1.39 o
  -1  -8 -19       82.65       83.83      1.09 o
  -1  -8 -18       27.64       27.93      0.89 o
  -1  -8 -17       99.84       99.79      1.31 o
  -1  -8 -16       63.36       65.47      2.34 o
  -1  -8 -15       27.73       27.59      0.81 o
  -1  -8 -14       69.66       71.02      1.35 o
  -1  -8 -13       43.07       43.60      1.08 o
  -1  -8 -12      336.65      339.23      3.52 o
  -1  -8 -11      604.99      612.37     10.19 o
  -1  -8 -10       18.88       20.07      0.77 o
  -1  -8  -9      728.68      712.62     18.10 o
  -1  -8  -8      203.91      207.86      3.27 o
  -1  -8  -7      348.10      352.85      5.45 o
  -1  -8  -6      127.35      127.80      2.40 o
  -1  -8  -5       94.47       93.67      0.82 o
  -1  -8  -4      226.63      230.07      5.19 o
  -1  -8  -3       49.62       49.48      0.58 o
  -1  -8  -2      125.87      126.77      1.03 o
  -1  -8  -1       41.43       42.41      0.71 o
  -1  -7 -49       30.31       30.38      3.23 o
  -1  -7 -48       94.92       84.28      2.60 o
  -1  -7 -47       25.73       23.52      2.58 o
  -1  -7 -46       20.07       20.10      2.18 o
  -1  -7 -45       18.17       18.13      2.05 o
  -1  -7 -44        4.09        4.04      1.94 o
  -1  -7 -39       15.38       13.77      1.80 o
  -1  -7 -38       73.31       72.36      3.44 o
  -1  -7 -37       91.48       89.19      1.91 o
  -1  -7 -36      111.00      111.01      2.04 o
  -1  -7 -35       13.66       13.27      2.12 o
  -1  -7 -34       20.38       20.84      1.76 o
  -1  -7 -33       32.26       34.35      1.73 o
  -1  -7 -32       35.74       38.94      1.70 o
  -1  -7 -31       34.00       35.81      2.61 o
  -1  -7 -30       90.86       95.70      2.12 o
  -1  -7 -29      158.60      163.31      2.42 o
  -1  -7 -28      242.08      244.43      5.98 o
  -1  -7 -26       46.18       48.18      1.37 o
  -1  -7 -25       24.50       23.68      1.27 o
  -1  -7 -24       27.50       28.91      2.04 o
  -1  -7 -23        7.29        6.85      1.16 o
  -1  -7 -22       32.29       31.60      1.58 o
  -1  -7 -21      142.93      145.34      2.50 o
  -1  -7 -20      238.05      236.25      2.17 o
  -1  -7 -19       52.06       51.79      1.63 o
  -1  -7 -18      148.96      149.84      2.40 o
  -1  -7 -17       21.36       21.71      0.94 o
  -1  -7 -16       13.21       13.99      0.84 o
  -1  -7 -15      115.67      117.30      1.53 o
  -1  -7 -14       36.90       35.21      1.13 o
  -1  -7 -13      291.41      296.32      3.52 o
  -1  -7 -12       71.88       73.56      0.82 o
  -1  -7 -11      209.69      209.97      1.87 o
  -1  -7 -10     1873.55     1909.89     24.75 o
  -1  -7  -9        7.75        6.89      1.19 o
  -1  -7  -8      135.77      135.92      1.49 o
  -1  -7  -7       80.95       79.91      0.70 o
  -1  -7  -6        2.38        3.30      0.51 o
  -1  -7  -5      218.15      223.88      3.06 o
  -1  -7  -4       30.17       29.21      0.77 o
  -1  -7  -3      169.40      165.66      2.55 o
  -1  -7  -2      170.70      165.92      3.45 o
  -1  -7  -1      105.23       95.95      4.50 o
  -1  -6 -50       21.96       22.18      2.39 o
  -1  -6 -49        0.28        5.10      2.26 o
  -1  -6 -46        6.67        7.28      1.96 o
  -1  -6 -45       18.77       15.97      2.03 o
  -1  -6 -44       43.12       39.47      2.72 o
  -1  -6 -43        8.17        6.46      1.72 o
  -1  -6 -42        4.80        5.94      1.69 o
  -1  -6 -41       15.20       11.68      1.63 o
  -1  -6 -40       12.19       11.47      1.74 o
  -1  -6 -39       21.79       23.16      2.02 o
  -1  -6 -38       40.06       39.11      1.56 o
  -1  -6 -37        6.00        7.63      1.79 o
  -1  -6 -36       59.94       60.23      2.05 o
  -1  -6 -35       44.53       48.23      1.88 o
  -1  -6 -34       79.36       79.81      1.94 o
  -1  -6 -33       16.55       18.75      1.72 o
  -1  -6 -32       70.07       71.98      2.67 o
  -1  -6 -31       12.74       13.80      1.77 o
  -1  -6 -30      216.46      220.31      2.99 o
  -1  -6 -29        5.55        7.08      1.61 o
  -1  -6 -28       58.31       61.04      1.50 o
  -1  -6 -27       37.44       37.36      1.40 o
  -1  -6 -26       94.56       98.03      1.99 o
  -1  -6 -25       33.51       35.04      1.58 o
  -1  -6 -24      114.20      115.29      2.36 o
  -1  -6 -23      139.36      141.86      1.50 o
  -1  -6 -22      136.59      140.40      2.02 o
  -1  -6 -21      146.35      149.63      1.84 o
  -1  -6 -20      135.61      134.64      1.40 o
  -1  -6 -19       28.19       30.42      1.16 o
  -1  -6 -18       99.22      100.16      2.44 o
  -1  -6 -17       57.07       55.57      1.09 o
  -1  -6 -16       61.85       61.19      1.33 o
  -1  -6 -15      106.81      110.65      1.32 o
  -1  -6 -14        0.94        2.37      0.81 o
  -1  -6 -13      158.62      161.68      1.82 o
  -1  -6 -12      152.76      154.41      3.51 o
  -1  -6 -11       92.14       90.68      3.41 o
  -1  -6 -10      524.43      542.68      5.83 o
  -1  -6  -9       60.13       60.48      1.09 o
  -1  -6  -8      422.73      425.13      5.30 o
  -1  -6  -7      137.96      135.87      1.91 o
  -1  -6  -6      279.74      278.41      2.60 o
  -1  -6  -5      273.40      277.09      1.85 o
  -1  -6  -4      390.32      390.54      2.53 o
  -1  -6  -3      603.47      602.59      3.81 o
  -1  -6  -2      660.54      670.62      7.45 o
  -1  -6  -1       42.66       41.91      0.90 o
  -1  -5 -49       18.23       18.55      2.03 o
  -1  -5 -48       16.70       15.25      1.98 o
  -1  -5 -46       24.44       23.56      2.35 o
  -1  -5 -45       20.18       20.71      1.89 o
  -1  -5 -43        5.40        6.41      1.85 o
  -1  -5 -42       11.02        8.03      1.68 o
  -1  -5 -41       18.86       19.04      1.81 o
  -1  -5 -40       21.56       20.76      1.59 o
  -1  -5 -39       80.34       78.77      2.20 o
  -1  -5 -38       50.43       50.30      2.81 o
  -1  -5 -37      133.44      127.00      2.47 o
  -1  -5 -36       11.09       12.06      2.22 o
  -1  -5 -35       16.94       15.19      2.16 o
  -1  -5 -34      132.41      133.20      2.41 o
  -1  -5 -33       55.07       53.93      2.16 o
  -1  -5 -32       53.96       51.86      1.90 o
  -1  -5 -31       45.62       46.94      1.85 o
  -1  -5 -30       91.05       94.35      1.92 o
  -1  -5 -29      147.86      153.66      2.03 o
  -1  -5 -28       83.77       86.35      1.83 o
  -1  -5 -27       25.92       27.54      1.38 o
  -1  -5 -26      338.34      350.32      5.03 o
  -1  -5 -25       87.67       90.19      1.44 o
  -1  -5 -24      140.68      143.36      1.57 o
  -1  -5 -23       49.66       51.90      1.40 o
  -1  -5 -22       11.10       11.78      1.81 o
  -1  -5 -21       10.93       12.23      1.15 o
  -1  -5 -20      117.49      120.94      1.36 o
  -1  -5 -19      385.36      381.31      3.08 o
  -1  -5 -18      354.45      361.73      3.46 o
  -1  -5 -17      203.63      205.55      1.33 o
  -1  -5 -16      581.08      588.63      5.56 o
  -1  -5 -15       97.86       96.05      1.03 o
  -1  -5 -14       33.13       33.59      0.84 o
  -1  -5 -13       26.99       27.91      0.95 o
  -1  -5 -12       43.32       46.41      1.14 o
  -1  -5 -11       31.32       31.12      0.81 o
  -1  -5 -10      389.59      395.72      7.97 o
  -1  -5  -9      475.58      503.63      7.81 o
  -1  -5  -8     1027.64     1058.79      9.07 o
  -1  -5  -7      137.24      139.07      1.36 o
  -1  -5  -6      237.34      245.21      2.18 o
  -1  -5  -5       60.86       60.18      0.74 o
  -1  -5  -4       34.27       33.98      0.82 o
  -1  -5  -3       80.69       80.53      1.35 o
  -1  -5  -2      780.40      772.86      9.83 o
  -1  -5  -1      220.33      225.72      4.58 o
  -1  -4 -49        9.78        7.34      2.10 o
  -1  -4 -47        8.94       10.07      2.48 o
  -1  -4 -46       21.46       22.26      2.40 o
  -1  -4 -45       23.52       22.21      2.23 o
  -1  -4 -43       31.88       33.52      2.88 o
  -1  -4 -42       14.85       17.18      1.73 o
  -1  -4 -41       39.74       41.45      2.22 o
  -1  -4 -40       82.11       78.18      2.94 o
  -1  -4 -39       25.13       26.85      1.59 o
  -1  -4 -38       24.35       25.32      1.55 o
  -1  -4 -37      145.94      153.00      2.74 o
  -1  -4 -35       68.14       69.85      1.94 o
  -1  -4 -33       82.71       79.87      1.59 o
  -1  -4 -32       37.60       40.04      1.63 o
  -1  -4 -31      122.25      122.58      1.68 o
  -1  -4 -30       65.12       68.72      1.51 o
  -1  -4 -29        5.49        5.88      1.40 o
  -1  -4 -28        4.79        6.30      1.34 o
  -1  -4 -27       45.40       46.47      1.35 o
  -1  -4 -26       61.37       64.80      1.55 o
  -1  -4 -25       52.83       52.13      1.28 o
  -1  -4 -23       67.82       65.52      1.74 o
  -1  -4 -22      219.48      225.12      2.48 o
  -1  -4 -21      276.97      280.40      4.35 o
  -1  -4 -20      345.10      350.79      3.35 o
  -1  -4 -19       13.44       13.90      1.08 o
  -1  -4 -18       76.66       77.40      1.88 o
  -1  -4 -17      785.08      802.38      3.53 o
  -1  -4 -16      271.31      271.48      1.62 o
  -1  -4 -15      132.99      132.55      1.41 o
  -1  -4 -14      730.36      736.19      5.98 o
  -1  -4 -13     1026.02      995.99     13.13 o
  -1  -4 -12       78.33       81.34      1.43 o
  -1  -4 -11       38.00       40.44      0.89 o
  -1  -4 -10      267.54      267.59      1.91 o
  -1  -4  -9      579.72      610.24     11.64 o
  -1  -4  -8      538.69      564.37      7.73 o
  -1  -4  -7       20.01       21.04      0.56 o
  -1  -4  -6      431.45      456.09      8.01 o
  -1  -4  -5     1044.65     1058.61      6.37 o
  -1  -4  -4       82.89       82.36      0.96 o
  -1  -4  -3      211.35      218.22      2.97 o
  -1  -4  -2     2895.49     2904.49     12.42 o
  -1  -4  -1     1145.37     1137.21      8.82 o
  -1  -3 -50        3.48        4.88      2.21 o
  -1  -3 -49       10.63        8.46      2.97 o
  -1  -3 -48       37.65       36.47      2.52 o
  -1  -3 -47       25.11       23.56      2.85 o
  -1  -3 -46       24.07       23.49      2.16 o
  -1  -3 -45       36.87       32.75      2.04 o
  -1  -3 -44       26.77       27.56      2.29 o
  -1  -3 -43       24.76       24.88      1.79 o
  -1  -3 -42        7.51        8.92      1.94 o
  -1  -3 -41        7.01        6.13      1.69 o
  -1  -3 -39      131.78      134.03      2.97 o
  -1  -3 -38       58.54       61.47      1.64 o
  -1  -3 -37       96.34       99.25      2.11 o
  -1  -3 -36       36.47       40.63      1.80 o
  -1  -3 -35       64.05       65.99      2.21 o
  -1  -3 -34      130.70      133.39      1.72 o
  -1  -3 -33        9.14       11.46      1.50 o
  -1  -3 -32        8.50        9.79      1.66 o
  -1  -3 -31       24.23       24.07      1.62 o
  -1  -3 -30       17.67       18.43      1.58 o
  -1  -3 -29       73.50       74.76      2.19 o
  -1  -3 -28      239.86      250.17      2.61 o
  -1  -3 -27       13.35       15.00      1.68 o
  -1  -3 -26       15.93       15.39      2.60 o
  -1  -3 -25        5.44        7.41      2.05 o
  -1  -3 -24       10.93        9.92      1.54 o
  -1  -3 -23       14.51       10.89      1.50 o
  -1  -3 -22       57.07       60.78      1.54 o
  -1  -3 -21       63.57       64.79      1.94 o
  -1  -3 -20       92.47       95.80      2.00 o
  -1  -3 -19      528.16      536.35      9.18 o
  -1  -3 -18      152.53      152.44      2.54 o
  -1  -3 -17      591.92      595.84      4.40 o
  -1  -3 -16      432.24      434.99      2.13 o
  -1  -3 -15      250.11      254.09      1.71 o
  -1  -3 -14       78.87       77.01      1.75 o
  -1  -3 -13      252.01      254.89      1.60 o
  -1  -3 -12      609.20      618.24     12.12 o
  -1  -3 -11      653.35      671.32      7.63 o
  -1  -3 -10      107.12      108.05      1.46 o
  -1  -3  -9     1040.76     1059.77     11.98 o
  -1  -3  -8      532.26      525.70      6.54 o
  -1  -3  -7      624.21      643.14      5.80 o
  -1  -3  -6      141.49      140.91      1.22 o
  -1  -3  -5     1519.79     1547.19     17.74 o
  -1  -3  -4      842.22      842.16      9.62 o
  -1  -3  -3     3363.61     3419.30     38.69 o
  -1  -3  -2     1875.44     1874.03     19.30 o
  -1  -3  -1     6206.50     6122.40     82.10 o
  -1  -2 -51        9.35        9.33      2.17 o
  -1  -2 -49       22.78       19.54      2.54 o
  -1  -2 -48       11.03       11.21      2.93 o
  -1  -2 -47       18.91       19.54      2.46 o
  -1  -2 -46       50.67       42.18      2.48 o
  -1  -2 -45        9.47       11.04      2.00 o
  -1  -2 -43       17.49       18.16      1.79 o
  -1  -2 -42       64.24       62.57      2.38 o
  -1  -2 -39       27.64       28.76      1.88 o
  -1  -2 -38       48.38       47.32      1.56 o
  -1  -2 -37      197.66      203.88      2.76 o
  -1  -2 -36       84.93       86.84      1.89 o
  -1  -2 -35       45.66       46.00      1.79 o
  -1  -2 -34       81.02       83.42      1.60 o
  -1  -2 -33       18.38       20.29      1.44 o
  -1  -2 -32       18.80       19.85      1.46 o
  -1  -2 -31        9.00       11.10      1.72 o
  -1  -2 -30       31.61       30.98      2.15 o
  -1  -2 -29        4.56        4.91      1.40 o
  -1  -2 -28      154.60      160.24      1.78 o
  -1  -2 -26       51.35       53.40      1.52 o
  -1  -2 -25       58.23       59.54      2.27 o
  -1  -2 -24      121.70      124.96      3.38 o
  -1  -2 -23       24.81       26.39      1.27 o
  -1  -2 -22      121.53      122.60      1.63 o
  -1  -2 -21      539.42      559.54      4.02 o
  -1  -2 -20      101.30      108.11      1.54 o
  -1  -2 -19     1811.02     1854.68     24.24 o
  -1  -2 -18      484.28      484.03      7.89 o
  -1  -2 -17      577.34      583.99      8.05 o
  -1  -2 -16       87.39       86.65      1.28 o
  -1  -2 -15      396.55      400.37      2.39 o
  -1  -2 -14      277.11      278.63      3.79 o
  -1  -2 -13       10.19       10.23      0.83 o
  -1  -2 -12      389.90      397.86      4.29 o
  -1  -2 -11      417.05      419.08      3.82 o
  -1  -2 -10      531.31      553.45     10.71 o
  -1  -2  -9     1178.24     1215.26     11.53 o
  -1  -2  -8     1538.67     1578.09     14.78 o
  -1  -2  -7      889.90      899.35     15.46 o
  -1  -2  -6      186.77      183.55      2.25 o
  -1  -2  -5       35.12       34.79      0.43 o
  -1  -2  -4     1274.53     1276.38      8.21 o
  -1  -2  -3     5865.01     5940.04     75.72 o
  -1  -2  -2     3991.68     4005.15     22.40 o
  -1  -2  -1    23934.90    23732.00    132.26 o
  -1  -1 -51        7.77       10.80      2.35 o
  -1  -1 -49        8.30        6.03      2.71 o
  -1  -1 -47       25.03       26.19      2.66 o
  -1  -1 -46       34.08       33.58      2.59 o
  -1  -1 -45        5.09        6.37      1.82 o
  -1  -1 -43       13.62       14.80      1.78 o
  -1  -1 -42       32.49       33.64      1.78 o
  -1  -1 -41       59.26       57.78      2.10 o
  -1  -1 -40       55.38       55.64      1.70 o
  -1  -1 -39       47.17       44.47      1.58 o
  -1  -1 -38       55.84       54.97      1.88 o
  -1  -1 -37      151.00      157.04      3.98 o
  -1  -1 -36       45.50       48.65      1.59 o
  -1  -1 -35      100.61      104.22      1.68 o
  -1  -1 -34       32.90       32.51      1.60 o
  -1  -1 -33        7.81        9.64      1.55 o
  -1  -1 -32        8.86        9.17      1.46 o
  -1  -1 -31       16.21       17.41      1.41 o
  -1  -1 -30       58.66       58.07      1.72 o
  -1  -1 -29      140.28      145.57      2.31 o
  -1  -1 -28      259.84      263.43      5.13 o
  -1  -1 -27       38.06       40.85      1.54 o
  -1  -1 -26      150.34      155.78      1.76 o
  -1  -1 -25       97.81       99.60      2.22 o
  -1  -1 -24      127.17      130.10      2.50 o
  -1  -1 -23      237.43      238.12      3.15 o
  -1  -1 -22      113.58      112.56      1.58 o
  -1  -1 -21      230.89      226.47      3.71 o
  -1  -1 -20      213.00      215.95      3.44 o
  -1  -1 -19      860.99      900.92      9.52 o
  -1  -1 -18       32.80       32.48      1.24 o
  -1  -1 -17      263.09      263.21      3.26 o
  -1  -1 -16      285.39      288.03      4.14 o
  -1  -1 -15       25.18       24.93      0.79 o
  -1  -1 -14      600.70      609.30      6.44 o
  -1  -1 -13      532.40      532.31      4.10 o
  -1  -1 -12      412.50      418.19      4.53 o
  -1  -1 -11      528.80      544.04      4.96 o
  -1  -1 -10      801.78      795.59     10.76 o
  -1  -1  -9       21.40       21.93      0.66 o
  -1  -1  -8     5127.77     5300.03     61.18 o
  -1  -1  -7     1065.25     1070.12     13.23 o
  -1  -1  -6     1931.79     1954.26     16.09 o
  -1  -1  -5      554.78      562.54      8.08 o
  -1  -1  -4      763.85      766.05      6.53 o
  -1  -1  -3     3025.11     2980.27     23.37 o
  -1  -1  -2     1050.50     1038.76      5.40 o
  -1  -1  -1     2001.50     2005.02     17.32 o
   0   0   2      162.81      163.93      2.10 o
   0   0   4     5241.16     5447.94     20.99 o
   0   0   6     1963.53     2085.87     15.20 o
   0   0   8      136.37      141.90      2.10 o
   0   0  10     3074.51     3121.78     23.56 o
   0   0  12      111.79      109.27      2.75 o
   0   0  14      541.95      548.04      4.09 o
   0   0  16      710.33      703.32      4.79 o
   0   0  18     5657.03     5854.22     37.00 o
   0   0  20     4051.14     4245.06     41.80 o
   0   0  22      524.08      524.80      5.86 o
   0   0  24      142.12      126.42      2.23 o
   0   0  34      132.38      131.11      3.50 o
   0   0  38      668.94      674.60     15.72 o
   0   0  42       77.65       77.22      2.66 o
   0   0  46       58.50       53.16      6.61 o
   0   0  50       16.59       17.10      3.06 o
   0   1   1     1130.03     1186.30      9.91 o
   0   1   2     2229.93     2247.82     63.52 o
   0   1   3     1656.88     1693.28     24.54 o
   0   1   4     2084.74     2097.24     15.90 o
   0   1   5     1511.56     1538.63      9.11 o
   0   1   6        4.00        6.09      1.20 o
   0   1   7       63.93       63.64      2.16 o
   0   1   8     2259.00     2242.30     32.43 o
   0   1   9     1471.76     1505.78     10.81 o
   0   1  10      167.94      175.00      2.50 o
   0   1  11      381.76      381.85      2.75 o
   0   1  12     1352.78     1389.29     10.09 o
   0   1  13      234.42      231.52      2.30 o
   0   1  14      142.10      146.96      1.66 o
   0   1  15     1577.59     1621.82     10.18 o
   0   1  17      190.88      194.34      1.23 o
   0   1  18        1.62        2.62      0.96 o
   0   1  19      116.31      113.67      1.36 o
   0   1  20       26.77       28.26      1.13 o
   0   1  21        9.02       10.42      1.03 o
   0   1  22       23.12       26.39      1.18 o
   0   1  23       28.79       30.21      1.12 o
   0   1  24        4.46        4.83      1.25 o
   0   1  25       33.98       35.29      1.07 o
   0   1  26      128.07      130.83      1.72 o
   0   1  27       51.03       53.48      1.17 o
   0   1  28       11.17       12.28      1.33 o
   0   1  29      128.28      131.59      1.64 o
   0   1  30       38.09       39.38      1.56 o
   0   1  32        9.62       11.31      1.36 o
   0   1  33      113.87      114.59      1.49 o
   0   1  34       46.09       45.89      1.55 o
   0   1  35      370.63      389.41      6.56 o
   0   1  36        2.55        3.70      1.63 o
   0   1  37      100.89      104.99      1.88 o
   0   1  38       10.34       11.55      1.48 o
   0   1  39       31.23       32.41      1.54 o
   0   1  40      128.18      127.83      2.08 o
   0   1  41       53.37       52.93      1.77 o
   0   1  42       12.14       14.81      1.72 o
   0   1  43        9.73       10.81      1.77 o
   0   1  45        3.24        4.42      1.76 o
   0   1  46       31.94       29.76      2.07 o
   0   1  47       86.76       85.27      3.96 o
   0   1  48       29.80       27.71      2.30 o
   0   1  50       13.40       12.01      2.27 o
   0   2   0     1569.34     1616.47     10.96 o
   0   2   1     2408.95     2452.11     28.27 o
   0   2   2      851.00      902.16     13.63 o
   0   2   3     2670.97     2848.19     35.86 o
   0   2   4     1341.02     1376.96      9.76 o
   0   2   6      951.00      976.45      7.01 o
   0   2   7      324.54      333.89      3.48 o
   0   2   8      153.10      155.61      1.06 o
   0   2   9       86.74       88.40      0.91 o
   0   2  10        1.26        1.69      0.64 o
   0   2  11      349.04      362.42      3.19 o
   0   2  12      829.33      846.31      5.89 o
   0   2  13      474.05      480.20      2.57 o
   0   2  14     1429.82     1458.29     16.71 o
   0   2  15      292.24      297.79      3.50 o
   0   2  16      834.81      870.22      4.95 o
   0   2  17      277.72      285.53      2.40 o
   0   2  18        4.03        4.28      0.91 o
   0   2  19     1955.38     2036.95      9.76 o
   0   2  20     1573.66     1626.06     19.44 o
   0   2  21      321.54      335.95      2.80 o
   0   2  22       32.78       34.78      1.02 o
   0   2  23       14.57       15.88      1.07 o
   0   2  24       43.30       44.68      1.28 o
   0   2  25        2.35        3.00      1.08 o
   0   2  27      152.26      157.23      1.65 o
   0   2  29       60.36       60.29      1.37 o
   0   2  30      162.99      170.83      2.45 o
   0   2  31       11.91       13.09      1.23 o
   0   2  32       72.66       73.78      1.38 o
   0   2  33       15.76       17.93      1.62 o
   0   2  34       22.14       20.59      1.67 o
   0   2  35       37.68       37.36      1.51 o
   0   2  36      363.38      365.18      5.84 o
   0   2  37       57.62       60.36      2.06 o
   0   2  38      292.36      291.11      3.68 o
   0   2  39      115.12      112.35      1.99 o
   0   2  40      131.40      128.96      2.02 o
   0   2  41       69.43       71.06      2.67 o
   0   2  42       45.00       45.19      1.70 o
   0   2  43        0.48        4.66      1.78 o
   0   2  44       17.29       15.90      1.72 o
   0   2  45        6.84        4.89      2.34 o
   0   2  46       20.69       20.69      2.39 o
   0   2  47        3.90        6.39      2.11 o
   0   2  48       16.68       17.16      2.07 o
   0   2  49        9.82        8.10      2.28 o
   0   2  50        9.89       11.65      2.49 o
   0   3   1      241.71      241.71      5.48 o
   0   3   2       41.63       40.64      0.39 o
   0   3   3      290.36      293.73      4.45 o
   0   3   4      952.76      985.74     14.05 o
   0   3   5     1639.27     1353.11     65.22 o
   0   3   6       50.66       50.52      1.15 o
   0   3   7     8056.36     8347.61    113.85 o
   0   3   8      303.18      322.99      3.45 o
   0   3   9     1229.30     1266.43     16.93 o
   0   3  10        3.09        3.75      0.54 o
   0   3  11     3513.92     3629.25     28.80 o
   0   3  12       42.32       43.93      0.72 o
   0   3  13      112.72      118.20      2.06 o
   0   3  14       10.94       12.08      0.83 o
   0   3  15      380.94      390.84      4.18 o
   0   3  16       21.76       23.48      0.83 o
   0   3  17      227.11      228.87      2.53 o
   0   3  18      312.86      306.72      6.09 o
   0   3  19      172.41      173.12      3.26 o
   0   3  20      165.38      170.95      3.94 o
   0   3  21       16.26       17.61      1.06 o
   0   3  22      390.39      397.47      4.10 o
   0   3  23        3.84        5.40      1.15 o
   0   3  25       16.60       16.47      1.02 o
   0   3  26      106.72      109.45      1.42 o
   0   3  27     1511.78     1579.92     15.87 o
   0   3  28        3.86        4.90      1.15 o
   0   3  29       18.87       19.69      1.25 o
   0   3  31       72.61       74.29      1.57 o
   0   3  32        3.70        6.79      1.26 o
   0   3  33       11.20       11.24      1.40 o
   0   3  34       27.49       25.71      1.51 o
   0   3  35       40.41       42.10      1.40 o
   0   3  36       34.74       34.75      1.43 o
   0   3  37      256.82      256.81      2.80 o
   0   3  38      110.76      105.38      2.10 o
   0   3  39       41.01       38.33      1.59 o
   0   3  40       25.35       23.37      1.64 o
   0   3  41        4.76        5.74      1.66 o
   0   3  42        7.76        7.90      1.66 o
   0   3  44       16.20       15.75      2.12 o
   0   3  45       62.11       62.38      2.25 o
   0   3  46        6.94        7.33      2.32 o
   0   3  47       63.06       65.63      3.49 o
   0   4   0      515.00      524.39      5.44 o
   0   4   1        0.61        1.23      0.42 o
   0   4   2       52.65       47.63      2.72 o
   0   4   3     1872.80     1841.33     11.49 o
   0   4   4      756.89      788.01     10.32 o
   0   4   5      790.35      780.25      6.76 o
   0   4   6      364.99      370.25      7.48 o
   0   4   7        1.95        1.26      0.36 o
   0   4   8     1905.97     1945.99     24.65 o
   0   4   9       21.56       22.05      1.31 o
   0   4  10      380.84      401.49     10.20 o
   0   4  11       36.66       37.42      0.88 o
   0   4  12      216.79      217.15      3.67 o
   0   4  13      114.71      119.69      1.62 o
   0   4  14        2.34        2.73      0.77 o
   0   4  15       89.08       87.43      1.46 o
   0   4  17       53.34       53.26      1.00 o
   0   4  18      302.48      307.79      2.88 o
   0   4  19       23.87       24.40      0.86 o
   0   4  20      143.61      143.45      1.70 o
   0   4  22      311.34      316.69      3.31 o
   0   4  23      139.12      143.93      1.68 o
   0   4  24       38.65       36.74      1.01 o
   0   4  25      171.65      176.85      2.13 o
   0   4  26       56.69       59.80      1.12 o
   0   4  27       11.51       12.95      1.07 o
   0   4  28      118.58      121.86      1.84 o
   0   4  30       12.09       13.32      1.29 o
   0   4  31        9.98        8.11      1.22 o
   0   4  33        7.57        8.47      1.64 o
   0   4  34      118.75      119.65      1.62 o
   0   4  36       21.73       21.61      1.50 o
   0   4  37       13.45       15.58      1.47 o
   0   4  38       44.93       46.85      1.50 o
   0   4  39       15.26       15.62      1.48 o
   0   4  40       21.58       20.88      1.52 o
   0   4  41       23.79       24.10      1.73 o
   0   4  42       10.41       11.56      1.64 o
   0   4  43       11.09       12.25      2.10 o
   0   4  44        4.26        4.71      1.95 o
   0   4  46        5.68        6.39      2.07 o
   0   4  47        9.38        9.44      1.88 o
   0   4  48        4.89        7.33      2.23 o
   0   4  51       12.25       12.08      2.03 o
   0   5   1      627.65      619.59      5.12 o
   0   5   2      134.70      133.29      1.55 o
   0   5   3       42.54       44.69      1.61 o
   0   5   4      296.67      310.81      3.24 o
   0   5   5      134.97      134.34      0.91 o
   0   5   6     1026.65     1047.48     12.19 o
   0   5   7      380.89      392.71     14.45 o
   0   5   8     1231.06     1245.04     14.77 o
   0   5   9      879.35      888.11      9.66 o
   0   5  10      100.60      103.56      2.04 o
   0   5  11     1133.63     1160.86     15.06 o
   0   5  12      366.34      368.12      3.95 o
   0   5  13       65.20       67.84      1.06 o
   0   5  14      194.98      202.49      2.44 o
   0   5  15       58.30       59.44      0.89 o
   0   5  16      179.94      185.10      1.73 o
   0   5  17       29.33       30.29      0.76 o
   0   5  18      153.84      153.92      1.25 o
   0   5  19        1.90        2.18      0.84 o
   0   5  21      106.03      110.06      1.21 o
   0   5  22      111.77      113.60      1.66 o
   0   5  23       22.14       23.08      0.93 o
   0   5  25       46.48       48.25      1.04 o
   0   5  26       49.78       49.67      1.32 o
   0   5  27      227.24      230.86      3.45 o
   0   5  29       12.47       11.77      1.25 o
   0   5  30       48.74       47.32      1.52 o
   0   5  31       63.13       61.17      1.65 o
   0   5  32       17.69       18.19      1.23 o
   0   5  33       71.91       70.93      1.38 o
   0   5  34       10.64       12.64      1.52 o
   0   5  35       65.87       66.40      1.55 o
   0   5  36      168.57      169.90      3.63 o
   0   5  37       18.45       17.70      1.41 o
   0   5  38        7.68        6.30      1.46 o
   0   5  39        2.65        4.54      1.53 o
   0   5  40       68.17       68.11      2.10 o
   0   5  42       11.56       12.31      2.75 o
   0   5  45       13.84       16.81      1.78 o
   0   5  46       25.46       26.25      2.20 o
   0   5  47       87.20       84.32      2.03 o
   0   5  48        8.58        9.34      1.90 o
   0   5  49       11.47        8.44      1.89 o
   0   5  50       33.15       29.30      1.93 o
   0   6   2      821.07      821.54      4.76 o
   0   6   3       42.49       41.25      0.43 o
   0   6   4      263.16      262.12      2.56 o
   0   6   5      983.76      976.07     10.17 o
   0   6   6      108.22      106.53      0.99 o
   0   6   7      204.41      204.84      1.17 o
   0   6   8      434.74      442.99      5.62 o
   0   6   9       72.19       71.00      1.18 o
   0   6  10       72.60       69.50      1.94 o
   0   6  11      397.67      389.38      3.45 o
   0   6  12       48.35       48.77      1.36 o
   0   6  13        9.24        8.49      0.92 o
   0   6  14      194.84      198.53      2.72 o
   0   6  15      258.08      259.64      2.81 o
   0   6  17       13.77       13.15      0.81 o
   0   6  18      288.15      291.29      2.28 o
   0   6  19       38.65       40.27      0.95 o
   0   6  20       33.17       34.47      1.10 o
   0   6  22        4.87        5.79      0.82 o
   0   6  23        6.01        7.22      0.98 o
   0   6  24       62.76       64.13      1.40 o
   0   6  25        8.37        8.79      1.14 o
   0   6  26       11.13       12.19      1.19 o
   0   6  27       10.05       10.62      1.15 o
   0   6  29       32.77       32.91      2.05 o
   0   6  30       22.77       20.96      1.38 o
   0   6  31       37.20       37.52      2.15 o
   0   6  32      225.31      220.15      2.40 o
   0   6  33       10.17        8.74      1.39 o
   0   6  34       39.85       39.77      1.64 o
   0   6  36        3.51        3.83      1.43 o
   0   6  37       74.69       72.98      1.65 o
   0   6  38        2.95        3.23      1.54 o
   0   6  40       59.25       57.14      1.80 o
   0   6  41       19.16       21.87      1.96 o
   0   6  44       46.48       43.15      1.81 o
   0   6  45        6.81        5.81      2.46 o
   0   6  47        9.39        7.94      1.98 o
   0   6  48       16.78       16.97      1.94 o
   0   6  49        4.75        7.24      2.07 o
   0   7   1      621.37      606.64      5.82 o
   0   7   2      672.55      680.64     10.08 o
   0   7   3     1731.39     1739.46     31.36 o
   0   7   4        2.19        2.21      0.30 o
   0   7   5      126.25      123.87      1.73 o
   0   7   6        5.85        4.84      0.49 o
   0   7   7      182.85      180.44      2.77 o
   0   7   9       14.08       14.69      0.70 o
   0   7  10        9.69       10.31      0.76 o
   0   7  11        6.09        7.41      0.78 o
   0   7  12        7.05        8.10      0.85 o
   0   7  13      230.96      226.57      3.50 o
   0   7  14       30.79       29.24      1.20 o
   0   7  15      240.67      237.54      2.61 o
   0   7  16       67.12       70.54      1.81 o
   0   7  17      992.78      992.32      7.49 o
   0   7  18      154.41      154.13      2.79 o
   0   7  19       60.58       60.08      1.12 o
   0   7  20      328.54      328.02      3.57 o
   0   7  21      134.25      131.93      1.69 o
   0   7  22       27.71       27.43      0.85 o
   0   7  23       15.22       14.56      1.06 o
   0   7  25       12.68       13.26      0.95 o
   0   7  26      121.36      122.12      1.90 o
   0   7  27        5.32        6.19      1.19 o
   0   7  28      171.41      173.45      3.08 o
   0   7  29       51.21       53.62      1.94 o
   0   7  30      117.02      117.25      2.65 o
   0   7  31       46.43       47.00      1.25 o
   0   7  32       49.60       49.28      1.36 o
   0   7  33       29.29       29.83      1.25 o
   0   7  34       49.08       47.22      1.34 o
   0   7  35      134.03      137.01      1.70 o
   0   7  36       12.97       11.58      1.42 o
   0   7  37       21.44       20.15      1.60 o
   0   7  38       50.00       47.72      1.89 o
   0   7  39        2.99        3.50      1.59 o
   0   7  40       32.27       32.73      1.69 o
   0   7  42       16.18       15.33      1.83 o
   0   7  44        7.69        8.44      1.94 o
   0   7  45       13.79       13.89      1.71 o
   0   7  48        8.10        8.05      2.12 o
   0   7  49       17.87       20.38      2.95 o
   0   8   0      294.98      293.41      1.53 o
   0   8   1        6.59        6.29      0.80 o
   0   8   2       27.89       28.38      1.00 o
   0   8   3      180.77      180.13      1.40 o
   0   8   4      419.74      423.48      6.74 o
   0   8   5       15.48       13.86      0.56 o
   0   8   6       53.83       51.20      1.37 o
   0   8   7        2.83        2.44      0.54 o
   0   8   8       33.88       31.78      1.06 o
   0   8   9      244.72      242.13      4.08 o
   0   8  10       19.63       19.08      0.90 o
   0   8  11        1.46        2.74      0.75 o
   0   8  12       40.68       39.12      1.49 o
   0   8  13        5.06        5.00      0.85 o
   0   8  14      254.84      256.72      2.53 o
   0   8  17      101.66       97.66      1.56 o
   0   8  18       16.01       15.58      0.70 o
   0   8  19       13.15       11.84      0.78 o
   0   8  20      113.00      112.93      1.94 o
   0   8  21       53.37       53.78      1.11 o
   0   8  22       90.73       93.09      1.12 o
   0   8  23      170.45      164.81      3.54 o
   0   8  26        5.94        5.92      0.90 o
   0   8  28        9.68        9.31      0.99 o
   0   8  29      185.73      189.28      2.75 o
   0   8  31       74.50       72.07      1.32 o
   0   8  32      124.07      121.96      2.02 o
   0   8  34       19.01       23.32      1.47 o
   0   8  35       73.73       71.76      1.43 o
   0   8  36        1.87        2.94      1.42 o
   0   8  37       23.60       22.97      1.45 o
   0   8  38       30.02       28.60      1.42 o
   0   8  40        3.35        5.01      1.79 o
   0   8  41       12.05       13.96      1.54 o
   0   8  42        6.11        7.85      1.58 o
   0   8  44       27.20       22.68      1.81 o
   0   8  47        7.91        8.72      2.07 o
   0   9   1      193.57      189.69      1.82 o
   0   9   3       15.23       14.22      0.80 o
   0   9   4      217.57      211.38      2.05 o
   0   9   5       12.12       10.17      1.20 o
   0   9   6       56.85       50.80      4.60 o
   0   9   8      239.16      241.62      3.30 o
   0   9   9      506.93      508.04      5.41 o
   0   9  10      181.14      186.27      1.56 o
   0   9  11       24.20       24.53      0.70 o
   0   9  12       44.78       43.30      0.95 o
   0   9  13       16.53       16.97      0.86 o
   0   9  14        9.23       10.08      0.90 o
   0   9  15       29.70       25.84      1.64 o
   0   9  16      327.61      310.87      9.25 o
   0   9  17       11.84       11.18      1.25 o
   0   9  18      157.59      151.22      3.68 o
   0   9  19      351.66      355.27      3.15 o
   0   9  21       42.75       42.38      1.38 o
   0   9  22       68.79       66.89      1.49 o
   0   9  23       14.14       13.67      0.95 o
   0   9  24       20.70       21.25      0.98 o
   0   9  25       33.82       33.55      1.07 o
   0   9  26       92.07       93.60      1.83 o
   0   9  27      155.43      158.13      1.79 o
   0   9  28        0.17        2.71      1.25 o
   0   9  29      265.36      268.81      4.23 o
   0   9  30       56.09       53.04      1.84 o
   0   9  32       89.92       88.04      3.24 o
   0   9  33       91.33       89.17      2.42 o
   0   9  34       42.71       41.40      1.63 o
   0   9  35       15.36       14.17      1.24 o
   0   9  36        4.68        4.23      1.38 o
   0   9  37      175.25      163.40      3.74 o
   0   9  38       49.32       47.38      1.61 o
   0   9  39        4.16        4.73      1.49 o
   0   9  42       20.59       23.97      2.10 o
   0   9  44       43.57       42.11      1.99 o
   0   9  45        7.31        4.96      2.08 o
   0   9  46       10.45        9.95      2.02 o
   0   9  47      168.57      158.74      4.00 o
   0  10   0       13.88       12.90      1.39 o
   0  10   1        2.99        3.76      0.64 o
   0  10   2       47.71       46.13      1.70 o
   0  10   3      192.74      193.16      2.77 o
   0  10   4       59.30       58.33      1.38 o
   0  10   6       14.81       13.40      0.98 o
   0  10   7      123.21      124.37      4.50 o
   0  10   8      514.18      503.22      7.56 o
   0  10   9     1301.64     1310.58     16.89 o
   0  10  10     1524.74     1515.71     18.17 o
   0  10  11      361.30      352.18      5.54 o
   0  10  12      126.46      117.83      2.62 o
   0  10  13      207.74      206.29      2.80 o
   0  10  14      148.52      147.89      1.80 o
   0  10  15      199.64      198.09      3.74 o
   0  10  16      128.63      127.49      3.04 o
   0  10  17       30.26       30.37      1.36 o
   0  10  18       12.51       14.89      1.68 o
   0  10  19       15.81       15.60      0.79 o
   0  10  20        4.69        5.84      1.52 o
   0  10  21      240.21      231.97      5.06 o
   0  10  22       18.93       19.64      1.17 o
   0  10  23       11.73       10.77      1.38 o
   0  10  24      186.50      184.12      3.04 o
   0  10  25       43.85       43.19      1.23 o
   0  10  26       28.56       27.83      1.14 o
   0  10  27       73.99       71.52      2.00 o
   0  10  28      250.22      249.44      3.85 o
   0  10  29      266.66      265.45      3.20 o
   0  10  30      165.34      154.20      6.19 o
   0  10  35       11.11        9.39      2.11 o
   0  10  38       20.36       22.21      3.31 o
   0  10  39       29.05       27.86      1.90 o
   0  10  40        6.99       10.23      1.90 o
   0  10  41        7.66        5.75      1.83 o
   0  10  44       37.49       35.35      1.96 o
   0  10  45        6.72        8.90      2.35 o
   0  11   1      245.12      245.71      7.31 o
   0  11   2       96.17       98.75      2.08 o
   0  11   3       29.66       28.14      0.75 o
   0  11   4      149.16      141.40      3.80 o
   0  11   5      234.91      223.22      3.13 o
   0  11   6       16.95       16.85      0.77 o
   0  11   7      525.08      512.45      2.23 o
   0  11   8       21.91       22.20      0.81 o
   0  11   9      127.10      113.22      6.20 o
   0  11  10       60.44       51.79      2.66 o
   0  11  11      425.42      406.91     10.37 o
   0  11  13       26.22       24.45      1.45 o
   0  11  15       56.83       51.90      1.83 o
   0  11  17       50.28       44.97      1.31 o
   0  11  18        2.79        3.10      1.04 o
   0  11  19       11.73        9.89      1.16 o
   0  11  20       12.91       10.93      1.21 o
   0  11  22        5.70        6.67      1.34 o
   0  11  23      200.17      170.84      7.09 o
   0  11  24      133.69      125.79      3.64 o
   0  11  25       95.08       82.94      2.21 o
   0  11  26       23.01       21.00      0.97 o
   0  11  27      353.28      341.30      4.00 o
   0  11  28        4.00        5.01      1.52 o
   0  11  29       20.66       19.09      1.25 o
   0  11  30       81.30       71.38      2.42 o
   0  11  32       12.24       12.95      1.34 o
   0  11  33       15.54       17.74      2.43 o
   0  11  35       44.69       41.66      2.22 o
   0  11  39        8.43        9.64      1.62 o
   0  11  41       11.50       10.97      1.72 o
   0  11  42        8.69        7.86      1.91 o
   0  11  43       14.68       14.81      1.82 o
   0  11  44        7.51        7.52      2.05 o
   0  11  45       43.08       40.56      2.13 o
   0  12   0       15.62       14.60      1.07 o
   0  12   1      193.20      183.26      5.55 o
   0  12   2       73.64       70.02      2.50 o
   0  12   3       61.78       57.95      2.76 o
   0  12   5      289.10      253.85      1.94 o
   0  12   6      262.41      216.63      1.78 o
   0  12  10      940.37      882.07     16.73 o
   0  12  11       42.41       37.51      1.34 o
   0  12  13        3.26        2.88      0.70 o
   0  12  15       37.80       34.04      2.13 o
   0  12  16        3.83        3.31      1.32 o
   0  12  17       33.37       30.17      1.58 o
   0  12  19      141.56      138.25      5.12 o
   0  12  20       28.07       23.64      1.15 o
   0  12  21       79.22       69.79      1.89 o
   0  12  22       21.69       20.24      1.40 o
   0  12  23      114.16      105.98      6.04 o
   0  12  24       15.79       14.01      1.43 o
   0  12  26      129.49      112.16      4.41 o
   0  12  27       53.71       43.23      3.75 o
   0  12  28      306.04      256.46      3.68 o
   0  12  29       54.20       48.45      1.43 o
   0  12  30      176.07      168.48      4.98 o
   0  12  32        5.66        5.57      1.09 o
   0  12  33       21.91       19.76      1.90 o
   0  12  34        9.14        7.51      1.02 o
   0  12  35        8.07        7.37      1.06 o
   0  12  36       39.43       35.41      1.70 o
   0  12  37       10.99       10.28      1.45 o
   0  12  39       11.37        8.46      1.63 o
   0  12  40       34.12       30.82      1.63 o
   0  12  42       10.39       10.11      1.38 o
   0  12  43       17.66       16.50      2.10 o
   0  12  44       23.92       22.73      2.15 o
   0  13   1       29.70       25.96      0.91 o
   0  13   2       94.93       93.49      3.61 o
   0  13   3       15.83       16.25      1.39 o
   0  13   4        5.72        3.08      0.89 o
   0  13   6       99.02       75.77     10.60 o
   0  13   7        0.14        1.00      0.44 o
   0  13   8       21.22       17.01      3.18 o
   0  13   9       12.77        9.06      0.99 o
   0  13  10       52.28       50.60      1.32 o
   0  13  11      134.63      120.12      3.56 o
   0  13  12       19.70       17.07      2.90 o
   0  13  14       94.51       88.71      2.69 o
   0  13  15       62.24       58.85      2.22 o
   0  13  16       95.76       88.24      2.92 o
   0  13  17       26.13       20.85      2.27 o
   0  13  18       99.35       84.58      3.44 o
   0  13  19      117.39      109.62      2.35 o
   0  13  20       23.83       21.54      1.14 o
   0  13  21       33.89       30.20      1.23 o
   0  13  22        7.33        6.22      1.34 o
   0  13  23        6.29        3.97      1.32 o
   0  13  24       10.46       10.03      1.31 o
   0  13  25        9.44        7.52      1.38 o
   0  13  27        3.98        4.06      1.54 o
   0  13  28       55.78       48.66      2.74 o
   0  13  29       67.92       59.18      1.76 o
   0  13  30       46.45       38.94      1.68 o
   0  13  32        4.11        3.44      1.10 o
   0  13  35        2.38        2.67      1.19 o
   0  13  36       33.22       26.58      1.27 o
   0  13  37       89.47       78.56      2.77 o
   0  13  38       16.03       14.13      1.94 o
   0  13  40        6.09        5.67      2.30 o
   0  13  41       39.87       33.42      2.30 o
   0  13  43       17.80       16.57      2.32 o
   0  14   0      266.37      274.46      3.01 o
   0  14   1        4.73        4.34      1.70 o
   0  14   3      120.50      111.34      4.66 o
   0  14   4       64.64       61.75      2.14 o
   0  14   5        1.37        2.05      0.63 o
   0  14   6       40.44       40.43      3.86 o
   0  14   7       20.00       19.82      2.33 o
   0  14   8       23.96       21.15      2.74 o
   0  14   9       11.91        9.88      1.52 o
   0  14  10      173.62      144.22      7.49 o
   0  14  12      117.55      108.72      1.81 o
   0  14  13       49.15       35.34      7.70 o
   0  14  14        5.56        4.12      0.73 o
   0  14  15        8.53        6.97      3.08 o
   0  14  17        6.33        4.29      1.11 o
   0  14  18       57.13       48.66      3.54 o
   0  14  19        9.68        8.24      1.03 o
   0  14  20       47.32       44.60      2.52 o
   0  14  21       11.82       11.75      1.37 o
   0  14  24       32.00       28.37      1.75 o
   0  14  25        4.98        5.33      1.51 o
   0  14  26       92.36       87.31      2.25 o
   0  14  28       22.30       20.12      1.83 o
   0  14  29        5.74        4.94      1.61 o
   0  14  32       17.53       12.03      1.70 o
   0  14  38       21.58       20.38      2.10 o
   0  14  39       18.20       16.02      3.36 o
   0  15   1      390.81      348.00      2.90 o
   0  15   2       12.66        9.21      2.13 o
   0  15   3      117.25      129.41      2.77 o
   0  15   8       47.96       46.82      3.64 o
   0  15  10       13.99        9.05      1.82 o
   0  15  11        5.40        7.23      3.29 o
   0  15  13       28.16       20.00      1.71 o
   0  15  15       52.14       36.39      4.82 o
   0  15  17      190.88      171.96      2.61 o
   0  15  18       72.38       58.22      2.74 o
   0  15  21       77.04       66.54      2.88 o
   0  15  22        6.86        5.12      1.35 o
   0  15  23        0.12        3.45      1.66 o
   0  15  25        8.50        7.64      1.62 o
   0  15  27        8.00        6.34      1.65 o
   0  15  28        7.42        6.72      1.63 o
   0  15  29        6.71        5.30      1.97 o
   0  15  35       36.59       27.09      2.20 o
   0  15  36       23.11       18.33      3.75 o
   0  15  37        8.49        7.94      2.29 o
   0  15  38        6.37        5.35      2.44 o
   0  16   0        6.87        9.55      1.80 o
   0  16   1       32.08       29.75      4.09 o
   0  16   3        6.26        4.36      0.98 o
   0  16   4       15.03       11.86      1.50 o
   0  16   5        1.74        1.56      0.71 o
   0  16   7       11.56       11.02      1.99 o
   0  16   8       30.37       30.53      4.19 o
   0  16   9       40.44       37.78      3.16 o
   0  16  12       37.11       26.61      3.86 o
   0  16  14        9.04        7.69      1.71 o
   0  16  15       17.97       10.66      3.30 o
   0  16  16       40.26       32.28      2.37 o
   0  16  17       21.38       12.65      0.82 o
   0  16  21       11.16        8.80      2.14 o
   0  16  22        4.82        3.84      1.28 o
   0  16  24       15.02       13.34      2.39 o
   0  16  29       24.46       16.60      1.80 o
   0  16  32       27.77       22.50      1.98 o
   0  17   1        3.60        2.89      1.25 o
   0  17   3        8.23        8.81      0.87 o
   0  17   5       20.44       13.93      2.38 o
   0  17   6       52.24       50.56      7.15 o
   0  17   7       32.10       29.63      2.78 o
   0  17   8       28.56       28.90      2.47 o
   0  17  10       25.35       25.85      6.67 o
   0  17  13       43.88       25.88      3.50 o
   0  17  14       21.18       18.43      3.14 o
   0  17  15       37.18       30.51      4.18 o
   0  17  17        9.93        5.77      2.24 o
   0  17  18        4.50        2.50      0.93 o
   0  17  19       26.95       19.44      2.23 o
   0  17  21        9.30        4.41      1.17 o
   0  17  24        3.70        3.50      1.41 o
   0  17  25       17.56       10.61      1.46 o
   0  17  26       44.81       33.04      1.95 o
   0  17  31        3.27        4.68      1.94 o
   0  18   7       13.52       12.01      2.05 o
   0  18   9       11.73       11.16      2.21 o
   0  18  10       49.48       45.56     10.26 o
   0  18  11       10.78        7.21      3.58 o
   0  18  14       14.54       14.42      5.80 o
   0  18  15        7.55        5.30      1.17 o
   0  18  16        5.80        5.98      2.15 o
   0  18  17        5.51        4.98      1.24 o
   0  18  18        7.37        4.24      1.36 o
   0  18  21       19.95        7.93      1.98 o
   0  18  24        4.18        3.49      1.41 o
   0  18  25       20.88       12.41      2.54 o
   0  18  29       12.64        7.33      1.69 o
   0  18  30        7.29        3.85      1.84 o
   0  19   1        5.04        3.38      1.16 o
   0  19   2       32.38       25.77      2.48 o
   0  19   4        7.18        6.04      2.88 o
   0  19   7       21.72       19.39      4.56 o
   0  19  11        8.18        7.24      3.59 o
   0  19  18       10.45        5.99      1.79 o
   0  19  19       39.40       23.19      2.00 o
   0  19  23       58.11       35.29      2.52 o
   0  19  27        7.19        8.36      3.07 o
   0  19  28        4.85        5.28      2.40 o
   0  20   1       62.46       48.87      4.90 o
   0  20   2        7.86        6.18      1.42 o
   0  20   4        6.27        4.55      1.45 o
   0  20   5       15.87       14.66      1.99 o
   0  20   6        8.18        7.50      2.11 o
   0  20  11        2.78        6.03      2.56 o
   0  20  19       56.19       54.53      9.42 o
   0  20  20       12.56       10.67      4.84 o
   0  20  21       14.30       11.89      3.18 o
   0  20  22        8.29        9.87      3.26 o
   0  21   1       12.86        5.67      1.91 o
   0  21   2        8.53        4.77      0.99 o
   0  21   3       79.54       60.25      4.75 o
   0  21   6       13.33       10.41      4.65 o
   0  21  14       16.00       14.62      2.75 o
   0  21  15       13.58       12.07      3.41 o
   0  21  17       51.82       41.69      7.60 o
   0  21  18       20.98       21.91      3.29 o
   0  22   2        6.51        4.55      1.85 o
   0  22   4       12.59        9.65      2.95 o
   0  22   7       13.82        9.97      2.33 o
   0  22  14       17.17       14.51      2.88 o
   1   0   1      231.96      231.76      3.26 o
   1   0   2     1799.31     1790.16     13.07 o
   1   0   3      654.46      652.57      3.52 o
   1   0   4        2.82        4.36      0.45 o
   1   0   5        6.98        7.80      0.51 o
   1   0   6       24.87       24.92      0.55 o
   1   0   7      254.00      261.51      6.20 o
   1   0   8     3230.45     3281.99     27.57 o
   1   0   9      221.25      218.41      2.70 o
   1   0  10      524.69      548.98     11.26 o
   1   0  11      476.09      490.81      6.37 o
   1   0  12      167.67      164.24      2.27 o
   1   0  13      620.66      629.53      6.24 o
   1   0  14       97.99       99.68      1.12 o
   1   0  15       12.02       13.44      0.87 o
   1   0  17     1000.64     1044.70     18.89 o
   1   0  18     2136.57     2202.76     22.02 o
   1   0  19      130.74      134.87      1.39 o
   1   0  20      454.76      477.06      5.42 o
   1   0  21     1202.47     1257.25     12.79 o
   1   0  22       21.54       22.28      1.11 o
   1   0  23       46.14       46.19      1.26 o
   1   0  24        3.86        3.99      1.21 o
   1   0  27       13.94       16.88      1.47 o
   1   0  28      524.33      544.30      3.80 o
   1   0  29       64.53       64.65      1.69 o
   1   0  30       51.06       53.23      1.56 o
   1   0  31      140.84      146.12      3.06 o
   1   0  32       41.68       43.09      1.48 o
   1   0  33        3.45        4.14      1.48 o
   1   0  34        9.53        9.24      1.59 o
   1   0  35      368.14      375.90      6.05 o
   1   0  36      182.01      189.60      3.13 o
   1   0  37       87.20       89.55      2.98 o
   1   0  38      221.24      223.97      5.70 o
   1   0  39      407.71      412.40      7.19 o
   1   0  40       79.13       80.68      1.85 o
   1   0  42       15.33       16.37      1.75 o
   1   0  43       17.07       17.22      1.77 o
   1   0  46       25.76       24.90      2.00 o
   1   0  47        1.40        5.68      2.66 o
   1   0  48       58.84       63.14      2.65 o
   1   0  49       29.03       27.11      2.59 o
   1   1   0      277.73      275.19      2.30 o
   1   1   1     2001.50     2024.24     17.65 o
   1   1   2     1050.50     1039.98     10.82 o
   1   1   3     3025.11     3048.34     23.79 o
   1   1   4      763.85      764.25      7.20 o
   1   1   5      554.78      547.52      7.36 o
   1   1   6     1931.79     1991.60     12.47 o
   1   1   7     1065.25     1064.47     12.56 o
   1   1   8     5127.77     5279.46     36.45 o
   1   1   9       21.40       21.78      0.65 o
   1   1  10      801.78      792.09      5.90 o
   1   1  11      528.80      550.81     10.02 o
   1   1  12      412.50      415.27      4.51 o
   1   1  13      532.40      540.12      3.88 o
   1   1  14      600.70      627.72      6.24 o
   1   1  15       25.18       26.13      0.75 o
   1   1  16      285.39      288.27      1.99 o
   1   1  17      263.09      263.72      1.79 o
   1   1  18       32.80       34.19      0.96 o
   1   1  19      860.99      878.68     10.83 o
   1   1  20      213.00      218.02      1.81 o
   1   1  21      230.89      232.85      3.13 o
   1   1  22      113.58      112.29      2.11 o
   1   1  23      237.43      243.93      3.92 o
   1   1  24      127.17      129.91      1.69 o
   1   1  25       97.81      102.98      1.89 o
   1   1  26      150.34      152.21      3.38 o
   1   1  27       38.06       38.75      1.50 o
   1   1  28      259.84      259.79      2.62 o
   1   1  29      140.28      143.85      1.56 o
   1   1  30       58.66       60.11      1.96 o
   1   1  31       16.21       17.42      1.38 o
   1   1  32        8.86        8.63      1.37 o
   1   1  33        7.81        9.15      1.40 o
   1   1  34       32.90       32.84      1.58 o
   1   1  35      100.61      100.76      1.76 o
   1   1  36       45.50       46.86      1.68 o
   1   1  37      151.00      152.34      2.96 o
   1   1  38       55.84       56.95      2.00 o
   1   1  39       47.17       48.02      1.58 o
   1   1  40       55.38       56.92      1.63 o
   1   1  41       59.26       59.42      1.78 o
   1   1  42       32.49       32.23      1.77 o
   1   1  43       13.62       11.32      1.72 o
   1   1  46       34.08       34.45      2.57 o
   1   1  47       25.03       23.81      2.24 o
   1   1  49        8.30        9.16      2.66 o
   1   1  50        6.47        6.49      2.46 o
   1   1  51        7.77       10.72      2.55 o
   1   2   0     3473.71     3491.88     11.37 o
   1   2   1    23934.90    24464.93    277.61 o
   1   2   2     3991.68     4058.24     45.17 o
   1   2   3     5865.01     5960.59     66.35 o
   1   2   4     1274.53     1278.53      8.33 o
   1   2   5       35.12       35.01      0.76 o
   1   2   6      186.77      184.64      2.07 o
   1   2   7      889.90      900.48     12.88 o
   1   2   8     1538.67     1554.87      8.90 o
   1   2   9     1178.24     1182.00     14.34 o
   1   2  10      531.31      539.09      4.83 o
   1   2  11      417.05      423.44      4.80 o
   1   2  12      389.90      394.15      3.95 o
   1   2  13       10.19       10.18      0.62 o
   1   2  14      277.11      281.60      2.94 o
   1   2  15      396.55      398.48      3.78 o
   1   2  16       87.39       88.45      1.07 o
   1   2  17      577.34      585.65      5.10 o
   1   2  18      484.28      497.18      4.11 o
   1   2  19     1811.02     1844.71     12.60 o
   1   2  20      101.30      102.96      1.43 o
   1   2  21      539.42      548.78      3.56 o
   1   2  22      121.53      123.71      1.98 o
   1   2  23       24.81       25.21      1.18 o
   1   2  24      121.70      124.48      2.11 o
   1   2  25       58.23       59.88      1.55 o
   1   2  26       51.35       54.33      1.42 o
   1   2  28      154.60      162.42      2.19 o
   1   2  29        4.56        3.96      1.33 o
   1   2  30       31.61       31.36      1.45 o
   1   2  31        9.00        8.53      1.31 o
   1   2  32       18.80       18.75      1.34 o
   1   2  33       18.38       18.05      1.38 o
   1   2  34       81.02       84.01      1.66 o
   1   2  35       45.66       47.17      2.04 o
   1   2  36       84.93       86.98      3.36 o
   1   2  37      197.66      191.75      3.67 o
   1   2  38       48.38       47.80      1.65 o
   1   2  39       27.64       28.84      1.53 o
   1   2  42       64.24       62.59      2.03 o
   1   2  43       17.49       18.60      1.90 o
   1   2  45        9.47        9.55      2.26 o
   1   2  46       50.67       50.44      2.28 o
   1   2  47       18.91       16.91      2.25 o
   1   2  48       11.03       11.68      2.62 o
   1   2  49       22.78       20.89      2.33 o
   1   2  51        9.35        9.16      3.04 o
   1   3   0     1186.05     1177.53      6.48 o
   1   3   1     6206.50     6324.47     44.66 o
   1   3   2     1875.44     1860.46     17.11 o
   1   3   3     3363.61     3417.40     26.10 o
   1   3   4      842.22      843.66     11.95 o
   1   3   5     1519.79     1546.01     15.49 o
   1   3   6      141.49      142.55      0.84 o
   1   3   7      624.21      626.24      3.99 o
   1   3   8      532.26      521.30      3.45 o
   1   3   9     1040.76     1043.03     10.81 o
   1   3  10      107.12      105.47      1.75 o
   1   3  11      653.35      666.42      5.37 o
   1   3  12      609.20      629.26      7.80 o
   1   3  13      252.01      257.68      2.48 o
   1   3  14       78.87       76.88      1.21 o
   1   3  15      250.11      257.32      2.69 o
   1   3  16      432.24      442.75      3.39 o
   1   3  17      591.92      607.50      4.45 o
   1   3  18      152.53      152.60      2.35 o
   1   3  19      528.16      528.85      5.29 o
   1   3  20       92.47       93.46      1.71 o
   1   3  21       63.57       64.51      1.51 o
   1   3  22       57.07       57.93      1.10 o
   1   3  23       14.51       15.15      1.04 o
   1   3  24       10.93       10.53      1.20 o
   1   3  25        5.44        5.23      1.14 o
   1   3  26       15.93       18.46      1.17 o
   1   3  27       13.35       14.44      1.30 o
   1   3  28      239.86      248.54      2.62 o
   1   3  29       73.50       76.03      1.74 o
   1   3  30       17.67       18.21      1.33 o
   1   3  31       24.23       25.94      1.55 o
   1   3  32        8.50       10.10      1.31 o
   1   3  33        9.14        9.14      1.38 o
   1   3  34      130.70      131.68      2.65 o
   1   3  35       64.05       63.30      1.52 o
   1   3  36       36.47       33.68      1.32 o
   1   3  37       96.34       95.21      1.61 o
   1   3  38       58.54       56.77      1.71 o
   1   3  39      131.78      131.42      1.82 o
   1   3  41        7.01        8.01      1.58 o
   1   3  42        7.51        9.24      1.91 o
   1   3  43       24.76       23.48      1.93 o
   1   3  44       26.77       26.27      1.96 o
   1   3  45       36.87       37.73      2.51 o
   1   3  46       24.07       25.18      2.38 o
   1   3  47       25.11       24.89      2.28 o
   1   3  48       37.65       37.74      3.12 o
   1   3  49       10.63       10.50      2.96 o
   1   4   0       30.86       31.74      0.58 o
   1   4   1     1145.37     1126.38     10.16 o
   1   4   2     2895.49     2906.51     16.10 o
   1   4   3      211.35      214.00      3.03 o
   1   4   4       82.89       83.50      0.41 o
   1   4   5     1044.65     1063.54      7.74 o
   1   4   6      431.45      447.52      6.28 o
   1   4   7       20.01       19.56      0.41 o
   1   4   8      538.69      543.04      4.94 o
   1   4   9      579.72      588.86      6.82 o
   1   4  10      267.54      260.18      3.93 o
   1   4  11       38.00       38.64      1.01 o
   1   4  12       78.33       80.78      0.99 o
   1   4  13     1026.02     1049.66     11.75 o
   1   4  14      730.36      733.15      7.81 o
   1   4  15      132.99      133.44      1.01 o
   1   4  16      271.31      268.26      4.92 o
   1   4  17      785.08      793.41      9.56 o
   1   4  18       76.66       75.74      0.93 o
   1   4  19       13.44       14.42      1.03 o
   1   4  20      345.10      351.05      1.97 o
   1   4  21      276.97      278.97      3.65 o
   1   4  22      219.48      222.56      2.48 o
   1   4  23       67.82       67.34      2.29 o
   1   4  25       52.83       51.42      1.49 o
   1   4  26       61.37       63.63      1.35 o
   1   4  27       45.40       46.30      1.24 o
   1   4  28        4.79        5.18      1.38 o
   1   4  29        5.49        3.81      1.21 o
   1   4  30       65.12       65.92      1.77 o
   1   4  31      122.25      122.85      1.62 o
   1   4  32       37.60       36.54      1.42 o
   1   4  33       82.71       81.06      1.58 o
   1   4  35       68.14       66.72      1.64 o
   1   4  36        2.46        4.40      1.32 o
   1   4  37      145.94      143.45      2.40 o
   1   4  38       24.35       24.68      1.48 o
   1   4  39       25.13       24.13      1.69 o
   1   4  40       82.11       81.34      1.88 o
   1   4  41       39.74       38.54      1.89 o
   1   4  42       14.85       15.47      1.88 o
   1   4  43       31.88       29.88      1.93 o
   1   4  45       23.52       24.36      2.19 o
   1   4  46       21.46       19.62      2.55 o
   1   4  47        8.94        8.94      2.30 o
   1   4  49        9.78       13.76      2.10 o
   1   5   0      831.02      841.91     13.77 o
   1   5   1      220.33      226.55      3.75 o
   1   5   2      780.40      788.01      8.35 o
   1   5   3       80.69       82.49      1.01 o
   1   5   4       34.27       34.89      0.42 o
   1   5   5       60.86       61.22      0.47 o
   1   5   6      237.34      243.88      1.97 o
   1   5   7      137.24      138.17      1.05 o
   1   5   8     1027.64     1045.45      8.87 o
   1   5   9      475.58      475.26      4.83 o
   1   5  10      389.59      396.14      3.25 o
   1   5  11       31.32       30.89      0.50 o
   1   5  12       43.32       44.64      0.72 o
   1   5  13       26.99       25.99      0.96 o
   1   5  14       33.13       34.88      0.59 o
   1   5  15       97.86       99.16      1.03 o
   1   5  16      581.08      584.02      4.29 o
   1   5  17      203.63      203.48      1.54 o
   1   5  18      354.45      357.05      1.78 o
   1   5  19      385.36      389.28      4.29 o
   1   5  20      117.49      117.57      1.26 o
   1   5  21       10.93       11.87      1.04 o
   1   5  22       11.10       11.73      0.91 o
   1   5  23       49.66       50.00      1.04 o
   1   5  24      140.68      143.62      1.50 o
   1   5  25       87.67       85.86      1.70 o
   1   5  26      338.34      345.18      3.50 o
   1   5  27       25.92       27.36      1.19 o
   1   5  28       83.77       86.00      2.77 o
   1   5  29      147.86      148.26      2.52 o
   1   5  30       91.05       89.92      1.58 o
   1   5  31       45.62       46.99      1.38 o
   1   5  32       53.96       53.85      2.25 o
   1   5  33       55.07       52.02      1.67 o
   1   5  34      132.41      129.88      2.16 o
   1   5  35       16.94       14.56      1.37 o
   1   5  36       11.09       10.25      1.60 o
   1   5  37      133.44      132.13      2.22 o
   1   5  38       50.43       48.40      1.73 o
   1   5  39       80.34       77.59      1.83 o
   1   5  40       21.56       22.47      1.72 o
   1   5  41       18.86       18.53      1.76 o
   1   5  42       11.02        9.71      1.80 o
   1   5  45       20.18       21.26      2.48 o
   1   5  46       24.44       23.34      2.03 o
   1   5  48       16.70       17.42      2.08 o
   1   5  49       18.23       15.85      2.13 o
   1   6   0      551.44      547.74      4.13 o
   1   6   1       42.66       44.71      0.82 o
   1   6   2      660.54      666.50      5.27 o
   1   6   3      603.47      595.22      9.98 o
   1   6   4      390.32      379.75      5.77 o
   1   6   5      273.40      264.09      2.65 o
   1   6   6      279.74      277.24      4.01 o
   1   6   7      137.96      136.92      1.87 o
   1   6   8      422.73      430.90      4.15 o
   1   6   9       60.13       59.82      1.02 o
   1   6  10      524.43      526.24      6.60 o
   1   6  11       92.14       88.41      1.31 o
   1   6  12      152.76      148.68      0.96 o
   1   6  13      158.62      153.68      1.17 o
   1   6  14        0.94        1.62      0.46 o
   1   6  15      106.81      108.18      1.14 o
   1   6  16       61.85       63.46      0.83 o
   1   6  17       57.07       57.73      1.12 o
   1   6  18       99.22       97.47      1.77 o
   1   6  19       28.19       28.50      0.93 o
   1   6  20      135.61      135.58      1.64 o
   1   6  21      146.35      146.94      2.03 o
   1   6  22      136.59      136.03      1.42 o
   1   6  23      139.36      139.88      1.71 o
   1   6  24      114.20      114.12      1.91 o
   1   6  25       33.51       32.38      1.32 o
   1   6  26       94.56       97.10      3.27 o
   1   6  27       37.44       38.39      1.29 o
   1   6  28       58.31       56.99      2.60 o
   1   6  29        5.55        6.55      1.48 o
   1   6  30      216.46      214.98      3.40 o
   1   6  31       12.74       12.25      1.20 o
   1   6  32       70.07       69.89      1.61 o
   1   6  33       16.55       19.21      1.27 o
   1   6  34       79.36       79.23      1.57 o
   1   6  35       44.53       44.52      2.25 o
   1   6  36       59.94       57.43      1.67 o
   1   6  37        6.00        6.36      1.64 o
   1   6  38       40.06       39.35      1.70 o
   1   6  39       21.79       18.60      1.91 o
   1   6  40       12.19       11.90      1.71 o
   1   6  41       15.20       13.31      1.84 o
   1   6  42        4.80        4.75      2.22 o
   1   6  43        8.17        9.88      1.91 o
   1   6  44       43.12       40.96      2.91 o
   1   6  45       18.77       16.58      2.10 o
   1   6  46        6.67        6.56      2.07 o
   1   6  50       21.96       20.69      1.90 o
   1   7   0      747.18      735.47      5.89 o
   1   7   1      105.23       99.12      3.15 o
   1   7   2      170.70      172.46      0.98 o
   1   7   3      169.40      170.08      1.07 o
   1   7   4       30.17       28.57      0.75 o
   1   7   5      218.15      220.46      4.66 o
   1   7   6        2.38        3.61      0.41 o
   1   7   7       80.95       79.86      2.94 o
   1   7   8      135.77      132.34      2.07 o
   1   7   9        7.75        8.19      0.61 o
   1   7  10     1873.55     1888.86     31.50 o
   1   7  11      209.69      204.71      4.01 o
   1   7  12       71.88       71.81      1.00 o
   1   7  13      291.41      291.29      5.26 o
   1   7  14       36.90       42.79      2.74 o
   1   7  15      115.67      114.25      0.84 o
   1   7  16       13.21       12.35      0.63 o
   1   7  17       21.36       20.24      0.82 o
   1   7  18      148.96      141.83      1.37 o
   1   7  19       52.06       50.46      0.84 o
   1   7  20      238.05      234.85      1.58 o
   1   7  21      142.93      136.85      1.95 o
   1   7  22       32.29       31.90      0.99 o
   1   7  23        7.29        7.35      0.98 o
   1   7  24       27.50       26.51      1.24 o
   1   7  25       24.50       24.17      1.11 o
   1   7  26       46.18       45.38      1.23 o
   1   7  27        1.75        2.81      1.22 o
   1   7  28      242.08      237.12      5.66 o
   1   7  29      158.60      149.80      3.39 o
   1   7  30       90.86       91.18      1.46 o
   1   7  31       34.00       30.55      1.22 o
   1   7  32       35.74       33.68      1.61 o
   1   7  33       32.26       30.54      1.45 o
   1   7  34       20.38       20.69      1.42 o
   1   7  35       13.66       13.57      1.79 o
   1   7  36      111.00      115.84      2.82 o
   1   7  37       91.48       89.18      2.08 o
   1   7  38       73.31       71.92      2.14 o
   1   7  39       15.38       15.87      1.67 o
   1   7  41        7.09        7.83      1.85 o
   1   7  42        4.03        6.67      1.91 o
   1   7  45       18.17       13.82      2.28 o
   1   7  46       20.07       16.15      1.75 o
   1   7  47       25.73       23.96      1.94 o
   1   7  48       94.92       88.44      2.15 o
   1   7  49       30.31       29.81      1.89 o
   1   8   0       11.93       11.87      0.61 o
   1   8   1       41.43       42.23      0.53 o
   1   8   2      125.87      119.93      1.92 o
   1   8   3       49.62       50.41      0.96 o
   1   8   4      226.63      241.61      5.57 o
   1   8   5       94.47       87.35      4.82 o
   1   8   6      127.35      128.54      4.03 o
   1   8   7      348.10      339.64      6.01 o
   1   8   8      203.91      207.32      3.03 o
   1   8   9      728.68      720.46     11.79 o
   1   8  10       18.88       18.82      0.93 o
   1   8  11      604.99      606.46      2.67 o
   1   8  12      336.65      340.14      2.24 o
   1   8  13       43.07       40.71      3.09 o
   1   8  14       69.66       68.36      1.02 o
   1   8  15       27.73       26.12      0.93 o
   1   8  16       63.36       57.01      1.22 o
   1   8  17       99.84       93.25      2.38 o
   1   8  18       27.64       26.50      0.70 o
   1   8  19       82.65       77.99      1.17 o
   1   8  20       95.62       90.35      1.44 o
   1   8  21       19.08       18.84      0.92 o
   1   8  22       41.16       41.42      0.95 o
   1   8  23       26.92       27.02      1.01 o
   1   8  24       20.73       18.56      0.82 o
   1   8  25      245.01      239.46      3.99 o
   1   8  26        3.40        3.65      0.91 o
   1   8  27      196.77      191.64      2.08 o
   1   8  28        6.49        6.54      1.07 o
   1   8  29       51.06       48.76      1.56 o
   1   8  30       34.02       33.25      1.17 o
   1   8  31        3.96        4.81      1.18 o
   1   8  32       36.19       34.39      1.25 o
   1   8  33        5.74        5.13      1.46 o
   1   8  34       12.73       12.42      1.46 o
   1   8  35       37.34       35.76      1.55 o
   1   8  36       11.94       15.00      1.79 o
   1   8  37       76.82       71.57      2.98 o
   1   8  38       40.93       38.13      2.07 o
   1   8  41        7.51        7.04      1.64 o
   1   8  42        2.32        4.79      2.06 o
   1   8  43        3.93        6.88      1.63 o
   1   8  44       16.97       17.00      1.66 o
   1   8  45       49.66       46.67      2.05 o
   1   8  47       24.50       24.47      1.92 o
   1   9   0       46.53       46.15      0.52 o
   1   9   1      267.90      260.96      6.33 o
   1   9   2      557.30      544.77     13.69 o
   1   9   3      116.11      128.19      9.33 o
   1   9   4      157.99      166.24      8.12 o
   1   9   5       92.89       93.19      2.86 o
   1   9   6      286.71      296.99      9.57 o
   1   9   7      467.23      501.76     13.66 o
   1   9   8      336.47      314.43     10.45 o
   1   9   9      565.69      588.26     20.38 o
   1   9  10      419.64      421.71      2.18 o
   1   9  11      315.94      325.33      8.17 o
   1   9  12      256.64      254.85      5.95 o
   1   9  13       50.81       48.90      1.48 o
   1   9  14      187.93      183.62      3.61 o
   1   9  15       52.25       53.05      1.64 o
   1   9  16      125.78      121.39      3.67 o
   1   9  17       61.41       62.16      3.77 o
   1   9  18       46.74       44.80      1.21 o
   1   9  19      173.31      159.80      6.50 o
   1   9  20       58.48       53.64      2.06 o
   1   9  21       71.41       67.09      1.53 o
   1   9  22       14.72       14.51      1.07 o
   1   9  23       62.99       60.76      1.27 o
   1   9  24       47.50       43.47      0.93 o
   1   9  25       42.33       41.06      0.89 o
   1   9  26       99.84       97.20      2.69 o
   1   9  27      190.06      185.35      4.16 o
   1   9  28      184.34      187.26      3.70 o
   1   9  29      330.54      323.39      5.27 o
   1   9  30        8.79        8.31      1.05 o
   1   9  31       56.11       53.40      1.77 o
   1   9  32        3.51        2.82      1.18 o
   1   9  33       55.41       53.69      1.37 o
   1   9  34       65.29       62.82      2.16 o
   1   9  35       11.12       10.87      2.54 o
   1   9  36       14.40       13.90      1.40 o
   1   9  37       12.18        9.19      1.37 o
   1   9  39       33.59       31.53      1.50 o
   1   9  40       11.52       11.41      1.48 o
   1   9  42        2.67        5.06      2.01 o
   1   9  44        5.12        5.22      1.92 o
   1   9  45       34.81       33.29      2.04 o
   1   9  46       14.93       14.63      1.70 o
   1  10   0      562.62      556.98     12.44 o
   1  10   1       41.52       42.88      1.11 o
   1  10   2        6.54        6.35      0.86 o
   1  10   3       14.12       15.04      0.96 o
   1  10   4       87.48       91.31      1.44 o
   1  10   5       13.40       13.91      0.73 o
   1  10   6      156.14      154.12      4.45 o
   1  10   7      158.65      159.79      3.51 o
   1  10   8       40.54       39.01      1.65 o
   1  10   9      184.56      182.51      1.27 o
   1  10  10       35.56       34.61      1.12 o
   1  10  11      112.79      108.11      3.75 o
   1  10  12       15.55       15.02      0.77 o
   1  10  13       36.40       35.75      1.12 o
   1  10  14       38.07       35.79      0.94 o
   1  10  15       10.41        9.99      0.71 o
   1  10  16       26.41       25.34      0.85 o
   1  10  17       42.93       43.73      1.13 o
   1  10  18      266.62      253.26      3.58 o
   1  10  19       72.56       70.02      1.76 o
   1  10  20        6.37        6.68      0.85 o
   1  10  21       31.36       30.21      1.30 o
   1  10  22        4.03        5.11      1.09 o
   1  10  23       20.00       17.11      0.69 o
   1  10  24       83.20       82.93      2.50 o
   1  10  25       75.19       71.07      1.59 o
   1  10  26      138.17      129.09      2.68 o
   1  10  27      236.69      229.97      5.60 o
   1  10  28       23.37       22.02      1.67 o
   1  10  29       45.91       40.73      1.04 o
   1  10  30        4.56        3.65      1.00 o
   1  10  31       75.85       73.62      2.96 o
   1  10  32       15.48       14.27      1.09 o
   1  10  33       38.73       34.98      1.46 o
   1  10  35       32.29       28.53      1.27 o
   1  10  36       29.20       31.13      1.72 o
   1  10  37       31.85       30.75      1.80 o
   1  10  38       39.84       36.83      1.86 o
   1  10  39       21.32       19.50      1.69 o
   1  10  41        5.25        4.17      1.66 o
   1  10  42       43.35       39.22      2.32 o
   1  10  43       12.31        9.48      1.56 o
   1  10  44       32.71       27.70      1.64 o
   1  10  45       36.18       32.54      1.97 o
   1  10  46       18.07       15.90      1.68 o
   1  11   0       19.64       19.61      1.84 o
   1  11   1       27.08       24.44      1.19 o
   1  11   2       77.58       76.03      1.35 o
   1  11   3       57.29       57.82      4.79 o
   1  11   4       10.64        9.54      1.33 o
   1  11   5      130.08      129.84      1.45 o
   1  11   6        3.98        2.10      0.55 o
   1  11   7       61.75       54.56      5.58 o
   1  11   8      175.19      177.42      6.64 o
   1  11   9      327.82      306.63     13.80 o
   1  11  10      152.50      145.04      3.87 o
   1  11  11       25.27       22.93      0.78 o
   1  11  12      112.06      104.86      3.50 o
   1  11  13        5.59        6.66      0.81 o
   1  11  14       79.69       75.52      3.16 o
   1  11  15      252.72      233.30      8.75 o
   1  11  16        6.01        7.17      2.02 o
   1  11  17       44.50       38.44      1.07 o
   1  11  18      135.57      139.70      3.00 o
   1  11  19       17.67       15.76      0.99 o
   1  11  20        9.36        9.66      1.11 o
   1  11  21       26.47       22.25      1.79 o
   1  11  22       61.91       58.86      3.68 o
   1  11  23       27.08       24.86      1.71 o
   1  11  24       15.60       14.84      1.21 o
   1  11  25       30.86       28.18      2.41 o
   1  11  26       14.44       13.58      1.58 o
   1  11  27       16.51       13.97      0.92 o
   1  11  28       73.89       66.35      1.77 o
   1  11  29       61.62       56.30      2.19 o
   1  11  30      127.20      121.37      2.10 o
   1  11  31       19.45       18.28      1.16 o
   1  11  32       12.71       12.10      1.33 o
   1  11  33       31.74       29.88      2.01 o
   1  11  34       24.54       23.72      1.94 o
   1  11  36       38.33       37.97      1.59 o
   1  11  37       25.75       22.55      1.56 o
   1  11  38       23.34       21.51      1.32 o
   1  11  39        5.47        6.87      1.35 o
   1  11  40       42.74       36.85      1.48 o
   1  11  42        9.06        8.43      1.55 o
   1  11  43        6.43        5.83      1.53 o
   1  11  44        3.23        3.79      1.69 o
   1  11  45       10.78        8.46      1.66 o
   1  12   0      345.58      332.64      9.43 o
   1  12   1      125.07      124.28      3.67 o
   1  12   2      117.80      117.53      2.45 o
   1  12   3        5.67        4.69      1.96 o
   1  12   4       63.55       61.70      1.75 o
   1  12   5       64.48       65.81      1.92 o
   1  12   6       31.69       31.09      0.96 o
   1  12   7       25.47       19.75      2.58 o
   1  12   8      392.24      391.41      9.71 o
   1  12   9      154.49      146.31      4.58 o
   1  12  10      355.02      341.66      2.97 o
   1  12  11      104.53       88.18      3.10 o
   1  12  12      189.17      163.01     16.17 o
   1  12  13      144.49      131.88      4.83 o
   1  12  14       23.00       20.70      1.49 o
   1  12  15       28.29       25.73      1.81 o
   1  12  16       30.16       26.76      1.65 o
   1  12  17       81.36       72.24      2.75 o
   1  12  18      178.30      169.33      5.95 o
   1  12  19       65.26       58.41      2.47 o
   1  12  20        6.67        5.80      1.11 o
   1  12  21       20.42       15.84      1.15 o
   1  12  22       42.35       35.33      1.34 o
   1  12  23       44.89       41.32      1.58 o
   1  12  24       35.07       32.02      1.61 o
   1  12  25       51.44       46.36      2.35 o
   1  12  26       92.19       90.46      6.04 o
   1  12  27       19.40       17.77      1.59 o
   1  12  28       94.69       91.06      2.21 o
   1  12  29       67.82       62.77      3.58 o
   1  12  30       72.44       57.02      4.05 o
   1  12  31        1.56        4.56      1.86 o
   1  12  32        4.69        4.06      1.95 o
   1  12  33       24.76       20.86      1.88 o
   1  12  36       33.91       32.04      2.89 o
   1  12  37       38.13       33.54      2.52 o
   1  12  38        5.55        5.71      1.21 o
   1  12  39        6.28        7.27      1.24 o
   1  12  41        8.93        9.36      2.38 o
   1  12  42       13.28       10.81      2.81 o
   1  13   0      139.03      135.77      5.51 o
   1  13   1       40.04       38.58      1.46 o
   1  13   2      289.33      285.02      8.83 o
   1  13   3        6.13        5.46      1.22 o
   1  13   4       53.23       50.94      1.30 o
   1  13   5       53.47       49.03      0.93 o
   1  13   6       42.59       40.19      2.16 o
   1  13   7      160.31      157.70      9.81 o
   1  13   8       15.20       11.29      1.98 o
   1  13   9       90.10       85.22      2.54 o
   1  13  10       20.23       13.97      1.91 o
   1  13  11      144.06      146.78     11.42 o
   1  13  12       19.10       14.90      1.79 o
   1  13  13       33.30       27.82      1.68 o
   1  13  14       27.47       23.71      1.63 o
   1  13  15       40.14       34.16      3.06 o
   1  13  16       42.32       35.53      2.63 o
   1  13  17       25.64       18.20      1.58 o
   1  13  18       62.03       53.45      4.37 o
   1  13  19        8.86        6.11      2.30 o
   1  13  20      136.39      123.04      5.48 o
   1  13  21       18.55       15.85      1.35 o
   1  13  22       16.20       13.87      1.54 o
   1  13  23       15.42       11.62      1.51 o
   1  13  24       13.93       13.85      2.32 o
   1  13  25       59.22       52.70      2.85 o
   1  13  26       13.90       15.60      2.78 o
   1  13  27      107.90       98.10      5.33 o
   1  13  28       18.42       15.66      2.17 o
   1  13  29       21.89       18.91      2.87 o
   1  13  30       13.43       11.90      2.68 o
   1  13  32        7.73        6.11      2.41 o
   1  13  33        8.63        7.17      2.08 o
   1  13  34       20.51       17.01      2.07 o
   1  13  35        9.67        7.45      2.16 o
   1  13  36        3.49        2.71      1.13 o
   1  13  37       10.89        8.25      3.20 o
   1  13  38        6.22        5.33      2.40 o
   1  13  42        5.98        6.58      2.53 o
   1  14   0       47.85       47.76      3.79 o
   1  14   1       53.63       50.94      1.49 o
   1  14   2       22.58       22.43      1.29 o
   1  14   3       45.93       47.80      3.34 o
   1  14   4       32.88       34.00      2.14 o
   1  14   5       11.13       12.65      1.55 o
   1  14   6       18.99       21.21      2.26 o
   1  14   7      262.42      270.72     13.93 o
   1  14   8      113.61      110.35      4.65 o
   1  14   9       23.36       18.59      0.86 o
   1  14  10       62.97       52.72      3.08 o
   1  14  11       57.78       54.72      4.51 o
   1  14  12       21.04       15.03      1.21 o
   1  14  13       87.01       87.75      6.92 o
   1  14  14        6.60        5.22      1.10 o
   1  14  15       17.95       14.35      1.24 o
   1  14  16        7.18        6.62      0.96 o
   1  14  18       80.66       73.53      1.55 o
   1  14  19       30.01       25.91      1.59 o
   1  14  20       42.18       36.96      1.95 o
   1  14  21       18.60       13.60      1.44 o
   1  14  22       16.83       14.88      1.92 o
   1  14  23       10.89        9.11      1.36 o
   1  14  24        9.40        7.65      1.41 o
   1  14  25       13.05       13.84      2.10 o
   1  14  26       10.35        8.25      1.52 o
   1  14  27       59.54       53.13      2.44 o
   1  14  28       62.60       51.87      2.95 o
   1  14  29       23.22       21.81      2.51 o
   1  14  30       20.05       15.83      1.88 o
   1  14  31       23.90       20.40      1.92 o
   1  14  32       11.95       11.54      2.53 o
   1  14  33        7.87        8.02      2.02 o
   1  14  34       14.52       16.05      2.57 o
   1  14  35        9.03       12.52      3.56 o
   1  14  37       11.21       10.66      2.80 o
   1  14  38       19.31       18.63      2.46 o
   1  14  41       14.82       13.55      2.18 o
   1  15   0       53.04       48.12      2.85 o
   1  15   1       15.10       15.56      1.07 o
   1  15   2        2.31        2.84      1.10 o
   1  15   3       51.95       47.02      1.18 o
   1  15   4       13.93       12.42      0.99 o
   1  15   5       21.72       14.29      2.44 o
   1  15   7        8.59        6.17      1.79 o
   1  15   8       51.87       46.22      2.87 o
   1  15   9       38.99       29.68      5.69 o
   1  15  11       12.56        7.69      1.21 o
   1  15  12       30.08       24.51      4.48 o
   1  15  13       55.41       52.10      2.37 o
   1  15  14        4.82        2.18      1.00 o
   1  15  15       13.25        8.19      1.17 o
   1  15  16       18.92       11.61      1.17 o
   1  15  17       15.34       11.64      1.31 o
   1  15  18       64.36       48.92      2.44 o
   1  15  19       52.15       42.15      2.81 o
   1  15  20        8.99        5.64      1.55 o
   1  15  21        7.84        5.51      1.41 o
   1  15  22       59.67       51.55      2.82 o
   1  15  24       12.44        9.83      1.36 o
   1  15  25        3.42        4.23      1.68 o
   1  15  26       12.21       11.81      1.65 o
   1  15  27        6.68        5.57      1.44 o
   1  15  28        7.64        4.98      1.64 o
   1  15  29       65.55       52.38      3.08 o
   1  15  30        5.84        4.55      1.95 o
   1  15  34       24.26       18.20      2.28 o
   1  15  35        6.16        6.48      1.99 o
   1  15  36       17.44       13.75      1.87 o
   1  15  38       20.51       14.33      2.16 o
   1  15  39       23.08       13.18      2.61 o
   1  16   0        4.95        6.28      1.08 o
   1  16   1       10.53        7.61      1.13 o
   1  16   2       15.27       11.63      1.39 o
   1  16   3       13.04       12.62      1.41 o
   1  16   5        9.10        8.11      0.96 o
   1  16   6       10.81        7.39      0.88 o
   1  16   7       74.62       61.77      1.56 o
   1  16   8        5.84        3.42      1.03 o
   1  16   9       45.20       39.86      3.08 o
   1  16  10        6.06        6.97      2.09 o
   1  16  11       94.36       90.88      9.21 o
   1  16  12       23.86       23.64      2.59 o
   1  16  13       10.22        8.29      3.39 o
   1  16  15        6.44       10.94      2.39 o
   1  16  16        6.25        4.28      1.04 o
   1  16  17        5.20        3.56      0.74 o
   1  16  18       21.42       18.59      1.74 o
   1  16  19        2.35        2.72      1.03 o
   1  16  20       63.61       50.16      4.37 o
   1  16  21        6.04        5.06      1.06 o
   1  16  22       14.38       10.99      1.55 o
   1  16  23       13.21       10.67      1.47 o
   1  16  24       21.51       15.96      1.63 o
   1  16  25        4.66        4.63      1.62 o
   1  16  26       16.62       13.95      2.09 o
   1  16  27       22.57       17.96      2.18 o
   1  16  28       12.31        6.64      1.50 o
   1  16  31       17.44        9.40      2.17 o
   1  16  32       10.57        9.13      2.00 o
   1  16  34       12.02       12.19      1.76 o
   1  16  36        4.74        5.27      1.92 o
   1  17   0       79.60       72.85     10.29 o
   1  17   1       49.08       43.84      3.16 o
   1  17   2       51.78       45.53      4.46 o
   1  17   3       11.90       10.47      2.19 o
   1  17   4        8.95        8.09      0.95 o
   1  17   5       22.20       18.34      1.42 o
   1  17   6        5.64        4.11      0.90 o
   1  17   7        7.00        3.45      1.11 o
   1  17   8       12.77       13.25      2.92 o
   1  17  12        8.45        7.11      3.50 o
   1  17  14        8.18        4.72      1.33 o
   1  17  16       16.73       11.94      2.73 o
   1  17  18        7.33        3.73      0.75 o
   1  17  19       58.97       36.83      1.89 o
   1  17  20       65.85       47.08      3.25 o
   1  17  22        5.49        3.42      1.16 o
   1  17  24       21.79       16.31      2.53 o
   1  17  26       17.30       10.14      1.98 o
   1  17  28        3.85        4.82      1.82 o
   1  17  29        5.48        3.72      1.58 o
   1  17  30        6.44        4.30      1.66 o
   1  17  34       16.59       14.75      1.89 o
   1  18   0        6.41        4.43      1.02 o
   1  18   1       25.73       21.02      1.59 o
   1  18   2       39.68       36.23      4.20 o
   1  18   3        6.57        4.40      1.02 o
   1  18   4       25.87       21.79      2.62 o
   1  18   5       10.80        6.96      2.67 o
   1  18   6        4.95        3.34      1.16 o
   1  18   8       10.17        6.26      1.59 o
   1  18   9        7.26        8.11      3.17 o
   1  18  11        9.23        9.26      3.34 o
   1  18  15       12.58        3.97      1.45 o
   1  18  16        9.65        4.96      2.13 o
   1  18  18        3.31        4.94      2.01 o
   1  18  19       28.98       15.11      3.15 o
   1  18  21       15.05        7.92      1.19 o
   1  18  30        6.43        6.05      1.55 o
   1  18  31        4.75        6.32      1.74 o
   1  19   0       80.90       61.35      3.58 o
   1  19   2       94.98       72.22      4.71 o
   1  19   3        8.07        6.79      1.17 o
   1  19   4       18.62       11.07      1.29 o
   1  19   5       38.72       31.79      4.10 o
   1  19   6       15.18        8.71      1.32 o
   1  19  10        5.60        5.05      2.40 o
   1  19  15       31.20       24.28      3.92 o
   1  19  16       86.19       71.52      4.38 o
   1  19  18       42.39       20.40      6.95 o
   1  19  20       46.62       33.02      4.30 o
   1  19  22       13.63       11.12      2.95 o
   1  19  25       13.71        7.64      2.30 o
   1  19  27        8.35        5.74      2.22 o
   1  20   1       27.17       17.70      1.53 o
   1  20   3        8.25        6.39      1.41 o
   1  20   8       14.32       12.43      2.73 o
   1  20  10       14.70       15.37      2.73 o
   1  20  11        4.76        6.34      2.48 o
   1  20  12        9.26        8.95      2.50 o
   1  20  15        7.48        5.99      2.95 o
   1  20  17       50.53       33.61      4.21 o
   1  20  19       10.60       10.26      4.33 o
   1  21   0       31.90       17.41      1.29 o
   1  21   1        6.24        4.56      1.29 o
   1  21   3        6.76        4.33      1.50 o
   1  21   6        7.59        6.95      2.13 o
   1  21  18       26.52       21.83      5.41 o
   1  21  20       10.24       12.06      3.58 o
   1  21  21       11.85       13.63      3.17 o
   1  22   9        7.97        8.56      3.57 o
   2   0   0      761.95      729.87     22.09 o
   2   0   1      963.98      918.82     10.31 o
   2   0   2     1071.77     1061.82      9.50 o
   2   0   3      433.33      432.22      5.56 o
   2   0   4     2043.86     2053.83     18.73 o
   2   0   5      166.82      164.73      2.81 o
   2   0   6       66.02       65.24      1.33 o
   2   0   7     3126.09     3131.07     18.97 o
   2   0   8      590.40      596.04      8.63 o
   2   0   9      889.77      894.09     12.30 o
   2   0  10     1474.51     1491.20     10.24 o
   2   0  11     1748.10     1751.69     15.70 o
   2   0  12       99.16       96.16      1.32 o
   2   0  13      446.30      445.20      2.87 o
   2   0  14      184.22      180.62      2.32 o
   2   0  15       60.00       60.90      0.93 o
   2   0  16       76.28       75.84      1.32 o
   2   0  17       38.38       35.14      0.87 o
   2   0  18      827.42      855.03      9.98 o
   2   0  19       16.44       18.13      0.91 o
   2   0  20       52.73       53.35      0.99 o
   2   0  21      105.38      101.03      2.65 o
   2   0  22       13.62       13.52      1.18 o
   2   0  23        2.28        4.23      1.33 o
   2   0  25      159.67      165.62      2.60 o
   2   0  27      589.62      602.98      5.94 o
   2   0  28       25.65       28.71      1.70 o
   2   0  30       76.52       78.77      2.11 o
   2   0  31      128.70      127.69      3.98 o
   2   0  33       73.57       76.00      3.46 o
   2   0  34        4.40        7.43      2.01 o
   2   0  35       39.10       43.81      2.06 o
   2   0  36       35.06       38.56      2.10 o
   2   0  37        6.54        9.15      2.24 o
   2   0  38       71.83       69.71      2.23 o
   2   0  39       11.42       15.99      2.78 o
   2   0  40        6.32        6.94      2.19 o
   2   0  41       32.27       32.82      2.34 o
   2   0  42        6.21        8.23      2.17 o
   2   0  43        8.10        7.10      2.18 o
   2   0  45       69.08       67.36      3.85 o
   2   0  47       66.17       64.54      2.15 o
   2   0  48       99.99       93.56      2.54 o
   2   0  49        8.96        6.25      2.05 o
   2   0  50       11.18        9.11      1.87 o
   2   0  51       15.69       14.09      2.03 o
   2   1   0       68.54       70.30      1.36 o
   2   1   1      700.77      686.40      4.87 o
   2   1   2      610.00      595.81      4.46 o
   2   1   3      735.73      722.97      8.30 o
   2   1   4      396.60      387.93      1.99 o
   2   1   5      536.64      536.26      7.25 o
   2   1   6     1533.98     1530.90     13.62 o
   2   1   7      975.70      968.14     12.14 o
   2   1   8      127.81      126.49      1.93 o
   2   1   9      339.45      335.79      5.10 o
   2   1  10     1301.09     1295.11     18.99 o
   2   1  11      376.91      371.97      5.31 o
   2   1  12       27.13       27.78      0.88 o
   2   1  13      105.12      102.44      2.19 o
   2   1  14      378.81      373.71      2.92 o
   2   1  15      330.49      331.48      4.89 o
   2   1  16      198.86      198.42      2.17 o
   2   1  17       15.82       17.02      0.90 o
   2   1  18       13.02       12.33      0.94 o
   2   1  19       10.30       11.07      0.89 o
   2   1  20       88.55       89.25      1.10 o
   2   1  21       30.10       28.26      0.98 o
   2   1  22      252.40      255.02      4.04 o
   2   1  23       38.80       42.26      1.55 o
   2   1  24       43.45       44.56      1.37 o
   2   1  25       90.45       94.64      1.87 o
   2   1  26       14.66       14.56      1.48 o
   2   1  27       84.26       86.49      1.80 o
   2   1  28       82.13       86.75      1.85 o
   2   1  29       10.75       12.68      1.72 o
   2   1  30       71.18       74.04      1.91 o
   2   1  31       77.83       77.70      2.42 o
   2   1  32       45.52       46.26      2.20 o
   2   1  33       40.68       40.74      1.95 o
   2   1  34       26.02       25.10      1.96 o
   2   1  35       11.09       13.83      2.00 o
   2   1  37       17.54       15.26      2.10 o
   2   1  38       28.77       28.60      2.78 o
   2   1  39       48.42       52.78      2.43 o
   2   1  40       78.68       84.63      2.61 o
   2   1  41       10.66       14.75      2.03 o
   2   1  42        3.15        4.68      2.23 o
   2   1  43       13.52       11.34      2.39 o
   2   1  44        5.07        5.72      1.97 o
   2   1  45       10.07       13.71      1.66 o
   2   1  46       15.04       13.85      1.74 o
   2   1  48        5.88        7.42      1.91 o
   2   1  49        4.75        5.86      1.94 o
   2   1  50       15.35       15.06      1.98 o
   2   2   0     3390.78     3387.64     37.20 o
   2   2   1     1331.07     1311.47     18.58 o
   2   2   2      787.56      762.45      8.61 o
   2   2   3     1384.42     1367.60     11.03 o
   2   2   4      143.11      138.97      0.84 o
   2   2   5      637.63      646.14      6.43 o
   2   2   6      145.38      142.21      2.31 o
   2   2   7      214.62      211.44      2.42 o
   2   2   8      273.48      267.35      3.11 o
   2   2   9     1213.41     1218.82     11.45 o
   2   2  10      179.49      177.29      2.39 o
   2   2  11      373.48      372.85      5.27 o
   2   2  12      463.66      464.65      3.20 o
   2   2  13      331.66      326.53      2.79 o
   2   2  15      285.75      285.71      2.05 o
   2   2  16       12.42       13.12      0.79 o
   2   2  17       20.06       20.41      0.84 o
   2   2  18      814.62      841.51     11.77 o
   2   2  19      743.00      756.39      5.29 o
   2   2  20       12.90       13.65      0.96 o
   2   2  21       14.26       15.79      0.94 o
   2   2  22      435.24      445.93      5.99 o
   2   2  23       61.18       62.39      1.63 o
   2   2  24      197.17      198.73      2.16 o
   2   2  25       18.80       20.09      1.22 o
   2   2  26       47.85       48.14      1.93 o
   2   2  27      191.55      192.72      5.90 o
   2   2  28       27.87       28.56      1.66 o
   2   2  29      204.28      203.13      2.18 o
   2   2  30       41.50       45.24      1.79 o
   2   2  31       46.11       49.86      2.26 o
   2   2  32       83.28       86.03      2.70 o
   2   2  33       16.67       19.49      2.12 o
   2   2  34       73.35       72.17      2.06 o
   2   2  35       40.38       40.10      2.32 o
   2   2  36       67.90       66.82      2.46 o
   2   2  37       87.53       89.86      3.64 o
   2   2  38       40.72       40.64      2.07 o
   2   2  39      134.98      130.98      5.44 o
   2   2  40       75.72       74.59      2.11 o
   2   2  42        9.92       13.96      2.17 o
   2   2  43       17.96       16.66      1.84 o
   2   2  44        7.23        6.59      1.93 o
   2   2  45       10.94        9.21      1.82 o
   2   2  46        6.46        4.14      1.95 o
   2   2  47       38.60       35.69      2.18 o
   2   2  49       12.58       12.32      1.97 o
   2   2  50        9.87       10.41      1.86 o
   2   3   0     1525.23     1518.28      8.30 o
   2   3   1     1140.48     1123.28      8.02 o
   2   3   2      345.09      337.47      3.09 o
   2   3   3      605.84      597.88      4.47 o
   2   3   4      668.21      666.85      4.99 o
   2   3   5      353.87      351.30      1.71 o
   2   3   6       65.62       64.67      0.69 o
   2   3   7      132.87      130.23      1.34 o
   2   3   8      112.32      109.92      1.53 o
   2   3   9      243.81      245.07      2.41 o
   2   3  10      323.68      323.07      2.61 o
   2   3  11      141.80      141.47      2.23 o
   2   3  12      255.04      254.11      2.17 o
   2   3  13       93.00       94.14      1.10 o
   2   3  14       51.78       51.29      0.87 o
   2   3  15       86.30       84.27      0.88 o
   2   3  16      313.22      312.10      3.26 o
   2   3  17      540.80      547.00      5.26 o
   2   3  18      561.44      557.47      5.59 o
   2   3  19      339.70      340.36      2.60 o
   2   3  20      365.99      362.91      3.74 o
   2   3  21      283.93      288.31      2.12 o
   2   3  22      212.98      216.03      1.73 o
   2   3  23      308.38      308.97      4.78 o
   2   3  25       84.16       87.00      1.41 o
   2   3  27       51.09       48.78      1.40 o
   2   3  28       27.83       26.67      1.37 o
   2   3  29       55.93       59.03      1.51 o
   2   3  30      183.83      183.26      3.34 o
   2   3  31       34.47       34.28      1.52 o
   2   3  32       22.72       23.19      1.70 o
   2   3  33      133.89      129.74      3.86 o
   2   3  34       45.71       45.60      1.89 o
   2   3  35       41.31       41.54      1.74 o
   2   3  36      368.73      365.49      6.99 o
   2   3  37       43.11       43.65      1.81 o
   2   3  38      145.24      137.88      3.75 o
   2   3  39       33.17       33.71      1.84 o
   2   3  40       13.92       11.86      1.87 o
   2   3  41       13.65       14.60      1.74 o
   2   3  42        6.16        9.49      1.79 o
   2   3  43       36.16       34.27      1.85 o
   2   3  44       10.18        9.87      1.61 o
   2   3  45       19.54       18.11      1.78 o
   2   3  46       23.87       22.65      1.82 o
   2   3  47       14.99       14.08      1.85 o
   2   3  48       30.57       28.62      1.99 o
   2   4   0     1813.69     1837.57     13.73 o
   2   4   1     4747.86     4693.35     21.37 o
   2   4   2      654.80      668.40      7.09 o
   2   4   3      167.86      169.31      0.82 o
   2   4   4     1854.66     1840.67     12.17 o
   2   4   5     1204.37     1188.24      8.16 o
   2   4   6      136.75      135.40      1.87 o
   2   4   7      498.84      499.52      4.92 o
   2   4   8       14.31       14.26      0.54 o
   2   4   9       63.56       63.29      0.95 o
   2   4  10      150.06      146.80      2.07 o
   2   4  11      268.83      268.54      2.45 o
   2   4  12       36.50       36.10      0.86 o
   2   4  13      148.07      147.44      1.03 o
   2   4  14      295.11      294.50      2.91 o
   2   4  15      247.03      250.76      2.42 o
   2   4  16       96.18       96.10      1.20 o
   2   4  17       26.20       26.42      0.87 o
   2   4  18      110.81      113.52      1.43 o
   2   4  19     1179.38     1190.76      8.88 o
   2   4  20      109.32      109.20      1.43 o
   2   4  21      214.19      214.56      2.07 o
   2   4  22      229.03      233.77      1.95 o
   2   4  23       41.10       41.35      1.40 o
   2   4  24        3.34        3.05      1.29 o
   2   4  25       81.61       82.44      1.64 o
   2   4  26       21.11       22.28      1.37 o
   2   4  27       45.18       44.05      1.52 o
   2   4  28       13.72       13.81      1.46 o
   2   4  29       44.33       45.50      1.43 o
   2   4  30       46.64       45.10      1.48 o
   2   4  31       71.99       70.03      2.12 o
   2   4  32        4.76        5.94      1.71 o
   2   4  33      160.28      165.50      5.28 o
   2   4  34       65.78       66.21      1.72 o
   2   4  35      101.31      101.53      1.87 o
   2   4  36        5.83        4.73      1.78 o
   2   4  37      235.72      231.34      5.30 o
   2   4  38        3.46        3.98      1.72 o
   2   4  39       47.13       49.24      2.84 o
   2   4  40       32.91       32.69      1.72 o
   2   4  41       20.02       20.53      1.78 o
   2   4  42        6.06        7.14      1.93 o
   2   4  43       21.20       18.34      1.57 o
   2   4  45       80.37       72.45      2.40 o
   2   4  46       11.05       10.09      1.97 o
   2   4  48       19.47       18.01      1.79 o
   2   4  49       21.72       18.22      1.82 o
   2   5   0     4672.42     4713.74     37.83 o
   2   5   1       38.59       41.26      1.53 o
   2   5   2     3223.59     3229.68     83.56 o
   2   5   3      721.10      721.14      5.56 o
   2   5   4      396.20      395.88      4.85 o
   2   5   5      440.41      436.03      4.15 o
   2   5   6       50.55       50.59      0.66 o
   2   5   7      283.02      287.60      3.39 o
   2   5   8      342.70      341.33      2.84 o
   2   5   9     1002.28     1000.20      5.29 o
   2   5  10      132.87      133.29      1.48 o
   2   5  11      492.82      488.66      1.96 o
   2   5  12      376.02      382.92      2.82 o
   2   5  13      485.71      488.21      6.65 o
   2   5  14       88.57       87.11      1.14 o
   2   5  15      100.63       98.93      1.58 o
   2   5  16      697.45      699.86      4.80 o
   2   5  17       56.24       55.20      1.30 o
   2   5  18      711.23      722.47      6.77 o
   2   5  19      237.90      239.96      2.51 o
   2   5  20      299.41      306.82      3.67 o
   2   5  21       21.78       20.70      0.97 o
   2   5  22       96.53       93.79      1.41 o
   2   5  23       49.46       47.98      1.10 o
   2   5  24       77.71       73.80      1.21 o
   2   5  25       33.97       32.76      1.36 o
   2   5  26       38.51       39.86      1.50 o
   2   5  27      154.37      151.71      1.60 o
   2   5  28       90.01       88.20      1.66 o
   2   5  29      144.87      143.40      2.03 o
   2   5  30       85.11       81.93      2.15 o
   2   5  31       10.79       10.45      1.42 o
   2   5  32        4.59        3.88      1.53 o
   2   5  33       17.02       16.81      1.71 o
   2   5  34       51.73       49.59      1.64 o
   2   5  35       17.15       15.09      1.60 o
   2   5  36      105.89      105.40      1.90 o
   2   5  37      101.94      102.40      2.00 o
   2   5  38      114.29      114.93      4.03 o
   2   5  39       16.73       15.89      1.62 o
   2   5  40       20.37       20.79      1.65 o
   2   5  41       30.49       28.91      1.81 o
   2   5  42        5.90        5.60      1.56 o
   2   5  44       11.71       11.35      1.99 o
   2   5  45       19.89       20.42      1.76 o
   2   5  46       61.31       57.88      2.39 o
   2   5  47        5.79        6.91      1.79 o
   2   5  48       33.07       33.58      1.90 o
   2   5  49       37.35       35.21      2.06 o
   2   6   0      132.12      126.71      3.48 o
   2   6   1      746.72      758.86      7.74 o
   2   6   2       61.43       61.88      0.70 o
   2   6   3       27.53       27.26      0.64 o
   2   6   4       96.13       94.09      0.72 o
   2   6   5      797.60      777.39     11.78 o
   2   6   6       43.65       42.00      0.62 o
   2   6   7      252.49      249.06      2.97 o
   2   6   8      145.04      144.55      2.64 o
   2   6   9      867.33      872.31      7.40 o
   2   6  10      796.51      802.69      4.72 o
   2   6  11      695.57      706.16      7.66 o
   2   6  12       79.54       78.06      1.35 o
   2   6  13      137.67      133.25      1.79 o
   2   6  14      218.53      215.72      2.43 o
   2   6  15      136.36      139.03      1.80 o
   2   6  16      502.87      503.94      3.41 o
   2   6  17      127.78      126.90      1.15 o
   2   6  18       50.92       51.10      1.12 o
   2   6  19       48.49       51.24      1.17 o
   2   6  20       18.54       18.65      0.75 o
   2   6  21       73.53       75.30      1.04 o
   2   6  22       67.25       69.94      1.77 o
   2   6  23      126.15      124.92      1.86 o
   2   6  24      153.91      156.46      3.25 o
   2   6  25      113.57      111.19      1.96 o
   2   6  26      189.55      185.22      2.16 o
   2   6  27       86.46       85.69      1.39 o
   2   6  28       97.77       94.78      1.92 o
   2   6  29      153.63      154.68      2.52 o
   2   6  30        9.69        9.67      1.33 o
   2   6  31       48.17       49.37      1.75 o
   2   6  32       25.94       28.18      2.10 o
   2   6  33       11.83        9.79      1.76 o
   2   6  34       10.09        7.78      1.74 o
   2   6  35        9.19       10.54      1.54 o
   2   6  36       10.87       10.27      1.52 o
   2   6  37       13.04       12.71      1.50 o
   2   6  38       53.32       52.99      2.14 o
   2   6  40       48.74       47.92      1.78 o
   2   6  41        9.98        6.76      1.63 o
   2   6  42       29.75       28.33      1.70 o
   2   6  43       11.70        9.68      1.72 o
   2   6  45       37.60       38.30      3.06 o
   2   6  46       26.75       25.83      1.73 o
   2   6  47        2.70        4.95      1.83 o
   2   6  49       10.50        8.84      1.98 o
   2   7   1      247.36      244.73      5.22 o
   2   7   2      140.02      143.50      2.88 o
   2   7   3      281.12      281.06      7.29 o
   2   7   4        1.53        1.98      0.52 o
   2   7   5       88.86       89.15      0.66 o
   2   7   6      288.94      278.19      2.37 o
   2   7   7      262.52      265.09      6.52 o
   2   7   8     1977.10     2004.28     24.57 o
   2   7   9      129.64      130.02      1.98 o
   2   7  10     1273.84     1258.55      9.03 o
   2   7  11       83.06       83.10      2.34 o
   2   7  12       86.38       86.96      1.97 o
   2   7  13       14.12       14.13      0.75 o
   2   7  14      158.48      152.78      2.41 o
   2   7  15      193.18      190.06      3.22 o
   2   7  16      239.21      245.94      3.57 o
   2   7  17       29.37       29.69      0.71 o
   2   7  18      391.71      398.93      4.88 o
   2   7  19      101.87      102.98      2.22 o
   2   7  20       31.19       31.67      0.80 o
   2   7  21       45.61       45.02      1.01 o
   2   7  22       53.60       52.89      1.12 o
   2   7  23       13.74       13.90      0.97 o
   2   7  24       24.07       23.88      0.98 o
   2   7  25       51.33       50.60      1.37 o
   2   7  26      460.33      462.71      7.71 o
   2   7  27       36.29       34.42      1.47 o
   2   7  28      606.82      613.13      9.53 o
   2   7  29       42.15       42.59      1.32 o
   2   7  30      216.42      210.84      2.05 o
   2   7  31       12.89       14.65      1.30 o
   2   7  32       42.71       37.25      1.66 o
   2   7  33       22.21       21.70      1.41 o
   2   7  34       49.58       50.65      1.59 o
   2   7  35        8.70        9.43      1.65 o
   2   7  36       30.17       32.41      2.51 o
   2   7  37        5.52        6.35      1.90 o
   2   7  38      175.73      172.68      4.44 o
   2   7  39        9.65        8.08      1.57 o
   2   7  40       10.87       13.66      1.41 o
   2   7  41       22.08       21.27      1.56 o
   2   7  44       69.21       66.56      3.26 o
   2   7  45       24.98       20.31      1.84 o
   2   7  46       88.94       76.44      2.35 o
   2   7  47        9.05        8.94      1.73 o
   2   7  48       26.83       26.10      1.77 o
   2   8   0       76.08       75.48      0.89 o
   2   8   1       28.90       29.13      1.52 o
   2   8   2       74.96       73.29      0.89 o
   2   8   3      208.61      209.74      3.71 o
   2   8   4      181.89      185.81      4.53 o
   2   8   5      114.99      122.73      2.37 o
   2   8   6       59.30       59.52      1.40 o
   2   8   7      166.80      157.49      4.72 o
   2   8   8       19.40       16.55      0.83 o
   2   8   9      670.58      663.40     11.75 o
   2   8  10       26.35       26.45      0.85 o
   2   8  11      406.13      421.42      6.62 o
   2   8  12        6.19        8.30      0.72 o
   2   8  13      214.38      209.66      3.24 o
   2   8  14      183.93      185.34      3.33 o
   2   8  15       24.97       23.81      1.00 o
   2   8  16       73.65       74.10      1.25 o
   2   8  17       39.21       39.97      1.09 o
   2   8  18       36.20       36.50      0.82 o
   2   8  19      102.93      100.42      1.20 o
   2   8  20      115.94      111.43      1.86 o
   2   8  21       33.99       32.97      1.18 o
   2   8  22       18.75       16.33      1.01 o
   2   8  23        8.25        9.21      1.21 o
   2   8  24       13.17       14.21      0.89 o
   2   8  25       91.88       92.86      1.81 o
   2   8  26      145.90      138.23      2.39 o
   2   8  27       88.19       86.13      1.73 o
   2   8  28       43.60       40.84      1.51 o
   2   8  29      232.78      229.33      3.62 o
   2   8  30        8.92        7.32      1.21 o
   2   8  31       83.59       83.38      2.61 o
   2   8  32       30.60       28.53      1.93 o
   2   8  33       15.12       13.88      1.93 o
   2   8  35       14.55       13.95      1.34 o
   2   8  36       16.72       17.33      1.39 o
   2   8  37       34.71       33.03      2.02 o
   2   8  38       24.81       24.62      1.30 o
   2   8  39       59.62       57.29      1.76 o
   2   8  40        6.46        5.65      1.42 o
   2   8  41        7.51        7.79      1.51 o
   2   8  43       86.02       78.84      2.33 o
   2   8  44       26.00       24.96      1.76 o
   2   8  46       12.45       14.92      1.79 o
   2   8  48        1.91        5.95      1.98 o
   2   9   0        0.93        2.05      0.88 o
   2   9   1      273.48      276.97      3.67 o
   2   9   2      113.16      115.12      1.62 o
   2   9   3       20.35       20.61      1.33 o
   2   9   4      157.72      160.32      5.18 o
   2   9   5       33.54       35.06      0.89 o
   2   9   6      195.50      189.46      3.28 o
   2   9   7       10.69       10.63      0.47 o
   2   9   8      143.28      136.12      4.66 o
   2   9   9       91.37       93.80      1.70 o
   2   9  10      154.24      158.45      2.47 o
   2   9  11      407.02      427.71      6.73 o
   2   9  12      140.81      150.67      4.94 o
   2   9  13       35.21       36.44      1.71 o
   2   9  14       41.50       42.34      1.81 o
   2   9  15       63.63       63.76      1.79 o
   2   9  16       19.64       18.14      1.28 o
   2   9  17       36.43       36.42      1.30 o
   2   9  19       28.86       27.44      1.16 o
   2   9  20      100.64       96.87      2.79 o
   2   9  21        9.11        8.06      0.83 o
   2   9  22      104.33      101.08      1.25 o
   2   9  23       22.96       23.22      1.45 o
   2   9  24        3.24        3.51      1.43 o
   2   9  25       54.71       52.73      1.20 o
   2   9  26       72.43       67.99      2.56 o
   2   9  27        5.31        3.94      1.13 o
   2   9  28      158.91      155.20      2.76 o
   2   9  29      120.56      113.91      3.00 o
   2   9  30       14.27       13.96      1.39 o
   2   9  31        4.01        3.27      1.36 o
   2   9  32        9.10        9.44      1.22 o
   2   9  33       20.64       20.19      1.21 o
   2   9  34       24.40       22.83      1.23 o
   2   9  35        3.47        4.01      1.47 o
   2   9  36       25.63       25.99      1.51 o
   2   9  37        4.70        5.73      1.23 o
   2   9  38       23.04       22.28      1.34 o
   2   9  39       17.64       17.87      1.36 o
   2   9  40       14.34       14.44      1.39 o
   2   9  41       33.15       30.98      1.62 o
   2   9  42        6.19        8.89      1.62 o
   2   9  43        9.65        9.86      1.65 o
   2   9  44        3.73        3.86      1.82 o
   2   9  46       30.16       26.24      2.22 o
   2   9  47        5.79        4.98      1.90 o
   2  10   0        3.00        4.63      0.90 o
   2  10   1      543.69      528.99      9.92 o
   2  10   2       83.84       82.00      1.26 o
   2  10   3      360.14      367.01      8.18 o
   2  10   4       57.76       56.26      1.54 o
   2  10   5       77.93       79.96      1.68 o
   2  10   6        7.97        7.46      0.80 o
   2  10   7       21.82       20.73      1.69 o
   2  10   8      334.89      338.86      4.44 o
   2  10   9       24.47       24.52      2.00 o
   2  10  10      111.38      115.55      2.30 o
   2  10  11       28.29       29.51      1.46 o
   2  10  12       43.02       42.92      1.48 o
   2  10  13        6.60        6.71      0.73 o
   2  10  14        6.93        6.69      0.86 o
   2  10  15        4.51        3.19      0.93 o
   2  10  16       36.88       32.95      1.49 o
   2  10  17      362.75      363.22      2.79 o
   2  10  18      135.77      135.78      1.61 o
   2  10  19      139.81      139.94      2.64 o
   2  10  20       51.07       49.80      1.41 o
   2  10  21       82.57       69.00      2.62 o
   2  10  22       38.50       33.17      1.57 o
   2  10  23        8.83        7.37      0.79 o
   2  10  24       12.14       10.15      0.71 o
   2  10  25        6.05        5.54      0.72 o
   2  10  26       15.04       13.07      0.79 o
   2  10  28       23.21       22.77      0.94 o
   2  10  30       28.70       25.10      1.57 o
   2  10  31        1.35        3.04      1.04 o
   2  10  32        8.54       10.24      1.05 o
   2  10  33       12.52       12.35      1.02 o
   2  10  34       18.99       16.92      1.07 o
   2  10  35       42.90       37.49      1.54 o
   2  10  36       85.30       79.20      2.05 o
   2  10  37       60.56       55.95      2.66 o
   2  10  38        6.73        4.89      1.68 o
   2  10  40       10.10        9.31      1.40 o
   2  10  42        8.39        9.65      1.46 o
   2  10  44        7.85        9.18      1.62 o
   2  10  45       17.61       15.50      1.59 o
   2  10  46       10.13        9.22      1.62 o
   2  11   0      221.20      221.67      5.36 o
   2  11   1       80.67       79.25      2.87 o
   2  11   2       35.97       36.68      1.23 o
   2  11   3       10.33        8.52      1.14 o
   2  11   4        4.21        3.73      1.35 o
   2  11   5      153.31      154.38      5.23 o
   2  11   6       67.22       72.18      1.52 o
   2  11   7       39.59       41.95      1.52 o
   2  11   8       19.60       17.49      1.25 o
   2  11  11       17.49       16.42      1.13 o
   2  11  12       30.80       30.50      1.57 o
   2  11  13       81.16       84.97      1.24 o
   2  11  14       86.79       91.18      1.81 o
   2  11  15        9.12        9.18      1.18 o
   2  11  16       18.83       17.32      1.90 o
   2  11  17       13.59       12.45      0.96 o
   2  11  18       91.12       90.34      3.43 o
   2  11  19       50.06       47.37      2.09 o
   2  11  20       80.94       74.64      2.23 o
   2  11  22        3.91        6.92      1.21 o
   2  11  23       15.14       15.24      1.27 o
   2  11  24       36.95       35.97      1.91 o
   2  11  25       30.89       24.08      1.77 o
   2  11  26        7.17        4.64      1.86 o
   2  11  27        4.13        5.06      1.14 o
   2  11  28       11.76       10.27      1.77 o
   2  11  29        5.12        3.40      1.14 o
   2  11  31       17.45       13.36      1.33 o
   2  11  32       74.73       64.78      1.58 o
   2  11  33       26.97       21.71      1.28 o
   2  11  34        3.74        3.06      1.18 o
   2  11  36       12.83       12.13      1.52 o
   2  11  37        9.25        9.05      1.58 o
   2  11  38        8.55        8.05      1.45 o
   2  11  40       10.93        6.59      1.67 o
   2  11  41       10.06        7.62      1.38 o
   2  11  42        4.77        3.91      1.54 o
   2  11  43        5.70        3.88      1.66 o
   2  11  44        5.89        4.64      2.30 o
   2  12   0       16.36       15.59      1.28 o
   2  12   1      119.21      117.82      2.61 o
   2  12   2       10.57       10.89      0.79 o
   2  12   3       43.53       46.06      1.35 o
   2  12   5       48.44       49.35      3.29 o
   2  12   6       23.16       23.73      0.98 o
   2  12   7       18.52       18.52      1.70 o
   2  12   8       78.61       82.58      5.52 o
   2  12   9       22.78       21.58      1.85 o
   2  12  10       38.76       41.97      1.18 o
   2  12  11       24.07       23.17      2.14 o
   2  12  13        3.77        3.87      1.46 o
   2  12  14       22.57       21.53      1.81 o
   2  12  15       33.90       31.64      2.99 o
   2  12  16       12.20       11.10      1.36 o
   2  12  17      237.32      237.90      5.88 o
   2  12  18       55.23       54.26      1.71 o
   2  12  19       18.66       16.79      1.35 o
   2  12  20       14.44       13.87      1.47 o
   2  12  21       70.12       70.24      5.27 o
   2  12  22       32.00       29.06      1.32 o
   2  12  23        5.87        4.99      1.64 o
   2  12  24       19.77       17.29      1.22 o
   2  12  25       24.89       22.98      2.73 o
   2  12  26       16.92       17.43      1.56 o
   2  12  27        4.50        3.59      1.30 o
   2  12  28       75.82       73.06      4.10 o
   2  12  29        7.66        8.37      1.22 o
   2  12  31       17.77       18.22      1.38 o
   2  12  32       17.09       13.54      0.95 o
   2  12  33        2.98        2.94      1.18 o
   2  12  34       33.82       26.36      1.33 o
   2  12  35       38.83       29.26      1.73 o
   2  12  36        3.54        3.70      1.04 o
   2  12  37       60.28       51.13      2.69 o
   2  12  38       13.91       11.99      1.41 o
   2  12  39       34.86       27.90      1.30 o
   2  12  41       15.82       10.62      2.05 o
   2  12  42        9.08        6.54      2.15 o
   2  12  43        6.29        8.41      2.11 o
   2  13   0        2.73        4.14      0.90 o
   2  13   1       34.04       35.21      1.47 o
   2  13   2       25.16       24.04      0.90 o
   2  13   3        5.21        5.92      0.73 o
   2  13   4       72.35       67.86      1.18 o
   2  13   6       14.86       16.91      0.91 o
   2  13   7      184.68      188.34      8.68 o
   2  13   8       32.05       36.21      1.52 o
   2  13   9       46.73       51.62      1.74 o
   2  13  10       15.21       13.61      1.97 o
   2  13  11      100.51      102.11      3.11 o
   2  13  12       76.49       73.03      4.00 o
   2  13  13        1.63        2.99      1.09 o
   2  13  14       84.77       83.39      2.47 o
   2  13  15        8.80        7.23      0.86 o
   2  13  16        7.46        5.98      1.48 o
   2  13  18        7.95        6.28      0.95 o
   2  13  19       57.56       47.09      1.53 o
   2  13  20       28.90       28.99      1.71 o
   2  13  21       49.94       46.09      1.97 o
   2  13  22       14.41       10.94      1.31 o
   2  13  23       43.38       37.77      2.50 o
   2  13  24       11.91       11.21      1.54 o
   2  13  25       19.70       15.74      1.19 o
   2  13  26       22.36       19.01      1.29 o
   2  13  27       60.03       57.13      3.14 o
   2  13  28       27.39       24.30      1.51 o
   2  13  29       40.84       34.95      2.17 o
   2  13  30       23.46       19.89      1.79 o
   2  13  31        4.74        5.86      1.34 o
   2  13  32       14.62       11.90      1.35 o
   2  13  33       46.90       41.70      4.12 o
   2  13  35        5.72        2.90      0.70 o
   2  13  36       13.10        8.98      1.87 o
   2  13  37       11.01       12.76      1.89 o
   2  13  38       13.08       11.30      1.95 o
   2  13  39       13.59       10.11      1.99 o
   2  13  41        8.43        6.83      2.10 o
   2  14   0       19.65       19.71      1.06 o
   2  14   1        6.05        4.52      0.75 o
   2  14   2       12.55       12.83      2.02 o
   2  14   3       13.26       11.65      0.96 o
   2  14   4       13.42       12.29      0.85 o
   2  14   5        8.09        7.92      1.17 o
   2  14   6       23.81       24.10      0.87 o
   2  14   8       42.34       35.04      3.79 o
   2  14   9      170.53      187.81      3.52 o
   2  14  10      148.61      148.83      8.37 o
   2  14  11      187.55      189.10      5.26 o
   2  14  12        8.76        6.57      0.78 o
   2  14  13        8.09        6.86      0.72 o
   2  14  14       46.55       46.70      3.31 o
   2  14  15        4.62        4.86      1.01 o
   2  14  16       14.67       11.55      1.07 o
   2  14  17        9.64        8.93      1.04 o
   2  14  18        7.94        7.07      1.44 o
   2  14  19       35.36       29.69      2.02 o
   2  14  20       26.38       20.16      0.95 o
   2  14  21      129.63      131.62      4.50 o
   2  14  22       10.41        8.37      0.93 o
   2  14  23       27.33       26.75      2.59 o
   2  14  24       13.10       10.58      1.04 o
   2  14  25       48.93       42.77      2.22 o
   2  14  26       13.46        8.81      1.80 o
   2  14  27       34.38       26.17      2.99 o
   2  14  28       37.07       33.93      1.58 o
   2  14  29       40.30       35.73      2.67 o
   2  14  30       11.85       10.30      1.17 o
   2  14  31       49.81       47.23      2.24 o
   2  14  32        7.91        8.37      1.85 o
   2  14  34       15.51       14.39      1.77 o
   2  14  35       15.26       12.22      1.81 o
   2  14  36       15.61       15.04      1.85 o
   2  14  39        7.11        6.11      2.02 o
   2  15   0       31.12       23.39      4.06 o
   2  15   1       12.27       12.62      1.60 o
   2  15   2       15.90       15.11      1.45 o
   2  15   3       18.55       16.58      1.28 o
   2  15   4       62.10       62.28      3.22 o
   2  15   5       11.18        7.45      1.30 o
   2  15   6       27.21       28.89      1.46 o
   2  15   8      129.32      131.44      3.48 o
   2  15   9       67.96       63.77      3.20 o
   2  15  10       50.42       53.43      8.19 o
   2  15  11       28.60       25.07      2.12 o
   2  15  12       58.23       53.69      6.14 o
   2  15  13        4.58        3.40      0.79 o
   2  15  14       21.00       16.68      2.16 o
   2  15  15        3.05        2.23      0.84 o
   2  15  16       10.69        6.83      1.64 o
   2  15  17        7.26        5.54      0.82 o
   2  15  18        5.62        4.09      0.81 o
   2  15  19       61.19       59.01      4.23 o
   2  15  20       31.13       31.16      1.97 o
   2  15  21        5.56        4.57      1.10 o
   2  15  22       30.55       19.82      1.51 o
   2  15  23       13.84        9.94      1.20 o
   2  15  24        7.28        6.62      1.66 o
   2  15  25       27.60       21.75      2.83 o
   2  15  26       95.19       81.08      2.23 o
   2  15  27       10.94        7.20      1.60 o
   2  15  28       24.85       20.71      2.23 o
   2  15  29       42.80       37.69      2.58 o
   2  15  30        9.70        5.11      2.00 o
   2  15  31        5.63        6.39      2.00 o
   2  15  32       10.68        8.76      1.70 o
   2  15  33        8.99        6.98      2.46 o
   2  15  34        7.57        6.15      1.82 o
   2  15  35       17.63       15.50      1.82 o
   2  15  37       18.33       15.71      2.29 o
   2  15  38        5.07        6.61      2.41 o
   2  16   0      299.12      273.75      2.60 o
   2  16   1       54.42       52.38      4.25 o
   2  16   2        1.87        4.46      1.28 o
   2  16   3       56.01       56.89      2.68 o
   2  16   4       28.75       27.21      2.36 o
   2  16   5       23.05       19.45      2.50 o
   2  16   6       55.01       55.46      1.94 o
   2  16   8       15.54       13.16      1.24 o
   2  16   9      110.05      106.44      9.66 o
   2  16  10       32.47       31.46      2.53 o
   2  16  11       22.69       20.65      5.00 o
   2  16  12        6.22        8.68      2.23 o
   2  16  14       58.23       63.61      3.48 o
   2  16  15       37.37       25.69      3.31 o
   2  16  17        5.89        3.41      0.99 o
   2  16  18       44.09       34.08      3.44 o
   2  16  19       62.25       54.01      5.05 o
   2  16  20       53.74       49.30      5.73 o
   2  16  21        1.70        3.55      1.32 o
   2  16  22        7.66        8.50      2.44 o
   2  16  23       31.49       29.48      2.92 o
   2  16  24        5.87        4.01      1.96 o
   2  16  25        5.81        6.54      2.04 o
   2  16  29       41.23       37.09      5.03 o
   2  16  31        5.70        5.08      1.84 o
   2  16  32       15.04       12.04      1.86 o
   2  16  34        4.07        5.26      1.98 o
   2  16  35        6.80        5.37      2.04 o
   2  16  36        4.37        5.34      2.57 o
   2  17   0       66.63       62.73      4.34 o
   2  17   1       95.71       84.35      3.24 o
   2  17   2       33.75       32.42      2.66 o
   2  17   3       35.06       27.80      1.73 o
   2  17   4       88.99       84.25      3.52 o
   2  17   5       24.64       23.86      2.01 o
   2  17   6       39.33       34.44      2.91 o
   2  17   7        9.69        7.53      1.05 o
   2  17   9        5.49        3.33      1.06 o
   2  17  10       24.04       17.51      1.37 o
   2  17  12        4.18        2.46      0.64 o
   2  17  13        2.66        2.14      0.64 o
   2  17  14        9.99        8.96      2.44 o
   2  17  15       27.73       18.75      4.09 o
   2  17  16       94.15       97.60      4.09 o
   2  17  17       72.50       81.97      4.08 o
   2  17  18       65.11       55.57      4.91 o
   2  17  19       28.06       23.21      3.54 o
   2  17  21       19.87       14.79      1.80 o
   2  17  22       10.93        7.37      1.54 o
   2  17  23       38.38       32.39      2.68 o
   2  17  24        8.19        6.32      1.24 o
   2  17  27        6.43        6.12      1.57 o
   2  17  28       19.13       14.63      1.95 o
   2  17  29       10.61        8.44      1.67 o
   2  17  33       11.68        6.60      1.92 o
   2  17  34       10.19        5.48      1.99 o
   2  18   0       13.52       11.08      1.05 o
   2  18   1       53.24       48.67      3.49 o
   2  18   2       32.55       27.75      1.41 o
   2  18   4        5.45        5.30      1.53 o
   2  18   6       21.41       17.26      1.25 o
   2  18   7        9.42        7.26      1.36 o
   2  18   8       25.98       22.48      2.14 o
   2  18  12       25.99       25.55      2.40 o
   2  18  15        7.25        6.29      2.73 o
   2  18  17       11.24        7.76      3.23 o
   2  18  18       30.62       30.51      4.01 o
   2  18  19       95.07       47.03      1.55 o
   2  18  22       30.65       17.43      3.25 o
   2  18  24       13.71        8.51      1.82 o
   2  18  25        4.97        4.02      1.72 o
   2  18  27        7.16        5.80      1.65 o
   2  18  30       15.19        9.17      1.58 o
   2  19   2       31.03       28.91      2.33 o
   2  19   3       12.07        9.50      1.33 o
   2  19   5       11.82        6.94      2.06 o
   2  19   8        6.81        3.20      1.58 o
   2  19  12       20.72       17.81      2.42 o
   2  19  13       19.96       24.87      4.82 o
   2  19  15       25.56       26.51      3.64 o
   2  19  16        9.97        8.79      2.76 o
   2  19  17       18.90       18.71      2.77 o
   2  19  18       25.03       25.63      3.37 o
   2  19  19       26.00       21.77      2.93 o
   2  19  20       14.71        8.46      2.34 o
   2  19  22        7.86        5.65      1.96 o
   2  19  24        5.95        6.37      2.31 o
   2  19  27       17.42        8.47      3.54 o
   2  20   1       19.58       12.84      1.41 o
   2  20   2       17.24       11.71      1.17 o
   2  20   4        9.61        8.63      1.51 o
   2  20   6        7.26        5.85      2.05 o
   2  20   7        6.66        4.07      1.78 o
   2  20   8       20.12       10.36      2.11 o
   2  20  11       13.73       15.99      3.37 o
   2  20  17       14.50        9.82      2.89 o
   2  20  20       10.46        9.24      3.10 o
   2  20  22       13.50        8.77      3.27 o
   2  20  23        2.04        7.32      3.27 o
   2  21   0       14.03        9.56      2.57 o
   2  21   1        8.72        6.27      1.15 o
   2  21   2       17.17       12.25      2.51 o
   2  21   4       21.99       14.54      2.08 o
   2  21   9       15.91       12.70      2.34 o
   2  21  12        4.78        7.70      3.78 o
   2  22   7        8.54        4.95      2.40 o
   2  22   8       10.23        8.34      3.39 o
   2  22  11        4.94        8.01      2.59 o
   2  22  13        8.67        6.75      2.82 o
   3   0   1      198.75      181.03      5.57 o
   3   0   2      719.87      686.98      7.25 o
   3   0   3     1852.68     1807.80     12.65 o
   3   0   4       81.09       83.97      2.33 o
   3   0   6       36.94       37.97      0.79 o
   3   0   7      247.91      236.76      2.51 o
   3   0   8      288.06      285.60      4.80 o
   3   0   9      720.51      720.42      8.40 o
   3   0  10        4.34        4.90      0.86 o
   3   0  11        9.06        9.49      0.75 o
   3   0  12       51.05       53.12      0.84 o
   3   0  13      153.99      150.26      1.42 o
   3   0  14        2.95        3.04      0.86 o
   3   0  15        4.84        3.48      1.01 o
   3   0  16      380.61      367.11      8.57 o
   3   0  18       43.85       43.75      0.99 o
   3   0  19      158.79      155.57      1.49 o
   3   0  20      462.19      464.02      5.34 o
   3   0  21      328.50      326.27      2.72 o
   3   0  22       54.14       54.98      1.11 o
   3   0  23       63.45       63.89      1.44 o
   3   0  24        6.81        7.20      1.19 o
   3   0  26      222.13      220.78      1.82 o
   3   0  28       54.41       56.18      1.66 o
   3   0  29       75.24       74.98      1.67 o
   3   0  30      135.55      139.30      3.53 o
   3   0  31       28.73       30.32      1.58 o
   3   0  32       11.81       14.72      2.18 o
   3   0  33       22.82       24.25      1.83 o
   3   0  34      170.60      174.25      2.25 o
   3   0  35       11.12       11.80      1.69 o
   3   0  36        3.76        6.22      1.77 o
   3   0  38        7.16        5.71      1.87 o
   3   0  39        7.79        8.50      1.85 o
   3   0  40       31.56       29.24      1.88 o
   3   0  41       41.72       42.32      2.20 o
   3   0  42       38.25       40.34      2.40 o
   3   0  45       24.00       24.28      2.07 o
   3   0  46       28.86       28.98      2.10 o
   3   0  47        5.01        7.56      2.33 o
   3   0  49        4.95        5.20      2.29 o
   3   0  50        7.21       10.28      2.18 o
   3   1   0      964.78      931.96     16.30 o
   3   1   1      429.06      420.58      2.06 o
   3   1   2      186.17      183.46      1.76 o
   3   1   3      285.18      273.84      5.24 o
   3   1   4      443.89      446.07      7.30 o
   3   1   5      290.04      289.79      1.18 o
   3   1   6      201.58      200.28      2.60 o
   3   1   7      463.89      457.00      2.24 o
   3   1   8       39.21       37.86      0.98 o
   3   1   9       24.74       25.20      0.73 o
   3   1  10      513.98      511.41      6.73 o
   3   1  11      478.28      459.81      3.84 o
   3   1  12       12.59       13.27      0.77 o
   3   1  13       34.86       35.53      0.84 o
   3   1  14       70.46       68.01      0.92 o
   3   1  15      103.80      103.96      1.16 o
   3   1  16      251.44      247.28      2.54 o
   3   1  17       37.63       36.77      1.81 o
   3   1  18       53.12       52.94      1.04 o
   3   1  19      149.21      147.77      1.26 o
   3   1  20      187.87      185.76      2.66 o
   3   1  21       20.38       21.92      1.02 o
   3   1  22       63.92       65.00      1.24 o
   3   1  23       20.30       21.46      1.26 o
   3   1  24      279.32      280.12      2.61 o
   3   1  25       47.15       47.64      1.30 o
   3   1  26       85.33       86.55      1.30 o
   3   1  27       15.55       17.36      1.25 o
   3   1  28       22.85       24.77      1.31 o
   3   1  29       78.73       79.41      2.77 o
   3   1  30       52.33       53.98      1.51 o
   3   1  31       18.73       19.87      1.50 o
   3   1  32      169.33      169.92      3.39 o
   3   1  33        7.03        5.51      1.65 o
   3   1  34       67.02       65.29      1.74 o
   3   1  35        3.08        5.43      1.72 o
   3   1  36       74.41       73.15      1.83 o
   3   1  37       13.32       13.46      1.95 o
   3   1  38       88.13       90.66      4.11 o
   3   1  39       21.42       24.02      2.06 o
   3   1  40       24.34       21.41      1.97 o
   3   1  41       19.60       20.94      1.87 o
   3   1  42       19.94       19.70      1.91 o
   3   1  43        7.46        8.28      2.19 o
   3   1  44       15.54       14.47      1.90 o
   3   1  45        8.44        7.37      1.99 o
   3   1  46        9.43        7.91      2.13 o
   3   1  47       14.12       12.11      2.30 o
   3   1  48        3.85        5.51      2.14 o
   3   1  50        3.55        5.10      2.29 o
   3   2   0     1491.65     1468.88     16.66 o
   3   2   1      997.98      979.95      7.39 o
   3   2   2       30.33       28.68      1.02 o
   3   2   3      121.57      120.90      1.09 o
   3   2   4      420.87      421.54      3.27 o
   3   2   5      334.28      332.61      4.84 o
   3   2   6      522.40      522.54      4.82 o
   3   2   7      124.57      123.38      2.12 o
   3   2   8       28.57       28.31      0.70 o
   3   2   9      590.54      603.18     15.57 o
   3   2  10      532.67      534.71      4.58 o
   3   2  11      155.01      147.96      2.90 o
   3   2  12       97.02       96.95      0.91 o
   3   2  13       21.29       22.61      0.96 o
   3   2  14       12.96       13.49      0.88 o
   3   2  15      174.03      173.91      1.78 o
   3   2  16      184.61      180.99      3.36 o
   3   2  17      428.94      424.01      4.98 o
   3   2  18      202.68      193.92      2.41 o
   3   2  19      108.12      107.44      1.13 o
   3   2  20      176.85      178.35      1.36 o
   3   2  21        5.12        4.91      1.03 o
   3   2  23       12.39       14.85      1.24 o
   3   2  24       10.05       11.46      1.22 o
   3   2  25       60.09       59.93      1.21 o
   3   2  26      130.68      130.12      1.98 o
   3   2  27       19.27       21.51      1.16 o
   3   2  28       63.81       64.81      1.37 o
   3   2  29      194.92      197.34      2.44 o
   3   2  30      129.91      128.24      2.58 o
   3   2  31        9.64       11.83      1.58 o
   3   2  32       11.39       13.11      1.53 o
   3   2  33        7.40        5.66      1.79 o
   3   2  34       62.93       63.59      1.95 o
   3   2  35       17.37       16.25      1.64 o
   3   2  36      176.35      174.28      4.69 o
   3   2  37       20.74       19.55      1.72 o
   3   2  38       29.73       31.38      1.77 o
   3   2  39       29.48       28.29      1.81 o
   3   2  40       15.32       14.29      1.82 o
   3   2  41       55.38       55.13      1.95 o
   3   2  42       16.57       14.41      2.07 o
   3   2  43       12.75       10.63      1.94 o
   3   2  44       34.25       33.43      1.89 o
   3   2  46        7.94        8.60      1.99 o
   3   2  47       99.01       93.72      3.05 o
   3   2  48       28.98       34.64      2.34 o
   3   2  49        3.43        4.81      2.32 o
   3   2  50        5.47        5.53      2.08 o
   3   3   0      881.21      861.24      6.49 o
   3   3   1      140.50      141.33      1.28 o
   3   3   2       29.99       27.38      1.39 o
   3   3   3       17.62       16.08      0.76 o
   3   3   4      380.43      367.01      6.55 o
   3   3   5      293.98      293.33      2.77 o
   3   3   6      848.96      876.35     16.89 o
   3   3   7      615.33      603.24      6.44 o
   3   3   8      672.52      685.39      7.87 o
   3   3   9       71.74       69.10      1.17 o
   3   3  10      145.97      144.64      1.16 o
   3   3  11      817.56      803.91      5.84 o
   3   3  12     1422.31     1426.03     12.09 o
   3   3  13      129.26      127.70      1.07 o
[truncated: 218,394 more chars]
