# Supplementary material for: The advanced treatment of hydrogen bonding in quantum crystallography
Source: J Appl Crystallogr. 2021 Apr 16;54(Pt 3):718–29. doi: 10.1107/S1600576721001126 (PMC8202034; doi:10.1107/S1600576721001126)
Supplement: Supplementary file 5 [file j-54-00718-sup5.zip › 8HQHMal_Gaussian-HAR.fcf]

#\#CIF_2.0

# ========================
# Tonto generated CIF file
# ========================

# NOTE: This is an incomplete CIF file
# Manually edit it to pass checkCIF

data_8HQHMal

_audit_creation_date                2019-8-9
_audit_creation_method              'Tonto 18.12.17 github v. 2b3dd9c'

# ============
# QCr software
# ============

_QCr_software                       'Tonto'
_QCr_software_version               '18.12.17 v. 2b3dd9c'
_QCr_software_platform              'Linux-4.4.0-138-generic'
_QCr_software_build_date            '2018-12-17 15:44'
_QCr_software_website               'https://github.com/dylan-jayatilaka/tonto'

# ================
# Diffraction data
# ================

_diffrn_radiation_type              synchrotron
_diffrn_radiation_wavelength        0.353070

_diffrn_measurement_device_type     IPDSC-Q
_diffrn_measurement_method          'phi or omega oscillation scans'

_diffrn_reflns_number               80044
_diffrn_reflns_theta_max            24.238717

# ===========
# Reflections
# ===========

_reflns_d_resolution_high           0.430008
_reflns_d_resolution_low            11.174650
_reflns_limit_h_max                 12
_reflns_limit_h_min                 -12
_reflns_limit_k_max                 22
_reflns_limit_k_min                 -22
_reflns_limit_l_max                 51
_reflns_limit_l_min                 -51
_reflns_number_gt                   12569
_reflns_number_total                12569
_reflns_threshold_expression        'F>0 & F/u(F)>4.0 & |F_calc|>10^-3'

_reflns_special_details
;
* Specify symmetry and Friedel pair averaging *

. Only.data reflections which satisfy the threshold expression
  are listed below, and only they are considered observed,
  thus the *_gt, *_all, & *_total data are always the same
;

loop_
    _refln_index_h
    _refln_index_k
    _refln_index_l
    _refln_index_group
    _refln_stl
    _refln_d_spacing
    _refln_A_calc
    _refln_B_calc
    _refln_phase_calc
    _refln_F_calc
    _refln_F_meas
    _refln_F_sigma
    _refln_delta_F_on_sigma
  -12   -5   -5  0  1.156847   0.432209     4.713965    -2.010704  336.899719    5.124880    5.259130  0.346532   -0.547881
  -12   -5   -1  0  1.151643   0.434162    -2.299482     2.190821  136.386233    3.176054    3.176835  0.574741   -0.001924
  -12   -4   -7  0  1.152281   0.433922     0.052557     3.298274   89.087093    3.298693    3.801445  0.573629   -1.239476
  -12   -4   -5  0  1.147057   0.435898    -3.308453     0.105496  178.173647    3.310134    3.966951  0.529617   -1.753869
  -12   -4   -4  0  1.145092   0.436646    -1.174140    -2.339716  243.351125    2.617800    2.511489  0.770881    0.195031
  -12   -4   -1  0  1.141809   0.437902    -2.550782     1.790662  144.930939    3.116562    3.586356  0.585356   -1.135018
  -12   -3   -9  0  1.151619   0.434172    -3.620839    -0.694116  190.851961    3.686770    3.815868  0.479678   -0.380615
  -12   -3   -3  0  1.135865   0.440193    -1.784287    -1.519713  220.421709    2.343759    2.611260  0.726635   -0.520624
  -12   -3   -1  0  1.134101   0.440878     1.371775     2.413375   60.385873    2.775994    2.782046  0.673359   -0.012710
  -12   -2  -12  0  1.159839   0.431094     0.618358     2.339453   75.194324    2.419795    2.538604  0.762667   -0.220308
  -12   -2  -11  0  1.154866   0.432951     2.617879    -1.648628  327.799024    3.093746    3.215567  0.574432   -0.299917
  -12   -2   -3  0  1.130335   0.442347    -2.724894     0.005838  179.877249    2.724900    2.898782  0.758620   -0.324149
  -12   -2   -2  0  1.129228   0.442780     0.170450    -3.133185  273.113914    3.137818    3.340758  0.547710   -0.524000
  -12   -1  -12  0  1.156594   0.432304     2.387288    -1.179523  333.706714    2.662784    2.918216  0.641720   -0.562918
  -12   -1   -6  0  1.132984   0.441312    -2.846924     0.331186  173.364548    2.866122    2.516872  0.758242    0.651395
  -12   -1   -5  0  1.130552   0.442262     0.085244     2.832846   88.276417    2.834128    2.967183  0.749790   -0.250962
  -12   -1   -4  0  1.128558   0.443043     1.827113     4.071628   65.832189    4.462791    4.580641  0.462361   -0.360466
  -11  -10   -8  0  1.159320   0.431287     4.002680    -1.442605  340.180344    4.254710    4.133823  0.420379    0.406678
  -11  -10   -7  0  1.156078   0.432497    -0.886685    -4.059602  257.679140    4.155307    4.549074  0.384198   -1.449436
  -11  -10   -5  0  1.150871   0.434454    -3.548248    -0.404626  186.505644    3.571245    3.782655  0.461126   -0.648370
  -11  -10   -2  0  1.146295   0.436188     3.071554     0.309479    5.753501    3.087106    3.468661  0.522309   -1.033104
  -11   -9  -13  0  1.161448   0.430497    -1.071793     2.567175  112.660494    2.781929    2.961275  0.701929   -0.361339
  -11   -9  -12  0  1.156048   0.432508    -0.204444    -3.193413  266.336886    3.199950    3.816911  0.460955   -1.892841
  -11   -9  -11  0  1.151059   0.434383     0.509403     1.824354   74.399003    1.894138    2.313836  0.808292   -0.734318
  -11   -9   -9  0  1.142329   0.437702     0.418940    -3.093953  277.711304    3.122187    3.367460  0.522666   -0.663652
  -11   -9   -6  0  1.132428   0.441529     0.365263     4.400779   85.255351    4.415911    4.480924  0.389485   -0.236063
  -11   -9   -5  0  1.129994   0.442480     0.159140     3.078160   87.040460    3.082271    3.355737  0.605844   -0.638350
  -11   -9   -4  0  1.127999   0.443263     2.560005    -1.638324  327.382013    3.039363    3.334317  0.554643   -0.752066
  -11   -9   -2  0  1.125334   0.444313    -0.560394    -3.855094  261.729163    3.895611    3.774755  0.453048    0.377261
  -11   -9   -1  0  1.124667   0.444576     1.719421    -0.637952  339.643778    1.833955    3.136230  0.670258   -2.747740
  -11   -8  -14  0  1.148856   0.435216    -1.997460     2.356320  130.288053    3.089027    3.565540  0.523034   -1.288428
  -11   -8  -12  0  1.137473   0.439571     4.291684     3.745894   41.115307    5.696514    5.389440  0.421745    1.029696
  -11   -8   -8  0  1.119733   0.446535    -1.430150     2.190948  123.134655    2.616406    2.755160  0.654189   -0.299955
  -11   -8   -6  0  1.113458   0.449052     4.414429    -1.433950  342.004517    4.641487    4.738426  0.415882   -0.329645
  -11   -8   -5  0  1.110983   0.450052     2.467997    -1.874829  322.777668    3.099354    3.440199  0.578289   -0.833541
  -11   -8   -4  0  1.108954   0.450875     1.000590    -3.054828  288.135893    3.214523    3.661052  0.469169   -1.345971
  -11   -8   -3  0  1.107373   0.451519    -1.283603     2.311064  119.048515    2.643606    2.606530  0.691366    0.075839
  -11   -8   -2  0  1.106242   0.451980    -2.026771    -1.276981  212.213270    2.395513    2.920534  0.599159   -1.239226
  -11   -7  -18  0  1.160321   0.430915     1.705550     1.372257   38.819571    2.189061    2.547213  0.551122   -0.919041
  -11   -7  -17  0  1.152747   0.433746    -2.497169    -1.570477  212.165899    2.949958    3.030761  0.454661   -0.251338
  -11   -7  -16  0  1.145561   0.436468    -2.865897     2.565975  138.160391    3.846764    4.017701  0.372738   -0.648556
  -11   -7  -15  0  1.138768   0.439071    -0.328054     3.782239   94.957160    3.796440    3.682733  0.441018    0.364621
  -11   -7  -13  0  1.126395   0.443894     1.113846     3.033562   69.838069    3.231587    3.378200  0.613069   -0.338204
  -11   -7  -10  0  1.110959   0.450062    -0.814083    -4.326019  259.342552    4.401951    4.464906  0.387884   -0.229532
  -11   -7   -2  0  1.089119   0.459087    -3.297064    -0.958889  196.216079    3.433672    3.973869  0.424430   -1.799952
  -11   -6  -19  0  1.154246   0.433183    -0.539139    -3.160902  260.320496    3.206552    3.151676  0.443209    0.175100
  -11   -6  -18  0  1.146196   0.436226    -1.305198    -0.114541  185.015306    1.310214    2.256704  0.678547   -1.972656
  -11   -6  -17  0  1.138528   0.439163    -1.512230     1.762045  130.637008    2.321991    2.448246  0.611609   -0.291939
  -11   -6  -14  0  1.117899   0.447267     2.668821    -1.606848  328.948628    3.115215    3.457626  0.508885   -0.951577
  -11   -6  -12  0  1.106197   0.451999     2.370985    -0.919594  338.801067    2.543074    3.040072  0.581508   -1.208687
  -11   -6  -10  0  1.096198   0.456122    -0.711301    -2.332126  253.038235    2.438188    2.407256  0.762652    0.057358
  -11   -6   -2  0  1.074058   0.465524    -0.287499     2.506749   96.542658    2.523182    2.491119  0.834947    0.054306
  -11   -6   -1  0  1.073359   0.465827     1.288810     2.949038   66.393357    3.218363    4.202582  0.529369   -2.629347
  -11   -5  -21  0  1.159636   0.431170    -2.453559    -1.278755  207.527791    2.766798    2.690544  0.565756    0.190611
  -11   -5  -20  0  1.150754   0.434498     2.247928     0.031180    0.794685    2.248144    2.121229  0.701396    0.255897
  -11   -5  -19  0  1.142242   0.437736    -1.727392     2.278185  127.170562    2.859023    2.772299  0.542777    0.225959
  -11   -5  -16  0  1.119001   0.446827    -0.107554     2.756345   92.234569    2.758443    2.501007  0.665632    0.546954
  -11   -5  -12  0  1.093666   0.457178     2.603811    -1.750280  326.091022    3.137405    3.224962  0.625973   -0.197810
  -11   -5   -8  0  1.075204   0.465028    -2.067244     0.460796  167.433999    2.117978    2.491918  0.722099   -0.732354
  -11   -5   -6  0  1.068668   0.467872     1.926975    -0.276971  351.820700    1.946778    2.664677  0.776790   -1.306998
  -11   -5   -4  0  1.063974   0.469936    -3.053584    -1.983049  213.000382    3.640997    3.400280  0.507374    0.670956
  -11   -5   -3  0  1.062326   0.470665     3.002891     1.139912   20.787001    3.211970    3.087752  0.562155    0.312496
  -11   -5   -1  0  1.060440   0.471502    -0.797960    -2.103456  249.225424    2.249726    2.408083  0.740419   -0.302465
  -11   -4  -19  0  1.132325   0.441569    -1.994748     2.561229  127.912337    3.246370    3.775387  0.363681   -2.057144
  -11   -4  -17  0  1.116299   0.447909     1.516645     3.195671   64.611283    3.537305    3.540107  0.426696   -0.009289
  -11   -4  -14  0  1.095252   0.456516     3.079494     2.031802   33.416201    3.689376    3.665073  0.476377    0.072149
  -11   -4  -12  0  1.083305   0.461550    -0.536541    -1.403494  249.078684    1.502555    2.299859  0.810921   -1.390466
  -11   -4  -11  0  1.077979   0.463831    -0.326313    -1.966174  260.576891    1.993068    2.704268  0.656234   -1.532667
  -11   -4   -7  0  1.061132   0.471195    -1.466868    -3.341877  246.301635    3.649636    3.931877  0.435239   -0.917079
  -11   -4   -3  0  1.051657   0.475440     2.646703    -0.739041  344.398638    2.747948    2.911115  0.591478   -0.390129
  -11   -3  -23  0  1.161337   0.430538    -1.150303    -2.363115  244.044380    2.628215    2.451658  0.599727    0.416336
  -11   -3  -22  0  1.151599   0.434179     0.804765    -2.402482  288.519424    2.533686    2.694388  0.533562   -0.425941
  -11   -3  -16  0  1.100938   0.454158     1.022169     2.550400   68.159693    2.747612    2.819707  0.527165   -0.193408
  -11   -3  -14  0  1.087214   0.459891     2.399589     0.612822   14.326321    2.476606    2.936980  0.606220   -1.073977
  -11   -3  -13  0  1.080981   0.462543     1.921412     1.893775   44.584959    2.697815    2.553300  0.716390    0.285285
  -11   -3  -12  0  1.075178   0.465039     0.589550    -4.884579  276.882096    4.920028    4.958614  0.350234   -0.155805
  -11   -3  -11  0  1.069811   0.467372     3.029328    -0.998024  341.765330    3.189495    4.100080  0.419372   -3.070687
  -11   -3  -10  0  1.064887   0.469533    -0.892987    -1.596701  240.783020    1.829448    2.397978  0.759192   -1.059050
  -11   -3   -6  0  1.049739   0.476309    -2.993910     4.131018  125.932309    5.101844    5.224349  0.331219   -0.523065
  -11   -3   -5  0  1.047114   0.477503    -2.131174     7.799630  105.282481    8.085551    8.278905  0.247748   -1.103723
  -11   -3   -3  0  1.043283   0.479256    -1.276385     2.992064  113.102618    3.252938    3.547296  0.812064   -0.512626
  -11   -3   -2  0  1.042083   0.479808     0.517892    -3.081867  279.539143    3.125079    3.082203  0.558287    0.108610
  -11   -2  -23  0  1.155930   0.432552    -3.594809     2.383316  146.456090    4.313102    4.442114  0.354711   -0.514365
  -11   -2  -22  0  1.146146   0.436245    -2.887665    -0.241995  184.790361    2.897787    2.531066  0.628831    0.824738
  -11   -2  -21  0  1.136718   0.439863     0.902229    -3.330866  285.155981    3.450897    3.413832  0.439869    0.119165
  -11   -2  -20  0  1.127656   0.443398     2.754044    -0.732679  345.102241    2.849839    3.207387  0.468797   -1.078611
  -11   -2  -19  0  1.118967   0.446841     2.523482    -0.705994  344.369990    2.620380    2.624185  0.622376   -0.008647
  -11   -2  -16  0  1.095232   0.456524    -1.621997     0.688835  156.989885    1.762205    2.324307  0.610614   -1.301856
  -11   -2  -15  0  1.088126   0.459506     1.773208     2.117978   50.063347    2.762263    3.135976  0.529983   -0.997220
  -11   -2  -13  0  1.075170   0.465043    -3.360897    -0.552486  189.335166    3.406005    3.230758  0.541978    0.457283
  -11   -2  -11  0  1.063939   0.469952    -3.073646     0.672591  167.656806    3.146375    3.636835  0.548045   -1.265617
  -11   -2  -10  0  1.058988   0.472149    -4.348879     2.150419  153.688680    4.851500    4.572117  0.377039    1.047923
  -11   -2   -9  0  1.054488   0.474164    -3.035165    -2.124971  214.996527    3.705095    3.995945  0.497652   -0.826528
  -11   -2   -8  0  1.050446   0.475988    -4.364379    -0.181209  182.377556    4.368139    4.716028  0.364856   -1.348448
  -11   -2   -6  0  1.043754   0.479040     2.709690    -3.166371  310.555968    4.167532    4.229396  0.403744   -0.216692
  -11   -2   -5  0  1.041113   0.480255     4.035155    -0.479312  353.225918    4.063523    3.798093  0.454054    0.826718
  -11   -2   -4  0  1.038947   0.481256     4.677876     0.570461    6.952814    4.712531    4.846239  0.434873   -0.434820
  -11   -2   -3  0  1.037260   0.482039    -0.513097     6.360161   94.612271    6.380824    6.543118  0.264287   -0.868446
  -11   -2   -1  0  1.035328   0.482939     4.131080     0.535145    7.381053    4.165598    4.424696  0.438107   -0.836369
  -11   -1  -23  0  1.152673   0.433774     1.084225     2.153947   63.280845    2.411438    2.208206  0.680977    0.422060
  -11   -1  -22  0  1.142861   0.437498    -1.339519     4.369120  107.044898    4.569849    4.463925  0.406007    0.368958
  -11   -1  -19  0  1.115603   0.448188    -0.164419    -2.892927  266.747100    2.897596    3.298791  0.513596   -1.104712
  -11   -1  -18  0  1.107272   0.451560     1.604117    -1.850703  310.917456    2.449141    2.687287  0.518907   -0.649035
  -11   -1  -17  0  1.099333   0.454821     0.103569    -2.637285  272.248901    2.639318    2.401296  0.597352    0.563510
  -11   -1  -16  0  1.091795   0.457962    -4.159044    -4.146290  224.912010    5.872765    5.266995  0.278054    3.081016
  -11   -1  -15  0  1.084666   0.460971     0.936275     5.655154   80.599305    5.732135    5.616427  0.296502    0.551888
  -11   -1  -12  0  1.065814   0.469125    -2.797686    -0.931584  198.416925    2.948711    2.822811  0.630276    0.282495
  -11   -1  -10  0  1.055432   0.473740     2.161038    -1.758331  320.866433    2.786003    2.676898  0.675092    0.228558
  -11   -1   -8  0  1.046861   0.477618     4.411778     4.661754   46.578098    6.418390    6.524476  0.306735   -0.489111
  -11   -1   -3  0  1.033630   0.483732     0.710826     6.185501   83.444433    6.226211    6.310673  0.271380   -0.440150
  -11   -1   -2  0  1.032418   0.484300    -2.478037     2.082629  139.955127    3.236975    2.717776  0.762216    0.963321
  -11   -1   -1  0  1.031691   0.484641     1.983011     2.906180   55.692600    3.518269    3.460848  0.766626    0.105924
  -10  -13   -8  0  1.154443   0.433109     0.911250     1.770521   62.766075    1.991261    2.256175  0.777017   -0.482158
  -10  -13   -6  0  1.148357   0.435405     0.069988    -3.142667  271.275772    3.143447    3.624556  0.452687   -1.503007
  -10  -13   -4  0  1.143990   0.437067    -1.720194    -2.745762  237.933238    3.240104    3.758586  0.435726   -1.682811
  -10  -13   -2  0  1.141362   0.438073    -2.861640    -2.082472  216.044123    3.539163    3.430234  0.480698    0.320469
  -10  -13   -1  0  1.140704   0.438326     1.180903    -2.608465  294.357203    2.863323    2.648344  0.797927    0.381020
  -10  -12  -14  0  1.155921   0.432556    -2.166255     3.662064  120.605982    4.254806    4.176358  0.413597    0.268236
  -10  -12  -13  0  1.150060   0.434760     1.986459    -4.412601  294.236254    4.839118    4.871390  0.435931   -0.104693
  -10  -12  -12  0  1.144607   0.436831     4.383634     0.305176    3.982340    4.394244    4.789313  0.390811   -1.429620
  -10  -12  -11  0  1.139568   0.438763    -2.692423     0.862870  162.230338    2.827311    2.544555  0.784065    0.510005
  -10  -12  -10  0  1.134947   0.440549     1.640427    -3.790377  293.402342    4.130128    4.210058  0.510612   -0.221376
  -10  -12   -9  0  1.130749   0.442185     3.459996     1.959425   29.523237    3.976295    4.101148  0.430956   -0.409714
  -10  -12   -8  0  1.126981   0.443663     2.480662    -4.588649  298.396029    5.216262    5.225111  0.318885   -0.039247
  -10  -12   -7  0  1.123645   0.444980    -1.022461    -3.077603  251.622153    3.243002    3.677000  0.680310   -0.902186
  -10  -12   -6  0  1.120746   0.446131    -3.728202    -0.960287  194.443931    3.849889    4.206747  0.388869   -1.297800
  -10  -12   -5  0  1.118287   0.447112     2.715837     3.415338   51.508691    4.363519    4.730607  0.348082   -1.491435
  -10  -12   -4  0  1.116271   0.447920    -0.685679     2.522861  105.204920    2.614380    3.131784  0.530380   -1.379614
  -10  -12   -1  0  1.112903   0.449275     0.743804    -2.056829  289.881337    2.187188    2.568378  0.659556   -0.817344
  -10  -11  -18  0  1.158696   0.431519    -0.136253    -2.295079  266.602480    2.299120    2.136375  0.640805    0.359167
  -10  -11  -17  0  1.151112   0.434362    -2.555977    -1.235200  205.792592    2.838792    3.023924  0.604999   -0.432755
  -10  -11  -16  0  1.143916   0.437095     2.291585     0.159400    3.979015    2.297122    2.378143  0.554953   -0.206470
  -10  -11  -15  0  1.137113   0.439710    -2.161766     3.287817  123.325246    3.934841    4.041311  0.311748   -0.482991
  -10  -11  -13  0  1.124722   0.444554     0.995437     2.923311   71.195414    3.088146    2.506889  0.640047    1.284315
  -10  -11  -12  0  1.119145   0.446770    -1.871483     1.320758  144.788305    2.290600    2.420778  0.724533   -0.254092
  -10  -11  -11  0  1.113990   0.448837     1.553413    -2.421852  302.676734    2.877231    2.661688  0.751877    0.405417
  -10  -11  -10  0  1.109263   0.450750     5.506846     2.264571   22.353850    5.954296    6.087080  0.314538   -0.597019
  -10  -11   -8  0  1.101111   0.454087    -4.284092     0.311875  175.836300    4.295429    4.250988  0.387091    0.162365
  -10  -11   -7  0  1.097696   0.455499     2.201334     2.921178   52.999149    3.657752    3.777811  0.542527   -0.312960
  -10  -11   -5  0  1.092211   0.457787     4.919901     0.041353    0.481576    4.920074    4.901206  0.334010    0.079892
  -10  -11   -4  0  1.090147   0.458654     2.195579    -2.809295  308.009080    3.565488    3.180342  0.634334    0.858663
  -10  -11   -3  0  1.088539   0.459331     1.578677    -5.509153  285.989938    5.730881    6.368189  0.316455   -2.848080
  -10  -11   -2  0  1.087389   0.459817    -1.933330     1.475729  142.645157    2.432188    2.738931  0.610921   -0.710075
  -10  -10  -16  0  1.120676   0.446159    -2.668037     1.401364  152.289683    3.013676    3.228046  0.393461   -0.770508
  -10  -10  -14  0  1.107196   0.451591     1.770016     4.738188   69.516124    5.058001    4.764982  0.580239    0.714176
  -10  -10  -13  0  1.101077   0.454101    -1.322443     6.040391  102.349109    6.183460    6.590701  0.257930   -2.232874
  -10  -10  -12  0  1.095380   0.456463    -3.684723    -0.645491  189.936278    3.740834    4.311423  0.400273   -2.015958
  -10  -10  -11  0  1.090113   0.458668     3.151459    -0.627247  348.743308    3.213274    3.233467  0.514302   -0.055526
  -10  -10  -10  0  1.085281   0.460710    -0.022185    -2.944014  269.568248    2.944097    4.151024  0.517233   -3.299969
  -10  -10   -8  0  1.076948   0.464275    -0.228617    -2.669070  265.104324    2.678843    2.713085  0.719621   -0.067294
  -10  -10   -7  0  1.073457   0.465785     3.517810     5.697753   58.308695    6.696221    7.147695  0.290862   -2.195134
  -10  -10   -6  0  1.070422   0.467106     4.780471    -3.026731  327.660265    5.658092    6.046202  0.272485   -2.014313
  -10  -10   -5  0  1.067847   0.468232    -1.350571    -3.482990  248.805600    3.735674    3.989764  0.409046   -0.878478
  -10  -10   -3  0  1.064091   0.469885    -1.654917    -3.405607  244.083087    3.786411    4.448561  0.635309   -1.473963
  -10  -10   -1  0  1.062207   0.470718    -3.133861    -1.242176  201.622002    3.371066    3.677109  0.541511   -0.799265
  -10   -9  -23  0  1.159714   0.431141    -2.708968     1.057799  158.670318    2.908169    2.870494  0.472914    0.112664
  -10   -9  -22  0  1.149963   0.434797     0.593841    -2.979639  281.271340    3.038239    3.207139  0.442106   -0.540278
  -10   -9  -21  0  1.140567   0.438379    -2.742153     0.461052  170.455849    2.780643    2.806122  0.548450   -0.065701
  -10   -9  -20  0  1.131535   0.441878     2.425677    -1.091982  335.763863    2.660138    2.975623  0.437421   -1.019985
  -10   -9  -18  0  1.114600   0.448591    -2.336266    -1.018755  203.560152    2.548725    2.165062  0.708958    0.765322
  -10   -9  -17  0  1.106714   0.451788    -0.685632     1.771098  111.162531    1.899179    2.139912  0.631803   -0.538853
  -10   -9  -16  0  1.099226   0.454865    -3.361904     0.710213  168.071463    3.436103    3.176961  0.404488    0.906040
  -10   -9  -15  0  1.092146   0.457814     2.023963     2.525051   51.285960    3.236095    3.438000  0.366154   -0.779828
  -10   -9  -13  0  1.079238   0.463290     4.257543    -1.076801  345.806611    4.391603    4.889741  0.308993   -2.279898
  -10   -9  -12  0  1.073425   0.465799     3.536645     3.057536   40.844403    4.675081    4.926237  0.383060   -0.927239
  -10   -9  -11  0  1.068049   0.468143    -1.520542    -3.179627  244.442232    3.524497    4.160028  0.443224   -2.027816
  -10   -9   -9  0  1.058636   0.472306    -1.749175    -2.773555  237.761937    3.279058    3.265927  0.504295    0.036824
  -10   -9   -7  0  1.051044   0.475718    -2.167170     1.331570  148.432272    2.543562    2.917534  0.567516   -0.931915
  -10   -9   -6  0  1.047944   0.477125    -0.758008     2.123810  109.641977    2.255026    3.468775  0.537391   -3.194139
  -10   -9   -5  0  1.045314   0.478325     3.642484    -1.499405  337.625805    3.939023    3.743942  0.429395    0.642499
  -10   -9   -4  0  1.043157   0.479314    -2.456599     0.827705  161.379719    2.592292    2.741110  0.603527   -0.348718
  -10   -9   -3  0  1.041476   0.480088     1.435149     0.471216   18.177037    1.510528    2.861049  0.711459   -2.684520
  -10   -9   -1  0  1.039552   0.480976    -1.872834     2.411203  127.837269    3.053098    3.331332  0.484925   -0.811428
  -10   -8  -25  0  1.162060   0.430271     0.834182    -2.482677  288.572407    2.619073    2.847801  0.517328   -0.625270
  -10   -8  -24  0  1.151459   0.434232     2.293825    -3.048471  306.959672    3.815077    3.673751  0.425478    0.469741
  -10   -8  -23  0  1.141198   0.438136    -1.984995     3.911587  116.906220    4.386424    4.623025  0.288246   -1.160830
  -10   -8  -22  0  1.131287   0.441974    -0.300083    -2.297043  262.557087    2.316562    2.544242  0.534942   -0.601914
  -10   -8  -20  0  1.112550   0.449418    -1.811004    -1.541954  220.412253    2.378520    2.571011  0.522531   -0.520971
  -10   -8  -19  0  1.103743   0.453004    -2.713337     0.645864  166.610870    2.789147    2.917125  0.480512   -0.376656
  -10   -8  -17  0  1.087295   0.459857     1.137289     2.167016   62.308694    2.447322    2.112768  0.644496    0.734111
  -10   -8  -16  0  1.079673   0.463103     2.656759    -1.477514  330.920077    3.039970    2.903996  0.479021    0.401435
  -10   -8  -15  0  1.072464   0.466216     1.361801    -1.664171  309.293673    2.150341    2.621606  0.489963   -1.360243
  -10   -8  -14  0  1.065675   0.469186    -2.850646     0.370754  172.589728    2.874655    2.877419  0.652772   -0.005988
  -10   -8  -13  0  1.059316   0.472003     3.331316    -0.087487  358.495641    3.332465    3.452903  0.439237   -0.387776
  -10   -8   -9  0  1.038319   0.481548    -2.386230     1.762689  143.547013    2.966676    3.125041  0.527792   -0.424335
  -10   -8   -7  0  1.030577   0.485165    -2.242766    -1.667113  216.624484    2.794506    2.831540  0.591387   -0.088562
  -10   -8   -6  0  1.027415   0.486658    -2.482676     4.436543  119.231248    5.083955    5.517034  0.294630   -2.078765
  -10   -8   -5  0  1.024733   0.487932    -0.808267    -4.193105  259.089428    4.270296    4.416231  0.366793   -0.562669
  -10   -8   -4  0  1.022532   0.488982     3.469014     2.533502   36.141532    4.295660    4.286422  0.428152    0.030512
  -10   -8   -3  0  1.020818   0.489803    -3.493840     1.784915  152.938652    3.923371    4.215444  0.376738   -1.096394
  -10   -7  -26  0  1.156856   0.432206     1.564991    -1.937689  308.926369    2.490750    3.029448  0.512063   -1.487772
  -10   -7  -25  0  1.145771   0.436387    -2.221145    -1.197919  208.339103    2.523588    2.339499  0.700494    0.371653
  -10   -7  -24  0  1.135018   0.440522     2.744440     0.306968    6.382061    2.761554    3.081945  0.519158   -0.872764
  -10   -7  -23  0  1.124607   0.444600    -4.003550     0.867605  167.772564    4.096481    4.269861  0.332280   -0.737921
  -10   -7  -21  0  1.104852   0.452549    -1.635670     1.610724  135.440266    2.295615    2.972411  0.522836   -1.830657
  -10   -7  -20  0  1.095526   0.456402    -5.486053     0.688488  172.846903    5.529086    5.738561  0.410107   -0.722353
  -10   -7  -19  0  1.086580   0.460159     0.398959    -2.326588  279.730336    2.360547    2.446945  0.588346   -0.207677
  -10   -7  -18  0  1.078025   0.463811     1.148188     2.720901   67.120840    2.953242    2.700733  0.522915    0.682907
  -10   -7  -17  0  1.069869   0.467347    -2.650147     0.732441  164.550394    2.749500    3.251758  0.392027   -1.811864
  -10   -7  -15  0  1.054792   0.474027     2.214951     1.276608   29.957414    2.556509    2.232408  0.665823    0.688392
  -10   -7  -13  0  1.041421   0.480113     2.687791     1.432190   28.050942    3.045552    3.619500  0.528036   -1.537176
  -10   -7  -12  0  1.035396   0.482907     2.062652    -1.619077  321.869882    2.622202    2.385163  0.668273    0.501629
  -10   -7   -7  0  1.012175   0.493986     1.772961    -0.626193  340.547268    1.880295    2.312804  0.746189   -0.819712
  -10   -7   -6  0  1.008955   0.495562    -2.726474     0.086234  178.188432    2.727837    2.429968  0.702655    0.599512
  -10   -7   -5  0  1.006223   0.496908     2.374952    -2.016788  319.662373    3.115739    3.360005  0.485354   -0.711736
  -10   -7   -4  0  1.003982   0.498017     2.800389     2.161321   37.660720    3.537441    3.853135  0.700073   -0.637733
  -10   -7   -2  0  1.000987   0.499507     3.024990    -0.347357  353.449464    3.044868    3.415231  0.543722   -0.963308
  -10   -7   -1  0  1.000236   0.499882    -1.947885     2.961706  123.332524    3.544850    3.531213  0.454451    0.042436
  -10   -6  -26  0  1.142689   0.437565    -2.698181    -1.424731  207.835571    3.051236    2.725381  0.510774    0.902215
  -10   -6  -25  0  1.131464   0.441905    -1.948091     1.126837  149.953549    2.250516    2.527131  0.634621   -0.616421
  -10   -6  -24  0  1.120574   0.446200    -3.007186    -1.866191  211.822796    3.539186    3.536057  0.408470    0.010834
  -10   -6  -23  0  1.110028   0.450439     2.634951    -0.909873  340.949731    2.787622    2.398642  0.577431    0.952668
  -10   -6  -22  0  1.099836   0.454613     1.319108    -1.766439  306.750946    2.204621    2.428985  0.564333   -0.562256
  -10   -6  -20  0  1.080554   0.462726    -1.433961     2.156852  123.617539    2.590030    2.909884  0.506711   -0.892701
  -10   -6  -19  0  1.071483   0.466643    -2.703364     1.823687  145.996434    3.260983    3.726145  0.348259   -1.888938
  -10   -6  -18  0  1.062807   0.470452     1.151913     3.515394   71.857230    3.699311    3.730095  0.394292   -0.110414
  -10   -6  -17  0  1.054533   0.474143    -1.172453     1.967286  120.793888    2.290166    2.357972  0.606375   -0.158139
  -10   -6  -16  0  1.046673   0.477704     0.679205     2.037498   71.564049    2.147724    2.224728  0.648897   -0.167824
  -10   -6  -15  0  1.039234   0.481124     2.100989     3.996164   62.266790    4.514806    4.699625  0.269839   -0.968626
  -10   -6  -14  0  1.032227   0.484390     1.494814    -0.637068  336.916999    1.624908    2.218277  0.740966   -1.132509
  -10   -6  -13  0  1.025660   0.487491    -0.111749    -2.478056  267.417971    2.480574    2.409735  0.659230    0.151967
  -10   -6  -11  0  1.013881   0.493155    -1.944878    -4.531065  246.769450    4.930832    5.037855  0.373154   -0.405605
  -10   -6  -10  0  1.008684   0.495695    -2.277398    -1.951371  220.591367    2.999064    3.517434  0.624285   -1.174281
  -10   -6   -9  0  1.003959   0.498028     2.320915    -1.182366  333.003911    2.604733    2.585678  0.646762    0.041667
  -10   -6   -8  0  0.999713   0.500144     0.421486    -2.351270  280.162833    2.388749    2.837298  0.583705   -1.086756
  -10   -6   -5  0  0.989902   0.505101    -2.786392     4.002480  124.844332    4.876867    4.829372  0.341076    0.196930
  -10   -6   -4  0  0.987624   0.506266    -2.842034    -0.607039  192.056823    2.906140    3.004114  0.618635   -0.223969
  -10   -6   -2  0  0.984579   0.507831     3.147443    -2.800203  318.341294    4.212782    4.639871  0.411195   -1.468874
  -10   -5  -28  0  1.154221   0.433193    -1.180819    -2.340731  243.230605    2.621708    2.930331  0.497878   -0.876637
  -10   -5  -24  0  1.108205   0.451180     1.800148     0.074759    2.378087    1.801700    2.525556  0.598193   -1.711297
  -10   -5  -23  0  1.097541   0.455564    -1.967976    -1.784708  222.204097    2.656711    2.664826  0.510272   -0.022493
  -10   -5  -16  0  1.033420   0.483831    -2.846578    -1.340884  205.222844    3.146582    2.668856  0.531155    1.271956
  -10   -5  -15  0  1.025885   0.487384     2.214947     2.982464   53.400329    3.714981    3.713089  0.342105    0.007822
  -10   -5  -13  0  1.012132   0.494007     5.112111    -3.156323  328.307961    6.007999    6.157558  0.268249   -0.788481
  -10   -5  -10  0  0.994925   0.502550     4.094561    -0.526038  352.679184    4.128214    4.167962  0.388405   -0.144728
  -10   -5   -9  0  0.990135   0.504982    -4.457540     1.715798  158.947268    4.776361    4.815670  0.336561   -0.165174
  -10   -5   -8  0  0.985829   0.507187    -3.560703    -0.295970  184.751572    3.572982    3.829301  0.479283   -0.756316
  -10   -5   -7  0  0.982014   0.509158    -3.570871     1.006984  164.251571    3.710140    3.920928  0.409203   -0.728487
  -10   -5   -6  0  0.978695   0.510884    -3.153453     1.948872  148.283430    3.707070    3.984073  0.495250   -0.790998
  -10   -5   -5  0  0.975878   0.512359     3.559634     3.868210   47.378881    5.256809    4.795376  0.335960    1.942387
  -10   -5   -4  0  0.973568   0.513575     0.187633     2.921475   86.325203    2.927494    2.981503  0.545441   -0.140035
  -10   -5   -3  0  0.971767   0.514527     0.962843    -2.533311  290.810455    2.710116    2.573797  0.644808    0.298981
  -10   -5   -2  0  0.970478   0.515210     2.149417     2.673639   51.203179    3.430502    3.463608  0.460112   -0.101756
  -10   -4  -27  0  1.132317   0.441572     0.693550    -2.389013  286.188444    2.487649    2.573797  0.542622   -0.224524
  -10   -4  -25  0  1.109094   0.450818    -0.632780    -5.862848  263.839889    5.896897    6.108361  0.260496   -1.148023
  -10   -4  -24  0  1.097982   0.455381    -2.330382    -2.150560  222.701935    3.171055    2.992431  0.452966    0.557687
  -10   -4  -22  0  1.076809   0.464335     1.151567     1.353618   49.611107    1.777186    2.354086  0.586328   -1.391474
  -10   -4  -20  0  1.057107   0.472989     3.210115    -2.007676  327.977239    3.786239    3.532791  0.397960    0.900665
  -10   -4  -19  0  1.047833   0.477175     4.007104     0.334012    4.764866    4.021000    4.219030  0.306904   -0.912522
  -10   -4  -18  0  1.038959   0.481251    -1.525953    -3.305226  245.218234    3.640474    3.514717  0.423937    0.419515
  -10   -4  -15  0  1.014833   0.492692    -2.691435    -0.637006  193.315677    2.765791    2.777320  0.467221   -0.034899
  -10   -4  -14  0  1.007656   0.496201     4.300812     2.021413   25.173867    4.752167    4.657766  0.422153    0.316242
  -10   -4  -13  0  1.000928   0.499536    -3.372326     2.587833  142.498322    4.250819    4.116938  0.398113    0.475585
  -10   -4  -12  0  0.994658   0.502685    -4.706173     0.551073  173.321323    4.738327    4.441307  0.365536    1.149134
  -10   -4  -11  0  0.988854   0.505636    -1.909123     0.872085  155.449150    2.098877    3.135087  0.521190   -2.811686
  -10   -4  -10  0  0.983525   0.508375    -3.162212    -0.417404  187.519438    3.189641    3.718231  0.433784   -1.723299
  -10   -4   -7  0  0.970462   0.515219     2.632522     4.289042   58.459287    5.032500    5.111120  0.330829   -0.336081
  -10   -4   -6  0  0.967103   0.517008     3.594213     2.643753   36.336644    4.461815    4.507584  0.356000   -0.181818
  -10   -4   -5  0  0.964253   0.518536     1.091951    -3.632861  286.729517    3.793420    3.670608  0.660889    0.262801
  -10   -4   -4  0  0.961914   0.519797    -3.509426     2.909584  140.338651    4.558701    4.822361  0.329811   -1.130561
  -10   -4   -2  0  0.958787   0.521492     0.910206     4.616973   78.847524    4.705838    4.696829  0.337831    0.037715
  -10   -4   -1  0  0.958004   0.521919    -2.298163    -1.568291  214.310051    2.782281    2.652249  0.623896    0.294749
  -10   -3  -30  0  1.161975   0.430302    -2.999358     0.402131  172.363750    3.026196    3.334556  0.518216   -0.841517
  -10   -3  -29  0  1.149198   0.435086     5.105672    -0.577967  353.541558    5.138281    5.116646  0.323887    0.094464
  -10   -3  -28  0  1.136718   0.439863     2.788298     1.372580   26.209392    3.107826    3.530424  0.503418   -1.187172
  -10   -3  -27  0  1.124544   0.444625     5.090471     1.660515   18.066360    5.354457    5.002491  0.296545    1.678516
  -10   -3  -23  0  1.079119   0.463341    -2.726622     4.219692  122.869174    5.023970    4.665878  0.300124    1.687366
  -10   -3  -18  0  1.030482   0.485210    -1.931363    -2.475244  232.036090    3.139586    3.044651  0.429889    0.312307
  -10   -3  -17  0  1.021947   0.489262    -2.480811    -5.075494  243.951439    5.649342    5.834454  0.237589   -1.101855
  -10   -3  -16  0  1.013833   0.493178    -3.219633     2.998457  137.037135    4.399634    4.625952  0.292767   -1.093228
  -10   -3  -15  0  1.006152   0.496943     1.094263    -2.539167  293.313799    2.764919    2.842344  0.451129   -0.242714
  -10   -3  -12  0  0.985800   0.507202     2.827726    -1.795666  327.583597    3.349694    3.658877  0.444163   -0.984437
  -10   -3  -11  0  0.979944   0.510233    -2.974623     2.036463  145.603979    3.604936    3.841651  0.481612   -0.695095
  -10   -3  -10  0  0.974566   0.513049    -5.305851    -0.047289  180.510645    5.306061    5.464475  0.297148   -0.753934
  -10   -3   -7  0  0.961381   0.520085     3.567909     1.797269   26.735845    3.995016    3.784654  0.461348    0.644843
  -10   -3   -5  0  0.955113   0.523498     3.256917    -1.499217  335.282536    3.585409    4.141712  0.381002   -2.064898
  -10   -3   -3  0  0.950911   0.525811     2.276462    -0.504559  347.502898    2.331708    2.881566  0.560320   -1.387810
  -10   -3   -2  0  0.949595   0.526540     1.984183     3.512766   60.540101    4.034415    3.910254  0.404349    0.434257
  -10   -2  -29  0  1.143733   0.437165    -4.403749     3.641808  140.409967    5.714523    5.866839  0.282196   -0.763330
  -10   -2  -25  0  1.095452   0.456432     3.026569    -0.268230  354.935390    3.038432    2.383827  0.642940    1.439872
  -10   -2  -24  0  1.084201   0.461169     2.847108    -3.202403  311.638812    4.285021    4.356793  0.330325   -0.307274
  -10   -2  -23  0  1.073297   0.465854     1.693706     2.706218   57.959314    3.192531    3.380084  0.396499   -0.668957
  -10   -2  -22  0  1.062753   0.470476    -2.159947    -0.123228  183.265262    2.163459    2.177346  0.647462   -0.030331
  -10   -2  -21  0  1.052579   0.475024     3.104163     0.398846    7.321673    3.129682    2.740820  0.491430    1.119049
  -10   -2  -18  0  1.024384   0.488098    -2.753004     0.444390  170.830405    2.788640    2.697931  0.494171    0.259591
  -10   -2  -17  0  1.015798   0.492224     2.014165     3.892607   62.641441    4.382836    4.490242  0.417941   -0.363438
  -10   -2  -16  0  1.007635   0.496212     5.965180     0.296607    2.846577    5.972550    5.894186  0.236388    0.468815
  -10   -2  -15  0  0.999906   0.500047     0.694355    -2.751193  284.164693    2.837463    2.863691  0.488911   -0.075868
  -10   -2  -14  0  0.992621   0.503717    -0.772759    -5.305539  261.713068    5.361520    5.271906  0.383036    0.330867
  -10   -2  -13  0  0.985791   0.507207     0.240644    -7.447711  271.850644    7.451598    7.591206  0.221869   -0.889874
  -10   -2  -11  0  0.973529   0.513595    -0.634745    -3.225123  258.865779    3.286992    3.421519  0.472566   -0.402590
  -10   -2  -10  0  0.968116   0.516467    -2.159059     1.651678  142.584048    2.718377    2.360334  0.729044    0.694540
  -10   -2   -9  0  0.963192   0.519107    -6.267389     1.509789  166.455737    6.446676    6.701087  0.245540   -1.465310
  -10   -2   -8  0  0.958765   0.521504     3.731184     3.896159   46.239080    5.394607    5.662097  0.339359   -1.114712
  -10   -2   -7  0  0.954842   0.523647    -3.161600     1.185434  159.446589    3.376532    3.556710  0.454175   -0.561038
  -10   -2   -6  0  0.951428   0.525526     0.165203     5.149167   88.162384    5.151817    5.427050  0.330432   -1.177971
  -10   -2   -5  0  0.948531   0.527131     2.269448     2.779074   50.764232    3.587987    2.999075  0.643451    1.294344
  -10   -2   -4  0  0.946153   0.528456     3.514301    -1.259709  340.279672    3.733253    3.927521  0.404132   -0.679819
  -10   -2   -3  0  0.944300   0.529493     1.389571     3.616180   68.979993    3.873973    3.922044  0.400871   -0.169589
  -10   -2   -2  0  0.942974   0.530237    -5.751765    -0.291104  182.897336    5.759127    5.900531  0.311488   -0.642002
  -10   -2   -1  0  0.942177   0.530686     3.118123    -1.713216  331.213926    3.557781    3.524217  0.451578    0.105111
  -10   -1  -27  0  1.115594   0.448192     2.010982     3.215655   57.979267    3.792688    4.237294  0.323597   -1.943056
  -10   -1  -25  0  1.092015   0.457869    -1.090196     2.554914  113.108218    2.777790    2.606378  0.532152    0.455533
  -10   -1  -24  0  1.080728   0.462651     4.851834     1.038082   12.076728    4.961643    4.892182  0.311482    0.315372
  -10   -1  -22  0  1.059210   0.472050     5.442512    -1.827738  341.436597    5.741216    5.545317  0.262443    1.055633
  -10   -1  -21  0  1.049001   0.476644     4.180822     3.403482   39.148006    5.391008    5.448718  0.247488   -0.329769
  -10   -1  -20  0  1.039174   0.481151    -4.821003     0.545571  173.543570    4.851775    4.733047  0.309493    0.542521
  -10   -1  -19  0  1.029739   0.485560     3.271048    -2.975730  317.706655    4.422073    4.513056  0.290246   -0.443310
  -10   -1  -18  0  1.020708   0.489856     2.412596     3.294395   53.783432    4.083339    4.056353  0.318895    0.119679
  -10   -1  -17  0  1.012090   0.494027     2.558967    -1.815147  324.650851    3.137367    2.749375  0.512951    1.069701
  -10   -1  -16  0  1.003897   0.498059    -1.768241    -1.579008  221.764302    2.370642    2.414851  0.678074   -0.092204
  -10   -1  -15  0  0.996139   0.501938    -0.766820    -3.054074  255.905480    3.148870    3.342068  0.455139   -0.600307
  -10   -1  -14  0  0.988827   0.505650    -4.741908     1.183679  165.984202    4.887411    4.643558  0.449506    0.767199
  -10   -1  -13  0  0.981970   0.509181     1.627496     3.630372   65.853303    3.978485    3.412666  0.482530    1.658319
  -10   -1  -12  0  0.975578   0.512517    -1.168140     1.888657  121.736903    2.220715    2.559995  0.661929   -0.724873
  -10   -1  -11  0  0.969660   0.515645    -1.100755    -4.954585  257.474096    5.075389    5.730370  0.393978   -2.351102
  -10   -1   -9  0  0.959281   0.521224    -8.311062    -1.673152  191.382430    8.477806    8.192146  0.239057    1.689909
  -10   -1   -8  0  0.954836   0.523650    -2.397897    -2.037949  220.360874    3.146927    3.206766  0.509829   -0.165989
  -10   -1   -7  0  0.950896   0.525820    -1.456954     4.694676  107.241298    4.915557    5.173126  0.312226   -1.166645
  -10   -1   -6  0  0.947469   0.527722    -4.223549    -3.721019  221.380608    5.628885    5.608200  0.287991    0.101577
  -10   -1   -5  0  0.944559   0.529348     2.010280     0.040912    1.165898    2.010697    2.529808  0.668625   -1.097974
  -10   -1   -4  0  0.942172   0.530689     2.490509    -1.954618  321.874234    3.165939    3.066926  0.610290    0.229440
  -10   -1   -2  0  0.938979   0.532493     8.416214    -4.763856  330.488703    9.670935    9.510772  0.181875    1.245383
   -9  -15  -11  0  1.155399   0.432751     1.227759    -2.429749  296.807607    2.722328    2.804845  0.517207   -0.225628
   -9  -15  -10  0  1.150841   0.434465    -2.262059     1.912425  139.787627    2.962141    3.085301  0.582620   -0.298951
   -9  -15   -7  0  1.139697   0.438713     2.321395    -2.608489  311.667115    3.491861    4.096097  0.375690   -2.274533
   -9  -15   -6  0  1.136839   0.439816    -1.115655    -1.615345  235.368706    1.963167    2.510062  0.636053   -1.215979
   -9  -15   -5  0  1.134415   0.440756    -2.939545    -1.653914  209.363967    3.372886    3.561072  0.503873   -0.528179
   -9  -14  -17  0  1.160325   0.430914    -2.192703    -0.702400  197.762097    2.302458    2.283881  0.599346    0.043835
   -9  -14  -15  0  1.146439   0.436133    -2.767325     1.190042  156.730682    3.012356    3.213091  0.365828   -0.775998
   -9  -14  -14  0  1.140091   0.438561     1.763617     1.890123   46.983001    2.585133    2.657796  0.475988   -0.215892
   -9  -14  -12  0  1.128619   0.443019     0.680416    -4.030355  279.582478    4.087386    4.168344  0.341579   -0.335185
   -9  -14  -11  0  1.123508   0.445035     5.955563     2.403973   21.981548    6.422446    6.264394  0.289226    0.772815
   -9  -14  -10  0  1.118820   0.446899    -1.025717     2.984316  108.967977    3.155668    2.599190  0.565964    1.390511
   -9  -14   -9  0  1.114562   0.448607     2.756059    -5.394782  297.061349    6.058014    6.572981  0.349665   -2.082772
   -9  -14   -7  0  1.107354   0.451527    -4.483382    -0.735326  189.314236    4.543283    4.784406  0.323659   -1.053578
   -9  -14   -6  0  1.104412   0.452730    -1.175841     3.797394  107.204840    3.975274    4.445070  0.344002   -1.931362
   -9  -14   -4  0  1.099871   0.454599     2.314873    -0.609200  345.255910    2.393692    2.843465  0.615489   -1.033446
   -9  -14   -2  0  1.097137   0.455732    -0.248709    -2.756077  264.843575    2.767276    2.761077  0.763577    0.011481
   -9  -13  -16  0  1.123465   0.445052    -3.205452    -0.388102  186.903518    3.228862    3.815868  0.326306   -2.544094
   -9  -13  -15  0  1.116538   0.447813     3.212239     1.191927   20.357766    3.426247    3.412316  0.368779    0.053424
   -9  -13  -14  0  1.110019   0.450443    -3.015823     3.956854  127.313808    4.975126    4.808970  0.265158    0.886192
   -9  -13  -12  0  1.098233   0.455277     3.972916     2.896918   36.098284    4.916930    4.521515  0.347988    1.606955
   -9  -13  -10  0  1.088161   0.459491     0.347275    -4.989397  273.981516    5.001468    5.070146  0.282009   -0.344409
   -9  -13   -9  0  1.083782   0.461347     1.994497    -1.540816  322.312711    2.520344    2.532638  0.595119   -0.029215
   -9  -13   -8  0  1.079850   0.463027    -0.781546     3.303133  103.311794    3.394334    3.628946  0.421397   -0.787361
   -9  -13   -7  0  1.076368   0.464525     0.130151     1.649171   85.487630    1.654298    2.168553  0.765207   -0.950416
   -9  -13   -6  0  1.073341   0.465835     8.013858     0.675383    4.817324    8.042267    8.444616  0.301655   -1.886280
   -9  -13   -5  0  1.070773   0.466952     3.862112    -2.197344  330.362337    4.443448    4.531804  0.393559   -0.317498
   -9  -13   -4  0  1.068668   0.467872     2.071448    -3.567309  300.142674    4.125117    4.409646  0.391162   -1.028692
   -9  -13   -3  0  1.067027   0.468592    -3.824374    -0.043089  180.645520    3.824617    4.313269  0.351550   -1.965746
   -9  -13   -1  0  1.065149   0.469418    -2.163195    -0.533901  193.864159    2.228107    2.475250  0.641710   -0.544658
   -9  -12  -22  0  1.146140   0.436247    -2.958852     0.606407  168.417800    3.020354    3.176961  0.436352   -0.507562
   -9  -12  -21  0  1.136712   0.439865    -1.652752    -0.422248  194.331465    1.705838    2.228304  0.603459   -1.224404
   -9  -12  -16  0  1.095226   0.456527    -1.548535     2.459764  122.192309    2.906613    2.840103  0.423281    0.222216
   -9  -12  -15  0  1.088120   0.459508    -2.563286     2.979244  130.708086    3.930182    3.947336  0.620953   -0.039067
   -9  -12  -13  0  1.075163   0.465046     3.381679     1.538240   24.459583    3.715095    3.317322  0.377856    1.488759
   -9  -12  -12  0  1.069329   0.467583     1.842078     2.853269   57.153606    3.396233    3.629933  0.498093   -0.663534
   -9  -12  -11  0  1.063932   0.469955     3.597194    -2.140472  329.245688    4.185861    4.246116  0.460890   -0.184888
   -9  -12  -10  0  1.058981   0.472152     1.392847    -1.383720  315.188340    1.963341    2.478946  0.584407   -1.247720
   -9  -12   -8  0  1.050439   0.475991    -0.941801     3.285344  105.995873    3.417671    2.931146  0.673967    1.020895
   -9  -12   -7  0  1.046860   0.477619    -1.577812    -2.425360  236.954074    2.893417    2.754582  0.563997    0.348126
   -9  -12   -5  0  1.041107   0.480258    -3.189122    -1.905688  210.860800    3.715124    4.490154  0.338894   -3.234220
   -9  -12   -2  0  1.036046   0.482604    -3.600902    -1.802844  206.595501    4.027002    4.753440  0.480455   -2.138261
   -9  -11  -24  0  1.141071   0.438185    -2.239974    -2.639809  229.684178    3.462091    3.367815  0.483357    0.275836
   -9  -11  -23  0  1.130716   0.442198     2.451978    -1.225044  333.452618    2.740972    3.273475  0.477410   -1.577414
   -9  -11  -22  0  1.120712   0.446145    -0.706795     2.187631  107.904969    2.298976    2.826334  0.508355   -1.467081
   -9  -11  -20  0  1.101795   0.453805    -2.111136     1.762359  140.145134    2.750055    3.104978  0.462162   -1.086061
   -9  -11  -19  0  1.092901   0.457498    -0.340315    -2.372480  261.837021    2.396764    2.411387  0.486957   -0.042467
   -9  -11  -18  0  1.084396   0.461086    -3.466788     2.087779  148.942688    4.046905    4.212421  0.285052   -0.821165
   -9  -11  -14  0  1.054443   0.474184     5.070653     1.243631   13.780381    5.220933    5.166581  0.350876    0.219067
   -9  -11  -13  0  1.048015   0.477092    -3.688127     2.054179  150.883465    4.221603    3.846207  0.327304    1.622006
   -9  -11  -12  0  1.042028   0.479833     1.176346    -4.283440  285.356345    4.442032    4.600325  0.271447   -0.824687
   -9  -11  -11  0  1.036490   0.482397    -1.169943    -1.991535  239.567563    2.309757    2.593978  0.687202   -0.584906
   -9  -11  -10  0  1.031407   0.484775    -1.797178    -2.725583  236.600185    3.264759    3.275420  0.468863   -0.032157
   -9  -11   -9  0  1.026787   0.486956    -0.776539    -3.473579  257.398391    3.559321    3.343140  0.525616    0.581653
   -9  -11   -8  0  1.022635   0.488933    -1.408790    -1.574129  228.172582    2.112480    3.275784  0.679881   -2.419777
   -9  -11   -5  0  1.013046   0.493561     1.141449     2.925681   68.686852    3.140464    3.424659  0.440147   -0.913132
   -9  -11   -4  0  1.010820   0.494648     1.529778    -2.027186  307.039343    2.539626    2.981637  0.570436   -1.095824
   -9  -11   -2  0  1.007845   0.496108     2.805971     2.721579   44.125309    3.909024    4.210152  0.353312   -1.205337
   -9  -11   -1  0  1.007100   0.496475     1.124297     3.511145   72.244516    3.686758    4.238797  0.350635   -2.226537
   -9  -10  -26  0  1.139941   0.438619    -1.893134    -3.463357  241.338183    3.946999    3.952274  0.338714   -0.022025
   -9  -10  -25  0  1.128689   0.442992     2.651191     1.722782   33.016387    3.161770    3.516868  0.488860   -1.027257
   -9  -10  -24  0  1.117772   0.447318    -3.684730    -1.072913  196.234413    3.837757    3.436378  0.385516    1.472403
   -9  -10  -23  0  1.107199   0.451590     0.767061    -2.213546  289.112748    2.342684    2.525083  0.536307   -0.480975
   -9  -10  -22  0  1.096981   0.455796    -0.296612     2.449741   96.903711    2.467632    2.283706  0.649519    0.400466
   -9  -10  -21  0  1.087127   0.459928    -3.205992    -3.558708  227.984743    4.789863    4.964871  0.248160   -0.997337
   -9  -10  -17  0  1.051555   0.475486     3.880839    -2.048449  332.173259    4.388286    4.775079  0.339201   -1.612638
   -9  -10  -16  0  1.043672   0.479078     3.207776     0.777903   13.631387    3.300752    3.080266  0.412853    0.755268
   -9  -10  -15  0  1.036212   0.482527    -0.998135    -4.714102  258.045112    4.818613    4.903236  0.296459   -0.403679
   -9  -10  -14  0  1.029185   0.485821     1.205596     1.612578   53.217476    2.013422    2.170204  0.603227   -0.367561
   -9  -10  -13  0  1.022598   0.488951     2.447516     1.807432   36.444980    3.042555    2.959527  0.396965    0.295795
   -9  -10  -11  0  1.010783   0.494666     0.996861     1.264899   51.758522    1.610498    2.493036  0.576668   -2.164326
   -9  -10   -9  0  1.000831   0.499585    -2.404385     2.505098  133.824804    3.472259    3.641757  0.502294   -0.477222
   -9  -10   -7  0  0.992797   0.503628    -4.851030     1.314858  164.834517    5.026066    5.112366  0.338018   -0.361064
   -9  -10   -6  0  0.989515   0.505298    -0.980745    -1.825637  241.755003    2.072393    2.277947  0.736624   -0.394635
   -9  -10   -5  0  0.986729   0.506725    -1.438366     5.890238  103.722772    6.063316    6.434229  0.266190   -1.970584
   -9  -10   -4  0  0.984444   0.507901    -4.348341    -2.979624  214.420208    5.271264    5.162342  0.294362    0.523299
   -9  -10   -3  0  0.982663   0.508822     5.136528     0.509290    5.662406    5.161715    5.561015  0.314637   -1.794754
   -9  -10   -1  0  0.980623   0.509880    -0.418232    -2.398272  260.107719    2.434466    2.798594  0.656485   -0.784412
   -9   -9  -28  0  1.142762   0.437537     2.625565    -2.578754  315.515341    3.680158    4.123797  0.364833   -1.719692
   -9   -9  -27  0  1.130653   0.442222     1.730039    -0.231938  352.364157    1.745517    2.836737  0.570628   -2.704422
   -9   -9  -26  0  1.118861   0.446883    -0.695710    -3.995539  260.122592    4.055656    3.805108  0.396601    0.893412
   -9   -9  -25  0  1.107395   0.451510    -3.079605    -1.769623  209.882824    3.551836    3.386790  0.392564    0.594576
   -9   -9  -22  0  1.075059   0.465091    -3.462243    -0.528851  188.684692    3.502400    3.216062  0.389702    1.039108
   -9   -9  -19  0  1.046035   0.477996    -1.900455     6.544554  106.192622    6.814904    6.993099  0.267244   -0.942980
   -9   -9  -17  0  1.028665   0.486067    -0.431726     3.495192   97.041504    3.521755    3.889534  0.306848   -1.695033
   -9   -9  -16  0  1.020605   0.489905    -1.612988     6.277463  104.410356    6.481379    6.241350  0.228535    1.485341
   -9   -9  -15  0  1.012976   0.493595    -1.730294    -1.786742  225.919524    2.487240    2.751980  0.433685   -0.863295
   -9   -9  -14  0  1.005786   0.497124     2.452703    -0.247637  354.234679    2.465172    2.768995  0.427037   -1.006167
   -9   -9  -13  0  0.999045   0.500478     1.745176    -3.821176  294.546734    4.200836    4.670738  0.301438   -2.204572
   -9   -9  -12  0  0.992763   0.503645     3.025219    -1.449779  334.394815    3.354670    3.702568  0.377924   -1.301857
   -9   -9  -10  0  0.981609   0.509368    -2.205373     1.683711  142.639757    2.774627    3.159245  0.491375   -1.106961
   -9   -9   -9  0  0.976753   0.511900    -1.082387    -3.865354  254.356541    4.014041    4.247240  0.354682   -0.929831
   -9   -9   -7  0  0.968520   0.516252     3.297336     2.415392   36.223830    4.087364    4.640900  0.321555   -2.434475
   -9   -9   -5  0  0.962298   0.519589    -2.838601     1.966431  145.287858    3.453188    3.830756  0.450311   -1.185763
   -9   -9   -4  0  0.959955   0.520858     2.479831     2.162359   41.087722    3.290191    3.453825  0.433381   -0.533974
   -9   -9   -2  0  0.956821   0.522564    -3.822803    -3.827217  225.033058    5.409382    5.500849  0.273862   -0.472333
   -9   -9   -1  0  0.956036   0.522993     1.372935    -3.178855  293.359331    3.462669    3.742560  0.395961   -0.999659
   -9   -8  -30  0  1.149504   0.434970    -0.175059     4.040826   92.480655    4.044616    4.253983  0.418426   -0.707627
   -9   -8  -29  0  1.136587   0.439914    -1.888957    -1.174269  211.867126    2.224201    2.234013  0.727274   -0.019080
   -9   -8  -27  0  1.111653   0.449781    -2.970374    -2.172783  216.184898    3.680232    3.683706  0.458118   -0.010726
   -9   -8  -25  0  1.087989   0.459564    -0.897378    -3.232045  254.482674    3.354311    3.839267  0.469726   -1.460067
   -9   -8  -24  0  1.076659   0.464400    -0.167344     3.129398   93.060966    3.133869    2.995223  0.579402    0.338409
   -9   -8  -22  0  1.055058   0.473908     2.263215    -1.310610  329.925207    2.615309    2.486641  0.546374    0.333039
   -9   -8  -21  0  1.044809   0.478556    -3.826253     1.413062  159.730466    4.078842    3.556262  0.349806    2.112714
   -9   -8  -20  0  1.034942   0.483119    -3.464683     1.605389  155.138961    3.818547    3.799036  0.323113    0.085397
   -9   -8  -18  0  1.016399   0.491933    -3.155186     1.570488  153.538262    3.524433    3.349207  0.383448    0.646261
   -9   -8  -16  0  0.999516   0.500242     0.481937     1.782440   74.870107    1.846444    1.956857  0.652198   -0.239416
   -9   -8  -15  0  0.991724   0.504173     1.751203     1.730529   44.659789    2.462000    2.428002  0.501481    0.095877
   -9   -8  -13  0  0.977490   0.511514     1.447733    -3.393651  293.103123    3.689552    3.634207  0.389289    0.201060
   -9   -8  -12  0  0.971069   0.514897     1.972313    -8.444485  283.146460    8.671756    8.756922  0.214380   -0.561820
   -9   -8  -11  0  0.965123   0.518069     6.715146     1.334465   11.239649    6.846458    7.171546  0.378749   -1.213852
   -9   -8   -9  0  0.954695   0.523727     0.503318     2.724794   79.534409    2.770890    2.780758  0.555918   -0.025104
   -9   -8   -8  0  0.950228   0.526189    -1.936963    -5.079244  249.125710    5.436041    5.342707  0.323990    0.407404
   -9   -8   -7  0  0.946270   0.528391    -7.875682     3.279475  157.392902    8.531197    8.935872  0.206555   -2.770677
   -9   -8   -6  0  0.942825   0.530321     1.842654     2.682329   55.512479    3.254269    2.770432  0.580921    1.177869
   -9   -8   -5  0  0.939901   0.531971    -2.748090    -3.523522  232.048370    4.468467    4.447398  0.379669    0.078481
   -9   -8   -4  0  0.937502   0.533332     3.011398     3.534593   49.569717    4.643476    4.624747  0.323889    0.081776
   -9   -8   -3  0  0.935631   0.534399     2.516151     0.991411   21.505383    2.704425    2.456524  0.731488    0.479275
   -9   -8   -2  0  0.934293   0.535164     5.447385     0.368407    3.869030    5.459828    5.733634  0.300810   -1.287255
   -9   -7  -32  0  1.160100   0.430997    -2.139907    -1.925735  221.984538    2.878829    3.081558  0.469368   -0.610824
   -9   -7  -31  0  1.146429   0.436137     2.100899    -2.091381  315.130092    2.964397    3.302891  0.470591   -1.017238
   -9   -7  -30  0  1.133035   0.441293     1.079384     1.165588   47.198994    1.588605    2.643530  0.600383   -2.484894
   -9   -7  -29  0  1.119928   0.446457     3.081106     0.637703   11.693515    3.146408    2.410396  0.709851    1.466332
   -9   -7  -28  0  1.107117   0.451623     1.308727     1.576941   50.310216    2.049271    2.720265  0.552470   -1.717611
   -9   -7  -27  0  1.094614   0.456782    -3.518835    -1.056910  196.718060    3.674134    3.731056  0.363299   -0.221580
   -9   -7  -25  0  1.070574   0.467039     3.791341    -1.407414  339.634168    4.044141    4.000823  0.364036    0.168285
   -9   -7  -24  0  1.059058   0.472118    -2.577720    -4.758209  241.553746    5.411579    5.467315  0.231425   -0.340595
   -9   -7  -23  0  1.047893   0.477148    -2.760723     2.111537  142.589455    3.475655    3.296498  0.420057    0.603172
   -9   -7  -21  0  1.026662   0.487015     1.808002     1.960925   47.323472    2.667227    2.551585  0.665684    0.245675
   -9   -7  -20  0  1.016619   0.491827     0.592697     1.273830   65.048038    1.404967    2.227410  0.657157   -1.769912
   -9   -7  -19  0  1.006972   0.496538     0.168460    -3.854050  272.502793    3.857730    3.989464  0.338207   -0.550848
   -9   -7  -17  0  0.988917   0.505604    -1.827079    -1.935303  226.647643    2.661506    2.785192  0.435824   -0.401350
   -9   -7  -15  0  0.972586   0.514093     1.088934     3.903552   74.413036    4.052591    4.286701  0.293655   -1.127450
   -9   -7  -14  0  0.965096   0.518083     2.090798     3.590995   59.790594    4.155320    4.292640  0.271223   -0.716017
   -9   -7  -13  0  0.958069   0.521883    -4.303748     1.291265  163.299038    4.493286    4.485808  0.313179    0.033768
   -9   -7  -12  0  0.951516   0.525477    -0.353753    -4.435981  265.440525    4.450064    4.609660  0.302425   -0.746312
   -9   -7  -11  0  0.945448   0.528850    -1.804662    -3.662704  243.769934    4.083162    4.154858  0.559664   -0.181169
   -9   -7  -10  0  0.939873   0.531987    -1.839870    -2.062908  228.270815    2.764184    2.801295  0.553282   -0.094858
   -9   -7   -8  0  0.930238   0.537497    -1.776272     4.727743  110.591823    5.050415    5.236906  0.291229   -0.905601
   -9   -7   -7  0  0.926194   0.539844    -3.556961    -1.064297  196.657992    3.712775    4.152174  0.415022   -1.497280
   -9   -7   -6  0  0.922674   0.541903     1.268465     9.579005   82.456700    9.662626    9.494855  0.171670    1.382098
   -9   -7   -5  0  0.919686   0.543664     4.646156     1.489015   17.769783    4.878927    4.568197  0.328501    1.337709
   -9   -7   -4  0  0.917234   0.545117    -0.159335    -4.130173  267.790722    4.133246    3.836674  0.473127    0.886475
   -9   -7   -3  0  0.915322   0.546256    -1.783648     7.070194  104.158970    7.291711    7.371895  0.343643   -0.329987
   -9   -7   -2  0  0.913954   0.547074    -1.135642    -5.152550  257.570509    5.276216    5.265862  0.347076    0.042190
   -9   -7   -1  0  0.913132   0.547566     3.861858     5.194271   53.369783    6.472589    6.744016  0.362391   -1.059231
   -9   -6  -33  0  1.160080   0.431005     2.967997     0.268536    5.169893    2.980121    2.853386  0.541824    0.330788
   -9   -6  -32  0  1.145972   0.436311     0.328196     3.634633   84.840371    3.649421    3.632564  0.396695    0.060095
   -9   -6  -31  0  1.132131   0.441645    -2.757949    -1.486544  208.324828    3.133065    2.833367  0.627020    0.675954
   -9   -6  -30  0  1.118565   0.447001     3.198266    -0.916131  344.015837    3.326891    3.319601  0.491569    0.020973
   -9   -6  -29  0  1.105287   0.452371    -0.698318    -1.749837  248.244250    1.884032    2.334559  0.736599   -0.864977
   -9   -6  -28  0  1.092305   0.457748     3.257185     2.196550   33.994565    3.928624    3.726465  0.430436    0.664201
   -9   -6  -27  0  1.079630   0.463122     5.628496    -3.297751  329.633844    6.523429    6.489791  0.227924    0.208713
   -9   -6  -26  0  1.067274   0.468483    -2.519843    -3.707941  235.800748    4.483128    4.509615  0.298200   -0.125615
   -9   -6  -25  0  1.055248   0.473822     2.074174     1.468994   35.307313    2.541681    1.994133  0.698526    1.108546
   -9   -6  -24  0  1.043563   0.479128    -5.814780    -1.989781  198.890626    6.145803    6.465580  0.200091   -2.260131
   -9   -6  -23  0  1.032230   0.484388    -3.755553     0.699407  169.450500    3.820124    3.729668  0.335802    0.380950
   -9   -6  -21  0  1.010670   0.494721     4.578342    -0.168719  357.889520    4.581450    4.769991  0.304880   -0.874568
   -9   -6  -20  0  1.000467   0.499767     3.112533    -0.247704  355.449841    3.122374    3.350039  0.366557   -0.878355
   -9   -6  -19  0  0.990663   0.504712     2.108218    -1.477968  324.967588    2.574679    2.495430  0.505147    0.221867
   -9   -6  -18  0  0.981272   0.509543     2.603984    -2.228306  319.445420    3.427255    3.416047  0.381743    0.041522
   -9   -6  -17  0  0.972305   0.514242    -5.584136     0.988273  169.963791    5.670913    5.484978  0.220720    1.191333
   -9   -6  -15  0  0.955691   0.523182    -2.531862     0.334371  172.476765    2.553846    2.221863  0.570404    0.823091
   -9   -6  -14  0  0.948066   0.527389    -6.772827    -0.739076  186.227686    6.813033    7.018610  0.253068   -1.148821
   -9   -6  -13  0  0.940912   0.531399     2.718086     0.250692    5.269542    2.729623    2.720850  0.531861    0.023326
   -9   -6  -12  0  0.934240   0.535195    -5.416281     5.217907  136.068697    7.520815    7.270933  0.239786    1.473754
   -9   -6  -11  0  0.928058   0.538759    -3.479845    -0.962324  195.458375    3.610456    3.266049  0.463841    1.050068
   -9   -6  -10  0  0.922378   0.542077     0.452186    -3.286548  277.833963    3.317510    3.509163  0.429058   -0.631705
   -9   -6   -9  0  0.917208   0.545132    -4.754174     3.206509  146.001832    5.734446    5.736410  0.266390   -0.010428
   -9   -6   -8  0  0.912558   0.547910     7.495763     7.371131   44.519690   10.512851   10.547963  0.160436   -0.309501
   -9   -6   -6  0  0.904847   0.552579     7.875121    -1.780471  347.260295    8.073884    8.071385  0.234590    0.015069
   -9   -6   -3  0  0.897349   0.557197    -2.390413     0.983210  157.641958    2.584719    2.742852  0.566099   -0.395043
   -9   -6   -2  0  0.895953   0.558065    -0.942527    -2.687091  250.671114    2.847598    3.334437  0.445652   -1.544914
   -9   -6   -1  0  0.895115   0.558588     7.648525     2.609085   18.835668    8.081291    8.077153  0.192303    0.030432
   -9   -5  -34  0  1.162649   0.430053    -0.668391    -4.240196  261.042051    4.292553    4.116938  0.348293    0.713070
   -9   -5  -33  0  1.148137   0.435488    -1.312003    -2.293078  240.223625    2.641886    2.516714  0.565144    0.313228
   -9   -5  -32  0  1.133880   0.440964    -1.976992    -0.160244  184.633954    1.983475    2.319335  0.711657   -0.667424
   -9   -5  -30  0  1.106174   0.452008    -0.016750     4.251288   90.225743    4.251321    4.430360  0.362718   -0.698060
   -9   -5  -29  0  1.092745   0.457563     0.218849     4.912862   87.449383    4.917734    4.981120  0.543913   -0.164809
   -9   -5  -27  0  1.066787   0.468697     0.828897     1.987850   67.364751    2.153745    2.208386  0.650776   -0.118741
   -9   -5  -26  0  1.054280   0.474257     1.138016    -4.895724  283.086071    5.026250    4.990222  0.253637    0.200886
   -9   -5  -25  0  1.042104   0.479798    -3.326994    -0.443432  187.591823    3.356415    3.569111  0.356932   -0.842733
   -9   -5  -23  0  1.018790   0.490778     0.109331    -4.219916  271.484110    4.221333    3.977773  0.315523    1.091664
   -9   -5  -22  0  1.007675   0.496192    -0.130730     2.802084   92.671176    2.805132    2.448084  0.524727    0.962295
   -9   -5  -21  0  0.996939   0.501535    -1.151475    -3.144941  249.890528    3.349112    3.397938  0.362220   -0.190630
   -9   -5  -20  0  0.986593   0.506794     2.901635     0.846788   16.268898    3.022670    3.446326  0.470970   -1.272140
   -9   -5  -19  0  0.976651   0.511954     0.706089    -2.553825  285.455212    2.649638    2.457820  0.552352    0.491121
   -9   -5  -18  0  0.967124   0.516997    -0.700893    -2.501790  254.349436    2.598116    2.860771  0.483216   -0.768704
   -9   -5  -17  0  0.958024   0.521908    -2.083452     0.582739  164.373742    2.163413    2.736023  0.468455   -1.728644
   -9   -5  -15  0  0.941158   0.531261     4.540016     2.726487   30.986740    5.295798    5.207178  0.229521    0.546036
   -9   -5  -14  0  0.933415   0.535668     0.700782    -3.351289  281.810834    3.423774    3.012714  0.421251    1.380003
   -9   -5  -11  0  0.913085   0.547594    -1.747258    -2.647569  236.577258    3.172150    3.284037  0.458736   -0.344931
   -9   -5  -10  0  0.907311   0.551079    -3.170615     3.055439  136.059799    4.403238    4.482967  0.504259   -0.223604
   -9   -5   -9  0  0.902056   0.554290    -0.808771     2.788785  106.172611    2.903693    3.075480  0.499455   -0.486420
   -9   -5   -8  0  0.897327   0.557211    -2.560604     6.859744  110.469587    7.322074    7.145969  0.255714    0.973944
   -9   -5   -7  0  0.893134   0.559827     2.837005     0.769895   15.183035    2.939615    3.017203  0.624229   -0.175778
   -9   -5   -6  0  0.889484   0.562124     0.471199     1.611397   73.700221    1.678877    2.431933  0.635279   -1.676400
   -9   -5   -4  0  0.883839   0.565714     2.087573    -0.811331  338.761477    2.239692    2.445481  0.629845   -0.462065
   -9   -5   -2  0  0.880435   0.567901    -0.955080    -4.873563  258.912176    4.966265    4.871472  0.299929    0.446968
   -9   -4  -33  0  1.138272   0.439262    -5.336368     3.208358  148.984660    6.226587    6.157558  0.297447    0.328199
   -9   -4  -32  0  1.123890   0.444883    -1.602190     2.323343  124.590367    2.822222    3.127587  0.503062   -0.858447
   -9   -4  -31  0  1.109774   0.450542     0.898205     4.027598   77.428044    4.126539    3.971264  0.410489    0.534952
   -9   -4  -30  0  1.095932   0.456233    -4.730530     0.416874  174.963871    4.748863    4.864521  0.330455   -0.494969
   -9   -4  -27  0  1.056162   0.473412     3.623716    -0.741744  348.431829    3.698852    3.779602  0.360849   -0.316472
   -9   -4  -25  0  1.031226   0.484860     5.033910     0.763637    8.625924    5.091502    4.947845  0.262862    0.772880
   -9   -4  -22  0  0.996421   0.501796    -0.017146     4.804791   90.204465    4.804822    5.011871  0.259492   -1.128404
   -9   -4  -21  0  0.985562   0.507325    -6.094373    -2.426745  201.712169    6.559762    6.562921  0.258877   -0.017254
   -9   -4  -20  0  0.975096   0.512770     1.866625    -6.294728  286.517081    6.565660    6.337612  0.213592    1.509926
   -9   -4  -19  0  0.965035   0.518116    -3.501637     0.721549  168.356576    3.575205    3.512791  0.381812    0.231180
   -9   -4  -18  0  0.955391   0.523346     0.712374     3.624431   78.880379    3.693776    3.653760  0.333706    0.169582
   -9   -4  -17  0  0.946179   0.528441     4.382051    -1.025452  346.829113    4.500436    4.228078  0.457539    0.841832
   -9   -4  -16  0  0.937410   0.533384     2.992927    -5.340332  299.267948    6.121826    6.006969  0.203356    0.798763
   -9   -4  -15  0  0.929098   0.538157     0.275772    -6.069304  272.601572    6.075566    5.955993  0.203493    0.830994
   -9   -4  -14  0  0.921253   0.542739     3.246620    -2.617897  321.119192    4.170602    4.174166  0.304125   -0.016571
   -9   -4  -13  0  0.913889   0.547112    -7.223993    -3.570747  206.302726    8.058307    7.967047  0.236934    0.544716
   -9   -4  -12  0  0.907018   0.551257     2.544934    -2.382100  316.892887    3.485842    3.894136  0.389016   -1.484298
   -9   -4  -11  0  0.900649   0.555155     0.133756     2.821075   87.285453    2.824245    2.353917  0.681799    0.975571
   -9   -4  -10  0  0.894795   0.558787    -7.319051    -2.030761  195.507328    7.595558    7.686617  0.244800   -0.526051
   -9   -4   -9  0  0.889466   0.562135     0.274484     4.913371   86.802515    4.921032    5.228995  0.288327   -1.510529
   -9   -4   -8  0  0.884670   0.565183    -8.412384     0.569019  176.130373    8.431606    8.444804  0.214778   -0.086902
   -9   -4   -7  0  0.880416   0.567913    -0.887832     3.914447  102.779002    4.013869    3.823788  0.390542    0.688314
   -9   -4   -6  0  0.876713   0.570312     0.376125     2.817824   82.397069    2.842816    3.079490  0.489442   -0.683856
   -9   -4   -5  0  0.873568   0.572365     7.374814     1.461225   11.207273    7.518182    7.475648  0.236844    0.253977
   -9   -4   -4  0  0.870986   0.574062     4.522452    -1.542284  341.169171    4.778202    5.063704  0.295241   -1.367569
   -9   -4   -3  0  0.868972   0.575392     5.404043     0.055885    0.592496    5.404331    5.145505  0.328857    1.113053
   -9   -4   -2  0  0.867531   0.576348     2.694438     8.063935   71.523751    8.502179    8.460298  0.184064    0.321786
   -9   -4   -1  0  0.866665   0.576924    -7.409906    -1.587911  192.095301    7.578138    7.756726  0.197657   -1.277774
   -9   -3  -35  0  1.160254   0.430940    -6.015794     0.200546  178.090666    6.019136    6.000803  0.256990    0.100885
   -9   -3  -34  0  1.145275   0.436577     0.100482     2.660515   87.837081    2.662412    2.542521  0.605099    0.280205
   -9   -3  -33  0  1.130540   0.442267     2.091544    -0.359076  350.258448    2.122143    2.477339  0.616400   -0.814930
   -9   -3  -30  0  1.087899   0.459602    -1.328764    -0.846759  212.507441    1.575632    2.384495  0.709152   -1.613061
   -9   -3  -28  0  1.060879   0.471307     0.520469     2.121394   76.215156    2.184308    2.340519  0.615459   -0.358945
   -9   -3  -27  0  1.047825   0.477179    -1.263382     2.238328  119.441736    2.570262    2.561550  0.550594    0.022378
   -9   -3  -26  0  1.035089   0.483050     1.499480     1.724896   48.999053    2.285543    2.297262  0.625240   -0.026507
   -9   -3  -25  0  1.022684   0.488909    -1.051005     2.447860  113.236597    2.663950    3.146367  0.417100   -1.635677
   -9   -3  -24  0  1.010623   0.494744     1.872042    -1.402307  323.163892    2.339018    1.979307  0.655162    0.776461
   -9   -3  -23  0  0.998917   0.500542     6.135092    -2.228310  340.038606    6.527229    6.202516  0.210919    2.177205
   -9   -3  -22  0  0.987579   0.506289    -0.092528     3.748692   91.413933    3.749834    4.101827  0.303847   -1.638301
   -9   -3  -21  0  0.976622   0.511969     2.846645    -9.226783  287.146030    9.655926    9.312370  0.160323    3.030523
   -9   -3  -20  0  0.966058   0.517567     3.613989     4.425806   50.765890    5.713901    5.430130  0.228250    1.758221
   -9   -3  -19  0  0.955902   0.523066    -2.329113    -0.908346  201.305600    2.499972    2.674071  0.467868   -0.526247
   -9   -3  -18  0  0.946166   0.528448     2.339398    -4.449871  297.731921    5.027339    4.999068  0.288886    0.138396
   -9   -3  -17  0  0.936863   0.533696     4.965183    -3.154718  327.569430    5.882625    6.023579  0.248284   -0.802862
   -9   -3  -16  0  0.928006   0.538790    -3.385729    -3.336894  224.583796    4.753737    5.044487  0.255436   -1.609725
   -9   -3  -15  0  0.919608   0.543710    -7.870058     4.296083  151.370893    8.966278    8.781162  0.182313    1.435958
   -9   -3  -14  0  0.911682   0.548437    -0.354317     4.940712   94.101871    4.953400    4.996360  0.252262   -0.240837
   -9   -3  -13  0  0.904241   0.552950     1.373623     4.951868   74.496253    5.138856    5.495419  0.418453   -1.205050
   -9   -3  -12  0  0.897295   0.557230     0.358048    -6.418753  273.192734    6.428731    6.498373  0.238370   -0.413170
   -9   -3  -11  0  0.890857   0.561257    -2.958534     4.109186  125.753153    5.063431    5.247006  0.317943   -0.816540
   -9   -3  -10  0  0.884938   0.565011    -3.184800    -8.930954  250.373642    9.481819    9.355017  0.173051    1.036257
   -9   -3   -9  0  0.879549   0.568473    -0.331404    -3.568552  264.694271    3.583907    4.233723  0.404442   -2.272211
   -9   -3   -8  0  0.874699   0.571625    -3.100985     3.452300  131.931363    4.640526    4.856250  0.306491   -0.995392
   -9   -3   -7  0  0.870397   0.574451     1.851949    -2.056291  312.007014    2.767318    2.504824  0.621821    0.596993
   -9   -3   -6  0  0.866651   0.576934     0.675178     8.693430   85.559019    8.719609    8.692822  0.211376    0.179223
   -9   -3   -5  0  0.863468   0.579060    -5.841661     1.268188  167.751510    5.977734    6.206302  0.241884   -1.336357
   -9   -3   -4  0  0.860856   0.580817     2.534110    -4.742682  298.116488    5.377244    5.140552  0.329075    1.017194
   -9   -3   -3  0  0.858819   0.582195     5.412856     4.392174   39.057046    6.970667    6.902059  0.221837    0.437382
   -9   -3   -2  0  0.857361   0.583185    -3.643797    -0.849863  193.128714    3.741594    3.369587  0.514796    1.021951
   -9   -3   -1  0  0.856484   0.583782     0.999801    -4.335768  282.985075    4.449549    4.651096  0.315981   -0.902048
   -9   -2  -32  0  1.110431   0.450276    -2.264726    -2.258331  224.918998    3.198287    2.786335  0.791956    0.735633
   -9   -2  -30  0  1.082124   0.462054     4.298927     4.186699   44.242271    6.000768    6.301836  0.294284   -1.446816
   -9   -2  -28  0  1.054957   0.473953     1.746524     2.186705   51.385584    2.798575    2.488081  0.663758    0.661543
   -9   -2  -26  0  1.029018   0.485900     2.496204     0.910063   20.030781    2.656924    2.515765  0.532589    0.374829
   -9   -2  -25  0  1.016540   0.491865     2.587521    -0.677277  345.332044    2.674691    2.531538  0.491095    0.412240
   -9   -2  -24  0  1.004404   0.497808    -0.682074     2.569959  104.863778    2.658930    2.641723  0.562008    0.043301
   -9   -2  -23  0  0.992625   0.503715    -0.751750     4.799514   98.901933    4.858030    5.342930  0.245692   -2.791108
   -9   -2  -22  0  0.981214   0.509573    -2.005560    -3.744641  241.827327    4.247894    4.114326  0.321234    0.588024
   -9   -2  -21  0  0.970185   0.515366     1.900827     2.172803   48.819681    2.886904    3.276756  0.413588   -1.333053
   -9   -2  -20  0  0.959551   0.521077    -3.022713     4.025320  126.903798    5.033885    4.781910  0.278250    1.280669
   -9   -2  -19  0  0.949325   0.526690    -1.062754    -1.557806  235.697726    1.885790    2.221326  0.633271   -0.749314
   -9   -2  -18  0  0.939521   0.532186     0.719541    -4.157952  279.817909    4.219751    4.555894  0.266215   -1.785690
   -9   -2  -17  0  0.930151   0.537547    -5.488656     2.948854  151.752485    6.230657    6.417131  0.200290   -1.316660
   -9   -2  -15  0  0.912770   0.547783    -2.847858     3.436189  129.651393    4.462924    4.666134  0.255773   -1.123584
   -9   -2  -14  0  0.904784   0.552618     5.195858    -2.872918  331.060714    5.937222    5.870638  0.203774    0.462102
   -9   -2  -13  0  0.897285   0.557236    -1.221255    -3.592306  251.223813    3.794222    3.796940  0.330565   -0.011625
   -9   -2  -12  0  0.890285   0.561618     0.061722    -6.085516  270.581102    6.085829    6.107905  0.248455   -0.125655
   -9   -2  -11  0  0.883796   0.565741     6.043504    -0.338507  356.794112    6.052977    5.985194  0.253317    0.378416
   -9   -2   -9  0  0.872397   0.573134     4.698299     1.499483   17.700720    4.931781    5.218861  0.382478   -1.061480
   -9   -2   -8  0  0.867506   0.576365    -5.009380     0.029166  179.666413    5.009465    5.134973  0.406241   -0.436921
   -9   -2   -7  0  0.863168   0.579261    -1.243377    -2.031275  238.528499    2.381610    2.610193  0.583317   -0.554186
   -9   -2   -5  0  0.856182   0.583988     0.657377    -9.359914  274.017471    9.382970    9.442642  0.240026   -0.351584
   -9   -2   -4  0  0.853547   0.585791     3.332952     5.615509   59.309760    6.530123    6.532585  0.269695   -0.012909
   -9   -2   -3  0  0.851492   0.587204    -3.501577    -0.625451  190.127362    3.556998    3.215691  0.475651    1.014779
   -9   -2   -2  0  0.850022   0.588220     0.432730    -4.464592  275.536089    4.485515    4.501310  0.326264   -0.068465
   -9   -2   -1  0  0.849138   0.588833     0.323633     2.936992   83.711841    2.954769    2.741110  0.887811    0.340343
   -9   -1  -35  0  1.151582   0.434185     0.496802    -1.446015  288.961012    1.528977    2.383493  0.655044   -1.844867
   -9   -1  -33  0  1.121638   0.445777    -2.443799     1.492511  148.586173    2.863519    3.416047  0.427064   -1.829683
   -9   -1  -32  0  1.107040   0.451655    -3.711283     3.331765  138.084427    4.987413    5.162033  0.346849   -0.711985
   -9   -1  -30  0  1.078645   0.463545    -0.393674     4.897053   94.596126    4.912851    5.143261  0.309775   -1.051888
   -9   -1  -27  0  1.038214   0.481596    -2.437387    -2.514079  225.887375    3.501635    3.240845  0.409844    0.899885
   -9   -1  -26  0  1.025359   0.487634    -3.943614    -8.397291  244.843871    9.277208    9.139705  0.224294    0.866981
   -9   -1  -25  0  1.012835   0.493664    -2.200667    -0.498314  192.758763    2.256380    2.372445  0.527120   -0.311391
   -9   -1  -24  0  1.000655   0.499673    -2.571378    -1.439414  209.239358    2.946845    3.243178  0.402284   -1.041744
   -9   -1  -23  0  0.988830   0.505648    -2.741331    -2.930931  226.914450    4.013135    4.055666  0.291391   -0.206416
   -9   -1  -22  0  0.977375   0.511574     5.910385     2.733730   24.821955    6.511984    6.223147  0.202607    2.016110
   -9   -1  -21  0  0.966303   0.517436    -1.322389     2.616143  116.815344    2.931368    2.810941  0.445298    0.382461
   -9   -1  -20  0  0.955625   0.523218     3.873413    -1.916172  333.678462    4.321463    4.964711  0.244995   -3.713087
   -9   -1  -19  0  0.945357   0.528901     2.204610     1.078200   26.061693    2.454144    2.664677  0.493002   -0.603930
   -9   -1  -18  0  0.935511   0.534467     3.413922     2.124535   31.894621    4.021009    4.222143  0.310462   -0.916205
   -9   -1  -16  0  0.917140   0.545173     3.204526     2.523577   38.220580    4.078900    4.163185  0.287316   -0.414861
   -9   -1  -15  0  0.908642   0.550272     6.175250    -0.269481  357.501259    6.181127    6.119689  0.196320    0.442574
   -9   -1  -13  0  0.893086   0.559857    -0.320613     4.986423   93.678892    4.996720    5.182505  0.270124   -0.972663
   -9   -1  -12  0  0.886053   0.564300    -5.304129    -2.515605  205.373718    5.870439    5.325468  0.418378    1.842125
   -9   -1  -11  0  0.879533   0.568484     0.146490    -2.138116  273.919414    2.143129    2.595358  0.595817   -1.073400
   -9   -1  -10  0  0.873537   0.572386    -0.858320    -2.658471  252.106686    2.793596    2.880461  0.548579   -0.223933
   -9   -1   -9  0  0.868077   0.575986     2.995437     2.634308   41.329704    3.989012    3.861082  0.637621    0.283744
   -9   -1   -8  0  0.863162   0.579265     1.899825     3.502010   61.520368    3.984145    4.033226  0.433674   -0.160053
   -9   -1   -7  0  0.858802   0.582206     3.565206    -5.429564  303.290041    6.495449    6.278802  0.240027    1.276463
   -9   -1   -6  0  0.855006   0.584791    -5.161858    -2.197434  203.059742    5.610124    5.377536  0.276467    1.189761
   -9   -1   -4  0  0.849132   0.588837    -6.950707    -1.185726  189.680936    7.051119    7.221383  0.235326   -1.023223
   -9   -1   -3  0  0.847066   0.590273    -5.822501    -5.571034  223.735627    8.058408    8.025439  0.206702    0.225569
   -9   -1   -2  0  0.845588   0.591305    -1.283293     3.129248  112.298355    3.382164    3.528620  0.485641   -0.426487
   -9   -1   -1  0  0.844699   0.591927    -5.568154     0.027969  179.712209    5.568225    5.654006  0.261036   -0.464739
   -8  -17  -11  0  1.160267   0.430935    -1.865221    -1.917730  225.795226    2.675208    2.411552  0.588907    0.633149
   -8  -17  -10  0  1.155728   0.432628     1.795041    -1.203945  326.149991    2.161401    2.781330  0.625566   -1.401470
   -8  -17   -8  0  1.147907   0.435576    -0.297297    -2.908100  264.162890    2.923257    2.832524  0.573241    0.223841
   -8  -17   -6  0  1.141786   0.437910    -2.359727    -2.630939  228.110617    3.534140    4.009569  0.358989   -1.872920
   -8  -17   -5  0  1.139372   0.438838    -2.585778     1.817951  144.890570    3.160885    3.226813  0.451108   -0.206682
   -8  -17   -4  0  1.137394   0.439601    -2.194107    -1.873460  220.492691    2.885127    3.351702  0.430539   -1.532584
   -8  -17   -2  0  1.134751   0.440625     2.620841    -1.128577  336.702497    2.853505    3.159245  0.962543   -0.449207
   -8  -17   -1  0  1.134089   0.440883     2.244601     1.910019   40.395762    2.947270    3.453364  0.416126   -1.719972
   -8  -16  -17  0  1.160863   0.430714    -0.062851    -2.408740  268.505337    2.409560    2.691283  0.488608   -0.815413
   -8  -16  -16  0  1.153727   0.433378    -2.228427    -1.526604  214.413450    2.701186    2.484720  0.538836    0.568131
   -8  -16  -15  0  1.146983   0.435926    -0.653358     3.370683  100.969917    3.433421    3.735001  0.404330   -1.054828
   -8  -16  -14  0  1.140638   0.438351     2.311354     0.456226   11.165775    2.355950    2.786906  0.464711   -1.311492
   -8  -16  -13  0  1.134699   0.440646     3.304840     0.019392    0.336202    3.304897    3.211108  0.402653    0.329410
   -8  -16  -12  0  1.129172   0.442802    -1.164962     5.197768  102.632784    5.326718    5.042514  0.518543    0.775104
   -8  -16  -11  0  1.124063   0.444815     0.973791    -1.851571  297.741084    2.092028    2.222759  0.617270   -0.299514
   -8  -16  -10  0  1.119378   0.446677     5.897275    -2.048616  340.843617    6.242971    6.314015  0.627126   -0.160210
   -8  -16   -9  0  1.115122   0.448382    -3.375907    -1.291486  200.934836    3.614510    3.774227  0.381921   -0.591415
   -8  -16   -8  0  1.111300   0.449923    -3.321360    -5.994418  241.010236    6.853064    7.773335  0.201062   -6.472912
   -8  -16   -7  0  1.107917   0.451297    -1.136813     2.419959  115.162519    2.673677    2.658695  0.498182    0.042530
   -8  -16   -6  0  1.104977   0.452498     1.896526     3.197074   59.323293    3.717270    3.765463  0.382879   -0.178010
   -8  -16   -5  0  1.102483   0.453522     4.499174     2.213094   26.192065    5.014016    5.381162  0.652050   -0.796292
   -8  -16   -4  0  1.100438   0.454365    -1.865630     0.541116  163.825478    1.942519    2.300725  0.652077   -0.776869
   -8  -16   -3  0  1.098845   0.455023    -0.440287    -3.691819  263.199022    3.717981    3.816911  0.373840   -0.374247
   -8  -16   -2  0  1.097705   0.455496    -1.485230    -2.460044  238.878899    2.873626    3.394539  0.415851   -1.771507
   -8  -15  -19  0  1.142782   0.437529     2.730003     0.995193   20.028780    2.905740    3.030761  0.444907   -0.397401
   -8  -15  -17  0  1.126904   0.443693     0.450803     2.367848   79.220738    2.410379    2.178808  0.759392    0.431255
   -8  -15  -15  0  1.112601   0.449398    -5.468098     1.832485  161.472815    5.766983    5.563233  0.315876    0.912212
   -8  -15  -13  0  1.099933   0.454573    -2.465112     3.664031  123.932148    4.416096    4.649384  0.414432   -0.796075
   -8  -15  -12  0  1.094230   0.456942     2.089917    -3.103582  303.955883    3.741654    3.509957  0.363072    0.902492
   -8  -15  -11  0  1.088957   0.459155     5.726963    -0.790303  352.142989    5.781236    6.124176  0.237846   -2.039094
   -8  -15   -8  0  1.075778   0.464780     1.460568     1.802972   50.989438    2.320338    2.586755  0.766454   -0.491577
   -8  -15   -7  0  1.072283   0.466295     4.376380     4.108183   43.189481    6.002489    6.562314  0.324085   -2.442917
   -8  -15   -6  0  1.069245   0.467620     0.006685    -3.047626  270.125682    3.047634    3.816598  0.370546   -2.934807
   -8  -15   -5  0  1.066667   0.468750     2.233811    -3.701090  301.113286    4.322960    4.498302  0.315950   -0.784845
   -8  -15   -4  0  1.064553   0.469681    -0.319696    -2.596819  262.981597    2.616424    2.740239  0.529405   -0.330750
   -8  -15   -3  0  1.062907   0.470408    -4.270551    -0.390142  185.219841    4.288335    4.946719  0.287090   -3.243220
   -8  -15   -2  0  1.061729   0.470930    -3.202449    -1.292465  201.978339    3.453425    3.616089  0.777185   -0.295995
   -8  -15   -1  0  1.061021   0.471244    -3.459097    -1.839868  208.008179    3.917968    4.064391  0.347041   -0.596685
   -8  -14  -23  0  1.147762   0.435630    -2.795631    -2.113559  217.090082    3.504666    3.858503  0.383776   -1.303891
   -8  -14  -21  0  1.128412   0.443101    -2.797277     0.518958  169.489823    2.845009    2.859936  0.410134   -0.051471
   -8  -14  -17  0  1.094183   0.456962    -2.269256     2.112573  137.047886    3.100401    3.060430  0.406463    0.139072
   -8  -14  -15  0  1.079446   0.463201     3.672825     0.903970   13.827026    3.782434    3.636944  0.310748    0.662122
   -8  -14  -14  0  1.072701   0.466113    -2.157515     4.717685  114.575806    5.187622    4.922357  0.234979    1.596489
   -8  -14  -13  0  1.066384   0.468874     2.811929    -1.801344  327.356052    3.339429    3.237650  0.371508    0.387442
   -8  -14  -12  0  1.060501   0.471475     4.906023     0.334972    3.905967    4.917445    4.869183  0.322113    0.211891
   -8  -14  -10  0  1.050066   0.476160     0.463713    -3.621709  277.296281    3.651275    3.449904  0.416404    0.683906
   -8  -14   -6  0  1.034701   0.483231    -4.613471    -1.065795  193.008150    4.734979    5.356249  0.591693   -1.484906
   -8  -14   -4  0  1.029853   0.485506     1.108251     2.627398   67.129719    2.851568    2.966110  0.617470   -0.262340
   -8  -14   -1  0  1.026201   0.487234    -2.136712    -0.050549  181.355206    2.137310    2.646991  0.540495   -1.333589
   -8  -13  -27  0  1.161807   0.430364     1.440504    -2.317288  301.866474    2.728531    2.605614  0.482973    0.359917
   -8  -13  -26  0  1.150334   0.434656     3.318070     0.689919   11.746023    3.389038    3.795262  0.406691   -1.412591
   -8  -13  -25  0  1.139185   0.438910    -1.502475    -3.100366  244.144615    3.445243    3.658333  0.408014   -0.738589
   -8  -13  -24  0  1.128369   0.443117     1.901380     3.056916   58.118692    3.599998    3.836986  0.457839   -0.732029
   -8  -13  -21  0  1.098020   0.455365     1.234042     2.250158   61.258552    2.566335    2.466712  0.686736    0.205156
   -8  -13  -19  0  1.079633   0.463120    -4.220671     1.858515  156.234363    4.611739    5.038487  0.309035   -1.952895
   -8  -13  -17  0  1.062813   0.470450    -0.463055     4.332785   96.100182    4.357459    4.392552  0.455094   -0.109055
   -8  -13  -16  0  1.055014   0.473928     1.085711    -2.389281  294.437491    2.624392    2.728739  0.635539   -0.232195
   -8  -13  -15  0  1.047635   0.477266     2.108767     0.530860   14.129999    2.174560    1.989537  0.576591    0.453808
   -8  -13  -14  0  1.040684   0.480453    -0.957452    -2.245404  246.906338    2.441015    2.491758  0.467483   -0.153508
   -8  -13  -12  0  1.028104   0.486332    -2.429621     0.791230  161.961661    2.555211    2.620846  0.437342   -0.212242
   -8  -13  -11  0  1.022490   0.489002    -1.966272    -5.025472  248.631524    5.396443    5.990313  0.310446   -2.705326
   -8  -13   -9  0  1.012652   0.493753     2.121119    -1.079444  333.028318    2.379989    2.544242  0.569706   -0.407736
   -8  -13   -8  0  1.008442   0.495814    -4.039582    -0.358142  185.066499    4.055427    4.243771  0.328686   -0.810374
   -8  -13   -4  0  0.996460   0.501777     2.579427     3.832516   56.057972    4.619700    5.167274  0.272083   -2.846149
   -8  -13   -1  0  0.992685   0.503684     3.318798     0.538832    9.221937    3.362255    3.473935  0.398420   -0.396414
   -8  -12  -29  0  1.158965   0.431420     4.049476    -0.611198  351.416986    4.095341    4.135941  0.328392   -0.174842
   -8  -12  -28  0  1.146591   0.436075    -0.080802     2.372890   91.950299    2.374265    2.346464  0.525503    0.074817
   -8  -12  -27  0  1.134523   0.440714     0.318342    -2.936560  276.187068    2.953765    2.900155  0.564931    0.134203
   -8  -12  -26  0  1.122771   0.445327    -0.609370     2.613463  103.124917    2.683565    2.469937  0.593001    0.509469
   -8  -12  -25  0  1.111346   0.449905    -3.084419    -2.426407  218.190927    3.924422    4.307728  0.370228   -1.464169
   -8  -12  -23  0  1.089514   0.458920    -3.525828     2.906737  140.497401    4.569528    4.623284  0.359971   -0.211190
   -8  -12  -22  0  1.079128   0.463337     1.335550    -3.716868  289.764442    3.949532    4.215160  0.294543   -1.275385
   -8  -12  -21  0  1.069110   0.467679    -2.385407     0.575019  166.447011    2.453735    2.616286  0.462706   -0.496821
   -8  -12  -20  0  1.059469   0.471935    -3.392609     0.967726  164.079442    3.527930    3.859638  0.303804   -1.544105
   -8  -12  -19  0  1.050216   0.476092     0.797135    -2.006396  291.667772    2.158947    2.197001  0.685429   -0.078516
   -8  -12  -18  0  1.041362   0.480140     5.164396     1.854746   19.755287    5.487355    5.566524  0.290229   -0.385768
   -8  -12  -16  0  1.024891   0.487857     1.600203    -2.922475  298.702939    3.331893    3.259094  0.334816    0.307490
   -8  -12  -13  0  1.003423   0.498295     2.677072     0.807612   16.787370    2.796239    2.462513  0.503152    0.938006
   -8  -12  -11  0  0.991379   0.504348    -1.775971     1.810273  134.451982    2.535974    2.124979  0.715375    0.812490
   -8  -12  -10  0  0.986064   0.507067    -3.070302    -2.882391  223.191915    4.211286    4.345724  0.415064   -0.458058
   -8  -12   -9  0  0.981230   0.509565     2.676883     1.148140   23.214936    2.912718    3.111637  0.437685   -0.642733
   -8  -12   -8  0  0.976884   0.511831    -2.170650    -2.274532  226.338736    3.144076    3.378553  0.485356   -0.683211
   -8  -12   -7  0  0.973034   0.513857     0.958882    -1.463656  303.229934    1.749784    2.251583  0.645773   -1.098918
   -8  -12   -6  0  0.969685   0.515631    -1.605269     3.623973  113.891346    3.963593    4.355514  0.486573   -1.139110
   -8  -12   -5  0  0.966842   0.517148     2.566607    -3.145182  309.215958    4.059512    4.849031  0.477012   -2.340713
   -8  -12   -4  0  0.964510   0.518398     1.367259     5.199463   75.266959    5.376226    5.558222  0.255634   -1.006835
   -8  -12   -2  0  0.961391   0.520080     5.283964    -3.310853  327.929350    6.235545    6.751036  0.278224   -2.620247
   -8  -12   -1  0  0.960610   0.520503    -2.219646     0.688540  162.765964    2.323987    2.524137  0.666084   -0.424953
   -8  -11  -31  0  1.160008   0.431031    -1.988344     1.060429  151.927994    2.253447    2.692319  0.466875   -1.329389
   -8  -11  -30  0  1.146773   0.436006    -1.558974    -2.141200  233.942229    2.648610    3.267511  0.417145   -2.098209
   -8  -11  -28  0  1.121173   0.445961     1.670967    -3.736362  294.095031    4.092985    3.927318  0.326975    0.716532
   -8  -11  -27  0  1.108829   0.450926    -0.608573    -4.784916  262.751710    4.823462    4.781160  0.571271    0.104720
   -8  -11  -26  0  1.096802   0.455871     0.497859    -1.623906  287.044543    1.698510    2.719972  0.524863   -2.752275
   -8  -11  -25  0  1.085103   0.460786    -1.285522     0.117908  174.759478    1.290918    2.088513  0.715140   -1.577269
   -8  -11  -24  0  1.073743   0.465661    -2.972206    -1.281806  203.328807    3.236825    3.058869  0.382795    0.657450
   -8  -11  -22  0  1.052082   0.475248     0.241428     3.229793   85.725068    3.238804    3.291906  0.480339   -0.156344
   -8  -11  -20  0  1.031908   0.484539    -0.082477     3.236046   91.459987    3.237097    3.517773  0.365655   -1.085549
   -8  -11  -19  0  1.022406   0.489043     0.132597     1.967073   86.143633    1.971537    1.919685  0.662283    0.110721
   -8  -11  -18  0  1.013309   0.493433    -0.844755     3.314028  104.300316    3.419999    3.573903  0.309372   -0.703533
   -8  -11  -16  0  0.996374   0.501820     1.261268     2.740819   65.289100    3.017099    3.308671  0.330697   -1.246900
   -8  -11  -15  0  0.988557   0.505788     3.124399     4.394647   54.588866    5.392104    5.699235  0.335607   -1.294215
   -8  -11  -14  0  0.981188   0.509586     2.396768    -3.987731  301.007360    4.652579    4.028189  0.343816    2.568294
   -8  -11  -13  0  0.974277   0.513201     3.564944    -2.342946  326.686358    4.265938    4.097943  0.264713    0.897499
   -8  -11  -12  0  0.967834   0.516617     1.246940    -2.429043  297.173524    2.730405    2.917125  0.365263   -0.722935
   -8  -11  -10  0  0.956390   0.522799    -1.676151    -0.191374  186.513515    1.687041    2.261638  0.584893   -1.389318
   -8  -11   -9  0  0.951405   0.525539    -2.271923     2.837610  128.682389    3.635061    3.824620  0.362291   -0.739951
   -8  -11   -7  0  0.942950   0.530251    -2.917093     0.397850  172.233581    2.944098    3.379024  0.406092   -1.514629
   -8  -11   -5  0  0.936559   0.533869    -1.400626     3.139517  114.042987    3.437779    3.761656  0.364142   -1.257837
   -8  -11   -4  0  0.934151   0.535245    -1.562216    -3.183194  243.859584    3.545877    3.741390  0.424149   -0.651888
   -8  -11   -3  0  0.932274   0.536323     1.413334    -4.189986  288.639889    4.421934    4.596169  0.369228   -0.667356
   -8  -11   -1  0  0.930124   0.537563    -0.697068    -2.771152  255.880498    2.857479    3.483890  0.532419   -1.663875
   -8  -10  -31  0  1.137098   0.439716    -2.514204    -0.537202  192.060856    2.570955    2.838000  0.470508   -0.802662
   -8  -10  -30  0  1.123593   0.445001     2.671516    -0.387852  351.739478    2.699524    2.614916  0.484959    0.246729
   -8  -10  -28  0  1.097452   0.455601    -1.754391     0.730718  157.387868    1.900483    2.350702  0.752299   -0.846345
   -8  -10  -26  0  1.072542   0.466182    -1.967775     1.063314  151.614823    2.236688    2.763815  0.566080   -1.316898
   -8  -10  -25  0  1.060575   0.471442    -0.985855     2.750237  109.720821    2.921594    3.068483  0.382888   -0.542541
   -8  -10  -24  0  1.048950   0.476667    -1.737012    -2.020992  229.321437    2.664887    2.793754  0.437494   -0.416567
   -8  -10  -22  0  1.026766   0.486966    -3.991007     0.416413  174.043439    4.012672    4.205612  0.384686   -0.709301
   -8  -10  -21  0  1.016231   0.492014     1.389294    -0.986265  324.628920    1.703777    2.266736  0.544709   -1.461596
   -8  -10  -20  0  1.006084   0.496976     2.368264     2.696606   48.709136    3.588921    3.636835  0.323625   -0.209378
   -8  -10  -19  0  0.996336   0.501839    -1.888706     2.082796  132.202143    2.811627    2.820695  0.402265   -0.031880
   -8  -10  -18  0  0.986999   0.506586    -0.707113    -1.475832  244.399585    1.636487    2.484399  0.481922   -2.488224
   -8  -10  -15  0  0.961570   0.519983     1.979215     1.942385   44.461909    2.773112    2.698964  0.541491    0.193654
   -8  -10  -14  0  0.953992   0.524113     2.729696     2.567579   43.247076    3.747492    3.775071  0.284809   -0.136942
   -8  -10  -13  0  0.946883   0.528048     2.746080    -3.212200  310.526827    4.226013    4.404950  0.242151   -1.045028
   -8  -10  -11  0  0.934111   0.535268    -2.242766    -5.049958  246.053241    5.525584    5.861137  0.328151   -1.446115
   -8  -10  -10  0  0.928468   0.538522     1.939834    -3.557213  298.604691    4.051755    4.186829  0.329006   -0.580609
   -8  -10   -9  0  0.923333   0.541517    -3.216489    -2.615437  219.115741    4.145638    4.354325  0.320013   -0.922238
   -8  -10   -8  0  0.918713   0.544239    -2.400167    -3.656181  236.716363    4.373609    4.422266  0.312958   -0.219872
   -8  -10   -6  0  0.911054   0.548815     0.711142     2.495861   74.096239    2.595196    2.902350  0.601511   -0.722151
   -8  -10   -5  0  0.908028   0.550644     4.449482     4.198853   43.340032    6.117863    6.240457  0.225513   -0.768795
   -8  -10   -4  0  0.905544   0.552154    -0.427357     3.414045   97.134951    3.440688    3.782971  0.361303   -1.339765
   -8  -10   -3  0  0.903607   0.553338     3.955502     0.402154    5.805282    3.975893    4.193005  0.421363   -0.728688
   -8  -10   -1  0  0.901389   0.554699     2.995279    -0.288140  354.505158    3.009107    3.280641  0.683730   -0.561637
   -8   -9  -34  0  1.158868   0.431456     1.959274     2.813316   55.145535    3.428339    3.657354  0.383632   -0.844238
   -8   -9  -33  0  1.144308   0.436945    -0.078526    -2.312829  268.055424    2.314162    2.469454  0.605524   -0.362687
   -8   -9  -28  0  1.075539   0.464883    -0.880071    -1.969896  245.926808    2.157548    2.914121  0.500590   -2.137390
   -8   -9  -27  0  1.062665   0.470515     2.804103     0.553139   11.158944    2.858138    3.236666  0.441107   -1.213580
   -8   -9  -25  0  1.037884   0.481749     0.989640    -4.463342  282.501728    4.571740    4.718981  0.281002   -0.741026
   -8   -9  -24  0  1.026001   0.487329    -2.695476    -0.871902  197.924776    2.832985    3.112021  0.539568   -0.731356
   -8   -9  -23  0  1.014473   0.492867    -5.326824     2.429413  155.483618    5.854665    5.878904  0.249153   -0.137584
   -8   -9  -22  0  1.003311   0.498350    -1.376207     3.016774  114.521760    3.315851    3.354314  0.359508   -0.151302
   -8   -9  -21  0  0.992527   0.503765    -1.757270    -0.928053  207.839511    1.987280    1.955432  0.627720    0.071751
   -8   -9  -20  0  0.982135   0.509095     5.175968    -4.441539  319.366845    6.820404    6.690505  0.281771    0.651963
   -8   -9  -19  0  0.972147   0.514326     4.702305    -1.438582  342.989492    4.917438    5.039909  0.223546   -0.774786
   -8   -9  -18  0  0.962575   0.519440    -2.913457    -4.644533  237.900475    5.482693    5.245260  0.228577    1.469002
   -8   -9  -17  0  0.953432   0.524421    -0.987970     2.201711  114.167129    2.413217    2.555170  0.463523   -0.433101
   -8   -9  -16  0  0.944731   0.529251    -2.145990     0.390100  169.697229    2.181158    2.154003  0.532038    0.072181
   -8   -9  -15  0  0.936483   0.533913    -3.175319    -0.012094  180.218228    3.175342    3.216681  0.337315   -0.173317
   -8   -9  -12  0  0.914581   0.546698     3.057896    -1.684045  331.157533    3.490951    3.565094  0.317764   -0.329973
   -8   -9  -11  0  0.908266   0.550499     2.454494    -0.495112  348.595540    2.503932    2.562171  0.511052   -0.161163
   -8   -9  -10  0  0.902461   0.554040     0.893239     4.258918   78.154832    4.351581    4.405402  0.293129   -0.259660
   -8   -9   -9  0  0.897177   0.557303    -4.883300     3.409764  145.075326    5.955930    5.951447  0.317268    0.019985
   -8   -9   -8  0  0.892423   0.560273    -1.487462     4.910536  106.852207    5.130878    5.256026  0.263872   -0.670725
   -8   -9   -7  0  0.888206   0.562932     2.883233     8.292572   70.828019    8.779509    9.036910  0.192312   -1.892856
   -8   -9   -5  0  0.881418   0.567267     6.769924    -0.855652  352.796572    6.823782    7.130578  0.268925   -1.613364
   -8   -9   -4  0  0.878859   0.568919    -3.262388     0.150167  177.364556    3.265843    3.584247  0.440530   -1.022159
   -8   -9   -3  0  0.876864   0.570214    -1.591271    -1.704691  226.970869    2.331977    2.487761  0.569479   -0.386867
   -8   -9   -2  0  0.875436   0.571144    -1.571075     7.133456  102.420556    7.304415    7.702344  0.379269   -1.483792
   -8   -9   -1  0  0.874578   0.571704    -5.358597    -7.350598  233.907892    9.096475    9.513952  0.159879   -3.692812
   -8   -8  -33  0  1.125538   0.444232    -1.396301     2.731621  117.074392    3.067802    2.956297  0.582512    0.270709
   -8   -8  -32  0  1.110992   0.450048     1.448482    -6.102787  283.351950    6.272329    6.424818  0.227772   -0.946792
   -8   -8  -31  0  1.096709   0.455909     2.719060     0.748917   15.399268    2.820313    2.649847  0.491532    0.490458
   -8   -8  -30  0  1.082700   0.461808     1.639942    -2.621253  302.031452    3.091986    2.908926  0.483800    0.535110
   -8   -8  -29  0  1.068976   0.467737     2.932389     0.693747   13.310359    3.013335    3.024451  0.486680   -0.032299
   -8   -8  -28  0  1.055548   0.473688     3.896971     3.904743   45.057079    5.516648    5.730300  0.375419   -0.804834
   -8   -8  -27  0  1.042427   0.479650     2.954073    -4.434593  303.669294    5.328430    4.945753  0.319034    1.696330
   -8   -8  -26  0  1.029624   0.485614    -0.273284    -2.393865  263.487302    2.409414    3.025766  0.417792   -2.086336
   -8   -8  -25  0  1.017153   0.491568    -4.006835    -3.700508  222.723988    5.454218    5.504321  0.233933   -0.302893
   -8   -8  -23  0  0.993253   0.503396    -1.064446     2.014895  117.846991    2.278782    2.870910  0.503594   -1.662839
   -8   -8  -21  0  0.970828   0.515024     1.049773     3.113185   71.365774    3.285414    3.539545  0.319195   -1.125945
   -8   -8  -18  0  0.940184   0.531811    -1.904013    -1.469110  217.653293    2.404901    2.194463  0.557789    0.533543
   -8   -8  -17  0  0.930822   0.537160    -3.785369    -2.917958  217.626891    4.779488    4.898443  0.227011   -0.741060
   -8   -8  -16  0  0.921907   0.542354    -2.497383     4.000732  121.973709    4.716225    4.490686  0.261224    1.221022
   -8   -8  -15  0  0.913453   0.547374    -1.610887    -2.924843  241.155778    3.339111    3.520375  0.310637   -0.825228
   -8   -8  -14  0  0.905473   0.552197    -4.632715     6.603835  125.050386    8.066765    7.894974  0.169924    1.429743
   -8   -8  -13  0  0.897980   0.556805    -7.539255     3.957340  152.305105    8.514747    8.504456  0.145713    0.099872
   -8   -8  -12  0  0.890986   0.561176    -2.583545    -2.605092  225.237929    3.668952    3.522071  0.389383    0.533464
   -8   -8  -11  0  0.884502   0.565290    -0.361714     3.803188   95.432958    3.820350    4.053309  0.313269   -1.051667
   -8   -8  -10  0  0.878540   0.569126    -5.086487    -5.341666  226.401763    7.376025    7.600796  0.189644   -1.676163
   -8   -8   -9  0  0.873111   0.572665    -0.373524     5.122175   94.170791    5.135776    5.427857  0.256943   -1.607616
   -8   -8   -8  0  0.868225   0.575888     4.294629    -1.139331  345.142142    4.443187    4.790144  0.288053   -1.703404
   -8   -8   -7  0  0.863890   0.578777    10.442795     0.854049    4.675450   10.477660   10.474572  0.285931    0.015272
   -8   -8   -6  0  0.860116   0.581317     1.028926    -3.503397  286.367183    3.651367    3.797674  0.363936   -0.568532
   -8   -8   -5  0  0.856910   0.583492     4.186524    -6.624801  302.290724    7.836771    8.216793  0.198526   -2.707113
   -8   -8   -4  0  0.854277   0.585290     2.262366     1.741669   37.590653    2.855120    2.842484  0.489456    0.036509
   -8   -8   -3  0  0.852224   0.586700     4.653648    -2.911466  327.968627    5.489360    5.650767  0.242470   -0.941413
   -8   -8   -2  0  0.850755   0.587713     1.132483     1.982250   60.260144    2.282944    2.102001  0.684271    0.373962
   -8   -8   -1  0  0.849872   0.588324    -0.750926     1.409680  118.043893    1.597213    2.415180  0.569877   -2.029877
   -8   -7  -36  0  1.154491   0.433091     3.374398     1.326173   21.455342    3.625645    3.390667  0.434955    0.764008
   -8   -7  -35  0  1.138997   0.438983     3.771193    -3.601420  316.319142    5.214607    5.223206  0.252301   -0.048205
   -8   -7  -33  0  1.108713   0.450973    -2.558093     0.528804  168.320445    2.612177    2.694683  0.484548   -0.240803
   -8   -7  -32  0  1.093943   0.457062    -4.735570     4.826345  134.456083    6.761600    6.908342  0.224549   -0.924186
   -8   -7  -31  0  1.079435   0.463205    -5.236318    -0.006835  180.074792    5.236323    5.323899  0.256664   -0.482541
   -8   -7  -29  0  1.051246   0.475626     4.246145     3.045213   35.647002    5.225234    5.255344  0.313948   -0.135633
   -8   -7  -28  0  1.037588   0.481887     1.695281     0.910438   28.237699    1.924285    2.163223  0.714492   -0.472936
   -8   -7  -27  0  1.024237   0.488168     1.071955     2.147936   63.477918    2.400566    2.903173  0.527129   -1.348427
   -8   -7  -26  0  1.011204   0.494460     3.184293    -1.809916  330.386594    3.662720    3.062250  0.471244    1.802023
   -8   -7  -24  0  0.986146   0.507024     1.258580     1.776394   54.682327    2.177063    2.645487  0.515334   -1.285480
   -8   -7  -22  0  0.962516   0.519472    -3.674906    -5.177580  234.633896    6.349194    6.396442  0.223664   -0.298746
   -8   -7  -21  0  0.951270   0.525613     0.921249     3.436147   74.991662    3.557500    3.651799  0.352888   -0.377905
   -8   -7  -20  0  0.940422   0.531676    -4.650823    -4.160782  221.816884    6.240373    6.370189  0.191772   -0.957321
   -8   -7  -19  0  0.929986   0.537642    -2.587183    -2.060039  218.528474    3.307155    3.052094  0.398331    0.905556
   -8   -7  -18  0  0.919976   0.543493     0.811774    -1.850289  293.688411    2.020531    2.243968  0.574873   -0.549666
   -8   -7  -17  0  0.910405   0.549206    -2.171163    -0.483263  192.548475    2.224296    2.400301  0.504696   -0.493186
   -8   -7  -16  0  0.901288   0.554761     5.352554     1.072215   11.327473    5.458890    5.574313  0.199448   -0.818417
   -8   -7  -15  0  0.892639   0.560137     3.954874    -3.308120  320.088648    5.156034    5.372944  0.237241   -1.293024
   -8   -7  -14  0  0.884472   0.565309     2.416877    -1.473071  328.637969    2.830412    2.807540  0.392328    0.082446
   -8   -7  -13  0  0.876799   0.570256     4.553029    -0.496831  353.772463    4.580056    4.733131  0.295909   -0.731575
   -8   -7  -12  0  0.869634   0.574954    -4.866090     4.838900  135.160521    6.862491    6.941967  0.207351   -0.542059
   -8   -7  -11  0  0.862990   0.579381    -7.342017    -5.464816  216.661077    9.152564    9.353272  0.224472   -1.264497
   -8   -7  -10  0  0.856879   0.583513    -0.915723     3.819064  103.483639    3.927315    4.153612  0.382299   -0.837127
   -8   -7   -8  0  0.846299   0.590807    -3.231760     3.490457  132.796131    4.756844    4.724713  0.293719    0.154703
   -8   -7   -7  0  0.841852   0.593928    -2.967088     8.566447  109.104117    9.065739    9.266563  0.209065   -1.358470
   -8   -7   -6  0  0.837979   0.596674     3.644104    -1.045549  343.991004    3.791131    4.025125  0.362136   -0.913794
   -8   -7   -5  0  0.834687   0.599027     5.055551     1.042406   11.650562    5.161899    4.959577  0.274018    1.044191
   -8   -7   -4  0  0.831985   0.600973     4.846300    -0.436176  354.857125    4.865889    5.107536  0.309160   -1.105382
   -8   -7   -3  0  0.829876   0.602499     4.099041    -2.519480  328.422998    4.811436    4.907374  0.349978   -0.387672
   -8   -7   -1  0  0.827460   0.604259     2.745013    -1.003523  339.918572    2.922697    2.936573  0.577034   -0.034008
   -8   -6  -37  0  1.156204   0.432450     1.138736     1.761673   57.121582    2.097668    2.788334  0.536121   -1.821883
   -8   -6  -36  0  1.140294   0.438483    -3.602933    -5.645297  237.453232    6.697052    6.340250  0.242928    2.077136
   -8   -6  -35  0  1.124604   0.444601    -4.361044     0.195811  177.429150    4.365438    4.583855  0.285940   -1.080252
   -8   -6  -34  0  1.109144   0.450798    -5.106256     0.426634  175.223958    5.124047    5.024880  0.430936    0.325441
   -8   -6  -33  0  1.093922   0.457071    -0.260285     1.854531   97.989314    1.872708    1.996527  0.697414   -0.251081
   -8   -6  -32  0  1.078950   0.463414     0.663657     5.099791   82.585525    5.142792    5.139080  0.250792    0.020930
   -8   -6  -31  0  1.064237   0.469820    -4.266407    -1.873421  203.706745    4.659606    4.456964  0.297125    0.964509
   -8   -6  -30  0  1.049795   0.476284     1.095714     2.289687   64.426877    2.538357    3.100103  0.516122   -1.539226
   -8   -6  -29  0  1.035635   0.482796    -2.575425    -1.989798  217.690015    3.254552    2.818578  0.572355    1.077237
   -8   -6  -28  0  1.021768   0.489348     5.723910    -0.692475  353.101918    5.765646    5.792413  0.289578   -0.130722
   -8   -6  -26  0  0.994965   0.502530     3.445213     6.256432   61.159860    7.142298    7.385975  0.180517   -1.909023
   -8   -6  -25  0  0.982053   0.509137     3.987715    -1.632598  337.735476    4.308973    4.494584  0.280611   -0.935435
   -8   -6  -24  0  0.969486   0.515737     0.959964    -3.762497  284.313085    3.883029    4.015620  0.309260   -0.606324
   -8   -6  -23  0  0.957277   0.522315    -1.986848     3.413385  120.202635    3.949527    4.173498  0.281893   -1.123628
   -8   -6  -22  0  0.945440   0.528854     5.440505    -6.776776  308.758059    8.690443    8.462321  0.196119    1.644989
   -8   -6  -21  0  0.933989   0.535338     3.667565    -3.442004  316.817182    5.029754    4.715437  0.245799    1.808431
   -8   -6  -20  0  0.922938   0.541748    -5.720834     0.234308  177.654647    5.725630    5.967277  0.203389   -1.680234
   -8   -6  -19  0  0.912302   0.548064     3.883021    -2.005346  332.686375    4.370271    4.614493  0.244795   -1.410906
   -8   -6  -18  0  0.902095   0.554265     3.641434     6.202313   59.582420    7.192268    7.213717  0.178629   -0.169811
   -8   -6  -17  0  0.892333   0.560329     7.472819     1.468840   11.120166    7.615807    7.543602  0.158939    0.642471
   -8   -6  -16  0  0.883029   0.566233    -4.162268    -9.490072  246.318137   10.362719   10.378672  0.235223   -0.095916
   -8   -6  -15  0  0.874200   0.571952    -2.829060    -0.527926  190.570289    2.877897    2.537820  0.492770    0.975995
   -8   -6  -14  0  0.865858   0.577462    -6.234467    -5.006253  218.764333    7.995696    7.963898  0.163266    0.275429
   -8   -6  -13  0  0.858019   0.582738     7.314979     4.405647   31.059608    8.539242    8.168887  0.154430    3.391565
   -8   -6  -12  0  0.850696   0.587754    -6.329413     7.063603  131.862252    9.484511    9.644474  0.131261   -1.723449
   -8   -6  -11  0  0.843903   0.592485    -4.767752    -2.494289  207.616684    5.380794    5.258676  0.334447    0.516378
   -8   -6  -10  0  0.837652   0.596906    -6.600128     0.247177  177.855258    6.604755    6.752746  0.211076   -0.991542
   -8   -6   -9  0  0.831957   0.600993    -7.885662    -0.644251  184.670637    7.911936    8.170008  0.192253   -1.898380
   -8   -6   -8  0  0.826827   0.604721     5.994809    -3.935623  326.714896    7.171253    7.606083  0.398685   -1.542427
   -8   -6   -7  0  0.822275   0.608069   -10.058120     6.622227  146.639249   12.042412   12.280515  0.192169   -1.752258
   -8   -6   -6  0  0.818309   0.611016     7.642934    12.318769   58.183293   14.497121   14.806428  0.200794   -2.178486
   -8   -6   -5  0  0.814938   0.613544     5.274460    -2.369048  335.812552    5.782069    6.019215  0.233455   -1.436580
   -8   -6   -4  0  0.812169   0.615635     1.182098     5.177848   77.139833    5.311070    5.401834  0.255312   -0.502753
   -8   -6   -3  0  0.810009   0.617277    -6.442910     1.210453  169.359668    6.555631    6.888608  0.228219   -2.063370
   -8   -6   -2  0  0.808463   0.618457     5.111364    -9.711508  297.758746   10.974490   10.738478  0.144058    2.316922
   -8   -6   -1  0  0.807534   0.619169     0.303403    -4.549775  273.815142    4.559880    4.699455  0.289857   -0.680990
   -8   -5  -38  0  1.160508   0.430846    -1.407839     1.008650  144.380187    1.731874    2.368751  0.646241   -1.393722
   -8   -5  -37  0  1.144221   0.436979    -1.582965    -3.487821  245.588840    3.830231    3.798826  0.388356    0.114362
   -8   -5  -36  0  1.128142   0.443207    -1.200957    -1.534227  231.947007    1.948371    2.588294  0.522774   -1.731123
   -8   -5  -35  0  1.112280   0.449527     0.949357     4.966156   79.177608    5.056083    5.165502  0.256802   -0.602573
   -8   -5  -34  0  1.096646   0.455936     1.648220     3.134134   62.260419    3.541105    3.559954  0.370364   -0.071973
   -8   -5  -32  0  1.066098   0.469000     2.386783     0.392244    9.332560    2.418799    3.169434  0.445973   -2.380322
   -8   -5  -31  0  1.051205   0.475644    -1.201954     4.068736  106.457779    4.242559    4.307543  0.318992   -0.288100
   -8   -5  -30  0  1.036582   0.482355    -2.761648     3.858604  125.591742    4.745053    4.912644  0.291320   -0.813572
   -8   -5  -29  0  1.022239   0.489123    -2.325751     1.736132  143.259314    2.902288    3.084140  0.556211   -0.462375
   -8   -5  -27  0  0.994442   0.502795     3.344071    -2.547288  322.702290    4.203747    3.726892  0.522880    1.289729
   -8   -5  -26  0  0.981014   0.509677    -2.953074     3.790971  127.917717    4.805425    4.829619  0.263736   -0.129735
   -8   -5  -25  0  0.967916   0.516574     3.370687     2.592274   37.562595    4.252225    4.392462  0.289732   -0.684511
   -8   -5  -24  0  0.955163   0.523471     4.517013    -1.692653  339.457602    4.823741    4.592184  0.261595    1.251829
   -8   -5  -22  0  0.930747   0.537203     8.300853    -0.039538  359.727092    8.300948    8.328233  0.228520   -0.168860
   -8   -5  -21  0  0.919113   0.544003    -4.912886     3.317086  145.973535    5.927859    5.640755  0.205537    1.975442
   -8   -5  -20  0  0.907881   0.550733    -0.918983    -8.639463  263.928255    8.688202    8.642995  0.174959    0.365414
   -8   -5  -19  0  0.897066   0.557373     5.093547     1.152924   12.753975    5.222400    5.165348  0.287827    0.280317
   -8   -5  -18  0  0.886684   0.563899    -3.115704    -3.009668  224.008251    4.331941    4.262956  0.264079    0.369429
   -8   -5  -17  0  0.876750   0.570288    -6.566938    -7.896967  230.253861   10.270674   10.141667  0.233250    0.782185
   -8   -5  -16  0  0.867280   0.576515    -9.047169    -0.982033  186.194970    9.100311    8.934268  0.199740    1.175623
   -8   -5  -15  0  0.858288   0.582555    -0.205163     4.495228   92.613175    4.499908    4.826898  0.228079   -2.027519
   -8   -5  -14  0  0.849790   0.588381    -3.363908     2.454742  143.880682    4.164329    4.160507  0.282534    0.019134
   -8   -5  -13  0  0.841801   0.593964     6.549324    -7.406735  311.484369    9.887030    9.767711  0.123598    1.365258
   -8   -5  -12  0  0.834336   0.599279     8.614788     0.879439    5.828836    8.659560    8.639679  0.162078    0.173475
   -8   -5  -11  0  0.827409   0.604296     2.696745    -2.338679  319.067426    3.569573    4.070557  0.354434   -1.998954
   -8   -5  -10  0  0.821033   0.608989     1.813205     6.945844   75.369507    7.178611    7.106365  0.304524    0.335510
   -8   -5   -9  0  0.815221   0.613331   -12.202405    -0.740508  183.472759   12.224854   12.188995  0.307839    0.164736
   -8   -5   -8  0  0.809985   0.617295     1.986067     2.736803   54.032031    3.381502    3.392662  0.410111   -0.038483
   -8   -5   -7  0  0.805337   0.620858    -1.374483    -3.317943  247.497852    3.591372    3.802387  0.357580   -0.834557
   -8   -5   -6  0  0.801288   0.623996   -10.759352    -1.289284  186.833123   10.836324   10.842690  0.143551   -0.062714
   -8   -5   -5  0  0.797845   0.626688     9.144207     5.501311   31.031836   10.671501   10.677550  0.215053   -0.039779
   -8   -5   -4  0  0.795017   0.628918    -4.905193    -3.541732  215.830688    6.050189    6.255174  0.222014   -1.305742
   -8   -5   -3  0  0.792810   0.630668     7.108551    -3.898257  331.260086    8.107275    8.272701  0.190380   -1.228843
   -8   -5   -2  0  0.791230   0.631927     8.023332     2.679973   18.470476    8.459085    8.077843  0.225864    2.387090
   -8   -5   -1  0  0.790281   0.632686    -7.555610     8.378393  132.044046   11.282052   11.046183  0.170274    1.959016
   -8   -4  -38  0  1.150749   0.434500     0.874525    -5.611917  278.857362    5.679648    6.072152  0.266402   -2.083631
   -8   -4  -37  0  1.134322   0.440792    -1.799751    -1.117403  211.834720    2.118418    2.225801  0.603047   -0.251827
   -8   -4  -36  0  1.118100   0.447187     1.367753     2.766758   63.694414    3.086373    3.156093  0.424543   -0.232249
   -8   -4  -35  0  1.102095   0.453682    -0.160873    -3.308196  267.215984    3.312105    3.657354  0.370184   -1.318951
   -8   -4  -33  0  1.070768   0.466955    -3.402493    -1.896853  209.139199    3.895511    4.203908  0.319519   -1.364983
   -8   -4  -31  0  1.040422   0.480574    -0.116726     4.136942   91.616204    4.138589    4.210909  0.322773   -0.316866
   -8   -4  -30  0  1.025645   0.487498     4.570997    -0.651679  351.886114    4.617217    4.983277  0.368763   -1.403848
   -8   -4  -29  0  1.011146   0.494488     1.870315     2.048978   47.610042    2.774237    2.795321  0.549274   -0.054285
   -8   -4  -28  0  0.996939   0.501535    -3.172229     3.488012  132.285457    4.714792    4.682739  0.408336    0.111010
   -8   -4  -27  0  0.983036   0.508628     7.019045    -4.429591  327.744723    8.299896    8.089759  0.213747    1.390325
   -8   -4  -26  0  0.969450   0.515757    -4.253136    -5.250849  230.992868    6.757262    6.561950  0.216304    1.276965
   -8   -4  -25  0  0.956194   0.522906    -2.154035     2.280361  133.368206    3.136864    2.858961  0.451280    0.870885
   -8   -4  -24  0  0.943282   0.530064     0.815789    -4.464020  280.356391    4.537949    4.371114  0.275426    0.856643
   -8   -4  -23  0  0.930730   0.537213     3.994668     3.515931   41.352807    5.321573    5.239642  0.229717    0.504399
   -8   -4  -22  0  0.918550   0.544336    -4.198876     5.982689  125.062620    7.309113    7.219288  0.169445    0.749690
   -8   -4  -21  0  0.906760   0.551414    -2.150650     1.413877  146.678339    2.573780    2.637651  0.473062   -0.190941
   -8   -4  -20  0  0.895373   0.558427     1.721683     1.592368   42.765448    2.345171    3.177337  0.412426   -2.853507
   -8   -4  -19  0  0.884405   0.565352    -2.391306     1.177944  153.775401    2.665688    2.963962  0.383535   -1.099829
   -8   -4  -18  0  0.873873   0.572166    -3.338272    -6.684762  243.463130    7.471954    7.572568  0.154248   -0.922471
   -8   -4  -17  0  0.863791   0.578843    -1.969381     1.186289  148.936655    2.299074    2.513074  0.479448   -0.631228
   -8   -4  -16  0  0.854177   0.585359     3.723723     4.318097   49.227065    5.701936    5.674246  0.222841    0.175727
   -8   -4  -15  0  0.845046   0.591684     9.537098    -2.750010  343.915152    9.925664   10.005936  0.211201   -0.537511
   -8   -4  -13  0  0.828296   0.603649     0.152135    -7.739744  271.126082    7.741239    7.551776  0.160051    1.674093
   -8   -4  -10  0  0.807180   0.619441     7.344587    -0.348233  357.285439    7.352838    7.500420  0.247180   -0.844375
   -8   -4   -9  0  0.801268   0.624011    -8.910379     2.239127  165.893986    9.187412    8.940236  0.183685    1.903039
   -8   -4   -8  0  0.795940   0.628188     4.297352     3.297387   37.499267    5.416641    5.575883  0.246143   -0.914928
   -8   -4   -7  0  0.791210   0.631943    -0.448460    -3.425064  262.540423    3.454299    3.206270  0.676363    0.518606
   -8   -4   -6  0  0.787088   0.635253     2.656512    -0.757636  344.081883    2.762439    2.102569  0.689950    1.352557
   -8   -4   -5  0  0.783582   0.638095    -9.584763     1.889756  168.846477    9.769282    9.435980  0.177954    2.648775
   -8   -4   -4  0  0.780703   0.640449     1.403947    -6.926602  281.458008    7.067452    6.750387  0.206121    2.175408
   -8   -4   -3  0  0.778456   0.642297     4.162086     2.611757   32.108745    4.913678    5.027493  0.271449   -0.592961
   -8   -4   -2  0  0.776847   0.643628   -10.254426     4.678379  155.476097   11.271223   11.176903  0.171622    0.777228
   -8   -3  -39  0  1.159836   0.431095    -3.042028    -3.599469  229.797765    4.712760    4.589756  0.285043    0.610273
   -8   -3  -38  0  1.143102   0.437406     1.186830    -1.359636  311.117796    1.804765    2.163591  0.691701   -0.733636
   -8   -3  -36  0  1.110228   0.450358    -1.461591    -0.935310  212.616236    1.735238    2.046347  0.719371   -0.611610
   -8   -3  -34  0  1.078209   0.463732     0.692676    -2.437277  285.865185    2.533795    3.112021  0.420388   -1.945192
   -8   -3  -33  0  1.062544   0.470569    -4.039829     1.631945  158.003069    4.357002    4.137962  0.343954    0.900612
   -8   -3  -32  0  1.047123   0.477499    -1.329376     3.651775  110.003300    3.886219    4.081885  0.313137   -0.883677
   -8   -3  -31  0  1.031957   0.484516    -3.622883     3.727154  134.187231    5.197784    5.314694  0.240911   -0.686293
   -8   -3  -30  0  1.017057   0.491615    -2.536847    -3.539038  234.366355    4.354353    4.568894  0.333513   -0.909733
   -8   -3  -29  0  1.002434   0.498786     5.914464     2.288379   21.152070    6.341732    6.575161  0.245093   -1.346907
   -8   -3  -28  0  0.988102   0.506021     2.260746    -5.873228  291.052911    6.293312    6.239628  0.267867    0.283429
   -8   -3  -27  0  0.974072   0.513309     2.379015    -1.185769  333.507025    2.658150    2.847382  0.589848   -0.453699
   -8   -3  -26  0  0.960359   0.520638     2.697813    -2.640611  315.613909    3.775052    4.104737  0.334967   -1.391916
   -8   -3  -25  0  0.946976   0.527996    -9.356928    -0.191100  181.170010    9.358879    9.035588  0.159239    2.871173
   -8   -3  -24  0  0.933937   0.535368     1.471012     5.638541   75.378290    5.827265    5.627331  0.275568    1.026057
   -8   -3  -23  0  0.921257   0.542737    -4.910742     1.234260  165.891584    5.063476    5.205878  0.228911   -0.879764
   -8   -3  -21  0  0.897034   0.557392    10.231116     0.603616    3.376425   10.248907   10.050829  0.214167    1.307974
   -8   -3  -20  0  0.885522   0.564639    -1.110567     6.794736   99.282641    6.884896    6.751095  0.239396    0.790423
   -8   -3  -19  0  0.874431   0.571800     1.048145    -1.536325  304.303439    1.859812    2.019522  0.593166   -0.380778
   -8   -3  -18  0  0.863777   0.578853    -0.287655     3.622017   94.540807    3.633421    3.571118  0.339785    0.259312
   -8   -3  -17  0  0.853577   0.585771     4.893387     2.350712   25.658950    5.428727    5.288716  0.210960    0.938590
   -8   -3  -16  0  0.843846   0.592525    -3.444573     1.651970  154.378266    3.820221    4.243959  0.335691   -1.785140
   -8   -3  -15  0  0.834602   0.599088     2.384136    -0.509859  347.928857    2.438045    2.421435  0.463286    0.050702
   -8   -3  -14  0  0.825860   0.605429     1.603823    -4.868488  288.233399    5.125858    5.057727  0.216302    0.445452
   -8   -3  -13  0  0.817638   0.611518    -1.536017    -4.727052  251.998854    4.970349    4.880207  0.339887    0.375068
   -8   -3  -12  0  0.809950   0.617322     1.783151     2.349155   52.799299    2.949264    2.809241  0.384957    0.514400
   -8   -3  -11  0  0.802812   0.622811    -7.109013    -5.030571  215.284478    8.708887    8.321013  0.177368    3.092653
   -8   -3  -10  0  0.796239   0.627952    -2.865302     1.944088  145.843366    3.462576    3.850035  0.352221   -1.555697
   -8   -3   -9  0  0.790245   0.632715     2.456712    -4.131413  300.737495    4.806663    4.386204  0.309991    1.918175
   -8   -3   -8  0  0.784843   0.637070     1.721256    -2.130344  308.937202    2.738811    2.452632  0.569626    0.710496
   -8   -3   -7  0  0.780045   0.640988     2.967656    -3.585834  309.611343    4.654588    4.736830  0.284860   -0.408298
   -8   -3   -6  0  0.775863   0.644443     0.832179    -6.116789  277.747426    6.173138    6.042976  0.255910    0.719304
   -8   -3   -5  0  0.772307   0.647411    -3.895376     0.614647  171.033287    3.943570    3.531326  0.383094    1.521822
   -8   -3   -4  0  0.769385   0.649869    -1.027202    -6.014209  260.307638    6.101300    6.145069  0.222994   -0.277582
   -8   -3   -3  0  0.767105   0.651801   -10.144267     5.375794  152.079353   11.480649   11.192953  0.162376    2.505687
   -8   -3   -2  0  0.765472   0.653192     0.856277    -6.321791  277.713681    6.379518    6.178468  0.222037    1.280542
   -8   -3   -1  0  0.764491   0.654030     2.469617     6.611557   69.517817    7.057740    7.066483  0.275855   -0.044823
   -8   -2  -39  0  1.154422   0.433117    -2.980228     0.507212  170.341239    3.023082    3.215567  0.439660   -0.619151
   -8   -2  -38  0  1.137607   0.439519    -2.418814     2.052828  139.678990    3.172501    3.309874  0.391940   -0.495674
   -8   -2  -35  0  1.088365   0.459405    -2.914838    -0.519866  190.112473    2.960834    3.043213  0.467286   -0.249314
   -8   -2  -33  0  1.056631   0.473202    -1.900303    -2.673845  234.598575    3.280336    3.749785  0.344785   -1.925554
   -8   -2  -31  0  1.025868   0.487392     1.835278     3.767831   64.029685    4.191038    4.357707  0.325886   -0.723276
   -8   -2  -30  0  1.010878   0.494620     3.988776    -0.069005  359.008900    3.989373    4.477903  0.350777   -1.969590
   -8   -2  -29  0  0.996164   0.501925     4.897361     4.178209   40.469329    6.437513    6.775579  0.223014   -2.143795
   -8   -2  -28  0  0.981741   0.509300    -4.597021     0.446640  174.450639    4.618668    5.095911  0.289036   -2.335085
   -8   -2  -27  0  0.967619   0.516732     2.391040    -1.660119  325.227427    2.910854    3.482061  0.465450   -1.735546
   -8   -2  -26  0  0.953813   0.524212    -4.897714     1.703257  160.824083    5.185430    4.881267  0.268990    1.599135
   -8   -2  -25  0  0.940337   0.531724     1.992061    -2.762901  305.791733    3.406161    3.387261  0.382921    0.069803
   -8   -2  -24  0  0.927205   0.539255    -1.250109    -2.684139  245.026751    2.960976    3.470496  0.375956   -1.916637
   -8   -2  -23  0  0.914431   0.546788    -3.513146    -4.675309  233.077873    5.848137    5.917978  0.227291   -0.434549
   -8   -2  -22  0  0.902032   0.554304     3.504358    -1.374453  338.584266    3.764259    3.714054  0.329703    0.215350
   -8   -2  -20  0  0.878418   0.569205     5.206941    -0.433167  355.244496    5.224928    5.173972  0.209392    0.344150
   -8   -2  -19  0  0.867236   0.576544    -4.027502     1.422908  160.541797    4.271468    4.598507  0.331765   -1.394068
   -8   -2  -18  0  0.856493   0.583776    -0.089439     3.695985   91.386234    3.697067    4.065077  0.273206   -1.904955
   -8   -2  -17  0  0.846205   0.590874     3.311354     4.253298   52.097894    5.390326    5.412435  0.205896   -0.151859
   -8   -2  -16  0  0.836388   0.597808     2.556651    -0.145686  356.738644    2.560798    3.229649  0.418115   -2.262288
   -8   -2  -15  0  0.827061   0.604550    -0.094969     4.571537   91.190089    4.572523    4.660927  0.234744   -0.532591
   -8   -2  -14  0  0.818239   0.611068     1.686032     0.919303   28.601272    1.920370    2.138237  0.532006   -0.579148
   -8   -2  -13  0  0.809939   0.617330     2.295401    -6.826857  288.584243    7.202419    7.221659  0.154340   -0.176294
   -8   -2  -12  0  0.802177   0.623304    -4.999141     1.171105  166.815568    5.134481    5.232420  0.206321   -0.671310
   -8   -2  -11  0  0.794970   0.628955    -0.675881    -4.132119  260.710522    4.187030    4.591750  0.252557   -2.266262
   -8   -2  -10  0  0.788331   0.634251     2.803398    -0.796471  344.139666    2.914344    3.162897  0.493337   -0.712506
   -8   -2   -9  0  0.782276   0.639160     0.616196     1.224321   63.284065    1.370642    2.476857  0.559462   -2.796300
   -8   -2   -8  0  0.776819   0.643651    -1.570215    -1.880030  230.131114    2.449508    2.592903  0.532848   -0.380582
   -8   -2   -7  0  0.771972   0.647692    -3.545151     2.829533  141.405174    4.535895    4.560348  0.335995   -0.102922
   -8   -2   -5  0  0.764152   0.654320    -0.863130     6.550427   97.506452    6.607048    6.638063  0.206219   -0.212696
   -8   -2   -4  0  0.761199   0.656859    -2.913054    -2.054587  215.195447    3.564717    3.697619  0.359959   -0.522149
   -8   -2   -3  0  0.758894   0.658854    -7.286042    -2.239631  197.086724    7.622490    7.401265  0.186563    1.676969
   -8   -2   -2  0  0.757243   0.660290    -1.555854    -3.778937  247.622180    4.086692    3.623457  0.362536    1.807026
   -8   -2   -1  0  0.756251   0.661156     2.819823    -3.700563  307.307339    4.652480    4.809136  0.274534   -0.806985
   -8   -1  -37  0  1.117629   0.447376    -2.044621     3.900840  117.661235    4.404206    4.370840  0.313580    0.150476
   -8   -1  -36  0  1.101162   0.454066     3.011534    -0.574482  349.199971    3.065838    2.829994  0.453349    0.735714
   -8   -1  -34  0  1.068871   0.467783     3.696201     1.734825   25.143185    4.083077    3.895772  0.319350    0.829467
   -8   -1  -33  0  1.053068   0.474803     2.624528     5.148086   62.987213    5.778489    5.629382  0.231875    0.909408
   -8   -1  -32  0  1.037506   0.481925    -2.532447    -1.523069  211.023614    2.955169    2.611565  0.541003    0.898201
   -8   -1  -31  0  1.022197   0.489143     0.811659     3.888567   78.209949    3.972373    4.117808  0.319356   -0.644036
   -8   -1  -28  0  0.977904   0.511298     0.285969    -3.099463  275.271409    3.112628    3.460388  0.421785   -1.166016
   -8   -1  -27  0  0.963726   0.518820     5.141431    -1.169951  347.180433    5.272864    5.303298  0.346399   -0.124248
   -8   -1  -25  0  0.936331   0.533999     0.557862    -6.869442  274.642757    6.892057    6.804363  0.217053    0.571370
   -8   -1  -24  0  0.923141   0.541629    -2.043813     5.585664  110.097739    5.947841    5.676560  0.260374    1.473451
   -8   -1  -23  0  0.910311   0.549263    -3.789858    -1.831139  205.788358    4.209048    4.377484  0.271239   -0.878203
   -8   -1  -22  0  0.897855   0.556883    -2.835965     7.166562  111.589786    7.707290    7.466004  0.163833    2.082789
   -8   -1  -21  0  0.885789   0.564469    -1.564038    -2.855698  241.290910    3.255952    3.299515  0.353412   -0.174322
   -8   -1  -20  0  0.874128   0.571998    -0.811751     1.786846  114.431937    1.962590    2.165430  0.518295   -0.553468
   -8   -1  -19  0  0.862891   0.579448     2.078898    -1.247778  329.027335    2.424617    2.392993  0.506231    0.088343
   -8   -1  -18  0  0.852093   0.586791    -3.196266     1.627954  153.008889    3.586969    3.489028  0.383756    0.360934
   -8   -1  -17  0  0.841751   0.594000    -3.640839     5.125576  125.387241    6.287069    6.306761  0.179612   -0.155049
   -8   -1  -16  0  0.831882   0.601047     1.382743    -2.549909  298.469709    2.900692    3.198688  0.343363   -1.227357
   -8   -1  -15  0  0.822503   0.607900    -3.518183    -1.988718  209.478109    4.041363    3.578912  0.306901    2.130992
   -8   -1  -14  0  0.813632   0.614529     6.178367    -4.550217  323.629257    7.673116    7.555360  0.150674    1.105245
   -8   -1  -13  0  0.805284   0.620899     6.402740     5.125922   38.680155    8.201838    8.086757  0.162515    1.001441
   -8   -1  -12  0  0.797477   0.626977     0.671395    -9.154513  274.194582    9.179100    9.240495  0.141738   -0.612575
   -8   -1  -11  0  0.790227   0.632730     4.577603     2.404735   27.714129    5.170803    5.352086  0.219432   -1.168353
   -8   -1  -10  0  0.783548   0.638123     2.026956     2.731471   53.421818    3.401394    3.518113  0.409170   -0.403415
   -8   -1   -9  0  0.777456   0.643123   -10.968490     0.292016  178.474964   10.972377   10.741480  0.191605    1.704223
   -8   -1   -8  0  0.771965   0.647698     1.207890     5.792278   78.220662    5.916881    5.758711  0.238290    0.938716
   -8   -1   -7  0  0.767087   0.651817     1.322579     2.231516   59.345544    2.594009    2.579358  0.572930    0.036163
   -8   -1   -6  0  0.762834   0.655451     2.957144    -4.139208  305.542869    5.087017    5.114545  0.263909   -0.147517
   -8   -1   -5  0  0.759216   0.658574     8.294980    -5.794853  325.061942   10.118647   10.056135  0.173757    0.508793
   -8   -1   -3  0  0.753924   0.663197    -0.591654     1.940124  106.959434    2.028333    2.773161  0.485579   -2.169255
   -8   -1   -2  0  0.752262   0.664662    -4.491463     2.536810  150.541930    5.158357    5.021710  0.263853    0.732405
   -8   -1   -1  0  0.751264   0.665545    -4.685143    -2.057467  203.708536    5.117004    5.237894  0.251234   -0.680495
   -7  -18  -12  0  1.146241   0.436208     3.147176    -1.159847  339.769355    3.354097    2.637953  0.762775    1.327758
   -7  -18  -11  0  1.141208   0.438132     3.200184     0.693857   12.233403    3.274540    2.913575  0.491252    1.039146
   -7  -18  -10  0  1.136594   0.439911     1.394004    -7.530200  280.487964    7.658144    7.961749  0.541691   -0.792634
   -7  -18   -9  0  1.132403   0.441539     2.145528    -2.614675  309.371333    3.382280    3.332407  0.565740    0.124671
   -7  -18   -8  0  1.128640   0.443011    -1.799386     4.597076  111.376358    4.936689    5.132415  0.478641   -0.578301
   -7  -18   -7  0  1.125309   0.444323    -3.145279     0.339879  173.832552    3.163589    3.271285  0.914923   -0.166468
   -7  -18   -6  0  1.122414   0.445468     3.847172     3.993012   46.065672    5.544807    5.781889  0.510432   -0.656865
   -7  -18   -5  0  1.119959   0.446445     2.256885    -1.804613  321.354053    2.889664    3.594671  0.621669   -1.603796
   -7  -18   -4  0  1.117946   0.447249     0.059226    -2.130616  271.592263    2.131439    2.552989  0.520142   -1.146151
   -7  -17  -14  0  1.119009   0.446824    -0.679786     1.408670  115.760693    1.564116    2.342389  0.715288   -1.538744
   -7  -17  -13  0  1.112954   0.449255     4.911748     2.143299   23.574611    5.359011    5.147593  0.762463    0.392138
   -7  -17  -12  0  1.107318   0.451541    -0.455992     4.826553   95.397045    4.848045    5.286458  0.350126   -1.770818
   -7  -17  -11  0  1.102108   0.453676     1.190282    -4.578449  284.572866    4.730641    4.585678  0.302796    0.677053
   -7  -17   -9  0  1.092988   0.457462     0.140967     2.986265   87.297360    2.989591    3.254939  0.354908   -1.057343
   -7  -17   -7  0  1.085636   0.460559     2.694136    -3.299733  309.230640    4.259883    4.296255  0.298754   -0.172173
   -7  -17   -6  0  1.082635   0.461836     1.306159    -3.137900  292.599654    3.398892    3.507802  0.371111   -0.415028
   -7  -17   -5  0  1.080090   0.462925    -3.160606     0.640142  168.550317    3.224781    3.352414  0.345941   -0.521769
   -7  -17   -4  0  1.078002   0.463821    -1.616146    -2.044635  231.676022    2.606235    3.446672  0.537960   -2.209381
   -7  -17   -3  0  1.076376   0.464522    -1.210450    -1.990979  238.701758    2.330061    2.618871  0.501721   -0.814074
   -7  -16  -22  0  1.146135   0.436249    -3.190333    -0.561897  189.988777    3.239437    3.612345  0.357868   -1.473648
   -7  -16  -19  0  1.118956   0.446845     2.245734     1.275781   29.600511    2.582816    2.105785  0.573586    1.176150
   -7  -16  -18  0  1.110650   0.450187    -1.947826     2.216573  131.307570    2.950800    2.908379  0.466615    0.128571
   -7  -16  -16  0  1.095221   0.456529     0.999751     4.609407   77.762451    4.716581    5.006070  0.315128   -1.299157
   -7  -16  -14  0  1.081425   0.462353     3.808399    -1.601165  337.196659    4.131299    3.830860  0.513363    0.827649
   -7  -16  -13  0  1.075158   0.465048    -0.699896     4.614166   98.625113    4.666946    4.291527  0.250736    2.117456
   -7  -16  -12  0  1.069323   0.467585     1.251112    -5.297109  283.289023    5.442852    5.371463  0.561414    0.179833
   -7  -16   -9  0  1.054476   0.474169    -2.507201    -5.883945  246.920719    6.395847    6.551204  0.298424   -0.736229
   -7  -16   -7  0  1.046854   0.477621    -2.356496    -4.255895  241.026631    4.864742    5.291952  0.229020   -2.638045
   -7  -16   -6  0  1.043742   0.479046    -2.846089     1.835047  147.187659    3.386387    3.818058  0.734695   -0.830923
   -7  -16   -5  0  1.041101   0.480261     1.261832     2.812109   65.833566    3.082235    3.203662  0.401366   -0.427844
   -7  -16   -4  0  1.038936   0.481262     0.807647     1.995458   67.964721    2.152707    2.587371  0.501488   -1.225767
   -7  -16   -3  0  1.037248   0.482045     1.177319     0.847038   35.733632    1.450364    2.165246  0.625118   -1.617288
   -7  -16   -2  0  1.036041   0.482606    -1.436112    -1.711708  230.003576    2.234359    2.464452  0.535974   -0.607118
   -7  -15  -24  0  1.132247   0.441600    -2.434145     1.114158  155.405454    2.677015    2.403947  0.564922    0.683593
   -7  -15  -23  0  1.121811   0.445708     1.903979     1.449472   37.281505    2.392928    2.794039  0.468163   -1.211662
   -7  -15  -22  0  1.111727   0.449751    -2.162302     2.211530  134.355156    3.092962    3.391841  0.493774   -0.856015
   -7  -15  -21  0  1.102005   0.453719    -2.192040    -1.764866  218.838407    2.814213    3.236297  0.438854   -1.360174
   -7  -15  -20  0  1.092654   0.457601    -1.505050    -4.421667  251.202419    4.670794    4.694964  0.268618   -0.127252
   -7  -15  -18  0  1.075107   0.465070     0.024690     4.001912   89.646512    4.001989    4.726146  0.300481   -3.408239
   -7  -15  -17  0  1.066929   0.468635     4.860628    -3.643181  323.147376    6.074411    5.873078  0.232923    1.222414
   -7  -15  -14  0  1.044887   0.478520     1.463302    -0.270228  349.537059    1.488044    1.795618  0.589459   -0.737922
   -7  -15  -13  0  1.038401   0.481510    -2.368669    -3.319401  234.488985    4.077869    3.980174  0.374836    0.368591
   -7  -15   -8  0  1.012780   0.493691     2.045550    -1.057393  332.664491    2.302684    2.497821  0.528339   -0.522328
   -7  -15   -7  0  1.009066   0.495508    -2.190544     5.354366  112.250137    5.785129    5.751171  0.504779    0.095137
   -7  -15   -6  0  1.005837   0.497098     1.415912    -2.540696  299.130623    2.908598    2.678236  0.433640    0.751269
   -7  -15   -5  0  1.003096   0.498457     0.479222     2.838591   80.417452    2.878759    3.466594  0.439293   -1.892415
   -7  -15   -3  0  0.999097   0.500452     3.523372     5.611155   57.874357    6.625648    6.897212  0.287617   -1.335281
   -7  -15   -2  0  0.997844   0.501081    -0.074285     4.730271   90.899705    4.730854    4.859118  0.327921   -0.553158
   -7  -15   -1  0  0.997091   0.501459    -3.162489    -1.420416  204.186999    3.466831    4.202677  0.306045   -3.400294
   -7  -14  -28  0  1.146042   0.436284     0.813958    -3.352706  283.646048    3.450097    3.365095  0.564630    0.212901
   -7  -14  -27  0  1.133968   0.440929    -0.805832     1.851097  113.524788    2.018892    2.144372  0.750114   -0.236571
   -7  -14  -26  0  1.122211   0.445549    -0.974502    -4.194073  256.919296    4.305799    4.546711  0.337320   -1.010026
   -7  -14  -22  0  1.078545   0.463588     0.492106     2.652218   79.488585    2.697486    3.161008  0.400469   -1.636882
   -7  -14  -21  0  1.068521   0.467937    -2.299100     1.617401  144.873879    2.811022    2.835053  0.450199   -0.075487
   -7  -14  -20  0  1.058875   0.472199    -0.096163     3.346208   91.646113    3.347590    3.245141  0.440025    0.329265
   -7  -14  -17  0  1.032308   0.484352     5.909669     1.879509   17.642724    6.201350    6.505352  0.393763   -1.091834
   -7  -14  -16  0  1.024277   0.488149    -2.882360     0.282612  174.400125    2.896182    3.147505  0.306170   -1.160873
   -7  -14  -15  0  1.016675   0.491799    -3.049521     0.426591  172.036682    3.079214    3.311076  0.379186   -0.864756
   -7  -14  -14  0  1.009511   0.495289     3.504122     2.889532   39.509310    4.541835    4.436286  0.249880    0.597365
   -7  -14  -13  0  1.002795   0.498606     1.640833    -3.097903  297.908338    3.505615    3.440546  0.492732    0.186758
   -7  -14  -12  0  0.996537   0.501738    -2.271810    -1.548520  214.279281    2.749370    3.022871  0.338757   -1.141786
   -7  -14  -11  0  0.990744   0.504671     0.840927    -2.000007  292.804906    2.169605    1.947477  0.663921    0.473154
   -7  -14  -10  0  0.985426   0.507395     0.501721     2.454573   78.447730    2.505325    2.694535  0.458828   -0.583190
   -7  -14   -9  0  0.980588   0.509898    -1.956923    -0.442910  192.752874    2.006419    2.257762  0.680043   -0.522692
   -7  -14   -8  0  0.976240   0.512169     1.754350     0.979172   29.167614    2.009110    2.029746  0.697724   -0.041827
   -7  -14   -7  0  0.972388   0.514198    -3.956465     1.618863  157.747139    4.274849    4.553272  0.556537   -0.707499
   -7  -14   -5  0  0.966191   0.517496    -2.585144    -0.094622  182.096206    2.586875    2.832805  0.451049   -0.771086
   -7  -14   -4  0  0.963857   0.518749     2.451314    -4.604390  298.030223    5.216258    5.351714  0.244188   -0.784493
   -7  -14   -3  0  0.962038   0.519730     6.519277    -0.919457  351.972147    6.583796    6.839606  0.285194   -1.268501
   -7  -14   -2  0  0.960736   0.520434    -0.314024    -2.531452  262.928651    2.550855    2.857151  0.526697   -0.822422
   -7  -13  -31  0  1.155135   0.432850    -3.086967    -0.797092  194.478218    3.188216    3.774860  0.442291   -1.875779
   -7  -13  -29  0  1.128838   0.442933     0.614008    -2.942320  281.787419    3.005704    3.435336  0.408842   -1.486126
   -7  -13  -27  0  1.103730   0.453010     0.362223    -3.008727  276.864838    3.030453    2.789476  0.450985    0.755662
   -7  -13  -26  0  1.091646   0.458024    -1.704931     2.390862  125.492780    2.936497    2.754438  0.662265    0.388772
   -7  -13  -24  0  1.068476   0.467956    -0.500507     4.018399   97.099838    4.049449    4.187590  0.324532   -0.601977
   -7  -13  -23  0  1.057411   0.472853    -4.172476    -0.329796  184.519307    4.185490    4.057628  0.336740    0.536983
   -7  -13  -21  0  1.036375   0.482451     2.641273     6.152020   66.764494    6.695048    6.957890  0.248526   -1.495672
   -7  -13  -20  0  1.026426   0.487127    -4.205764     2.898639  145.425145    5.107892    5.179816  0.262601   -0.387339
   -7  -13  -18  0  1.007726   0.496166    -4.068713    -3.209827  218.270077    5.182414    5.962072  0.265826   -4.147832
   -7  -13  -17  0  0.998997   0.500502    -1.658961     4.771745  109.170688    5.051901    5.030580  0.210699    0.143102
   -7  -13  -16  0  0.990696   0.504696     4.927472    -1.615291  341.850165    5.185474    5.160491  0.274608    0.128661
   -7  -13  -15  0  0.982834   0.508733     3.631274    -1.771638  333.993027    4.040402    4.109389  0.236599   -0.412354
   -7  -13  -14  0  0.975422   0.512599     5.887420    -0.184468  358.205361    5.890310    5.942679  0.301920   -0.245299
   -7  -13  -13  0  0.968470   0.516278     2.773594    -0.910448  341.827284    2.919202    3.138513  0.306535   -1.011803
   -7  -13  -12  0  0.961988   0.519757     1.668265    -1.480608  318.410497    2.230540    2.004089  0.493861    0.648460
   -7  -13  -11  0  0.955986   0.523020    -4.302814    -0.788921  190.389776    4.374541    4.422806  0.356893   -0.191255
   -7  -13  -10  0  0.950473   0.526054    -3.608177    -0.887182  193.813899    3.715647    3.944713  0.361637   -0.895782
   -7  -13   -9  0  0.945457   0.528845    -1.860150    -2.609004  234.512140    3.204226    3.607714  0.441834   -1.291478
   -7  -13   -8  0  0.940946   0.531380    -3.172540     0.327884  174.099386    3.189439    3.323196  0.344104   -0.549722
   -7  -13   -7  0  0.936949   0.533647     2.499481    -0.711344  344.113822    2.598734    2.512598  0.827385    0.147227
   -7  -13   -5  0  0.930516   0.537336     2.001769     1.030448   27.237987    2.251422    2.396650  0.645362   -0.318244
   -7  -13   -4  0  0.928093   0.538739     3.233946     1.246445   21.077935    3.465838    4.072708  0.308915   -2.778248
   -7  -13   -3  0  0.926203   0.539838    -4.873033    -4.001458  219.390897    6.305404    6.593177  0.224087   -1.816140
   -7  -13   -2  0  0.924851   0.540628     7.562156    -2.269965  343.291595    7.895502    8.236099  0.212037   -2.271668
   -7  -13   -1  0  0.924039   0.541103     1.875904     3.206465   59.670736    3.714894    3.827221  0.329816   -0.481649
   -7  -12  -33  0  1.155746   0.432621     3.187009     0.214785    3.855549    3.194239    3.395711  0.495364   -0.575183
   -7  -12  -32  0  1.141585   0.437988    -0.922433    -1.665352  241.018068    1.903754    2.136561  0.531233   -0.619762
   -7  -12  -30  0  1.114071   0.448805    -3.955180    -0.340630  184.922304    3.969821    4.006092  0.353773   -0.144995
   -7  -12  -29  0  1.100738   0.454241    -1.472879    -2.177850  235.929523    2.629145    2.643681  0.447549   -0.045932
   -7  -12  -28  0  1.087701   0.459685    -3.284099     0.954273  163.797523    3.419934    3.471414  0.344174   -0.211532
   -7  -12  -26  0  1.062562   0.470561     1.477636    -1.741809  310.309082    2.284143    2.612479  0.418698   -1.109005
   -7  -12  -23  0  1.027358   0.486685    -1.964839     0.744197  159.255445    2.101052    2.431933  0.537609   -0.870403
   -7  -12  -21  0  1.005693   0.497169    -0.559837     2.790498  101.344237    2.846102    3.023134  0.337714   -0.741340
   -7  -12  -20  0  0.995439   0.502291     2.542493     0.826523   18.008504    2.673464    2.579358  0.478078    0.278377
   -7  -12  -19  0  0.985585   0.507313     3.327405    -0.561209  350.426449    3.374401    3.319721  0.336997    0.229466
   -7  -12  -17  0  0.967131   0.516993    -3.548174    -2.502636  215.196489    4.341973    4.455446  0.236540   -0.678425
   -7  -12  -16  0  0.958554   0.521619     0.711198     6.133650   83.386077    6.174744    6.520265  0.369137   -1.323736
   -7  -12  -15  0  0.950426   0.526080    -1.665084     1.190162  144.443735    2.046703    2.371103  0.418842   -1.095331
   -7  -12  -12  0  0.928853   0.538298     2.047462    -3.499095  300.333631    4.054105    4.025916  0.280408    0.142172
   -7  -12  -11  0  0.922636   0.541926     3.484737     1.594990   24.593919    3.832412    3.319361  0.336488    2.156284
   -7  -12  -10  0  0.916922   0.545303    -3.975988    -5.957870  236.282811    7.162730    7.646430  0.373142   -1.833231
   -7  -12   -9  0  0.911721   0.548413    -0.479990    -2.558342  259.373828    2.602980    2.654350  0.438776   -0.165567
   -7  -12   -8  0  0.907043   0.551242    -5.481893     4.867106  138.399686    7.330748    7.687860  0.175395   -2.879406
   -7  -12   -7  0  0.902895   0.553774    -3.838993     1.646037  156.791904    4.176997    4.651010  0.345682   -1.939226
   -7  -12   -6  0  0.899285   0.555997     3.367807     3.966670   49.667872    5.203518    5.228462  0.442969   -0.079637
   -7  -12   -4  0  0.893702   0.559471     3.349356     0.789391   13.261700    3.441123    3.572232  0.402944   -0.460156
   -7  -12   -3  0  0.891740   0.560702     0.026437     1.857277   89.184492    1.857465    2.183917  0.674828   -0.684134
   -7  -12   -2  0  0.890335   0.561586    -0.165590    -4.264490  267.776326    4.267704    4.110261  0.305357    0.729172
   -7  -12   -1  0  0.889492   0.562119     2.897157     1.207686   22.628923    3.138793    3.548082  0.437800   -1.322114
   -7  -11  -35  0  1.160249   0.430942     1.539188     2.295580   56.158124    2.763836    3.281369  0.523426   -1.398293
   -7  -11  -31  0  1.101836   0.453788     2.857654    -0.262438  354.752846    2.869679    2.907831  0.409511   -0.131754
   -7  -11  -30  0  1.087894   0.459604     2.164327     0.447917   11.692546    2.210190    2.381655  0.500172   -0.484810
   -7  -11  -29  0  1.074236   0.465447    -0.259636     2.874935   95.160394    2.886635    2.673625  0.469880    0.641104
   -7  -11  -26  0  1.035084   0.483053     3.412711    -2.320017  325.791486    4.126630    4.404317  0.354279   -1.108472
   -7  -11  -25  0  1.022679   0.488912    -5.581977    -4.256503  217.327115    7.019707    7.094536  0.194866   -0.543063
   -7  -11  -24  0  1.010617   0.494747    -8.645223    -1.253793  188.251916    8.735667    8.792714  0.215968   -0.373558
   -7  -11  -23  0  0.998911   0.500545     0.195461     1.636434   83.188671    1.648066    2.103516  0.715824   -0.899807
   -7  -11  -22  0  0.987573   0.506292    -2.866258     0.515464  169.804990    2.912239    3.012054  0.370870   -0.380616
   -7  -11  -21  0  0.976616   0.511972     3.662654     1.038668   15.832462    3.807081    3.624995  0.377099    0.682869
   -7  -11  -19  0  0.955896   0.523069     0.739009    -3.722069  281.229907    3.794725    4.280940  0.261957   -2.624908
   -7  -11  -18  0  0.946160   0.528452     1.857611    -2.527403  306.315450    3.136636    3.480117  0.302739   -1.604538
   -7  -11  -17  0  0.936857   0.533699    -4.210442    -1.470778  199.255163    4.459933    4.392009  0.239693    0.400764
   -7  -11  -15  0  0.919603   0.543713    -0.660302     2.961212  102.570371    3.033937    3.537183  0.273913   -2.598260
   -7  -11  -14  0  0.911676   0.548440    -3.157216     0.633428  168.655442    3.220131    3.028002  0.474519    0.572605
   -7  -11  -12  0  0.897289   0.557234     2.468680     4.042861   58.590627    4.736993    4.480658  0.214057    1.693535
   -7  -11  -10  0  0.884932   0.565015    -1.251477     4.879613  104.384640    5.037541    5.335848  0.314290   -1.342293
   -7  -11   -9  0  0.879543   0.568477     0.436169     3.128346   82.062714    3.158606    3.110102  0.582480    0.117765
   -7  -11   -8  0  0.874692   0.571630    -1.882075     5.951232  107.549543    6.241744    6.213481  0.227913    0.175377
   -7  -11   -7  0  0.870390   0.574455     2.963132     2.329419   38.172094    3.769131    4.172067  0.481218   -1.184158
   -7  -11   -6  0  0.866644   0.576938    10.828924     0.643842    3.402557   10.848047   11.250665  0.157845   -3.607266
   -7  -11   -5  0  0.863462   0.579064    -3.984742    -3.425442  220.683663    5.254695    5.331743  0.342693   -0.317960
   -7  -11   -4  0  0.860850   0.580821     0.687038    -3.782014  280.296040    3.843911    3.811275  0.323738    0.142568
   -7  -11   -3  0  0.858812   0.582199    -3.309629     1.280392  158.850111    3.548669    3.333243  0.369659    0.824160
   -7  -11   -2  0  0.857354   0.583190    -0.576600    -4.269508  262.308702    4.308267    4.445518  0.324706   -0.597775
   -7  -11   -1  0  0.856478   0.583786     4.285724     2.901520   34.098777    5.175543    5.276509  0.240067   -0.594786
   -7  -10  -35  0  1.137343   0.439621     2.146496     0.659197   17.071930    2.245437    2.116532  0.608400    0.299635
   -7  -10  -31  0  1.077690   0.463955    -1.522873    -2.949282  242.690252    3.319248    3.358701  0.343797   -0.162294
   -7  -10  -30  0  1.063430   0.470177     2.065302     2.767641   53.268520    3.453304    3.541232  0.321410   -0.386885
   -7  -10  -29  0  1.049454   0.476438    -2.199749     0.534590  166.340589    2.263776    2.738931  0.416382   -1.613830
   -7  -10  -28  0  1.035773   0.482731     4.237760    -2.722724  327.279611    5.037046    4.783824  0.260609    1.374129
   -7  -10  -27  0  1.022398   0.489046     1.127479    -4.501578  284.061218    4.640626    4.789146  0.290694   -0.722543
   -7  -10  -26  0  1.009341   0.495373    -2.227669    -4.624660  244.280187    5.133224    5.113378  0.271402    0.103416
   -7  -10  -25  0  0.996616   0.501698     3.879405     0.701045   10.243332    3.942239    3.986170  0.399250   -0.155613
   -7  -10  -24  0  0.984235   0.508009    -2.852006    -4.210762  235.889691    5.085711    5.194779  0.268899   -0.573620
   -7  -10  -23  0  0.972212   0.514291     1.107240     0.220487   11.262114    1.128980    2.237929  0.492625   -3.183539
   -7  -10  -22  0  0.960558   0.520531     1.909773     3.616974   62.165816    4.090200    4.057922  0.285232    0.160036
   -7  -10  -21  0  0.949289   0.526710    -4.308133    -2.152784  206.551405    4.816065    4.696066  0.338141    0.501875
   -7  -10  -20  0  0.938419   0.532811     3.497109     3.573178   45.616420    4.999737    5.271603  0.208369   -1.845177
   -7  -10  -19  0  0.927960   0.538816    -0.878571     1.667443  117.784612    1.884742    1.870961  0.656001    0.029710
   -7  -10  -18  0  0.917927   0.544705    -2.108382    -0.664546  197.494466    2.210632    2.230625  0.520100   -0.054361
   -7  -10  -17  0  0.908335   0.550458    -2.490608     0.462159  169.487712    2.533124    2.988970  0.332293   -1.940047
   -7  -10  -16  0  0.899198   0.556051    -2.916487    -0.915517  197.427646    3.056807    3.077551  0.320964   -0.091398
   -7  -10  -15  0  0.890528   0.561465    -1.989705    -0.944052  205.382868    2.202308    2.362188  0.427200   -0.529271
   -7  -10  -14  0  0.882341   0.566674    -4.893962     2.807215  150.161078    5.641926    5.870163  0.197697   -1.632678
   -7  -10  -13  0  0.874650   0.571657     1.230399     4.150084   73.486184    4.328634    3.911882  0.247888    2.377597
   -7  -10  -12  0  0.867467   0.576391    -4.969859    -1.208951  193.672025    5.114789    5.195392  0.178457   -0.638758
   -7  -10  -11  0  0.860806   0.580851     5.383484    -3.382305  327.859909    6.357821    6.539954  0.198997   -1.294368
   -7  -10  -10  0  0.854679   0.585015     0.464823     4.244324   83.750085    4.269700    4.188255  0.304605    0.378132
   -7  -10   -9  0  0.849098   0.588860     2.010825     6.178459   71.972140    6.497443    6.524354  0.189876   -0.200431
   -7  -10   -8  0  0.844073   0.592366     7.794244     3.904598   26.609001    8.717575    8.954784  0.205089   -1.635698
   -7  -10   -7  0  0.839614   0.595512    -2.135374    -4.479939  244.515085    4.962829    4.858708  0.350620    0.419971
   -7  -10   -6  0  0.835730   0.598280     5.646898     3.321796   30.466232    6.551472    6.720128  0.216151   -1.103465
   -7  -10   -4  0  0.829719   0.602613     1.030105    -7.590622  277.728257    7.660200    7.744194  0.170110   -0.698287
   -7  -10   -2  0  0.826092   0.605259     0.698581    -3.386563  281.655510    3.457864    3.726892  0.326398   -1.165643
   -7  -10   -1  0  0.825183   0.605926    -4.082502    -2.077047  206.965542    4.580497    5.066691  0.319553   -2.151702
   -7   -9  -37  0  1.148045   0.435523     5.019374    -0.342424  356.097304    5.031041    5.537631  0.344252   -2.081111
   -7   -9  -36  0  1.132020   0.441688     2.312884    -0.575735  346.021740    2.383464    2.856315  0.468432   -1.427552
   -7   -9  -35  0  1.116214   0.447943    -1.585718    -4.296782  249.743529    4.580048    4.687327  0.263194   -0.576444
   -7   -9  -34  0  1.100636   0.454283    -2.068131    -3.497680  239.404754    4.063365    4.250238  0.376839   -0.701306
   -7   -9  -33  0  1.085295   0.460704    -3.766446     1.151940  162.994127    3.938665    3.615209  0.331517    1.379827
   -7   -9  -31  0  1.055367   0.473769     3.559738     5.504791   57.110798    6.555491    6.424818  0.201658    0.916395
   -7   -9  -30  0  1.040802   0.480399    -0.822867     1.086997  127.126051    1.363331    2.437982  0.585387   -2.596205
   -7   -9  -29  0  1.026517   0.487084     4.482724     2.672131   30.798973    5.218726    5.199987  0.222589    0.119053
   -7   -9  -28  0  1.012526   0.493814     4.262194     3.439364   38.901685    5.476817    5.715625  0.221284   -1.526209
   -7   -9  -27  0  0.998840   0.500581     0.054927     2.088999   88.493848    2.089721    2.297608  0.706788   -0.415963
   -7   -9  -26  0  0.985471   0.507371     0.055998     2.594350   88.763495    2.594954    2.772874  0.492827   -0.510556
   -7   -9  -25  0  0.972434   0.514174     2.547209    -1.682739  326.550424    3.052849    3.362137  0.389498   -1.122983
   -7   -9  -23  0  0.947407   0.527757     0.193350    -3.638977  273.041436    3.644110    3.884926  0.356119   -0.956324
   -7   -9  -22  0  0.935444   0.534505    -5.338637     4.416248  140.401634    6.928513    6.902059  0.170316    0.219666
   -7   -9  -21  0  0.923869   0.541202    -3.681635    -5.048486  233.898397    6.248331    6.158205  0.186186    0.684577
   -7   -9  -20  0  0.912696   0.547828    -2.779646    -4.426272  237.871666    5.226693    5.317390  0.221997   -0.577776
   -7   -9  -19  0  0.901939   0.554361    -4.801195     1.286992  164.994257    4.970696    5.121079  0.246924   -0.861290
   -7   -9  -18  0  0.891614   0.560781    -1.162400     2.124942  118.679839    2.422096    2.592135  0.455717   -0.527677
   -7   -9  -17  0  0.881735   0.567064     6.384063     0.807352    7.207572    6.434910    6.683958  0.263583   -1.336223
   -7   -9  -15  0  0.863380   0.579120     1.456911    -3.499285  292.604171    3.790460    4.011157  0.277803   -1.123504
   -7   -9  -14  0  0.854933   0.584841     3.010856    -0.378235  352.839802    3.034521    3.189715  0.456745   -0.480525
   -7   -9  -13  0  0.846992   0.590324    -8.583545    -0.250187  181.669544    8.587190    8.468104  0.261314    0.644487
   -7   -9  -12  0  0.839573   0.595541     1.413018    -6.230147  282.778689    6.388376    6.644955  0.260556   -1.392628
   -7   -9  -11  0  0.832689   0.600464    -5.364544     6.096449  131.346022    8.120654    8.153133  0.186199   -0.246681
   -7   -9  -10  0  0.826354   0.605068    -5.132749    -5.107208  224.857092    7.240765    7.385059  0.309176   -0.660018
   -7   -9   -8  0  0.815379   0.613212    -2.234742     1.720192  142.412722    2.820130    2.879494  0.480761   -0.174626
   -7   -9   -7  0  0.810762   0.616704     1.621841     4.228951   69.017725    4.529282    4.853790  0.254296   -1.804684
   -7   -9   -6  0  0.806739   0.619779     2.868892     6.734658   66.926515    7.320256    7.431964  0.174758   -0.903990
   -7   -9   -5  0  0.803320   0.622417     7.814748    -0.180920  358.673776    7.816842    7.999904  0.244136   -1.060432
   -7   -9   -4  0  0.800511   0.624601     9.610562    -0.987832  354.131398    9.661196    9.835329  0.211085   -1.166647
   -7   -9   -3  0  0.798320   0.626315     4.531128    -5.301866  310.518156    6.974303    7.475222  0.240633   -2.943932
   -7   -9   -2  0  0.796751   0.627549     2.661240     3.483506   52.621813    4.383721    5.067791  0.243171   -3.978345
   -7   -9   -1  0  0.795808   0.628292    -4.850100    -5.642868  229.320622    7.440795    7.815671  0.167799   -3.159463
   -7   -8  -39  0  1.162532   0.430096    -2.143464     2.650227  128.965411    3.408540    3.768950  0.464761   -1.096687
   -7   -8  -36  0  1.113044   0.449219    -2.352206     0.859440  159.928892    2.504298    2.667215  0.457691   -0.503395
   -7   -8  -35  0  1.096964   0.455804    -8.824546     1.937285  167.618070    9.034693    8.829622  0.164617    1.761744
   -7   -8  -34  0  1.081108   0.462488     1.309858     3.896181   71.417866    4.110469    3.874461  0.318747    1.047121
   -7   -8  -33  0  1.065486   0.469269    -0.599825     4.213000   98.103019    4.255486    4.188350  0.286914    0.330916
   -7   -8  -31  0  1.034986   0.483098    -3.600086     2.469992  145.546272    4.365945    4.382754  0.317419   -0.074892
   -7   -8  -29  0  1.005552   0.497239     1.253982    -1.918581  303.168588    2.292035    2.638255  0.443505   -1.103998
   -7   -8  -28  0  0.991264   0.504406    -2.656966     0.282454  173.931856    2.671937    3.280763  0.346318   -2.486184
   -7   -8  -27  0  0.977280   0.511624     4.474628     0.403183    5.148692    4.492755    4.998909  0.281151   -2.545995
   -7   -8  -26  0  0.963613   0.518880     0.793781    -2.559282  287.231678    2.679555    2.487441  0.590976    0.459729
   -7   -8  -25  0  0.950276   0.526163     6.078569     1.235558   11.489677    6.202871    6.472841  0.305487   -1.249790
   -7   -8  -23  0  0.924649   0.540746     7.181827    -3.211942  335.904285    7.867351    7.827681  0.156152    0.359280
   -7   -8  -22  0  0.912388   0.548012     2.481082     0.232745    5.359107    2.491974    2.631305  0.521296   -0.377988
   -7   -8  -21  0  0.900517   0.555237     0.266860    -6.741539  272.266836    6.746819    6.580184  0.292560    0.805503
   -7   -8  -20  0  0.889050   0.562398     0.043449     3.613823   89.311170    3.614085    3.685435  0.301374   -0.334814
   -7   -8  -19  0  0.878003   0.569474    -2.552195     2.470305  135.934109    3.551916    3.440314  0.319767    0.493573
   -7   -8  -18  0  0.867393   0.576440     2.531135    -5.282228  295.602784    5.857352    6.045149  0.182321   -1.456690
   -7   -8  -17  0  0.857236   0.583270     3.954929    -6.224609  302.430647    7.374769    7.244387  0.154795    1.191175
   -7   -8  -16  0  0.847547   0.589938    -2.408886    -0.689588  195.974747    2.505646    2.558284  0.441250   -0.168707
   -7   -8  -15  0  0.838344   0.596414   -13.936981    -3.766335  195.122411   14.436922   14.705782  0.130946   -2.903676
   -7   -8  -14  0  0.829642   0.602670     2.361102     5.748615   67.670804    6.214610    6.325982  0.289351   -0.544336
   -7   -8  -13  0  0.821457   0.608674    -2.709535     0.101737  177.849682    2.711444    2.903584  0.355017   -0.765391
   -7   -8  -12  0  0.813805   0.614398     5.207728    -1.407846  344.872390    5.394670    5.713326  0.213579   -2.109985
   -7   -8  -11  0  0.806702   0.619808    -1.131345     6.718745   99.558160    6.813331    6.875247  0.151093   -0.579525
   -7   -8  -10  0  0.800160   0.624875    -2.026608    -3.128003  237.061113    3.727136    3.690723  0.273959    0.187966
   -7   -8   -9  0  0.794196   0.629568    -0.055711     3.510019   90.909326    3.510461    3.304819  0.418334    0.695190
   -7   -8   -8  0  0.788821   0.633857    -6.980924     5.846762  140.052678    9.105928    9.253237  0.163454   -1.274523
   -7   -8   -7  0  0.784048   0.637716    -0.541501     5.799085   95.334637    5.824312    5.734189  0.267208    0.476981
   -7   -8   -6  0  0.779887   0.641118    -0.604877     5.330899   96.473452    5.365106    5.515086  0.223157   -0.950468
   -7   -8   -5  0  0.776350   0.644040    -1.383724     3.720940  110.398902    3.969898    3.755725  0.323729    0.935613
   -7   -8   -4  0  0.773443   0.646460    -1.217238    -4.677024  255.411878    4.832827    4.833162  0.449456   -0.001052
   -7   -8   -3  0  0.771175   0.648361    10.937831     1.561254    8.123464   11.048695   11.187689  0.212967   -0.922988
   -7   -8   -2  0  0.769550   0.649730    -3.017915    -6.030722  243.415541    6.743695    6.574071  0.193219    1.241516
   -7   -8   -1  0  0.768574   0.650555    -2.464312    -6.844490  250.198937    7.274605    7.382795  0.201178   -0.760535
   -7   -7  -39  0  1.146250   0.436205    -3.567013    -3.864846  227.294911    5.259335    4.957169  0.368775    1.158778
   -7   -7  -38  0  1.129314   0.442747    -0.681013    -2.447666  254.451874    2.540639    2.871465  0.433235   -1.079916
   -7   -7  -37  0  1.112570   0.449410    -4.217065     0.294010  176.011847    4.227301    4.374573  0.286791   -0.726220
   -7   -7  -36  0  1.096027   0.456193    -0.734628     2.990067  103.803557    3.078990    3.303012  0.364268   -0.869731
   -7   -7  -35  0  1.079694   0.463094     2.801716     1.624552   30.106943    3.238639    3.453018  0.395546   -0.766482
   -7   -7  -34  0  1.063580   0.470110     1.668571     0.434469   14.594819    1.724208    2.106352  0.584342   -0.924859
   -7   -7  -32  0  1.032054   0.484471    -5.602989     1.127867  168.618609    5.715380    5.441188  0.227345    1.705627
   -7   -7  -31  0  1.016663   0.491805     2.043221    -1.195180  329.674548    2.367110    2.734567  0.440280   -1.180303
   -7   -7  -30  0  1.001535   0.499234     1.556802     3.571424   66.447363    3.895986    3.736599  0.314269    0.717240
   -7   -7  -29  0  0.986683   0.506749     2.404305     0.563436   13.188969    2.469442    2.746043  0.457205   -0.855572
   -7   -7  -28  0  0.972118   0.514341     3.777450    -0.060362  359.084511    3.777933    3.704503  0.362341    0.286596
   -7   -7  -27  0  0.957855   0.522000    -0.687980     1.567259  113.700044    1.711613    2.274800  0.611133   -1.303263
   -7   -7  -26  0  0.943906   0.529714    -0.163582    -3.034801  266.914623    3.039207    3.463837  0.425595   -1.411010
   -7   -7  -25  0  0.930286   0.537469     1.096431     2.014421   61.440956    2.293480    2.371270  0.598756   -0.183734
   -7   -7  -23  0  0.904093   0.553041     2.387193     0.343811    8.195552    2.411825    2.540798  0.460938   -0.395705
   -7   -7  -22  0  0.891550   0.560821     1.665185    -5.678086  286.344579    5.917221    6.435651  0.237073   -3.092595
   -7   -7  -21  0  0.879397   0.568572     8.544475     0.572124    3.830710    8.563608    8.518533  0.147677    0.431658
   -7   -7  -20  0  0.867651   0.576269    -1.922566     9.117737  101.906963    9.318229    9.327916  0.139237   -0.098393
   -7   -7  -19  0  0.856328   0.583888    -1.323024    -9.781253  262.296858    9.870325    9.793270  0.145852    0.747138
   -7   -7  -18  0  0.845446   0.591404    -1.650809    -6.812822  256.379233    7.009973    6.831511  0.191338    1.319038
   -7   -7  -17  0  0.835022   0.598787   -12.639545    -0.255573  181.158369   12.642129   12.568092  0.241041    0.434383
   -7   -7  -16  0  0.825072   0.606007     0.005236     8.024986   89.962620    8.024988    7.989996  0.159866    0.309541
   -7   -7  -15  0  0.815616   0.613034    -1.129597     5.299616  102.032361    5.418664    5.513281  0.184126   -0.726725
   -7   -7  -14  0  0.806668   0.619833     8.980193     1.143877    7.259116    9.052752    9.117161  0.284193   -0.320510
   -7   -7  -13  0  0.798248   0.626372    -3.308610     7.008051  115.272727    7.749818    7.701155  0.189286    0.363575
   -7   -7  -12  0  0.790372   0.632614    -3.913639    -4.208229  227.077273    5.746804    5.764307  0.183915   -0.134586
   -7   -7  -11  0  0.783055   0.638524    -3.714215    -0.084742  181.307003    3.715182    3.797569  0.253227   -0.460111
   -7   -7  -10  0  0.776315   0.644068    -4.763615    -4.962867  226.173567    6.879104    7.027848  0.169985   -1.237494
   -7   -7   -9  0  0.770166   0.649211     0.946697    -2.467352  290.991279    2.642737    2.549868  0.453498    0.289608
   -7   -7   -8  0  0.764622   0.653918    -2.422957     0.326472  172.326113    2.444853    2.888052  0.425662   -1.472476
   -7   -7   -7  0  0.759697   0.658157     2.646818    -6.139342  293.322035    6.685593    6.932155  0.225172   -1.548552
   -7   -7   -6  0  0.755402   0.661899    -3.906647     1.176421  163.241209    4.079933    3.968657  0.301280    0.522334
   -7   -7   -4  0  0.748747   0.667782     5.417539     3.291942   31.284758    6.339291    6.283872  0.198954    0.393934
   -7   -7   -3  0  0.746404   0.669879    -6.449293     1.286569  168.718175    6.576370    6.593237  0.190989   -0.124897
   -7   -7   -2  0  0.744726   0.671388     4.410597    -8.621981  297.092137    9.684623    9.858412  0.140840   -1.745066
   -7   -7   -1  0  0.743717   0.672299    11.062371     7.410358   33.816971   13.315009   13.340522  0.118610   -0.304206
   -7   -6  -40  0  1.149282   0.435054    -0.499241    -6.295850  265.466114    6.315613    5.929804  0.538166    1.013844
   -7   -6  -39  0  1.131949   0.441716     6.419963    -1.731800  344.903653    6.649440    6.712898  0.230904   -0.388659
   -7   -6  -38  0  1.114796   0.448513    -2.947864     2.601468  138.571845    3.931607    3.754877  0.330197    0.756923
   -7   -6  -37  0  1.097831   0.455444    -3.082141    -2.366838  217.521376    3.886067    3.865718  0.316111    0.091035
   -7   -6  -35  0  1.064499   0.469704     4.115311     0.671399    9.265978    4.169720    4.122156  0.287020    0.234359
   -7   -6  -34  0  1.048152   0.477030    -5.243621    -5.899132  228.366742    7.892739    8.006470  0.160245   -1.003705
   -7   -6  -33  0  1.032032   0.484481     0.471255     4.580173   84.125496    4.604353    4.439425  0.262519    0.888484
   -7   -6  -32  0  1.016148   0.492054     0.516831     2.554751   78.563316    2.606505    2.983905  0.444914   -1.199614
   -7   -6  -31  0  1.000512   0.499744     3.262701     6.699387   64.033231    7.451644    7.404491  0.163516    0.407819
   -7   -6  -30  0  0.985136   0.507544     0.390680     7.264336   86.921567    7.274834    7.605874  0.184242   -2.541003
   -7   -6  -29  0  0.970033   0.515447    -5.337394    -1.840270  199.023581    5.645739    5.584871  0.221014    0.389476
   -7   -6  -28  0  0.955214   0.523443     5.096474     0.323327    3.630056    5.106720    4.924783  0.272226    0.945163
   -7   -6  -27  0  0.940694   0.531522     1.754313    -4.806320  290.052149    5.116476    4.950178  0.424418    0.554128
   -7   -6  -26  0  0.926487   0.539673    -2.115972    -4.680320  245.672288    5.136413    4.863457  0.302504    1.276074
   -7   -6  -25  0  0.912608   0.547880    -2.852887    -1.962807  214.528248    3.462885    3.716518  0.349062   -1.027582
   -7   -6  -24  0  0.899071   0.556130    -6.190806     6.677942  132.832149    9.106096    8.990142  0.179919    0.911428
   -7   -6  -23  0  0.885892   0.564403    -6.932725    -2.915671  202.809982    7.520892    7.420869  0.175640    0.805359
   -7   -6  -22  0  0.873087   0.572680     1.619780     3.908614   67.490253    4.230952    4.252766  0.254089   -0.121417
   -7   -6  -21  0  0.860674   0.580940    -4.571327     3.987177  138.904596    6.065856    6.040472  0.285566    0.125708
   -7   -6  -20  0  0.848669   0.589158     2.326499    -7.870107  286.468321    8.206777    8.394312  0.135975   -1.950474
   -7   -6  -19  0  0.837089   0.597308     5.368169    -0.982556  349.627754    5.457349    5.672562  0.188078   -1.618251
   -7   -6  -18  0  0.825954   0.605361     0.576480     5.116847   83.571984    5.149218    5.217335  0.199501   -0.482862
   -7   -6  -17  0  0.815280   0.613286    -3.482960    -1.972132  209.519540    4.002539    4.131030  0.273776   -0.663731
   -7   -6  -16  0  0.805087   0.621051     7.213451     3.879326   28.270946    8.190424    8.051486  0.177433    1.107397
   -7   -6  -15  0  0.795393   0.628620     4.960800    -7.842758  302.314687    9.279999    9.257839  0.153462    0.204216
   -7   -6  -14  0  0.786215   0.635958    -1.474310   -11.325751  262.583325   11.421306   11.272757  0.149969    1.400825
   -7   -6  -13  0  0.777574   0.643026     1.925734    -3.767369  297.074375    4.231019    4.481013  0.218071   -1.621241
   -7   -6  -12  0  0.769486   0.649785     2.438063    -7.326623  288.405777    7.721629    7.718760  0.133920    0.030291
   -7   -6  -11  0  0.761969   0.656195     8.763771     7.899938   42.032492   11.798844   11.489254  0.118218    3.703546
   -7   -6   -9  0  0.748716   0.667810     1.820319     9.301891   78.927519    9.478330    9.733215  0.261357   -1.379189
   -7   -6   -7  0  0.737943   0.677559     1.068973     5.583403   79.161572    5.684812    5.919592  0.208871   -1.589636
   -7   -6   -6  0  0.733521   0.681644    -2.490373    -3.576358  235.148831    4.358015    4.742457  0.321305   -1.692112
   -7   -6   -4  0  0.726666   0.688074   -14.198805     8.898317  147.924842   16.756674   16.883550  0.148501   -1.208273
   -7   -6   -3  0  0.724251   0.690369    -6.583724    -8.212466  231.281741   10.525684   10.415311  0.163486    0.954764
   -7   -6   -2  0  0.722521   0.692021    -5.455450     6.784021  128.804907    8.705451    8.744094  0.152162   -0.359153
   -7   -6   -1  0  0.721481   0.693019    -5.789922     0.121334  178.799485    5.791193    6.067496  0.202514   -1.929504
   -7   -5  -41  0  1.154913   0.432933    -2.631526     0.709024  164.920633    2.725371    2.732820  0.670587   -0.015710
   -7   -5  -40  0  1.137226   0.439666     1.066234    -4.484662  283.373843    4.609669    4.628877  0.295757   -0.091843
   -7   -5  -39  0  1.119706   0.446546    -2.173991     3.018730  125.760210    3.720077    3.207883  0.393287    1.841789
   -7   -5  -38  0  1.102362   0.453571    -4.403691    -0.800148  190.298265    4.475794    4.298478  0.288684    0.868641
   -7   -5  -34  0  1.034918   0.483130    -4.066898    -1.184478  196.238124    4.235876    4.365099  0.267729   -0.682590
   -7   -5  -33  0  1.018588   0.490875    -1.344580    -3.862255  250.805283    4.089610    3.792744  0.306181    1.371191
   -7   -5  -32  0  1.002491   0.498757    -2.928482    -1.231925  202.815048    3.177050    3.308792  0.348294   -0.534924
   -7   -5  -31  0  0.986639   0.506771     5.078009    -1.267381  345.986281    5.233778    5.137298  0.333656    0.408933
   -7   -5  -30  0  0.971044   0.514910     2.503414     8.974200   74.413193    9.316832    8.957628  0.172742    2.940741
   -7   -5  -29  0  0.955717   0.523167     3.001621     2.350666   38.065638    3.812527    4.035791  0.275581   -1.145736
   -7   -5  -28  0  0.940674   0.531534     1.213652    -3.630803  288.482997    3.828274    3.922450  0.338094   -0.393932
   -7   -5  -27  0  0.925926   0.540000    -4.178256    -1.155848  195.463254    4.335182    4.489267  0.330228   -0.659874
   -7   -5  -26  0  0.911489   0.548553     0.089385    -2.832714  271.807350    2.834124    2.873820  0.523863   -0.107163
   -7   -5  -25  0  0.897377   0.557179    -3.355698    -1.338928  201.752068    3.612954    3.673210  0.348217   -0.244714
   -7   -5  -24  0  0.883607   0.565863    -3.689925    -2.793560  217.128549    4.628123    5.014174  0.231574   -2.357597
   -7   -5  -23  0  0.870194   0.574585     5.161109     0.716795    7.906887    5.210647    5.411332  0.213105   -1.331788
   -7   -5  -22  0  0.857155   0.583325     3.137739     6.886365   65.503848    7.567525    7.504718  0.263637    0.336915
   -7   -5  -21  0  0.844507   0.592061     2.650500    -0.483862  349.654299    2.694304    2.923123  0.369302   -0.876245
   -7   -5  -20  0  0.832269   0.600767     7.219012    -0.998509  352.125008    7.287740    7.275968  0.152542    0.109140
   -7   -5  -19  0  0.820458   0.609416    -1.783718     7.040781  104.216261    7.263212    7.522465  0.153696   -2.385476
   -7   -5  -18  0  0.809094   0.617975     2.412767     3.134467   52.412601    3.955544    4.018791  0.282995   -0.316065
   -7   -5  -17  0  0.798195   0.626414    -1.708107    -0.621144  199.983530    1.817539    1.822681  0.606212   -0.011995
   -7   -5  -16  0  0.787780   0.634695     5.488660     1.113026   11.463364    5.600376    5.840114  0.174381   -1.944254
   -7   -5  -15  0  0.777870   0.642781    -1.160569     3.294998  109.403357    3.493412    3.521619  0.339935   -0.117345
   -7   -5  -14  0  0.768484   0.650632    -0.695239     2.552369  105.237110    2.645362    2.673774  0.371305   -0.108212
   -7   -5  -13  0  0.759640   0.658206    -5.307702    -4.664303  221.308365    7.065934    7.077403  0.155596   -0.104246
   -7   -5  -12  0  0.751359   0.665461    -3.436579   -12.804031  254.976000   13.257197   13.378304  0.141152   -1.213377
   -7   -5  -11  0  0.743659   0.672351    -1.027387    -4.517411  257.187262    4.632766    4.715015  0.204921   -0.567619
   -7   -5  -10  0  0.736559   0.678833    -3.291243     3.649162  132.047851    4.914129    5.073286  0.249678   -0.901488
   -7   -5   -9  0  0.730075   0.684862     3.993885     1.522674   20.869415    4.274302    4.318987  0.291076   -0.217106
   -7   -5   -8  0  0.724224   0.690394    -3.362772    -9.287394  250.095736    9.877445    9.907991  0.165287   -0.261359
   -7   -5   -7  0  0.719022   0.695389     2.426008     0.766589   17.535912    2.544243    2.678979  0.468328   -0.406863
   -7   -5   -6  0  0.714483   0.699807    -2.481178     2.237145  137.960719    3.340817    2.959123  0.411132    1.312950
   -7   -5   -5  0  0.710620   0.703611    -1.522751    -2.551284  239.168848    2.971165    2.461057  0.586764    1.229457
   -7   -5   -4  0  0.707443   0.706771    -8.716012    -4.629795  207.976471    9.869340    9.781923  0.138115    0.895090
   -7   -5   -2  0  0.703185   0.711050    -3.728947     9.266256  111.920948    9.988421   10.183850  0.249696   -1.106862
   -7   -5   -1  0  0.702117   0.712132     1.602105    -5.376063  286.594430    5.609706    5.774518  0.214959   -1.084301
   -7   -4  -41  0  1.145106   0.436641     1.684859    -2.565274  303.296718    3.069101    2.720704  0.616036    0.799804
   -7   -4  -40  0  1.127265   0.443551    -4.885976     1.353635  164.514873    5.070018    5.112599  0.276366   -0.217895
   -7   -4  -39  0  1.109589   0.450617    -3.512588    -0.897202  194.328403    3.625361    3.697296  0.354109   -0.287289
   -7   -4  -38  0  1.092084   0.457840    -2.665252    -1.141016  203.176166    2.899222    2.457496  0.542921    1.150616
   -7   -4  -37  0  1.074760   0.465220     1.936171     1.861372   43.871609    2.685789    2.794039  0.441297   -0.346904
   -7   -4  -36  0  1.057626   0.472757     0.294044    -3.509994  274.788683    3.522289    3.184345  0.382926    1.248088
   -7   -4  -35  0  1.040690   0.480450     0.594671     3.318699   79.841102    3.371557    3.127078  0.382720    0.903392
   -7   -4  -34  0  1.023964   0.488299     2.276113     0.890671   21.371012    2.444173    2.068789  0.605859    0.876234
   -7   -4  -32  0  0.991178   0.504450     0.034037     2.563922   89.239416    2.564148    3.023529  0.440279   -1.475571
   -7   -4  -31  0  0.975142   0.512746    -0.146515    -4.904696  268.288950    4.906883    4.944868  0.231399   -0.232143
   -7   -4  -30  0  0.959360   0.521181     5.423744     2.570860   25.360998    6.002193    6.006505  0.191666   -0.031815
   -7   -4  -29  0  0.943844   0.529749     2.532388    -1.342687  332.067205    2.866321    3.379849  0.373342   -1.945232
   -7   -4  -28  0  0.928607   0.538441     4.703453     8.221461   60.226363    9.471794    9.636339  0.148253   -1.569627
   -7   -4  -27  0  0.913665   0.547246    -6.490618    -3.966671  211.430737    7.606747    7.755289  0.186538   -1.126142
   -7   -4  -26  0  0.899031   0.556154     2.402086     0.417410    9.857835    2.438083    2.624337  0.618984   -0.425541
   -7   -4  -25  0  0.884721   0.565150     6.198445     0.522542    4.818764    6.220432    6.380491  0.189022   -1.197523
   -7   -4  -24  0  0.870750   0.574218    -0.902845    -8.058430  263.607392    8.108848    8.174635  0.209172   -0.444784
   -7   -4  -23  0  0.857136   0.583338    -7.459918     7.044341  136.641194   10.260268   10.052651  0.167187    1.756213
   -7   -4  -22  0  0.843895   0.592491    -1.166726     1.025458  138.687136    1.553324    2.066093  0.661491   -1.096257
   -7   -4  -20  0  0.818606   0.610794    -6.951167     3.096152  155.991109    7.609525    7.574986  0.148244    0.329503
   -7   -4  -19  0  0.806596   0.619889     0.279270    -3.115967  275.121472    3.128457    3.142696  0.382795   -0.052606
   -7   -4  -18  0  0.795033   0.628905    -7.759398     1.975621  165.715424    8.006955    7.808639  0.141119    1.987408
   -7   -4  -17  0  0.783939   0.637805     7.111744    -0.279320  357.750817    7.117227    7.136549  0.160537   -0.170210
   -7   -4  -16  0  0.773332   0.646553    -2.705334    -4.433076  238.605908    5.193360    5.095520  0.209071    0.661818
   -7   -4  -15  0  0.763235   0.655107     6.059575     3.049965   26.717476    6.783858    6.678179  0.207365    0.720726
   -7   -4  -14  0  0.753666   0.663424     3.974608     0.217538    3.132782    3.980556    4.313269  0.226466   -2.077689
   -7   -4  -13  0  0.744647   0.671459    -6.167912     1.579249  165.638361    6.366880    6.428906  0.155618   -0.563675
   -7   -4  -12  0  0.736197   0.679166     1.782821    -7.532157  283.316532    7.740274    7.674178  0.133742    0.698908
   -7   -4  -11  0  0.728337   0.686496    -0.998333    -3.204499  252.696040    3.356409    3.428957  0.281167   -0.364900
   -7   -4  -10  0  0.721085   0.693400     2.071953   -13.439024  278.764534   13.597807   13.576132  0.105195    0.291398
   -7   -4   -9  0  0.714460   0.699829    -1.157957     7.277624   99.040657    7.369171    7.298800  0.178315    0.558109
   -7   -4   -8  0  0.708481   0.705735     1.683031     6.325933   75.101434    6.545993    6.575645  0.193434   -0.216789
   -7   -4   -7  0  0.703162   0.711073   -11.500170    -5.217779  204.404424   12.628505   12.831533  0.115927   -2.476772
   -7   -4   -6  0  0.698520   0.715799     2.262312     9.936474   77.173682   10.190759   10.009397  0.172301    1.488582
   -7   -4   -5  0  0.694568   0.719871     9.884444    -8.141930  320.521327   12.805985   12.959357  0.188625   -1.149903
   -7   -4   -4  0  0.691318   0.723256     3.083799    -3.702008  309.794543    4.818162    4.804664  0.253345    0.075347
   -7   -4   -2  0  0.686960   0.727844     3.847091     3.474397   42.085921    5.183777    5.266995  0.225950   -0.520862
   -7   -4   -1  0  0.685867   0.729005     0.011064     2.438825   89.740083    2.438850    2.941313  0.415809   -1.708935
   -7   -3  -39  0  1.101655   0.453862    -0.103926     3.391071   91.755393    3.392664    2.982705  0.424493    1.365794
   -7   -3  -38  0  1.084023   0.461245    -2.335642     3.836304  121.334145    4.491376    4.478792  0.297451    0.059828
   -7   -3  -37  0  1.066568   0.468793     1.052205     3.815340   74.582060    3.957771    4.647500  0.314711   -3.099426
   -7   -3  -36  0  1.049300   0.476508    -3.378647     3.600571  133.178735    4.937547    4.807066  0.274169    0.673044
   -7   -3  -34  0  1.015361   0.492436    -3.626126     0.893712  166.154551    3.734636    3.691694  0.343084    0.177012
   -7   -3  -33  0  0.998711   0.500645     1.649716    -2.556350  302.835796    3.042447    2.977629  0.481869    0.190233
   -7   -3  -32  0  0.982289   0.509015     0.786780     3.932235   78.685402    4.010173    4.196231  0.273958   -0.960460
   -7   -3  -31  0  0.966105   0.517542    -3.380570    -5.243506  237.189498    6.238799    6.289191  0.202078   -0.352658
   -7   -3  -30  0  0.950173   0.526220     3.101529    -5.531839  299.277987    6.341982    6.362060  0.181721   -0.156258
   -7   -3  -29  0  0.934504   0.535043     2.333626    -3.511102  303.609688    4.215881    4.571681  0.297441   -1.691690
   -7   -3  -28  0  0.919113   0.544003     3.609610     5.017791   54.270181    6.181223    6.187674  0.232720   -0.039202
   -7   -3  -27  0  0.904014   0.553089     4.147193    -3.863640  317.027207    5.668061    5.670316  0.254619   -0.012524
   -7   -3  -26  0  0.889221   0.562290    -1.843400    -6.293500  253.674407    6.557916    6.438558  0.216878    0.778307
   -7   -3  -25  0  0.874750   0.571592    -9.220822     5.735649  148.117054   10.859155   10.710566  0.154523    1.359900
   -7   -3  -24  0  0.860618   0.580978     1.826626    -4.932175  290.322062    5.259555    5.145737  0.229075    0.702663
   -7   -3  -23  0  0.846841   0.590430    -7.613435     3.001968  158.480744    8.183899    8.252853  0.228353   -0.427035
   -7   -3  -22  0  0.833436   0.599926    -2.716615    -1.233611  204.422727    2.983588    3.123512  0.387938   -0.510088
   -7   -3  -21  0  0.820423   0.609442     3.078080     0.877395   15.909997    3.200687    3.165287  0.361388    0.138530
   -7   -3  -20  0  0.807820   0.618950     5.398926    -3.057739  330.474494    6.204689    6.082173  0.207038    0.836866
   -7   -3  -19  0  0.795647   0.628420     0.634756     3.942814   80.854392    3.993582    3.781182  0.274427    1.094573
   -7   -3  -18  0  0.783923   0.637818     4.660032    -2.312611  333.606404    5.202314    4.962947  0.209567    1.615315
   -7   -3  -17  0  0.772669   0.647108     2.924111     2.372344   39.052573    3.765427    3.933901  0.281137   -0.847484
   -7   -3  -16  0  0.761906   0.656249    -1.307437     5.515292  103.336171    5.668142    5.640967  0.181903    0.211277
   -7   -3  -15  0  0.751654   0.665199     7.816438     0.730432    5.338683    7.850493    7.844799  0.134430    0.059897
   -7   -3  -14  0  0.741936   0.673912    -2.011071     5.528702  109.988910    5.883108    5.726618  0.174095    1.271202
   -7   -3  -13  0  0.732773   0.682340     7.348670     1.331053   10.266588    7.468243    7.466377  0.144925    0.018209
   -7   -3  -12  0  0.724184   0.690432    -2.312925     9.963843  103.068719   10.228773    9.997459  0.157184    2.081167
   -7   -3  -11  0  0.716192   0.698137   -15.240498    -7.213704  205.329347   16.861504   16.753995  0.112930    1.346321
   -7   -3  -10  0  0.708816   0.705401    -1.285079   -13.892298  264.715009   13.951608   13.571909  0.345045    1.556248
   -7   -3   -9  0  0.702076   0.712173    -3.343981    -4.650734  234.283029    5.728135    5.578881  0.228217    0.924899
   -7   -3   -8  0  0.695990   0.718401     0.718795    15.862271   87.405432   15.878549   15.807535  0.139069    0.722155
   -7   -3   -7  0  0.690576   0.724034    21.289946    -7.167703  341.393125   22.464144   22.354375  0.105589    1.470191
   -7   -3   -6  0  0.685848   0.729024    -2.973117     0.293861  174.355248    2.987604    2.942802  0.454884    0.139290
   -7   -3   -5  0  0.681823   0.733328     2.483382     6.236489   68.287460    6.712748    6.761641  0.201857   -0.342545
   -7   -3   -4  0  0.678512   0.736907    -1.558070    -4.993990  252.672653    5.231397    5.075482  0.284471    0.775113
   -7   -3   -3  0  0.675925   0.739727   -10.691635     6.230173  149.770017   12.374414   12.232449  0.136434    1.471541
   -7   -3   -2  0  0.674071   0.741762    -9.178303    -6.366181  214.745642   11.170027   11.134870  0.144240    0.344700
   -7   -3   -1  0  0.672956   0.742990    -5.268999     0.558461  173.949812    5.298512    5.380422  0.266115   -0.435295
   -7   -2  -40  0  1.113847   0.448895     2.543081    -1.644914  327.104428    3.028697    3.183469  0.399502   -0.547885
   -7   -2  -39  0  1.095953   0.456224     0.330305     2.409641   82.194743    2.432175    2.650598  0.483803   -0.638477
   -7   -2  -38  0  1.078228   0.463724     2.525934    -0.626652  346.066942    2.602506    3.023529  0.410507   -1.450444
   -7   -2  -37  0  1.060677   0.471397    -1.042026    -1.533247  235.799175    1.853824    2.201345  0.583207   -0.842700
   -7   -2  -35  0  1.026140   0.487263    -1.172380    -2.045906  240.185700    2.358009    2.702059  0.481365   -1.010793
   -7   -2  -34  0  1.009172   0.495456    -1.236451     4.312313  105.998958    4.486073    4.433862  0.266044    0.277538
   -7   -2  -33  0  0.992418   0.503820     1.694670     1.198080   35.259127    2.075404    2.309876  0.594672   -0.557608
   -7   -2  -32  0  0.975890   0.512353    -1.879946     1.352921  144.258958    2.316159    2.162671  0.564006    0.384863
   -7   -2  -31  0  0.959598   0.521051     2.970337    -1.464821  333.749795    3.311889    3.636616  0.313085   -1.466801
   -7   -2  -30  0  0.943556   0.529910    -0.843347     1.604603  117.725525    1.812729    2.333024  0.503362   -1.461789
   -7   -2  -29  0  0.927776   0.538923    -3.304321    -4.780866  235.349503    5.811644    6.215787  0.257630   -2.218467
   -7   -2  -28  0  0.912271   0.548083    -3.060707     0.552047  169.775729    3.110094    3.270555  0.395962   -0.573103
   -7   -2  -27  0  0.897057   0.557378     4.437252     2.310059   27.501740    5.002557    4.811535  0.265498    1.017508
   -7   -2  -26  0  0.882147   0.566799    -2.365456    -1.942575  219.393743    3.060878    3.183469  0.398144   -0.435445
   -7   -2  -25  0  0.867558   0.576330    -7.849350     1.824647  166.913531    8.058638    8.192923  0.243525   -0.779834
   -7   -2  -24  0  0.853307   0.585956     1.899988     1.046369   28.842627    2.169064    2.278297  0.501587   -0.307978
   -7   -2  -23  0  0.839410   0.595657    -1.278896     3.464648  110.260476    3.693151    3.705147  0.294036   -0.057699
   -7   -2  -22  0  0.825885   0.605411    -1.932529    -1.785372  222.733374    2.631011    2.936844  0.367198   -1.177872
   -7   -2  -20  0  0.800027   0.624979     4.614887     0.044418    0.551449    4.615101    4.530837  0.249755    0.477137
   -7   -2  -19  0  0.787733   0.634733     5.416044     7.683376   54.819828    9.400415    9.272833  0.186855    0.965606
   -7   -2  -18  0  0.775889   0.644422     4.861898    -2.585606  331.995512    5.506670    5.444186  0.209444    0.421900
   -7   -2  -17  0  0.764517   0.654008     5.444166     0.115424    1.214567    5.445390    5.447403  0.221011   -0.012881
   -7   -2  -15  0  0.743272   0.672701    -0.364967    -3.617422  264.238837    3.635787    3.718873  0.250111   -0.469799
   -7   -2  -14  0  0.733443   0.681716     1.560301     1.066142   34.344504    1.889761    1.817651  0.582211    0.175159
   -7   -2  -13  0  0.724172   0.690444     0.776303    -5.947247  277.436861    5.997699    6.154843  0.173868   -1.278180
   -7   -2  -12  0  0.715481   0.698831    -0.531695    -2.178265  256.282841    2.242217    2.182276  0.453538    0.186906
   -7   -2  -11  0  0.707390   0.706824    -3.038234     2.468342  140.908674    3.914534    3.866439  0.247584    0.274724
   -7   -2  -10  0  0.699922   0.714366    -2.894574    -2.427379  219.983071    3.777661    4.000325  0.304261   -1.034947
   -7   -2   -9  0  0.693095   0.721402    -7.633417    -1.049229  187.826384    7.705189    7.897142  0.164088   -1.654369
   -7   -2   -8  0  0.686929   0.727877    -3.754345     1.106297  163.581276    3.913949    3.459698  0.403219    1.593200
   -7   -2   -7  0  0.681443   0.733737     1.732868     2.653678   56.855216    3.169360    3.022607  0.403441    0.514422
   -7   -2   -5  0  0.672571   0.743416    -4.165925    -6.509639  237.382278    7.728540    7.648096  0.164581    0.691242
   -7   -2   -4  0  0.669214   0.747145     5.117884     1.467108   15.995635    5.324016    4.840404  0.247179    2.766945
   -7   -2   -3  0  0.666591   0.750085     3.933526    -3.645157  317.179057    5.362816    5.029710  0.239980    1.963014
   -7   -2   -2  0  0.664711   0.752206    -4.636253    -0.929835  191.340640    4.728577    4.943499  0.241130   -1.260507
   -7   -2   -1  0  0.663581   0.753488     3.062360    -6.406881  295.546858    7.101139    6.421100  0.268106    3.587087
   -7   -1  -42  0  1.146830   0.435984    -2.514139     0.874804  160.814458    2.661987    3.117261  0.702251   -0.916843
   -7   -1  -41  0  1.128573   0.443037    -2.564504    -1.079630  202.830591    2.782496    2.383660  0.564457    0.999260
   -7   -1  -40  0  1.110466   0.450261    -3.259570    -1.115316  198.889236    3.445102    3.813677  0.330592   -1.576697
   -7   -1  -39  0  1.092518   0.457658    -0.699793    -3.123694  257.372660    3.201121    3.558388  0.380797   -1.326829
   -7   -1  -36  0  1.039702   0.480907    -4.374304    -0.813105  190.530078    4.449233    4.394636  0.276564    0.279181
   -7   -1  -35  0  1.022470   0.489012    -2.526231     3.537066  125.535057    4.346571    4.528025  0.364836   -0.703371
   -7   -1  -34  0  1.005440   0.497295     6.700344    -2.049372  342.993187    7.006749    6.833492  0.200194    1.223924
   -7   -1  -33  0  0.988623   0.505754    -3.096543     0.336415  173.799590    3.114764    2.907283  0.456779    0.642370
   -7   -1  -32  0  0.972030   0.514387    -0.976884    -6.274329  261.150365    6.349922    6.180980  0.191814    1.245582
   -7   -1  -31  0  0.955673   0.523192     3.669312     1.856421   26.836293    4.112195    4.128042  0.343818   -0.065181
   -7   -1  -30  0  0.939563   0.532162    -2.822609     3.044743  132.831854    4.151816    4.157923  0.352849   -0.024473
   -7   -1  -29  0  0.923715   0.541293     3.193714     3.339742   46.280393    4.621005    4.790310  0.271984   -0.880320
   -7   -1  -28  0  0.908141   0.550575    -2.040300    -0.126758  183.555060    2.044233    2.080110  0.717886   -0.070675
   -7   -1  -27  0  0.892856   0.560001    -9.440414     3.007553  162.329020    9.907916    9.749641  0.158072    1.416030
   -7   -1  -26  0  0.877875   0.569557     6.222150    -1.598078  345.595672    6.424096    6.418310  0.199356    0.041046
   -7   -1  -25  0  0.863214   0.579230    -7.322407    -1.392692  190.768798    7.453673    7.442990  0.184882    0.081719
   -7   -1  -24  0  0.848890   0.589004     6.072995     5.484668   42.085955    8.183083    8.002491  0.146919    1.738340
   -7   -1  -23  0  0.834919   0.598860     4.723828     2.482140   27.719729    5.336250    5.120146  0.236620    1.291599
   -7   -1  -22  0  0.821321   0.608776    -1.697022     8.546132  101.231235    8.712993    8.540327  0.146761    1.663835
   -7   -1  -21  0  0.808112   0.618726     2.422429     0.815717   18.610187    2.556082    2.549400  0.538599    0.017546
   -7   -1  -20  0  0.795314   0.628682    -4.900857     0.380078  175.565395    4.915573    5.065748  0.223286   -0.951151
   -7   -1  -19  0  0.782946   0.638613     3.248483    -6.705783  295.846943    7.451186    7.446679  0.158123    0.040311
   -7   -1  -18  0  0.771029   0.648484    -0.252750    -6.729977  267.849215    6.734721    6.503577  0.165692    1.972857
   -7   -1  -17  0  0.759584   0.658255     6.168721    -6.347096  314.183478    8.850918    8.725957  0.196391    0.899846
   -7   -1  -16  0  0.748633   0.667884    -9.018210    -5.788143  212.693496   10.715909   10.495983  0.194515    1.598959
   -7   -1  -15  0  0.738197   0.677326     3.607232    -0.524556  351.726159    3.645172    3.764723  0.249582   -0.677417
   -7   -1  -14  0  0.728300   0.686530    10.151619     2.500584   13.837827   10.455060   10.261494  0.149603    1.829799
   -7   -1  -13  0  0.718962   0.695447    -4.663949    -4.969022  226.813932    6.814954    6.692587  0.162557    1.064568
   -7   -1  -12  0  0.710207   0.704020     4.883162    -4.866161  315.099912    6.893823    6.692706  0.148956    1.909433
   -7   -1  -11  0  0.702056   0.712194    -3.756722    -2.383682  212.395586    4.449146    4.783408  0.246694   -1.916214
   -7   -1  -10  0  0.694530   0.719911    -3.812222     4.068608  133.136662    5.575536    5.431962  0.226995    0.894485
   -7   -1   -9  0  0.687650   0.727114     4.205146     4.545267   47.225921    6.192148    6.002660  0.208119    1.287616
   -7   -1   -8  0  0.681435   0.733746    -9.646628     4.246391  156.241178   10.539890   10.467539  0.132405    0.772774
   -7   -1   -7  0  0.675904   0.739750     2.694130     7.322148   69.799281    7.802063    7.688792  0.167785    0.954734
   -7   -1   -6  0  0.671073   0.745075    -2.251552     2.154290  136.264630    3.116160    3.389140  0.351930   -1.096961
   -7   -1   -5  0  0.666958   0.749672    -1.887140     3.853136  116.094097    4.290449    4.071535  0.297042    1.042250
   -7   -1   -4  0  0.663573   0.753497    11.873660    -7.085337  329.174319   13.826996   13.741053  0.108868    1.116404
   -7   -1   -3  0  0.660928   0.756512    -1.372253     9.292149   98.400648    9.392928    9.156327  0.166265    2.012479
   -7   -1   -1  0  0.657892   0.760004    -3.090238     6.020201  117.171951    6.767007    6.492428  0.221341    1.754365
   -6  -20   -7  0  1.158772   0.431491     2.259462     3.601959   57.900479    4.251973    3.585135  0.663119    1.422147
   -6  -20   -4  0  1.151623   0.434170    -0.795457    -2.813582  254.213317    2.923866    2.656748  0.642247    0.588188
   -6  -19  -14  0  1.148298   0.435427     0.471870     2.563455   79.569999    2.606523    2.633422  0.631060   -0.060281
   -6  -19  -13  0  1.142399   0.437676    -0.818025    -3.365000  256.336547    3.463003    3.801550  0.374986   -1.276788
   -6  -19  -12  0  1.136909   0.439789     4.521985    -1.068764  346.702258    4.646569    4.615787  0.436053    0.099833
   -6  -19  -10  0  1.127182   0.443584    -0.791359    -2.837703  254.417641    2.945981    3.454517  0.493597   -1.457014
   -6  -19   -9  0  1.122956   0.445254     3.294379     1.137737   19.052709    3.485308    3.230265  0.894425    0.403260
   -6  -19   -8  0  1.119161   0.446763     2.135395    -0.911310  336.888940    2.321723    2.868136  0.762316   -1.013680
   -6  -19   -7  0  1.115802   0.448108    -0.102829    -2.958289  268.009230    2.960075    2.394989  0.726684    1.099726
   -6  -19   -6  0  1.112882   0.449284    -1.779835    -2.332770  232.657436    2.934216    2.919853  0.564090    0.036011
   -6  -19   -4  0  1.108376   0.451111    -0.499963     3.100127   99.161305    3.140183    3.055223  0.759778    0.158141
   -6  -18  -20  0  1.152374   0.433887     1.272792     1.261921   44.754264    1.792330    2.073977  0.696719   -0.571694
   -6  -18  -17  0  1.128011   0.443258     0.434323     4.058107   83.891121    4.081282    4.412354  0.567238   -0.825413
   -6  -18  -16  0  1.120666   0.446163     1.490489    -2.357907  302.297954    2.789495    2.982438  0.596984   -0.457069
   -6  -18  -15  0  1.113722   0.448945     2.495016     1.687913   34.078896    3.012334    2.518453  0.717326    0.973689
   -6  -18  -13  0  1.101067   0.454105     3.619310    -1.733005  334.413881    4.012818    4.019781  0.554897   -0.017747
   -6  -18  -12  0  1.095370   0.456467    -1.838474     2.097842  131.230174    2.789432    2.477018  0.775899    0.569430
   -6  -18  -11  0  1.090103   0.458672    -4.563342    -1.832195  201.875603    4.917421    4.455446  0.358541    1.822194
   -6  -18   -8  0  1.076938   0.464279    -5.216818    -2.557209  206.113428    5.809863    5.454778  0.320382    1.567401
   -6  -18   -7  0  1.073446   0.465789    -2.253032     0.040574  178.968294    2.253397    2.164878  0.693185    0.180593
   -6  -18   -5  0  1.067837   0.468236     0.712048     2.015457   70.542012    2.137541    1.883260  0.553015    0.650267
   -6  -18   -2  0  1.062904   0.470409     1.508924    -2.517104  300.941345    2.934734    3.133309  0.784278   -0.358072
   -6  -18   -1  0  1.062197   0.470722     0.678773    -2.560239  284.848696    2.648690    2.822670  0.464367   -0.529851
   -6  -17  -20  0  1.113666   0.448968    -1.486757     1.343111  137.905881    2.003595    2.717337  0.497969   -2.027002
   -6  -17  -18  0  1.096455   0.456015     3.969625     1.163886   16.341025    4.136732    4.156869  0.599929   -0.047469
   -6  -17  -16  0  1.080823   0.462610    -0.266288    -1.975354  262.322524    1.993222    2.128348  0.595582   -0.320857
   -6  -17  -12  0  1.054572   0.474126    -1.012653    -2.756760  249.829985    2.936868    2.907831  0.456029    0.090047
   -6  -17   -9  0  1.039514   0.480994     3.395816     1.506153   23.918810    3.714844    3.426983  0.329551    1.235308
   -6  -17   -7  0  1.031782   0.484599     2.481112     1.025896   22.464223    2.684842    2.362525  0.643037    0.708863
   -6  -17   -6  0  1.028624   0.486086     0.206474     3.796236   86.886801    3.801847    3.792429  0.298028    0.044691
   -6  -17   -4  0  1.023746   0.488402     0.717971     3.548214   78.560820    3.620125    3.769267  0.353906   -0.595975
   -6  -17   -2  0  1.020809   0.489808     3.028053    -0.347295  353.457193    3.047904    3.205401  0.419665   -0.530742
   -6  -16  -27  0  1.149877   0.434829     0.962879    -3.565860  285.111028    3.693574    4.274426  0.440514   -1.864748
   -6  -16  -22  0  1.095259   0.456513    -2.840195     2.421818  139.545960    3.732547    4.302458  0.354294   -2.274879
   -6  -16  -19  0  1.066785   0.468698     4.087846     0.543236    7.569716    4.123783    4.252860  0.496769   -0.367458
   -6  -16  -18  0  1.058070   0.472559     0.086751    -1.371300  273.619833    1.374042    1.838554  0.597013   -1.100346
   -6  -16  -16  0  1.041862   0.479910     3.746437     0.045635    0.697886    3.746715    3.563418  0.238335    1.087631
   -6  -16  -15  0  1.034389   0.483377     0.151003     3.541928   87.558794    3.545146    2.965036  0.263849    3.109343
   -6  -16  -14  0  1.027349   0.486689     4.131051    -1.222512  343.514812    4.308146    3.973769  0.288761    1.637621
   -6  -16  -13  0  1.020751   0.489835     3.066914    -1.446795  334.744732    3.391044    3.316842  0.443014    0.236871
   -6  -16  -12  0  1.014603   0.492803     2.267622     0.116507    2.941191    2.270613    2.210008  0.427344    0.200561
   -6  -16  -11  0  1.008914   0.495582    -1.221399     3.453751  109.475845    3.663360    3.186344  0.372829    1.809417
   -6  -16  -10  0  1.003692   0.498161    -2.727850    -0.419156  188.735628    2.759865    3.063680  0.449821   -0.955177
   -6  -16   -9  0  0.998943   0.500529    -6.307276     2.343287  159.618897    6.728501    6.968237  0.191547   -1.769998
   -6  -16   -7  0  0.990894   0.504595    -1.454461    -2.439582  239.196899    2.840249    3.279913  0.308925   -2.012717
   -6  -16   -6  0  0.987606   0.506275    -0.292035     2.502579   96.655949    2.519560    2.654799  0.424795   -0.450234
   -6  -16   -5  0  0.984814   0.507710     4.921983     0.939878   10.810776    5.010917    5.308324  0.353619   -1.189408
   -6  -16   -3  0  0.980740   0.509819     2.180417    -3.078027  305.313044    3.772064    4.441307  0.336939   -2.808975
   -6  -16   -2  0  0.979464   0.510484    -2.567505     0.962300  159.454007    2.741916    3.083753  0.375614   -1.287042
   -6  -16   -1  0  0.978697   0.510884    -3.085217    -0.608666  191.160254    3.144684    3.975972  0.731260   -1.607661
   -6  -15  -29  0  1.140432   0.438430    -2.295869     0.905734  158.470464    2.468070    2.874513  0.587918   -0.977683
   -6  -15  -27  0  1.115584   0.448196    -0.589928     2.342156  104.137242    2.415307    3.359057  1.167177   -1.143497
   -6  -15  -25  0  1.092005   0.457873    -0.750580     3.549367  101.940354    3.627862    4.192340  0.686716   -1.162479
   -6  -15  -23  0  1.069779   0.467386     1.734946     2.195694   51.685675    2.798412    2.815893  0.505017   -0.048951
   -6  -15  -22  0  1.059200   0.472055    -2.803486     5.172381  118.458171    5.883286    6.060472  0.339053   -0.739054
   -6  -15  -20  0  1.039164   0.481156     2.943315     3.638415   51.028687    4.679868    4.427663  0.459293    0.776567
   -6  -15  -19  0  1.029729   0.485565    -2.002969    -0.185253  185.284215    2.011518    2.550493  0.530555   -1.436658
   -6  -15  -17  0  1.012079   0.494032     1.017450     1.913671   62.001570    2.167335    1.738170  0.467407    1.298505
   -6  -15  -16  0  1.003886   0.498064     0.427326     3.088882   82.123502    3.118300    2.684619  0.299279    2.049316
   -6  -15  -15  0  0.996128   0.501943     1.951125    -1.755910  318.014443    2.624901    2.527604  0.508554    0.270570
   -6  -15  -13  0  0.981959   0.509186    -0.110127    -3.329933  268.105818    3.331753    3.263732  0.244865    0.392854
   -6  -15  -12  0  0.975567   0.512523    -1.421690    -3.858250  249.772139    4.111849    4.114326  0.495909   -0.007066
   -6  -15  -11  0  0.969649   0.515651     2.143239    -6.512258  288.216811    6.855871    6.706906  0.279504    0.753722
   -6  -15  -10  0  0.964214   0.518557     0.685477    -1.178875  300.176587    1.363681    1.710003  0.578024   -0.847323
   -6  -15   -9  0  0.959270   0.521230    -2.837567    -1.254205  203.845431    3.102389    3.404491  1.083622   -0.394268
   -6  -15   -7  0  0.950885   0.525826     0.636692     5.158314   82.963552    5.197459    5.911988  0.329773   -3.064226
   -6  -15   -6  0  0.947457   0.527728     0.267356    -1.780542  278.539408    1.800502    1.794066  0.609850    0.014926
   -6  -15   -5  0  0.944548   0.529354    -1.036076     4.236365  103.742900    4.361220    4.698778  0.323059   -1.477683
   -6  -15   -4  0  0.942160   0.530695     2.450960    -4.332870  299.495394    4.978048    5.058120  0.229610   -0.493177
   -6  -15   -3  0  0.940299   0.531746     2.285614     1.362558   30.801095    2.660939    3.001330  0.500048   -0.962680
   -6  -15   -2  0  0.938967   0.532500    -1.667135     2.063103  128.940702    2.652496    2.773448  0.416262   -0.410925
   -6  -15   -1  0  0.938167   0.532954     1.612378    -3.159107  297.039336    3.546790    4.041606  0.424871   -1.647031
   -6  -14  -33  0  1.162770   0.430008    -1.742981    -1.517062  221.035786    2.310727    2.562793  0.698083   -0.510647
   -6  -14  -31  0  1.134887   0.440572    -1.486887    -2.279826  236.887877    2.721845    3.428609  0.484233   -2.064122
   -6  -14  -28  0  1.095162   0.456554    -3.037715     2.149871  144.711953    3.721513    3.830444  0.552709   -0.278723
   -6  -14  -27  0  1.082521   0.461885     2.551859     4.098240   58.090635    4.827790    4.931567  0.354301   -0.414233
   -6  -14  -26  0  1.070198   0.467203    -0.646235    -2.225507  253.807930    2.317434    2.618111  0.576891   -0.737092
   -6  -14  -23  0  1.035253   0.482974    -4.106405    -1.026281  194.032034    4.232707    4.012546  0.355111    0.876782
   -6  -14  -22  0  1.024318   0.488130     3.840960     1.139512   16.524241    4.006428    4.319356  0.319447   -1.385355
   -6  -14  -21  0  1.013758   0.493215     2.660890     4.247953   57.937235    5.012528    4.794878  0.629891    0.488662
   -6  -14  -20  0  1.003585   0.498214     1.333260     2.713341   63.831794    3.023211    2.964633  0.385530    0.214875
   -6  -14  -18  0  0.984452   0.507897    -0.141229    -4.457174  268.185148    4.459411    4.342333  0.290386    0.570181
   -6  -14  -16  0  0.967011   0.517057    -4.539563    -0.605720  187.600166    4.579796    4.685204  0.190660   -0.781857
   -6  -14  -15  0  0.958955   0.521401     1.748587     1.489854   40.432106    2.297220    2.397314  0.334180   -0.423588
   -6  -14  -14  0  0.951357   0.525565     0.966502    -0.232809  346.456695    0.994146    1.767240  0.622559   -1.756172
   -6  -14  -12  0  0.937578   0.533289     3.715973    -0.005135  359.920819    3.715976    3.943704  0.248782   -1.294528
   -6  -14  -11  0  0.931419   0.536815    -0.153969    -4.954106  268.219875    4.956498    5.054735  0.357639   -0.388460
   -6  -14  -10  0  0.925760   0.540097     5.498213     0.122596    1.277340    5.499580    5.821409  0.400103   -1.137544
   -6  -14   -9  0  0.920609   0.543119    -8.193176    -2.465882  196.750101    8.556208    8.863369  0.389672   -1.114760
   -6  -14   -8  0  0.915976   0.545866    -1.300466     3.330734  111.327869    3.575612    3.765886  0.271347   -0.991676
   -6  -14   -7  0  0.911869   0.548324     3.206565     6.257252   62.866870    7.031021    7.582811  0.272578   -2.862847
   -6  -14   -6  0  0.908294   0.550482    -2.588192     1.723251  146.343816    3.109394    3.544041  0.323514   -1.900019
   -6  -14   -5  0  0.905258   0.552328     7.226468     0.188197    1.491800    7.228918    7.687083  0.184870   -3.504866
   -6  -14   -4  0  0.902767   0.553853    -5.945715    -0.377669  183.634520    5.957698    6.366626  0.213319   -2.711015
   -6  -14   -3  0  0.900824   0.555047     3.621205    -4.053509  311.776024    5.435445    5.596903  0.233987   -0.975852
   -6  -14   -2  0  0.899434   0.555905     2.287357     0.436273   10.798469    2.328591    2.907147  0.388601   -2.105500
   -6  -14   -1  0  0.898599   0.556422     1.655102     1.735062   46.351127    2.397875    2.764247  0.525738   -0.985526
   -6  -13  -34  0  1.148000   0.435540     3.564092     0.269592    4.325675    3.574273    3.668981  0.407229   -0.328898
   -6  -13  -31  0  1.104674   0.452622     1.681709     3.305667   63.035951    3.708851    4.092889  0.405652   -1.338859
   -6  -13  -30  0  1.090767   0.458393    -2.256542    -1.816769  218.837966    2.897004    2.570547  0.856406    0.539090
   -6  -13  -28  0  1.063821   0.470004     1.954407    -1.051370  331.722028    2.219253    2.561239  0.542907   -0.890835
   -6  -13  -27  0  1.050803   0.475827    -0.496537    -5.385518  264.732310    5.408360    5.500632  0.287038   -0.454615
   -6  -13  -26  0  1.038104   0.481647     1.562283    -2.874458  298.524307    3.271580    3.522071  0.259281   -1.366270
   -6  -13  -25  0  1.025736   0.487455    -1.913090    -6.013077  252.351272    6.310072    6.096816  0.193862    1.555695
   -6  -13  -24  0  1.013710   0.493238    -3.659251     5.387574  124.184425    6.512762    5.962873  0.259748    2.993907
   -6  -13  -23  0  1.002040   0.498982    -3.672808     0.386776  173.988446    3.693117    3.560513  0.275024    0.681868
   -6  -13  -22  0  0.990738   0.504674    -0.225727    -2.442210  264.719316    2.452619    2.549400  0.493759   -0.277197
   -6  -13  -21  0  0.979816   0.510300     4.456796     0.723247    9.217578    4.515099    4.633002  0.292937   -0.569204
   -6  -13  -20  0  0.969288   0.515843     5.006589     0.831612    9.430921    5.075186    5.245716  0.246849   -0.976973
   -6  -13  -19  0  0.959166   0.521286    -0.382913     2.308045   99.419789    2.339593    2.216482  0.475136    0.366431
   -6  -13  -18  0  0.949463   0.526613    -3.321320     3.054729  137.394220    4.512487    4.800520  0.232897   -1.749017
   -6  -13  -17  0  0.940193   0.531806     2.221985    -1.541051  325.256878    2.704082    2.640818  0.324465    0.275739
   -6  -13  -16  0  0.931368   0.536845    -3.534529    -1.564741  203.879032    3.865399    3.971464  0.226246   -0.662988
   -6  -13  -15  0  0.923000   0.541712    -4.881218     0.331310  176.117033    4.892448    5.109484  0.179387   -1.711018
   -6  -13  -14  0  0.915104   0.546386     0.773573     4.274070   79.740975    4.343511    4.199645  0.231445    0.879074
   -6  -13  -13  0  0.907690   0.550849    -2.054912     1.223159  149.237339    2.391398    2.393326  0.427300   -0.006383
   -6  -13  -12  0  0.900771   0.555080     1.421027     2.552152   60.891132    2.921096    2.707798  0.373736    0.807116
   -6  -13  -11  0  0.894358   0.559060     0.567577     6.274356   84.831108    6.299975    6.454304  0.265607   -0.821716
   -6  -13  -10  0  0.888463   0.562770    -3.826926    -0.713466  190.560601    3.892865    3.694496  0.242568    1.156526
   -6  -13   -9  0  0.883095   0.566191     2.605535     7.936001   71.824040    8.352779    8.729879  0.345701   -1.542664
   -6  -13   -8  0  0.878264   0.569305     1.849631    -2.889491  302.624259    3.430786    3.142316  0.355103    1.148842
   -6  -13   -7  0  0.873979   0.572096     3.578453     3.917434   47.589275    5.305810    5.166658  0.222047    0.886253
   -6  -13   -6  0  0.870249   0.574548     2.571372    -7.574333  288.751576    7.998904    8.316324  0.168950   -2.656989
   -6  -13   -5  0  0.867080   0.576648     3.020877    -3.293218  312.530241    4.468890    5.004877  0.390614   -1.940535
   -6  -13   -4  0  0.864479   0.578383    -1.977129     1.145826  149.905978    2.285160    2.439288  0.470040   -0.463726
   -6  -13   -3  0  0.862450   0.579744    -5.937397    -5.857965  224.614164    8.340769    8.797058  0.145794   -4.426029
   -6  -13   -2  0  0.860998   0.580722    -1.814233    -5.293220  251.081028    5.595500    6.197187  0.429177   -1.982668
   -6  -13   -1  0  0.860125   0.581311     2.687980    -5.796188  294.879498    6.389134    6.884157  0.271930   -2.574446
   -6  -12  -36  0  1.151226   0.434319     3.805824    -0.735369  349.063964    3.876218    4.168440  0.340137   -1.214993
   -6  -12  -35  0  1.135688   0.440262    -0.199912    -2.449696  265.334598    2.457839    2.265331  0.709827    0.383541
   -6  -12  -34  0  1.120380   0.446277    -2.705586     2.615968  135.964796    3.763441    4.014034  0.475871   -0.744722
   -6  -12  -32  0  1.090497   0.458507    -2.251784    -2.987922  232.997266    3.741418    4.019484  0.416809   -0.943464
   -6  -12  -31  0  1.075942   0.464709    -1.537571     0.892367  149.870216    1.777764    2.524452  0.701285   -1.505774
   -6  -12  -29  0  1.047660   0.477254     6.302897     2.570274   22.185262    6.806822    6.586593  0.306306    1.016794
   -6  -12  -28  0  1.033954   0.483580     0.219428    -1.900499  276.586092    1.913124    2.243968  0.443691   -1.054528
   -6  -12  -27  0  1.020556   0.489929     0.661632    -2.104989  287.448766    2.206522    2.637500  0.519129   -1.174075
   -6  -12  -25  0  0.994726   0.502651    -2.182162    -0.525655  193.543785    2.244581    2.798452  0.434408   -1.803125
   -6  -12  -24  0  0.982322   0.508998     4.748284    -0.794048  350.506364    4.814220    4.692505  0.281155    0.612231
   -6  -12  -23  0  0.970274   0.515318    -7.395973    -0.061546  180.476777    7.396230    7.249605  0.171568    1.208608
   -6  -12  -22  0  0.958597   0.521595    -3.834503    -2.907729  217.173290    4.812307    4.845253  0.259831   -0.179320
   -6  -12  -20  0  0.936411   0.533953    -3.971363     0.315590  175.456462    3.983882    4.125052  0.256893   -0.777147
   -6  -12  -19  0  0.925930   0.539998     5.595700    -3.283303  329.597522    6.487830    6.368001  0.295235    0.573993
   -6  -12  -18  0  0.915875   0.545926    -3.346927     3.925628  130.450378    5.158728    5.303748  0.170595   -1.202197
   -6  -12  -17  0  0.906261   0.551717    -1.734737     4.266199  112.127813    4.605406    4.557205  0.204723    0.332971
   -6  -12  -16  0  0.897102   0.557350     5.314034    -4.511727  319.668040    6.970986    7.259592  0.288323   -1.415600
   -6  -12  -15  0  0.888413   0.562802    -4.563363     0.370410  175.359447    4.578372    4.321935  0.260586    1.391697
   -6  -12  -14  0  0.880206   0.568049    -2.684107     5.588779  115.653448    6.199910    6.258546  0.244802   -0.338738
   -6  -12  -13  0  0.872495   0.573069     3.502812    -1.135329  342.041485    3.682209    3.995347  0.422725   -1.047592
   -6  -12  -12  0  0.865295   0.577838     0.505731     2.259304   77.382698    2.315215    2.362694  0.342544   -0.196019
   -6  -12  -11  0  0.858617   0.582332    -5.576175    -0.052771  180.542207    5.576425    5.598894  0.322476   -0.098539
   -6  -12  -10  0  0.852475   0.586528     3.543752    -0.652270  349.570763    3.603281    3.459813  0.402495    0.504092
   -6  -12   -9  0  0.846879   0.590403     3.643325     2.745967   37.005261    4.562252    4.827063  0.238576   -1.569726
   -6  -12   -8  0  0.841840   0.593937     3.382516    -3.195983  316.624184    4.653570    4.928257  0.269055   -1.443813
   -6  -12   -7  0  0.837369   0.597108     2.498244     0.888574   19.579420    2.651563    2.489201  0.455543    0.504047
   -6  -12   -5  0  0.830166   0.602289    11.519350     0.522981    2.599457   11.531216   11.982321  0.225789   -2.825467
   -6  -12   -4  0  0.827448   0.604267     6.442726     3.631655   29.409215    7.395785    7.640233  0.174634   -1.979578
   -6  -12   -2  0  0.823811   0.606935    -6.977667    -6.384913  222.460064    9.458063    9.922163  0.131046   -5.008454
   -6  -12   -1  0  0.822899   0.607608    -5.896734    -3.620469  211.549040    6.919485    7.119852  0.206744   -1.370590
   -6  -11  -38  0  1.158342   0.431651     3.382553     0.916960   15.167507    3.504637    3.727426  0.389865   -0.808156
   -6  -11  -36  0  1.125914   0.444084     1.096803    -3.396064  287.898543    3.568786    3.671800  0.438433   -0.332286
   -6  -11  -35  0  1.110021   0.450442    -0.200020    -4.860161  267.643322    4.864275    5.085041  0.388668   -0.803284
   -6  -11  -34  0  1.094354   0.456891    -6.107416    -0.017953  180.168424    6.107443    6.175632  0.260671   -0.369948
   -6  -11  -32  0  1.063740   0.470040     0.819649     3.549226   76.996240    3.642641    3.759645  0.411514   -0.402098
   -6  -11  -30  0  1.034157   0.483486     6.157436     7.248212   49.651730    9.510552    9.151761  0.416615    1.217928
   -6  -11  -29  0  1.019779   0.490302    -2.166620     2.050632  136.575415    2.983175    3.209372  0.315840   -1.012823
   -6  -11  -28  0  1.005694   0.497169     0.717726     2.516710   74.082683    2.617052    2.818154  0.386485   -0.735865
   -6  -11  -26  0  0.978451   0.511012     1.784380     2.351948   52.813068    2.952231    3.108694  0.464784   -0.476074
   -6  -11  -25  0  0.965319   0.517964     0.798032    -2.755304  286.152863    2.868546    2.835755  0.361290    0.128357
   -6  -11  -24  0  0.952531   0.524917    -0.532453    -4.674797  263.502086    4.705022    4.842213  0.197698   -0.981379
   -6  -11  -23  0  0.940102   0.531857     1.990601    -2.271429  311.230185    3.020245    3.137118  0.381184   -0.433605
   -6  -11  -22  0  0.928045   0.538767    -1.512031    -3.956070  249.082875    4.235177    4.530046  0.301873   -1.381403
   -6  -11  -21  0  0.916377   0.545627    -1.891882    -1.921044  225.438204    2.696225    2.638707  0.358094    0.227152
   -6  -11  -20  0  0.905111   0.552419    -9.126971    -5.588511  211.479440   10.702012   11.031759  0.243884   -1.912111
   -6  -11  -19  0  0.894263   0.559120     3.515126     3.111927   41.518335    4.694699    5.137686  0.256994   -2.437720
   -6  -11  -18  0  0.883848   0.565708     8.116692     0.300726    2.121858    8.122261    8.504643  0.337275   -1.603351
   -6  -11  -17  0  0.873882   0.572160    -2.912292     9.349107  107.302066    9.792203   10.321252  0.205651   -3.638137
   -6  -11  -16  0  0.864380   0.578450     4.999093    -2.948085  329.471125    5.803631    6.047519  0.160970   -2.142695
   -6  -11  -15  0  0.855357   0.584551    -0.714882     0.785151  132.317945    1.061846    1.703006  0.577670   -1.569644
   -6  -11  -14  0  0.846830   0.590437    -7.361481    -4.399771  210.865691    8.576094    8.902489  0.201236   -2.293787
   -6  -11  -12  0  0.831321   0.601452    -7.262635     0.266287  177.900169    7.267516    7.349128  0.176761   -0.652954
   -6  -11  -11  0  0.824368   0.606525     2.174635    -8.616820  284.164028    8.886992    8.810216  0.156117    0.695491
   -6  -11  -10  0  0.817969   0.611270     4.406664     8.236200   61.851612    9.340967    9.590835  0.156028   -2.264754
   -6  -11   -9  0  0.812135   0.615661    -4.588212    -1.088898  193.350734    4.715654    4.982159  0.377440   -0.998555
   -6  -11   -8  0  0.806879   0.619671    -2.978744     7.758157  111.004287    8.310350    8.698544  0.231994   -2.366390
   -6  -11   -7  0  0.802214   0.623275     0.582787     7.301551   85.436503    7.324772    7.472293  0.153138   -1.362336
   -6  -11   -6  0  0.798148   0.626450     4.237259     4.607674   47.398078    6.259794    6.415332  0.179823   -1.223221
   -6  -11   -5  0  0.794691   0.629175     1.079798     2.972267   70.034365    3.162330    3.621040  0.303766   -2.135570
   -6  -11   -4  0  0.791852   0.631431     8.100735    -4.463303  331.146333    9.248945    9.776388  0.169463   -4.401646
   -6  -11   -3  0  0.789637   0.633202     2.852988     0.728974   14.333127    2.944646    3.347661  0.329629   -1.729061
   -6  -11   -2  0  0.788051   0.634477     3.083945    -3.938370  308.062758    5.002147    5.214053  0.234448   -1.278239
   -6  -11   -1  0  0.787097   0.635245    -4.813152    -7.746807  238.146990    9.120277    9.520937  0.259341   -2.184844
   -6  -10  -39  0  1.152245   0.433936    -2.517170     1.951527  142.214068    3.185060    2.832524  0.528766    0.942874
   -6  -10  -37  0  1.118745   0.446929    -4.345020    -3.913314  222.007582    5.847497    5.710259  0.318185    0.609970
   -6  -10  -36  0  1.102295   0.453599    -6.141157     3.572594  149.811461    7.104734    7.488576  0.309187   -1.755683
   -6  -10  -35  0  1.086056   0.460381     3.886562     6.095289   57.477043    7.228963    7.349399  0.224946   -0.757167
   -6  -10  -34  0  1.070038   0.467273    -0.497532     2.359081  101.909203    2.410975    2.653300  0.571365   -0.599791
   -6  -10  -29  0  0.993641   0.503200     4.701421    -1.428104  343.103309    4.913536    4.833409  0.218611    0.518352
   -6  -10  -28  0  0.979180   0.510632     2.074239     2.594279   51.356142    3.321558    3.544714  0.288607   -1.093495
   -6  -10  -27  0  0.965021   0.518124     2.931419     1.591515   28.498262    3.335587    3.196447  0.315888    0.622921
   -6  -10  -26  0  0.951177   0.525665     4.040847     1.707685   22.909191    4.386871    4.443458  0.230098   -0.347794
   -6  -10  -25  0  0.937663   0.533241    -3.692475    -0.992108  195.039260    3.823434    3.797674  0.260692    0.139745
   -6  -10  -24  0  0.924493   0.540837     4.211905     1.854761   23.766841    4.602204    4.701996  0.254118   -0.555359
   -6  -10  -22  0  0.899244   0.556023     6.520582    -5.512747  319.787553    8.538640    8.699642  0.162126   -1.404411
   -6  -10  -21  0  0.887197   0.563573    -5.765716     1.565436  164.809943    5.974452    6.037901  0.163512   -0.548774
   -6  -10  -20  0  0.875555   0.571066    -0.109016    -2.588943  267.588798    2.591237    2.663482  0.368443   -0.277301
   -6  -10  -18  0  0.853556   0.585784     0.591306    -6.233034  275.419230    6.261019    6.366126  0.168076   -0.884384
   -6  -10  -17  0  0.843232   0.592956   -10.597484   -11.287295  226.805374   15.482561   15.563942  0.141041   -0.816003
   -6  -10  -16  0  0.833381   0.599966   -10.736584    -3.242047  196.802352   11.215396   11.870008  0.155707   -5.945540
   -6  -10  -15  0  0.824019   0.606782     5.248801     5.248716   44.999538    7.422866    7.336063  0.129882    0.945153
   -6  -10  -14  0  0.815165   0.613373    -3.971421     4.736394  129.979507    6.181069    6.162728  0.241294    0.107496
   -6  -10  -13  0  0.806833   0.619707     8.264742     3.096965   20.541985    8.825937    8.697216  0.167683    1.085612
   -6  -10  -12  0  0.799041   0.625750    -5.424047     5.133616  136.575755    7.468219    7.618267  0.216388   -0.980644
   -6  -10  -10  0  0.785140   0.636829    -2.504549    -0.856356  198.876593    2.646906    2.485360  0.381521    0.598814
   -6  -10   -9  0  0.779060   0.641799    -3.553374    -0.803535  192.742153    3.643094    3.798302  0.263140   -0.834151
   -6  -10   -7  0  0.768712   0.650439     0.353246     3.281490   83.855884    3.300449    3.395946  0.293066   -0.460828
   -6  -10   -6  0  0.764468   0.654049     3.977270     2.401239   31.121075    4.645926    4.894867  0.225043   -1.564394
   -6  -10   -5  0  0.760859   0.657152     2.374978    -0.953857  338.118239    2.559367    2.122730  0.535443    1.153250
   -6  -10   -4  0  0.757893   0.659724    -1.713210     7.764932  102.442074    7.951683    8.194575  0.147536   -2.328251
   -6  -10   -3  0  0.755578   0.661745     8.179602    -7.812110  316.316436   11.310833   11.558992  0.141750   -2.475838
   -6  -10   -2  0  0.753920   0.663200     7.084748     0.023409    0.189314    7.084787    7.374271  0.217229   -1.884609
   -6  -10   -1  0  0.752924   0.664078    -6.062694     6.494784  133.029288    8.884733    8.980307  0.153060   -0.883065
   -6   -9  -40  0  1.148735   0.435261     2.661629    -0.106945  357.699086    2.663777    2.603016  0.583686    0.147219
   -6   -9  -39  0  1.131394   0.441933    -2.758348    -1.867282  214.096297    3.330950    2.807115  0.532671    1.390755
   -6   -9  -38  0  1.114232   0.448740    -5.414165    -1.894424  199.285013    5.736028    6.128789  0.453095   -1.225897
   -6   -9  -36  0  1.080480   0.462757    -1.949063     6.889623  105.796123    7.160010    7.440743  0.221892   -1.789228
   -6   -9  -35  0  1.063908   0.469965     2.756368    -0.063945  358.671033    2.757110    3.027345  0.625482   -0.611001
   -6   -9  -34  0  1.047552   0.477303     1.843356    -2.036208  312.154186    2.746653    2.941990  0.547045   -0.504982
   -6   -9  -33  0  1.031422   0.484768    -3.340271    -0.767484  192.940079    3.427308    3.483547  0.306555   -0.259445
   -6   -9  -32  0  1.015529   0.492354     0.383235     3.406716   83.581551    3.428205    3.492905  0.301387   -0.303595
   -6   -9  -31  0  0.999883   0.500058    -4.263438     6.608952  122.826082    7.864805    7.912853  0.193471   -0.351213
   -6   -9  -30  0  0.984498   0.507873    -0.652281    -3.991535  260.718991    4.044480    3.647982  0.297451    1.885132
   -6   -9  -29  0  0.969384   0.515791     4.882254     0.374501    4.386374    4.896596    4.825909  0.278889    0.358449
   -6   -9  -28  0  0.954556   0.523804     2.038730    -3.788956  298.283432    4.302628    4.415330  0.225268   -0.707531
   -6   -9  -27  0  0.940026   0.531900     1.517047    -5.411737  285.659533    5.620350    5.596832  0.371937    0.089420
   -6   -9  -26  0  0.925809   0.540068     2.100711    -0.525073  345.966440    2.165338    2.091941  0.504520    0.205741
   -6   -9  -25  0  0.911919   0.548295     1.752690    -5.675749  287.160858    5.940206    6.406515  0.204315   -3.227675
   -6   -9  -23  0  0.885182   0.564856     3.318618     3.269651   44.574167    4.658738    4.953072  0.276522   -1.505306
   -6   -9  -22  0  0.872367   0.573153    -2.371878     5.085797  115.003076    5.611696    5.977874  0.192702   -2.687335
   -6   -9  -21  0  0.859943   0.581434    -0.724846    -1.920714  249.324310    2.052936    2.178442  0.483431   -0.367153
   -6   -9  -20  0  0.847927   0.589673    10.910483    -5.350714  333.875767   12.151904   11.803524  0.166561    2.957977
   -6   -9  -19  0  0.836338   0.597844    -5.070986     3.041858  149.042339    5.913358    5.915489  0.173084   -0.017409
   -6   -9  -18  0  0.825192   0.605919    -7.600009   -10.173590  233.239050   12.698901   12.716172  0.213404   -0.114457
   -6   -9  -17  0  0.814509   0.613867    -2.059101     9.190973  102.627753    9.418805    9.566732  0.180916   -1.156346
   -6   -9  -16  0  0.804306   0.621654    -2.567878    10.123900  104.232639   10.444489   10.766132  0.291683   -1.559474
   -6   -9  -15  0  0.794602   0.629246     5.353913     2.684554   26.630062    5.989258    6.168215  0.301262   -0.840078
   -6   -9  -14  0  0.785415   0.636606    -2.511393    -1.741874  214.744743    3.056341    3.575574  0.248069   -2.960093
   -6   -9  -13  0  0.776765   0.643696     3.123660    -7.260200  293.279520    7.903655    7.964548  0.212057   -0.406096
   -6   -9  -12  0  0.768668   0.650476    -0.556426     6.069233   95.238224    6.094686    5.835409  0.162018    2.263157
   -6   -9  -11  0  0.761143   0.656907    -6.881870    -3.169096  204.726035    7.576496    7.834645  0.219820   -1.660797
   -6   -9  -10  0  0.754207   0.662948    -3.491185     2.090961  149.081515    4.069458    3.805527  0.234698    1.590366
   -6   -9   -9  0  0.747876   0.668560     1.870462    -1.796575  316.154306    2.593513    2.660940  0.350354   -0.272170
   -6   -9   -8  0  0.742166   0.673704     1.985027    -1.878490  316.579537    2.732957    3.035879  0.363834   -1.177451
   -6   -9   -7  0  0.737090   0.678343    -4.556773    -2.136614  205.121296    5.032823    5.124808  0.213271   -0.609963
   -6   -9   -6  0  0.732663   0.682442     1.557853    -1.278995  320.614045    2.015623    2.051593  0.577769   -0.088044
   -6   -9   -4  0  0.725800   0.688895     2.277333    -6.916773  288.224018    7.282033    7.456241  0.154316   -1.596520
   -6   -9   -3  0  0.723382   0.691198     4.401058     6.343117   55.245844    7.720391    7.872455  0.149959   -1.434069
   -6   -9   -2  0  0.721650   0.692856    -6.609243    12.789148  117.329254   14.395985   14.906688  0.192760   -3.746860
   -6   -9   -1  0  0.720609   0.693857     2.695570    -1.626008  328.900992    3.148015    3.474394  0.390435   -1.182192
   -6   -8  -41  0  1.147837   0.435602     7.247364    -4.796679  326.501354    8.690938    8.583007  0.203584    0.749750
   -6   -8  -39  0  1.112406   0.449476    -3.371046    -3.947607  229.504434    5.191103    5.057727  0.286207    0.659043
   -6   -8  -38  0  1.094947   0.456643     1.894030    -3.433080  298.885516    3.920891    4.703689  0.299602   -3.695039
   -6   -8  -37  0  1.077669   0.463964    -0.229447     5.259525   92.497951    5.264528    5.394386  0.293674   -0.625346
   -6   -8  -35  0  1.043694   0.479068    -1.966330    -2.942015  236.242749    3.538631    3.651036  0.439305   -0.361854
   -6   -8  -33  0  1.010558   0.494776    -5.148372     1.074912  168.206818    5.259389    5.284726  0.233631   -0.153370
   -6   -8  -32  0  0.994331   0.502850     4.606404     1.052706   12.872796    4.725161    4.666390  0.229708    0.361832
   -6   -8  -31  0  0.978347   0.511066    -1.521188     1.810708  130.033845    2.364884    2.767845  0.380519   -1.497619
   -6   -8  -30  0  0.962617   0.519417     3.709927     1.582799   23.104978    4.033461    4.255480  0.256821   -1.222571
   -6   -8  -29  0  0.947155   0.527897     2.431527     3.964583   58.478702    4.650833    4.703181  0.260899   -0.283755
   -6   -8  -28  0  0.931972   0.536497     5.186736     0.364388    4.018648    5.199520    5.241844  0.195564   -0.306068
   -6   -8  -27  0  0.917085   0.545206     3.754646    -6.846912  298.739077    7.808814    7.932899  0.139743   -1.255754
   -6   -8  -26  0  0.902506   0.554013    -5.264907     0.043488  179.526753    5.265087    5.305924  0.194555   -0.296846
   -6   -8  -25  0  0.888252   0.562903    -5.040322     3.595825  144.495488    6.191510    5.960135  0.228162    1.434127
   -6   -8  -24  0  0.874338   0.571861    -3.644089    -5.461137  236.285742    6.565318    6.762877  0.192386   -1.452242
   -6   -8  -23  0  0.860780   0.580868   -10.356299     9.923774  136.221796   14.343439   14.808794  0.143384   -4.589864
   -6   -8  -22  0  0.847597   0.589903    -2.651752    -0.095592  182.064550    2.653474    2.797029  0.367465   -0.552480
   -6   -8  -21  0  0.834804   0.598943     9.150931    -0.501038  356.866030    9.164638    9.310575  0.185718   -1.111284
   -6   -8  -20  0  0.822421   0.607961    -1.262354     6.437180  101.095113    6.559789    6.579942  0.239728   -0.118887
   -6   -8  -19  0  0.810467   0.616928    -1.557301    -7.259308  257.892149    7.424469    7.297055  0.168629    1.068562
   -6   -8  -18  0  0.798961   0.625813     4.685929     0.039195    0.479233    4.686092    4.819140  0.227734   -0.826219
   -6   -8  -17  0  0.787922   0.634581     9.133796     3.221563   19.428155    9.685282    9.598344  0.153947    0.798643
   -6   -8  -16  0  0.777370   0.643195     1.894862    -3.677498  297.260174    4.136967    4.284286  0.211833   -0.983512
   -6   -8  -15  0  0.767325   0.651614     4.958989    -7.740749  302.645015    9.192974    9.260590  0.213280   -0.448352
   -6   -8  -14  0  0.757808   0.659798    -4.744033    -3.206468  214.054564    5.726018    5.813061  0.193140   -0.637343
   -6   -8  -13  0  0.748839   0.667700     4.874613    -2.518669  332.675007    5.486852    5.632281  0.155946   -1.318833
   -6   -8  -12  0  0.740437   0.675277    -2.332605     1.724249  143.528391    2.900703    3.205152  0.308742   -1.394551
   -6   -8  -10  0  0.725413   0.689262    -7.365679     1.819094  166.127322    7.586984    7.723967  0.119229   -1.624800
   -6   -8   -9  0  0.718829   0.695576    -7.132890     3.066897  156.733960    7.764276    8.104507  0.166664   -2.887002
   -6   -8   -8  0  0.712886   0.701375     7.628569     1.874989   13.808732    7.855612    7.886550  0.140502   -0.311399
   -6   -8   -7  0  0.707600   0.706613    -3.133681    -8.824007  250.448460    9.363923    9.609493  0.159160   -2.182018
   -6   -8   -6  0  0.702988   0.711250     1.463061     4.992993   73.668206    5.202934    5.273491  0.236349   -0.422183
   -6   -8   -5  0  0.699061   0.715245    -4.288023    -6.378070  236.086772    7.685501    7.621349  0.171545    0.528862
   -6   -8   -4  0  0.695832   0.718565     3.111538    -4.489580  304.724190    5.462416    5.791588  0.196163   -2.373121
   -6   -8   -3  0  0.693309   0.721179   -16.963428    10.181312  149.028159   19.784262   20.217090  0.278774   -2.195727
   -6   -8   -2  0  0.691502   0.723063     0.208054    -7.392291  271.612146    7.395218    7.485067  0.155773   -0.815709
   -6   -8   -1  0  0.690416   0.724201     3.257592     5.293000   58.389663    6.215123    6.531427  0.171030   -2.615452
   -6   -7  -42  0  1.149556   0.434950     0.681158    -2.163471  287.476351    2.268168    2.805129  0.543323   -1.397656
   -6   -7  -41  0  1.131343   0.441952     2.927023     0.894268   16.989034    3.060585    3.277971  0.456249   -0.673821
   -6   -7  -38  0  1.077644   0.463975    -2.141908     7.882245  105.202369    8.168081    8.077843  0.223731    0.570401
   -6   -7  -37  0  1.060084   0.471661    -2.795916    -2.176803  217.903094    3.543391    3.959519  0.443667   -1.326431
   -6   -7  -34  0  1.008549   0.495762     2.872137     2.823689   44.512657    4.027703    4.314468  0.271152   -1.495644
   -6   -7  -33  0  0.991784   0.504142    -3.256009     2.241051  145.461076    3.952709    3.939260  0.300938    0.063199
   -6   -7  -32  0  0.975245   0.512692    -1.859828     0.264278  171.912523    1.878511    2.065900  0.543816   -0.487312
   -6   -7  -31  0  0.958943   0.521408    -3.432188     5.136210  123.752177    6.177424    6.150896  0.176597    0.212440
   -6   -7  -28  0  0.911582   0.548497    -2.857681    -4.817851  239.325940    5.601610    5.654288  0.182279   -0.408705
   -6   -7  -27  0  0.896355   0.557814     0.342504    -2.700104  277.229269    2.721741    2.657796  0.378961    0.238628
   -6   -7  -25  0  0.866833   0.576812     0.658114    -2.847448  283.013925    2.922511    3.107797  0.362357   -0.723138
   -6   -7  -24  0  0.852570   0.586462     0.072746     4.000718   88.958290    4.001379    3.991260  0.323063    0.044297
   -6   -7  -23  0  0.838660   0.596189    -2.125375    -6.648427  252.271918    6.979886    7.248342  0.264758   -1.433970
   -6   -7  -22  0  0.825123   0.605970     3.003207     1.179593   21.443793    3.226561    3.268607  0.346593   -0.171564
   -6   -7  -21  0  0.811977   0.615781     6.685939     4.692502   35.062956    8.168314    8.210686  0.164408   -0.364481
   -6   -7  -20  0  0.799241   0.625594     0.322628    -5.647822  273.269429    5.657030    5.772794  0.176957   -0.925169
   -6   -7  -19  0  0.786934   0.635377     4.459342     4.545825   45.550233    6.367909    6.451651  0.193042   -0.613493
   -6   -7  -18  0  0.775079   0.645096     0.064202     3.289644   88.881933    3.290270    3.634098  0.293890   -1.654512
   -6   -7  -16  0  0.752803   0.664185    -3.658416    -3.254507  221.656114    4.896511    4.991737  0.181762   -0.740910
   -6   -7  -15  0  0.742426   0.673468     3.340180     2.063714   31.709645    3.926286    4.076127  0.218049   -0.971834
   -6   -7  -14  0  0.732586   0.682514     2.995510    -2.743646  317.512821    4.062102    4.087342  0.211563   -0.168715
   -6   -7  -13  0  0.723303   0.691273     2.924856    -4.694542  301.924276    5.531140    5.419491  0.162623    0.970929
   -6   -7  -12  0  0.714601   0.699691    -2.186980    -5.212408  247.238448    5.652617    5.546680  0.182471    0.821045
   -6   -7  -11  0  0.706501   0.707713    -2.610211    -5.572618  244.901639    6.153638    6.301647  0.140101   -1.494033
   -6   -7  -10  0  0.699023   0.715284     5.287159     5.139721   44.189885    7.373655    7.263922  0.132366    1.172399
   -6   -7   -9  0  0.692187   0.722348    -4.497620    -2.123227  205.270963    4.973598    4.796704  0.332036    0.753432
   -6   -7   -8  0  0.686013   0.728849    -4.098704     7.259519  119.448948    8.336666    8.140380  0.132919    2.088407
   -6   -7   -7  0  0.680519   0.734733    -5.853760     1.255245  167.897121    5.986831    6.233628  0.190528   -1.831876
   -6   -7   -5  0  0.671636   0.744451    -3.525820     3.777901  133.023273    5.167586    5.255950  0.204160   -0.612097
   -6   -7   -4  0  0.668274   0.748196    -3.205021     5.345979  120.943523    6.233109    6.207712  0.177724    0.202092
   -6   -7   -3  0  0.665647   0.751149    -7.698054    -4.187506  208.544841    8.763289    8.939168  0.131990   -1.884466
   -6   -7   -2  0  0.663765   0.753279     1.930940     4.789341   68.041965    5.163944    5.416405  0.287788   -1.240614
   -6   -7   -1  0  0.662633   0.754566    -2.750655     5.000771  118.812823    5.707347    6.021199  0.179623   -2.471028
   -6   -6  -43  0  1.153882   0.433320    -1.668720    -0.974936  210.295253    1.932648    2.313836  0.692129   -0.778875
   -6   -6  -42  0  1.135298   0.440413    -3.598754     2.265154  147.812574    4.252288    4.528201  0.327235   -1.192412
   -6   -6  -41  0  1.116852   0.447687    -4.632207    -2.428891  207.670208    5.230378    5.518477  0.265559   -1.534246
   -6   -6  -40  0  1.098552   0.455144    -1.924328    -4.798311  248.147102    5.169800    5.298717  0.307056   -0.593758
   -6   -6  -37  0  1.044605   0.478650    -2.015615     2.162163  132.991004    2.955953    3.204283  0.467932   -0.750519
   -6   -6  -36  0  1.026968   0.486870     1.917446     1.026396   28.159855    2.174876    2.598118  0.450072   -1.329906
   -6   -6  -35  0  1.009518   0.495286    -3.244654    -1.229715  200.756575    3.469868    3.737025  0.301275   -1.254062
   -6   -6  -34  0  0.992266   0.503897     4.388943     0.747695    9.668028    4.452176    4.477548  0.249054   -0.144069
   -6   -6  -33  0  0.975221   0.512704     0.849585    -0.412948  334.077510    0.944627    2.351548  0.563361   -3.531815
   -6   -6  -32  0  0.958396   0.521705     6.182979    -3.556835  330.089800    7.133043    7.068905  0.165822    0.547002
   -6   -6  -31  0  0.941802   0.530897     3.526923    -0.681228  349.067892    3.592111    3.643505  0.329426   -0.220635
   -6   -6  -30  0  0.925452   0.540277     4.194314     0.775843   10.479831    4.265467    4.313823  0.242178   -0.282377
   -6   -6  -29  0  0.909357   0.549839     2.032274     1.209053   30.749516    2.364729    2.531066  0.415565   -0.566063
   -6   -6  -28  0  0.893533   0.559576    -2.283232     0.988354  156.593423    2.487970    2.593517  0.398693   -0.374389
   -6   -6  -27  0  0.877994   0.569480    10.199179     6.778491   33.608466   12.246273   12.344721  0.212149   -0.656267
   -6   -6  -26  0  0.862755   0.579539    -5.411468    -2.660137  206.177531    6.029951    6.097534  0.189873   -0.503372
   -6   -6  -25  0  0.847833   0.589739     3.849805    -3.931714  314.396921    5.502670    5.691057  0.199107   -1.338071
   -6   -6  -24  0  0.833244   0.600064    -5.217160    -0.384513  184.215169    5.231310    5.231963  0.222185   -0.004154
   -6   -6  -23  0  0.819007   0.610496    -3.555334     2.721408  142.567973    4.477327    4.382573  0.237558    0.564085
   -6   -6  -22  0  0.805139   0.621011    -4.169668     7.062349  120.557948    8.201396    8.299698  0.134181   -1.036063
   -6   -6  -21  0  0.791661   0.631584    -8.676560    -3.507652  202.011886    9.358756    9.310019  0.202238    0.340808
   -6   -6  -19  0  0.765954   0.652780     2.875661    -1.517337  332.181708    3.251421    3.097405  0.300361    0.725163
   -6   -6  -18  0  0.753769   0.663333     3.859938     0.419296    6.199593    3.882645    3.778444  0.353304    0.417099
   -6   -6  -17  0  0.742058   0.673802    -5.065159     2.214574  156.384228    5.528126    5.670035  0.190706   -1.052354
   -6   -6  -16  0  0.730844   0.684141     5.754806    -0.331418  356.703990    5.764342    5.854818  0.174523   -0.733160
   -6   -6  -15  0  0.720151   0.694299    -5.052258    -0.568914  186.424777    5.084189    5.177356  0.174192   -0.756399
   -6   -6  -14  0  0.710001   0.704224     2.081079     1.232896   30.643831    2.418868    2.480872  0.357943   -0.244973
   -6   -6  -13  0  0.700420   0.713857     3.581492     2.919605   39.186650    4.620733    4.616132  0.206809    0.031466
   -6   -6  -12  0  0.691430   0.723139    -4.488842    -3.355461  216.778538    5.604357    5.610116  0.165690   -0.049155
   -6   -6  -11  0  0.683055   0.732006     4.992030    -9.067070  298.835729   10.350465   10.316044  0.107680    0.452065
   -6   -6  -10  0  0.675317   0.740393    -5.069413    -0.594720  186.691087    5.104179    4.952670  0.201467    1.063534
   -6   -6   -9  0  0.668239   0.748235   -12.917019    -6.178646  205.563362   14.318695   14.466972  0.110888   -1.891057
   -6   -6   -8  0  0.661842   0.755467    -0.345491     1.533211  102.698827    1.571656    1.950541  0.609288   -0.879426
   -6   -6   -7  0  0.656146   0.762026     4.361668     8.592935   63.088211    9.636528    9.910040  0.145378   -2.660677
   -6   -6   -6  0  0.651169   0.767850     3.122627    -2.665647  319.514093    4.105664    4.221294  0.342409   -0.477576
   -6   -6   -5  0  0.646927   0.772884    12.559803    -3.614413  343.945440   13.069531   13.092957  0.207932   -0.159330
   -6   -6   -4  0  0.643436   0.777078     1.545998    -4.133195  290.508023    4.412869    4.494850  0.381934   -0.303557
   -6   -6   -3  0  0.640708   0.780387     4.244986     4.320459   45.504838    6.056919    6.246195  0.172102   -1.555339
   -6   -6   -1  0  0.637576   0.784221    -8.120832     1.839660  167.235880    8.326600    8.441787  0.159643   -1.020401
   -6   -5  -42  0  1.123091   0.445200     2.118575    -2.377838  311.699987    3.184725    3.163652  0.473455    0.062947
   -6   -5  -41  0  1.104442   0.452717    -2.100326    -1.285535  211.469329    2.462513    2.520507  0.602588   -0.136106
   -6   -5  -40  0  1.085933   0.460434     0.169274     3.376902   87.130334    3.381142    3.770429  0.364194   -1.511649
   -6   -5  -39  0  1.067572   0.468353    -1.287209    -2.529902  243.033104    2.838540    3.181718  0.598752   -0.810566
   -6   -5  -38  0  1.049367   0.476478     3.120258     5.639247   61.043757    6.444930    6.118063  0.297434    1.554157
   -6   -5  -36  0  1.013457   0.493361     0.900751     3.895567   76.980608    3.998349    4.114907  0.279786   -0.589155
   -6   -5  -34  0  0.978276   0.511103     0.966894    -0.947104  315.592385    1.353474    1.947068  0.611427   -1.372967
   -6   -5  -33  0  0.960984   0.520300    -0.326921     4.507011   94.148741    4.518852    4.453659  0.247418    0.372641
   -6   -5  -32  0  0.943905   0.529714     1.844922    -1.885914  314.370499    2.638258    2.620694  0.417461    0.059501
   -6   -5  -31  0  0.927052   0.539344     2.245466     2.180773   44.162634    3.130158    3.102413  0.344884    0.113770
   -6   -5  -30  0  0.910436   0.549188    -5.183106    -4.860822  223.162157    7.105785    7.204330  0.182207   -0.764868
   -6   -5  -28  0  0.877972   0.569494     1.729006    -4.885611  289.488754    5.182533    5.060716  0.238919    0.721062
   -6   -5  -26  0  0.846628   0.590578    -4.463394    -6.044076  233.555089    7.513504    7.415986  0.182245    0.756729
   -6   -5  -25  0  0.831416   0.601383     0.117545     2.090131   86.781196    2.093434    2.178808  0.565534   -0.213491
   -6   -5  -24  0  0.816534   0.612344    -6.038478     5.235889  139.071851    7.992356    8.020775  0.151345   -0.265560
   -6   -5  -23  0  0.802000   0.623441    -0.042802     1.118438   92.191596    1.119257    2.115404  0.522179   -2.697857
   -6   -5  -22  0  0.787833   0.634652    -0.342702     4.469678   94.384439    4.482797    4.517728  0.226563   -0.218039
   -6   -5  -21  0  0.774054   0.645950    -1.573009     2.604078  121.134322    3.042298    3.058348  0.329312   -0.068926
   -6   -5  -20  0  0.760683   0.657304    -3.621958     1.338316  159.720700    3.861304    4.239173  0.224232   -2.383183
   -6   -5  -19  0  0.747743   0.668679     5.093653    -3.796756  323.299537    6.353004    6.345270  0.152830    0.071561
   -6   -5  -18  0  0.735255   0.680036     6.426303     3.453236   28.251788    7.295355    7.345119  0.219128   -0.321165
   -6   -5  -17  0  0.723244   0.691329    -5.328573    -6.497733  230.645973    8.403227    8.317855  0.136965    0.881492
   -6   -5  -16  0  0.711734   0.702510     2.217126     5.239529   67.064171    5.689316    5.640332  0.179881    0.385108
   -6   -5  -15  0  0.700749   0.713522    -2.251264    -3.352964  236.121601    4.038633    4.099788  0.218311   -0.396161
   -6   -5  -14  0  0.690315   0.724307     4.105859    -5.501711  306.733524    6.864904    7.063385  0.138761   -2.022862
   -6   -5  -12  0  0.671199   0.744935     9.244913   -10.202442  312.181205   13.768016   13.804780  0.117058   -0.444163
   -6   -5  -11  0  0.662568   0.754639     3.948368     0.575873    8.298135    3.990143    4.215916  0.213595   -1.494841
   -6   -5  -10  0  0.654588   0.763839    -4.836706     2.929857  148.794421    5.654891    5.493680  0.156092    1.460587
   -6   -5   -9  0  0.647284   0.772459    -3.122649     2.633366  139.858674    4.084795    4.350118  0.211730   -1.772183
   -6   -5   -8  0  0.640677   0.780424     7.495630     8.864703   49.783508   11.608938   11.385157  0.113579    2.786371
   -6   -5   -7  0  0.634791   0.787660     2.234275     2.565974   48.952872    3.402383    3.400982  0.318586    0.006217
   -6   -5   -6  0  0.629645   0.794098    -1.557583    -5.876357  255.154597    6.079280    6.143773  0.269721   -0.338156
   -6   -5   -5  0  0.625258   0.799670     1.738339     0.737979   23.002727    1.888501    2.081449  0.525303   -0.519451
   -6   -5   -4  0  0.621646   0.804317    -4.760374    -2.295637  205.745166    5.284989    5.386928  0.196915   -0.732111
   -6   -5   -3  0  0.618821   0.807988    -1.317118    -3.400884  248.829261    3.647028    3.366396  0.311526    1.273966
   -6   -5   -2  0  0.616796   0.810641    -0.523931     6.414017   94.669858    6.435380    6.285772  0.172001    1.230096
   -6   -5   -1  0  0.615577   0.812246    -9.562314     2.968142  162.755660   10.012378    9.825247  0.138484    1.911007
   -6   -4  -44  0  1.151028   0.434394     2.334450     0.427534   10.378208    2.373276    2.435695  0.648845   -0.136047
   -6   -4  -43  0  1.131955   0.441714     3.031142    -1.368655  335.699341    3.325814    3.802178  0.414386   -1.625733
   -6   -4  -42  0  1.113004   0.449235    -2.158517     0.056591  178.498200    2.159259    2.345955  0.713902   -0.369839
   -6   -4  -40  0  1.075498   0.464901    -3.670655     0.538129  171.659678    3.709891    4.263703  0.317297   -2.468375
   -6   -4  -38  0  1.038564   0.481434     0.544973    -1.891182  286.075135    1.968137    2.578123  0.603982   -1.428273
   -6   -4  -37  0  1.020332   0.490037     0.209365    -3.774372  273.174953    3.780174    4.083834  0.284778   -1.507983
   -6   -4  -36  0  1.002267   0.498869    -4.398194    -0.143524  181.869035    4.400536    4.356793  0.263671    0.234616
   -6   -4  -35  0  0.984380   0.507934     0.682212     5.350611   82.733899    5.393927    5.124964  0.236049    1.611410
   -6   -4  -34  0  0.966679   0.517235    -4.329448    -0.380824  185.026879    4.346164    4.378029  0.292489   -0.154070
   -6   -4  -31  0  0.914806   0.546564   -10.441172    -2.266185  192.245727   10.684272   10.637025  0.153624    0.434938
   -6   -4  -30  0  0.897963   0.556816     6.183247    -8.433203  306.248970   10.457125   10.401926  0.205296    0.380243
   -6   -4  -23  0  0.787813   0.634668     6.625626    -0.934312  351.973362    6.691178    6.744842  0.151687   -0.500325
   -6   -4  -22  0  0.773386   0.646507     2.802277     3.768686   53.366665    4.696355    4.772828  0.206132   -0.524660
   -6   -4  -21  0  0.759345   0.658462     6.632096     5.281072   38.529961    8.477878    8.542005  0.191245   -0.474203
   -6   -4  -20  0  0.745710   0.670502    -0.388142     6.653305   93.338753    6.664617    6.756282  0.147786   -0.877162
   -6   -4  -19  0  0.732505   0.682589     1.424511     0.300002   11.892701    1.455759    2.143258  0.451203   -2.154841
   -6   -4  -18  0  0.719753   0.694682    10.634823     1.419583    7.603150   10.729151   10.623545  0.122534    1.218838
   -6   -4  -17  0  0.707479   0.706734     0.330304   -12.301250  271.538094   12.305684   12.201463  0.166992    0.882615
   -6   -4  -16  0  0.695709   0.718692     4.034260    -0.455006  353.565059    4.059838    4.189016  0.299732   -0.609492
   -6   -4  -15  0  0.684467   0.730496     3.219443     5.667525   60.401218    6.518102    6.508288  0.143841    0.096483
   -6   -4  -14  0  0.673780   0.742082    -5.461229    -1.101332  191.401563    5.571172    5.819220  0.202346   -1.733628
   -6   -4  -13  0  0.663676   0.753379     5.934543     5.850911   44.593424    8.333784    8.262783  0.116330    0.863155
   -6   -4  -12  0  0.654181   0.764314   -16.335514     3.525087  167.822708   16.711531   16.673258  0.078528    0.689251
   -6   -4  -11  0  0.645323   0.774806   -12.982053    -1.203286  185.295526   13.037699   12.906819  0.138832    1.333218
   -6   -4  -10  0  0.637127   0.784773    -7.129114    -7.543130  226.616321   10.378973   10.337822  0.096922    0.600430
   -6   -4   -9  0  0.629620   0.794130    -8.216069    -0.620063  184.315905    8.239433    8.195741  0.177749    0.347627
   -6   -4   -8  0  0.622826   0.802792    -4.648760    -5.241832  228.431532    7.006267    7.365197  0.176213   -2.880618
   -6   -4   -7  0  0.616770   0.810675    -8.716651     2.526485  163.835988    9.075414    8.993197  0.135996    0.854970
   -6   -4   -6  0  0.611472   0.817699     5.801215    -1.091911  349.340437    5.903081    5.901678  0.211870    0.009363
   -6   -4   -5  0  0.606954   0.823786     2.651864    -3.454733  307.509960    4.355177    4.450082  0.238283   -0.563263
   -6   -4   -4  0  0.603231   0.828869     5.774607    -2.704858  334.901345    6.376703    6.249126  0.200823    0.898415
   -6   -4   -3  0  0.600320   0.832889     7.550092   -11.141471  304.123791   13.458687   13.265658  0.100715    2.710465
   -6   -4   -2  0  0.598232   0.835795     7.638162    -3.488065  335.455579    8.396911    8.261048  0.139366    1.378665
   -6   -4   -1  0  0.596976   0.837554     4.516854    10.724677   67.160899   11.637038   11.711166  0.170510   -0.614812
   -6   -3  -44  0  1.143382   0.437299     1.353724    -2.124321  302.507332    2.518989    3.153696  0.479525   -1.871874
   -6   -3  -42  0  1.105095   0.452450    -0.327124    -5.930240  266.842653    5.939255    6.014518  0.264496   -0.402419
   -6   -3  -41  0  1.086137   0.460347    -1.962690    -2.287957  229.375849    3.014449    2.924756  0.481271    0.263561
   -6   -3  -40  0  1.067311   0.468467     0.673059    -3.993735  279.566098    4.050053    4.055960  0.357866   -0.023345
   -6   -3  -38  0  1.030084   0.485397    -1.674052    -1.453060  220.957639    2.216717    2.140098  0.670611    0.161577
   -6   -3  -37  0  1.011699   0.494218     0.996151     2.230819   65.937294    2.443127    2.329097  0.524127    0.307679
   -6   -3  -36  0  0.993477   0.503283    -1.630071    -0.041988  181.475534    1.630612    2.022280  0.677660   -0.817376
   -6   -3  -35  0  0.975429   0.512595     2.700693     1.867338   34.661106    3.283397    2.693649  0.432963    1.926330
   -6   -3  -34  0  0.957563   0.522159     1.988950    -0.901124  335.626388    2.183563    2.679128  0.458961   -1.527002
   -6   -3  -33  0  0.939889   0.531978     4.319175    -6.570682  303.318536    7.863150    7.717781  0.150639    1.364739
   -6   -3  -32  0  0.922420   0.542052    -1.385014    10.819207   97.295007   10.907497   10.517805  0.160468    3.434369
   -6   -3  -31  0  0.905167   0.552384    -6.023413     3.905019  147.044385    7.178487    7.240045  0.169110   -0.514794
   -6   -3  -30  0  0.888142   0.562973    -4.668784     3.404658  143.899018    5.778342    5.428810  0.215813    2.290466
   -6   -3  -28  0  0.854831   0.584911     0.853675   -11.332808  274.307829   11.364916   11.312869  0.106393    0.691816
   -6   -3  -27  0  0.838575   0.596249     3.279005     3.663785   48.172177    4.916828    4.850590  0.222727    0.420576
   -6   -3  -26  0  0.822607   0.607824    -2.352773     6.170022  110.873014    6.603386    6.694788  0.181258   -0.713138
   -6   -3  -25  0  0.806942   0.619623     2.199976     4.317994   63.001595    4.846129    4.871962  0.238812   -0.152978
   -6   -3  -24  0  0.791600   0.631632     1.725641     7.067362   76.278550    7.274987    7.053346  0.184310    1.700652
   -6   -3  -23  0  0.776599   0.643833    -2.489481     4.182218  120.763381    4.867080    4.729597  0.212255    0.916020
   -6   -3  -22  0  0.761960   0.656202     0.169990     3.427129   87.160375    3.431342    3.287792  0.307582    0.660019
   -6   -3  -21  0  0.747704   0.668713    -0.620061    -5.642160  263.728489    5.676129    5.644423  0.177809    0.252173
   -6   -3  -20  0  0.733854   0.681335     5.641299    -6.097805  312.773024    8.307074    8.318382  0.124296   -0.128652
   -6   -3  -19  0  0.720431   0.694029    -1.010460    -6.185521  260.722178    6.267511    6.477267  0.149929   -1.978535
   -6   -3  -18  0  0.707462   0.706752    -0.600849    -6.154126  264.423681    6.183388    6.213353  0.154381   -0.274494
   -6   -3  -17  0  0.694971   0.719455    -5.124757    -3.108220  211.237257    5.993677    5.721680  0.177266    2.169968
   -6   -3  -16  0  0.682984   0.732081    -0.234174    -2.265946  264.099713    2.278014    2.566362  0.423736   -0.962359
   -6   -3  -15  0  0.671529   0.744569    -5.104655     0.856299  170.477368    5.175978    5.169046  0.199738    0.049081
   -6   -3  -14  0  0.660634   0.756849     1.697941   -14.098761  276.867170   14.200636   14.100088  0.127888    1.111881
   -6   -3  -13  0  0.650326   0.768846    11.080905    -9.674144  318.877534   14.709709   14.578199  0.085943    2.164029
   -6   -3  -12  0  0.640633   0.780478     4.161182     4.400788   46.603001    6.056597    5.925506  0.141996    1.305605
   -6   -3  -11  0  0.631584   0.791660    -1.895107     2.935301  122.847344    3.493913    3.292148  0.259444    1.099809
   -6   -3  -10  0  0.623208   0.802300    -6.644728    10.844721  121.496445   12.718505   12.632600  0.082765    1.467866
   -6   -3   -9  0  0.615531   0.812307    -2.314373     4.946818  115.072582    5.461440    5.368349  0.171069    0.769576
   -6   -3   -8  0  0.608580   0.821584     2.563983    -0.423606  350.618668    2.598740    2.517979  0.437831    0.260862
   -6   -3   -7  0  0.602380   0.830040    -1.475178     4.166202  109.498149    4.419660    4.678998  0.227696   -1.610740
   -6   -3   -6  0  0.596955   0.837584    -4.788596     5.030789  133.587099    6.945465    6.916922  0.161582    0.249816
   -6   -3   -5  0  0.592326   0.844130    11.226487     8.017855   35.534083   13.795652   13.434509  0.245074    2.083995
   -6   -3   -4  0  0.588511   0.849602    -0.201739    -1.625982  262.927352    1.638449    1.843959  0.610228   -0.476273
   -6   -3   -3  0  0.585527   0.853932    -1.082668     0.766285  144.710082    1.326410    2.286842  0.696263   -1.950780
   -6   -3   -2  0  0.583386   0.857065    -1.245304     7.664396   99.228718    7.764905    7.397445  0.203643    2.551849
   -6   -3   -1  0  0.582098   0.858962    -2.433495    -9.068180  254.978291    9.389025    9.268153  0.128178    1.333614
   -6   -2  -45  0  1.157298   0.432041    -3.059870     4.143795  126.442975    5.151101    5.439798  0.299304   -1.364092
   -6   -2  -44  0  1.137890   0.439410     5.377774    -0.766023  351.893187    5.432057    5.394534  0.275888    0.192344
   -6   -2  -42  0  1.099411   0.454789     2.831077     0.795698   15.698461    2.940770    2.612632  0.573475    0.809203
   -6   -2  -41  0  1.080353   0.462812     3.404343    -0.025794  359.565896    3.404441    3.123512  0.442642    0.897549
   -6   -2  -40  0  1.061424   0.471065    -0.067694    -1.632040  267.624827    1.633443    2.583059  0.563184   -2.384586
   -6   -2  -37  0  1.005487   0.497272     4.686875     7.344237   57.455186    8.712326    8.534779  0.185514    1.353481
   -6   -2  -36  0  0.987151   0.506508     0.469235    -3.661203  277.303443    3.691150    3.569891  0.337375    0.508293
   -6   -2  -35  0  0.968984   0.516004    -0.458782    -3.044986  261.431814    3.079354    3.106388  0.369653   -0.103427
   -6   -2  -34  0  0.950997   0.525764    -2.728465    -1.578176  210.045586    3.152009    3.334317  0.338681   -0.761258
   -6   -2  -33  0  0.933200   0.535791    -7.665709    -3.626984  205.320888    8.480454    8.456297  0.200728    0.170193
   -6   -2  -32  0  0.915603   0.546088     6.330203     4.857894   37.503180    7.979386    8.001596  0.185922   -0.168938
   -6   -2  -31  0  0.898218   0.556658    -1.381424     2.000170  124.631036    2.430846    2.553300  0.431697   -0.401153
   -6   -2  -30  0  0.881059   0.567499     2.799759     3.539244   51.653838    4.512748    4.686818  0.228422   -1.077705
   -6   -2  -29  0  0.864138   0.578611    -5.922425     2.861276  154.213615    6.577387    6.436827  0.239903    0.828598
   -6   -2  -28  0  0.847470   0.589991    -6.182096    -3.306202  208.137991    7.010655    7.108101  0.179638   -0.767153
   -6   -2  -27  0  0.831070   0.601634     5.405150   -10.908045  296.359316   12.173787   12.015495  0.173578    1.289668
   -6   -2  -26  0  0.814955   0.613531   -13.047650     3.393532  165.421083   13.481736   13.498622  0.136944   -0.174380
   -6   -2  -25  0  0.799140   0.625672    -0.674246     3.588065  100.642541    3.650865    4.099594  0.325075   -1.952165
   -6   -2  -24  0  0.783645   0.638044     1.780185    -4.227441  292.836067    4.586973    4.548199  0.258685    0.211973
   -6   -2  -22  0  0.753693   0.663400     2.871911     3.196892   48.065229    4.297440    4.379302  0.215460   -0.537316
   -6   -2  -21  0  0.739278   0.676336    10.020391    -1.763937  350.016239   10.174463   10.281529  0.113230   -1.337223
   -6   -2  -20  0  0.725266   0.689402     5.004323     4.525200   42.121725    6.746902    6.863890  0.169777   -0.974486
   -6   -2  -19  0  0.711682   0.702561     0.921092    -6.268045  278.359807    6.335361    6.184456  0.181008    1.179010
   -6   -2  -18  0  0.698550   0.715769    -4.286100     3.817480  138.309655    5.739670    5.630301  0.168658    0.917065
   -6   -2  -17  0  0.685896   0.728973     8.805641     7.718791   41.236946   11.709784   11.611767  0.171446    0.808517
   -6   -2  -16  0  0.673749   0.742117     3.184235    -4.845458  303.311264    5.798088    5.768173  0.197679    0.214015
   -6   -2  -15  0  0.662134   0.755134     1.359762     4.012781   71.280658    4.236905    4.458304  0.434831   -0.720062
   -6   -2  -14  0  0.651081   0.767954    -7.217070   -12.186369  239.364929   14.163110   13.942899  0.089106    3.495019
   -6   -2  -13  0  0.640619   0.780495    -9.411718    -3.017180  197.774657    9.883512    9.850737  0.101749    0.455534
   -6   -2  -12  0  0.630777   0.792673     8.993146     2.336020   14.561098    9.291591    9.153370  0.103674    1.885459
   -6   -2  -11  0  0.621585   0.804395    -0.948540     6.981994   97.736561    7.046132    6.759345  0.143321    2.829862
   -6   -2  -10  0  0.613072   0.815564    11.594886     2.689755   13.060338   11.902779   11.632146  0.158726    2.411283
   -6   -2   -9  0  0.605267   0.826082   -15.154534     8.705398  150.125138   17.476952   17.209600  0.098002    3.858023
   -6   -2   -8  0  0.598197   0.835845    10.895577    -0.967964  354.923165   10.938490   10.920351  0.128687    0.199340
   -6   -2   -7  0  0.591888   0.844754     5.548785    -8.567401  302.929618   10.207319   10.107541  0.121316    1.163146
   -6   -2   -6  0  0.586366   0.852710    -9.702325    11.165523  130.989136   14.792025   14.580984  0.265240    1.125232
   -6   -2   -5  0  0.581652   0.859620     2.131915     1.274969   30.881088    2.484071    2.467357  0.439232    0.053814
   -6   -2   -4  0  0.577767   0.865401    -2.492887    -5.258487  244.635806    5.819465    5.839705  0.216850   -0.131998
   -6   -2   -3  0  0.574727   0.869978    -2.170185    -1.648130  217.214562    2.725075    2.773735  0.382771   -0.179782
   -6   -2   -2  0  0.572546   0.873293   -10.153966    -6.278569  211.730021   11.938319   11.746258  0.125075    2.171622
   -6   -2   -1  0  0.571233   0.875299     7.100587    -5.922985  320.166681    9.246626    8.916563  0.129457    3.605671
   -6   -1  -45  0  1.154045   0.433259    -1.201945     5.458676  102.417787    5.589438    5.701330  0.337642   -0.468658
   -6   -1  -44  0  1.134581   0.440691     6.619716     3.562566   28.288028    7.517480    7.627458  0.200769   -0.774677
   -6   -1  -43  0  1.115226   0.448339     3.921566    -0.179131  357.384640    3.925655    4.188160  0.346285   -1.072060
   -6   -1  -42  0  1.095987   0.456210    -2.213332    -2.430688  227.679684    3.287413    3.273961  0.423428    0.044929
   -6   -1  -41  0  1.076868   0.464309     2.595439     3.949076   56.686002    4.725622    5.050875  0.297302   -1.547170
   -6   -1  -40  0  1.057877   0.472645    -4.465509    -1.101134  193.852026    4.599268    4.560785  0.341693    0.159276
   -6   -1  -39  0  1.039020   0.481223    -3.120966    -5.456292  240.230704    6.285822    6.424756  0.191540   -1.025807
   -6   -1  -38  0  1.020306   0.490049     1.877207    -1.510422  321.179452    2.409415    2.094413  0.609722    0.730629
   -6   -1  -37  0  1.001741   0.499131     1.471390    -5.040510  286.273208    5.250879    5.245033  0.226262    0.036540
   -6   -1  -36  0  0.983335   0.508474     2.074010    -4.869355  293.070669    5.292649    5.333386  0.231976   -0.248344
   -6   -1  -35  0  0.965097   0.518083     3.239247    -7.292882  293.949147    7.979903    7.799254  0.181505    1.407542
   -6   -1  -32  0  0.911488   0.548554    -1.374081    -1.442833  226.398150    1.992452    2.021886  0.570623   -0.072948
   -6   -1  -31  0  0.894023   0.559269     1.442384     1.251957   40.957258    1.909939    2.076279  0.550138   -0.427602
   -6   -1  -30  0  0.876782   0.570267     6.617428     3.168611   25.586413    7.336924    7.190449  0.155417    1.332846
   -6   -1  -29  0  0.859777   0.581546    -0.656198     2.312777  105.840094    2.404066    2.400301  0.487940    0.010912
   -6   -1  -28  0  0.843023   0.593104   -11.634541    -2.029413  189.894554   11.810210   11.637175  0.159732    1.531997
   -6   -1  -27  0  0.826535   0.604935    -0.949406    -3.029628  252.600387    3.174905    3.558052  0.322153   -1.681975
   -6   -1  -26  0  0.810329   0.617034    -4.525627    -8.341133  241.517185    9.489773    9.445930  0.135793    0.456603
   -6   -1  -25  0  0.794422   0.629388    -9.203685     9.340240  134.578087   13.112891   13.058892  0.129431    0.590005
   -6   -1  -24  0  0.778834   0.641986     8.510420     8.804459   45.972898   12.245234   12.056240  0.148239    1.803017
   -6   -1  -23  0  0.763582   0.654808    -1.384742     5.737880  103.567949    5.902608    5.986923  0.184229   -0.647238
   -6   -1  -22  0  0.748689   0.667834     4.347357     3.341191   37.544322    5.482980    5.451566  0.175793    0.252719
   -6   -1  -21  0  0.734175   0.681037     8.468626    14.663083   59.991528   16.932916   16.785944  0.076687    2.710363
   -6   -1  -20  0  0.720064   0.694383    -7.661854     0.771758  174.248150    7.700624    7.723091  0.149204   -0.212950
   -6   -1  -18  0  0.693147   0.721347     4.479914     5.064544   48.505183    6.761600    6.724806  0.143388    0.362892
   -6   -1  -17  0  0.680394   0.734869    -2.371292   -10.514925  257.291437   10.778992   10.590784  0.165208    1.611105
   -6   -1  -16  0  0.668146   0.748340    -0.614142     3.049526  101.386456    3.110752    3.113300  0.335347   -0.010745
   -6   -1  -15  0  0.656432   0.761694    -3.750220   -14.997822  255.961007   15.459586   15.380353  0.084309    1.329076
   -6   -1  -14  0  0.645281   0.774856    -1.482551     2.121834  124.942453    2.588463    2.925573  0.342437   -1.392214
   -6   -1  -13  0  0.634724   0.787744    -4.168811    -6.872366  238.758792    8.037935    7.837540  0.121549    2.331592
   -6   -1  -12  0  0.624789   0.800270    -3.253984   -10.958363  253.461703   11.431278   11.300865  0.085459    2.158138
   -6   -1  -11  0  0.615508   0.812337     5.227286     1.712419   18.138402    5.500627    5.356101  0.156323    1.307498
   -6   -1  -10  0  0.606910   0.823846    21.687124    11.147474   27.203774   24.384370   24.205276  0.076460    3.312535
   -6   -1   -9  0  0.599024   0.834691     1.179610     3.273294   70.182166    3.479358    3.526250  0.265022   -0.250223
   -6   -1   -8  0  0.591879   0.844767   -13.121670    11.644948  138.412249   17.543747   17.275971  0.168622    2.245809
   -6   -1   -7  0  0.585503   0.853967    11.544599    -7.369977  327.446173   13.696508   13.488386  0.119233    2.468510
   -6   -1   -6  0  0.579920   0.862189    -8.817208   -25.419620  250.870067   26.905394   26.523573  0.289765    1.863502
   -6   -1   -5  0  0.575153   0.869334    -0.952735    -2.763642  250.978930    2.923255    2.674667  0.493789    0.711957
   -6   -1   -4  0  0.571224   0.875314     1.281522   -16.348347  274.482163   16.398498   16.233700  0.090721    2.568977
   -6   -1   -3  0  0.568149   0.880051    -6.800012    -0.011125  180.093734    6.800021    6.379118  0.190957    3.117181
   -6   -1   -2  0  0.565942   0.883483     7.687539    -6.778253  318.596744   10.249047    9.847464  0.182699    3.108535
   -6   -1   -1  0  0.564614   0.885561    -0.368426    15.516013   91.360227   15.520387   15.192057  0.093023    4.991545
   -5  -21   -7  0  1.161470   0.430489    -3.951763    -1.605095  202.105606    4.265297    3.882876  0.497805    1.086420
   -5  -21   -6  0  1.158666   0.431531    -2.903118     2.067939  144.537100    3.564333    3.633112  0.526695   -0.184676
   -5  -20  -15  0  1.155142   0.432847     0.574690    -1.449843  291.622435    1.559587    2.410891  0.847655   -1.420302
   -5  -20  -12  0  1.137458   0.439577    -2.141142    -2.290741  226.933295    3.135600    3.428609  0.536346   -0.772592
   -5  -20  -10  0  1.127736   0.443366    -0.493465    -4.385571  263.580079    4.413246    4.873514  0.387205   -1.681065
   -5  -20   -9  0  1.123512   0.445033    -0.881175    -2.262896  248.723980    2.428408    2.934132  0.640553   -1.116537
   -5  -20   -8  0  1.119719   0.446541     2.781221     3.186134   48.881842    4.229260    4.010363  0.363860    0.850786
   -5  -20   -7  0  1.116361   0.447884    -2.330629     0.859562  159.755472    2.484085    2.696012  0.729372   -0.410916
   -5  -20   -6  0  1.113443   0.449057    -0.905285     2.223873  112.150052    2.401073    2.679871  0.732212   -0.538477
   -5  -20   -5  0  1.110968   0.450058     1.830443     2.398542   52.651004    3.017204    3.755301  0.791573   -1.318675
   -5  -19   -6  0  1.068652   0.467879     1.236132    -2.473967  296.549271    2.765599    2.867442  0.430400   -0.334636
   -5  -19   -4  0  1.063958   0.469943     1.891568     0.886345   25.106699    2.088931    1.745027  0.451278    1.077727
   -5  -19   -2  0  1.061132   0.471195    -2.210472    -2.983081  233.461438    3.712810    3.814512  0.470964   -0.305391
   -5  -18  -23  0  1.138439   0.439198    -3.309396     0.919509  164.472150    3.434764    2.986039  0.465052    1.364561
   -5  -18  -21  0  1.118927   0.446857     0.388443     2.672460   81.729955    2.700543    2.882809  0.512373   -0.503078
   -5  -18  -19  0  1.100889   0.454178     3.233765    -2.467028  322.660120    4.067366    4.131801  0.291189   -0.312942
   -5  -18  -18  0  1.092446   0.457689     2.855698     0.015849    0.317984    2.855741    2.316587  0.675428    1.128883
   -5  -18  -15  0  1.069527   0.467496     4.198905     2.402396   29.775953    4.837593    4.721932  0.752718    0.217305
   -5  -18  -11  0  1.044909   0.478511    -1.515708    -1.159005  217.403777    1.908053    2.142143  0.650635   -0.508816
   -5  -18  -10  0  1.039867   0.480831    -2.130655    -1.364409  212.634301    2.530080    2.382491  0.713502    0.292532
   -5  -18   -9  0  1.035285   0.482959    -1.432654    -2.017134  234.616013    2.474132    2.081831  0.322093    1.722472
   -5  -18   -8  0  1.031167   0.484887    -2.968514     2.345373  141.688330    3.783233    3.365095  0.358624    1.648900
   -5  -18   -6  0  1.024349   0.488115     0.539326     2.770113   78.982639    2.822126    3.111509  0.606860   -0.674372
   -5  -18   -5  0  1.021658   0.489400     3.299917    -1.904903  330.003974    3.810263    3.300963  0.539935    1.333974
   -5  -18   -4  0  1.019452   0.490460     3.787699    -0.551377  351.717598    3.827620    3.369942  0.607894    1.064750
   -5  -18   -3  0  1.017732   0.491289    -2.682367     0.579891  167.801167    2.744333    2.732966  0.493521    0.032574
   -5  -18   -1  0  1.015763   0.492241    -1.280885     3.653908  109.318217    3.871913    3.710944  0.616096    0.369495
   -5  -17  -26  0  1.132212   0.441613     1.323278     3.665171   70.148333    3.896735    3.769267  0.584316    0.308509
   -5  -17  -25  0  1.120883   0.446077    -0.205552    -0.821325  255.949294    0.846656    2.299513  0.615710   -3.337041
   -5  -17  -22  0  1.088947   0.459159     1.993944     2.686373   53.415574    3.345506    3.795996  0.628999   -1.012861
   -5  -17  -21  0  1.079020   0.463383    -0.631676     4.404220   98.161996    4.449289    4.448293  0.483941    0.002911
   -5  -17  -19  0  1.060303   0.471563     2.305794    -1.138500  333.721865    2.571549    2.841644  0.613148   -0.622968
   -5  -17  -18  0  1.051534   0.475496    -1.104907     1.571967  125.102696    1.921432    2.044596  0.607615   -0.286662
   -5  -17  -17  0  1.043171   0.479308     1.361309    -1.596338  310.456545    2.097965    2.264628  0.570606   -0.413064
   -5  -17  -16  0  1.035224   0.482987     3.142600    -2.539250  321.061471    4.040263    4.186164  0.405477   -0.508868
   -5  -17  -14  0  1.020617   0.489900     2.971105    -0.060415  358.835096    2.971720    3.054702  0.411783   -0.284991
   -5  -17  -10  0  0.996800   0.501605    -3.680540    -3.907088  226.710198    5.367654    4.789479  0.495812    1.649141
   -5  -17   -8  0  0.987721   0.506216    -5.329432     2.462523  155.200183    5.870849    5.970078  0.221282   -0.634178
   -5  -17   -6  0  0.980601   0.509892    -0.245763     3.610829   93.893705    3.619183    3.321879  0.346447    1.213611
   -5  -17   -3  0  0.973686   0.513513     1.246051    -2.984387  292.661668    3.234070    2.975757  0.554051    0.659344
   -5  -17   -2  0  0.972400   0.514192     3.016439     0.683805   12.772661    3.092975    2.330976  0.581360    1.853637
   -5  -16  -30  0  1.145127   0.436633    -0.900658     2.599452  109.110182    2.751061    2.417981  0.532454    0.884671
   -5  -16  -29  0  1.132160   0.441634    -1.770490     1.584367  138.175430    2.375890    2.446457  0.513226   -0.194450
   -5  -16  -28  0  1.119490   0.446632    -2.503537     1.476129  149.475665    2.906312    2.748940  0.443921    0.501345
   -5  -16  -26  0  1.095081   0.456587     2.562194    -3.158015  309.053472    4.066681    3.727533  0.422743    1.134559
   -5  -16  -25  0  1.083363   0.461526    -2.459088     0.567339  167.008549    2.523685    3.124021  0.440360   -1.927977
   -5  -16  -24  0  1.071985   0.466425    -2.345680    -1.314011  209.256827    2.688651    3.189965  0.517639   -1.369614
   -5  -16  -23  0  1.060956   0.471273    -0.321038     2.792144   96.559004    2.810540    3.397469  0.466540   -1.779145
   -5  -16  -22  0  1.050288   0.476060    -2.002932     3.816841  117.688771    4.310454    4.402600  0.406449   -0.320616
   -5  -16  -20  0  1.030078   0.485400     1.073588     3.097927   70.886213    3.278680    3.156093  0.507391    0.341677
   -5  -16  -19  0  1.020559   0.489927     1.424554    -2.976966  295.572295    3.300254    3.723794  0.396811   -1.509471
   -5  -16  -18  0  1.011446   0.494342    -1.224875    -2.857831  246.799870    3.109263    3.383851  0.388407   -0.999792
   -5  -16  -15  0  0.986647   0.506767    -3.613170     0.460272  172.740347    3.642369    3.809186  0.375766   -0.627823
   -5  -16  -14  0  0.979264   0.510588    -2.473168     0.444821  169.803873    2.512852    2.308152  0.417118    0.694022
   -5  -16  -13  0  0.972339   0.514224     1.247929     1.505648   50.346976    1.955583    2.188651  0.422637   -0.779884
   -5  -16  -12  0  0.965884   0.517661     2.531642    -3.861634  303.248383    4.617514    4.202108  0.326747    1.797939
   -5  -16  -11  0  0.959906   0.520884     2.897484    -1.759567  328.730767    3.389910    3.370060  0.337871    0.083087
   -5  -16  -10  0  0.954415   0.523881    -0.874983    -1.852567  244.718234    2.048805    1.502322  0.453451    1.704359
   -5  -16   -8  0  0.944929   0.529140    -2.463958     4.157302  120.654460    4.832623    4.486872  0.461957    1.058465
   -5  -16   -7  0  0.940948   0.531379     2.877585    -1.742216  328.807452    3.363899    3.170062  0.456735    0.600187
   -5  -16   -6  0  0.937484   0.533342     7.276545     2.670609   20.153947    7.751146    7.976584  0.270360   -1.179232
   -5  -16   -5  0  0.934543   0.535021    -1.643195     0.377015  167.077712    1.685892    1.769941  0.504356   -0.235675
   -5  -16   -4  0  0.932130   0.536406     3.700098    -3.012790  320.845933    4.771544    5.237286  0.333401   -1.975575
   -5  -16   -3  0  0.930249   0.537491    -1.079660     3.222658  108.521956    3.398704    3.755831  0.371835   -1.358277
   -5  -16   -2  0  0.928902   0.538270     1.801760    -1.741663  315.971649    2.505939    2.856175  0.355428   -1.393557
   -5  -16   -1  0  0.928094   0.538739    -2.338952     2.446189  133.716194    3.384455    3.429537  0.329463   -0.193513
   -5  -15  -31  0  1.124348   0.444702    -1.008360    -3.299620  253.006911    3.450258    3.374427  0.431019    0.248808
   -5  -15  -30  0  1.110687   0.450172     3.201144    -0.027401  359.509582    3.201261    3.226813  0.414488   -0.087180
   -5  -15  -28  0  1.084236   0.461154     5.044149    -2.905878  330.054237    5.821303    6.255874  0.280893   -2.187940
   -5  -15  -27  0  1.071466   0.466650    -1.972099    -2.520170  231.955892    3.200068    3.278942  0.428012   -0.260613
   -5  -15  -26  0  1.059015   0.472137    -3.518229    -2.613540  216.607054    4.382753    4.339216  0.304921    0.201926
   -5  -15  -24  0  1.035114   0.483038    -3.651920    -0.563495  188.771615    3.695139    3.680896  0.439087    0.045874
   -5  -15  -19  0  0.981760   0.509290    -0.465714     3.602226   97.366619    3.632206    3.457857  0.347553    0.709438
   -5  -15  -14  0  0.938759   0.532618    -2.084777     2.691119  127.764498    3.404176    3.038500  0.338072    1.529684
   -5  -15  -13  0  0.931533   0.536749     1.880719     7.483878   75.893528    7.716576    7.680400  0.310141    0.164956
   -5  -15  -12  0  0.924793   0.540662    -4.335836     2.691068  148.173896    5.103069    5.046696  0.343340    0.232200
   -5  -15  -11  0  0.918548   0.544338     2.897644     0.029560    0.584485    2.897795    2.959392  0.357680   -0.243548
   -5  -15  -10  0  0.912808   0.547760    -0.033818     6.414026   90.302092    6.414115    6.712364  0.600875   -0.701955
   -5  -15   -9  0  0.907584   0.550913     1.976615     1.006698   26.989933    2.218208    2.098590  0.491961    0.343861
   -5  -15   -8  0  0.902885   0.553781     6.421664     0.745560    6.622437    6.464799    6.582301  0.294582   -0.564095
   -5  -15   -7  0  0.898718   0.556348    -1.221657    -5.720844  257.945831    5.849830    5.879920  0.264817   -0.160691
   -5  -15   -6  0  0.895090   0.558603     2.524690    -0.993729  338.515180    2.713219    2.787478  0.572029   -0.183589
   -5  -15   -5  0  0.892010   0.560532    -1.822907    -2.460770  233.469426    3.062414    3.495297  0.346667   -1.765929
   -5  -15   -4  0  0.889481   0.562126    -0.199877    -4.223535  267.290518    4.228262    4.338390  0.229282   -0.679272
   -5  -15   -3  0  0.887509   0.563374     0.081931    -4.919197  270.954197    4.919879    4.901612  0.416791    0.061984
   -5  -15   -2  0  0.886098   0.564271    -1.662515    -1.584979  223.632276    2.296979    2.174052  0.570545    0.304699
   -5  -15   -1  0  0.885251   0.564812    -2.426873    -6.261391  248.814007    6.715261    6.889417  0.203458   -1.210536
   -5  -14  -35  0  1.150485   0.434599    -1.921769    -4.470081  246.736251    4.865678    5.052766  0.407579   -0.649155
   -5  -14  -34  0  1.135376   0.440383     1.213950    -2.232333  298.537497    2.541060    2.709709  0.714846   -0.333646
   -5  -14  -33  0  1.120511   0.446225    -1.223589    -1.667337  233.726616    2.068135    2.587986  0.670995   -1.095659
   -5  -14  -30  0  1.077474   0.464048     0.521389     1.809410   73.925438    1.883033    2.108052  0.667572   -0.476691
   -5  -14  -29  0  1.063682   0.470065     3.470690    -2.576448  323.411856    4.322473    4.201919  0.347499    0.490617
   -5  -14  -28  0  1.050186   0.476106     3.908200     1.316307   18.613864    4.123917    5.148289  0.442164   -3.276342
   -5  -14  -27  0  1.036997   0.482162    -1.021809     1.617620  122.279564    1.913318    2.175334  0.719428   -0.515056
   -5  -14  -26  0  1.024127   0.488221    -2.411076    -2.030213  220.098583    3.151992    3.595889  0.399726   -1.570487
   -5  -14  -25  0  1.011588   0.494273     3.761124     0.140418    2.138098    3.763744    3.931269  0.354541   -0.668235
   -5  -14  -24  0  0.999392   0.500304    -0.335719    -3.399338  264.359757    3.415875    3.608707  0.380791   -0.716154
   -5  -14  -23  0  0.987553   0.506302     0.420922    -3.299630  277.269749    3.326369    3.335750  0.407609   -0.032545
   -5  -14  -22  0  0.976083   0.512252    -3.674145     2.302246  147.928440    4.335860    4.227702  0.368615    0.414956
   -5  -14  -20  0  0.954303   0.523942    -1.029066     2.342421  113.716718    2.558499    2.484079  0.458446    0.229570
   -5  -14  -19  0  0.944021   0.529649    -3.498860     6.908053  116.861758    7.743592    8.103132  0.231950   -2.192139
   -5  -14  -18  0  0.934161   0.535240    -2.031439    -0.573633  195.768497    2.110876    1.784500  0.415611    1.110572
   -5  -14  -17  0  0.924737   0.540694     2.961006     5.681129   62.471457    6.406464    6.826498  0.428246   -1.387096
   -5  -14  -15  0  0.907252   0.551115    -4.355063    -1.487903  198.862684    4.602220    5.192020  0.375988   -2.218430
   -5  -14  -14  0  0.899217   0.556039     3.431896     2.346524   34.361974    4.157413    4.140462  0.270698    0.088558
   -5  -14  -13  0  0.891671   0.560745    -5.251155    -1.501705  195.959268    5.461662    5.493680  0.291672   -0.155246
   -5  -14  -12  0  0.884627   0.565210    -1.344928    -4.459553  253.217554    4.657945    4.761890  0.237917   -0.617865
   -5  -14  -11  0  0.878096   0.569414     0.614297     2.438992   75.863217    2.515163    2.398642  0.297230    0.554402
   -5  -14  -10  0  0.872091   0.573335     0.294816    -4.360510  273.867901    4.370465    4.424606  0.191088   -0.400688
   -5  -14   -9  0  0.866621   0.576953     4.317235    -5.467304  308.296246    6.966342    6.517395  0.316914    2.003409
   -5  -14   -8  0  0.861698   0.580250     4.337395     5.002579   49.073671    6.621087    7.034925  0.146150   -4.004490
   -5  -14   -6  0  0.853528   0.585804    -0.536831     6.282152   94.884254    6.305048    6.659974  0.216246   -2.321157
   -5  -14   -5  0  0.850296   0.588030     5.191198    -1.326175  345.669377    5.357917    5.630019  0.349636   -1.100602
   -5  -14   -4  0  0.847643   0.589871     4.224774    -3.919825  317.144259    5.763137    5.748194  0.229664    0.092014
   -5  -14   -3  0  0.845574   0.591314     3.527426    -6.857793  297.219814    7.711813    8.159038  0.206417   -3.064047
   -5  -14   -2  0  0.844093   0.592352    -0.305535    -3.199942  264.545852    3.214495    3.419657  0.293707   -0.987868
   -5  -14   -1  0  0.843203   0.592977    -7.038571    -5.127051  216.070425    8.707936    8.993020  0.292114   -1.380180
   -5  -13  -35  0  1.120692   0.446153    -2.883608     0.681395  166.704907    2.963021    3.268729  0.479143   -0.902311
   -5  -13  -34  0  1.105176   0.452416     0.749479     1.749391   66.808620    1.903178    2.366734  0.573906   -1.142288
   -5  -13  -33  0  1.089899   0.458758    -1.477658     3.971120  110.410290    4.237130    4.352314  0.295798   -0.550698
   -5  -13  -32  0  1.074871   0.465172     1.353002     1.418224   46.348231    1.960095    2.002102  0.681467   -0.087174
   -5  -13  -31  0  1.060102   0.471653    -1.547782     4.860155  107.664781    5.100661    5.388628  0.234911   -1.733621
   -5  -13  -30  0  1.045602   0.478193    -1.540812    -1.316199  220.504765    2.026446    2.701028  0.552441   -1.726887
   -5  -13  -28  0  1.017460   0.491420    -1.866146    -1.307921  215.025371    2.278850    3.105491  0.481370   -2.428582
   -5  -13  -27  0  1.003841   0.498087     3.894648     3.140875   38.884763    5.003337    5.161185  0.496703   -0.449424
   -5  -13  -26  0  0.990540   0.504775     1.808979    -5.208644  289.152283    5.513836    5.971145  0.245189   -2.637697
   -5  -13  -23  0  0.952678   0.524836    -1.870188    -3.222405  239.870386    3.725788    3.602966  0.392437    0.442609
   -5  -13  -22  0  0.940783   0.531472    -1.312206    -5.006092  255.311967    5.175214    5.206413  0.314659   -0.140224
   -5  -13  -21  0  0.929274   0.538054    -3.538408    -6.348165  240.865111    7.267705    6.511101  0.307208    3.482983
   -5  -13  -20  0  0.918167   0.544564    -3.008671     0.776955  165.520357    3.107372    3.009409  0.366107    0.378416
   -5  -13  -19  0  0.907474   0.550980     0.982921     1.204797   50.791066    1.554886    1.664470  0.510174   -0.303772
   -5  -13  -17  0  0.887397   0.563446     4.219772    -7.606831  299.018647    8.698871    8.705634  0.309687   -0.030883
   -5  -13  -16  0  0.878041   0.569449    -1.371118     5.193849  104.788077    5.371781    5.690847  0.260107   -1.734775
   -5  -13  -15  0  0.869161   0.575267     0.669503    -6.062873  276.301454    6.099726    5.993037  0.275857    0.546955
   -5  -13  -14  0  0.860771   0.580875     3.731962     1.310217   19.345150    3.955276    4.010263  0.182473   -0.426170
   -5  -13  -12  0  0.845517   0.591354     6.655931     5.106367   37.495079    8.389064    8.869610  0.237201   -2.865060
   -5  -13  -11  0  0.838682   0.596173    -5.711922     9.971781  119.804453   11.491843   11.695520  0.230476   -1.249775
   -5  -13  -10  0  0.832392   0.600678    -3.844374    -1.539650  201.825819    4.141224    4.387384  0.298975   -1.164391
   -5  -13   -9  0  0.826660   0.604843    -2.052824     1.344663  146.773968    2.454018    2.652399  0.315723   -0.888603
   -5  -13   -8  0  0.821498   0.608644    -8.067277     2.154729  165.045674    8.350079    9.098630  0.384196   -2.755393
   -5  -13   -7  0  0.816916   0.612058     5.814065     8.654169   56.105909   10.425833   10.733769  0.180329   -2.414965
   -5  -13   -6  0  0.812923   0.615064     3.389306    -5.774581  300.410178    6.695759    6.657105  0.291079    0.187802
   -5  -13   -5  0  0.809530   0.617642     4.125166     4.046037   44.445172    5.778184    5.843589  0.324263   -0.285255
   -5  -13   -4  0  0.806743   0.619776     6.043964     2.462636   22.168625    6.526413    7.049451  0.240387   -3.077066
   -5  -13   -3  0  0.804569   0.621451     1.307103    -2.151633  301.278415    2.517547    2.847242  0.346037   -1.347427
   -5  -13   -2  0  0.803012   0.622656     1.925126    -4.280387  294.216074    4.693381    4.784490  0.243584   -0.528963
   -5  -13   -1  0  0.802076   0.623382    -5.594279    -8.666805  237.158427   10.315497   10.816998  0.193992   -3.655964
   -5  -12  -39  0  1.158209   0.431701     0.418156    -4.224395  275.653066    4.245040    4.783824  0.760567   -1.001826
   -5  -12  -37  0  1.124887   0.444489    -6.722615     2.175730  162.066167    7.065929    7.074365  0.280450   -0.042539
   -5  -12  -36  0  1.108528   0.451049    -4.036426     5.801464  124.828649    7.067511    7.284607  0.335914   -0.913980
   -5  -12  -35  0  1.092381   0.457716     3.099823     4.746352   56.851610    5.668930    5.944085  0.345678   -1.125697
   -5  -12  -34  0  1.076458   0.464486     4.717582    -0.507367  353.861543    4.744786    4.560959  0.552676    0.470387
   -5  -12  -33  0  1.060768   0.471357     1.107000    -0.917536  320.346370    1.437818    2.371438  0.609707   -2.165528
   -5  -12  -31  0  1.030128   0.485377     1.290052    -1.907410  304.071950    2.302704    2.294488  0.611020    0.019017
   -5  -12  -30  0  1.015200   0.492514     4.007459     2.926015   36.134752    4.961985    5.209394  0.345014   -1.014132
   -5  -12  -28  0  0.986191   0.507001     2.775865    -3.898005  305.455601    4.785380    4.794878  0.280649   -0.047859
   -5  -12  -27  0  0.972134   0.514332     3.561173     2.273075   32.549835    4.224787    4.735821  0.306313   -2.359392
   -5  -12  -26  0  0.958393   0.521707     1.313167    -5.398721  283.670950    5.556131    5.724741  0.437508   -0.545018
   -5  -12  -25  0  0.944982   0.529110     0.974662     2.714364   70.248019    2.884049    3.375371  0.434004   -1.600985
   -5  -12  -24  0  0.931916   0.536529    -0.025056    -2.154277  269.333642    2.154423    2.298994  0.340290   -0.600824
   -5  -12  -23  0  0.919208   0.543947     4.061135     2.608225   32.710217    4.826558    5.079480  0.315812   -1.132593
   -5  -12  -22  0  0.906874   0.551345    -3.090768     0.966370  162.637448    3.238321    3.523992  0.436528   -0.925485
   -5  -12  -20  0  0.883389   0.566002    -4.318009    -1.179029  195.272289    4.476082    4.459464  0.257734    0.091184
   -5  -12  -19  0  0.872271   0.573216     4.389975   -14.013359  287.394247   14.684894   15.124911  0.337144   -1.845733
   -5  -12  -18  0  0.861591   0.580322    -0.282859    -3.462204  265.329359    3.473739    3.526024  0.288366   -0.256416
   -5  -12  -17  0  0.851364   0.587293    -9.030041    -2.166086  193.488987    9.286203    9.537437  0.293290   -1.211421
   -5  -12  -16  0  0.841608   0.594101    -7.278297     8.218845  131.526879   10.978298   11.053207  0.167694   -0.631735
   -5  -12  -15  0  0.832339   0.600717    -4.143855     7.409516  119.216594    8.489551    8.761739  0.248305   -1.550237
   -5  -12  -14  0  0.823573   0.607110     8.047164     5.606978   34.867413    9.807908   10.084910  0.307988   -1.271934
   -5  -12  -13  0  0.815328   0.613250    -4.459579     3.702434  140.299844    5.796194    6.080079  0.161129   -2.491623
   -5  -12  -12  0  0.807618   0.619105     1.524196    -2.633647  300.059666    3.042905    3.249921  0.263936   -1.109226
   -5  -12  -10  0  0.793867   0.629829     2.339717     2.509719   47.007749    3.431176    3.409982  0.206311    0.145275
   -5  -12   -9  0  0.787854   0.634635    -1.892370    -1.550855  219.335669    2.446675    2.800727  0.280254   -1.786609
   -5  -12   -8  0  0.782436   0.639030     0.456521     2.893229   81.033268    2.929025    2.702501  0.375010    0.854252
   -5  -12   -7  0  0.777623   0.642985     1.863813    -3.097715  301.034202    3.615195    3.818475  0.292291   -0.983544
   -5  -12   -6  0  0.773428   0.646472    -2.750939     3.594630  127.426514    4.526481    4.463122  0.332669    0.269345
   -5  -12   -5  0  0.769861   0.649468     1.678404    -0.898008  331.851585    1.903538    1.935997  0.493768   -0.092967
   -5  -12   -4  0  0.766930   0.651950     3.536028    -3.068424  319.049862    4.681743    4.635150  0.212959    0.309417
   -5  -12   -3  0  0.764642   0.653901     1.634456     8.095662   78.585826    8.259006    8.629767  0.204585   -2.562915
   -5  -12   -2  0  0.763004   0.655304    -4.646892    -6.823319  235.743920    8.255379    8.583007  0.131029   -3.536141
   -5  -12   -1  0  0.762020   0.656151     4.275229    11.837914   70.142958   12.586254   13.088031  0.302520   -2.345694
   -5  -11  -40  0  1.150368   0.434643    -2.185350    -5.300789  247.595169    5.733595    5.960069  0.308258   -1.039005
   -5  -11  -39  0  1.133052   0.441286    -0.538669    -6.087077  264.942844    6.110865    6.528196  0.341139   -1.730074
   -5  -11  -37  0  1.098968   0.454972    -0.210280     3.689770   93.261757    3.695757    3.636944  0.411126    0.202306
   -5  -11  -36  0  1.082217   0.462015     7.160746    -0.415337  356.680457    7.172781    7.150925  0.270404    0.114311
   -5  -11  -35  0  1.065672   0.469188    -1.491512     4.678834  107.681170    4.910815    5.500487  0.264763   -3.149691
   -5  -11  -34  0  1.049343   0.476488    -3.882459    -1.394784  199.760965    4.125399    4.337013  0.327117   -0.914867
   -5  -11  -32  0  1.017376   0.491460    -3.909418     1.008247  165.538434    4.037340    4.150449  0.433629   -0.368887
   -5  -11  -31  0  1.001760   0.499122     4.124953     0.133662    1.855919    4.127118    4.494053  0.599190   -0.866042
   -5  -11  -30  0  0.986403   0.506892     3.278320     3.014866   42.602806    4.453852    4.934553  0.282951   -2.402585
   -5  -11  -29  0  0.971319   0.514764     2.171253     0.271750    7.133948    2.188193    2.169470  0.669618    0.039542
   -5  -11  -28  0  0.956521   0.522728     8.676944    -1.348456  351.166509    8.781099    9.340496  0.333948   -2.368952
   -5  -11  -27  0  0.942021   0.530774    -2.807476    -2.043462  216.049551    3.472414    3.501669  0.370945   -0.111532
   -5  -11  -26  0  0.927835   0.538889     0.196034     0.927389   78.064375    0.947882    1.619870  0.548782   -1.731714
   -5  -11  -25  0  0.913975   0.547061    -2.956009    -6.067081  244.023682    6.748886    7.143796  0.317268   -1.760301
   -5  -11  -24  0  0.900459   0.555272    -6.901277     1.034030  171.478669    6.978312    7.023486  0.195814   -0.326251
   -5  -11  -23  0  0.887300   0.563507     0.305618    -3.044507  275.732351    3.059808    3.179716  0.254527   -0.666236
   -5  -11  -22  0  0.874517   0.571744     3.105033     5.690788   61.382039    6.482769    6.529416  0.220940   -0.298579
   -5  -11  -21  0  0.862124   0.579963     3.095848    13.798319   77.354296   14.141354   14.495367  0.144120   -3.473834
   -5  -11  -20  0  0.850139   0.588139    -7.352082    -6.469296  221.345423    9.793105   10.054353  0.307343   -1.202113
   -5  -11  -19  0  0.838580   0.596246    -0.088551   -11.805353  269.570238   11.805685   12.274712  0.180856   -3.667575
   -5  -11  -18  0  0.827465   0.604255   -10.334146     7.485281  144.083245   12.760251   12.814677  0.164159   -0.468877
   -5  -11  -17  0  0.816811   0.612137    -1.407315     1.894493  126.606635    2.360009    2.524137  0.497425   -0.466627
   -5  -11  -16  0  0.806637   0.619858    11.436675    -0.152122  359.237939   11.437687   11.569594  0.160674   -1.161019
   -5  -11  -15  0  0.796961   0.627383    -2.099438    -3.599141  239.744285    4.166708    4.278056  0.272880   -0.577071
   -5  -11  -14  0  0.787802   0.634677     2.178887    -1.502061  325.418754    2.646457    2.442875  0.406960    0.707462
   -5  -11  -13  0  0.779178   0.641702    -2.475306    -2.524801  225.567139    3.535783    3.476913  0.236569    0.351923
   -5  -11  -12  0  0.771107   0.648418    -3.027326    -7.189108  247.164087    7.800511    8.247594  0.189304   -3.339972
   -5  -11  -11  0  0.763606   0.654788     2.203371     1.380782   32.074053    2.600270    2.779612  0.369558   -0.686301
   -5  -11  -10  0  0.756693   0.660770    -2.674756    -1.805518  214.020200    3.227106    3.246490  0.229050   -0.119682
   -5  -11   -9  0  0.750383   0.666327     3.707107     7.793039   64.559820    8.629838    8.842461  0.157990   -1.903253
   -5  -11   -8  0  0.744691   0.671419     3.681295    -9.155497  291.904359    9.867881   10.269792  0.325688   -1.745194
   -5  -11   -7  0  0.739633   0.676011     0.128937     7.108411   88.960842    7.109580    7.113699  0.268199   -0.021719
   -5  -11   -6  0  0.735222   0.680067     3.654097    -1.489955  337.816868    3.946187    4.056843  0.341823   -0.457814
   -5  -11   -5  0  0.731468   0.683557    -1.882143     0.243004  172.643215    1.897765    2.106352  0.503904   -0.585402
   -5  -11   -4  0  0.728382   0.686453    -3.221497     0.611583  169.250646    3.279036    3.612014  0.265618   -1.772858
   -5  -11   -3  0  0.725973   0.688731    -1.875191    -9.955728  259.333138   10.130788   10.235743  0.213924   -0.693837
   -5  -11   -2  0  0.724248   0.690372    14.123140    14.554860   45.862468   20.280706   20.899988  0.351269   -2.493239
   -5  -11   -1  0  0.723210   0.691362     1.929709    13.459889   81.841249   13.597514   14.169422  0.175977   -4.596058
   -5  -10  -40  0  1.127262   0.443553     1.879368    -3.070367  301.470756    3.599885    3.626971  0.447422   -0.085612
   -5  -10  -39  0  1.109585   0.450619    -3.548760     4.992315  125.406910    6.125105    6.244410  0.242127   -0.696840
   -5  -10  -38  0  1.092080   0.457842    -7.948168    -4.990398  212.123384    9.384959    8.763828  0.258934    3.392415
   -5  -10  -37  0  1.074757   0.465222    -1.031164    -3.608828  254.053571    3.753257    4.007384  0.341529   -1.052296
   -5  -10  -36  0  1.057622   0.472759     4.258705     0.091906    1.236288    4.259696    4.550562  0.294090   -1.398706
   -5  -10  -35  0  1.040686   0.480452    -1.559544    -3.333746  244.929561    3.680495    3.678299  0.385404    0.008056
   -5  -10  -34  0  1.023960   0.488301    -4.950554    -0.241416  182.791846    4.956437    4.512879  0.333142    1.882934
   -5  -10  -33  0  1.007452   0.496302     8.684662     4.451581   27.138752    9.759095    9.841641  0.201600   -0.579058
   -5  -10  -31  0  0.975138   0.512748    -1.825889     4.231643  113.339460    4.608761    4.953152  0.313893   -1.551620
   -5  -10  -30  0  0.959355   0.521183    -4.075107     3.661963  138.056577    5.478728    5.587365  0.262276   -0.585778
   -5  -10  -29  0  0.943839   0.529751     2.934001     0.054383    1.061881    2.934505    2.992298  0.586605   -0.139329
   -5  -10  -28  0  0.928603   0.538443     1.691819    -3.616838  295.068400    3.992965    4.230337  0.241612   -1.389398
   -5  -10  -27  0  0.913661   0.547249     0.138053    -4.582184  271.725702    4.584263    4.571072  0.208534    0.089459
   -5  -10  -26  0  0.899027   0.556157    -1.554849    -6.011941  255.499504    6.209750    6.193461  0.224004    0.102839
   -5  -10  -25  0  0.884716   0.565153    -1.885175     0.323344  170.267357    1.912704    1.737254  0.513054    0.483621
   -5  -10  -24  0  0.870745   0.574221    -3.869419     0.466924  173.119370    3.897490    3.711480  0.253342    1.038344
   -5  -10  -23  0  0.857131   0.583341    -2.506335    -2.453675  224.391714    3.507454    3.345163  0.279889    0.820019
   -5  -10  -22  0  0.843890   0.592494     4.943463    10.448429   64.679775   11.558871   11.672149  0.201574   -0.794742
   -5  -10  -21  0  0.831041   0.601655     3.370126    -4.875019  304.656309    5.926513    6.036715  0.315423   -0.494094
   -5  -10  -20  0  0.818601   0.610798     8.374842     8.774289   46.334322   12.129556   12.791577  0.161927   -5.781861
   -5  -10  -19  0  0.806590   0.619893     2.571054    11.474519   77.370540   11.759035   12.089936  0.197211   -2.372912
   -5  -10  -18  0  0.795028   0.628909    -4.327616    -8.191202  242.151389    9.264127    9.399504  0.106250   -1.801895
   -5  -10  -17  0  0.783933   0.637809     2.074199    -2.721489  307.313061    3.421813    3.602966  0.226099   -1.133088
   -5  -10  -16  0  0.773327   0.646557    10.177353    -3.314895  341.958902   10.703599   10.693010  0.211640    0.070757
   -5  -10  -15  0  0.763229   0.655111    -7.547289    -8.849706  229.541483   11.630945   11.881438  0.143604   -2.466852
   -5  -10  -14  0  0.753661   0.663429    -2.047515     0.563563  164.610850    2.123658    2.441571  0.405116   -1.109801
   -5  -10  -13  0  0.744641   0.671464     2.791078    -1.525298  331.343802    3.180668    3.452788  0.211304   -1.821241
   -5  -10  -12  0  0.736191   0.679171     5.456768    -2.866844  332.283735    6.164018    6.319183  0.151207   -1.451234
   -5  -10  -11  0  0.728331   0.686501    -7.831740     3.022772  158.895190    8.394837    8.597002  0.228580   -1.250783
   -5  -10  -10  0  0.721079   0.693405    -3.086708     1.518314  153.807994    3.439919    3.425356  0.222538    0.092543
   -5  -10   -9  0  0.714455   0.699834    -4.019725     7.292648  118.863656    8.327119    8.498229  0.186795   -1.295463
   -5  -10   -8  0  0.708475   0.705741    -4.642067     1.257443  164.843440    4.809360    4.908834  0.218577   -0.643605
   -5  -10   -7  0  0.703157   0.711079     1.736830     2.221272   51.977869    2.819686    3.326668  0.281363   -2.548240
   -5  -10   -6  0  0.698515   0.715805    -4.155612    -3.079411  216.539356    5.172223    5.422207  0.161586   -2.187892
   -5  -10   -5  0  0.694563   0.719878    -1.638814     3.445604  115.436909    3.815481    3.898836  0.300267   -0.392587
   -5  -10   -4  0  0.691312   0.723262   -17.181742    -9.004022  207.656602   19.398058   19.782006  0.308149   -1.762079
   -5  -10   -3  0  0.688774   0.725928     4.242391    -3.824887  317.962572    5.712061    6.280830  0.216489   -3.715483
   -5  -10   -2  0  0.686954   0.727850    -3.294982     1.044203  162.416229    3.456481    3.700955  0.260498   -1.327217
   -5  -10   -1  0  0.685861   0.729011     5.024967   -12.490223  291.915517   13.463133   14.092182  0.181424   -4.903470
   -5   -9  -41  0  1.124119   0.444793    -2.008158    -2.335289  229.307166    3.079979    2.997083  0.718932    0.163066
   -5   -9  -39  0  1.087917   0.459594    -5.845883     2.516873  156.706303    6.364668    6.249635  0.255914    0.635682
   -5   -9  -38  0  1.070058   0.467264     5.007888    -1.220856  346.299298    5.154554    5.338980  0.258206   -1.010117
   -5   -9  -37  0  1.052371   0.475117    -1.809306     2.744908  123.390880    3.287569    3.420938  0.425853   -0.442903
   -5   -9  -36  0  1.034866   0.483154    -1.138339     2.351874  115.827614    2.612877    2.950367  0.455717   -1.047322
   -5   -9  -35  0  1.017552   0.491375     5.065076     3.883887   37.480899    6.382756    6.624136  0.203969   -1.673608
   -5   -9  -34  0  1.000438   0.499781    -2.956206    -1.124803  200.831258    3.162963    3.541344  0.421497   -1.269548
   -5   -9  -33  0  0.983536   0.508370    -1.903606     1.774219  137.014857    2.602223    2.545650  0.586189    0.136487
   -5   -9  -32  0  0.966856   0.517140    -1.358115     2.019724  123.917914    2.433877    2.506889  0.551515   -0.187218
   -5   -9  -31  0  0.950409   0.526089     0.024983    -3.568904  270.401075    3.568992    3.665507  0.359882   -0.379274
   -5   -9  -29  0  0.918268   0.544503     0.080825    -7.301746  270.634195    7.302193    7.371085  0.140940   -0.691274
   -5   -9  -28  0  0.902600   0.553955     0.325863     4.689258   86.024830    4.700567    4.774245  0.272570   -0.382279
   -5   -9  -27  0  0.887220   0.563558     1.186697    -2.414016  296.178090    2.689930    2.859796  0.408404   -0.588212
   -5   -9  -26  0  0.872143   0.573301     3.448503     1.225262   19.560251    3.659705    3.970762  0.294823   -1.492084
   -5   -9  -25  0  0.857384   0.583170     2.938766    -3.500094  310.017660    4.570230    4.443368  0.260558    0.688559
   -5   -9  -24  0  0.842960   0.593148     0.013779    -2.726576  270.289546    2.726611    2.836316  0.299998   -0.517158
   -5   -9  -23  0  0.828889   0.603217     2.792547     8.146175   71.078044    8.611532    8.571312  0.166784    0.341036
   -5   -9  -22  0  0.815190   0.613354    -6.543639    -4.642131  215.352317    8.023003    8.199237  0.197072   -1.264673
   -5   -9  -21  0  0.801881   0.623534     7.692324     0.248527    1.850494    7.696337    7.814448  0.277959   -0.600930
   -5   -9  -20  0  0.788982   0.633728    -2.519154     3.752143  123.877045    4.519371    4.950419  0.248204   -2.456021
   -5   -9  -19  0  0.776513   0.643904    -3.757264     8.312623  114.322730    9.122321    9.259903  0.140824   -1.381659
   -5   -9  -18  0  0.764495   0.654026     5.292809    -6.178619  310.584450    8.135672    8.403127  0.148984   -2.538787
   -5   -9  -17  0  0.752951   0.664054    -9.186455    -6.439249  215.028547   11.218506   11.463657  0.134816   -2.571616
   -5   -9  -16  0  0.741902   0.673943     1.479608     4.107852   70.191479    4.366198    4.347098  0.189927    0.142223
   -5   -9  -15  0  0.731371   0.683648     4.496075    -1.340702  343.395741    4.691713    4.763561  0.189500   -0.536191
   -5   -9  -14  0  0.721379   0.693117     5.175330    -1.525806  343.573271    5.395566    5.470954  0.145839   -0.731047
   -5   -9  -13  0  0.711951   0.702295    -4.403353    -2.887994  213.259363    5.265931    5.302097  0.154371   -0.331316
   -5   -9  -12  0  0.703109   0.711128     5.423848    -0.939539  350.172538    5.504622    5.399549  0.214656    0.692246
   -5   -9  -11  0  0.694874   0.719555    -6.689964     2.646046  158.419980    7.194246    7.303707  0.163695   -0.945667
   -5   -9  -10  0  0.687269   0.727517    -6.142141    -7.624997  231.147618    9.791143    9.802046  0.150364   -0.102544
   -5   -9   -9  0  0.680316   0.734953    -3.886417    -5.193113  233.189589    6.486344    6.434476  0.193568    0.378949
   -5   -9   -8  0  0.674033   0.741803   -10.333315     2.665486  165.535819   10.671562   10.820640  0.221140   -0.953374
   -5   -9   -7  0  0.668441   0.748009     1.217729     5.694781   77.930077    5.823521    5.939865  0.170133   -0.967094
   -5   -9   -6  0  0.663556   0.753516     1.746095     1.448311   39.674256    2.268580    2.459116  0.434109   -0.620715
   -5   -9   -5  0  0.659394   0.758272     3.513493    -0.640822  349.663508    3.571454    3.683058  0.283605   -0.556517
   -5   -9   -4  0  0.655970   0.762230     5.762418     2.874741   26.513579    6.439689    6.758461  0.192769   -2.338616
   -5   -9   -3  0  0.653294   0.765352    -5.046202     7.333798  124.530884    8.902177    9.007394  0.118672   -1.253863
   -5   -9   -2  0  0.651376   0.767606    -3.558489    -4.110476  229.116862    5.436806    5.966210  0.280750   -2.666748
   -5   -9   -1  0  0.650222   0.768968    10.475973    -8.425798  321.190370   13.443961   13.743110  0.187524   -2.256029
   -5   -8  -42  0  1.123647   0.444980    -0.736909    -1.828382  248.048650    1.971298    2.875343  0.604006   -2.116722
   -5   -8  -40  0  1.086508   0.460190    -3.559136    -1.396330  201.421208    3.823243    3.699772  0.478493    0.364925
   -5   -8  -38  0  1.049962   0.476208     2.144649     4.403822   64.034052    4.898282    5.135128  0.293017   -1.143111
   -5   -8  -36  0  1.014073   0.493061    -6.420201     1.724179  164.967607    6.647689    7.028981  0.243075   -2.218364
   -5   -8  -35  0  0.996398   0.501808     5.814097     4.093015   35.144821    7.110309    7.126948  0.225825   -0.104202
   -5   -8  -33  0  0.961634   0.519949     4.570505     0.028135    0.352691    4.570591    4.322119  0.363097    0.967764
   -5   -8  -32  0  0.944567   0.529343     2.722292    -0.612903  347.311853    2.790434    2.815610  0.482025   -0.073863
   -5   -8  -31  0  0.927725   0.538953     5.184204    -2.336118  335.742608    5.686248    5.695951  0.234581   -0.058499
   -5   -8  -30  0  0.911122   0.548774     0.494218     2.253993   77.632839    2.307539    2.122917  0.495370    0.527071
   -5   -8  -29  0  0.894770   0.558803    -2.218083     2.387949  132.887944    3.259171    3.436031  0.273083   -0.915905
   -5   -8  -28  0  0.878683   0.569033    -3.596370     2.747057  142.625909    4.525506    4.791473  0.267389   -1.406697
   -5   -8  -27  0  0.862876   0.579457    -2.902664    -5.110422  240.403893    5.877233    5.830291  0.164330    0.403979
   -5   -8  -26  0  0.847366   0.590064     7.426010    -3.205562  336.651747    8.088340    8.029158  0.140744    0.594667
   -5   -8  -25  0  0.832167   0.600841   -10.370740    -3.264530  197.473104   10.872415   10.773524  0.116286    1.202668
   -5   -8  -24  0  0.817299   0.611771    -2.476948    -4.472201  241.019933    5.112324    5.138925  0.170477   -0.220674
   -5   -8  -23  0  0.802779   0.622837    -6.139426     1.797517  163.680893    6.397157    6.458989  0.137255   -0.637086
   -5   -8  -22  0  0.788626   0.634014     2.438792    -0.752894  342.843715    2.552363    2.853247  0.388647   -1.094862
   -5   -8  -21  0  0.774861   0.645277    -4.610917     1.956111  157.011660    5.008685    5.180738  0.257596   -0.944579
   -5   -8  -20  0  0.761504   0.656596     5.405842    -3.681025  325.747698    6.540112    6.660213  0.132705   -1.279899
   -5   -8  -19  0  0.748577   0.667934     3.319345     1.140323   18.959570    3.509756    4.003210  0.230091   -3.032931
   -5   -8  -18  0  0.736104   0.679252     9.356093     2.713011   16.170713    9.741504    9.831970  0.101080   -1.265712
   -5   -8  -17  0  0.724107   0.690505     7.479306    -1.800033  346.468063    7.692863    7.853370  0.118837   -1.910102
   -5   -8  -16  0  0.712611   0.701645   -11.898339     6.084009  152.917855   13.363594   13.600768  0.139785   -2.399505
   -5   -8  -15  0  0.701640   0.712616     5.277046     1.726089   18.112598    5.552171    5.776379  0.140669   -2.254079
   -5   -8  -14  0  0.691219   0.723359    -9.782359     5.649875  149.991095   11.296709   11.240011  0.159160    0.503789
   -5   -8  -13  0  0.681374   0.733811     3.127253    -4.636397  303.999691    5.592485    5.516312  0.140979    0.764115
   -5   -8  -12  0  0.672129   0.743905     4.283368    -6.719064  302.517296    7.968254    7.954846  0.171069    0.110837
   -5   -8  -11  0  0.663510   0.753568     2.609518    -4.734601  298.861758    5.406111    5.419564  0.162727   -0.116919
   -5   -8  -10  0  0.655542   0.762728    -0.257231    -8.928118  268.349686    8.931823    8.797873  0.177546    1.066952
   -5   -8   -9  0  0.648248   0.771310    -1.602653    14.444682   96.331136   14.533318   14.519457  0.199712    0.098153
   -5   -8   -8  0  0.641652   0.779239    -5.521689     7.086706  127.924354    8.983899    9.106458  0.194461   -0.891301
   -5   -8   -7  0  0.635775   0.786442     0.387166     2.070058   79.406268    2.105953    2.044596  0.435943    0.199044
   -5   -8   -6  0  0.630637   0.792849    11.799852     9.803065   39.719076   15.340684   15.289658  0.377626    0.191092
   -5   -8   -5  0  0.626256   0.798395    -1.876756    -6.365608  253.573039    6.636504    6.702810  0.227301   -0.412540
   -5   -8   -4  0  0.622650   0.803020    -1.946770    -2.817307  235.355377    3.424490    3.483319  0.264717   -0.314284
   -5   -8   -2  0  0.617808   0.809313   -13.853494    -3.216385  193.070870   14.221970   14.266570  0.186673   -0.337887
   -5   -8   -1  0  0.616591   0.810910    -5.503616    -0.131823  181.372091    5.505194    5.857469  0.164827   -3.022516
   -5   -7  -44  0  1.145023   0.436672     3.321072    -1.505771  335.610503    3.646487    3.801969  0.411684   -0.534111
   -5   -7  -42  0  1.106793   0.451756     3.844926    -0.986604  345.608467    3.969489    4.354508  0.706858   -0.770309
   -5   -7  -41  0  1.087864   0.459616    -1.918003    -1.452267  217.132152    2.405788    2.971741  0.557751   -1.435010
   -5   -7  -40  0  1.069069   0.467697     0.410478     2.357738   80.123904    2.393203    2.756027  0.523065   -0.980968
   -5   -7  -39  0  1.050413   0.476003    -0.311862     2.789016   96.380192    2.806398    2.707504  0.595891    0.234702
   -5   -7  -38  0  1.031905   0.484541    -3.126655     0.084095  178.459330    3.127785    2.819142  0.497728    0.876960
   -5   -7  -37  0  1.013553   0.493314     4.843364     1.309132   15.125273    5.017171    5.115246  0.263300   -0.526771
   -5   -7  -36  0  0.995366   0.502328    -3.500352    -2.695091  217.594418    4.417689    4.191011  0.348745    0.919214
   -5   -7  -33  0  0.941885   0.530850     2.120188     1.320064   31.907080    2.497552    3.148643  0.430994   -2.136416
   -5   -7  -32  0  0.924453   0.540860    -1.618433    -1.582264  224.352556    2.263379    2.425049  0.459270   -0.497825
   -5   -7  -31  0  0.907239   0.551123     4.555016    -6.432124  305.304853    7.881649    8.016059  0.160763   -1.182389
   -5   -7  -30  0  0.890253   0.561638     4.653517     2.451870   27.784094    5.259932    5.305924  0.197170   -0.329879
   -5   -7  -29  0  0.873511   0.572403     1.620228     0.797785   26.215190    1.805990    1.919063  0.631369   -0.253275
   -5   -7  -28  0  0.857025   0.583413     3.451032     1.117246   17.938980    3.627376    3.833457  0.243663   -1.196085
   -5   -7  -27  0  0.840811   0.594664    -4.847837    -3.038012  212.074289    5.721105    5.684549  0.166407    0.310669
   -5   -7  -26  0  0.824886   0.606144    -7.093266     7.867189  132.038661   10.592785   10.646189  0.123764   -0.610241
   -5   -7  -25  0  0.809266   0.617844    -4.512553     1.489186  161.736607    4.751927    4.929388  0.181778   -1.380625
   -5   -7  -24  0  0.793969   0.629748    -1.461271     1.715358  130.426848    2.253390    2.185375  0.406115    0.236849
   -5   -7  -23  0  0.779014   0.641837    -3.690135     1.206686  161.892081    3.882420    4.131704  0.268443   -1.313282
   -5   -7  -22  0  0.764421   0.654090     2.162114    -0.007541  359.800178    2.162128    2.108430  0.568733    0.133524
   -5   -7  -21  0  0.750212   0.666479     1.072567     4.050823   75.169681    4.190414    4.294216  0.279907   -0.524453
   -5   -7  -20  0  0.736408   0.678972     4.634253     0.903356   11.030357    4.721478    4.584897  0.195972    0.985624
   -5   -7  -19  0  0.723033   0.691531    -3.993451     7.262090  118.806559    8.287678    8.352621  0.169026   -0.543373
   -5   -7  -18  0  0.710111   0.704115     1.589020    -9.115118  279.888882    9.252587    9.227434  0.105295    0.337828
   -5   -7  -16  0  0.685728   0.729152    -1.808015    -8.453284  257.927297    8.644473    8.620260  0.145648    0.235106
   -5   -7  -15  0  0.674320   0.741488     5.729729    -7.006075  309.277087    9.050684    9.369303  0.197340   -2.283349
   -5   -7  -14  0  0.663470   0.753614     3.705009     1.685267   24.458978    4.070284    4.363822  0.207302   -2.002513
   -5   -7  -13  0  0.653207   0.765455     1.567053     1.843718   49.637391    2.419701    2.671689  0.284636   -1.252000
   -5   -7  -12  0  0.643557   0.776932    -6.238710    -4.084643  213.213794    7.456930    7.565942  0.108435   -1.421737
   -5   -7  -11  0  0.634550   0.787959    -0.584236    -9.676268  266.544779    9.693890    9.688576  0.136642    0.054998
   -5   -7  -10  0  0.626214   0.798449    -0.499271     4.072538   96.989271    4.103028    4.083639  0.178804    0.153350
   -5   -7   -9  0  0.618574   0.808311     3.447881     5.523092   58.024851    6.510947    6.548166  0.184258   -0.285661
   -5   -7   -8  0  0.611658   0.817451     4.636153    -0.502261  353.816936    4.663280    4.741114  0.183095   -0.601179
   -5   -7   -7  0  0.605490   0.825778     4.415729    -3.102913  324.904459    5.396919    5.401097  0.162337   -0.036399
   -5   -7   -6  0  0.600093   0.833205    -5.348737     7.555271  125.296501    9.256949    9.210162  0.163548    0.404572
   -5   -7   -5  0  0.595488   0.839648    -0.392202     6.385393   93.514793    6.397427    6.733383  0.145410   -3.267411
   -5   -7   -4  0  0.591693   0.845033    -0.497671    -4.149108  263.160250    4.178848    4.014529  0.264599    0.878241
   -5   -7   -3  0  0.588725   0.849293    -8.234536    -3.909888  205.399108    9.115636    9.386324  0.174289   -2.196416
   -5   -7   -2  0  0.586596   0.852376    -3.396360    -2.137848  212.188477    4.013185    4.097263  0.284952   -0.417279
   -5   -7   -1  0  0.585315   0.854241     0.964102    -4.242481  282.803002    4.350648    4.760636  0.194976   -2.973750
   -5   -6  -45  0  1.150237   0.434693     4.159193     1.401246   18.618840    4.388893    4.841144  0.322851   -1.981039
   -5   -6  -44  0  1.130707   0.442201     1.147833     1.930181   59.261049    2.245689    2.776747  0.569397   -1.318990
   -5   -6  -43  0  1.111285   0.449929     1.219890    -2.894638  292.852073    3.141188    3.523879  0.434093   -1.246754
   -5   -6  -42  0  1.091976   0.457886    -2.053380     1.126432  151.251957    2.342055    2.396650  0.728735   -0.105950
   -5   -6  -40  0  1.053721   0.474509    -4.037546    -3.343765  219.630454    5.242379    5.662237  0.247706   -2.397068
   -5   -6  -38  0  1.015996   0.492128    -0.622605    -2.283521  254.748941    2.366877    2.737477  0.538373   -0.973504
   -5   -6  -37  0  0.997352   0.501328    -3.110374    -0.397906  187.290179    3.135723    3.239371  0.416926   -0.351574
   -5   -6  -36  0  0.978863   0.510797     0.949351     0.884503   42.974786    1.297541    2.051205  0.698954   -1.524909
   -5   -6  -35  0  0.960540   0.520541    -4.251678     1.921781  155.676773    4.665834    5.137376  0.272134   -2.450488
   -5   -6  -34  0  0.942392   0.530565     6.222870    -0.221961  357.957209    6.226827    6.356803  0.338089   -0.543681
   -5   -6  -33  0  0.924428   0.540875    -4.375274     3.867240  138.527014    5.839398    5.666313  0.320341    0.764118
   -5   -6  -32  0  0.906661   0.551474    -1.812654    -2.469392  233.719514    3.063268    2.913438  0.353703    0.599067
   -5   -6  -31  0  0.889102   0.562365     0.992929     3.419450   73.807925    3.560695    3.542018  0.296435    0.089102
   -5   -6  -30  0  0.871764   0.573550    -7.113804     2.767867  158.739787    7.633302    7.382147  0.196532    1.807271
   -5   -6  -29  0  0.854659   0.585029    -0.083533    -7.304874  269.344835    7.305352    7.388938  0.216556   -0.545863
   -5   -6  -28  0  0.837802   0.596800     2.348103     6.950084   71.332335    7.336025    7.431804  0.134631   -1.006099
   -5   -6  -27  0  0.821209   0.608858    -1.248742    -4.051787  252.870943    4.239851    4.544347  0.203914   -2.111782
   -5   -6  -26  0  0.804896   0.621198    -4.500171    -4.208533  223.081991    6.161435    6.184135  0.152714   -0.210207
   -5   -6  -25  0  0.788880   0.633810     4.853180     3.860824   38.503113    6.201558    6.118193  0.151299    0.779225
   -5   -6  -24  0  0.773180   0.646680     8.197424    -0.503678  356.483972    8.212883    8.178043  0.129585    0.380226
   -5   -6  -22  0  0.742805   0.673124     7.291401     5.583184   37.442063    9.183489    9.415033  0.121029   -2.705567
   -5   -6  -20  0  0.713945   0.700334     5.711452     0.608942    6.085759    5.743823    5.706075  0.152683    0.349629
   -5   -6  -19  0  0.700141   0.714142     6.834515    -0.621405  354.804859    6.862707    6.753394  0.130003    1.189138
   -5   -6  -18  0  0.686788   0.728026    -1.267975    -4.328167  253.671591    4.510077    4.598334  0.218648   -0.570848
   -5   -6  -17  0  0.673914   0.741934     6.376066    -2.462127  338.885859    6.834932    6.850131  0.137391   -0.156459
   -5   -6  -16  0  0.661546   0.755805   -12.158709     0.624334  177.060515   12.174728   12.101750  0.146269    0.705589
   -5   -6  -15  0  0.649714   0.769570     0.707544    -6.119675  276.595133    6.160442    6.208225  0.132111   -0.511508
   -5   -6  -13  0  0.627773   0.796466   -11.366185    -1.940087  189.686428   11.530572   11.398435  0.106832    1.749188
   -5   -6  -12  0  0.617727   0.809419    -3.506536    -7.958977  246.222851    8.697189    8.867455  0.096549   -2.493995
   -5   -6  -11  0  0.608338   0.821912    -4.073347     7.641714  118.059446    8.659558    8.650315  0.097221    0.134453
   -5   -6  -10  0  0.599637   0.833838    -5.868154   -12.215284  244.340632   13.551694   13.559820  0.122110   -0.094114
   -5   -6   -9  0  0.591654   0.845088    -3.791214     1.714813  155.662172    4.160996    3.988965  0.233155    1.043462
   -5   -6   -8  0  0.584419   0.855550     3.444223     9.966596   70.936043   10.544937   10.534747  0.089238    0.161499
   -5   -6   -7  0  0.577960   0.865111    -5.882781     1.255392  167.953713    6.015240    6.176921  0.144366   -1.583828
   -5   -6   -6  0  0.572304   0.873662     0.487561     5.454138   84.891740    5.475887    5.505839  0.220701   -0.191927
   -5   -6   -5  0  0.567473   0.881099     9.330593     2.541008   15.233971    9.670403    9.613014  0.141396    0.573997
   -5   -6   -4  0  0.563490   0.887327    11.080883    -2.404682  347.755993   11.338804   11.461191  0.127121   -1.361552
   -5   -6   -3  0  0.560373   0.892263     5.443880    -1.514809  344.450287    5.650706    5.707470  0.304190   -0.263905
   -5   -6   -1  0  0.556789   0.898007    -2.532513     0.739223  163.727837    2.638195    2.862440  0.322811   -0.982403
   -5   -5  -46  0  1.158026   0.431769     0.737209    -2.698017  285.282504    2.796922    2.643982  0.616535    0.350816
   -5   -5  -45  0  1.138190   0.439294     0.499429     3.300025   81.394110    3.337603    3.334437  0.471647    0.009495
   -5   -5  -43  0  1.098812   0.455037     3.469566    -3.807239  312.343151    5.151016    5.255723  0.326685   -0.453275
   -5   -5  -42  0  1.079280   0.463272    -3.123234    -0.225758  184.134340    3.131383    3.386555  0.507257   -0.711411
   -5   -5  -40  0  1.040558   0.480511    -2.619299    -0.887108  198.710286    2.765445    2.884052  0.489425   -0.342719
   -5   -5  -39  0  1.021382   0.489533    -3.992692    -5.853734  235.703038    7.085746    7.385975  0.193477   -2.194517
   -5   -5  -38  0  1.002338   0.498834    -2.348291     4.706801  116.515269    5.260080    5.558580  0.245261   -1.721199
   -5   -5  -36  0  0.964679   0.518307     4.559744     4.435962   44.211651    6.361527    6.697879  0.406165   -1.171134
   -5   -5  -34  0  0.927650   0.538996    -1.378169    -6.445495  257.930813    6.591188    6.997594  0.289002   -1.988726
   -5   -5  -33  0  0.909396   0.549816    -5.051299    -1.879815  200.412493    5.389743    5.299168  0.207691    0.616745
   -5   -5  -32  0  0.891329   0.560960    -3.122668    -3.321080  226.763660    4.558577    4.728419  0.219322   -1.095162
   -5   -5  -31  0  0.873462   0.572435     3.921977     4.425462   48.451681    5.913258    5.903296  0.186508    0.075534
   -5   -5  -30  0  0.855806   0.584244     2.023008     2.820272   54.347758    3.470806    3.820559  0.271137   -1.824263
   -5   -5  -29  0  0.838376   0.596391     6.394613    -3.974219  328.139262    7.528977    7.536158  0.195332   -0.051988
   -5   -5  -28  0  0.821185   0.608876     3.075467     1.637866   28.037914    3.484409    3.385968  0.301786    0.461310
   -5   -5  -27  0  0.804250   0.621698    -1.660153     3.392919  116.072475    3.777302    3.863452  0.278093   -0.438109
   -5   -5  -26  0  0.787585   0.634852     5.039452     2.256559   24.121817    5.521606    5.485486  0.171007    0.298705
   -5   -5  -25  0  0.771210   0.648332    -6.671080     8.219092  129.064739   10.585688   10.610910  0.133918   -0.266357
   -5   -5  -24  0  0.755142   0.662127     2.144684     7.284740   73.595162    7.593886    7.525534  0.183123    0.527871
   -5   -5  -23  0  0.739402   0.676222     6.246356    -2.310275  339.702597    6.659905    6.647171  0.154728    0.116385
   -5   -5  -21  0  0.708993   0.705226     8.554000     5.222701   31.406427   10.022351   10.035411  0.127912   -0.144392
   -5   -5  -20  0  0.694370   0.720077    -3.252232   -11.895327  254.708790   12.331902   12.389460  0.118719   -0.685641
   -5   -5  -19  0  0.680169   0.735111    -1.608061    -5.996217  254.987698    6.208098    6.259945  0.139496   -0.525627
   -5   -5  -18  0  0.666417   0.750281    -7.705982    -5.444728  215.243447    9.435424    9.391454  0.118977    0.522644
   -5   -5  -17  0  0.653141   0.765531    -3.320164    -0.768593  193.033945    3.407965    3.078068  0.288458    1.617375
   -5   -5  -16  0  0.640372   0.780796     2.808632     2.752459   44.421271    3.932485    4.156295  0.192219   -1.646632
   -5   -5  -15  0  0.628141   0.796000     2.663198    -1.434171  331.696897    3.024809    3.130004  0.266849   -0.557499
   -5   -5  -14  0  0.616479   0.811058     2.509901    -3.006822  309.852947    3.916705    4.037467  0.193168   -0.884119
   -5   -5  -13  0  0.605419   0.825874    -7.668856     1.531429  168.706895    7.820270    7.703739  0.117772    1.399307
   -5   -5  -12  0  0.594995   0.840343    -2.056226    -0.278796  187.721443    2.075041    2.368415  0.358610   -1.156948
   -5   -5  -11  0  0.585242   0.854348   -10.601309     8.350052  141.774492   13.494855   13.469308  0.089692    0.402811
   -5   -5  -10  0  0.576192   0.867767    -4.079584     9.723195  112.761575   10.544360   10.381510  0.097767    2.355638
   -5   -5   -9  0  0.567880   0.880468     0.106756   -11.394825  270.536775   11.395325   11.427348  0.115588   -0.391805
   -5   -5   -8  0  0.560338   0.892319    -3.307778     4.048618  129.249310    5.228069    5.410743  0.161191   -1.602691
   -5   -5   -7  0  0.553598   0.903182     5.931236    -3.712041  327.959767    6.997057    6.818797  0.144399    1.745844
   -5   -5   -6  0  0.547690   0.912925     3.560168     0.828502   13.100387    3.655299    3.886155  0.327886   -0.995713
   -5   -5   -5  0  0.542641   0.921420    -2.440906     2.606598  133.119852    3.571046    3.266780  0.282636    1.522446
   -5   -5   -4  0  0.538474   0.928550     6.593847     3.086326   25.082486    7.280400    7.014128  0.137633    2.736014
   -5   -5   -3  0  0.535211   0.934211    -2.747533    -7.022248  248.631526    7.540617    7.750719  0.126599   -2.347012
   -5   -5   -2  0  0.532868   0.938319     7.997295    -2.957618  339.704230    8.526678    8.351811  0.212958    1.161260
   -5   -5   -1  0  0.531457   0.940810     9.729663     3.093860   17.639741   10.209717    9.832617  0.279741    1.906406
   -5   -4  -46  0  1.148246   0.435447    -2.358324    -1.632766  214.696474    2.868382    3.171066  0.507292   -0.843813
   -5   -4  -45  0  1.128239   0.443169     1.316237     2.155725   58.592697    2.525793    3.137879  0.501201   -1.727091
   -5   -4  -43  0  1.088500   0.459348     4.977881    -2.446817  333.824134    5.546730    5.580165  0.272442   -0.173556
   -5   -4  -42  0  1.068779   0.467823     5.085887    -0.716678  351.978972    5.136134    5.466223  0.275554   -1.694103
   -5   -4  -41  0  1.049165   0.476569     5.793534    -1.767869  343.030681    6.057260    6.465703  0.220138   -2.623933
   -5   -4  -40  0  1.029663   0.485596     2.553344     0.301171    6.727038    2.571045    2.325163  0.628235    0.553503
   -5   -4  -39  0  1.010280   0.494912    -0.066622     3.708719   91.029122    3.709317    4.473545  0.303102   -3.565737
   -5   -4  -38  0  0.991023   0.504529    -3.975974     1.326677  161.547519    4.191472    4.215349  0.318321   -0.106079
   -5   -4  -37  0  0.971899   0.514457    -0.716727    -2.630999  254.761476    2.726876    2.941313  0.437776   -0.692729
   -5   -4  -36  0  0.952917   0.524705     9.943714    -2.646749  345.094988   10.289933   10.300096  0.240881   -0.059666
   -5   -4  -35  0  0.934085   0.535283    -3.399419    -1.393832  202.294640    3.674074    3.847966  0.402886   -0.610399
   -5   -4  -34  0  0.915412   0.546202    -3.005720     1.312661  156.408098    3.279852    3.257751  0.385201    0.081142
   -5   -4  -33  0  0.896909   0.557470    -3.111016     6.460701  115.712174    7.170710    6.903673  0.159742    2.364110
   -5   -4  -32  0  0.878586   0.569097    -4.997389     5.056553  134.662838    7.109333    6.950334  0.184783    1.216881
   -5   -4  -30  0  0.842526   0.593454    -6.286419     6.043702  136.127715    8.720402    8.588710  0.160993    1.156820
   -5   -4  -29  0  0.824815   0.606197     0.565639    -7.431333  274.352703    7.452829    7.379936  0.145796    0.707050
   -5   -4  -28  0  0.807335   0.619321    -1.946652    -0.405736  191.773471    1.988486    1.964976  0.541857    0.061358
   -5   -4  -27  0  0.790103   0.632829    -4.760864    -3.159011  213.565756    5.713596    5.740849  0.167244   -0.230457
   -5   -4  -26  0  0.773133   0.646719    -6.045296    -6.929955  228.900417    9.196189    9.118296  0.137605    0.800535
   -5   -4  -25  0  0.756445   0.660986    -1.038604     5.422343  100.843184    5.520915    5.488678  0.168598    0.270405
   -5   -4  -24  0  0.740057   0.675624    -6.515774    -2.835402  203.516728    7.105970    7.291870  0.144685   -1.817070
   -5   -4  -23  0  0.723989   0.690618    -1.570533     2.339857  123.869878    2.818067    3.021685  0.347206   -0.829361
   -5   -4  -22  0  0.708264   0.705952    13.053046     2.498106   10.834321   13.289941   13.385443  0.209291   -0.645321
   -5   -4  -21  0  0.692904   0.721601     3.553357    -3.277188  317.315290    4.833870    4.751010  0.187455    0.625117
   -5   -4  -20  0  0.677934   0.737535    13.773638    -0.254071  358.943230   13.775981   13.853540  0.086866   -1.262686
   -5   -4  -19  0  0.663381   0.753714     0.718040     8.382335   85.103933    8.413033    8.564437  0.118033   -1.814035
   -5   -4  -18  0  0.649273   0.770092    -3.232570     0.002151  179.961877    3.232571    3.129750  0.275111    0.528552
   -5   -4  -17  0  0.635640   0.786609     1.265686    -2.113741  300.912732    2.463709    2.441082  0.380487    0.084101
   -5   -4  -16  0  0.622512   0.803197     9.562803    -6.621437  325.300655   11.631449   11.527163  0.084902    1.737098
   -5   -4  -15  0  0.609923   0.819776    -0.629888    -7.568819  265.242725    7.594984    7.436569  0.124580    1.798305
   -5   -4  -14  0  0.597905   0.836253    -6.430413    -0.202515  181.803833    6.433601    6.456523  0.141824   -0.228570
   -5   -4  -13  0  0.586496   0.852521    -1.469759     1.625011  132.128097    2.191085    1.682548  0.510436    1.408951
   -5   -4  -12  0  0.575729   0.868464    -4.176010     0.051735  179.290223    4.176330    4.491749  0.171248   -2.604810
   -5   -4  -11  0  0.565644   0.883949     8.786866     4.894826   29.120502   10.058247    9.903732  0.095706    2.283217
   -5   -4  -10  0  0.556275   0.898836    -3.683398     3.295906  138.177810    4.942713    4.793965  0.157417    1.336341
   -5   -4   -9  0  0.547661   0.912974    11.320059    -0.163285  359.173599   11.321237   11.232607  0.110136    1.138061
   -5   -4   -8  0  0.539837   0.926206     2.509466     8.112129   72.810682    8.491411    8.399242  0.117535    1.108997
   -5   -4   -7  0  0.532838   0.938372     0.939092    -3.643309  284.453823    3.762392    3.711588  0.210017    0.342106
   -5   -4   -6  0  0.526697   0.949313     1.229508     1.017893   39.620894    1.596181    1.861148  0.469575   -0.798000
   -5   -4   -5  0  0.521444   0.958876     2.151338     0.845659   21.459042    2.311578    2.770719  0.394736   -1.644954
   -5   -4   -4  0  0.517107   0.966919   -16.277847    -8.433117  207.387465   18.332642   18.120933  0.077657    3.855434
   -5   -4   -3  0  0.513708   0.973316    -8.045523    -0.767443  185.448817    8.082042    8.153230  0.122724   -0.820344
   -5   -4   -2  0  0.511266   0.977964     0.545864    -1.679360  288.006387    1.765847    2.003891  0.471910   -0.713366
   -5   -4   -1  0  0.509796   0.980785   -11.460722    -7.649868  213.722541   13.779283   13.559379  0.101694    3.058101
   -5   -3  -46  0  1.140581   0.438373     0.241019     3.171696   85.654409    3.180840    3.371595  0.497642   -0.542091
   -5   -3  -45  0  1.120437   0.446254     6.909906     1.823329   14.781811    7.146421    7.203115  0.235137   -0.340979
   -5   -3  -44  0  1.100379   0.454389     3.037905     1.223488   21.936648    3.275025    3.342068  0.496720   -0.190880
   -5   -3  -41  0  1.040771   0.480413    -4.196125    -3.760852  221.868852    5.634844    5.682027  0.247021   -0.270126
   -5   -3  -40  0  1.021109   0.489664     3.924905    -0.846565  347.828310    4.015165    4.169968  0.328842   -0.665742
   -5   -3  -39  0  1.001560   0.499221    -2.588013    -2.116294  219.273871    3.343129    3.316362  0.410220    0.092278
   -5   -3  -38  0  0.982132   0.509096     1.379768     1.288586   43.042863    1.887912    2.228661  0.662441   -0.727447
   -5   -3  -37  0  0.962832   0.519301     2.361052    -6.033174  291.372638    6.478716    6.263187  0.204685    1.489137
   -5   -3  -36  0  0.943667   0.529848    -6.627595    -2.505833  200.711142    7.085494    7.150925  0.276391   -0.334792
   -5   -3  -34  0  0.905780   0.552011    -3.464014    -7.657187  245.658609    8.404279    8.358957  0.147872    0.433448
   -5   -3  -33  0  0.887075   0.563650    -0.306024    -3.481481  264.976578    3.494905    3.368287  0.314201    0.569903
   -5   -3  -32  0  0.868545   0.575676    -1.600024    -2.059772  232.160058    2.608206    2.525398  0.417882    0.280243
   -5   -3  -30  0  0.832050   0.600926     2.827879    -0.669613  346.678309    2.906077    3.024977  0.357137   -0.470829
   -5   -3  -29  0  0.814111   0.614167     1.232238     4.328823   74.110523    4.500791    4.351125  0.226167    0.935856
   -5   -3  -28  0  0.796397   0.627828    -3.518502    -0.923613  194.708404    3.637707    3.519357  0.274704    0.609283
   -5   -3  -27  0  0.778922   0.641913    -6.133450     5.386524  138.709719    8.162956    8.053908  0.175746    0.877503
   -5   -3  -26  0  0.761704   0.656423    -3.949768     2.386010  148.864304    4.614511    4.763645  0.196066   -1.075694
   -5   -3  -25  0  0.744759   0.671358    -2.428113     0.617045  165.741513    2.505290    2.647442  0.363375   -0.553238
   -5   -3  -24  0  0.728108   0.686711    -0.959992     8.016637   96.828649    8.073912    8.107699  0.132970   -0.359344
   -5   -3  -23  0  0.711771   0.702473     3.181654     3.886613   50.695607    5.022816    5.072187  0.205719   -0.339399
   -5   -3  -22  0  0.695769   0.718629    -1.147897     7.460746   98.746840    7.548537    7.584386  0.142113   -0.356747
   -5   -3  -21  0  0.680127   0.735157     4.357780    -8.069473  298.370502    9.170967    9.064968  0.107824    1.390265
   -5   -3  -20  0  0.664870   0.752027    13.331501    -0.156712  359.326518   13.332422   13.223010  0.128628    1.202941
   -5   -3  -19  0  0.650025   0.769202    -4.217936     4.830600  131.126497    6.412930    6.369314  0.133115    0.463380
   -5   -3  -18  0  0.635620   0.786633    15.381177    -2.493350  350.792223   15.581957   15.474066  0.070580    2.161799
   -5   -3  -17  0  0.621688   0.804263    -1.592227    -7.252579  257.617754    7.425301    7.378588  0.112991    0.584668
   -5   -3  -16  0  0.608259   0.822019    -3.757741    -1.706922  204.429516    4.127251    4.121866  0.208733    0.036487
   -5   -3  -15  0  0.595368   0.839817     7.468646     9.398891   51.528273   12.004992   11.879294  0.084516    2.103325
   -5   -3  -14  0  0.583051   0.857558    -4.450699    -5.910599  233.020141    7.398912    7.228215  0.115684    2.086748
   -5   -3  -13  0  0.571344   0.875129     2.152962     0.976283   24.392414    2.363974    2.577506  0.299504   -1.008266
   -5   -3  -12  0  0.560287   0.892400    -6.728355     0.920487  172.209886    6.791028    6.814009  0.171800   -0.189173
   -5   -3  -11  0  0.549918   0.909226    -9.147386     4.116641  155.770602   10.031022   10.175795  0.115699   -1.769606
   -5   -3  -10  0  0.540277   0.925451    -0.070221    -2.271814  268.229571    2.272899    2.265858  0.333636    0.029847
   -5   -3   -9  0  0.531403   0.940905     1.422087    -3.129367  294.438615    3.437334    3.274204  0.209869    1.099262
   -5   -3   -8  0  0.523336   0.955409     0.567543    -2.118006  285.000638    2.192728    2.451658  0.297734   -1.229897
   -5   -3   -7  0  0.516114   0.968779    10.440656    -3.046660  343.732368   10.876095   10.607909  0.113035    3.355354
   -5   -3   -6  0  0.509771   0.980832    -2.992589    -9.533302  252.572458    9.991969    9.831200  0.109338    2.079425
   -5   -3   -5  0  0.504342   0.991391    -0.145346   -15.212181  269.452578   15.212875   14.864518  0.199696    2.467010
   -5   -3   -4  0  0.499856   1.000287    -5.959631    -0.130107  181.250647    5.961051    5.800722  0.181642    1.248272
   -5   -3   -3  0  0.496339   1.007375    -9.531752    -0.167041  181.003990    9.533215    9.394081  0.131465    1.496707
   -5   -3   -2  0  0.493812   1.012531   -19.127494     7.457703  158.699469   20.529938   20.317295  0.074296    4.047651
   -5   -3   -1  0  0.492289   1.015663     1.824738   -14.077184  277.385715   14.194956   13.843307  0.242399    2.051605
   -5   -2  -47  0  1.155397   0.432752     2.863824     1.821235   32.454124    3.393875    3.263366  0.547181    0.337305
   -5   -2  -46  0  1.135075   0.440500     5.090117    -1.640093  342.140479    5.347822    5.415523  0.319768   -0.299417
   -5   -2  -45  0  1.114831   0.448498    -0.828613    -5.337195  261.175141    5.401134    5.508875  0.311351   -0.489380
   -5   -2  -44  0  1.094671   0.456758    -3.680903     0.583305  170.995335    3.726834    4.048593  0.418226   -1.088016
   -5   -2  -41  0  1.034734   0.483216     7.080018     0.311686    2.520722    7.086875    6.861627  0.208072    1.530955
   -5   -2  -40  0  1.014954   0.492633    -4.539388    -1.982818  203.595846    4.953545    5.151458  0.283176   -0.988402
   -5   -2  -39  0  0.995285   0.502369     3.508114    -2.360225  326.067715    4.228182    4.618890  0.309207   -1.786977
   -5   -2  -38  0  0.975732   0.512436     2.545831     2.382754   43.104890    3.486944    3.207263  0.397985    0.993828
   -5   -2  -37  0  0.956303   0.522847    -1.554660    -2.125450  233.816395    2.633345    2.293620  0.631951    0.760253
   -5   -2  -35  0  0.917846   0.544754    -0.620325    -1.191436  242.496131    1.343251    2.006670  0.580626   -1.615870
   -5   -2  -34  0  0.898836   0.556275     6.880246    -5.368559  322.035585    8.726925    8.580827  0.173449    1.191201
   -5   -2  -33  0  0.879984   0.568192    -3.072713     1.170018  159.154323    3.287933    3.098818  0.343741    0.778053
   -5   -2  -32  0  0.861301   0.580517    -0.272673    -3.778412  265.872341    3.788238    3.954489  0.262690   -0.895024
   -5   -2  -31  0  0.842797   0.593263    -3.758987     1.647587  156.331871    4.104208    4.114617  0.262587   -0.056058
   -5   -2  -30  0  0.824485   0.606439     4.499087     1.627026   19.881747    4.784244    4.773578  0.211575    0.071295
   -5   -2  -29  0  0.806378   0.620056    -5.121020     7.476477  124.409231    9.062150    8.890633  0.191282    1.268088
   -5   -2  -28  0  0.788490   0.634123    -5.562095    10.921152  116.989543   12.255956   12.107012  0.162017    1.300110
   -5   -2  -27  0  0.770837   0.648646     8.228961     2.111614   14.392005    8.495571    8.401706  0.130975    1.013515
   -5   -2  -26  0  0.753433   0.663629     9.776221     2.060568   11.902219    9.991018    9.981799  0.182779    0.071328
   -5   -2  -25  0  0.736299   0.679072    -1.137546    -5.498513  258.311405    5.614949    5.544096  0.189110    0.529856
   -5   -2  -24  0  0.719452   0.694973    -7.317760     1.841415  165.875549    7.545887    7.462804  0.160610    0.731567
   -5   -2  -23  0  0.702913   0.711325    -8.201601     0.703905  175.094594    8.231752    8.166450  0.185540    0.497737
   -5   -2  -22  0  0.686705   0.728114    -3.071751    -0.592661  190.920409    3.128402    3.534819  0.285916   -2.010240
   -5   -2  -21  0  0.670852   0.745321     1.154935     3.811023   73.140511    3.982182    4.001022  0.239764   -0.111123
   -5   -2  -20  0  0.655379   0.762918    -5.452491    -5.811110  226.823612    7.968605    8.089759  0.110620   -1.548888
   -5   -2  -19  0  0.640314   0.780867     1.393101    -2.556610  298.586037    2.911526    3.033649  0.270546   -0.638371
   -5   -2  -18  0  0.625686   0.799123    -2.107972     5.565896  110.743180    5.951701    5.823802  0.140880    1.283908
   -5   -2  -17  0  0.611527   0.817626    -3.406261     2.005029  149.517635    3.952563    4.141231  0.198708   -1.342760
   -5   -2  -16  0  0.597870   0.836303   -11.829911     4.721758  158.241217   12.737417   12.541618  0.085353    3.244192
   -5   -2  -15  0  0.584750   0.855067     4.967457    -5.647997  311.331875    7.521669    7.568519  0.113584   -0.583332
   -5   -2  -14  0  0.572204   0.873814     3.044649    -4.571180  303.665727    5.492320    5.559798  0.152443   -0.625992
   -5   -2  -13  0  0.560271   0.892425     5.840596   -13.226873  293.824834   14.459001   14.320846  0.172673    1.131513
   -5   -2  -12  0  0.548991   0.910762    10.664828   -12.166529  311.236870   16.179091   15.978349  0.139381    2.036805
   -5   -2  -11  0  0.538404   0.928670     0.482989    -3.536648  277.776594    3.569476    3.462918  0.247494    0.608887
   -5   -2  -10  0  0.528553   0.945978     6.939646   -17.279404  291.881073   18.620862   18.581218  0.139824    0.400973
   -5   -2   -9  0  0.519479   0.962502     1.213239    21.732773   86.804761   21.766611   21.586196  0.136775    1.865447
   -5   -2   -8  0  0.511224   0.978044    -4.790773     7.470175  122.672865    8.874403    8.699367  0.103323    2.395778
   -5   -2   -7  0  0.503828   0.992402    17.631327    11.787185   33.764171   21.208523   20.929659  0.179703    2.194578
   -5   -2   -6  0  0.497329   1.005371    13.735839     9.377096   34.320326   16.631392   16.383709  0.179329    1.953270
   -5   -2   -5  0  0.491763   1.016751     6.699942   -10.596686  302.303844   12.537104   12.124523  0.095026    6.140203
   -5   -2   -4  0  0.487161   1.026355     1.963956     9.248569   78.011191    9.454796    9.361312  0.114388    1.155758
   -5   -2   -3  0  0.483552   1.034016   -14.560633    -7.299521  206.625473   16.287880   16.007494  0.081029    4.893631
   -5   -2   -2  0  0.480957   1.039594    -9.504980     3.449577  160.052995   10.111589   10.002594  0.160119    0.962668
   -5   -2   -1  0  0.479394   1.042984   -13.205495     4.049436  162.951956   13.812423   13.539726  0.099920    3.859623
   -5   -1  -47  0  1.152139   0.433975    -2.327353     1.009579  156.549354    2.536892    2.249461  0.752069    0.540496
   -5   -1  -46  0  1.131758   0.441790    -4.249141     0.049228  179.336240    4.249426    4.546711  0.368104   -1.142136
   -5   -1  -44  0  1.091231   0.458198     3.727417    -0.330326  354.935637    3.742025    3.624116  0.413384    0.403374
   -5   -1  -43  0  1.071093   0.466813     5.472707     5.304231   44.104369    7.621377    7.533411  0.298678    0.416511
   -5   -1  -42  0  1.051046   0.475717     2.190980    -3.548080  301.695808    4.170044    4.172640  0.392417   -0.009355
   -5   -1  -40  0  1.011244   0.494441    -4.308847    -0.045099  180.599667    4.309084    4.506524  0.369599   -0.755476
   -5   -1  -38  0  0.971872   0.514471    -6.483611     4.132784  147.485745    7.688765    7.689568  0.223306   -0.005085
   -5   -1  -36  0  0.932984   0.535915     2.245338     4.371204   62.811988    4.914159    5.055129  0.302155   -0.659797
   -5   -1  -35  0  0.913741   0.547201    -3.794947     0.530224  172.046220    3.831809    3.745218  0.293093    0.417813
   -5   -1  -34  0  0.894644   0.558881     5.836701     6.323301   47.291552    8.605301    8.464954  0.147680    1.343988
   -5   -1  -33  0  0.875702   0.570970    -4.082144    -2.289959  209.291097    4.680578    4.541893  0.233797    0.838890
   -5   -1  -32  0  0.856925   0.583481    -3.055148    -2.001658  213.231833    3.652473    3.768317  0.276990   -0.591455
   -5   -1  -31  0  0.838325   0.596427     0.142294   -15.506202  270.525763   15.506855   15.297675  0.178511    1.657184
   -5   -1  -30  0  0.819913   0.609821     2.360414    -5.443404  293.442919    5.933145    6.105493  0.236414   -1.030978
   -5   -1  -29  0  0.801703   0.623672     9.455624    10.499742   47.995137   14.129877   13.992770  0.183497    1.056682
   -5   -1  -28  0  0.783708   0.637993     4.365579    -4.099957  316.797171    5.988983    6.049362  0.165189   -0.516911
   -5   -1  -27  0  0.765944   0.652789    -1.262224    -7.215765  260.077875    7.325331    7.269455  0.154410    0.511763
   -5   -1  -26  0  0.748427   0.668067   -10.095742    -7.402292  216.249217   12.518704   12.331751  0.140711    1.878967
   -5   -1  -25  0  0.731176   0.683830   -14.903364    -0.934826  183.589223   14.932654   14.747300  0.169370    1.547676
   -5   -1  -24  0  0.714208   0.700076     5.460366    -3.624270  326.426129    6.553696    6.637403  0.162637   -0.727878
   -5   -1  -23  0  0.697545   0.716800     1.346415     2.971048   65.621001    3.261895    3.612124  0.314019   -1.577291
   -5   -1  -22  0  0.681209   0.733989     8.199044    -1.372620  350.496119    8.313147    8.085526  0.133902    2.404018
   -5   -1  -21  0  0.665225   0.751626     3.363358     5.884375   60.248822    6.777761    6.710288  0.186734    0.510999
   -5   -1  -20  0  0.649618   0.769684    -2.037631    -2.178515  226.913837    2.982930    2.915487  0.286447    0.332971
   -5   -1  -19  0  0.634416   0.788127     0.857094    -2.927323  286.319559    3.050218    2.974151  0.296442    0.362884
   -5   -1  -18  0  0.619649   0.806909   -11.192794     0.683379  176.506126   11.213636   11.058392  0.129685    1.692933
   -5   -1  -17  0  0.605348   0.825971     4.451760     8.919548   63.476146    9.968777    9.888004  0.103084    1.108125
   -5   -1  -16  0  0.591549   0.845239    -1.218791     5.446843  102.612796    5.581537    5.769208  0.147104   -1.804208
   -5   -1  -15  0  0.578285   0.864625     6.647294    10.403164   57.422704   12.345539   12.278376  0.082723    1.148208
   -5   -1  -14  0  0.565596   0.884023     9.340281    19.244127   64.110036   21.391056   21.151760  0.183267    1.846565
   -5   -1  -13  0  0.553521   0.903308     1.672055    15.453841   83.824808   15.544033   15.437521  0.075614    1.992103
   -5   -1  -12  0  0.542100   0.922339    -8.988517    10.313739  131.072447   13.680886   13.642409  0.111735    0.486992
   -5   -1  -11  0  0.531376   0.940952   -17.255115   -24.844479  235.219050   30.248755   30.319077  0.205211   -0.484630
   -5   -1  -10  0  0.521393   0.958970     1.291960    -1.944593  303.599490    2.334652    2.805413  0.274573   -2.424694
   -5   -1   -9  0  0.512192   0.976196     3.964462    17.408324   77.170623   17.854039   17.551033  0.062463    6.860325
   -5   -1   -8  0  0.503817   0.992423     9.854172    -1.534159  351.150873    9.972881    9.763472  0.142049    2.084842
   -5   -1   -7  0  0.496311   1.007433    24.004650   -25.236951  313.566437   34.829972   34.515321  0.223383    1.992017
   -5   -1   -6  0  0.489712   1.021009   -12.461442    -8.334271  213.774791   14.991584   14.693651  0.094538    4.456856
   -5   -1   -5  0  0.484058   1.032934    -2.884199   -13.508678  257.947902   13.813146   13.571498  0.089430    3.821322
   -5   -1   -4  0  0.479382   1.043009     5.218935   -14.151510  290.243467   15.083187   15.057096  0.084287    0.437766
   -5   -1   -3  0  0.475714   1.051051    -9.285573    -9.777815  226.479123   13.484344   13.209276  0.144432    2.693345
   -5   -1   -2  0  0.473077   1.056911    14.156498     1.165837    4.707884   14.204422   13.809047  0.252298    2.216209
   -5   -1   -1  0  0.471487   1.060475    -4.711144     6.865133  124.459557    8.326160    8.039859  0.245687    1.647992
   -4  -21   -7  0  1.126973   0.443666     1.318733     2.399369   61.206068    2.737888    2.625399  0.549474    0.289520
   -4  -21   -2  0  1.116935   0.447653    -1.655667     2.413076  124.454918    2.926460    2.479748  0.799096    0.790576
   -4  -20  -20  0  1.158877   0.431452     3.335069     2.487273   36.715335    4.160434    4.356610  0.400670   -0.692427
   -4  -20  -14  0  1.113953   0.448852     1.798435    -2.985843  301.061425    3.485632    3.752120  1.314241   -0.286760
   -4  -20  -11  0  1.096975   0.455799    -2.662437    -2.551469  223.780749    3.687623    3.887589  0.424124   -0.666771
   -4  -20  -10  0  1.092174   0.457803    -3.216239    -0.789417  193.790474    3.311702    3.440546  0.405310   -0.449563
   -4  -20   -9  0  1.087811   0.459639    -2.906463    -1.828025  212.167919    3.433541    2.651499  0.765613    1.444560
   -4  -20   -7  0  1.080425   0.462781    -2.218571     3.771250  120.467670    4.375429    3.923567  0.519764    1.229464
   -4  -20   -6  0  1.077409   0.464076     2.500317     0.887481   19.542188    2.653150    2.562793  0.821762    0.155501
   -4  -20   -5  0  1.074851   0.465181     2.849022     0.877752   17.123488    2.981170    3.419425  0.491355   -1.261379
   -4  -20   -4  0  1.072754   0.466090    -1.756524    -3.945742  246.002835    4.319057    3.846000  0.439759    1.521295
   -4  -20   -1  0  1.069249   0.467618     2.094528    -2.037356  315.792744    2.921963    2.636896  0.322656    1.249456
   -4  -19  -23  0  1.144475   0.436882    -1.880267     3.150026  120.833207    3.668524    3.842894  0.479834   -0.513921
   -4  -19  -20  0  1.115911   0.448064     1.661123     0.144238    4.962626    1.667373    2.308325  0.719752   -1.259380
   -4  -19  -18  0  1.098735   0.455069     3.632655    -0.690633  349.235514    3.697723    3.561072  0.350827    0.550851
   -4  -19  -14  0  1.069184   0.467647    -3.544038     1.880546  152.048581    4.012064    3.453364  0.419869    1.881827
   -4  -19  -13  0  1.062845   0.470435     2.657434    -2.717138  314.363556    3.800631    3.491423  0.380849    1.148187
   -4  -19  -12  0  1.056942   0.473063     2.774224     1.091993   21.485650    2.981404    2.031902  0.554723    2.420664
   -4  -19  -11  0  1.051482   0.475519     2.591002    -0.548790  348.041154    2.648482    2.298821  0.358152    1.380689
   -4  -19   -9  0  1.041919   0.479884    -7.203895     0.990225  172.173348    7.271633    7.583966  0.396886   -1.112929
   -4  -19   -7  0  1.034204   0.483463    -2.364723     0.930549  158.519722    2.541227    2.102759  0.665253    0.932109
   -4  -19   -6  0  1.031054   0.484941    -2.342254     1.091614  155.011999    2.584139    2.196276  0.622406    0.881292
   -4  -19   -5  0  1.028381   0.486201     3.715203     0.248029    3.819431    3.723473    3.801131  0.425594   -0.258051
   -4  -19   -1  0  1.022524   0.488986     2.454692     0.711599   16.166531    2.555756    2.745898  0.312503   -0.860477
   -4  -18  -28  0  1.159624   0.431174    -1.030791     0.903481  138.765671    1.370696    2.433242  0.693053   -2.168186
   -4  -18  -27  0  1.147693   0.435657     3.252488    -4.398073  306.483882    5.470075    5.916296  0.327344   -1.927793
   -4  -18  -26  0  1.136077   0.440111    -1.206438    -2.686503  245.816397    2.944961    3.179716  0.830313   -0.399842
   -4  -18  -24  0  1.113832   0.448901     1.446656     3.494994   67.514248    3.782564    3.780234  0.657203    0.005014
   -4  -18  -22  0  1.092966   0.457471     1.158959     3.900860   73.453131    4.069385    4.715606  0.729411   -1.252921
   -4  -18  -21  0  1.083075   0.461648     0.699578     2.481184   74.254025    2.577922    3.152812  0.548089   -1.483368
   -4  -18  -19  0  1.064430   0.469735     2.882802     0.156141    3.100280    2.887028    2.420449  0.682212    0.967211
   -4  -18  -18  0  1.055695   0.473621    -2.232768    -1.985896  221.650927    2.988149    2.916988  0.353233    0.284900
   -4  -18  -16  0  1.039451   0.481023    -0.250473    -2.868812  265.010226    2.879725    2.848779  0.385605    0.113495
   -4  -18  -10  0  1.001189   0.499406     4.799238     0.739244    8.756657    4.855838    4.189206  0.575991    1.636763
   -4  -18   -9  0  0.996428   0.501792    -6.228008     3.458075  150.958959    7.123648    7.726801  0.194208   -4.392128
   -4  -18   -7  0  0.988359   0.505889     2.657976    -2.145076  321.095304    3.415581    3.700632  0.823206   -0.489700
   -4  -18   -6  0  0.985061   0.507583    -2.506650    -4.392909  240.290370    5.057761    4.502813  0.611302    1.283840
   -4  -18   -5  0  0.982263   0.509029     2.638704     0.239096    5.177505    2.649514    2.414026  0.456306    0.729840
   -4  -18   -3  0  0.978178   0.511154    -0.218616    -2.641827  265.269445    2.650857    1.894850  0.491981    2.173165
   -4  -18   -2  0  0.976898   0.511824    -1.755015     0.439793  165.931817    1.809280    1.796505  0.598486    0.030188
   -4  -18   -1  0  0.976129   0.512227    -2.068076    -1.040703  206.712576    2.315168    2.457982  0.367034   -0.550276
   -4  -17  -29  0  1.133818   0.440988     5.188361    -0.134345  358.516741    5.190100    5.179355  0.383836    0.039591
   -4  -17  -28  0  1.121166   0.445964    -4.331305    -0.058752  180.777147    4.331703    3.967954  0.462705    1.111764
   -4  -17  -27  0  1.108821   0.450929    -0.066194    -2.347743  268.384987    2.348676    3.047918  0.520498   -1.899870
   -4  -17  -26  0  1.096794   0.455874    -1.826017    -0.080409  182.521418    1.827786    2.228839  0.742980   -0.763378
   -4  -17  -25  0  1.085095   0.460789    -4.943132     0.243974  177.174392    4.949149    5.692596  0.383321   -2.742847
   -4  -17  -22  0  1.052074   0.475252    -0.825720    -3.985319  258.294483    4.069960    3.943805  0.494220    0.360995
   -4  -17  -21  0  1.041796   0.479941    -0.454565     2.796378   99.232957    2.833083    2.628581  0.558508    0.517827
   -4  -17  -20  0  1.031900   0.484543    -2.017434     2.251312  131.863989    3.022986    2.432261  0.594872    1.404357
   -4  -17  -18  0  1.013301   0.493437     4.074784     3.707171   42.295403    5.508809    5.482583  0.264383    0.140286
   -4  -17  -17  0  1.004620   0.497701     0.982920    -1.890606  297.469774    2.130850    2.334218  0.378914   -0.759026
   -4  -17  -12  0  0.967826   0.516622     0.978171     2.929933   71.538189    3.088904    3.281127  0.403389   -0.673900
   -4  -17  -11  0  0.961860   0.519826    -4.381440    -0.070370  180.920142    4.382005    4.046724  0.484430    0.978797
   -4  -17  -10  0  0.956381   0.522804     7.880321    -0.592037  355.703523    7.902530    7.834086  0.802614    0.120599
   -4  -17   -9  0  0.951396   0.525543     7.575609     1.046407    7.864409    7.647537    8.026034  0.370196   -1.445924
   -4  -17   -8  0  0.946914   0.528031    -1.885008    -3.312314  240.356191    3.811126    3.037845  0.360339    3.034875
   -4  -17   -7  0  0.942942   0.530256     3.674122     0.170439    2.655993    3.678073    3.279428  0.532492    1.058737
   -4  -17   -6  0  0.939485   0.532206    -0.069596    -2.600908  268.467232    2.601839    2.992697  0.575394   -0.960657
   -4  -17   -5  0  0.936550   0.533874    -0.977971    -0.216725  192.495223    1.001697    1.745711  0.500189   -2.103595
   -4  -17   -4  0  0.934142   0.535250     0.126676    -1.876516  273.861944    1.880787    1.816556  0.346239    0.262352
   -4  -17   -3  0  0.932265   0.536328     0.100670    -3.624884  271.590805    3.626282    3.172196  0.278564    2.305305
   -4  -17   -2  0  0.930922   0.537102    -0.418838    -7.803017  266.927518    7.814249    8.420021  0.500860   -1.710438
   -4  -17   -1  0  0.930115   0.537568     0.706779     2.534455   74.417898    2.631159    2.819707  0.326616   -0.816392
   -4  -16  -33  0  1.151940   0.434050     0.065968    -3.956381  270.955247    3.956931    3.790224  0.861442    0.273679
   -4  -16  -32  0  1.137732   0.439471    -2.938013     1.310489  155.960925    3.217033    3.418842  0.593078   -0.481221
   -4  -16  -30  0  1.110122   0.450401     1.354981     0.865702   32.574665    1.607922    2.273399  0.740466   -1.270993
   -4  -16  -29  0  1.096741   0.455896     2.569135     0.200545    4.463414    2.576950    2.512440  0.642969    0.141891
   -4  -16  -28  0  1.083657   0.461401    -1.257809    -2.944047  246.865986    3.201483    2.509111  0.637440    1.536086
   -4  -16  -27  0  1.070880   0.466906     2.157715     1.749766   39.039791    2.778024    2.521928  0.484987    0.746770
   -4  -16  -26  0  1.058422   0.472402     3.674529    -0.113735  358.227129    3.676289    3.394187  0.422985    0.943183
   -4  -16  -25  0  1.046294   0.477877    -0.191599    -2.144943  264.895558    2.153483    2.327900  0.445046   -0.554241
   -4  -16  -24  0  1.034507   0.483322     1.316558    -2.106432  302.006119    2.484025    2.928021  0.399563   -1.571478
   -4  -16  -23  0  1.023075   0.488723    -2.778777    -0.443250  189.063048    2.813907    2.770576  0.342278    0.179034
   -4  -16  -20  0  0.991018   0.504532    -2.850829     3.329101  130.574632    4.382938    4.666902  0.344312   -1.166341
   -4  -16  -19  0  0.981120   0.509622    -2.162947     4.370188  116.332292    4.876155    5.038645  0.499000   -0.460512
   -4  -16  -18  0  0.971636   0.514596    -1.138946     5.466069  101.770117    5.583467    5.573955  0.254993    0.052753
   -4  -16  -17  0  0.962580   0.519438    -1.959546     1.513629  142.316116    2.476064    2.679128  0.495019   -0.580132
   -4  -16  -16  0  0.953961   0.524130     1.276237    -3.139146  292.124470    3.388660    3.223727  0.508775    0.458455
   -4  -16  -15  0  0.945794   0.528656    -0.373133     3.305646   96.440145    3.326638    3.366751  0.306842   -0.184876
   -4  -16  -14  0  0.938090   0.532998     0.320939    -4.614012  273.978944    4.625160    4.481457  0.321698    0.631731
   -4  -16  -13  0  0.930859   0.537138     4.368109    -3.051959  325.058343    5.328680    5.602235  0.433064   -0.893319
   -4  -16  -12  0  0.924113   0.541059    -2.809613     1.180477  157.209969    3.047532    2.889154  0.360805    0.620781
   -4  -16  -11  0  0.917864   0.544743     1.528009    -2.756857  298.997744    3.151994    2.883638  0.948838    0.399977
   -4  -16  -10  0  0.912120   0.548173     4.816024     3.332245   34.679664    5.856445    6.080013  0.226204   -1.397731
   -4  -16   -9  0  0.906892   0.551333    -2.990781    -1.382160  204.803561    3.294713    3.763877  0.339090   -1.956702
   -4  -16   -8  0  0.902189   0.554208    -1.945159     1.263635  146.991021    2.319573    2.451496  0.473710   -0.393844
   -4  -16   -7  0  0.898018   0.556781     0.039285     2.586250   89.129743    2.586548    2.901116  0.364281   -1.221216
   -4  -16   -6  0  0.894388   0.559041     3.947242     2.099932   28.012970    4.471067    3.870966  0.315965    2.685966
   -4  -16   -5  0  0.891305   0.560975     4.224111     2.496102   30.579595    4.906490    4.278708  0.748910    1.185480
   -4  -16   -4  0  0.888775   0.562572     1.343162    -5.751470  283.144913    5.906225    5.959668  0.809454   -0.093371
   -4  -16   -2  0  0.885389   0.564723    -2.285301    -9.085057  255.880469    9.368077    9.325654  0.386749    0.155126
   -4  -16   -1  0  0.884541   0.565265    -0.914081    -2.060855  246.080576    2.254478    2.391662  0.423063   -0.458580
   -4  -15  -34  0  1.132613   0.441457     1.532641     2.413280   57.580932    2.858830    3.085817  0.394746   -0.813203
   -4  -15  -33  0  1.117711   0.447343     4.136001     0.445883    6.153030    4.159966    3.238633  0.533198    2.443671
   -4  -15  -31  0  1.088674   0.459274     2.157177     2.365372   47.635732    3.201312    2.810799  0.463186    1.192324
   -4  -15  -30  0  1.074561   0.465306    -0.980375     1.607766  121.373796    1.883095    2.064358  0.707816   -0.362164
   -4  -15  -28  0  1.047197   0.477465     2.496207     2.564532   45.773510    3.578809    3.009938  0.514561    1.563477
   -4  -15  -27  0  1.033970   0.483573    -0.945168    -2.708842  250.765116    2.869001    3.388788  0.379304   -1.937994
   -4  -15  -26  0  1.021062   0.489686     2.007060    -0.630823  342.551949    2.103860    2.133578  0.554661   -0.075772
   -4  -15  -25  0  1.008485   0.495793    -2.145588    -4.379490  243.898966    4.876831    4.928095  0.257905   -0.281106
   -4  -15  -22  0  0.972866   0.513945    -3.329192    -2.159632  212.971293    3.968316    4.258379  0.259400   -1.581381
   -4  -15  -21  0  0.961742   0.519890    -4.778024    -4.527724  223.459266    6.582537    6.782625  0.370170   -0.764425
   -4  -15  -20  0  0.951013   0.525755     4.414694     0.532392    6.876408    4.446680    4.347830  0.505677    0.276452
   -4  -15  -19  0  0.940695   0.531522     1.799805     0.142763    4.535298    1.805458    2.094603  0.670332   -0.610014
   -4  -15  -18  0  0.930799   0.537173     0.462224    -2.519529  280.395694    2.561577    2.063008  0.689409    1.022734
   -4  -15  -17  0  0.921341   0.542687    -4.422612     4.275859  135.966547    6.151623    6.772934  0.421962   -2.082336
   -4  -15  -16  0  0.912334   0.548045    -0.552956    -3.663987  261.417884    3.705477    3.656047  0.404281    0.172908
   -4  -15  -15  0  0.903791   0.553226    -1.996151     6.503516  107.063034    6.802965    7.258056  0.224430   -2.867688
   -4  -15  -14  0  0.895725   0.558207    -3.975615     2.762860  145.202571    4.841375    4.808556  0.240741    0.192793
   -4  -15  -13  0  0.888149   0.562969     1.754914     1.238961   35.221928    2.148196    2.124417  0.455604    0.073813
   -4  -15  -12  0  0.881077   0.567488    -3.134861    -0.461928  188.382335    3.168711    3.520714  0.532987   -0.933996
   -4  -15  -11  0  0.874519   0.571743     4.226049    -1.414665  341.492092    4.456542    4.724292  0.393360   -0.962619
   -4  -15  -10  0  0.868489   0.575712    -4.766234     1.323873  164.476788    4.946679    4.499541  0.412734    1.532096
   -4  -15   -8  0  0.858053   0.582714     1.357442     2.890143   64.841498    3.193051    2.958451  0.252916    1.311799
   -4  -15   -7  0  0.853667   0.585708     3.327863     1.186435   19.621936    3.533030    3.401216  0.423842    0.439817
   -4  -15   -6  0  0.849848   0.588341     3.282262    -1.243788  339.246187    3.510022    3.497119  0.485316    0.037601
   -4  -15   -5  0  0.846602   0.590596     2.288014    -0.615228  344.949637    2.369285    2.241484  0.309723    0.583551
   -4  -15   -4  0  0.843938   0.592461     6.436664     2.296621   19.636554    6.834114    7.213552  0.223931   -2.396298
   -4  -15   -3  0  0.841859   0.593923     3.898187    -0.227414  356.661243    3.904815    3.509050  1.045376    0.535402
   -4  -15   -2  0  0.840372   0.594975    -3.272334    -2.058417  212.171378    3.865909    3.851172  0.303428    0.068686
   -4  -15   -1  0  0.839478   0.595608    -4.521304    -2.560359  209.522340    5.195924    5.725575  0.389572   -1.922722
   -4  -14  -37  0  1.147494   0.435732    -2.784594     5.079465  118.731824    5.792661    6.070841  0.502056   -0.783588
   -4  -14  -36  0  1.131462   0.441906     0.149717     9.677122   89.113635    9.678280    9.673486  0.291513    0.023256
   -4  -14  -35  0  1.115648   0.448170     3.671951    -0.020966  359.672856    3.672011    3.668655  0.343091    0.013831
   -4  -14  -34  0  1.100061   0.454520     1.549828    -0.157811  354.185910    1.557841    2.010237  0.696306   -0.918826
   -4  -14  -31  0  1.054768   0.474038    -3.519619     0.369573  174.005704    3.538970    3.899244  0.314912   -1.617927
   -4  -14  -30  0  1.040194   0.480680    -1.773941    -3.191929  240.936516    3.651750    3.816598  0.531000   -0.439039
   -4  -14  -29  0  1.025901   0.487376     7.397616    -1.742975  346.742165    7.600177    7.622080  0.280384   -0.110477
   -4  -14  -27  0  0.998207   0.500898     3.658509    -3.399448  317.102086    4.994090    5.147052  0.279219   -0.774736
   -4  -14  -25  0  0.971784   0.514518    -2.583198    -3.194243  231.037383    4.108053    4.390105  0.254892   -1.564903
   -4  -14  -23  0  0.946739   0.528129    -2.894036    -3.445077  229.968066    4.499334    4.989982  0.660148   -1.051101
   -4  -14  -22  0  0.934768   0.534892     2.571130     4.826572   61.955633    5.468684    5.950979  0.285213   -2.391428
   -4  -14  -21  0  0.923185   0.541603    -0.385603    -2.393295  260.847276    2.424160    2.300898  0.477931    0.364738
   -4  -14  -20  0  0.912003   0.548244     8.674431    -2.775208  342.258981    9.107554    9.611481  0.312724   -2.278881
   -4  -14  -19  0  0.901238   0.554793    -3.472152    -2.363527  214.243490    4.200250    4.678913  0.296224   -2.285196
   -4  -14  -18  0  0.890904   0.561228    -7.803687   -12.156184  237.301482   14.445426   15.657091  0.867072   -1.976250
   -4  -14  -17  0  0.881018   0.567525    -5.602536     7.178228  127.971685    9.105788    9.803386  0.184288   -5.353330
   -4  -14  -16  0  0.871594   0.573662    -3.204609     7.182660  114.044470    7.865121    7.685115  0.766960    0.331917
   -4  -14  -15  0  0.862647   0.579611     5.412903     4.222947   37.960035    6.865333    7.284661  0.653467   -0.907497
   -4  -14  -13  0  0.846246   0.590845     7.595915     3.926329   27.334449    8.550671    8.981371  0.327838   -1.857937
   -4  -14  -12  0  0.838820   0.596076     2.756246     2.830739   45.763890    3.950946    4.026608  0.315764   -0.338868
   -4  -14  -11  0  0.831930   0.601012    -3.925258     2.564408  146.843033    4.688693    4.616822  0.214085    0.474769
   -4  -14  -10  0  0.825589   0.605629    -1.839623     1.146227  148.073900    2.167499    2.324307  0.214564   -1.033539
   -4  -14   -9  0  0.819809   0.609898     2.059266     2.055969   44.954096    2.909911    2.660790  0.228219    1.543735
   -4  -14   -7  0  0.809982   0.617298    -2.030288     1.450779  144.451601    2.495362    2.596432  0.217853   -0.656104
   -4  -14   -6  0  0.805955   0.620382    -3.656989    -0.070270  181.100824    3.657665    3.785390  0.239739   -0.753451
   -4  -14   -4  0  0.799721   0.625218    -3.182830    -4.669123  235.718675    5.650762    5.833567  0.173299   -1.491786
   -4  -14   -3  0  0.797527   0.626938    -0.023883    -2.043042  269.330254    2.043181    2.238640  0.481444   -0.574150
   -4  -14   -2  0  0.795957   0.628175    -1.436212     9.580972   98.525304    9.688020    9.739715  0.229520   -0.318526
   -4  -14   -1  0  0.795013   0.628920    -1.035759    -7.573445  262.212428    7.643944    7.968146  0.317224   -1.445321
   -4  -13  -39  0  1.151154   0.434347    -3.391074    -2.881923  220.359736    4.450265    3.537295  0.722853    1.786166
   -4  -13  -37  0  1.117621   0.447379     2.515486     2.475519   44.541201    3.529287    3.711802  0.407890   -0.632806
   -4  -13  -36  0  1.101154   0.454069    -3.318159     0.005066  179.912518    3.318163    3.435799  0.399668   -0.416254
   -4  -13  -35  0  1.084898   0.460873     1.230428    -5.493504  282.624678    5.629613    5.446453  0.268662    0.964142
   -4  -13  -33  0  1.053060   0.474807    -1.598399     1.327444  140.290924    2.077736    2.510062  0.494150   -1.237278
   -4  -13  -32  0  1.037498   0.481929     6.011445     0.832734    7.886696    6.068849    5.859100  0.362257    0.818838
   -4  -13  -31  0  1.022189   0.489146     1.645951     3.561042   65.193128    3.923032    4.519049  0.313769   -2.686359
   -4  -13  -30  0  1.007144   0.496453     3.242714     2.649856   39.254741    4.187712    4.215727  0.272210   -0.145545
   -4  -13  -29  0  0.992375   0.503842    -1.696416     3.911430  113.446740    4.263462    4.685968  0.240919   -2.480143
   -4  -13  -28  0  0.977896   0.511302     2.025091    -3.014819  303.889749    3.631821    3.569445  0.308440    0.285996
   -4  -13  -27  0  0.963718   0.518824     1.051383    -7.724443  277.750966    7.795667    8.182568  0.193142   -2.832944
   -4  -13  -25  0  0.936322   0.534004    -0.564966    -1.876186  253.241665    1.959403    2.294661  0.459949   -1.030824
   -4  -13  -24  0  0.923133   0.541634    -4.880491    -0.099059  181.162767    4.881496    5.113144  0.248917   -1.316103
   -4  -13  -23  0  0.910302   0.549268    -3.928147     6.830933  119.901173    7.879847    8.709565  0.422253   -2.778899
   -4  -13  -22  0  0.897846   0.556889    -4.061488     3.489341  139.333174    5.354548    5.685389  0.218218   -2.144090
   -4  -13  -21  0  0.885779   0.564475     6.586624     0.814501    7.049405    6.636793    6.986322  0.670421   -0.737310
   -4  -13  -19  0  0.862881   0.579454    -9.589146    -0.716293  184.271965    9.615862   10.082147  0.264258   -2.495387
   -4  -13  -18  0  0.852083   0.586797     7.665541    -0.282823  357.887009    7.670756    8.021023  0.240611   -2.058731
   -4  -13  -17  0  0.841741   0.594007     4.342159     8.253529   62.251265    9.326044    9.500261  0.289436   -0.851245
   -4  -13  -16  0  0.831872   0.601054    -1.232247    -3.544679  250.830871    3.752757    3.456245  0.318538    1.316424
   -4  -13  -15  0  0.822493   0.607908     0.160174    -5.500012  271.668123    5.502344    5.632775  0.348934   -0.528632
   -4  -13  -14  0  0.813622   0.614536    -7.540859    -4.251643  209.414920    8.656848    9.453975  0.882203   -1.277832
   -4  -13  -13  0  0.805274   0.620907    -0.048449    -3.666291  269.242902    3.666611    3.617520  0.199658    0.347718
   -4  -13  -12  0  0.797467   0.626985    -3.274613    -3.269917  224.958883    4.627683    4.724545  0.271708   -0.504158
   -4  -13  -11  0  0.790216   0.632738     3.222745    -2.275435  324.775803    3.945084    3.888510  0.324289    0.246718
   -4  -13  -10  0  0.783538   0.638131    -0.682526     2.892472  103.277009    2.971908    3.205525  0.241213   -1.369677
   -4  -13   -9  0  0.777446   0.643132    -1.664340     1.186461  144.515991    2.043946    1.898627  0.428184    0.479963
   -4  -13   -8  0  0.771954   0.647707     1.404704     3.525037   68.273043    3.794612    3.556710  0.239471    1.404947
   -4  -13   -7  0  0.767076   0.651826     1.546838    -5.528218  285.632033    5.740549    5.773208  0.245712   -0.187973
   -4  -13   -6  0  0.762823   0.655460     5.149915     3.618698   35.094619    6.294172    6.312124  0.136694   -0.185725
   -4  -13   -5  0  0.759206   0.658583     0.864638    -5.631148  278.729341    5.697142    5.859915  0.170542   -1.349796
   -4  -13   -4  0  0.756233   0.661172     5.326599     1.634318   17.057169    5.571683    5.864193  0.134915   -3.066163
   -4  -13   -3  0  0.753913   0.663206    -6.172173     8.869028  124.834997   10.805340   10.957068  0.158433   -1.354359
   -4  -13   -1  0  0.751253   0.665555    10.734442     3.425160   17.696913   11.267652   11.863400  0.120246   -7.006620
   -4  -12  -41  0  1.158699   0.431518     2.351083     1.497470   32.494194    2.787473    3.543142  0.684130   -1.562098
   -4  -12  -40  0  1.141071   0.438185    -4.568318    -2.876165  212.194088    5.398319    5.580165  0.535920   -0.479863
   -4  -12  -39  0  1.123611   0.444994     1.276847    -2.862393  294.040549    3.134267    3.450943  0.491807   -0.910615
   -4  -12  -38  0  1.106329   0.451945     1.631369     3.449984   64.692282    3.816249    4.153229  0.374079   -1.273959
   -4  -12  -37  0  1.089231   0.459039    -2.727486    -2.420596  221.588498    3.646706    3.983573  0.399530   -1.192406
   -4  -12  -34  0  1.039142   0.481166     1.715416     7.049547   76.323619    7.255257    6.930892  0.581060    0.789458
   -4  -12  -33  0  1.022879   0.488816    -1.886919    -1.372583  216.032903    2.333334    2.781330  0.632312   -1.001977
   -4  -12  -30  0  0.975544   0.512535     1.450926     3.519907   67.598264    3.807221    4.303383  0.290948   -2.411703
   -4  -12  -28  0  0.945318   0.528922    -2.152018    -1.351205  212.123819    2.541051    2.584138  0.528845   -0.115222
   -4  -12  -26  0  0.916282   0.545684    -1.106811    -3.624778  253.020163    3.789993    4.132668  0.285966   -1.694659
   -4  -12  -25  0  0.902245   0.554173    -3.183240     0.543115  170.317591    3.229240    3.351464  0.405519   -0.426247
   -4  -12  -24  0  0.888550   0.562715    -1.309819     1.953074  123.847561    2.351622    2.844864  0.400887   -1.740017
   -4  -12  -23  0  0.875213   0.571290    -5.353655     0.449520  175.200416    5.372494    5.359964  0.212829    0.083258
   -4  -12  -22  0  0.862249   0.579879     3.338266    -1.780366  331.928092    3.783348    4.056254  0.295588   -1.305694
   -4  -12  -21  0  0.849678   0.588458     0.688352     8.104467   85.145240    8.133647    8.517411  0.181334   -2.992956
   -4  -12  -20  0  0.837515   0.597004    -5.184716    -4.754671  222.522544    7.034784    7.209688  0.235716   -1.049362
   -4  -12  -19  0  0.825779   0.605489    11.902868    -0.340617  358.360850   11.907740   12.231603  0.198997   -2.301594
   -4  -12  -18  0  0.814489   0.613882     4.917810    -1.904370  338.831634    5.273659    5.237134  0.328123    0.157422
   -4  -12  -17  0  0.803663   0.622151    -2.705643    -6.539889  247.524443    7.077475    6.664455  0.236176    2.473147
   -4  -12  -16  0  0.793321   0.630262     2.132839   -12.012469  280.068064   12.200345   12.600451  0.314705   -1.797983
   -4  -12  -14  0  0.774162   0.645859     3.991782     2.734380   34.411236    4.838507    5.065434  0.296874   -1.081003
   -4  -12  -13  0  0.765385   0.653266     2.373522    -0.448611  349.296993    2.415545    2.513390  0.562040   -0.246200
   -4  -12  -12  0  0.757166   0.660357    -4.789360    -1.498689  197.375976    5.018370    5.173972  0.157276   -1.399164
   -4  -12  -11  0  0.749526   0.667088     2.345747    -2.793783  310.017866    3.647980    3.660182  0.163932   -0.105272
   -4  -12  -10  0  0.742481   0.673418    -1.591699     8.051156  101.183066    8.206986    8.435702  0.151578   -2.133910
   -4  -12   -9  0  0.736050   0.679302    -5.845736    -1.859583  197.646352    6.134384    6.096359  0.217052    0.247759
   -4  -12   -8  0  0.730247   0.684700    -6.425907     9.855256  123.105492   11.765132   11.965167  0.289324   -0.977767
   -4  -12   -6  0  0.720587   0.693878     0.093834     1.233987   85.651499    1.237550    1.761374  0.442279   -1.674959
   -4  -12   -5  0  0.716757   0.697587     1.019152    -1.245915  309.282983    1.609650    1.605058  0.500178    0.012984
   -4  -12   -4  0  0.713608   0.700665    -1.659614     8.310812  101.293040    8.474899    8.574702  0.214006   -0.659530
   -4  -12   -3  0  0.711149   0.703088    -7.320768    -4.548558  211.853615    8.618760    8.359148  0.228139    1.609317
   -4  -12   -2  0  0.709387   0.704834     8.162631    -2.465992  343.190043    8.526996    8.629998  0.141390   -1.030250
   -4  -12   -1  0  0.708328   0.705888   -13.685906     9.913849  144.081037   16.899362   17.667808  0.294420   -3.691142
   -4  -11  -41  0  1.133553   0.441091    -3.589127     1.150372  162.228518    3.768978    3.963839  0.379538   -0.726084
   -4  -11  -40  0  1.115528   0.448218    -2.791200     3.018745  132.757172    4.111401    3.934710  0.420176    0.594699
   -4  -11  -39  0  1.097662   0.455514     0.234743     5.383541   87.503267    5.388657    5.795642  0.303217   -1.898191
   -4  -11  -38  0  1.079964   0.462978    -6.819032     1.698704  166.011643    7.027431    7.091057  0.242440   -0.371145
   -4  -11  -37  0  1.062443   0.470614     1.208447    -4.685498  284.462115    4.838826    5.059615  0.273706   -1.140798
   -4  -11  -36  0  1.045106   0.478420    -1.292764     4.114899  107.440982    4.313193    4.228737  0.377889    0.316068
   -4  -11  -34  0  1.011027   0.494547     1.572954    -2.650095  300.691095    3.081751    2.621454  0.673646    0.966322
   -4  -11  -33  0  0.994305   0.502864    -1.112407    -1.727183  237.216101    2.054413    2.395321  0.600304   -0.803122
   -4  -11  -32  0  0.977808   0.511348     4.538056    -1.981905  336.407666    4.951960    5.113378  0.235123   -0.970897
   -4  -11  -31  0  0.961549   0.519994     0.104073    -2.066137  272.883591    2.068756    2.139912  0.578859   -0.173841
   -4  -11  -30  0  0.945540   0.528798     3.616624    -4.708389  307.528713    5.937078    6.213289  0.189776   -2.058320
   -4  -11  -29  0  0.929793   0.537754     0.754833     1.680971   65.817734    1.842671    2.050234  0.580992   -0.505235
   -4  -11  -28  0  0.914323   0.546853    -2.142373    -1.076409  206.676689    2.397586    2.724213  0.492258   -0.938369
   -4  -11  -27  0  0.899143   0.556085     2.741389     9.097934   73.231398    9.501980    9.558490  0.253320   -0.315484
   -4  -11  -26  0  0.884269   0.565439     2.613037    -5.657848  294.789518    6.232111    6.463055  0.191004   -1.709940
   -4  -11  -25  0  0.869716   0.574900     1.140660    -4.410543  284.500200    4.555655    4.986791  0.299170   -2.038033
   -4  -11  -23  0  0.841639   0.594079     1.939519    -4.706202  292.397524    5.090193    5.245943  0.227661   -0.967510
   -4  -11  -22  0  0.828151   0.603755     3.950972     5.095422   52.210126    6.447752    6.696215  0.225894   -1.555505
   -4  -11  -21  0  0.815053   0.613457    -4.155989    -0.822192  191.190495    4.236537    4.264544  0.176701   -0.224147
   -4  -11  -20  0  0.802366   0.623157     3.900707     5.494755   54.629196    6.738534    6.749090  0.255053   -0.058528
   -4  -11  -19  0  0.790108   0.632825     1.528359     5.663083   74.896778    5.865696    6.400797  0.242284   -3.123389
   -4  -11  -18  0  0.778301   0.642425     0.234265     2.507637   84.662895    2.518556    2.116344  0.403593    1.409374
   -4  -11  -17  0  0.766964   0.651921    -1.738504    -2.246461  232.264226    2.840595    3.099846  0.274649   -1.334928
   -4  -11  -16  0  0.756120   0.661271    -5.002665     6.397075  128.026255    8.120912    8.336641  0.150872   -2.022160
   -4  -11  -15  0  0.745789   0.670431     0.600346     5.239255   83.463212    5.273538    5.371759  0.293762   -0.472849
   -4  -11  -14  0  0.735994   0.679353    -9.385539    -5.462887  210.201701   10.859626   10.959102  0.189521   -0.742296
   -4  -11  -13  0  0.726755   0.687990    -1.271032     1.634880  127.863148    2.070834    2.165981  0.294021   -0.457648
   -4  -11  -12  0  0.718095   0.696287    -7.332919    -7.217790  224.546669   10.289227   10.537731  0.179290   -1.960162
   -4  -11  -11  0  0.710034   0.704191     1.298358   -14.321095  275.180305   14.379830   14.826524  0.239504   -2.637625
   -4  -11  -10  0  0.702594   0.711649     1.966288    -2.224532  311.473807    2.968978    3.038238  0.200718   -0.487993
   -4  -11   -9  0  0.695793   0.718604    -1.954112    -5.838746  251.495635    6.157070    6.264267  0.158775   -0.954807
   -4  -11   -8  0  0.689652   0.725003    -6.486112     4.920664  142.814366    8.141412    8.243780  0.209124   -0.692272
   -4  -11   -7  0  0.684187   0.730794     1.635552    17.954845   84.795149   18.029185   18.705800  0.176368   -5.425477
   -4  -11   -6  0  0.679416   0.735927     2.095850    -1.814806  319.110558    2.772383    3.027608  0.218468   -1.652151
   -4  -11   -5  0  0.675352   0.740355    -1.144161     4.671106  103.763295    4.809193    5.029314  0.192208   -1.619594
   -4  -11   -4  0  0.672008   0.744038     4.862204    -3.825952  321.801637    6.186997    6.406391  0.234486   -1.323189
   -4  -11   -3  0  0.669397   0.746941     1.781396    -6.792633  284.695119    7.022339    7.208528  0.124143   -2.121045
   -4  -11   -2  0  0.667525   0.749036     5.956647     3.817152   32.652650    7.074765    7.293890  0.143861   -2.154086
   -4  -11   -1  0  0.666399   0.750301    -4.602082    -2.060113  204.115579    5.042145    5.168430  0.203459   -0.877789
   -4  -10  -42  0  1.128653   0.443006    -2.582448    -1.848453  215.594160    3.175818    2.829712  0.608452    0.804447
   -4  -10  -41  0  1.110097   0.450411     1.995094    -3.534496  299.443137    4.058702    4.383844  0.340117   -1.351950
   -4  -10  -40  0  1.091684   0.458008     1.664799     3.251916   62.890092    3.653289    3.864173  0.355983   -0.837781
   -4  -10  -39  0  1.073421   0.465800    -1.443775     2.593007  119.108878    2.967856    3.219897  0.445783   -0.799580
   -4  -10  -38  0  1.055317   0.473791     0.644170     4.174757   81.228373    4.224162    4.452318  0.335391   -0.962043
   -4  -10  -35  0  1.002039   0.498982     1.559609     1.947918   51.317347    2.495349    2.991500  0.532354   -1.318039
   -4  -10  -34  0  0.984656   0.507792     4.551018     1.375351   16.815199    4.754298    5.522371  0.277722   -3.911175
   -4  -10  -33  0  0.967478   0.516808     2.847043    -0.146260  357.059155    2.850798    2.702943  0.497665    0.420159
   -4  -10  -32  0  0.950516   0.526030     4.699165    -1.124655  346.540526    4.831874    5.007819  0.259010   -0.960674
   -4  -10  -31  0  0.933782   0.535457    -2.037729     2.344333  130.997656    3.106161    3.225209  0.366041   -0.459945
   -4  -10  -30  0  0.917288   0.545085    -1.850613    -2.934453  237.762421    3.469262    2.907694  0.425694    1.865606
   -4  -10  -28  0  0.885075   0.564924     2.350003    -3.744364  302.112821    4.420721    4.597988  0.270058   -0.928293
   -4  -10  -27  0  0.869385   0.575119    -2.870624     1.037042  160.137226    3.052203    3.092003  0.396280   -0.142036
   -4  -10  -26  0  0.853992   0.585485    -6.174310    -5.617693  222.297474    8.347489    8.820286  0.242523   -2.757001
   -4  -10  -25  0  0.838914   0.596008     0.782798    -0.395330  333.205227    0.876960    1.883894  0.621775   -2.290248
   -4  -10  -24  0  0.824168   0.606673    -6.820349     2.368546  160.849090    7.219915    7.508801  0.191323   -2.135378
   -4  -10  -23  0  0.809770   0.617459    -3.953357     3.306368  140.092767    5.153746    5.041172  0.212660    0.748630
   -4  -10  -22  0  0.795742   0.628344    -5.987481    -3.472637  210.113003    6.921643    7.160270  0.193282   -1.745993
   -4  -10  -21  0  0.782102   0.639303     7.743384    -1.696929  347.639280    7.927141    8.064922  0.156024   -1.248853
   -4  -10  -20  0  0.768871   0.650304     3.630179     5.690006   57.462445    6.749397    6.947470  0.236530   -1.184278
   -4  -10  -19  0  0.756071   0.661314     5.219860    -0.638089  353.030599    5.258716    5.177510  0.133206    0.862149
   -4  -10  -18  0  0.743723   0.672293    -0.959559     6.029024   99.043154    6.104907    6.267317  0.190307   -1.206904
   -4  -10  -17  0  0.731851   0.683199    -3.875957    -7.254112  241.883890    8.224669    8.169374  0.274553    0.284823
   -4  -10  -16  0  0.720478   0.693983     4.114822    -4.787314  310.679924    6.312696    6.657463  0.165753   -2.941571
   -4  -10  -15  0  0.709629   0.704593    -9.425254     0.227271  178.618694    9.427994    9.711187  0.162752   -2.460773
   -4  -10  -14  0  0.699327   0.714973     6.511253    -0.062153  359.453102    6.511549    6.367876  0.148323    1.369879
   -4  -10  -13  0  0.689598   0.725061     5.725967    -0.173621  358.263227    5.728599    5.994033  0.133186   -2.818474
   -4  -10  -12  0  0.680465   0.734792     6.261708    -0.833221  352.420398    6.316902    6.501251  0.183317   -1.422175
   -4  -10  -11  0  0.671953   0.744100    -3.222475    -0.029958  180.532642    3.222615    2.845144  0.253318    2.107327
   -4  -10  -10  0  0.664086   0.752915    -9.839847     3.370470  161.091987   10.401090   10.657400  0.084168   -4.306621
   -4  -10   -9  0  0.656887   0.761166    -2.807739    -0.243697  184.960542    2.818295    2.801437  0.292741    0.081437
   -4  -10   -8  0  0.650378   0.768784     7.692302     4.975907   32.897552    9.161396    8.906468  0.336447    1.071557
   -4  -10   -6  0  0.639513   0.781845    -0.742120    -2.603481  254.089847    2.707185    2.485040  0.264333    1.188503
   -4  -10   -5  0  0.635194   0.787161    15.075471    -2.996736  348.757170   15.370434   15.564172  0.126811   -2.160600
   -4  -10   -4  0  0.631638   0.791592    -4.251830     0.575540  172.291131    4.290607    4.608796  0.193791   -2.322024
   -4  -10   -3  0  0.628859   0.795091    -4.089798    -0.762687  190.563476    4.160306    4.204192  0.218382   -0.284201
   -4  -10   -2  0  0.626866   0.797619    -5.657660   -11.618828  244.036744   12.923091   13.195437  0.349208   -1.102937
   -4  -10   -1  0  0.625667   0.799147    -3.278114     7.023069  115.021460    7.750454    7.923761  0.150631   -1.627116
   -4   -9  -44  0  1.145569   0.436464    -1.075638    -2.970624  250.095098    3.159367    3.171317  0.679080   -0.024887
   -4   -9  -43  0  1.126403   0.443891     3.871290     2.581318   33.694766    4.652966    4.317051  0.429653    1.105670
   -4   -9  -42  0  1.107358   0.451525    -3.194644    -1.920969  211.018880    3.727717    3.362255  0.623724    0.828638
   -4   -9  -38  0  1.032511   0.484257     0.669371     5.556172   83.130490    5.596347    5.706494  0.246844   -0.631051
   -4   -9  -37  0  1.014170   0.493014    -4.308313     3.389609  141.805744    5.481880    5.723976  0.241909   -1.415305
   -4   -9  -35  0  0.977991   0.511252    -2.576739    -4.011258  237.284248    4.767575    5.154162  0.285408   -1.915561
   -4   -9  -34  0  0.960173   0.520740     0.718210     2.730475   75.263035    2.823353    3.476570  0.355828   -2.596167
   -4   -9  -32  0  0.925129   0.540465     3.144386     1.060688   18.640667    3.318467    2.869107  0.418944    1.516886
   -4   -9  -31  0  0.907927   0.550705    -5.714727     1.120688  168.904801    5.823577    5.785261  0.238066    0.227608
   -4   -9  -30  0  0.890955   0.561195     2.733811    -4.168477  303.258052    4.984969    5.243894  0.237949   -1.538882
   -4   -9  -29  0  0.874226   0.571935     0.014467     3.656497   89.773309    3.656526    3.634536  0.351196    0.088552
   -4   -9  -28  0  0.857754   0.582918    -0.132963    -6.008055  268.732202    6.009527    6.424013  0.197115   -2.973764
   -4   -9  -27  0  0.841554   0.594139    -6.828094    -5.636369  219.538564    8.853899    9.143363  0.267068   -1.532810
   -4   -9  -26  0  0.825643   0.605588     0.623221     5.761825   83.826669    5.795432    5.958933  0.203487   -1.136314
   -4   -9  -25  0  0.810038   0.617255     0.375720     1.284295   73.693181    1.338125    1.799162  0.445430   -1.463765
   -4   -9  -24  0  0.794755   0.629124    -0.414097     3.236602   97.290925    3.262984    3.406011  0.233928   -0.864670
   -4   -9  -23  0  0.779815   0.641177     8.317331     3.824298   24.692912    9.154412    9.302833  0.119143   -1.761735
   -4   -9  -22  0  0.765238   0.653391   -12.747957     0.828604  176.281067   12.774857   12.744345  0.145647    0.296270
   -4   -9  -21  0  0.751044   0.665740     2.853345    -2.328310  320.785791    3.682745    3.856543  0.306536   -0.801822
   -4   -9  -20  0  0.737256   0.678190     1.669595    -6.739419  283.914080    6.943149    7.083475  0.138362   -1.434291
   -4   -9  -19  0  0.723897   0.690706    14.790304    -6.042301  337.778453   15.976936   15.904488  0.178924    0.572632
   -4   -9  -18  0  0.710991   0.703244     4.344022     2.212267   26.988239    4.874900    5.179124  0.218246   -1.971337
   -4   -9  -17  0  0.698563   0.715755    -1.193978     2.204642  118.438859    2.507196    2.837298  0.232733   -2.005887
   -4   -9  -16  0  0.686639   0.728185     9.375029    -0.617677  356.230496    9.395355    9.619430  0.114893   -2.758129
   -4   -9  -15  0  0.675246   0.740471    -0.625706    -3.167951  258.827247    3.229151    3.320800  0.192624   -0.672870
   -4   -9  -14  0  0.664411   0.752546    -6.296424     1.790141  164.128978    6.545958    6.745432  0.112745   -2.502096
   -4   -9  -13  0  0.654163   0.764336     3.405134    -1.565441  335.310354    3.747739    4.054390  0.191041   -2.270036
   -4   -9  -12  0  0.644528   0.775762    -4.691849     4.093376  138.897123    6.226490    6.355049  0.109533   -1.659868
   -4   -9  -11  0  0.635535   0.786739    -8.242299     3.377852  157.715240    8.907602    9.134739  0.160422   -2.002345
   -4   -9  -10  0  0.627211   0.797180    -1.388535    -1.589279  228.856652    2.110412    2.372781  0.269930   -1.374599
   -4   -9   -9  0  0.619584   0.806993     2.740742    10.760173   75.709959   11.103738   11.373333  0.173679   -2.195234
   -4   -9   -8  0  0.612679   0.816088    -0.297947    -8.461815  267.983404    8.467058    8.626584  0.080859   -2.790088
   -4   -9   -7  0  0.606521   0.824374   -11.670491     4.349971  159.557941   12.454823   12.708313  0.178247   -2.011185
   -4   -9   -6  0  0.601133   0.831763     4.847437     0.902726   10.549208    4.930777    4.905914  0.123417    0.284899
   -4   -9   -5  0  0.596536   0.838172    -8.534302     0.090998  179.389098    8.534787    8.650223  0.212435   -0.768473
   -4   -9   -4  0  0.592749   0.843528    15.838786     5.436728   18.944994   16.745900   17.091557  0.281433   -1.736944
   -4   -9   -3  0  0.589786   0.847765    -4.416198    -1.455571  198.242124    4.649891    4.820214  0.202358   -1.190334
   -4   -9   -2  0  0.587660   0.850832   -10.464647     7.308166  145.070816   12.763938   12.969366  0.374856   -0.775015
   -4   -9   -1  0  0.586381   0.852687   -13.367201   -10.419844  217.936711   16.948605   17.345598  0.190793   -2.942634
   -4   -8  -45  0  1.146416   0.436142    -4.731211    -1.460544  197.155665    4.951520    4.802261  0.353977    0.596321
   -4   -8  -44  0  1.126821   0.443726     4.694251    -2.491865  332.039145    5.314639    5.434087  0.295536   -0.571590
   -4   -8  -43  0  1.107330   0.451536    -0.804487    -2.574497  252.646843    2.697264    2.803000  0.561303   -0.266403
   -4   -8  -42  0  1.087951   0.459580    -0.099308    -1.639031  266.532708    1.642037    2.250168  0.763580   -1.126310
   -4   -8  -41  0  1.068688   0.467863    -1.144160    -3.438359  251.594451    3.623729    3.483661  0.466463    0.424654
   -4   -8  -40  0  1.049549   0.476395    -2.536086    -3.376682  233.091304    4.222998    4.498656  0.387983   -1.004786
   -4   -8  -39  0  1.030540   0.485182    -0.110744    -2.329101  267.277756    2.331732    2.520823  0.648812   -0.412161
   -4   -8  -38  0  1.011669   0.494233     4.807447    -5.206778  312.716461    7.086754    7.265347  0.239737   -1.053521
   -4   -8  -37  0  0.992943   0.503554    -0.709548     8.613924   94.708947    8.643098    8.871360  0.176312   -1.830909
   -4   -8  -36  0  0.974371   0.513152    -3.139326    10.533391  106.595934   10.991255   11.526093  0.360219   -2.099762
   -4   -8  -35  0  0.955962   0.523034     6.111987    -0.194193  358.180184    6.115071    6.429401  0.226259   -1.964697
   -4   -8  -34  0  0.937725   0.533206    -9.326702    -1.420050  188.657163    9.434189    9.483571  0.151269   -0.461671
   -4   -8  -32  0  0.901809   0.554441    -2.801124     1.386533  153.664969    3.125503    3.018522  0.412086    0.367140
   -4   -8  -31  0  0.884154   0.565512    -4.063034    -5.393166  233.006831    6.752368    6.730900  0.178476    0.170111
   -4   -8  -30  0  0.866716   0.576890    10.090762     0.944505    5.347358   10.134869    9.519348  0.374573    2.323919
   -4   -8  -29  0  0.849510   0.588575     1.564976     7.585709   78.343089    7.745458    7.880541  0.198423   -0.962772
   -4   -8  -28  0  0.832549   0.600565     2.114729    -1.528348  324.143771    2.609200    3.331690  0.349906   -2.920083
   -4   -8  -27  0  0.815849   0.612858     6.482853     4.474541   34.613890    7.877112    7.787966  0.267588    0.471141
   -4   -8  -26  0  0.799427   0.625448    -3.817888     2.436054  147.459546    4.528866    4.772077  0.173273   -1.985033
   -4   -8  -25  0  0.783299   0.638326    -3.508696     4.234869  129.642605    5.499552    5.647878  0.213869   -0.980814
   -4   -8  -24  0  0.767484   0.651479     6.119161    -1.027819  350.465181    6.204881    6.251482  0.222148   -0.296668
   -4   -8  -23  0  0.752003   0.664891     1.006199     3.900527   75.535058    4.028219    3.923769  0.197780    0.746862
   -4   -8  -22  0  0.736875   0.678541     2.773046     7.705633   70.207588    8.189418    8.361385  0.154580   -1.573286
   -4   -8  -21  0  0.722124   0.692402     0.900516    -5.041008  280.128372    5.120809    5.139003  0.157586   -0.163271
   -4   -8  -20  0  0.707773   0.706441    -9.381577    -2.649434  195.770112    9.748512    9.855020  0.145737   -1.033540
   -4   -8  -19  0  0.693846   0.720621     5.440798   -12.528967  293.473259   13.659330   13.820688  0.192055   -1.188174
   -4   -8  -18  0  0.680370   0.734894     9.527039   -15.777362  301.125355   18.430671   18.504926  0.241162   -0.435444
   -4   -8  -17  0  0.667372   0.749207   -11.943960     3.143769  165.253649   12.350768   12.443127  0.163627   -0.798251
   -4   -8  -16  0  0.654881   0.763497     3.943902     6.231282   57.669467    7.374499    7.566994  0.186947   -1.456184
   -4   -8  -15  0  0.642926   0.777695    -2.247898     0.023718  179.395486    2.248023    2.541738  0.293718   -1.414197
   -4   -8  -14  0  0.631537   0.791720    -9.392888    -7.151136  217.283294   11.805300   11.830439  0.148597   -0.239252
   -4   -8  -13  0  0.620745   0.805483    -2.665716     2.209219  140.349672    3.462180    3.568107  0.232214   -0.645109
   -4   -8  -12  0  0.610583   0.818889   -12.676425     1.673704  172.478580   12.786439   12.877641  0.087595   -1.472443
   -4   -8  -11  0  0.601083   0.831832    -4.106744   -11.382882  250.161448   12.101048   12.277403  0.160164   -1.557185
   -4   -8  -10  0  0.592275   0.844202     2.866794     4.121271   55.177167    5.020297    5.060795  0.139626   -0.410190
   -4   -8   -9  0  0.584192   0.855883    -6.124468    -2.180017  199.593289    6.500891    6.233692  0.131196    2.880234
   -4   -8   -8  0  0.576863   0.866756     1.047342     3.027507   70.917343    3.203549    3.097534  0.191369    0.783450
   -4   -8   -7  0  0.570319   0.876702    12.582409     5.190964   22.418949   13.611139   13.687764  0.220212   -0.492087
   -4   -8   -6  0  0.564586   0.885605     0.571765     6.876926   85.247214    6.900654    7.003962  0.102525   -1.425013
   -4   -8   -5  0  0.559689   0.893354    11.976282     1.208187    5.760602   12.037070   12.017549  0.091166    0.302818
   -4   -8   -4  0  0.555650   0.899847     8.280124    -6.909022  320.158025   10.784018   10.937469  0.134973   -1.607822
   -4   -8   -3  0  0.552488   0.904996    11.910868     6.983564   30.383890   13.807206   13.958877  0.170843   -1.255512
   -4   -8   -2  0  0.550219   0.908729     6.135237    12.452501   63.770942   13.881855   14.327599  0.204516   -3.082282
   -4   -8   -1  0  0.548853   0.910991    -6.622961     0.482630  175.832097    6.640522    6.823699  0.125887   -2.057812
   -4   -7  -46  0  1.149880   0.434828    -1.406568     2.229797  122.243939    2.636366    2.257233  0.787766    0.680627
   -4   -7  -45  0  1.129902   0.442516    -1.411779     1.396772  135.306146    1.985973    2.201887  0.716127   -0.426389
   -4   -7  -43  0  1.090224   0.458621    -4.230282     1.081034  165.665053    4.366225    3.871172  0.560805    1.248405
   -4   -7  -42  0  1.070535   0.467056     4.127378    -4.694053  311.324459    6.250550    6.312061  0.269387   -0.322913
   -4   -7  -41  0  1.050954   0.475758    -2.703730    -0.288976  186.100642    2.719129    3.080136  0.475351   -1.074032
   -4   -7  -39  0  1.012137   0.494004   -10.736185     2.096845  168.948881   10.939032   11.006761  0.238939   -0.400869
   -4   -7  -38  0  0.992916   0.503567    -1.818317     0.847345  155.014238    2.006058    2.484239  0.578570   -1.168831
   -4   -7  -37  0  0.973830   0.513437     2.674754     0.523990   11.083991    2.725596    3.007954  0.562950   -0.709324
   -4   -7  -36  0  0.954886   0.523623    -5.595277    -0.526926  185.379867    5.620033    5.810321  0.335584   -0.801907
   -4   -7  -35  0  0.936093   0.534135     7.111468    -3.798351  331.892595    8.062285    8.218924  0.217792   -1.017120
   -4   -7  -34  0  0.917462   0.544982     1.726090    -6.876504  284.090845    7.089830    7.234435  0.177396   -1.152802
   -4   -7  -33  0  0.899000   0.556173    -6.089684    -1.879189  197.149474    6.373037    6.583147  0.223385   -1.330171
   -4   -7  -32  0  0.880721   0.567717     3.973714    10.080881   68.486474   10.835800   11.036918  0.137914   -2.062320
   -4   -7  -31  0  0.862634   0.579620    -0.591251     3.682108   99.122344    3.729276    3.510637  0.375989    0.822369
   -4   -7  -30  0  0.844752   0.591890     1.863539     2.232984   50.153279    2.908435    3.477486  0.346487   -2.322622
   -4   -7  -29  0  0.827089   0.604530     3.887983    -0.278908  355.896860    3.897974    4.109486  0.443194   -0.674926
   -4   -7  -28  0  0.809658   0.617545    -3.106607     0.067534  178.754645    3.107341    3.024582  0.384495    0.304397
   -4   -7  -27  0  0.792476   0.630934     3.274191    -0.661032  348.585893    3.340253    3.362018  0.255336   -0.120552
   -4   -7  -26  0  0.775559   0.644696    -5.256630     3.846364  143.806444    6.513576    6.444861  0.160470    0.605586
   -4   -7  -25  0  0.758924   0.658828     4.977211     0.505914    5.803955    5.002857    5.068733  0.234967   -0.396494
   -4   -7  -24  0  0.742590   0.673319    -6.467121     3.215926  153.560075    7.222592    7.200793  0.149238    0.206566
   -4   -7  -23  0  0.726579   0.688157     4.457596     3.635571   39.200345    5.752177    5.528062  0.142956    2.217093
   -4   -7  -22  0  0.710910   0.703323     3.194039    -6.101848  297.630003    6.887266    7.028754  0.120060   -1.666628
   -4   -7  -21  0  0.695609   0.718795    10.998883    -0.060622  359.684207   10.999050   11.204221  0.120489   -2.408157
   -4   -7  -20  0  0.680699   0.734539     3.665698   -10.894941  288.595964   11.495089   11.716297  0.117991   -2.651332
   -4   -7  -19  0  0.666206   0.750518   -20.195625    -2.162566  186.111994   20.311080   20.188579  0.198329    0.873507
   -4   -7  -18  0  0.652160   0.766683     9.156013    -2.602268  344.134103    9.518633    9.637785  0.183649   -0.917546
   -4   -7  -17  0  0.638588   0.782978    -2.926548    -1.926697  213.358956    3.503833    3.554919  0.196394   -0.367863
   -4   -7  -16  0  0.625522   0.799333    -6.454549     7.009760  132.638702    9.528795    9.535893  0.093597   -0.107237
   -4   -7  -15  0  0.612994   0.815669     4.477562    -3.117077  325.156106    5.455706    5.415964  0.127451    0.440985
   -4   -7  -14  0  0.601038   0.831894    -1.834427    -7.932153  256.978434    8.141509    8.296148  0.101886   -2.146456
   -4   -7  -13  0  0.589689   0.847904    -4.999462    -3.687905  216.414725    6.212508    6.273855  0.138270   -0.627450
   -4   -7  -12  0  0.578982   0.863584     1.250995     9.206145   82.261651    9.290753    9.172224  0.123458    1.357756
   -4   -7  -11  0  0.568954   0.878806    -5.014310     3.386817  145.963719    6.050936    5.854002  0.110751    2.514725
   -4   -7  -10  0  0.559641   0.893430     8.987311     5.920152   33.373831   10.761968   10.667704  0.123672    1.077925
   -4   -7   -9  0  0.551079   0.907310     4.308513     6.267575   55.494238    7.605642    7.525269  0.106835    1.063917
   -4   -7   -8  0  0.543304   0.920294    -0.669645    -1.484572  245.721328    1.628612    1.663274  0.370305   -0.132376
   -4   -7   -7  0  0.536351   0.932226     0.940227     5.466895   80.241423    5.547159    5.337191  0.126897    2.340005
   -4   -7   -4  0  0.520726   0.960198    -6.712272    -5.155894  217.528932    8.463914    8.464108  0.159014   -0.001727
   -4   -7   -3  0  0.517351   0.966462     2.738846    -3.324295  309.484697    4.307228    4.614407  0.222152   -1.955490
   -4   -7   -2  0  0.514926   0.971013     3.646144     3.822577   46.353246    5.282657    5.352532  0.151491   -0.652311
   -4   -7   -1  0  0.513466   0.973774    20.109173    -3.766993  349.389914   20.458961   20.503738  0.141106   -0.448774
   -4   -6  -47  0  1.155938   0.432549    -2.185765    -0.916355  202.745267    2.370079    3.091617  0.543633   -1.877017
   -4   -6  -46  0  1.135626   0.440286     1.932766     4.248788   65.539292    4.667739    4.723955  0.330144   -0.240811
   -4   -6  -45  0  1.115392   0.448273    -1.003300    -0.459726  204.617925    1.103612    2.517347  0.606732   -3.295231
   -4   -6  -44  0  1.095241   0.456520     4.806117     2.000298   22.596996    5.205762    5.295260  0.283912   -0.445807
   -4   -6  -43  0  1.075179   0.465039     3.898020     1.673760   23.238067    4.242173    3.874461  0.418598    1.242297
   -4   -6  -42  0  1.055209   0.473840     1.875460     0.866959   24.809424    2.066148    2.377306  0.706769   -0.622613
   -4   -6  -41  0  1.035338   0.482934     2.842229    -2.881974  314.602185    4.047721    4.192530  0.412027   -0.497034
   -4   -6  -40  0  1.015570   0.492334    -0.987586    -3.990440  256.099299    4.110832    3.964743  0.358622    0.576097
   -4   -6  -39  0  0.995913   0.502052    -2.066522    -3.012077  235.546811    3.652823    3.744793  0.373175   -0.348536
   -4   -6  -38  0  0.976372   0.512100     0.485203     3.043180   80.941048    3.081617    3.049093  0.498914    0.092192
   -4   -6  -37  0  0.956956   0.522490     5.512010    -2.615823  334.612481    6.101212    6.013526  0.448031    0.276783
   -4   -6  -36  0  0.937671   0.533236    -5.577265    -6.504517  229.388733    8.568233    8.419785  0.160337    1.309357
   -4   -6  -35  0  0.918527   0.544350    -0.237968     3.396973   94.007194    3.405298    3.483319  0.359615   -0.306821
   -4   -6  -34  0  0.899531   0.555845    -3.482276     3.606449  133.996450    5.013254    5.046065  0.274470   -0.169059
   -4   -6  -33  0  0.880694   0.567734    -4.925685     1.349123  164.682604    5.107103    5.406474  0.244967   -1.728290
   -4   -6  -32  0  0.862026   0.580029    -1.404584    -1.918428  233.790147    2.377651    3.181218  0.366735   -3.098735
   -4   -6  -31  0  0.843538   0.592741    -6.572095     3.823092  149.812754    7.603188    7.455814  0.172424    1.208759
   -4   -6  -30  0  0.825243   0.605882    -1.278819    -3.182550  248.108642    3.429870    3.608817  0.361265   -0.700510
   -4   -6  -28  0  0.789283   0.633487     4.062095    -8.230550  296.268122    9.178375    9.183804  0.111796   -0.068681
   -4   -6  -25  0  0.737147   0.678291    -3.557352    -1.521161  203.152054    3.868938    4.085296  0.264995   -1.154651
   -4   -6  -24  0  0.720320   0.694136     6.085837     4.274783   35.084776    7.437149    7.274545  0.147782    1.556055
   -4   -6  -23  0  0.703802   0.710427    -2.515666    13.433297  100.606978   13.666822   13.760679  0.150884   -0.879705
   -4   -6  -22  0  0.687615   0.727151     8.341082     7.563932   42.202639   11.259960   11.271556  0.124293   -0.131934
   -4   -6  -21  0  0.671783   0.744288     9.627072     8.548211   41.602981   12.874487   12.979337  0.122500   -1.210450
   -4   -6  -20  0  0.656332   0.761810    -2.873697     3.840836  126.803679    4.796891    5.076815  0.172273   -2.297943
   -4   -6  -19  0  0.641289   0.779680    -1.178317    -7.176390  260.675604    7.272483    7.126893  0.125023    1.646864
   -4   -6  -18  0  0.626684   0.797850    -2.554290     9.973062  104.365733   10.294968   10.612186  0.087676   -5.116713
   -4   -6  -17  0  0.612548   0.816263     8.622182   -19.734303  293.601162   21.535662   21.602712  0.269461   -0.351897
   -4   -6  -16  0  0.598914   0.834844    -8.985050    -7.611680  220.269581   11.775772   11.799140  0.112401   -0.294012
   -4   -6  -15  0  0.585818   0.853508     2.715061    -8.324244  288.064417    8.755832    8.800542  0.088588   -0.713740
   -4   -6  -14  0  0.573295   0.872151    -3.383705     3.254227  136.117456    4.694620    4.535228  0.217428    1.036730
   -4   -6  -13  0  0.561386   0.890653     5.202793     5.507646   46.630382    7.576491    7.394916  0.125059    2.053320
   -4   -6  -12  0  0.550128   0.908879    -2.760503     1.307466  154.656202    3.054480    3.030367  0.221391    0.154026
   -4   -6  -11  0  0.539564   0.926674    -6.676654     8.464274  128.266519   10.780614   10.899517  0.113578   -1.480510
   -4   -6  -10  0  0.529734   0.943869    -4.801653    -1.119804  193.127439    4.930500    4.955643  0.136275   -0.260919
   -4   -6   -9  0  0.520681   0.960280    -8.922015     2.970345  161.586206    9.403473    9.390776  0.077978    0.230281
   -4   -6   -8  0  0.512445   0.975714    12.898322    -9.267382  324.302939   15.882414   15.803077  0.089769    1.249867
   -4   -6   -7  0  0.505067   0.989968    -4.565503    -4.359424  223.677260    6.312558    6.378681  0.100104   -0.934151
   -4   -6   -6  0  0.498584   1.002840     5.928537    -8.560152  304.705462   10.412673   10.307590  0.101718    1.460994
   -4   -6   -5  0  0.493032   1.014133     1.862256   -20.481243  275.195331   20.565731   20.685596  0.150718   -1.124714
   -4   -6   -4  0  0.488442   1.023662    -4.988987    -6.112581  230.779246    7.890097    7.909431  0.111226   -0.245824
[truncated: 1,160,641 more chars]
