# Supplementary material for: The advanced treatment of hydrogen bonding in quantum crystallography
Source: J Appl Crystallogr. 2021 Apr 16;54(Pt 3):718–29. doi: 10.1107/S1600576721001126 (PMC8202034; doi:10.1107/S1600576721001126)
Supplement: Supplementary file 5 [file j-54-00718-sup5.zip › 8HQHMal_Gaussian-HAR.fco]

#\#CIF_2.0

# ========================
# Tonto generated CIF file
# ========================

# NOTE: This is an incomplete CIF file
# Manually edit it to pass checkCIF

data_8HQHMal

_audit_creation_date                2019-8-9
_audit_creation_method              'Tonto 18.12.17 github v. 2b3dd9c'

# ============
# QCr software
# ============

_QCr_software                       'Tonto'
_QCr_software_version               '18.12.17 v. 2b3dd9c'
_QCr_software_platform              'Linux-4.4.0-138-generic'
_QCr_software_build_date            '2018-12-17 15:44'
_QCr_software_website               'https://github.com/dylan-jayatilaka/tonto'

# ========
# Symmetry
# ========

_symmetry_cell_setting              Orthorhombic
_symmetry_space_group_name_H-M      'p 21 21 21'
_symmetry_space_group_name_Hall     'p 2ac 2ab'
_symmetry_Int_Tables_number         '19'

loop_
    _symmetry_equiv_pos_as_xyz
'+x, +y, +z'
'-x+1/2, -y, +z+1/2'
'+x+1/2, -y+1/2, -z'
'-x, +y+1/2, -z+1/2'

# =========
# Unit cell
# =========

_cell_measurement_temperature           15(2)
_cell_measurement_reflns_used           100369
_cell_measurement_theta_min             0.91
_cell_measurement_theta_max             26.19

_cell_length_a                   5.33860(10)
_cell_length_b                     9.9878(2)
_cell_length_c                    22.3493(4)
_cell_angle_alpha               90.000000(0)
_cell_angle_beta                90.000000(0)
_cell_angle_gamma               90.000000(0)
_cell_volume                      1191.68(4)

_cell_formula_units_Z               4.000000

_exptl_crystal_F_squared_000         295936.0000


# ======================
# XD fco reflection data
# ======================

# . checkCIF also accepts this as fcf format

_shelx_refln_list_code              4

_reflns_d_resolution_high           0.4300
_reflns_d_resolution_low            11.1746
_reflns_limit_h_max                 12
_reflns_limit_h_min                 -12
_reflns_limit_k_max                 22
_reflns_limit_k_min                 -22
_reflns_limit_l_max                 51
_reflns_limit_l_min                 -51

# NOTE: F_squared_meas is scaled to F_squared_calc
#       and so it is on an absolute scale
_reflns_tonto_F_scale_factor        3.5442

loop_
    _refln_index_h
    _refln_index_k
    _refln_index_l
    _refln_F_squared_calc
    _refln_F_squared_meas
    _refln_F_squared_sigma
    _refln_observed_status
 -12  -5  -5       26.26       27.66      2.58 o
 -12  -5  -1       10.09       10.09      2.58 o
 -12  -4  -7       10.88       14.45      3.08 o
 -12  -4  -5       10.96       15.74      2.97 o
 -12  -4  -4        6.85        6.31      2.74 o
 -12  -4  -1        9.71       12.86      2.97 o
 -12  -3  -9       13.59       14.56      2.59 o
 -12  -3  -3        5.49        6.82      2.68 o
 -12  -3  -1        7.71        7.74      2.65 o
 -12  -2 -12        5.86        6.44      2.74 o
 -12  -2 -11        9.57       10.34      2.61 o
 -12  -2  -3        7.43        8.40      3.11 o
 -12  -2  -2        9.85       11.16      2.59 o
 -12  -1 -12        7.09        8.52      2.65 o
 -12  -1  -6        8.21        6.33      2.70 o
 -12  -1  -5        8.03        8.80      3.15 o
 -12  -1  -4       19.92       20.98      3.00 o
 -11 -10  -8       18.10       17.09      2.46 o
 -11 -10  -7       17.27       20.69      2.47 o
 -11 -10  -5       12.75       14.31      2.47 o
 -11 -10  -2        9.53       12.03      2.56 o
 -11  -9 -13        7.74        8.77      2.94 o
 -11  -9 -12       10.24       14.57      2.49 o
 -11  -9 -11        3.59        5.35      2.64 o
 -11  -9  -9        9.75       11.34      2.49 o
 -11  -9  -6       19.50       20.08      2.47 o
 -11  -9  -5        9.50       11.26      2.88 o
 -11  -9  -4        9.24       11.12      2.62 o
 -11  -9  -2       15.18       14.25      2.42 o
 -11  -9  -1        3.36        9.84      2.97 o
 -11  -8 -14        9.54       12.71      2.64 o
 -11  -8 -12       32.45       29.05      3.21 o
 -11  -8  -8        6.85        7.59      2.55 o
 -11  -8  -6       21.54       22.45      2.79 o
 -11  -8  -5        9.61       11.83      2.81 o
 -11  -8  -4       10.33       13.40      2.43 o
 -11  -8  -3        6.99        6.79      2.55 o
 -11  -8  -2        5.74        8.53      2.47 o
 -11  -7 -18        4.79        6.49      1.99 o
 -11  -7 -17        8.70        9.19      1.95 o
 -11  -7 -16       14.80       16.14      2.12 o
 -11  -7 -15       14.41       13.56      2.30 o
 -11  -7 -13       10.44       11.41      2.93 o
 -11  -7 -10       19.38       19.94      2.45 o
 -11  -7  -2       11.79       15.79      2.39 o
 -11  -6 -19       10.28        9.93      1.98 o
 -11  -6 -18        1.72        5.09      2.17 o
 -11  -6 -17        5.39        5.99      2.12 o
 -11  -6 -14        9.70       11.96      2.49 o
 -11  -6 -12        6.47        9.24      2.50 o
 -11  -6 -10        5.94        5.79      2.60 o
 -11  -6  -2        6.37        6.21      2.94 o
 -11  -6  -1       10.36       17.66      3.15 o
 -11  -5 -21        7.66        7.24      2.15 o
 -11  -5 -20        5.05        4.50      2.10 o
 -11  -5 -19        8.17        7.69      2.13 o
 -11  -5 -16        7.61        6.26      2.35 o
 -11  -5 -12        9.84       10.40      2.85 o
 -11  -5  -8        4.49        6.21      2.54 o
 -11  -5  -6        3.79        7.10      2.93 o
 -11  -5  -4       13.26       11.56      2.44 o
 -11  -5  -3       10.32        9.53      2.45 o
 -11  -5  -1        5.06        5.80      2.52 o
 -11  -4 -19       10.54       14.25      1.94 o
 -11  -4 -17       12.51       12.53      2.14 o
 -11  -4 -14       13.61       13.43      2.47 o
 -11  -4 -12        2.26        5.29      2.64 o
 -11  -4 -11        3.97        7.31      2.51 o
 -11  -4  -7       13.32       15.46      2.42 o
 -11  -4  -3        7.55        8.47      2.44 o
 -11  -3 -23        6.91        6.01      2.08 o
 -11  -3 -22        6.42        7.26      2.03 o
 -11  -3 -16        7.55        7.95      2.10 o
 -11  -3 -14        6.13        8.63      2.52 o
 -11  -3 -13        7.28        6.52      2.59 o
 -11  -3 -12       24.21       24.59      2.46 o
 -11  -3 -11       10.17       16.81      2.43 o
 -11  -3 -10        3.35        5.75      2.57 o
 -11  -3  -6       26.03       27.29      2.45 o
 -11  -3  -5       65.38       68.54      2.90 o
 -11  -3  -3       10.58       12.58      4.07 o
 -11  -3  -2        9.77        9.50      2.43 o
 -11  -2 -23       18.60       19.73      2.23 o
 -11  -2 -22        8.40        6.41      2.25 o
 -11  -2 -21       11.91       11.65      2.12 o
 -11  -2 -20        8.12       10.29      2.13 o
 -11  -2 -19        6.87        6.89      2.31 o
 -11  -2 -16        3.11        5.40      2.01 o
 -11  -2 -15        7.63        9.83      2.35 o
 -11  -2 -13       11.60       10.44      2.48 o
 -11  -2 -11        9.90       13.23      2.82 o
 -11  -2 -10       23.54       20.90      2.44 o
 -11  -2  -9       13.73       15.97      2.81 o
 -11  -2  -8       19.08       22.24      2.43 o
 -11  -2  -6       17.37       17.89      2.41 o
 -11  -2  -5       16.51       14.43      2.44 o
 -11  -2  -4       22.21       23.49      2.98 o
 -11  -2  -3       40.71       42.81      2.45 o
 -11  -2  -1       17.35       19.58      2.74 o
 -11  -1 -23        5.82        4.88      2.13 o
 -11  -1 -22       20.88       19.93      2.56 o
 -11  -1 -19        8.40       10.88      2.40 o
 -11  -1 -18        6.00        7.22      1.97 o
 -11  -1 -17        6.97        5.77      2.03 o
 -11  -1 -16       34.49       27.74      2.07 o
 -11  -1 -15       32.86       31.54      2.36 o
 -11  -1 -12        8.69        7.97      2.52 o
 -11  -1 -10        7.76        7.17      2.56 o
 -11  -1  -8       41.20       42.57      2.83 o
 -11  -1  -3       38.77       39.82      2.42 o
 -11  -1  -2       10.48        7.39      2.93 o
 -11  -1  -1       12.38       11.98      3.75 o
 -10 -13  -8        3.97        5.09      2.48 o
 -10 -13  -6        9.88       13.14      2.32 o
 -10 -13  -4       10.50       14.13      2.32 o
 -10 -13  -2       12.53       11.77      2.33 o
 -10 -13  -1        8.20        7.01      2.99 o
 -10 -12 -14       18.10       17.44      2.44 o
 -10 -12 -13       23.42       23.73      3.00 o
 -10 -12 -12       19.31       22.94      2.65 o
 -10 -12 -11        7.99        6.47      2.82 o
 -10 -12 -10       17.06       17.72      3.04 o
 -10 -12  -9       15.81       16.82      2.50 o
 -10 -12  -8       27.21       27.30      2.36 o
 -10 -12  -7       10.52       13.52      3.54 o
 -10 -12  -6       14.82       17.70      2.31 o
 -10 -12  -5       19.04       22.38      2.33 o
 -10 -12  -4        6.83        9.81      2.35 o
 -10 -12  -1        4.78        6.60      2.40 o
 -10 -11 -18        5.29        4.56      1.94 o
 -10 -11 -17        8.06        9.14      2.59 o
 -10 -11 -16        5.28        5.66      1.87 o
 -10 -11 -15       15.48       16.33      1.78 o
 -10 -11 -13        9.54        6.28      2.27 o
 -10 -11 -12        5.25        5.86      2.48 o
 -10 -11 -11        8.28        7.08      2.83 o
 -10 -11 -10       35.45       37.05      2.71 o
 -10 -11  -8       18.45       18.07      2.33 o
 -10 -11  -7       13.38       14.27      2.90 o
 -10 -11  -5       24.21       24.02      2.32 o
 -10 -11  -4       12.71       10.11      2.85 o
 -10 -11  -3       32.84       40.55      2.85 o
 -10 -11  -2        5.92        7.50      2.37 o
 -10 -10 -16        9.08       10.42      1.80 o
 -10 -10 -14       25.58       22.71      3.91 o
 -10 -10 -13       38.24       43.44      2.40 o
 -10 -10 -12       13.99       18.59      2.44 o
 -10 -10 -11       10.33       10.46      2.35 o
 -10 -10 -10        8.67       17.23      3.04 o
 -10 -10  -8        7.18        7.36      2.76 o
 -10 -10  -7       44.84       51.09      2.94 o
 -10 -10  -6       32.01       36.56      2.33 o
 -10 -10  -5       13.96       15.92      2.31 o
 -10 -10  -3       14.34       19.79      4.00 o
 -10 -10  -1       11.36       13.52      2.82 o
 -10  -9 -23        8.46        8.24      1.92 o
 -10  -9 -22        9.23       10.29      2.01 o
 -10  -9 -21        7.73        7.87      2.18 o
 -10  -9 -20        7.08        8.85      1.84 o
 -10  -9 -18        6.50        4.69      2.17 o
 -10  -9 -17        3.61        4.58      1.91 o
 -10  -9 -16       11.81       10.09      1.82 o
 -10  -9 -15       10.47       11.82      1.78 o
 -10  -9 -13       19.29       23.91      2.14 o
 -10  -9 -12       21.86       24.27      2.67 o
 -10  -9 -11       12.42       17.31      2.61 o
 -10  -9  -9       10.75       10.67      2.33 o
 -10  -9  -7        6.47        8.51      2.34 o
 -10  -9  -6        5.09       12.03      2.64 o
 -10  -9  -5       15.52       14.02      2.27 o
 -10  -9  -4        6.72        7.51      2.34 o
 -10  -9  -3        2.28        8.19      2.88 o
 -10  -9  -1        9.32       11.10      2.28 o
 -10  -8 -25        6.86        8.11      2.08 o
 -10  -8 -24       14.55       13.50      2.21 o
 -10  -8 -23       19.24       21.37      1.88 o
 -10  -8 -22        5.37        6.47      1.92 o
 -10  -8 -20        5.66        6.61      1.90 o
 -10  -8 -19        7.78        8.51      1.98 o
 -10  -8 -17        5.99        4.46      1.93 o
 -10  -8 -16        9.24        8.43      1.97 o
 -10  -8 -15        4.62        6.87      1.82 o
 -10  -8 -14        8.26        8.28      2.66 o
 -10  -8 -13       11.11       11.92      2.14 o
 -10  -8  -9        8.80        9.77      2.33 o
 -10  -8  -7        7.81        8.02      2.37 o
 -10  -8  -6       25.85       30.44      2.30 o
 -10  -8  -5       18.24       19.50      2.29 o
 -10  -8  -4       18.45       18.37      2.60 o
 -10  -8  -3       15.39       17.77      2.25 o
 -10  -7 -26        6.20        9.18      2.19 o
 -10  -7 -25        6.37        5.47      2.32 o
 -10  -7 -24        7.63        9.50      2.26 o
 -10  -7 -23       16.78       18.23      2.01 o
 -10  -7 -21        5.27        8.84      2.20 o
 -10  -7 -20       30.57       32.93      3.33 o
 -10  -7 -19        5.57        5.99      2.04 o
 -10  -7 -18        8.72        7.29      2.00 o
 -10  -7 -17        7.56       10.57      1.80 o
 -10  -7 -15        6.54        4.98      2.10 o
 -10  -7 -13        9.28       13.10      2.70 o
 -10  -7 -12        6.88        5.69      2.25 o
 -10  -7  -7        3.54        5.35      2.44 o
 -10  -7  -6        7.44        5.90      2.41 o
 -10  -7  -5        9.71       11.29      2.31 o
 -10  -7  -4       12.51       14.85      3.81 o
 -10  -7  -2        9.27       11.66      2.63 o
 -10  -7  -1       12.57       12.47      2.27 o
 -10  -6 -26        9.31        7.43      1.97 o
 -10  -6 -25        5.06        6.39      2.27 o
 -10  -6 -24       12.53       12.50      2.04 o
 -10  -6 -23        7.77        5.75      1.96 o
 -10  -6 -22        4.86        5.90      1.94 o
 -10  -6 -20        6.71        8.47      2.09 o
 -10  -6 -19       10.63       13.88      1.84 o
 -10  -6 -18       13.68       13.91      2.08 o
 -10  -6 -17        5.24        5.56      2.02 o
 -10  -6 -16        4.61        4.95      2.04 o
 -10  -6 -15       20.38       22.09      1.79 o
 -10  -6 -14        2.64        4.92      2.32 o
 -10  -6 -13        6.15        5.81      2.25 o
 -10  -6 -11       24.31       25.38      2.66 o
 -10  -6 -10        8.99       12.37      3.11 o
 -10  -6  -9        6.78        6.69      2.37 o
 -10  -6  -8        5.71        8.05      2.34 o
 -10  -6  -5       23.78       23.32      2.33 o
 -10  -6  -4        8.45        9.02      2.63 o
 -10  -6  -2       17.75       21.53      2.70 o
 -10  -5 -28        6.87        8.59      2.06 o
 -10  -5 -24        3.25        6.38      2.14 o
 -10  -5 -23        7.06        7.10      1.92 o
 -10  -5 -16        9.90        7.12      2.00 o
 -10  -5 -15       13.80       13.79      1.80 o
 -10  -5 -13       36.10       37.92      2.34 o
 -10  -5 -10       17.04       17.37      2.29 o
 -10  -5  -9       22.81       23.19      2.29 o
 -10  -5  -8       12.77       14.66      2.60 o
 -10  -5  -7       13.77       15.37      2.27 o
 -10  -5  -6       13.74       15.87      2.79 o
 -10  -5  -5       27.63       23.00      2.28 o
 -10  -5  -4        8.57        8.89      2.30 o
 -10  -5  -3        7.34        6.62      2.35 o
 -10  -5  -2       11.77       12.00      2.25 o
 -10  -4 -27        6.19        6.62      1.98 o
 -10  -4 -25       34.77       37.31      2.25 o
 -10  -4 -24       10.06        8.95      1.92 o
 -10  -4 -22        3.16        5.54      1.95 o
 -10  -4 -20       14.34       12.48      1.99 o
 -10  -4 -19       16.17       17.80      1.83 o
 -10  -4 -18       13.25       12.35      2.11 o
 -10  -4 -15        7.65        7.71      1.84 o
 -10  -4 -14       22.58       21.69      2.78 o
 -10  -4 -13       18.07       16.95      2.32 o
 -10  -4 -12       22.45       19.73      2.30 o
 -10  -4 -11        4.41        9.83      2.31 o
 -10  -4 -10       10.17       13.83      2.28 o
 -10  -4  -7       25.33       26.12      2.39 o
 -10  -4  -6       19.91       20.32      2.27 o
 -10  -4  -5       14.39       13.47      3.43 o
 -10  -4  -4       20.78       23.26      2.25 o
 -10  -4  -2       22.14       22.06      2.24 o
 -10  -4  -1        7.74        7.03      2.34 o
 -10  -3 -30        9.16       11.12      2.44 o
 -10  -3 -29       26.40       26.18      2.34 o
 -10  -3 -28        9.66       12.46      2.51 o
 -10  -3 -27       28.67       25.02      2.10 o
 -10  -3 -23       25.24       21.77      1.98 o
 -10  -3 -18        9.86        9.27      1.85 o
 -10  -3 -17       31.92       34.04      1.96 o
 -10  -3 -16       19.36       21.40      1.92 o
 -10  -3 -15        7.64        8.08      1.81 o
 -10  -3 -12       11.22       13.39      2.30 o
 -10  -3 -11       13.00       14.76      2.62 o
 -10  -3 -10       28.15       29.86      2.30 o
 -10  -3  -7       15.96       14.32      2.47 o
 -10  -3  -5       12.86       17.15      2.23 o
 -10  -3  -3        5.44        8.30      2.28 o
 -10  -3  -2       16.28       15.29      2.24 o
 -10  -2 -29       32.66       34.42      2.34 o
 -10  -2 -25        9.23        5.68      2.17 o
 -10  -2 -24       18.36       18.98      2.04 o
 -10  -2 -23       10.19       11.42      1.90 o
 -10  -2 -22        4.68        4.74      1.99 o
 -10  -2 -21        9.79        7.51      1.90 o
 -10  -2 -18        7.78        7.28      1.89 o
 -10  -2 -17       19.21       20.16      2.65 o
 -10  -2 -16       35.67       34.74      1.97 o
 -10  -2 -15        8.05        8.20      1.98 o
 -10  -2 -14       28.75       27.79      2.86 o
 -10  -2 -13       55.53       57.63      2.38 o
 -10  -2 -11       10.80       11.71      2.29 o
 -10  -2 -10        7.39        5.57      2.43 o
 -10  -2  -9       41.56       44.90      2.33 o
 -10  -2  -8       29.10       32.06      2.72 o
 -10  -2  -7       11.40       12.65      2.28 o
 -10  -2  -6       26.54       29.45      2.54 o
 -10  -2  -5       12.87        8.99      2.73 o
 -10  -2  -4       13.94       15.43      2.24 o
 -10  -2  -3       15.01       15.38      2.22 o
 -10  -2  -2       33.17       34.82      2.60 o
 -10  -2  -1       12.66       12.42      2.25 o
 -10  -1 -27       14.38       17.95      1.94 o
 -10  -1 -25        7.72        6.79      1.96 o
 -10  -1 -24       24.62       23.93      2.16 o
 -10  -1 -22       32.96       30.75      2.06 o
 -10  -1 -21       29.06       29.69      1.91 o
 -10  -1 -20       23.54       22.40      2.07 o
 -10  -1 -19       19.55       20.37      1.85 o
 -10  -1 -18       16.67       16.45      1.83 o
 -10  -1 -17        9.84        7.56      1.99 o
 -10  -1 -16        5.62        5.83      2.32 o
 -10  -1 -15        9.92       11.17      2.15 o
 -10  -1 -14       23.89       21.56      2.95 o
 -10  -1 -13       15.83       11.65      2.33 o
 -10  -1 -12        4.93        6.55      2.40 o
 -10  -1 -11       25.76       32.84      3.19 o
 -10  -1  -9       71.87       67.11      2.77 o
 -10  -1  -8        9.90       10.28      2.31 o
 -10  -1  -7       24.16       26.76      2.28 o
 -10  -1  -6       31.68       31.45      2.28 o
 -10  -1  -5        4.04        6.40      2.39 o
 -10  -1  -4       10.02        9.41      2.65 o
 -10  -1  -2       93.53       90.45      2.45 o
  -9 -15 -11        7.41        7.87      2.05 o
  -9 -15 -10        8.77        9.52      2.54 o
  -9 -15  -7       12.19       16.78      2.18 o
  -9 -15  -6        3.85        6.30      2.26 o
  -9 -15  -5       11.38       12.68      2.54 o
  -9 -14 -17        5.30        5.22      1.94 o
  -9 -14 -15        9.07       10.32      1.66 o
  -9 -14 -14        6.68        7.06      1.79 o
  -9 -14 -12       16.71       17.38      2.01 o
  -9 -14 -11       41.25       39.24      2.56 o
  -9 -14 -10        9.96        6.76      2.08 o
  -9 -14  -9       36.70       43.20      3.25 o
  -9 -14  -7       20.64       22.89      2.19 o
  -9 -14  -6       15.80       19.76      2.16 o
  -9 -14  -4        5.73        8.09      2.48 o
  -9 -14  -2        7.66        7.62      2.98 o
  -9 -13 -16       10.43       14.56      1.76 o
  -9 -13 -15       11.74       11.64      1.78 o
  -9 -13 -14       24.75       23.13      1.80 o
  -9 -13 -12       24.18       20.44      2.23 o
  -9 -13 -10       25.01       25.71      2.02 o
  -9 -13  -9        6.35        6.41      2.13 o
  -9 -13  -8       11.52       13.17      2.16 o
  -9 -13  -7        2.74        4.70      2.35 o
  -9 -13  -6       64.68       71.31      3.60 o
  -9 -13  -5       19.74       20.54      2.52 o
  -9 -13  -4       17.02       19.44      2.44 o
  -9 -13  -3       14.63       18.60      2.14 o
  -9 -13  -1        4.96        6.13      2.25 o
  -9 -12 -22        9.12       10.09      1.96 o
  -9 -12 -21        2.91        4.97      1.90 o
  -9 -12 -16        8.45        8.07      1.70 o
  -9 -12 -15       15.45       15.58      3.47 o
  -9 -12 -13       13.80       11.00      1.77 o
  -9 -12 -12       11.53       13.18      2.56 o
  -9 -12 -11       17.52       18.03      2.77 o
  -9 -12 -10        3.85        6.15      2.05 o
  -9 -12  -8       11.68        8.59      2.79 o
  -9 -12  -7        8.37        7.59      2.20 o
  -9 -12  -5       13.80       20.16      2.15 o
  -9 -12  -2       16.22       22.60      3.23 o
  -9 -11 -24       11.99       11.34      2.30 o
  -9 -11 -23        7.51       10.72      2.21 o
  -9 -11 -22        5.29        7.99      2.03 o
  -9 -11 -20        7.56        9.64      2.03 o
  -9 -11 -19        5.74        5.81      1.66 o
  -9 -11 -18       16.38       17.74      1.70 o
  -9 -11 -14       27.26       26.69      2.56 o
  -9 -11 -13       17.82       14.79      1.78 o
  -9 -11 -12       19.73       21.16      1.77 o
  -9 -11 -11        5.33        6.73      2.52 o
  -9 -11 -10       10.66       10.73      2.17 o
  -9 -11  -9       12.67       11.18      2.49 o
  -9 -11  -8        4.46       10.73      3.15 o
  -9 -11  -5        9.86       11.73      2.13 o
  -9 -11  -4        6.45        8.89      2.41 o
  -9 -11  -2       15.28       17.73      2.10 o
  -9 -11  -1       13.59       17.97      2.10 o
  -9 -10 -26       15.58       15.62      1.89 o
  -9 -10 -25       10.00       12.37      2.43 o
  -9 -10 -24       14.73       11.81      1.87 o
  -9 -10 -23        5.49        6.38      1.92 o
  -9 -10 -22        6.09        5.22      2.10 o
  -9 -10 -21       22.94       24.65      1.74 o
  -9 -10 -17       19.26       22.80      2.29 o
  -9 -10 -16       10.89        9.49      1.80 o
  -9 -10 -15       23.22       24.04      2.06 o
  -9 -10 -14        4.05        4.71      1.85 o
  -9 -10 -13        9.26        8.76      1.66 o
  -9 -10 -11        2.59        6.22      2.03 o
  -9 -10  -9       12.06       13.26      2.59 o
  -9 -10  -7       25.26       26.14      2.44 o
  -9 -10  -6        4.29        5.19      2.37 o
  -9 -10  -5       36.76       41.40      2.42 o
  -9 -10  -4       27.79       26.65      2.15 o
  -9 -10  -3       26.64       30.92      2.47 o
  -9 -10  -1        5.93        7.83      2.60 o
  -9  -9 -28       13.54       17.01      2.13 o
  -9  -9 -27        3.05        8.05      2.29 o
  -9  -9 -26       16.45       14.48      2.13 o
  -9  -9 -25       12.62       11.47      1.88 o
  -9  -9 -22       12.27       10.34      1.77 o
  -9  -9 -19       46.44       48.90      2.64 o
  -9  -9 -17       12.40       15.13      1.69 o
  -9  -9 -16       42.01       38.95      2.02 o
  -9  -9 -15        6.19        7.57      1.69 o
  -9  -9 -14        6.08        7.67      1.67 o
  -9  -9 -13       17.65       21.82      1.99 o
  -9  -9 -12       11.25       13.71      1.98 o
  -9  -9 -10        7.70        9.98      2.20 o
  -9  -9  -9       16.11       18.04      2.13 o
  -9  -9  -7       16.71       21.54      2.11 o
  -9  -9  -5       11.92       14.67      2.44 o
  -9  -9  -4       10.83       11.93      2.12 o
  -9  -9  -2       29.26       30.26      2.13 o
  -9  -9  -1       11.99       14.01      2.10 o
  -9  -8 -30       16.36       18.10      2.52 o
  -9  -8 -29        4.95        4.99      2.30 o
  -9  -8 -27       13.54       13.57      2.39 o
  -9  -8 -25       11.25       14.74      2.55 o
  -9  -8 -24        9.82        8.97      2.45 o
  -9  -8 -22        6.84        6.18      1.92 o
  -9  -8 -21       16.64       12.65      1.76 o
  -9  -8 -20       14.58       14.43      1.74 o
  -9  -8 -18       12.42       11.22      1.82 o
  -9  -8 -16        3.41        3.83      1.80 o
  -9  -8 -15        6.06        5.90      1.72 o
  -9  -8 -13       13.61       13.21      2.00 o
  -9  -8 -12       75.20       76.68      2.65 o
  -9  -8 -11       46.87       51.43      3.84 o
  -9  -8  -9        7.68        7.73      2.19 o
  -9  -8  -8       29.55       28.54      2.45 o
  -9  -8  -7       72.78       79.85      2.61 o
  -9  -8  -6       10.59        7.68      2.28 o
  -9  -8  -5       19.97       19.78      2.39 o
  -9  -8  -4       21.56       21.39      2.12 o
  -9  -8  -3        7.31        6.03      2.54 o
  -9  -8  -2       29.81       32.87      2.44 o
  -9  -7 -32        8.29        9.50      2.05 o
  -9  -7 -31        8.79       10.91      2.20 o
  -9  -7 -30        2.52        6.99      2.24 o
  -9  -7 -29        9.90        5.81      2.42 o
  -9  -7 -28        4.20        7.40      2.13 o
  -9  -7 -27       13.50       13.92      1.92 o
  -9  -7 -25       16.36       16.01      2.06 o
  -9  -7 -24       29.29       29.89      1.79 o
  -9  -7 -23       12.08       10.87      1.96 o
  -9  -7 -21        7.11        6.51      2.40 o
  -9  -7 -20        1.97        4.96      2.07 o
  -9  -7 -19       14.88       15.92      1.91 o
  -9  -7 -17        7.08        7.76      1.72 o
  -9  -7 -15       16.42       18.38      1.78 o
  -9  -7 -14       17.27       18.43      1.65 o
  -9  -7 -13       20.19       20.12      1.99 o
  -9  -7 -12       19.80       21.25      1.97 o
  -9  -7 -11       16.67       17.26      3.29 o
  -9  -7 -10        7.64        7.85      2.19 o
  -9  -7  -8       25.51       27.43      2.16 o
  -9  -7  -7       13.78       17.24      2.44 o
  -9  -7  -6       93.37       90.15      2.31 o
  -9  -7  -5       23.80       20.87      2.12 o
  -9  -7  -4       17.08       14.72      2.57 o
  -9  -7  -3       53.17       54.34      3.58 o
  -9  -7  -2       27.84       27.73      2.58 o
  -9  -7  -1       41.89       45.48      3.46 o
  -9  -6 -33        8.88        8.14      2.19 o
  -9  -6 -32       13.32       13.20      2.04 o
  -9  -6 -31        9.82        8.03      2.51 o
  -9  -6 -30       11.07       11.02      2.31 o
  -9  -6 -29        3.55        5.45      2.43 o
  -9  -6 -28       15.43       13.89      2.27 o
  -9  -6 -27       42.56       42.12      2.09 o
  -9  -6 -26       20.10       20.34      1.90 o
  -9  -6 -25        6.46        3.98      1.97 o
  -9  -6 -24       37.77       41.80      1.83 o
  -9  -6 -23       14.59       13.91      1.77 o
  -9  -6 -21       20.99       22.75      2.06 o
  -9  -6 -20        9.75       11.22      1.74 o
  -9  -6 -19        6.63        6.23      1.78 o
  -9  -6 -18       11.75       11.67      1.84 o
  -9  -6 -17       32.16       30.08      1.71 o
  -9  -6 -15        6.52        4.94      1.79 o
  -9  -6 -14       46.42       49.26      2.51 o
  -9  -6 -13        7.45        7.40      2.05 o
  -9  -6 -12       56.56       52.87      2.47 o
  -9  -6 -11       13.04       10.67      2.14 o
  -9  -6 -10       11.01       12.31      2.13 o
  -9  -6  -9       32.88       32.91      2.16 o
  -9  -6  -8      110.52      111.26      2.39 o
  -9  -6  -6       65.19       65.15      2.68 o
  -9  -6  -3        6.68        7.52      2.20 o
  -9  -6  -2        8.11       11.12      2.10 o
  -9  -6  -1       65.31       65.24      2.20 o
  -9  -5 -34       18.43       16.95      2.03 o
  -9  -5 -33        6.98        6.33      2.01 o
  -9  -5 -32        3.93        5.38      2.33 o
  -9  -5 -30       18.07       19.63      2.27 o
  -9  -5 -29       24.18       24.81      3.83 o
  -9  -5 -27        4.64        4.88      2.03 o
  -9  -5 -26       25.26       24.90      1.79 o
  -9  -5 -25       11.27       12.74      1.80 o
  -9  -5 -23       17.82       15.82      1.77 o
  -9  -5 -22        7.87        5.99      1.82 o
  -9  -5 -21       11.22       11.55      1.74 o
  -9  -5 -20        9.14       11.88      2.30 o
  -9  -5 -19        7.02        6.04      1.92 o
  -9  -5 -18        6.75        8.18      1.95 o
  -9  -5 -17        4.68        7.49      1.81 o
  -9  -5 -15       28.05       27.11      1.69 o
  -9  -5 -14       11.72        9.08      1.79 o
  -9  -5 -11       10.06       10.78      2.13 o
  -9  -5 -10       19.39       20.10      3.20 o
  -9  -5  -9        8.43        9.46      2.17 o
  -9  -5  -8       53.61       51.06      2.58 o
  -9  -5  -7        8.64        9.10      2.66 o
  -9  -5  -6        2.82        5.91      2.18 o
  -9  -5  -4        5.02        5.98      2.18 o
  -9  -5  -2       24.66       23.73      2.07 o
  -9  -4 -33       38.77       37.92      2.59 o
  -9  -4 -32        7.96        9.78      2.23 o
  -9  -4 -31       17.03       15.77      2.31 o
  -9  -4 -30       22.55       23.66      2.27 o
  -9  -4 -27       13.68       14.29      1.93 o
  -9  -4 -25       25.92       24.48      1.84 o
  -9  -4 -22       23.09       25.12      1.84 o
  -9  -4 -21       43.03       43.07      2.40 o
  -9  -4 -20       43.11       40.17      1.91 o
  -9  -4 -19       12.78       12.34      1.90 o
  -9  -4 -18       13.64       13.35      1.72 o
  -9  -4 -17       20.25       17.88      2.74 o
  -9  -4 -16       37.48       36.08      1.73 o
  -9  -4 -15       36.91       35.47      1.71 o
  -9  -4 -14       17.39       17.42      1.80 o
  -9  -4 -13       64.94       63.47      2.67 o
  -9  -4 -12       12.15       15.16      2.14 o
  -9  -4 -11        7.98        5.54      2.27 o
  -9  -4 -10       57.69       59.08      2.66 o
  -9  -4  -9       24.22       27.34      2.13 o
  -9  -4  -8       71.09       71.31      2.57 o
  -9  -4  -7       16.11       14.62      2.11 o
  -9  -4  -6        8.08        9.48      2.13 o
  -9  -4  -5       56.52       55.89      2.50 o
  -9  -4  -4       22.83       25.64      2.11 o
  -9  -4  -3       29.21       26.48      2.39 o
  -9  -4  -2       72.29       71.58      2.20 o
  -9  -4  -1       57.43       60.17      2.17 o
  -9  -3 -35       36.23       36.01      2.18 o
  -9  -3 -34        7.09        6.46      2.18 o
  -9  -3 -33        4.50        6.14      2.16 o
  -9  -3 -30        2.48        5.69      2.39 o
  -9  -3 -28        4.77        5.48      2.04 o
  -9  -3 -27        6.61        6.56      1.99 o
  -9  -3 -26        5.22        5.28      2.03 o
  -9  -3 -25        7.10        9.90      1.86 o
  -9  -3 -24        5.47        3.92      1.83 o
  -9  -3 -23       42.60       38.47      1.85 o
  -9  -3 -22       14.06       16.82      1.76 o
  -9  -3 -21       93.24       86.72      2.11 o
  -9  -3 -20       32.65       29.49      1.75 o
  -9  -3 -19        6.25        7.15      1.77 o
  -9  -3 -18       25.27       24.99      2.04 o
  -9  -3 -17       34.61       36.28      2.12 o
  -9  -3 -16       22.60       25.45      1.82 o
  -9  -3 -15       80.39       77.11      2.26 o
  -9  -3 -14       24.54       24.96      1.78 o
  -9  -3 -13       26.41       30.20      3.25 o
  -9  -3 -12       41.33       42.23      2.19 o
  -9  -3 -11       25.64       27.53      2.36 o
  -9  -3 -10       89.90       87.52      2.29 o
  -9  -3  -9       12.84       17.92      2.42 o
  -9  -3  -8       21.53       23.58      2.10 o
  -9  -3  -7        7.66        6.27      2.20 o
  -9  -3  -6       76.03       75.57      2.60 o
  -9  -3  -5       35.73       38.52      2.12 o
  -9  -3  -4       28.91       26.43      2.39 o
  -9  -3  -3       48.59       47.64      2.17 o
  -9  -3  -2       14.00       11.35      2.45 o
  -9  -3  -1       19.80       21.63      2.08 o
  -9  -2 -32       10.23        7.76      3.12 o
  -9  -2 -30       36.01       39.71      2.62 o
  -9  -2 -28        7.83        6.19      2.34 o
  -9  -2 -26        7.06        6.33      1.89 o
  -9  -2 -25        7.15        6.41      1.76 o
  -9  -2 -24        7.07        6.98      2.10 o
  -9  -2 -23       23.60       28.55      1.86 o
  -9  -2 -22       18.04       16.93      1.87 o
  -9  -2 -21        8.33       10.74      1.92 o
  -9  -2 -20       25.34       22.87      1.88 o
  -9  -2 -19        3.56        4.93      1.99 o
  -9  -2 -18       17.81       20.76      1.72 o
  -9  -2 -17       38.82       41.18      1.82 o
  -9  -2 -15       19.92       21.77      1.69 o
  -9  -2 -14       35.25       34.46      1.69 o
  -9  -2 -13       14.40       14.42      1.78 o
  -9  -2 -12       37.04       37.31      2.15 o
  -9  -2 -11       36.64       35.82      2.14 o
  -9  -2  -9       24.32       27.24      2.82 o
  -9  -2  -8       25.09       26.37      2.95 o
  -9  -2  -7        5.67        6.81      2.15 o
  -9  -2  -5       88.04       89.16      3.21 o
  -9  -2  -4       42.64       42.67      2.49 o
  -9  -2  -3       12.65       10.34      2.16 o
  -9  -2  -2       20.12       20.26      2.08 o
  -9  -2  -1        8.73        7.51      3.44 o
  -9  -1 -35        2.34        5.68      2.21 o
  -9  -1 -33        8.20       11.67      2.06 o
  -9  -1 -32       24.87       26.65      2.53 o
  -9  -1 -30       24.14       26.45      2.25 o
  -9  -1 -27       12.26       10.50      1.88 o
  -9  -1 -26       86.07       83.53      2.90 o
  -9  -1 -25        5.09        5.63      1.77 o
  -9  -1 -24        8.68       10.52      1.85 o
  -9  -1 -23       16.11       16.45      1.67 o
  -9  -1 -22       42.41       38.73      1.78 o
  -9  -1 -21        8.59        7.90      1.77 o
  -9  -1 -20       18.68       24.65      1.72 o
  -9  -1 -19        6.02        7.10      1.86 o
  -9  -1 -18       16.17       17.83      1.85 o
  -9  -1 -16       16.64       17.33      1.69 o
  -9  -1 -15       38.21       37.45      1.70 o
  -9  -1 -13       24.97       26.86      1.98 o
  -9  -1 -12       34.46       28.36      3.15 o
  -9  -1 -11        4.59        6.74      2.19 o
  -9  -1 -10        7.80        8.30      2.23 o
  -9  -1  -9       15.91       14.91      3.48 o
  -9  -1  -8       15.87       16.27      2.47 o
  -9  -1  -7       42.19       39.42      2.13 o
  -9  -1  -6       31.47       28.92      2.10 o
  -9  -1  -4       49.72       52.15      2.40 o
  -9  -1  -3       64.94       64.41      2.35 o
  -9  -1  -2       11.44       12.45      2.42 o
  -9  -1  -1       31.01       31.97      2.09 o
  -8 -17 -11        7.16        5.82      2.01 o
  -8 -17 -10        4.67        7.74      2.46 o
  -8 -17  -8        8.55        8.02      2.30 o
  -8 -17  -6       12.49       16.08      2.04 o
  -8 -17  -5        9.99       10.41      2.06 o
  -8 -17  -4        8.32       11.23      2.04 o
  -8 -17  -2        8.14        9.98      4.30 o
  -8 -17  -1        8.69       11.93      2.03 o
  -8 -16 -17        5.81        7.24      1.86 o
  -8 -16 -16        7.30        6.17      1.89 o
  -8 -16 -15       11.79       13.95      2.14 o
  -8 -16 -14        5.55        7.77      1.83 o
  -8 -16 -13       10.92       10.31      1.83 o
  -8 -16 -12       28.37       25.43      3.70 o
  -8 -16 -11        4.38        4.94      1.94 o
  -8 -16 -10       38.97       39.87      5.60 o
  -8 -16  -9       13.06       14.24      2.04 o
  -8 -16  -8       46.96       60.42      2.21 o
  -8 -16  -7        7.15        7.07      1.87 o
  -8 -16  -6       13.82       14.18      2.04 o
  -8 -16  -5       25.14       28.96      4.96 o
  -8 -16  -4        3.77        5.29      2.12 o
  -8 -16  -3       13.82       14.57      2.02 o
  -8 -16  -2        8.26       11.52      2.00 o
  -8 -15 -19        8.44        9.19      1.91 o
  -8 -15 -17        5.81        4.75      2.34 o
  -8 -15 -15       33.26       30.95      2.49 o
  -8 -15 -13       19.50       21.62      2.72 o
  -8 -15 -12       14.00       12.32      1.80 o
  -8 -15 -11       33.42       37.51      2.06 o
  -8 -15  -8        5.38        6.69      2.80 o
  -8 -15  -7       36.03       43.06      3.01 o
  -8 -15  -6        9.29       14.57      2.00 o
  -8 -15  -5       18.69       20.23      2.01 o
  -8 -15  -4        6.85        7.51      2.05 o
  -8 -15  -3       18.39       24.47      2.01 o
  -8 -15  -2       11.93       13.08      3.97 o
  -8 -15  -1       15.35       16.52      1.99 o
  -8 -14 -23       12.28       14.89      2.09 o
  -8 -14 -21        8.09        8.18      1.66 o
  -8 -14 -17        9.61        9.37      1.76 o
  -8 -14 -15       14.31       13.23      1.60 o
  -8 -14 -14       26.91       24.23      1.64 o
  -8 -14 -13       11.15       10.48      1.70 o
  -8 -14 -12       24.18       23.71      2.22 o
  -8 -14 -10       13.33       11.90      2.03 o
  -8 -14  -6       22.42       28.69      4.48 o
  -8 -14  -4        8.13        8.80      2.59 o
  -8 -14  -1        4.57        7.01      2.02 o
  -8 -13 -27        7.44        6.79      1.78 o
  -8 -13 -26       11.49       14.40      2.18 o
  -8 -13 -25       11.87       13.38      2.11 o
  -8 -13 -24       12.96       14.72      2.48 o
  -8 -13 -21        6.59        6.08      2.40 o
  -8 -13 -19       21.27       25.39      2.20 o
  -8 -13 -17       18.99       19.29      2.83 o
  -8 -13 -16        6.89        7.45      2.45 o
  -8 -13 -15        4.73        3.96      1.62 o
  -8 -13 -14        5.96        6.21      1.65 o
  -8 -13 -12        6.53        6.87      1.62 o
  -8 -13 -11       29.12       35.88      2.63 o
  -8 -13  -9        5.66        6.47      2.05 o
  -8 -13  -8       16.45       18.01      1.97 o
  -8 -13  -4       21.34       26.70      1.99 o
  -8 -13  -1       11.30       12.07      1.96 o
  -8 -12 -29       16.77       17.11      1.92 o
  -8 -12 -28        5.64        5.51      1.74 o
  -8 -12 -27        8.72        8.41      2.32 o
  -8 -12 -26        7.20        6.10      2.07 o
  -8 -12 -25       15.40       18.56      2.26 o
  -8 -12 -23       20.88       21.37      2.35 o
  -8 -12 -22       15.60       17.77      1.76 o
  -8 -12 -21        6.02        6.84      1.71 o
  -8 -12 -20       12.45       14.90      1.66 o
  -8 -12 -19        4.66        4.83      2.13 o
  -8 -12 -18       30.11       30.99      2.28 o
  -8 -12 -16       11.10       10.62      1.54 o
  -8 -12 -13        7.82        6.06      1.75 o
  -8 -12 -11        6.43        4.52      2.15 o
  -8 -12 -10       17.73       18.89      2.55 o
  -8 -12  -9        8.48        9.68      1.93 o
  -8 -12  -8        9.89       11.41      2.32 o
  -8 -12  -7        3.06        5.07      2.06 o
  -8 -12  -6       15.71       18.97      3.00 o
  -8 -12  -5       16.48       23.51      3.27 o
  -8 -12  -4       28.90       30.89      2.01 o
  -8 -12  -2       38.88       45.58      2.66 o
  -8 -12  -1        5.40        6.37      2.38 o
  -8 -11 -31        5.08        7.25      1.78 o
  -8 -11 -30        7.02       10.68      1.93 o
  -8 -11 -28       16.75       15.42      1.82 o
  -8 -11 -27       23.27       22.86      3.86 o
  -8 -11 -26        2.88        7.40      2.02 o
  -8 -11 -25        1.67        4.36      2.11 o
  -8 -11 -24       10.48        9.36      1.66 o
  -8 -11 -22       10.49       10.84      2.24 o
  -8 -11 -20       10.48       12.37      1.82 o
  -8 -11 -19        3.89        3.69      1.80 o
  -8 -11 -18       11.70       12.77      1.56 o
  -8 -11 -16        9.10       10.95      1.55 o
  -8 -11 -15       29.07       32.48      2.70 o
  -8 -11 -14       21.65       16.23      1.96 o
  -8 -11 -13       18.20       16.79      1.53 o
  -8 -11 -12        7.46        8.51      1.51 o
  -8 -11 -10        2.85        5.12      1.87 o
  -8 -11  -9       13.21       14.63      1.96 o
  -8 -11  -7        8.67       11.42      1.94 o
  -8 -11  -5       11.82       14.15      1.94 o
  -8 -11  -4       12.57       14.00      2.24 o
  -8 -11  -3       19.55       21.12      2.40 o
  -8 -11  -1        8.17       12.14      2.62 o
  -8 -10 -31        6.61        8.05      1.89 o
  -8 -10 -30        7.29        6.84      1.79 o
  -8 -10 -28        3.61        5.53      2.50 o
  -8 -10 -26        5.00        7.64      2.21 o
  -8 -10 -25        8.54        9.42      1.66 o
  -8 -10 -24        7.10        7.81      1.73 o
  -8 -10 -22       16.10       17.69      2.29 o
  -8 -10 -21        2.90        5.14      1.75 o
  -8 -10 -20       12.88       13.23      1.66 o
  -8 -10 -19        7.91        7.96      1.60 o
  -8 -10 -18        2.68        6.17      1.69 o
  -8 -10 -15        7.69        7.28      2.07 o
  -8 -10 -14       14.04       14.25      1.52 o
  -8 -10 -13       17.86       19.40      1.51 o
  -8 -10 -11       30.53       34.35      2.72 o
  -8 -10 -10       16.42       17.53      1.95 o
  -8 -10  -9       17.19       18.96      1.97 o
  -8 -10  -8       19.13       19.56      1.96 o
  -8 -10  -6        6.74        8.42      2.47 o
  -8 -10  -5       37.43       38.94      1.99 o
  -8 -10  -4       11.84       14.31      1.93 o
  -8 -10  -3       15.81       17.58      2.50 o
  -8 -10  -1        9.05       10.76      3.17 o
  -8  -9 -34       11.75       13.38      1.98 o
  -8  -9 -33        5.36        6.10      2.11 o
  -8  -9 -28        4.66        8.49      2.06 o
  -8  -9 -27        8.17       10.48      2.02 o
  -8  -9 -25       20.90       22.27      1.88 o
  -8  -9 -24        8.03        9.68      2.37 o
  -8  -9 -23       34.28       34.56      2.07 o
  -8  -9 -22       10.99       11.25      1.71 o
  -8  -9 -21        3.95        3.82      1.74 o
  -8  -9 -20       46.52       44.76      2.67 o
  -8  -9 -19       24.18       25.40      1.59 o
  -8  -9 -18       30.06       27.51      1.70 o
  -8  -9 -17        5.82        6.53      1.67 o
  -8  -9 -16        4.76        4.64      1.62 o
  -8  -9 -15       10.08       10.35      1.53 o
  -8  -9 -12       12.19       12.71      1.60 o
  -8  -9 -11        6.27        6.56      1.85 o
  -8  -9 -10       18.94       19.41      1.83 o
  -8  -9  -9       35.47       35.42      2.67 o
  -8  -9  -8       26.33       27.63      1.96 o
  -8  -9  -7       77.08       81.67      2.46 o
  -8  -9  -5       46.56       50.85      2.71 o
  -8  -9  -4       10.67       12.85      2.23 o
  -8  -9  -3        5.44        6.19      2.00 o
  -8  -9  -2       53.35       59.33      4.13 o
  -8  -9  -1       82.75       90.52      2.15 o
  -8  -8 -33        9.41        8.74      2.44 o
  -8  -8 -32       39.34       41.28      2.07 o
  -8  -8 -31        7.95        7.02      1.84 o
  -8  -8 -30        9.56        8.46      1.99 o
  -8  -8 -29        9.08        9.15      2.08 o
  -8  -8 -28       30.43       32.84      3.04 o
  -8  -8 -27       28.39       24.46      2.23 o
  -8  -8 -26        5.81        9.16      1.79 o
  -8  -8 -25       29.75       30.30      1.82 o
  -8  -8 -23        5.19        8.24      2.04 o
  -8  -8 -21       10.79       12.53      1.60 o
  -8  -8 -18        5.78        4.82      1.73 o
  -8  -8 -17       22.84       23.99      1.57 o
  -8  -8 -16       22.24       20.17      1.66 o
  -8  -8 -15       11.15       12.39      1.55 o
  -8  -8 -14       65.07       62.33      1.90 o
  -8  -8 -13       72.50       72.33      1.75 o
  -8  -8 -12       13.46       12.40      1.94 o
  -8  -8 -11       14.60       16.43      1.80 o
  -8  -8 -10       54.41       57.77      2.04 o
  -8  -8  -9       26.38       29.46      1.97 o
  -8  -8  -8       19.74       22.95      1.95 o
  -8  -8  -7      109.78      109.72      4.24 o
  -8  -8  -6       13.33       14.42      1.95 o
  -8  -8  -5       61.41       67.52      2.31 o
  -8  -8  -4        8.15        8.08      1.97 o
  -8  -8  -3       30.13       31.93      1.94 o
  -8  -8  -2        5.21        4.42      2.03 o
  -8  -8  -1        2.55        5.83      1.95 o
  -8  -7 -36       13.15       11.50      2.09 o
  -8  -7 -35       27.19       27.28      1.86 o
  -8  -7 -33        6.82        7.26      1.85 o
  -8  -7 -32       45.72       47.73      2.19 o
  -8  -7 -31       27.42       28.34      1.93 o
  -8  -7 -29       27.30       27.62      2.33 o
  -8  -7 -28        3.70        4.68      2.19 o
  -8  -7 -27        5.76        8.43      2.16 o
  -8  -7 -26       13.42        9.38      2.04 o
  -8  -7 -24        4.74        7.00      1.93 o
  -8  -7 -22       40.31       40.91      2.02 o
  -8  -7 -21       12.66       13.34      1.82 o
  -8  -7 -20       38.94       40.58      1.73 o
  -8  -7 -19       10.94        9.32      1.72 o
  -8  -7 -18        4.08        5.04      1.82 o
  -8  -7 -17        4.95        5.76      1.71 o
  -8  -7 -16       29.80       31.07      1.57 o
  -8  -7 -15       26.58       28.87      1.80 o
  -8  -7 -14        8.01        7.88      1.56 o
  -8  -7 -13       20.98       22.40      1.98 o
  -8  -7 -12       47.09       48.19      2.04 o
  -8  -7 -11       83.77       87.48      2.97 o
  -8  -7 -10       15.42       17.25      2.25 o
  -8  -7  -8       22.63       22.32      1.96 o
  -8  -7  -7       82.19       85.87      2.74 o
  -8  -7  -6       14.37       16.20      2.06 o
  -8  -7  -5       26.65       24.60      1.92 o
  -8  -7  -4       23.68       26.09      2.23 o
  -8  -7  -3       23.15       24.08      2.43 o
  -8  -7  -1        8.54        8.62      2.40 o
  -8  -6 -37        4.40        7.77      2.11 o
  -8  -6 -36       44.85       40.20      2.18 o
  -8  -6 -35       19.06       21.01      1.85 o
  -8  -6 -34       26.26       25.25      3.06 o
  -8  -6 -33        3.51        3.99      1.97 o
  -8  -6 -32       26.45       26.41      1.82 o
  -8  -6 -31       21.71       19.86      1.87 o
  -8  -6 -30        6.44        9.61      2.26 o
  -8  -6 -29       10.59        7.94      2.28 o
  -8  -6 -28       33.24       33.55      2.37 o
  -8  -6 -26       51.01       54.55      1.89 o
  -8  -6 -25       18.57       20.20      1.78 o
  -8  -6 -24       15.08       16.13      1.76 o
  -8  -6 -23       15.60       17.42      1.66 o
  -8  -6 -22       75.52       71.61      2.35 o
  -8  -6 -21       25.30       22.24      1.64 o
  -8  -6 -20       32.78       35.61      1.72 o
  -8  -6 -19       19.10       21.29      1.60 o
  -8  -6 -18       51.73       52.04      1.82 o
  -8  -6 -17       58.00       56.91      1.70 o
  -8  -6 -16      107.39      107.72      3.45 o
  -8  -6 -15        8.28        6.44      1.77 o
  -8  -6 -14       63.93       63.42      1.84 o
  -8  -6 -13       72.92       66.73      1.78 o
  -8  -6 -12       89.96       93.02      1.79 o
  -8  -6 -11       28.95       27.65      2.49 o
  -8  -6 -10       43.62       45.60      2.02 o
  -8  -6  -9       62.60       66.75      2.22 o
  -8  -6  -8       51.43       57.85      4.29 o
  -8  -6  -7      145.02      150.81      3.34 o
  -8  -6  -6      210.17      219.23      4.20 o
  -8  -6  -5       33.43       36.23      1.99 o
  -8  -6  -4       28.21       29.18      1.95 o
  -8  -6  -3       42.98       47.45      2.22 o
  -8  -6  -2      120.44      115.31      2.19 o
  -8  -6  -1       20.79       22.08      1.93 o
  -8  -5 -38        3.00        5.61      2.16 o
  -8  -5 -37       14.67       14.43      2.09 o
  -8  -5 -36        3.80        6.70      1.91 o
  -8  -5 -35       25.56       26.68      1.88 o
  -8  -5 -34       12.54       12.67      1.86 o
  -8  -5 -32        5.85       10.05      2.00 o
  -8  -5 -31       18.00       18.55      1.94 o
  -8  -5 -30       22.52       24.13      2.02 o
  -8  -5 -29        8.42        9.51      2.43 o
  -8  -5 -27       17.67       13.89      2.76 o
  -8  -5 -26       23.09       23.33      1.80 o
  -8  -5 -25       18.08       19.29      1.80 o
  -8  -5 -24       23.27       21.09      1.70 o
  -8  -5 -22       68.91       69.36      2.69 o
  -8  -5 -21       35.14       31.82      1.64 o
  -8  -5 -20       75.48       74.70      2.14 o
  -8  -5 -19       27.27       26.68      2.10 o
  -8  -5 -18       18.77       18.17      1.59 o
  -8  -5 -17      105.49      102.85      3.35 o
  -8  -5 -16       82.82       79.82      2.52 o
  -8  -5 -15       20.25       23.30      1.56 o
  -8  -5 -14       17.34       17.31      1.66 o
  -8  -5 -13       97.75       95.41      1.71 o
  -8  -5 -12       74.99       74.64      1.98 o
  -8  -5 -11       12.74       16.57      2.04 o
  -8  -5 -10       51.53       50.50      3.06 o
  -8  -5  -9      149.45      148.57      5.31 o
  -8  -5  -8       11.43       11.51      1.97 o
  -8  -5  -7       12.90       14.46      1.92 o
  -8  -5  -6      117.43      117.56      2.20 o
  -8  -5  -5      113.88      114.01      3.25 o
  -8  -5  -4       36.60       39.13      1.96 o
  -8  -5  -3       65.73       68.44      2.23 o
  -8  -5  -2       71.56       65.25      2.58 o
  -8  -5  -1      127.28      122.02      2.66 o
  -8  -4 -38       32.26       36.87      2.29 o
  -8  -4 -37        4.49        4.95      1.90 o
  -8  -4 -36        9.53        9.96      1.89 o
  -8  -4 -35       10.97       13.38      1.91 o
  -8  -4 -33       15.18       17.67      1.90 o
  -8  -4 -31       17.13       17.73      1.92 o
  -8  -4 -30       21.32       24.83      2.60 o
  -8  -4 -29        7.70        7.81      2.17 o
  -8  -4 -28       22.23       21.93      2.70 o
  -8  -4 -27       68.89       65.44      2.45 o
  -8  -4 -26       45.66       43.06      2.01 o
  -8  -4 -25        9.84        8.17      1.82 o
  -8  -4 -24       20.59       19.11      1.70 o
  -8  -4 -23       28.32       27.45      1.70 o
  -8  -4 -22       53.42       52.12      1.73 o
  -8  -4 -21        6.62        6.96      1.76 o
  -8  -4 -20        5.50       10.10      1.85 o
  -8  -4 -19        7.11        8.79      1.61 o
  -8  -4 -18       55.83       57.34      1.65 o
  -8  -4 -17        5.29        6.32      1.70 o
  -8  -4 -16       32.51       32.20      1.79 o
  -8  -4 -15       98.52      100.12      2.99 o
  -8  -4 -13       59.93       57.03      1.71 o
  -8  -4 -10       54.06       56.26      2.62 o
  -8  -4  -9       84.41       79.93      2.32 o
  -8  -4  -8       29.34       31.09      1.94 o
  -8  -4  -7       11.93       10.28      3.07 o
  -8  -4  -6        7.63        4.42      2.05 o
  -8  -4  -5       95.44       89.04      2.37 o
  -8  -4  -4       49.95       45.57      1.97 o
  -8  -4  -3       24.14       25.28      1.93 o
  -8  -4  -2      127.04      124.92      2.71 o
  -8  -3 -39       22.21       21.07      1.85 o
  -8  -3 -38        3.26        4.68      2.12 o
  -8  -3 -36        3.01        4.19      2.08 o
  -8  -3 -34        6.42        9.68      1.85 o
  -8  -3 -33       18.98       17.12      2.01 o
  -8  -3 -32       15.10       16.66      1.81 o
  -8  -3 -31       27.02       28.25      1.81 o
  -8  -3 -30       18.96       20.87      2.15 o
  -8  -3 -29       40.22       43.23      2.28 o
  -8  -3 -28       39.61       38.93      2.36 o
  -8  -3 -27        7.07        8.11      2.38 o
  -8  -3 -26       14.25       16.85      1.94 o
  -8  -3 -25       87.59       81.64      2.03 o
  -8  -3 -24       33.96       31.67      2.19 o
  -8  -3 -23       25.64       27.10      1.69 o
  -8  -3 -21      105.04      101.02      3.04 o
  -8  -3 -20       47.40       45.58      2.29 o
  -8  -3 -19        3.46        4.08      1.69 o
  -8  -3 -18       13.20       12.75      1.72 o
  -8  -3 -17       29.47       27.97      1.58 o
  -8  -3 -16       14.59       18.01      2.01 o
  -8  -3 -15        5.94        5.86      1.59 o
  -8  -3 -14       26.27       25.58      1.55 o
  -8  -3 -13       24.70       23.82      2.35 o
  -8  -3 -12        8.70        7.89      1.53 o
  -8  -3 -11       75.84       69.24      2.09 o
  -8  -3 -10       11.99       14.82      1.92 o
  -8  -3  -9       23.10       19.24      1.92 o
  -8  -3  -8        7.50        6.02      1.98 o
  -8  -3  -7       21.67       22.44      1.91 o
  -8  -3  -6       38.11       36.52      2.19 o
  -8  -3  -5       15.55       12.47      1.91 o
  -8  -3  -4       37.23       37.76      1.94 o
  -8  -3  -3      131.81      125.28      2.57 o
  -8  -3  -2       40.70       38.17      1.94 o
  -8  -3  -1       49.81       49.94      2.76 o
  -8  -2 -39        9.14       10.34      2.00 o
  -8  -2 -38       10.06       10.96      1.83 o
  -8  -2 -35        8.77        9.26      2.01 o
  -8  -2 -33       10.76       14.06      1.83 o
  -8  -2 -31       17.56       18.99      2.01 o
  -8  -2 -30       15.92       20.05      2.22 o
  -8  -2 -29       41.44       45.91      2.14 o
  -8  -2 -28       21.33       25.97      2.08 o
  -8  -2 -27        8.47       12.12      2.29 o
  -8  -2 -26       26.89       23.83      1.86 o
  -8  -2 -25       11.60       11.47      1.83 o
  -8  -2 -24        8.77       12.04      1.85 o
  -8  -2 -23       34.20       35.02      1.90 o
  -8  -2 -22       14.17       13.79      1.73 o
  -8  -2 -20       27.30       26.77      1.53 o
  -8  -2 -19       18.25       21.15      2.16 o
  -8  -2 -18       13.67       16.52      1.57 o
  -8  -2 -17       29.06       29.29      1.58 o
  -8  -2 -16        6.56       10.43      1.91 o
  -8  -2 -15       20.91       21.72      1.55 o
  -8  -2 -14        3.69        4.57      1.61 o
  -8  -2 -13       51.87       52.15      1.58 o
  -8  -2 -12       26.36       27.38      1.53 o
  -8  -2 -11       17.53       21.08      1.64 o
  -8  -2 -10        8.49       10.00      2.21 o
  -8  -2  -9        1.88        6.13      1.96 o
  -8  -2  -8        6.00        6.72      1.95 o
  -8  -2  -7       20.57       20.80      2.17 o
  -8  -2  -5       43.65       44.06      1.94 o
  -8  -2  -4       12.71       13.67      1.88 o
  -8  -2  -3       58.10       54.78      1.95 o
  -8  -2  -2       16.70       13.13      1.86 o
  -8  -2  -1       21.65       23.13      1.87 o
  -8  -1 -37       19.40       19.10      1.94 o
  -8  -1 -36        9.40        8.01      1.81 o
  -8  -1 -34       16.67       15.18      1.76 o
  -8  -1 -33       33.39       31.69      1.85 o
  -8  -1 -32        8.73        6.82      2.00 o
  -8  -1 -31       15.78       16.96      1.86 o
  -8  -1 -28        9.69       11.97      2.06 o
  -8  -1 -27       27.80       28.12      2.60 o
  -8  -1 -25       47.50       46.30      2.09 o
  -8  -1 -24       35.38       32.22      2.09 o
  -8  -1 -23       17.72       19.16      1.68 o
  -8  -1 -22       59.40       55.74      1.73 o
  -8  -1 -21       10.60       10.89      1.65 o
  -8  -1 -20        3.85        4.69      1.59 o
  -8  -1 -19        5.88        5.73      1.71 o
  -8  -1 -18       12.87       12.17      1.89 o
  -8  -1 -17       39.53       39.78      1.60 o
  -8  -1 -16        8.41       10.23      1.55 o
  -8  -1 -15       16.33       12.81      1.55 o
  -8  -1 -14       58.88       57.08      1.61 o
  -8  -1 -13       67.27       65.40      1.86 o
  -8  -1 -12       84.26       85.39      1.85 o
  -8  -1 -11       26.74       28.64      1.66 o
  -8  -1 -10       11.57       12.38      2.04 o
  -8  -1  -9      120.39      115.38      2.91 o
  -8  -1  -8       35.01       33.16      1.94 o
  -8  -1  -7        6.73        6.65      2.09 o
  -8  -1  -6       25.88       26.16      1.91 o
  -8  -1  -5      102.39      101.13      2.47 o
  -8  -1  -3        4.11        7.69      1.90 o
  -8  -1  -2       26.61       25.22      1.87 o
  -8  -1  -1       26.18       27.44      1.86 o
  -7 -18 -12       11.25        6.96      2.85 o
  -7 -18 -11       10.72        8.49      2.02 o
  -7 -18 -10       58.65       63.39      6.10 o
  -7 -18  -9       11.44       11.10      2.67 o
  -7 -18  -8       24.37       26.34      3.47 o
  -7 -18  -7       10.01       10.70      4.23 o
  -7 -18  -6       30.74       33.43      4.17 o
  -7 -18  -5        8.35       12.92      3.16 o
  -7 -18  -4        4.54        6.52      1.88 o
  -7 -17 -14        2.45        5.49      2.37 o
  -7 -17 -13       28.72       26.50      5.55 o
  -7 -17 -12       23.50       27.95      2.62 o
  -7 -17 -11       22.38       21.03      1.96 o
  -7 -17  -9        8.94       10.59      1.63 o
  -7 -17  -7       18.15       18.46      1.82 o
  -7 -17  -6       11.55       12.30      1.84 o
  -7 -17  -5       10.40       11.24      1.64 o
  -7 -17  -4        6.79       11.88      2.62 o
  -7 -17  -3        5.43        6.86      1.86 o
  -7 -16 -22       10.49       13.05      1.83 o
  -7 -16 -19        6.67        4.43      1.71 o
  -7 -16 -18        8.71        8.46      1.92 o
  -7 -16 -16       22.25       25.06      2.23 o
  -7 -16 -14       17.07       14.68      2.78 o
  -7 -16 -13       21.78       18.42      1.52 o
  -7 -16 -12       29.62       28.85      4.26 o
  -7 -16  -9       40.91       42.92      2.76 o
  -7 -16  -7       23.67       28.00      1.71 o
  -7 -16  -6       11.47       14.58      3.97 o
  -7 -16  -5        9.50       10.26      1.82 o
  -7 -16  -4        4.63        6.69      1.83 o
  -7 -16  -3        2.10        4.69      1.91 o
  -7 -16  -2        4.99        6.07      1.87 o
  -7 -15 -24        7.17        5.78      1.92 o
  -7 -15 -23        5.73        7.81      1.85 o
  -7 -15 -22        9.57       11.50      2.37 o
  -7 -15 -21        7.92       10.47      2.01 o
  -7 -15 -20       21.82       22.04      1.78 o
  -7 -15 -18       16.02       22.34      2.01 o
  -7 -15 -17       36.90       34.49      1.93 o
  -7 -15 -14        2.21        3.22      1.50 o
  -7 -15 -13       16.63       15.84      2.11 o
  -7 -15  -8        5.30        6.24      1.87 o
  -7 -15  -7       33.47       33.08      4.11 o
  -7 -15  -6        8.46        7.17      1.64 o
  -7 -15  -5        8.29       12.02      2.15 o
  -7 -15  -3       43.90       47.57      2.81 o
  -7 -15  -2       22.38       23.61      2.25 o
  -7 -15  -1       12.02       17.66      1.82 o
  -7 -14 -28       11.90       11.32      2.69 o
  -7 -14 -27        4.08        4.60      2.27 o
  -7 -14 -26       18.54       20.67      2.17 o
  -7 -14 -22        7.28        9.99      1.79 o
  -7 -14 -21        7.90        8.04      1.81 o
  -7 -14 -20       11.21       10.53      2.02 o
  -7 -14 -17       38.46       42.32      3.62 o
  -7 -14 -16        8.39        9.91      1.36 o
  -7 -14 -15        9.48       10.96      1.78 o
  -7 -14 -14       20.63       19.68      1.57 o
  -7 -14 -13       12.29       11.84      2.40 o
  -7 -14 -12        7.56        9.14      1.45 o
  -7 -14 -11        4.71        3.79      1.83 o
  -7 -14 -10        6.28        7.26      1.75 o
  -7 -14  -9        4.03        5.10      2.17 o
  -7 -14  -8        4.04        4.12      2.00 o
  -7 -14  -7       18.27       20.73      3.58 o
  -7 -14  -5        6.69        8.02      1.81 o
  -7 -14  -4       27.21       28.64      1.85 o
  -7 -14  -3       43.35       46.78      2.76 o
  -7 -14  -2        6.51        8.16      2.13 o
  -7 -13 -31       10.16       14.25      2.36 o
  -7 -13 -29        9.03       11.80      1.99 o
  -7 -13 -27        9.18        7.78      1.78 o
  -7 -13 -26        8.62        7.59      2.58 o
  -7 -13 -24       16.40       17.54      1.92 o
  -7 -13 -23       17.52       16.46      1.93 o
  -7 -13 -21       44.82       48.41      2.45 o
  -7 -13 -20       26.09       26.83      1.92 o
  -7 -13 -18       26.86       35.55      2.24 o
  -7 -13 -17       25.52       25.31      1.50 o
  -7 -13 -16       26.89       26.63      2.00 o
  -7 -13 -15       16.32       16.89      1.38 o
  -7 -13 -14       34.70       35.32      2.54 o
  -7 -13 -13        8.52        9.85      1.36 o
  -7 -13 -12        4.98        4.02      1.40 o
  -7 -13 -11       19.14       19.56      2.23 o
  -7 -13 -10       13.81       15.56      2.02 o
  -7 -13  -9       10.27       13.02      2.25 o
  -7 -13  -8       10.17       11.04      1.62 o
  -7 -13  -7        6.75        6.31      2.94 o
  -7 -13  -5        5.07        5.74      2.19 o
  -7 -13  -4       12.01       16.59      1.78 o
  -7 -13  -3       39.76       43.47      2.09 o
  -7 -13  -2       62.34       67.83      2.47 o
  -7 -13  -1       13.80       14.65      1.79 o
  -7 -12 -33       10.20       11.53      2.38 o
  -7 -12 -32        3.62        4.56      1.61 o
  -7 -12 -30       15.76       16.05      2.00 o
  -7 -12 -29        6.91        6.99      1.67 o
  -7 -12 -28       11.70       12.05      1.69 o
  -7 -12 -26        5.22        6.83      1.55 o
  -7 -12 -23        4.41        5.91      1.85 o
  -7 -12 -21        8.10        9.14      1.44 o
  -7 -12 -20        7.15        6.65      1.74 o
  -7 -12 -19       11.39       11.02      1.58 o
  -7 -12 -17       18.85       19.85      1.49 o
  -7 -12 -16       38.13       42.51      3.40 o
  -7 -12 -15        4.19        5.62      1.40 o
  -7 -12 -12       16.44       16.21      1.60 o
  -7 -12 -11       14.69       11.02      1.58 o
  -7 -12 -10       51.30       58.47      4.04 o
  -7 -12  -9        6.78        7.05      1.65 o
  -7 -12  -8       53.74       59.10      1.91 o
  -7 -12  -7       17.45       21.63      2.27 o
  -7 -12  -6       27.08       27.34      3.28 o
  -7 -12  -4       11.84       12.76      2.04 o
  -7 -12  -3        3.45        4.77      2.08 o
  -7 -12  -2       18.21       16.89      1.77 o
  -7 -12  -1        9.85       12.59      2.20 o
  -7 -11 -35        7.64       10.77      2.43 o
  -7 -11 -31        8.24        8.46      1.68 o
  -7 -11 -30        4.88        5.67      1.68 o
  -7 -11 -29        8.33        7.15      1.78 o
  -7 -11 -26       17.03       19.40      2.21 o
  -7 -11 -25       49.28       50.33      1.96 o
  -7 -11 -24       76.31       77.31      2.69 o
  -7 -11 -23        2.72        4.42      2.13 o
  -7 -11 -22        8.48        9.07      1.58 o
  -7 -11 -21       14.49       13.14      1.93 o
  -7 -11 -19       14.40       18.33      1.59 o
  -7 -11 -18        9.84       12.11      1.49 o
  -7 -11 -17       19.89       19.29      1.49 o
  -7 -11 -15        9.20       12.51      1.37 o
  -7 -11 -14       10.37        9.17      2.03 o
  -7 -11 -12       22.44       20.08      1.36 o
  -7 -11 -10       25.38       28.47      2.37 o
  -7 -11  -9        9.98        9.67      2.56 o
  -7 -11  -8       38.96       38.61      2.00 o
  -7 -11  -7       14.21       17.41      2.84 o
  -7 -11  -6      117.68      126.58      2.51 o
  -7 -11  -5       27.61       28.43      2.58 o
  -7 -11  -4       14.78       14.53      1.74 o
  -7 -11  -3       12.59       11.11      1.74 o
  -7 -11  -2       18.56       19.76      2.04 o
  -7 -11  -1       26.79       27.84      1.79 o
  -7 -10 -35        5.04        4.48      1.82 o
  -7 -10 -31       11.02       11.28      1.63 o
  -7 -10 -30       11.93       12.54      1.61 o
  -7 -10 -29        5.12        7.50      1.61 o
  -7 -10 -28       25.37       22.88      1.76 o
  -7 -10 -27       21.54       22.94      1.97 o
  -7 -10 -26       26.35       26.15      1.96 o
  -7 -10 -25       15.54       15.89      2.25 o
  -7 -10 -24       25.86       26.99      1.98 o
  -7 -10 -23        1.27        5.01      1.56 o
  -7 -10 -22       16.73       16.47      1.64 o
  -7 -10 -21       23.19       22.05      2.25 o
  -7 -10 -20       25.00       27.79      1.55 o
  -7 -10 -19        3.55        3.50      1.74 o
  -7 -10 -18        4.89        4.98      1.64 o
  -7 -10 -17        6.42        8.93      1.40 o
  -7 -10 -16        9.34        9.47      1.40 o
  -7 -10 -15        4.85        5.58      1.43 o
  -7 -10 -14       31.83       34.46      1.64 o
  -7 -10 -13       18.74       15.30      1.37 o
  -7 -10 -12       26.16       26.99      1.31 o
  -7 -10 -11       40.42       42.77      1.84 o
  -7 -10 -10       18.23       17.54      1.80 o
  -7 -10  -9       42.22       42.57      1.75 o
  -7 -10  -8       76.00       80.19      2.60 o
  -7 -10  -7       24.63       23.61      2.41 o
  -7 -10  -6       42.92       45.16      2.05 o
  -7 -10  -4       58.68       59.97      1.86 o
  -7 -10  -2       11.96       13.89      1.72 o
  -7 -10  -1       20.98       25.67      2.29 o
  -7  -9 -37       25.31       30.67      2.70 o
  -7  -9 -36        5.68        8.16      1.89 o
  -7  -9 -35       20.98       21.97      1.74 o
  -7  -9 -34       16.51       18.06      2.27 o
  -7  -9 -33       15.51       13.07      1.69 o
  -7  -9 -31       42.97       41.28      1.83 o
  -7  -9 -30        1.86        5.94      2.02 o
  -7  -9 -29       27.24       27.04      1.64 o
  -7  -9 -28       30.00       32.67      1.79 o
  -7  -9 -27        4.37        5.28      2.30 o
  -7  -9 -26        6.73        7.69      1.93 o
  -7  -9 -25        9.32       11.30      1.85 o
  -7  -9 -23       13.28       15.09      1.96 o
  -7  -9 -22       48.00       47.64      1.66 o
  -7  -9 -21       39.04       37.92      1.62 o
  -7  -9 -20       27.32       28.27      1.67 o
  -7  -9 -19       24.71       26.23      1.79 o
  -7  -9 -18        5.87        6.72      1.67 o
  -7  -9 -17       41.41       44.68      2.49 o
  -7  -9 -15       14.37       16.09      1.58 o
  -7  -9 -14        9.21       10.17      2.06 o
  -7  -9 -13       73.74       71.71      3.13 o
  -7  -9 -12       40.81       44.16      2.45 o
  -7  -9 -11       65.95       66.47      2.15 o
  -7  -9 -10       52.43       54.54      3.23 o
  -7  -9  -8        7.95        8.29      1.96 o
  -7  -9  -7       20.51       23.56      1.75 o
  -7  -9  -6       53.59       55.23      1.84 o
  -7  -9  -5       61.10       64.00      2.76 o
  -7  -9  -4       93.34       96.73      2.94 o
  -7  -9  -3       48.64       55.88      2.54 o
  -7  -9  -2       19.22       25.68      1.74 o
  -7  -9  -1       55.37       61.08      1.85 o
  -7  -8 -39       11.62       14.20      2.48 o
  -7  -8 -36        6.27        7.11      1.73 o
  -7  -8 -35       81.63       77.96      2.06 o
  -7  -8 -34       16.90       15.01      1.75 o
  -7  -8 -33       18.11       17.54      1.70 o
  -7  -8 -31       19.06       19.21      1.97 o
  -7  -8 -29        5.25        6.96      1.65 o
  -7  -8 -28        7.14       10.76      1.61 o
  -7  -8 -27       20.18       24.99      1.99 o
  -7  -8 -26        7.18        6.19      2.08 o
  -7  -8 -25       38.48       41.90      2.80 o
  -7  -8 -23       61.90       61.27      1.73 o
  -7  -8 -22        6.21        6.92      1.94 o
  -7  -8 -21       45.52       43.30      2.72 o
  -7  -8 -20       13.06       13.58      1.57 o
  -7  -8 -19       12.62       11.84      1.56 o
  -7  -8 -18       34.31       36.54      1.56 o
  -7  -8 -17       54.39       52.48      1.59 o
  -7  -8 -16        6.28        6.54      1.60 o
  -7  -8 -15      208.42      216.26      2.72 o
  -7  -8 -14       38.62       40.02      2.59 o
  -7  -8 -13        7.35        8.43      1.46 o
  -7  -8 -12       29.10       32.64      1.73 o
  -7  -8 -11       46.42       47.27      1.47 o
  -7  -8 -10       13.89       13.62      1.43 o
  -7  -8  -9       12.32       10.92      1.96 o
  -7  -8  -8       82.92       85.62      2.14 o
  -7  -8  -7       33.92       32.88      2.17 o
  -7  -8  -6       28.78       30.42      1.74 o
  -7  -8  -5       15.76       14.11      1.72 o
  -7  -8  -4       23.36       23.36      3.07 o
  -7  -8  -3      122.07      125.16      3.37 o
  -7  -8  -2       45.48       43.22      1.80 o
  -7  -8  -1       52.92       54.51      2.10 o
  -7  -7 -39       27.66       24.57      2.59 o
  -7  -7 -38        6.45        8.25      1.76 o
  -7  -7 -37       17.87       19.14      1.77 o
  -7  -7 -36        9.48       10.91      1.70 o
  -7  -7 -35       10.49       11.92      1.93 o
  -7  -7 -34        2.97        4.44      1.74 o
  -7  -7 -32       32.67       29.61      1.75 o
  -7  -7 -31        5.60        7.48      1.70 o
  -7  -7 -30       15.18       13.96      1.66 o
  -7  -7 -29        6.10        7.54      1.78 o
  -7  -7 -28       14.27       13.72      1.90 o
  -7  -7 -27        2.93        5.17      1.97 o
  -7  -7 -26        9.24       12.00      2.08 o
  -7  -7 -25        5.26        5.62      2.01 o
  -7  -7 -23        5.82        6.46      1.66 o
  -7  -7 -22       35.01       41.42      2.16 o
  -7  -7 -21       73.34       72.57      1.78 o
  -7  -7 -20       86.83       87.01      1.84 o
  -7  -7 -19       97.42       95.91      2.02 o
  -7  -7 -18       49.14       46.67      1.85 o
  -7  -7 -17      159.82      157.96      4.28 o
  -7  -7 -16       64.40       63.84      1.81 o
  -7  -7 -15       29.36       30.40      1.44 o
  -7  -7 -14       81.95       83.12      3.66 o
  -7  -7 -13       60.06       59.31      2.06 o
  -7  -7 -12       33.03       33.23      1.50 o
  -7  -7 -11       13.80       14.42      1.36 o
  -7  -7 -10       47.32       49.39      1.69 o
  -7  -7  -9        6.98        6.50      1.64 o
  -7  -7  -8        5.98        8.34      1.74 o
  -7  -7  -7       44.70       48.05      2.21 o
  -7  -7  -6       16.65       15.75      1.69 o
  -7  -7  -4       40.19       39.49      1.77 o
  -7  -7  -3       43.25       43.47      1.78 o
  -7  -7  -2       93.79       97.19      1.96 o
  -7  -7  -1      177.29      177.97      2.24 o
  -7  -6 -40       39.89       35.16      4.51 o
  -7  -6 -39       44.22       45.06      2.19 o
  -7  -6 -38       15.46       14.10      1.75 o
  -7  -6 -37       15.10       14.94      1.73 o
  -7  -6 -35       17.39       16.99      1.67 o
  -7  -6 -34       62.30       64.10      1.81 o
  -7  -6 -33       21.20       19.71      1.65 o
  -7  -6 -32        6.79        8.90      1.88 o
  -7  -6 -31       55.53       54.83      1.71 o
  -7  -6 -30       52.92       57.85      1.98 o
  -7  -6 -29       31.87       31.19      1.75 o
  -7  -6 -28       26.08       24.25      1.90 o
  -7  -6 -27       26.18       24.50      2.97 o
  -7  -6 -26       26.38       23.65      2.08 o
  -7  -6 -25       11.99       13.81      1.83 o
  -7  -6 -24       82.92       80.82      2.29 o
  -7  -6 -23       56.56       55.07      1.84 o
  -7  -6 -22       17.90       18.09      1.53 o
  -7  -6 -21       36.79       36.49      2.44 o
  -7  -6 -20       67.35       70.46      1.61 o
  -7  -6 -19       29.78       32.18      1.51 o
  -7  -6 -18       26.51       27.22      1.47 o
  -7  -6 -17       16.02       17.07      1.60 o
  -7  -6 -16       67.08       64.83      2.02 o
  -7  -6 -15       86.12       85.71      2.01 o
  -7  -6 -14      130.45      127.08      2.39 o
  -7  -6 -13       17.90       20.08      1.38 o
  -7  -6 -12       59.62       59.58      1.46 o
  -7  -6 -11      139.21      132.00      1.92 o
  -7  -6  -9       89.84       94.74      3.60 o
  -7  -6  -7       32.32       35.04      1.75 o
  -7  -6  -6       18.99       22.49      2.15 o
  -7  -6  -4      280.79      285.05      3.55 o
  -7  -6  -3      110.79      108.48      2.41 o
  -7  -6  -2       75.78       76.46      1.88 o
  -7  -6  -1       33.54       36.81      1.74 o
  -7  -5 -41        7.43        7.47      2.59 o
  -7  -5 -40       21.25       21.43      1.94 o
  -7  -5 -39       13.84       10.29      1.78 o
  -7  -5 -38       20.03       18.48      1.75 o
  -7  -5 -34       17.94       19.05      1.65 o
  -7  -5 -33       16.72       14.38      1.64 o
  -7  -5 -32       10.09       10.95      1.63 o
  -7  -5 -31       27.39       26.39      2.42 o
  -7  -5 -30       86.80       80.24      2.19 o
  -7  -5 -29       14.54       16.29      1.57 o
  -7  -5 -28       14.66       15.39      1.88 o
  -7  -5 -27       18.79       20.15      2.10 o
  -7  -5 -26        8.03        8.26      2.13 o
  -7  -5 -25       13.05       13.49      1.81 o
  -7  -5 -24       21.42       25.14      1.64 o
  -7  -5 -23       27.15       29.28      1.63 o
  -7  -5 -22       57.27       56.32      2.80 o
  -7  -5 -21        7.26        8.54      1.53 o
  -7  -5 -20       53.11       52.94      1.57 o
  -7  -5 -19       52.75       56.59      1.64 o
  -7  -5 -18       15.65       16.15      1.61 o
  -7  -5 -17        3.30        3.32      1.56 o
  -7  -5 -16       31.36       34.11      1.44 o
  -7  -5 -15       12.20       12.40      1.69 o
  -7  -5 -14        7.00        7.15      1.40 o
  -7  -5 -13       49.93       50.09      1.56 o
  -7  -5 -12      175.75      178.98      2.67 o
  -7  -5 -11       21.46       22.23      1.37 o
  -7  -5 -10       24.15       25.74      1.79 o
  -7  -5  -9       18.27       18.65      1.78 o
  -7  -5  -8       97.56       98.17      2.32 o
  -7  -5  -7        6.47        7.18      1.77 o
  -7  -5  -6       11.16        8.76      1.72 o
  -7  -5  -5        8.83        6.06      2.04 o
  -7  -5  -4       97.40       95.69      1.91 o
  -7  -5  -2       99.77      103.71      3.60 o
  -7  -5  -1       31.47       33.35      1.76 o
  -7  -4 -41        9.42        7.40      2.37 o
  -7  -4 -40       25.71       26.14      2.00 o
  -7  -4 -39       13.14       13.67      1.85 o
  -7  -4 -38        8.41        6.04      1.89 o
  -7  -4 -37        7.21        7.81      1.74 o
  -7  -4 -36       12.41       10.14      1.72 o
  -7  -4 -35       11.37        9.78      1.69 o
  -7  -4 -34        5.97        4.28      1.77 o
  -7  -4 -32        6.57        9.14      1.88 o
  -7  -4 -31       24.08       24.45      1.62 o
  -7  -4 -30       36.03       36.08      1.63 o
  -7  -4 -29        8.22       11.42      1.78 o
  -7  -4 -28       89.71       92.86      2.02 o
  -7  -4 -27       57.86       60.14      2.05 o
  -7  -4 -26        5.94        6.89      2.30 o
  -7  -4 -25       38.69       40.71      1.71 o
  -7  -4 -24       65.75       66.82      2.42 o
  -7  -4 -23      105.27      101.06      2.38 o
  -7  -4 -22        2.41        4.27      1.93 o
  -7  -4 -20       57.90       57.38      1.59 o
  -7  -4 -19        9.79        9.88      1.70 o
  -7  -4 -18       64.11       60.97      1.56 o
  -7  -4 -17       50.65       50.93      1.62 o
  -7  -4 -16       26.97       25.96      1.51 o
  -7  -4 -15       46.02       44.60      1.96 o
  -7  -4 -14       15.84       18.60      1.38 o
  -7  -4 -13       40.54       41.33      1.41 o
  -7  -4 -12       59.91       58.89      1.45 o
  -7  -4 -11       11.27       11.76      1.36 o
  -7  -4 -10      184.90      184.31      2.02 o
  -7  -4  -9       54.30       53.27      1.84 o
  -7  -4  -8       42.85       43.24      1.80 o
  -7  -4  -7      159.48      164.65      2.10 o
  -7  -4  -6      103.85      100.19      2.44 o
  -7  -4  -5      163.99      167.94      3.46 o
  -7  -4  -4       23.21       23.08      1.72 o
  -7  -4  -2       26.87       27.74      1.68 o
  -7  -4  -1        5.95        8.65      1.73 o
  -7  -3 -39       11.51        8.90      1.79 o
  -7  -3 -38       20.17       20.06      1.88 o
  -7  -3 -37       15.66       21.60      2.07 o
  -7  -3 -36       24.38       23.11      1.86 o
  -7  -3 -34       13.95       13.63      1.79 o
  -7  -3 -33        9.26        8.87      2.03 o
  -7  -3 -32       16.08       17.61      1.63 o
  -7  -3 -31       38.92       39.55      1.80 o
  -7  -3 -30       40.22       40.48      1.64 o
  -7  -3 -29       17.77       20.90      1.92 o
  -7  -3 -28       38.21       38.29      2.04 o
  -7  -3 -27       32.13       32.15      2.04 o
  -7  -3 -26       43.01       41.46      1.97 o
  -7  -3 -25      117.92      114.72      2.34 o
  -7  -3 -24       27.66       26.48      1.67 o
  -7  -3 -23       66.98       68.11      2.67 o
  -7  -3 -22        8.90        9.76      1.71 o
  -7  -3 -21       10.24       10.02      1.62 o
  -7  -3 -20       38.50       36.99      1.78 o
  -7  -3 -19       15.95       14.30      1.47 o
  -7  -3 -18       27.06       24.63      1.47 o
  -7  -3 -17       14.18       15.48      1.56 o
  -7  -3 -16       32.13       31.82      1.45 o
  -7  -3 -15       61.63       61.54      1.49 o
  -7  -3 -14       34.61       32.79      1.41 o
  -7  -3 -13       55.77       55.75      1.53 o
  -7  -3 -12      104.63       99.95      2.22 o
  -7  -3 -11      284.31      280.70      2.68 o
  -7  -3 -10      194.65      184.20      6.62 o
  -7  -3  -9       32.81       31.12      1.80 o
  -7  -3  -8      252.13      249.88      3.11 o
  -7  -3  -7      504.64      499.72      3.34 o
  -7  -3  -6        8.93        8.66      1.89 o
  -7  -3  -5       45.06       45.72      1.93 o
  -7  -3  -4       27.37       25.76      2.04 o
  -7  -3  -3      153.13      149.63      2.36 o
  -7  -3  -2      124.77      123.99      2.27 o
  -7  -3  -1       28.07       28.95      2.02 o
  -7  -2 -40        9.17       10.13      1.80 o
  -7  -2 -39        5.92        7.03      1.81 o
  -7  -2 -38        6.77        9.14      1.76 o
  -7  -2 -37        3.44        4.85      1.82 o
  -7  -2 -35        5.56        7.30      1.84 o
  -7  -2 -34       20.12       19.66      1.67 o
  -7  -2 -33        4.31        5.34      1.94 o
  -7  -2 -32        5.36        4.68      1.72 o
  -7  -2 -31       10.97       13.22      1.61 o
  -7  -2 -30        3.29        5.44      1.66 o
  -7  -2 -29       33.78       38.64      2.26 o
  -7  -2 -28        9.67       10.70      1.83 o
  -7  -2 -27       25.03       23.15      1.81 o
  -7  -2 -26        9.37       10.13      1.79 o
  -7  -2 -25       64.94       67.12      2.82 o
  -7  -2 -24        4.70        5.19      1.62 o
  -7  -2 -23       13.64       13.73      1.54 o
  -7  -2 -22        6.92        8.63      1.53 o
  -7  -2 -20       21.30       20.53      1.60 o
  -7  -2 -19       88.37       85.99      2.45 o
  -7  -2 -18       30.32       29.64      1.61 o
  -7  -2 -17       29.65       29.67      1.70 o
  -7  -2 -15       13.22       13.83      1.32 o
  -7  -2 -14        3.57        3.30      1.50 o
  -7  -2 -13       35.97       37.88      1.51 o
  -7  -2 -12        5.03        4.76      1.40 o
  -7  -2 -11       15.32       14.95      1.35 o
  -7  -2 -10       14.27       16.00      1.72 o
  -7  -2  -9       59.37       62.36      1.83 o
  -7  -2  -8       15.32       11.97      1.97 o
  -7  -2  -7       10.04        9.14      1.72 o
  -7  -2  -5       59.73       58.49      1.78 o
  -7  -2  -4       28.35       23.43      1.69 o
  -7  -2  -3       28.76       25.30      1.71 o
  -7  -2  -2       22.36       24.44      1.69 o
  -7  -2  -1       50.43       41.23      2.43 o
  -7  -1 -42        7.09        9.72      3.10 o
  -7  -1 -41        7.74        5.68      1.90 o
  -7  -1 -40       11.87       14.54      1.78 o
  -7  -1 -39       10.25       12.66      1.92 o
  -7  -1 -36       19.80       19.31      1.72 o
  -7  -1 -35       18.89       20.50      2.34 o
  -7  -1 -34       49.09       46.70      1.93 o
  -7  -1 -33        9.70        8.45      1.88 o
  -7  -1 -32       40.32       38.20      1.68 o
  -7  -1 -31       16.91       17.04      2.01 o
  -7  -1 -30       17.24       17.29      2.07 o
  -7  -1 -29       21.35       22.95      1.84 o
  -7  -1 -28        4.18        4.33      2.11 o
  -7  -1 -27       98.17       95.06      2.18 o
  -7  -1 -26       41.27       41.19      1.81 o
  -7  -1 -25       55.56       55.40      1.95 o
  -7  -1 -24       66.96       64.04      1.66 o
  -7  -1 -23       28.48       26.22      1.71 o
  -7  -1 -22       75.92       72.94      1.77 o
  -7  -1 -21        6.53        6.50      1.94 o
  -7  -1 -20       24.16       25.66      1.60 o
  -7  -1 -19       55.52       55.45      1.67 o
  -7  -1 -18       45.36       42.30      1.52 o
  -7  -1 -17       78.34       76.14      2.42 o
  -7  -1 -16      114.83      110.17      2.89 o
  -7  -1 -15       13.29       14.17      1.33 o
  -7  -1 -14      109.31      105.30      2.17 o
  -7  -1 -13       46.44       44.79      1.54 o
  -7  -1 -12       47.52       44.79      1.41 o
  -7  -1 -11       19.79       22.88      1.67 o
  -7  -1 -10       31.09       29.51      1.74 o
  -7  -1  -9       38.34       36.03      1.77 o
  -7  -1  -8      111.09      109.57      1.96 o
  -7  -1  -7       60.87       59.12      1.82 o
  -7  -1  -6        9.71       11.49      1.69 o
  -7  -1  -5       18.41       16.58      1.71 o
  -7  -1  -4      191.19      188.82      2.12 o
  -7  -1  -3       88.23       83.84      2.15 o
  -7  -1  -1       45.79       42.15      2.03 o
  -6 -20  -7       18.08       12.85      3.36 o
  -6 -20  -4        8.55        7.06      2.41 o
  -6 -19 -14        6.79        6.93      2.35 o
  -6 -19 -13       11.99       14.45      2.02 o
  -6 -19 -12       21.59       21.31      2.85 o
  -6 -19 -10        8.68       11.93      2.41 o
  -6 -19  -9       12.15       10.43      4.09 o
  -6 -19  -8        5.39        8.23      3.09 o
  -6 -19  -7        8.76        5.74      2.46 o
  -6 -19  -6        8.61        8.53      2.33 o
  -6 -19  -4        9.86        9.33      3.28 o
  -6 -18 -20        3.21        4.30      2.04 o
  -6 -18 -17       16.66       19.47      3.54 o
  -6 -18 -16        7.78        8.89      2.52 o
  -6 -18 -15        9.07        6.34      2.55 o
  -6 -18 -13       16.10       16.16      3.15 o
  -6 -18 -12        7.78        6.14      2.72 o
  -6 -18 -11       24.18       19.85      2.26 o
  -6 -18  -8       33.75       29.75      2.47 o
  -6 -18  -7        5.08        4.69      2.12 o
  -6 -18  -5        4.57        3.55      1.47 o
  -6 -18  -2        8.61        9.82      3.48 o
  -6 -18  -1        7.02        7.97      1.85 o
  -6 -17 -20        4.01        7.38      1.91 o
  -6 -17 -18       17.11       17.28      3.53 o
  -6 -17 -16        3.97        4.53      1.79 o
  -6 -17 -12        8.63        8.46      1.88 o
  -6 -17  -9       13.80       11.74      1.60 o
  -6 -17  -7        7.21        5.58      2.15 o
  -6 -17  -6       14.45       14.38      1.60 o
  -6 -17  -4       13.11       14.21      1.89 o
  -6 -17  -2        9.29       10.27      1.90 o
  -6 -16 -27       13.64       18.27      2.66 o
  -6 -16 -22       13.93       18.51      2.16 o
  -6 -16 -19       17.01       18.09      2.99 o
  -6 -16 -18        1.89        3.38      1.55 o
  -6 -16 -16       14.04       12.70      1.20 o
  -6 -16 -15       12.57        8.79      1.11 o
  -6 -16 -14       18.56       15.79      1.62 o
  -6 -16 -13       11.50       11.00      2.08 o
  -6 -16 -12        5.16        4.88      1.34 o
  -6 -16 -11       13.42       10.15      1.68 o
  -6 -16 -10        7.62        9.39      1.95 o
  -6 -16  -9       45.27       48.56      1.89 o
  -6 -16  -7        8.07       10.76      1.43 o
  -6 -16  -6        6.35        7.05      1.59 o
  -6 -16  -5       25.11       28.18      2.65 o
  -6 -16  -3       14.23       19.73      2.12 o
  -6 -16  -2        7.52        9.51      1.64 o
  -6 -16  -1        9.89       15.81      4.11 o
  -6 -15 -29        6.09        8.26      2.39 o
  -6 -15 -27        5.83       11.28      5.54 o
  -6 -15 -25       13.16       17.58      4.07 o
  -6 -15 -23        7.83        7.93      2.01 o
  -6 -15 -22       34.61       36.73      2.91 o
  -6 -15 -20       21.90       19.60      2.88 o
  -6 -15 -19        4.05        6.51      1.91 o
  -6 -15 -17        4.70        3.02      1.15 o
  -6 -15 -16        9.72        7.21      1.14 o
  -6 -15 -15        6.89        6.39      1.82 o
  -6 -15 -13       11.10       10.65      1.13 o
  -6 -15 -12       16.91       16.93      2.89 o
  -6 -15 -11       47.00       44.98      2.65 o
  -6 -15 -10        1.86        2.92      1.40 o
  -6 -15  -9        9.62       11.59      5.22 o
  -6 -15  -7       27.01       34.95      2.76 o
  -6 -15  -6        3.24        3.22      1.55 o
  -6 -15  -5       19.02       22.08      2.15 o
  -6 -15  -4       24.78       25.58      1.64 o
  -6 -15  -3        7.08        9.01      2.12 o
  -6 -15  -2        7.04        7.69      1.63 o
  -6 -15  -1       12.58       16.33      2.43 o
  -6 -14 -33        5.34        6.57      2.53 o
  -6 -14 -31        7.41       11.76      2.35 o
  -6 -14 -28       13.85       14.67      2.99 o
  -6 -14 -27       23.31       24.32      2.47 o
  -6 -14 -26        5.37        6.85      2.14 o
  -6 -14 -23       17.92       16.10      2.02 o
  -6 -14 -22       16.05       18.66      1.95 o
  -6 -14 -21       25.13       22.99      4.27 o
  -6 -14 -20        9.14        8.79      1.62 o
  -6 -14 -18       19.89       18.86      1.78 o
  -6 -14 -16       20.97       21.95      1.26 o
  -6 -14 -15        5.28        5.75      1.13 o
  -6 -14 -14        0.99        3.12      1.56 o
  -6 -14 -12       13.81       15.55      1.39 o
  -6 -14 -11       24.57       25.55      2.56 o
  -6 -14 -10       30.25       33.89      3.29 o
  -6 -14  -9       73.21       78.56      4.88 o
  -6 -14  -8       12.78       14.18      1.45 o
  -6 -14  -7       49.44       57.50      2.92 o
  -6 -14  -6        9.67       12.56      1.62 o
  -6 -14  -5       52.26       59.09      2.01 o
  -6 -14  -4       35.49       40.53      1.92 o
  -6 -14  -3       29.54       31.33      1.85 o
  -6 -14  -2        5.42        8.45      1.60 o
  -6 -14  -1        5.75        7.64      2.06 o
  -6 -13 -34       12.78       13.46      2.11 o
  -6 -13 -31       13.76       16.75      2.35 o
  -6 -13 -30        8.39        6.61      3.11 o
  -6 -13 -28        4.93        6.56      1.97 o
  -6 -13 -27       29.25       30.26      2.23 o
  -6 -13 -26       10.70       12.40      1.29 o
  -6 -13 -25       39.82       37.17      1.67 o
  -6 -13 -24       42.42       35.56      2.19 o
  -6 -13 -23       13.64       12.68      1.38 o
  -6 -13 -22        6.02        6.50      1.78 o
  -6 -13 -21       20.39       21.46      1.92 o
  -6 -13 -20       25.76       27.52      1.83 o
  -6 -13 -19        5.47        4.91      1.49 o
  -6 -13 -18       20.36       23.04      1.58 o
  -6 -13 -17        7.31        6.97      1.21 o
  -6 -13 -16       14.94       15.77      1.27 o
  -6 -13 -15       23.94       26.11      1.30 o
  -6 -13 -14       18.87       17.64      1.37 o
  -6 -13 -13        5.72        5.73      1.45 o
  -6 -13 -12        8.53        7.33      1.43 o
  -6 -13 -11       39.69       41.66      2.42 o
  -6 -13 -10       15.15       13.65      1.27 o
  -6 -13  -9       69.77       76.21      4.27 o
  -6 -13  -8       11.77        9.87      1.58 o
  -6 -13  -7       28.15       26.69      1.62 o
  -6 -13  -6       63.98       69.16      1.99 o
  -6 -13  -5       19.97       25.05      2.76 o
  -6 -13  -4        5.22        5.95      1.62 o
  -6 -13  -3       69.57       77.39      1.81 o
  -6 -13  -2       31.31       38.41      3.76 o
  -6 -13  -1       40.82       47.39      2.65 o
  -6 -12 -36       15.03       17.38      2.01 o
  -6 -12 -35        6.04        5.13      2.27 o
  -6 -12 -34       14.16       16.11      2.70 o
  -6 -12 -32       14.00       16.16      2.37 o
  -6 -12 -31        3.16        6.37      2.50 o
  -6 -12 -29       46.33       43.38      2.85 o
  -6 -12 -28        3.66        5.04      1.41 o
  -6 -12 -27        4.87        6.96      1.94 o
  -6 -12 -25        5.04        7.83      1.72 o
  -6 -12 -24       23.18       22.02      1.87 o
  -6 -12 -23       54.70       52.56      1.76 o
  -6 -12 -22       23.16       23.48      1.78 o
  -6 -12 -20       15.87       17.02      1.50 o
  -6 -12 -19       42.09       40.55      2.66 o
  -6 -12 -18       26.61       28.13      1.28 o
  -6 -12 -17       21.21       20.77      1.32 o
  -6 -12 -16       48.59       52.70      2.96 o
  -6 -12 -15       20.96       18.68      1.59 o
  -6 -12 -14       38.44       39.17      2.17 o
  -6 -12 -13       13.56       15.96      2.39 o
  -6 -12 -12        5.36        5.58      1.14 o
  -6 -12 -11       31.10       31.35      2.55 o
  -6 -12 -10       12.98       11.97      1.97 o
  -6 -12  -9       20.81       23.30      1.63 o
  -6 -12  -8       21.66       24.29      1.88 o
  -6 -12  -7        7.03        6.20      1.60 o
  -6 -12  -5      132.97      143.58      3.83 o
  -6 -12  -4       54.70       58.37      1.89 o
  -6 -12  -2       89.45       98.45      1.84 o
  -6 -12  -1       47.88       50.69      2.08 o
  -6 -11 -38       12.28       13.89      2.06 o
  -6 -11 -36       12.74       13.48      2.28 o
  -6 -11 -35       23.66       25.86      2.80 o
  -6 -11 -34       37.30       38.14      2.28 o
  -6 -11 -32       13.27       14.13      2.19 o
  -6 -11 -30       90.45       83.75      5.39 o
  -6 -11 -29        8.90       10.30      1.43 o
  -6 -11 -28        6.85        7.94      1.54 o
  -6 -11 -26        8.72        9.66      2.04 o
  -6 -11 -25        8.23        8.04      1.45 o
  -6 -11 -24       22.14       23.45      1.35 o
  -6 -11 -23        9.12        9.84      1.69 o
  -6 -11 -22       17.94       20.52      1.93 o
  -6 -11 -21        7.27        6.96      1.34 o
  -6 -11 -20      114.53      121.70      3.80 o
  -6 -11 -19       22.04       26.40      1.87 o
  -6 -11 -18       65.97       72.33      4.06 o
  -6 -11 -17       95.89      106.53      3.00 o
  -6 -11 -16       33.68       36.57      1.38 o
  -6 -11 -15        1.13        2.90      1.39 o
  -6 -11 -14       73.55       79.25      2.53 o
  -6 -11 -12       52.82       54.01      1.84 o
  -6 -11 -11       78.98       77.62      1.95 o
  -6 -11 -10       87.25       91.98      2.12 o
  -6 -11  -9       22.24       24.82      2.66 o
  -6 -11  -8       69.06       75.66      2.85 o
  -6 -11  -7       53.65       55.84      1.62 o
  -6 -11  -6       39.19       41.16      1.63 o
  -6 -11  -5       10.00       13.11      1.56 o
  -6 -11  -4       85.54       95.58      2.34 o
  -6 -11  -3        8.67       11.21      1.56 o
  -6 -11  -2       25.02       27.19      1.73 o
  -6 -11  -1       83.18       90.65      3.49 o
  -6 -10 -39       10.14        8.02      2.12 o
  -6 -10 -37       34.19       32.61      2.57 o
  -6 -10 -36       50.48       56.08      3.27 o
  -6 -10 -35       52.26       54.01      2.34 o
  -6 -10 -34        5.81        7.04      2.14 o
  -6 -10 -29       24.14       23.36      1.49 o
  -6 -10 -28       11.03       12.57      1.45 o
  -6 -10 -27       11.13       10.22      1.43 o
  -6 -10 -26       19.24       19.74      1.45 o
  -6 -10 -25       14.62       14.42      1.40 o
  -6 -10 -24       21.18       22.11      1.69 o
  -6 -10 -22       72.91       75.68      1.99 o
  -6 -10 -21       35.69       36.46      1.40 o
  -6 -10 -20        6.71        7.09      1.39 o
  -6 -10 -18       39.20       40.53      1.51 o
  -6 -10 -17      239.71      242.24      3.10 o
  -6 -10 -16      125.79      140.90      2.61 o
  -6 -10 -15       55.10       53.82      1.35 o
  -6 -10 -14       38.21       37.98      2.10 o
  -6 -10 -13       77.90       75.64      2.06 o
  -6 -10 -12       55.77       58.04      2.33 o
  -6 -10 -10        7.01        6.18      1.34 o
  -6 -10  -9       13.27       14.43      1.41 o
  -6 -10  -7       10.89       11.53      1.41 o
  -6 -10  -6       21.58       23.96      1.56 o
  -6 -10  -5        6.55        4.51      1.61 o
  -6 -10  -4       63.23       67.15      1.71 o
  -6 -10  -3      127.93      133.61      2.32 o
  -6 -10  -2       50.19       54.38      2.27 o
  -6 -10  -1       78.94       80.65      1.94 o
  -6  -9 -40        7.10        6.78      2.15 o
  -6  -9 -39       11.10        7.88      2.11 o
  -6  -9 -38       32.90       37.56      3.93 o
  -6  -9 -36       51.27       55.36      2.33 o
  -6  -9 -35        7.60        9.16      2.68 o
  -6  -9 -34        7.54        8.66      2.28 o
  -6  -9 -33       11.75       12.14      1.51 o
  -6  -9 -32       11.75       12.20      1.49 o
  -6  -9 -31       61.86       62.61      2.17 o
  -6  -9 -30       16.36       13.31      1.53 o
  -6  -9 -29       23.98       23.29      1.90 o
  -6  -9 -28       18.51       19.50      1.41 o
  -6  -9 -27       31.59       31.32      2.94 o
  -6  -9 -26        4.69        4.38      1.49 o
  -6  -9 -25       35.29       41.04      1.85 o
  -6  -9 -23       21.70       24.53      1.94 o
  -6  -9 -22       31.49       35.73      1.63 o
  -6  -9 -21        4.21        4.75      1.49 o
  -6  -9 -20      147.67      139.32      2.78 o
  -6  -9 -19       34.97       34.99      1.45 o
  -6  -9 -18      161.26      161.70      3.84 o
  -6  -9 -17       88.71       91.52      2.45 o
  -6  -9 -16      109.09      115.91      4.44 o
  -6  -9 -15       35.87       38.05      2.63 o
  -6  -9 -14        9.34       12.78      1.25 o
  -6  -9 -13       62.47       63.43      2.39 o
  -6  -9 -12       37.15       34.05      1.34 o
  -6  -9 -11       57.40       61.38      2.44 o
  -6  -9 -10       16.56       14.48      1.26 o
  -6  -9  -9        6.73        7.08      1.32 o
  -6  -9  -8        7.47        9.22      1.56 o
  -6  -9  -7       25.33       26.26      1.55 o
  -6  -9  -6        4.06        4.21      1.68 o
  -6  -9  -4       53.03       55.60      1.63 o
  -6  -9  -3       59.60       61.98      1.67 o
  -6  -9  -2      207.24      222.21      4.06 o
  -6  -9  -1        9.91       12.07      1.92 o
  -6  -8 -41       75.53       73.67      2.47 o
  -6  -8 -39       26.95       25.58      2.05 o
  -6  -8 -38       15.37       22.12      1.99 o
  -6  -8 -37       27.72       29.10      2.24 o
  -6  -8 -35       12.52       13.33      2.27 o
  -6  -8 -33       27.66       27.93      1.75 o
  -6  -8 -32       22.33       21.78      1.52 o
  -6  -8 -31        5.59        7.66      1.49 o
  -6  -8 -30       16.27       18.11      1.55 o
  -6  -8 -29       21.63       22.12      1.74 o
  -6  -8 -28       27.04       27.48      1.45 o
  -6  -8 -27       60.98       62.93      1.57 o
  -6  -8 -26       27.72       28.15      1.46 o
  -6  -8 -25       38.33       35.52      1.92 o
  -6  -8 -24       43.10       45.74      1.84 o
  -6  -8 -23      205.73      219.30      3.00 o
  -6  -8 -22        7.04        7.82      1.45 o
  -6  -8 -21       83.99       86.69      2.45 o
  -6  -8 -20       43.03       43.30      2.23 o
  -6  -8 -19       55.12       53.25      1.74 o
  -6  -8 -18       21.96       23.22      1.55 o
  -6  -8 -17       93.80       92.13      2.09 o
  -6  -8 -16       17.11       18.36      1.28 o
  -6  -8 -15       84.51       85.76      2.79 o
  -6  -8 -14       32.79       33.79      1.59 o
  -6  -8 -13       30.11       31.72      1.24 o
  -6  -8 -12        8.41       10.27      1.40 o
  -6  -8 -10       57.56       59.66      1.30 o
  -6  -8  -9       60.28       65.68      1.91 o
  -6  -8  -8       61.71       62.20      1.57 o
  -6  -8  -7       87.68       92.34      2.16 o
  -6  -8  -6       27.07       27.81      1.76 o
  -6  -8  -5       59.07       58.08      1.85 o
  -6  -8  -4       29.84       33.54      1.61 o
  -6  -8  -3      391.42      408.73      7.97 o
  -6  -8  -2       54.69       56.03      1.65 o
  -6  -8  -1       38.63       42.66      1.58 o
  -6  -7 -42        5.14        7.87      2.16 o
  -6  -7 -41        9.37       10.75      2.12 o
  -6  -7 -38       66.72       65.25      2.56 o
  -6  -7 -37       12.56       15.68      2.48 o
  -6  -7 -34       16.22       18.61      1.65 o
  -6  -7 -33       15.62       15.52      1.68 o
  -6  -7 -32        3.53        4.27      1.59 o
  -6  -7 -31       38.16       37.83      1.54 o
  -6  -7 -28       31.38       31.97      1.46 o
  -6  -7 -27        7.41        7.06      1.42 o
  -6  -7 -25        8.54        9.66      1.59 o
  -6  -7 -24       16.01       15.93      1.82 o
  -6  -7 -23       48.72       52.54      2.71 o
  -6  -7 -22       10.41       10.68      1.60 o
  -6  -7 -21       66.72       67.42      1.91 o
  -6  -7 -20       32.00       33.33      1.44 o
  -6  -7 -19       40.55       41.62      1.76 o
  -6  -7 -18       10.83       13.21      1.51 o
  -6  -7 -16       23.98       24.92      1.28 o
  -6  -7 -15       15.42       16.61      1.26 o
  -6  -7 -14       16.50       16.71      1.22 o
  -6  -7 -13       30.59       29.37      1.25 o
  -6  -7 -12       31.95       30.77      1.43 o
  -6  -7 -11       37.87       39.71      1.25 o
  -6  -7 -10       54.37       52.76      1.36 o
  -6  -7  -9       24.74       23.01      2.25 o
  -6  -7  -8       69.50       66.27      1.53 o
  -6  -7  -7       35.84       38.86      1.68 o
  -6  -7  -5       26.70       27.63      1.52 o
  -6  -7  -4       38.85       38.54      1.56 o
  -6  -7  -3       76.80       79.91      1.67 o
  -6  -7  -2       26.67       29.34      2.20 o
  -6  -7  -1       32.57       36.25      1.53 o
  -6  -6 -43        3.74        5.35      2.26 o
  -6  -6 -42       18.08       20.50      2.10 o
  -6  -6 -41       27.36       30.45      2.07 o
  -6  -6 -40       26.73       28.08      2.30 o
  -6  -6 -37        8.74       10.27      2.12 o
  -6  -6 -36        4.73        6.75      1.65 o
  -6  -6 -35       12.04       13.97      1.59 o
  -6  -6 -34       19.82       20.05      1.58 o
  -6  -6 -33        0.89        5.53      1.87 o
  -6  -6 -32       50.88       49.97      1.66 o
  -6  -6 -31       12.90       13.28      1.70 o
  -6  -6 -30       18.19       18.61      1.48 o
  -6  -6 -29        5.59        6.41      1.49 o
  -6  -6 -28        6.19        6.73      1.46 o
  -6  -6 -27      149.97      152.39      3.70 o
  -6  -6 -26       36.36       37.18      1.64 o
  -6  -6 -25       30.28       32.39      1.60 o
  -6  -6 -24       27.37       27.37      1.64 o
  -6  -6 -23       20.05       19.21      1.47 o
  -6  -6 -22       67.26       68.88      1.57 o
  -6  -6 -21       87.59       86.68      2.66 o
  -6  -6 -19       10.57        9.59      1.32 o
  -6  -6 -18       15.07       14.28      1.89 o
  -6  -6 -17       30.56       32.15      1.53 o
  -6  -6 -16       33.23       34.28      1.45 o
  -6  -6 -15       25.85       26.81      1.28 o
  -6  -6 -14        5.85        6.15      1.26 o
  -6  -6 -13       21.35       21.31      1.35 o
  -6  -6 -12       31.41       31.47      1.31 o
  -6  -6 -11      107.13      106.42      1.57 o
  -6  -6 -10       26.05       24.53      1.41 o
  -6  -6  -9      205.03      209.29      2.27 o
  -6  -6  -8        2.47        3.80      1.68 o
  -6  -6  -7       92.86       98.21      2.04 o
  -6  -6  -6       16.86       17.82      2.04 o
  -6  -6  -5      170.81      171.43      3.85 o
  -6  -6  -4       19.47       20.20      2.43 o
  -6  -6  -3       36.69       39.01      1.52 o
  -6  -6  -1       69.33       71.26      1.91 o
  -6  -5 -42       10.14       10.01      2.12 o
  -6  -5 -41        6.06        6.35      2.15 o
  -6  -5 -40       11.43       14.22      1.94 o
  -6  -5 -39        8.06       10.12      2.69 o
  -6  -5 -38       41.54       37.43      2.57 o
  -6  -5 -36       15.99       16.93      1.63 o
  -6  -5 -34        1.83        3.79      1.68 o
  -6  -5 -33       20.42       19.84      1.56 o
  -6  -5 -32        6.96        6.87      1.55 o
  -6  -5 -31        9.80        9.62      1.51 o
  -6  -5 -30       50.49       51.90      1.86 o
  -6  -5 -28       26.86       25.61      1.71 o
  -6  -5 -26       56.45       55.00      1.91 o
  -6  -5 -25        4.38        4.75      1.74 o
  -6  -5 -24       63.88       64.33      1.72 o
  -6  -5 -23        1.25        4.47      1.56 o
  -6  -5 -22       20.10       20.41      1.45 o
  -6  -5 -21        9.26        9.35      1.42 o
  -6  -5 -20       14.91       17.97      1.34 o
  -6  -5 -19       40.36       40.26      1.37 o
  -6  -5 -18       53.22       53.95      2.28 o
  -6  -5 -17       70.61       69.19      1.61 o
  -6  -5 -16       32.37       31.81      1.43 o
  -6  -5 -15       16.31       16.81      1.27 o
  -6  -5 -14       47.13       49.89      1.39 o
  -6  -5 -12      189.56      190.57      2.29 o
  -6  -5 -11       15.92       17.77      1.27 o
  -6  -5 -10       31.98       30.18      1.21 o
  -6  -5  -9       16.69       18.92      1.30 o
  -6  -5  -8      134.77      129.62      1.83 o
  -6  -5  -7       11.58       11.57      1.53 o
  -6  -5  -6       36.96       37.75      2.34 o
  -6  -5  -5        3.57        4.33      1.55 o
  -6  -5  -4       27.93       29.02      1.50 o
  -6  -5  -3       13.30       11.33      1.48 o
  -6  -5  -2       41.41       39.51      1.53 o
  -6  -5  -1      100.25       96.54      1.92 o
  -6  -4 -44        5.63        5.93      2.24 o
  -6  -4 -43       11.06       14.46      2.23 o
  -6  -4 -42        4.66        5.50      2.37 o
  -6  -4 -40       13.76       18.18      1.91 o
  -6  -4 -38        3.87        6.65      2.20 o
  -6  -4 -37       14.29       16.68      1.64 o
  -6  -4 -36       19.36       18.98      1.62 o
  -6  -4 -35       29.09       26.27      1.71 o
  -6  -4 -34       18.89       19.17      1.81 o
  -6  -4 -31      114.15      113.15      2.31 o
  -6  -4 -30      109.35      108.20      3.02 o
  -6  -4 -23       44.77       45.49      1.45 o
  -6  -4 -22       22.06       22.78      1.39 o
  -6  -4 -21       71.87       72.97      2.31 o
  -6  -4 -20       44.42       45.65      1.41 o
  -6  -4 -19        2.12        4.59      1.37 o
  -6  -4 -18      115.11      112.86      1.84 o
  -6  -4 -17      151.43      148.88      2.88 o
  -6  -4 -16       16.48       17.55      1.78 o
  -6  -4 -15       42.49       42.36      1.32 o
  -6  -4 -14       31.04       33.86      1.67 o
  -6  -4 -13       69.45       68.27      1.36 o
  -6  -4 -12      279.28      278.00      1.85 o
  -6  -4 -11      169.98      166.59      2.53 o
  -6  -4 -10      107.72      106.87      1.42 o
  -6  -4  -9       67.89       67.17      2.06 o
  -6  -4  -8       49.09       54.25      1.84 o
  -6  -4  -7       82.36       80.88      1.73 o
  -6  -4  -6       34.85       34.83      1.77 o
  -6  -4  -5       18.97       19.80      1.50 o
  -6  -4  -4       40.66       39.05      1.77 o
  -6  -4  -3      181.14      175.98      1.89 o
  -6  -4  -2       70.51       68.24      1.63 o
  -6  -4  -1      135.42      137.15      2.82 o
  -6  -3 -44        6.35        9.95      2.14 o
  -6  -3 -42       35.27       36.17      2.25 o
  -6  -3 -41        9.09        8.55      1.99 o
  -6  -3 -40       16.40       16.45      2.05 o
  -6  -3 -38        4.91        4.58      2.03 o
  -6  -3 -37        5.97        5.42      1.73 o
  -6  -3 -36        2.66        4.09      1.94 o
  -6  -3 -35       10.78        7.26      1.65 o
  -6  -3 -34        4.77        7.18      1.74 o
  -6  -3 -33       61.83       59.56      1.64 o
  -6  -3 -32      118.97      110.62      2.39 o
  -6  -3 -31       51.53       52.42      1.73 o
  -6  -3 -30       33.39       29.47      1.66 o
  -6  -3 -28      129.16      127.98      1.70 o
  -6  -3 -27       24.18       23.53      1.53 o
  -6  -3 -26       43.60       44.82      1.72 o
  -6  -3 -25       23.48       23.74      1.65 o
  -6  -3 -24       52.93       49.75      1.84 o
  -6  -3 -23       23.69       22.37      1.42 o
  -6  -3 -22       11.77       10.81      1.43 o
  -6  -3 -21       32.22       31.86      1.42 o
  -6  -3 -20       69.01       69.20      1.46 o
  -6  -3 -19       39.28       41.95      1.37 o
  -6  -3 -18       38.23       38.61      1.36 o
  -6  -3 -17       35.92       32.74      1.43 o
  -6  -3 -16        5.19        6.59      1.54 o
  -6  -3 -15       26.79       26.72      1.46 o
  -6  -3 -14      201.66      198.81      2.55 o
  -6  -3 -13      216.38      212.52      1.77 o
  -6  -3 -12       36.68       35.11      1.19 o
  -6  -3 -11       12.21       10.84      1.21 o
  -6  -3 -10      161.76      159.58      1.48 o
  -6  -3  -9       29.83       28.82      1.30 o
  -6  -3  -8        6.75        6.34      1.56 o
  -6  -3  -7       19.53       21.89      1.51 o
  -6  -3  -6       48.24       47.84      1.58 o
  -6  -3  -5      190.32      180.49      4.66 o
  -6  -3  -4        2.68        3.40      1.59 o
  -6  -3  -3        1.76        5.23      2.25 o
  -6  -3  -2       60.29       54.72      2.13 o
  -6  -3  -1       88.15       85.90      1.68 o
  -6  -2 -45       26.53       29.59      2.30 o
  -6  -2 -44       29.51       29.10      2.10 o
  -6  -2 -42        8.65        6.83      2.12 o
  -6  -2 -41       11.59        9.76      1.96 o
  -6  -2 -40        2.67        6.67      2.06 o
  -6  -2 -37       75.90       72.84      2.24 o
  -6  -2 -36       13.62       12.74      1.70 o
  -6  -2 -35        9.48        9.65      1.62 o
  -6  -2 -34        9.94       11.12      1.60 o
  -6  -2 -33       71.92       71.51      2.40 o
  -6  -2 -32       63.67       64.03      2.10 o
  -6  -2 -31        5.91        6.52      1.56 o
  -6  -2 -30       20.36       21.97      1.51 o
  -6  -2 -29       43.26       41.43      2.18 o
  -6  -2 -28       49.15       50.53      1.81 o
  -6  -2 -27      148.20      144.37      2.95 o
  -6  -2 -26      181.76      182.21      2.61 o
  -6  -2 -25       13.33       16.81      1.88 o
  -6  -2 -24       21.04       20.69      1.66 o
  -6  -2 -22       18.47       19.18      1.33 o
  -6  -2 -21      103.52      105.71      1.65 o
  -6  -2 -20       45.52       47.11      1.65 o
  -6  -2 -19       40.14       38.25      1.58 o
  -6  -2 -18       32.94       31.70      1.34 o
  -6  -2 -17      137.12      134.83      2.82 o
  -6  -2 -16       33.62       33.27      1.61 o
  -6  -2 -15       17.95       19.88      2.74 o
  -6  -2 -14      200.59      194.40      1.76 o
  -6  -2 -13       97.68       97.04      1.42 o
  -6  -2 -12       86.33       83.78      1.34 o
  -6  -2 -11       49.65       45.69      1.37 o
  -6  -2 -10      141.68      135.31      2.61 o
  -6  -2  -9      305.44      296.17      2.39 o
  -6  -2  -8      119.65      119.25      1.99 o
  -6  -2  -7      104.19      102.16      1.73 o
  -6  -2  -6      218.80      212.61      5.47 o
  -6  -2  -5        6.17        6.09      1.53 o
  -6  -2  -4       33.87       34.10      1.79 o
  -6  -2  -3        7.43        7.69      1.50 o
  -6  -2  -2      142.52      137.97      2.08 o
  -6  -2  -1       85.50       79.51      1.63 o
  -6  -1 -45       31.24       32.51      2.72 o
  -6  -1 -44       56.51       58.18      2.17 o
  -6  -1 -43       15.41       17.54      2.05 o
  -6  -1 -42       10.81       10.72      1.96 o
  -6  -1 -41       22.33       25.51      2.12 o
  -6  -1 -40       21.15       20.80      2.20 o
  -6  -1 -39       39.51       41.28      1.74 o
  -6  -1 -38        5.81        4.39      1.81 o
  -6  -1 -37       27.57       27.51      1.68 o
  -6  -1 -36       28.01       28.45      1.75 o
  -6  -1 -35       63.68       60.83      2.00 o
  -6  -1 -32        3.97        4.09      1.63 o
  -6  -1 -31        3.65        4.31      1.62 o
  -6  -1 -30       53.83       51.70      1.58 o
  -6  -1 -29        5.78        5.76      1.66 o
  -6  -1 -28      139.48      135.42      2.63 o
  -6  -1 -27       10.08       12.66      1.62 o
  -6  -1 -26       90.06       89.23      1.81 o
  -6  -1 -25      171.95      170.53      2.39 o
  -6  -1 -24      149.95      145.35      2.53 o
  -6  -1 -23       34.84       35.84      1.56 o
  -6  -1 -22       30.06       29.72      1.36 o
  -6  -1 -21      286.72      281.77      1.82 o
  -6  -1 -20       59.30       59.65      1.63 o
  -6  -1 -18       45.72       45.22      1.36 o
  -6  -1 -17      116.19      112.16      2.47 o
  -6  -1 -16        9.68        9.69      1.48 o
  -6  -1 -15      239.00      236.56      1.83 o
  -6  -1 -14        6.70        8.56      1.42 o
  -6  -1 -13       64.61       61.43      1.35 o
  -6  -1 -12      130.67      127.71      1.37 o
  -6  -1 -11       30.26       28.69      1.18 o
  -6  -1 -10      594.60      585.90      2.62 o
  -6  -1  -9       12.11       12.43      1.32 o
  -6  -1  -8      307.78      298.46      4.12 o
  -6  -1  -7      187.59      181.94      2.27 o
  -6  -1  -6      723.90      703.50     10.87 o
  -6  -1  -5        8.55        7.15      1.87 o
  -6  -1  -4      268.91      263.53      2.08 o
  -6  -1  -3       46.24       40.69      1.72 o
  -6  -1  -2      105.04       96.97      2.54 o
  -6  -1  -1      240.88      230.80      2.00 o
  -5 -21  -7       18.19       15.08      2.73 o
  -5 -21  -6       12.70       13.20      2.71 o
  -5 -20 -15        2.43        5.81      2.89 o
  -5 -20 -12        9.83       11.76      2.60 o
  -5 -20 -10       19.48       23.75      2.67 o
  -5 -20  -9        5.90        8.61      2.66 o
  -5 -20  -8       17.89       16.08      2.06 o
  -5 -20  -7        6.17        7.27      2.78 o
  -5 -20  -6        5.77        7.18      2.78 o
  -5 -20  -5        9.10       14.10      4.20 o
  -5 -19  -6        7.65        8.22      1.75 o
  -5 -19  -4        4.36        3.05      1.11 o
  -5 -19  -2       13.78       14.55      2.54 o
  -5 -18 -23       11.80        8.92      1.96 o
  -5 -18 -21        7.29        8.31      2.09 o
  -5 -18 -19       16.54       17.07      1.70 o
  -5 -18 -18        8.16        5.37      2.21 o
  -5 -18 -15       23.40       22.30      5.03 o
  -5 -18 -11        3.64        4.59      1.97 o
  -5 -18 -10        6.40        5.68      2.40 o
  -5 -18  -9        6.12        4.33      0.95 o
  -5 -18  -8       14.31       11.32      1.71 o
  -5 -18  -6        7.96        9.68      2.67 o
  -5 -18  -5       14.52       10.90      2.52 o
  -5 -18  -4       14.65       11.36      2.90 o
  -5 -18  -3        7.53        7.47      1.91 o
  -5 -18  -1       14.99       13.77      3.23 o
  -5 -17 -26       15.18       14.21      3.11 o
  -5 -17 -25        0.72        5.29      2.00 o
  -5 -17 -22       11.19       14.41      3.38 o
  -5 -17 -21       19.80       19.79      3.04 o
  -5 -17 -19        6.61        8.07      2.46 o
  -5 -17 -18        3.69        4.18      1.76 o
  -5 -17 -17        4.40        5.13      1.83 o
  -5 -17 -16       16.32       17.52      2.40 o
  -5 -17 -14        8.83        9.33      1.78 o
  -5 -17 -10       28.81       22.94      3.36 o
  -5 -17  -8       34.47       35.64      1.87 o
  -5 -17  -6       13.10       11.03      1.63 o
  -5 -17  -3       10.46        8.86      2.33 o
  -5 -17  -2        9.57        5.43      1.92 o
  -5 -16 -30        7.57        5.85      1.82 o
  -5 -16 -29        5.64        5.99      1.78 o
  -5 -16 -28        8.45        7.56      1.73 o
  -5 -16 -26       16.54       13.89      2.23 o
  -5 -16 -25        6.37        9.76      1.95 o
  -5 -16 -24        7.23       10.18      2.34 o
  -5 -16 -23        7.90       11.54      2.24 o
  -5 -16 -22       18.58       19.38      2.53 o
  -5 -16 -20       10.75        9.96      2.26 o
  -5 -16 -19       10.89       13.87      2.09 o
  -5 -16 -18        9.67       11.45      1.86 o
  -5 -16 -15       13.27       14.51      2.02 o
  -5 -16 -14        6.31        5.33      1.36 o
  -5 -16 -13        3.82        4.79      1.31 o
  -5 -16 -12       21.32       17.66      1.94 o
  -5 -16 -11       11.49       11.36      1.61 o
  -5 -16 -10        4.20        2.26      0.96 o
  -5 -16  -8       23.35       20.13      2.93 o
  -5 -16  -7       11.32       10.05      2.05 o
  -5 -16  -6       60.08       63.63      3.05 o
  -5 -16  -5        2.84        3.13      1.26 o
  -5 -16  -4       22.77       27.43      2.47 o
  -5 -16  -3       11.55       14.11      1.98 o
  -5 -16  -2        6.28        8.16      1.44 o
  -5 -16  -1       11.45       11.76      1.60 o
  -5 -15 -31       11.90       11.39      2.06 o
  -5 -15 -30       10.25       10.41      1.89 o
  -5 -15 -28       33.89       39.14      2.49 o
  -5 -15 -27       10.24       10.75      1.98 o
  -5 -15 -26       19.21       18.83      1.87 o
  -5 -15 -24       13.65       13.55      2.29 o
  -5 -15 -19       13.19       11.96      1.70 o
  -5 -15 -14       11.59        9.23      1.45 o
  -5 -15 -13       59.55       58.99      3.37 o
  -5 -15 -12       26.04       25.47      2.45 o
  -5 -15 -11        8.40        8.76      1.50 o
  -5 -15 -10       41.14       45.06      5.70 o
  -5 -15  -9        4.92        4.40      1.46 o
  -5 -15  -8       41.79       43.33      2.74 o
  -5 -15  -7       34.22       34.57      2.20 o
  -5 -15  -6        7.36        7.77      2.25 o
  -5 -15  -5        9.38       12.22      1.71 o
  -5 -15  -4       17.88       18.82      1.41 o
  -5 -15  -3       24.21       24.03      2.89 o
  -5 -15  -2        5.28        4.73      1.75 o
  -5 -15  -1       45.09       47.46      1.98 o
  -5 -14 -35       23.67       25.53      2.91 o
  -5 -14 -34        6.46        7.34      2.74 o
  -5 -14 -33        4.28        6.70      2.46 o
  -5 -14 -30        3.55        4.44      1.99 o
  -5 -14 -29       18.68       17.66      2.06 o
  -5 -14 -28       17.01       26.50      3.22 o
  -5 -14 -27        3.66        4.73      2.21 o
  -5 -14 -26        9.94       12.93      2.03 o
  -5 -14 -25       14.17       15.45      1.97 o
  -5 -14 -24       11.67       13.02      1.94 o
  -5 -14 -23       11.06       11.13      1.92 o
  -5 -14 -22       18.80       17.87      2.20 o
  -5 -14 -20        6.55        6.17      1.61 o
  -5 -14 -19       59.96       65.66      2.66 o
  -5 -14 -18        4.46        3.18      1.05 o
  -5 -14 -17       41.04       46.60      4.13 o
  -5 -14 -15       21.18       26.96      2.76 o
  -5 -14 -14       17.28       17.14      1.59 o
  -5 -14 -13       29.83       30.18      2.27 o
  -5 -14 -12       21.70       22.68      1.60 o
  -5 -14 -11        6.33        5.75      1.01 o
  -5 -14 -10       19.10       19.58      1.20 o
  -5 -14  -9       48.53       42.48      2.92 o
  -5 -14  -8       43.84       49.49      1.45 o
  -5 -14  -6       39.75       44.36      2.04 o
  -5 -14  -5       28.71       31.70      2.78 o
  -5 -14  -4       33.21       33.04      1.87 o
  -5 -14  -3       59.47       66.57      2.38 o
  -5 -14  -2       10.33       11.69      1.42 o
  -5 -14  -1       75.83       80.87      3.72 o
  -5 -13 -35        8.78       10.68      2.21 o
  -5 -13 -34        3.62        5.60      1.92 o
  -5 -13 -33       17.95       18.94      1.82 o
  -5 -13 -32        3.84        4.01      1.93 o
  -5 -13 -31       26.02       29.04      1.79 o
  -5 -13 -30        4.11        7.30      2.11 o
  -5 -13 -28        5.19        9.64      2.11 o
  -5 -13 -27       25.03       26.64      3.63 o
  -5 -13 -26       30.40       35.65      2.07 o
  -5 -13 -23       13.88       12.98      2.00 o
  -5 -13 -22       26.78       27.11      2.32 o
  -5 -13 -21       52.82       42.39      2.83 o
  -5 -13 -20        9.66        9.06      1.56 o
  -5 -13 -19        2.42        2.77      1.20 o
  -5 -13 -17       75.67       75.79      3.81 o
  -5 -13 -16       28.86       32.39      2.09 o
  -5 -13 -15       37.21       35.92      2.34 o
  -5 -13 -14       15.64       16.08      1.03 o
  -5 -13 -12       70.38       78.67      2.98 o
  -5 -13 -11      132.06      136.79      3.81 o
  -5 -13 -10       17.15       19.25      1.86 o
  -5 -13  -9        6.02        7.04      1.18 o
  -5 -13  -8       69.72       82.79      4.94 o
  -5 -13  -7      108.70      115.21      2.74 o
  -5 -13  -6       44.83       44.32      2.74 o
  -5 -13  -5       33.39       34.15      2.68 o
  -5 -13  -4       42.59       49.69      2.40 o
  -5 -13  -3        6.34        8.11      1.39 o
  -5 -13  -2       22.03       22.89      1.65 o
  -5 -13  -1      106.41      117.01      2.97 o
  -5 -12 -39       18.02       22.88      5.15 o
  -5 -12 -37       49.93       50.05      2.81 o
  -5 -12 -36       49.95       53.07      3.46 o
  -5 -12 -35       32.14       35.33      2.91 o
  -5 -12 -34       22.51       20.80      3.56 o
  -5 -12 -33        2.07        5.62      2.04 o
  -5 -12 -31        5.30        5.26      1.98 o
  -5 -12 -30       24.62       27.14      2.54 o
  -5 -12 -28       22.90       22.99      1.90 o
  -5 -12 -27       17.85       22.43      2.05 o
  -5 -12 -26       30.87       32.77      3.54 o
  -5 -12 -25        8.32       11.39      2.07 o
  -5 -12 -24        4.64        5.29      1.11 o
  -5 -12 -23       23.30       25.80      2.27 o
  -5 -12 -22       10.49       12.42      2.18 o
  -5 -12 -20       20.04       19.89      1.63 o
  -5 -12 -19      215.65      228.76      7.21 o
  -5 -12 -18       12.07       12.43      1.44 o
  -5 -12 -17       86.23       90.96      3.96 o
  -5 -12 -16      120.52      122.17      2.62 o
  -5 -12 -15       72.07       76.77      3.08 o
  -5 -12 -14       96.20      101.71      4.39 o
  -5 -12 -13       33.60       36.97      1.39 o
  -5 -12 -12        9.26       10.56      1.21 o
  -5 -12 -10       11.77       11.63      0.99 o
  -5 -12  -9        5.99        7.84      1.11 o
  -5 -12  -8        8.58        7.30      1.43 o
  -5 -12  -7       13.07       14.58      1.58 o
  -5 -12  -6       20.49       19.92      2.10 o
  -5 -12  -5        3.62        3.75      1.35 o
  -5 -12  -4       21.92       21.48      1.40 o
  -5 -12  -3       68.21       74.47      2.50 o
  -5 -12  -2       68.15       73.67      1.59 o
  -5 -12  -1      158.41      171.30      5.60 o
  -5 -11 -40       32.87       35.52      2.60 o
  -5 -11 -39       37.34       42.62      3.15 o
  -5 -11 -37       13.66       13.23      2.11 o
  -5 -11 -36       51.45       51.14      2.73 o
  -5 -11 -35       24.12       30.26      2.06 o
  -5 -11 -34       17.02       18.81      2.01 o
  -5 -11 -32       16.30       17.23      2.55 o
  -5 -11 -31       17.03       20.20      3.81 o
  -5 -11 -30       19.84       24.35      1.97 o
  -5 -11 -29        4.79        4.71      2.05 o
  -5 -11 -28       77.11       87.24      4.41 o
  -5 -11 -27       12.06       12.26      1.84 o
  -5 -11 -26        0.90        2.62      1.26 o
  -5 -11 -25       45.55       51.03      3.21 o
  -5 -11 -24       48.70       49.33      1.94 o
  -5 -11 -23        9.36       10.11      1.14 o
  -5 -11 -22       42.03       42.63      2.04 o
  -5 -11 -21      199.98      210.12      2.95 o
  -5 -11 -20       95.90      101.09      4.37 o
  -5 -11 -19      139.37      150.67      3.14 o
  -5 -11 -18      162.82      164.22      2.98 o
  -5 -11 -17        5.57        6.37      1.78 o
  -5 -11 -16      130.82      133.86      2.63 o
  -5 -11 -15       17.36       18.30      1.65 o
  -5 -11 -14        7.00        5.97      1.41 o
  -5 -11 -13       12.50       12.09      1.16 o
  -5 -11 -12       60.85       68.02      2.21 o
  -5 -11 -11        6.76        7.73      1.45 o
  -5 -11 -10       10.41       10.54      1.05 o
  -5 -11  -9       74.47       78.19      1.98 o
  -5 -11  -8       97.38      105.47      4.73 o
  -5 -11  -7       50.55       50.60      2.70 o
  -5 -11  -6       15.57       16.46      1.96 o
  -5 -11  -5        3.60        4.44      1.50 o
  -5 -11  -4       10.75       13.05      1.36 o
  -5 -11  -3      102.63      104.77      3.10 o
  -5 -11  -2      411.31      436.81     10.38 o
  -5 -11  -1      184.89      200.77      3.53 o
  -5 -10 -40       12.96       13.15      2.29 o
  -5 -10 -39       37.52       38.99      2.14 o
  -5 -10 -38       88.08       76.80      3.21 o
  -5 -10 -37       14.09       16.06      1.94 o
  -5 -10 -36       18.15       20.71      1.89 o
  -5 -10 -35       13.55       13.53      2.00 o
  -5 -10 -34       24.57       20.37      2.13 o
  -5 -10 -33       95.24       96.86      2.81 o
  -5 -10 -31       21.24       24.53      2.20 o
  -5 -10 -30       30.02       31.22      2.07 o
  -5 -10 -29        8.61        8.95      2.48 o
  -5 -10 -28       15.94       17.90      1.45 o
  -5 -10 -27       21.02       20.89      1.35 o
  -5 -10 -26       38.56       38.36      1.96 o
  -5 -10 -25        3.66        3.02      1.26 o
  -5 -10 -24       15.19       13.78      1.33 o
  -5 -10 -23       12.30       11.19      1.32 o
  -5 -10 -22      133.61      136.24      3.33 o
  -5 -10 -21       35.12       36.44      2.69 o
  -5 -10 -20      147.13      163.62      2.93 o
  -5 -10 -19      138.27      146.17      3.37 o
  -5 -10 -18       85.82       88.35      1.41 o
  -5 -10 -17       11.71       12.98      1.15 o
  -5 -10 -16      114.57      114.34      3.20 o
  -5 -10 -15      135.28      141.17      2.41 o
  -5 -10 -14        4.51        5.96      1.40 o
  -5 -10 -13       10.12       11.92      1.03 o
  -5 -10 -12       38.00       39.93      1.35 o
  -5 -10 -11       70.47       73.91      2.78 o
  -5 -10 -10       11.83       11.73      1.08 o
  -5 -10  -9       69.34       72.22      2.24 o
  -5 -10  -8       23.13       24.10      1.52 o
  -5 -10  -7        7.95       11.07      1.32 o
  -5 -10  -6       26.75       29.40      1.24 o
  -5 -10  -5       14.56       15.20      1.66 o
  -5 -10  -4      376.28      391.33      8.62 o
  -5 -10  -3       32.63       39.45      1.92 o
  -5 -10  -2       11.95       13.70      1.36 o
  -5 -10  -1      181.26      198.59      3.62 o
  -5  -9 -41        9.49        8.98      3.05 o
  -5  -9 -39       40.51       39.06      2.26 o
  -5  -9 -38       26.57       28.50      1.95 o
  -5  -9 -37       10.81       11.70      2.06 o
  -5  -9 -36        6.83        8.70      1.90 o
  -5  -9 -35       40.74       43.88      1.91 o
  -5  -9 -34       10.00       12.54      2.11 o
  -5  -9 -33        6.77        6.48      2.11 o
  -5  -9 -32        5.92        6.28      1.96 o
  -5  -9 -31       12.74       13.44      1.87 o
  -5  -9 -29       53.32       54.33      1.47 o
  -5  -9 -28       22.10       22.79      1.84 o
  -5  -9 -27        7.24        8.18      1.65 o
  -5  -9 -26       13.39       15.77      1.66 o
  -5  -9 -25       20.89       19.74      1.64 o
  -5  -9 -24        7.43        8.04      1.20 o
  -5  -9 -23       74.16       73.47      2.02 o
  -5  -9 -22       64.37       67.23      2.29 o
  -5  -9 -21       59.23       61.07      3.07 o
  -5  -9 -20       20.42       24.51      1.74 o
  -5  -9 -19       83.22       85.75      1.84 o
  -5  -9 -18       66.19       70.61      1.77 o
  -5  -9 -17      125.85      131.42      2.19 o
  -5  -9 -16       19.06       18.90      1.17 o
  -5  -9 -15       22.01       22.69      1.28 o
  -5  -9 -14       29.11       29.93      1.13 o
  -5  -9 -13       27.73       28.11      1.16 o
  -5  -9 -12       30.30       29.16      1.64 o
  -5  -9 -11       51.76       53.34      1.69 o
  -5  -9 -10       95.87       96.08      2.08 o
  -5  -9  -9       42.07       41.40      1.76 o
  -5  -9  -8      113.88      117.09      3.38 o
  -5  -9  -7       33.91       35.28      1.43 o
  -5  -9  -6        5.15        6.05      1.51 o
  -5  -9  -5       12.76       13.56      1.48 o
  -5  -9  -4       41.47       45.68      1.84 o
  -5  -9  -3       79.25       81.13      1.51 o
  -5  -9  -2       29.56       35.60      2.37 o
  -5  -9  -1      180.74      188.87      3.64 o
  -5  -8 -42        3.89        8.27      2.46 o
  -5  -8 -40       14.62       13.69      2.50 o
  -5  -8 -38       23.99       26.37      2.13 o
  -5  -8 -36       44.19       49.41      2.42 o
  -5  -8 -35       50.56       50.79      2.28 o
  -5  -8 -33       20.89       18.68      2.22 o
  -5  -8 -32        7.79        7.93      1.92 o
  -5  -8 -31       32.33       32.44      1.89 o
  -5  -8 -30        5.32        4.51      1.49 o
  -5  -8 -29       10.62       11.81      1.33 o
  -5  -8 -28       20.48       22.96      1.81 o
  -5  -8 -27       34.54       33.99      1.35 o
  -5  -8 -26       65.42       64.47      1.60 o
  -5  -8 -25      118.21      116.07      1.77 o
  -5  -8 -24       26.14       26.41      1.24 o
  -5  -8 -23       40.92       41.72      1.25 o
  -5  -8 -22        6.51        8.14      1.57 o
  -5  -8 -21       25.09       26.84      1.89 o
  -5  -8 -20       42.77       44.36      1.25 o
  -5  -8 -19       12.32       16.03      1.30 o
  -5  -8 -18       94.90       96.67      1.41 o
  -5  -8 -17       59.18       61.68      1.32 o
  -5  -8 -16      178.59      184.98      2.69 o
  -5  -8 -15       30.83       33.37      1.15 o
  -5  -8 -14      127.62      126.34      2.53 o
  -5  -8 -13       31.28       30.43      1.10 o
  -5  -8 -12       63.49       63.28      1.92 o
  -5  -8 -11       29.23       29.37      1.25 o
  -5  -8 -10       79.78       77.40      2.21 o
  -5  -8  -9      211.22      210.81      4.10 o
  -5  -8  -8       80.71       82.93      2.50 o
  -5  -8  -7        4.44        4.18      1.26 o
  -5  -8  -6      235.34      233.77      8.17 o
  -5  -8  -5       44.04       44.93      2.15 o
  -5  -8  -4       11.73       12.13      1.30 o
  -5  -8  -2      202.26      203.54      3.77 o
  -5  -8  -1       30.31       34.31      1.37 o
  -5  -7 -44       13.30       14.45      2.21 o
  -5  -7 -42       15.76       18.96      4.35 o
  -5  -7 -41        5.79        8.83      2.34 o
  -5  -7 -40        5.73        7.60      2.04 o
  -5  -7 -39        7.88        7.33      2.28 o
  -5  -7 -38        9.78        7.95      1.98 o
  -5  -7 -37       25.17       26.17      1.90 o
  -5  -7 -36       19.52       17.56      2.07 o
  -5  -7 -33        6.24        9.91      1.92 o
  -5  -7 -32        5.12        5.88      1.58 o
  -5  -7 -31       62.12       64.26      1.82 o
  -5  -7 -30       27.67       28.15      1.48 o
  -5  -7 -29        3.26        3.68      1.71 o
  -5  -7 -28       13.16       14.70      1.32 o
  -5  -7 -27       32.73       32.31      1.34 o
  -5  -7 -26      112.21      113.34      1.86 o
  -5  -7 -25       22.58       24.30      1.27 o
  -5  -7 -24        5.08        4.78      1.26 o
  -5  -7 -23       15.07       17.07      1.57 o
  -5  -7 -22        4.67        4.45      1.70 o
  -5  -7 -21       17.56       18.44      1.70 o
  -5  -7 -20       22.29       21.02      1.27 o
  -5  -7 -19       68.69       69.77      2.00 o
  -5  -7 -18       85.61       85.15      1.37 o
  -5  -7 -16       74.73       74.31      1.78 o
  -5  -7 -15       81.91       87.78      2.61 o
  -5  -7 -14       16.57       19.04      1.28 o
  -5  -7 -13        5.85        7.14      1.08 o
  -5  -7 -12       55.61       57.24      1.16 o
  -5  -7 -11       93.97       93.87      1.87 o
  -5  -7 -10       16.83       16.68      1.03 o
  -5  -7  -9       42.39       42.88      1.71 o
  -5  -7  -8       21.75       22.48      1.23 o
  -5  -7  -7       29.13       29.17      1.24 o
  -5  -7  -6       85.69       84.83      2.13 o
  -5  -7  -5       40.93       45.34      1.38 o
  -5  -7  -4       17.46       16.12      1.50 o
  -5  -7  -3       83.09       88.10      2.31 o
  -5  -7  -2       16.11       16.79      1.65 o
  -5  -7  -1       18.93       22.66      1.31 o
  -5  -6 -45       19.26       23.44      2.21 o
  -5  -6 -44        5.04        7.71      2.24 o
  -5  -6 -43        9.87       12.42      2.16 o
  -5  -6 -42        5.49        5.74      2.47 o
  -5  -6 -40       27.48       32.06      1.98 o
  -5  -6 -38        5.60        7.49      2.08 o
  -5  -6 -37        9.83       10.49      1.91 o
  -5  -6 -36        1.68        4.21      2.03 o
  -5  -6 -35       21.77       26.39      1.98 o
  -5  -6 -34       38.77       40.41      3.04 o
  -5  -6 -33       34.10       32.11      2.57 o
  -5  -6 -32        9.38        8.49      1.46 o
  -5  -6 -31       12.68       12.55      1.48 o
  -5  -6 -30       58.27       54.50      2.05 o
  -5  -6 -29       53.37       54.60      2.26 o
  -5  -6 -28       53.82       55.23      1.41 o
  -5  -6 -27       17.98       20.65      1.31 o
  -5  -6 -26       37.96       38.24      1.34 o
  -5  -6 -25       38.46       37.43      1.31 o
  -5  -6 -24       67.45       66.88      1.50 o
  -5  -6 -22       84.34       88.64      1.61 o
  -5  -6 -20       32.99       32.56      1.23 o
  -5  -6 -19       47.10       45.61      1.24 o
  -5  -6 -18       20.34       21.14      1.42 o
  -5  -6 -17       46.72       46.92      1.33 o
  -5  -6 -16      148.22      146.45      2.50 o
  -5  -6 -15       37.95       38.54      1.16 o
  -5  -6 -13      132.95      129.92      1.72 o
  -5  -6 -12       75.64       78.63      1.21 o
  -5  -6 -11       74.99       74.83      1.19 o
  -5  -6 -10      183.65      183.87      2.34 o
  -5  -6  -9       17.31       15.91      1.32 o
  -5  -6  -8      111.20      110.98      1.33 o
  -5  -6  -7       36.18       38.15      1.26 o
  -5  -6  -6       29.99       30.31      1.72 o
  -5  -6  -5       93.52       92.41      1.92 o
  -5  -6  -4      128.57      131.36      2.06 o
  -5  -6  -3       31.93       32.58      2.46 o
  -5  -6  -1        6.96        8.19      1.31 o
  -5  -5 -46        7.82        6.99      2.31 o
  -5  -5 -45       11.14       11.12      2.22 o
  -5  -5 -43       26.53       27.62      2.43 o
  -5  -5 -42        9.81       11.47      2.43 o
  -5  -5 -40        7.65        8.32      2.00 o
  -5  -5 -39       50.21       54.55      2.02 o
  -5  -5 -38       27.67       30.90      1.93 o
  -5  -5 -36       40.47       44.86      3.85 o
  -5  -5 -34       43.44       48.97      2.86 o
  -5  -5 -33       29.05       28.08      1.56 o
  -5  -5 -32       20.78       22.36      1.47 o
  -5  -5 -31       34.97       34.85      1.56 o
  -5  -5 -30       12.05       14.60      1.46 o
  -5  -5 -29       56.69       56.79      2.08 o
  -5  -5 -28       12.14       11.46      1.45 o
  -5  -5 -27       14.27       14.93      1.52 o
  -5  -5 -26       30.49       30.09      1.33 o
  -5  -5 -25      112.06      112.59      2.01 o
  -5  -5 -24       57.67       56.63      1.95 o
  -5  -5 -23       44.35       44.18      1.45 o
  -5  -5 -21      100.45      100.71      1.82 o
  -5  -5 -20      152.08      153.50      2.08 o
  -5  -5 -19       38.54       39.19      1.23 o
  -5  -5 -18       89.03       88.20      1.58 o
  -5  -5 -17       11.61        9.47      1.26 o
  -5  -5 -16       15.46       17.27      1.13 o
  -5  -5 -15        9.15        9.80      1.18 o
  -5  -5 -14       15.34       16.30      1.10 o
  -5  -5 -13       61.16       59.35      1.28 o
  -5  -5 -12        4.31        5.61      1.20 o
  -5  -5 -11      182.11      181.42      1.71 o
  -5  -5 -10      111.18      107.78      1.44 o
  -5  -5  -9      129.85      130.58      1.87 o
  -5  -5  -8       27.33       29.28      1.23 o
  -5  -5  -7       48.96       46.50      1.39 o
  -5  -5  -6       13.36       15.10      1.80 o
  -5  -5  -5       12.75       10.67      1.31 o
  -5  -5  -4       53.00       49.20      1.37 o
  -5  -5  -3       56.86       60.07      1.39 o
  -5  -5  -2       72.70       69.75      2.52 o
  -5  -5  -1      104.24       96.68      3.89 o
  -5  -4 -46        8.23       10.06      2.27 o
  -5  -4 -45        6.38        9.85      2.22 o
  -5  -4 -43       30.77       31.14      2.15 o
  -5  -4 -42       26.38       29.88      2.13 o
  -5  -4 -41       36.69       41.81      2.01 o
  -5  -4 -40        6.61        5.41      2.07 o
  -5  -4 -39       13.76       20.01      1.92 o
  -5  -4 -38       17.57       17.77      1.90 o
  -5  -4 -37        7.44        8.65      1.82 o
  -5  -4 -36      105.88      106.09      3.51 o
  -5  -4 -35       13.50       14.81      2.19 o
  -5  -4 -34       10.76       10.61      1.77 o
  -5  -4 -33       51.42       47.66      1.56 o
  -5  -4 -32       50.54       48.31      1.82 o
  -5  -4 -30       76.05       73.77      1.96 o
  -5  -4 -29       55.54       54.46      1.52 o
  -5  -4 -28        3.95        3.86      1.51 o
  -5  -4 -27       32.65       32.96      1.36 o
  -5  -4 -26       84.57       83.14      1.77 o
  -5  -4 -25       30.48       30.13      1.31 o
  -5  -4 -24       50.49       53.17      1.49 o
  -5  -4 -23        7.94        9.13      1.48 o
  -5  -4 -22      176.62      179.17      3.96 o
  -5  -4 -21       23.37       22.57      1.26 o
  -5  -4 -20      189.78      191.92      1.70 o
  -5  -4 -19       70.78       73.35      1.43 o
  -5  -4 -18       10.45        9.80      1.22 o
  -5  -4 -17        6.07        5.96      1.31 o
  -5  -4 -16      135.29      132.88      1.38 o
  -5  -4 -15       57.68       55.30      1.31 o
  -5  -4 -14       41.39       41.69      1.29 o
  -5  -4 -13        4.80        2.83      1.21 o
  -5  -4 -12       17.44       20.18      1.09 o
  -5  -4 -11      101.17       98.08      1.34 o
  -5  -4 -10       24.43       22.98      1.07 o
  -5  -4  -9      128.17      126.17      1.75 o
  -5  -4  -8       72.10       70.55      1.40 o
  -5  -4  -7       14.16       13.78      1.10 o
  -5  -4  -6        2.55        3.46      1.24 o
  -5  -4  -5        5.34        7.68      1.55 o
  -5  -4  -4      336.09      328.37      1.99 o
  -5  -4  -3       65.32       66.48      1.42 o
  -5  -4  -2        3.12        4.02      1.34 o
  -5  -4  -1      189.87      183.86      1.95 o
  -5  -3 -46       10.12       11.37      2.37 o
  -5  -3 -45       51.07       51.88      2.40 o
  -5  -3 -44       10.73       11.17      2.35 o
  -5  -3 -41       31.75       32.29      1.98 o
  -5  -3 -40       16.12       17.39      1.94 o
  -5  -3 -39       11.18       11.00      1.92 o
  -5  -3 -38        3.56        4.97      2.09 o
  -5  -3 -37       41.97       39.23      1.81 o
  -5  -3 -36       50.20       51.14      2.80 o
  -5  -3 -34       70.63       69.87      1.75 o
  -5  -3 -33       12.21       11.35      1.50 o
  -5  -3 -32        6.80        6.38      1.49 o
  -5  -3 -30        8.45        9.15      1.53 o
  -5  -3 -29       20.26       18.93      1.39 o
  -5  -3 -28       13.23       12.39      1.37 o
  -5  -3 -27       66.63       64.87      2.00 o
  -5  -3 -26       21.29       22.69      1.32 o
  -5  -3 -25        6.28        7.01      1.36 o
  -5  -3 -24       65.19       65.73      1.52 o
  -5  -3 -23       25.23       25.73      1.48 o
  -5  -3 -22       56.98       57.52      1.52 o
  -5  -3 -21       84.11       82.17      1.38 o
  -5  -3 -20      177.75      174.85      2.41 o
  -5  -3 -19       41.13       40.57      1.20 o
  -5  -3 -18      242.80      239.45      1.54 o
  -5  -3 -17       55.14       54.44      1.18 o
  -5  -3 -16       17.03       16.99      1.22 o
  -5  -3 -15      144.12      141.12      1.42 o
  -5  -3 -14       54.74       52.25      1.18 o
  -5  -3 -13        5.59        6.64      1.09 o
  -5  -3 -12       46.12       46.43      1.66 o
  -5  -3 -11      100.62      103.55      1.66 o
  -5  -3 -10        5.17        5.13      1.07 o
  -5  -3  -9       11.82       10.72      0.97 o
  -5  -3  -8        4.81        6.01      1.03 o
  -5  -3  -7      118.29      112.53      1.70 o
  -5  -3  -6       99.84       96.65      1.52 o
  -5  -3  -5      231.43      220.95      4.20 o
  -5  -3  -4       35.53       33.65      1.49 o
  -5  -3  -3       90.88       88.25      1.75 o
  -5  -3  -2      421.48      412.79      2.13 o
  -5  -3  -1      201.50      191.64      4.75 o
  -5  -2 -47       11.52       10.65      2.53 o
  -5  -2 -46       28.60       29.33      2.45 o
  -5  -2 -45       29.17       30.35      2.43 o
  -5  -2 -44       13.89       16.39      2.39 o
  -5  -2 -41       50.22       47.08      2.02 o
  -5  -2 -40       24.54       26.54      2.06 o
  -5  -2 -39       17.88       21.33      2.02 o
  -5  -2 -38       12.16       10.29      1.81 o
  -5  -2 -37        6.93        5.26      2.05 o
  -5  -2 -35        1.80        4.03      1.65 o
  -5  -2 -34       76.16       73.63      2.10 o
  -5  -2 -33       10.81        9.60      1.51 o
  -5  -2 -32       14.35       15.64      1.47 o
  -5  -2 -31       16.84       16.93      1.53 o
  -5  -2 -30       22.89       22.79      1.43 o
  -5  -2 -29       82.12       79.04      2.41 o
  -5  -2 -28      150.21      146.58      2.77 o
  -5  -2 -27       72.17       70.59      1.56 o
  -5  -2 -26       99.82       99.64      2.58 o
  -5  -2 -25       31.53       30.74      1.48 o
  -5  -2 -24       56.94       55.69      1.70 o
  -5  -2 -23       67.76       66.69      2.14 o
  -5  -2 -22        9.79       12.49      1.43 o
  -5  -2 -21       15.86       16.01      1.36 o
  -5  -2 -20       63.50       65.44      1.27 o
  -5  -2 -19        8.48        9.20      1.16 o
  -5  -2 -18       35.42       33.92      1.16 o
  -5  -2 -17       15.62       17.15      1.16 o
  -5  -2 -16      162.24      157.29      1.51 o
  -5  -2 -15       56.58       57.28      1.22 o
  -5  -2 -14       30.17       30.91      1.20 o
  -5  -2 -13      209.06      205.09      3.50 o
  -5  -2 -12      261.76      255.31      3.15 o
  -5  -2 -11       12.74       11.99      1.21 o
  -5  -2 -10      346.74      345.26      3.67 o
  -5  -2  -9      473.79      465.96      4.18 o
  -5  -2  -8       78.76       75.68      1.27 o
  -5  -2  -7      449.80      438.05      5.32 o
  -5  -2  -6      276.60      268.43      4.16 o
  -5  -2  -5      157.18      147.00      1.63 o
  -5  -2  -4       89.39       87.63      1.51 o
  -5  -2  -3      265.30      256.24      1.83 o
  -5  -2  -2      102.24      100.05      2.27 o
  -5  -2  -1      190.78      183.32      1.91 o
  -5  -1 -47        6.44        5.06      2.39 o
  -5  -1 -46       18.06       20.67      2.37 o
  -5  -1 -44       14.00       13.13      2.12 o
  -5  -1 -43       58.09       56.75      3.18 o
  -5  -1 -42       17.39       17.41      2.32 o
  -5  -1 -40       18.57       20.31      2.36 o
  -5  -1 -38       59.12       59.13      2.43 o
  -5  -1 -36       24.15       25.55      2.16 o
  -5  -1 -35       14.68       14.03      1.55 o
  -5  -1 -34       74.05       71.66      1.77 o
  -5  -1 -33       21.91       20.63      1.50 o
  -5  -1 -32       13.34       14.20      1.48 o
  -5  -1 -31      240.46      234.02      3.86 o
  -5  -1 -30       35.20       37.28      2.04 o
  -5  -1 -29      199.65      195.80      3.63 o
  -5  -1 -28       35.87       36.59      1.41 o
  -5  -1 -27       53.66       52.84      1.59 o
  -5  -1 -26      156.72      152.07      2.45 o
  -5  -1 -25      222.98      217.48      3.53 o
  -5  -1 -24       42.95       44.06      1.53 o
  -5  -1 -23       10.64       13.05      1.60 o
  -5  -1 -22       69.11       65.38      1.53 o
  -5  -1 -21       45.94       45.03      1.77 o
  -5  -1 -20        8.90        8.50      1.18 o
  -5  -1 -19        9.30        8.85      1.25 o
  -5  -1 -18      125.75      122.29      2.03 o
  -5  -1 -17       99.38       97.77      1.44 o
  -5  -1 -16       31.15       33.28      1.20 o
  -5  -1 -15      152.41      150.76      1.44 o
  -5  -1 -14      457.58      447.40      5.48 o
  -5  -1 -13      241.62      238.32      1.65 o
  -5  -1 -12      187.17      186.12      2.16 o
  -5  -1 -11      914.99      919.25      8.80 o
  -5  -1 -10        5.45        7.87      1.09 o
  -5  -1  -9      318.77      308.04      1.55 o
  -5  -1  -8       99.46       95.33      1.96 o
  -5  -1  -7     1213.13     1191.31     10.90 o
  -5  -1  -6      224.75      215.90      1.96 o
  -5  -1  -5      190.80      184.19      1.72 o
  -5  -1  -4      227.50      226.72      1.79 o
  -5  -1  -3      181.83      174.48      2.70 o
  -5  -1  -2      201.77      190.69      4.93 o
  -5  -1  -1       69.32       64.64      2.79 o
  -4 -21  -7        7.50        6.89      2.04 o
  -4 -21  -2        8.56        6.15      2.80 o
  -4 -20 -20       17.31       18.98      2.47 o
  -4 -20 -14       12.15       14.08      6.97 o
  -4 -20 -11       13.60       15.11      2.33 o
  -4 -20 -10       10.97       11.84      1.97 o
  -4 -20  -9       11.79        7.03      2.87 o
  -4 -20  -7       19.14       15.39      2.88 o
  -4 -20  -6        7.04        6.57      2.98 o
  -4 -20  -5        8.89       11.69      2.38 o
  -4 -20  -4       18.65       14.79      2.39 o
  -4 -20  -1        8.54        6.95      1.20 o
  -4 -19 -23       13.46       14.77      2.61 o
  -4 -19 -20        2.78        5.33      2.35 o
  -4 -19 -18       13.67       12.68      1.77 o
  -4 -19 -14       16.10       11.93      2.05 o
  -4 -19 -13       14.44       12.19      1.88 o
  -4 -19 -12        8.89        4.13      1.59 o
  -4 -19 -11        7.01        5.28      1.16 o
  -4 -19  -9       52.88       57.52      4.26 o
  -4 -19  -7        6.46        4.42      1.98 o
  -4 -19  -6        6.68        4.82      1.93 o
  -4 -19  -5       13.86       14.45      2.29 o
  -4 -19  -1        6.53        7.54      1.21 o
  -4 -18 -28        1.88        5.92      2.38 o
  -4 -18 -27       29.92       35.00      2.74 o
  -4 -18 -26        8.67       10.11      3.73 o
  -4 -18 -24       14.31       14.29      3.51 o
  -4 -18 -22       16.56       22.24      4.86 o
  -4 -18 -21        6.65        9.94      2.44 o
  -4 -18 -19        8.33        5.86      2.34 o
  -4 -18 -18        8.93        8.51      1.46 o
  -4 -18 -16        8.29        8.12      1.55 o
  -4 -18 -10       23.58       17.55      3.41 o
  -4 -18  -9       50.75       59.70      2.12 o
  -4 -18  -7       11.67       13.69      4.31 o
  -4 -18  -6       25.58       20.28      3.89 o
  -4 -18  -5        7.02        5.83      1.56 o
  -4 -18  -3        7.03        3.59      1.32 o
  -4 -18  -2        3.27        3.23      1.52 o
  -4 -18  -1        5.36        6.04      1.28 o
  -4 -17 -29       26.94       26.83      2.81 o
  -4 -17 -28       18.76       15.74      2.60 o
  -4 -17 -27        5.52        9.29      2.24 o
  -4 -17 -26        3.34        4.97      2.34 o
  -4 -17 -25       24.49       32.41      3.09 o
  -4 -17 -22       16.56       15.55      2.76 o
  -4 -17 -21        8.03        6.91      2.08 o
  -4 -17 -20        9.14        5.92      2.05 o
  -4 -17 -18       30.35       30.06      2.05 o
  -4 -17 -17        4.54        5.45      1.25 o
  -4 -17 -12        9.54       10.77      1.87 o
  -4 -17 -11       19.20       16.38      2.77 o
  -4 -17 -10       62.45       61.37      8.89 o
  -4 -17  -9       58.48       64.42      4.20 o
  -4 -17  -8       14.52        9.23      1.55 o
  -4 -17  -7       13.53       10.75      2.47 o
  -4 -17  -6        6.77        8.96      2.44 o
  -4 -17  -5        1.00        3.05      1.23 o
  -4 -17  -4        3.54        3.30      0.89 o
  -4 -17  -3       13.15       10.06      1.25 o
  -4 -17  -2       61.06       70.90      5.96 o
  -4 -17  -1        6.92        7.95      1.30 o
  -4 -16 -33       15.66       14.37      4.62 o
  -4 -16 -32       10.35       11.69      2.87 o
  -4 -16 -30        2.59        5.17      2.38 o
  -4 -16 -29        6.64        6.31      2.28 o
  -4 -16 -28       10.25        6.30      2.26 o
  -4 -16 -27        7.72        6.36      1.73 o
  -4 -16 -26       13.52       11.52      2.03 o
  -4 -16 -25        4.64        5.42      1.47 o
  -4 -16 -24        6.17        8.57      1.65 o
  -4 -16 -23        7.92        7.68      1.34 o
  -4 -16 -20       19.21       21.78      2.27 o
  -4 -16 -19       23.78       25.39      3.56 o
  -4 -16 -18       31.18       31.07      2.01 o
  -4 -16 -17        6.13        7.18      1.88 o
  -4 -16 -16       11.48       10.39      2.32 o
  -4 -16 -15       11.07       11.34      1.46 o
  -4 -16 -14       21.39       20.08      2.04 o
  -4 -16 -13       28.39       31.39      3.43 o
  -4 -16 -12        9.29        8.35      1.47 o
  -4 -16 -11        9.94        8.32      3.87 o
  -4 -16 -10       34.30       36.97      1.95 o
  -4 -16  -9       10.86       14.17      1.80 o
  -4 -16  -8        5.38        6.01      1.64 o
  -4 -16  -7        6.69        8.42      1.49 o
  -4 -16  -6       19.99       14.98      1.73 o
  -4 -16  -5       24.07       18.31      4.53 o
  -4 -16  -4       34.88       35.52      6.82 o
  -4 -16  -2       87.76       86.97      5.10 o
  -4 -16  -1        5.08        5.72      1.43 o
  -4 -15 -34        8.17        9.52      1.72 o
  -4 -15 -33       17.31       10.49      2.44 o
  -4 -15 -31       10.25        7.90      1.84 o
  -4 -15 -30        3.55        4.26      2.07 o
  -4 -15 -28       12.81        9.06      2.19 o
  -4 -15 -27        8.23       11.48      1.82 o
  -4 -15 -26        4.43        4.55      1.67 o
  -4 -15 -25       23.78       24.29      1.80 o
  -4 -15 -22       15.75       18.13      1.56 o
  -4 -15 -21       43.33       46.00      3.55 o
  -4 -15 -20       19.77       18.90      3.11 o
  -4 -15 -19        3.26        4.39      1.99 o
  -4 -15 -18        6.56        4.26      2.01 o
  -4 -15 -17       37.84       45.87      4.04 o
  -4 -15 -16       13.73       13.37      2.09 o
  -4 -15 -15       46.28       52.68      2.30 o
  -4 -15 -14       23.44       23.12      1.64 o
  -4 -15 -13        4.61        4.51      1.37 o
  -4 -15 -12       10.04       12.40      2.65 o
  -4 -15 -11       19.86       22.32      2.63 o
  -4 -15 -10       24.47       20.25      2.63 o
  -4 -15  -8       10.20        8.75      1.06 o
  -4 -15  -7       12.48       11.57      2.04 o
  -4 -15  -6       12.32       12.23      2.40 o
  -4 -15  -5        5.61        5.02      0.98 o
  -4 -15  -4       46.71       52.04      2.28 o
  -4 -15  -3       15.25       12.31      5.19 o
  -4 -15  -2       14.95       14.83      1.65 o
  -4 -15  -1       27.00       32.78      3.15 o
  -4 -14 -37       33.55       36.86      4.31 o
  -4 -14 -36       93.67       93.58      3.99 o
  -4 -14 -35       13.48       13.46      1.78 o
  -4 -14 -34        2.43        4.04      1.98 o
  -4 -14 -31       12.52       15.20      1.74 o
  -4 -14 -30       13.34       14.57      2.87 o
  -4 -14 -29       57.76       58.10      3.02 o
  -4 -14 -27       24.94       26.49      2.03 o
  -4 -14 -25       16.88       19.27      1.58 o
  -4 -14 -23       20.24       24.90      4.66 o
  -4 -14 -22       29.91       35.41      2.40 o
  -4 -14 -21        5.88        5.29      1.56 o
  -4 -14 -20       82.95       92.38      4.25 o
  -4 -14 -19       17.64       21.89      1.96 o
  -4 -14 -18      208.67      245.14     19.20 o
  -4 -14 -17       82.92       96.11      2.55 o
  -4 -14 -16       61.86       59.06      8.34 o
  -4 -14 -15       47.13       53.07      6.73 o
  -4 -14 -13       73.11       80.67      4.16 o
  -4 -14 -12       15.61       16.21      1.80 o
  -4 -14 -11       21.98       21.32      1.40 o
  -4 -14 -10        4.70        5.40      0.71 o
  -4 -14  -9        8.47        7.08      0.86 o
  -4 -14  -7        6.23        6.74      0.80 o
  -4 -14  -6       13.38       14.33      1.28 o
  -4 -14  -4       31.93       34.03      1.43 o
  -4 -14  -3        4.17        5.01      1.52 o
  -4 -14  -2       93.86       94.86      3.16 o
  -4 -14  -1       58.43       63.49      3.57 o
  -4 -13 -39       19.80       12.51      3.62 o
  -4 -13 -37       12.46       13.78      2.14 o
  -4 -13 -36       11.01       11.80      1.94 o
  -4 -13 -35       31.69       29.66      2.07 o
  -4 -13 -33        4.32        6.30      1.75 o
  -4 -13 -32       36.83       34.33      3.00 o
  -4 -13 -31       15.39       20.42      2.01 o
  -4 -13 -30       17.54       17.77      1.62 o
  -4 -13 -29       18.18       21.96      1.60 o
  -4 -13 -28       13.19       12.74      1.56 o
  -4 -13 -27       60.77       66.95      2.24 o
  -4 -13 -25        3.84        5.27      1.49 o
  -4 -13 -24       23.83       26.14      1.80 o
  -4 -13 -23       62.09       75.86      5.20 o
  -4 -13 -22       28.67       32.32      1.75 o
  -4 -13 -21       44.05       48.81      6.62 o
  -4 -13 -19       92.46      101.65      3.77 o
  -4 -13 -18       58.84       64.34      2.73 o
  -4 -13 -17       86.98       90.25      3.89 o
  -4 -13 -16       14.08       11.95      1.56 o
  -4 -13 -15       30.28       31.73      2.78 o
  -4 -13 -14       74.94       89.38     11.80 o
  -4 -13 -13       13.44       13.09      1.02 o
  -4 -13 -12       21.42       22.32      1.82 o
  -4 -13 -11       15.56       15.12      1.78 o
  -4 -13 -10        8.83       10.28      1.09 o
  -4 -13  -9        4.18        3.60      1.15 o
  -4 -13  -8       14.40       12.65      1.20 o
  -4 -13  -7       32.95       33.33      2.01 o
  -4 -13  -6       39.62       39.84      1.22 o
  -4 -13  -5       32.46       34.34      1.41 o
  -4 -13  -4       31.04       34.39      1.12 o
  -4 -13  -3      116.76      120.06      2.46 o
  -4 -13  -1      126.96      140.74      2.02 o
  -4 -12 -41        7.77       12.55      3.43 o
  -4 -12 -40       29.14       31.14      4.23 o
  -4 -12 -39        9.82       11.91      2.40 o
  -4 -12 -38       14.56       17.25      2.20 o
  -4 -12 -37       13.30       15.87      2.25 o
  -4 -12 -34       52.64       48.04      5.70 o
  -4 -12 -33        5.44        7.74      2.49 o
  -4 -12 -30       14.49       18.52      1.77 o
  -4 -12 -28        6.46        6.68      1.93 o
  -4 -12 -26       14.36       17.08      1.67 o
  -4 -12 -25       10.43       11.23      1.92 o
  -4 -12 -24        5.53        8.09      1.61 o
  -4 -12 -23       28.86       28.73      1.61 o
  -4 -12 -22       14.31       16.45      1.70 o
  -4 -12 -21       66.16       72.55      2.18 o
  -4 -12 -20       49.49       51.98      2.40 o
  -4 -12 -19      141.79      149.61      3.44 o
  -4 -12 -18       27.81       27.43      2.43 o
  -4 -12 -17       50.09       44.41      2.23 o
  -4 -12 -16      148.85      158.77      5.61 o
  -4 -12 -14       23.41       25.66      2.13 o
  -4 -12 -13        5.83        6.32      2.00 o
  -4 -12 -12       25.18       26.77      1.15 o
  -4 -12 -11       13.31       13.40      0.85 o
  -4 -12 -10       67.35       71.16      1.81 o
  -4 -12  -9       37.63       37.17      1.87 o
  -4 -12  -8      138.42      143.17      4.90 o
  -4 -12  -6        1.53        3.10      1.10 o
  -4 -12  -5        2.59        2.58      1.14 o
  -4 -12  -4       71.82       73.53      2.60 o
  -4 -12  -3       74.28       69.88      2.70 o
  -4 -12  -2       72.71       74.48      1.73 o
  -4 -12  -1      285.59      312.15      7.36 o
  -4 -11 -41       14.21       15.71      2.13 o
  -4 -11 -40       16.90       15.48      2.34 o
  -4 -11 -39       29.04       33.59      2.49 o
  -4 -11 -38       49.38       50.28      2.43 o
  -4 -11 -37       23.41       25.60      1.96 o
  -4 -11 -36       18.60       17.88      2.26 o
  -4 -11 -34        9.50        6.87      2.50 o
  -4 -11 -33        4.22        5.74      2.03 o
  -4 -11 -32       24.52       26.15      1.70 o
  -4 -11 -31        4.28        4.58      1.75 o
  -4 -11 -30       35.25       38.60      1.67 o
  -4 -11 -29        3.40        4.20      1.68 o
  -4 -11 -28        5.75        7.42      1.90 o
  -4 -11 -27       90.29       91.36      3.42 o
  -4 -11 -26       38.84       41.77      1.75 o
  -4 -11 -25       20.75       24.87      2.11 o
  -4 -11 -23       25.91       27.52      1.69 o
  -4 -11 -22       41.57       44.84      2.14 o
  -4 -11 -21       17.95       18.19      1.07 o
  -4 -11 -20       45.41       45.55      2.43 o
  -4 -11 -19       34.41       40.97      2.19 o
  -4 -11 -18        6.34        4.48      1.21 o
  -4 -11 -17        8.07        9.61      1.20 o
  -4 -11 -16       65.95       69.50      1.78 o
  -4 -11 -15       27.81       28.86      2.23 o
  -4 -11 -14      117.93      120.10      2.94 o
  -4 -11 -13        4.29        4.69      0.90 o
  -4 -11 -12      105.87      111.04      2.67 o
  -4 -11 -11      206.78      219.83      5.02 o
  -4 -11 -10        8.81        9.23      0.86 o
  -4 -11  -9       37.91       39.24      1.41 o
  -4 -11  -8       66.28       67.96      2.44 o
  -4 -11  -7      325.05      349.91      4.67 o
  -4 -11  -6        7.69        9.17      0.94 o
  -4 -11  -5       23.13       25.29      1.37 o
  -4 -11  -4       38.28       41.04      2.12 o
  -4 -11  -3       49.31       51.96      1.27 o
  -4 -11  -2       50.05       53.20      1.48 o
  -4 -11  -1       25.42       26.71      1.49 o
  -4 -10 -42       10.09        8.01      2.43 o
  -4 -10 -41       16.47       19.22      2.11 o
  -4 -10 -40       13.35       14.93      1.95 o
  -4 -10 -39        8.81       10.37      2.03 o
  -4 -10 -38       17.84       19.82      2.11 o
  -4 -10 -35        6.23        8.95      2.25 o
  -4 -10 -34       22.60       30.50      2.17 o
  -4 -10 -33        8.13        7.31      1.90 o
  -4 -10 -32       23.35       25.08      1.83 o
  -4 -10 -31        9.65       10.40      1.67 o
  -4 -10 -30       12.04        8.45      1.75 o
  -4 -10 -28       19.54       21.14      1.76 o
  -4 -10 -27        9.32        9.56      1.73 o
  -4 -10 -26       69.68       77.80      3.03 o
  -4 -10 -25        0.77        3.55      1.66 o
  -4 -10 -24       52.13       56.38      2.03 o
  -4 -10 -23       26.56       25.41      1.52 o
  -4 -10 -22       47.91       51.27      1.96 o
  -4 -10 -21       62.84       65.04      1.78 o
  -4 -10 -20       45.55       48.27      2.32 o
  -4 -10 -19       27.65       26.81      0.98 o
  -4 -10 -18       37.27       39.28      1.69 o
  -4 -10 -17       67.65       66.74      3.17 o
  -4 -10 -16       39.85       44.32      1.56 o
  -4 -10 -15       88.89       94.31      2.24 o
  -4 -10 -14       42.40       40.55      1.34 o
  -4 -10 -13       32.82       35.93      1.13 o
  -4 -10 -12       39.90       42.27      1.69 o
  -4 -10 -11       10.39        8.09      1.02 o
  -4 -10 -10      108.18      113.58      1.27 o
  -4 -10  -9        7.94        7.85      1.16 o
  -4 -10  -8       83.93       79.33      4.24 o
  -4 -10  -6        7.33        6.18      0.93 o
  -4 -10  -5      236.25      242.24      2.79 o
  -4 -10  -4       18.41       21.24      1.26 o
  -4 -10  -3       17.31       17.68      1.30 o
  -4 -10  -2      167.01      174.12      6.52 o
  -4 -10  -1       60.07       62.79      1.69 o
  -4  -9 -44        9.98       10.06      3.05 o
  -4  -9 -43       21.65       18.64      2.62 o
  -4  -9 -42       13.90       11.30      2.97 o
  -4  -9 -38       31.32       32.56      1.99 o
  -4  -9 -37       30.05       32.76      1.96 o
  -4  -9 -35       22.73       26.57      2.08 o
  -4  -9 -34        7.97       12.09      1.75 o
  -4  -9 -32       11.01        8.23      1.70 o
  -4  -9 -31       33.91       33.47      1.95 o
  -4  -9 -30       24.85       27.50      1.76 o
  -4  -9 -29       13.37       13.21      1.81 o
  -4  -9 -28       36.11       41.27      1.79 o
  -4  -9 -27       78.39       83.60      3.45 o
  -4  -9 -26       33.59       35.51      1.71 o
  -4  -9 -25        1.79        3.24      1.13 o
  -4  -9 -24       10.65       11.60      1.13 o
  -4  -9 -23       83.80       86.54      1.57 o
  -4  -9 -22      163.20      162.42      2.63 o
  -4  -9 -21       13.56       14.87      1.67 o
  -4  -9 -20       48.21       50.18      1.39 o
  -4  -9 -19      255.26      252.95      4.02 o
  -4  -9 -18       23.76       26.82      1.60 o
  -4  -9 -17        6.29        8.05      0.93 o
  -4  -9 -16       88.27       92.53      1.56 o
  -4  -9 -15       10.43       11.03      0.90 o
  -4  -9 -14       42.85       45.50      1.08 o
  -4  -9 -13       14.05       16.44      1.10 o
  -4  -9 -12       38.77       40.39      0.98 o
  -4  -9 -11       79.35       83.44      2.07 o
  -4  -9 -10        4.45        5.63      0.91 o
  -4  -9  -9      123.29      129.35      2.79 o
  -4  -9  -8       71.69       74.42      0.99 o
  -4  -9  -7      155.12      161.50      3.20 o
  -4  -9  -6       24.31       24.07      0.86 o
  -4  -9  -5       72.84       74.83      2.60 o
  -4  -9  -4      280.43      292.12      6.80 o
  -4  -9  -3       21.62       23.23      1.38 o
  -4  -9  -2      162.92      168.20      6.88 o
  -4  -9  -1      287.26      300.87      4.68 o
  -4  -8 -45       24.52       23.06      2.40 o
  -4  -8 -44       28.25       29.53      2.27 o
  -4  -8 -43        7.28        7.86      2.23 o
  -4  -8 -42        2.70        5.06      2.43 o
  -4  -8 -41       13.13       12.14      2.30 o
  -4  -8 -40       17.83       20.24      2.47 o
  -4  -8 -39        5.44        6.35      2.31 o
  -4  -8 -38       50.22       52.79      2.46 o
  -4  -8 -37       74.70       78.70      2.21 o
  -4  -8 -36      120.81      132.85      5.87 o
  -4  -8 -35       37.39       41.34      2.06 o
  -4  -8 -34       89.00       89.94      2.03 o
  -4  -8 -32        9.77        9.11      1.76 o
  -4  -8 -31       45.59       45.31      1.70 o
  -4  -8 -30      102.72       90.62      5.04 o
  -4  -8 -29       59.99       62.10      2.21 o
  -4  -8 -28        6.81       11.10      1.65 o
  -4  -8 -27       62.05       60.65      2.95 o
  -4  -8 -26       20.51       22.77      1.17 o
  -4  -8 -25       30.25       31.90      1.71 o
  -4  -8 -24       38.50       39.08      1.96 o
  -4  -8 -23       16.23       15.40      1.10 o
  -4  -8 -22       67.07       69.91      1.83 o
  -4  -8 -21       26.22       26.41      1.15 o
  -4  -8 -20       95.03       97.12      2.03 o
  -4  -8 -19      186.58      191.01      3.75 o
  -4  -8 -18      339.69      342.43      6.31 o
  -4  -8 -17      152.54      154.83      2.88 o
  -4  -8 -16       54.38       57.26      2.00 o
  -4  -8 -15        5.05        6.46      1.06 o
  -4  -8 -14      139.37      139.96      2.49 o
  -4  -8 -13       11.99       12.73      1.17 o
  -4  -8 -12      163.49      165.83      1.60 o
  -4  -8 -11      146.44      150.73      2.78 o
  -4  -8 -10       25.20       25.61      1.00 o
  -4  -8  -9       42.26       38.86      1.16 o
  -4  -8  -8       10.26        9.59      0.84 o
  -4  -8  -7      185.26      187.35      4.26 o
  -4  -8  -6       47.62       49.06      1.02 o
  -4  -8  -5      144.89      144.42      1.55 o
  -4  -8  -4      116.30      119.63      2.09 o
  -4  -8  -3      190.64      194.85      3.37 o
  -4  -8  -2      192.71      205.28      4.14 o
  -4  -8  -1       44.10       46.56      1.21 o
  -4  -7 -46        6.95        5.10      2.51 o
  -4  -7 -45        3.94        4.85      2.23 o
  -4  -7 -43       19.06       14.99      3.07 o
  -4  -7 -42       39.07       39.84      2.40 o
  -4  -7 -41        7.39        9.49      2.07 o
  -4  -7 -39      119.66      121.15      3.72 o
  -4  -7 -38        4.02        6.17      2.03 o
  -4  -7 -37        7.43        9.05      2.39 o
  -4  -7 -36       31.58       33.76      2.76 o
  -4  -7 -35       65.00       67.55      2.53 o
  -4  -7 -34       50.27       52.34      1.81 o
  -4  -7 -33       40.62       43.34      2.08 o
  -4  -7 -32      117.41      121.81      2.15 o
  -4  -7 -31       13.91       12.32      1.87 o
  -4  -7 -30        8.46       12.09      1.70 o
  -4  -7 -29       15.19       16.89      2.58 o
  -4  -7 -28        9.66        9.15      1.64 o
  -4  -7 -27       11.16       11.30      1.21 o
  -4  -7 -26       42.43       41.54      1.46 o
  -4  -7 -25       25.03       25.69      1.68 o
  -4  -7 -24       52.17       51.85      1.52 o
  -4  -7 -23       33.09       30.56      1.12 o
  -4  -7 -22       47.43       49.40      1.19 o
  -4  -7 -21      120.98      125.53      1.91 o
  -4  -7 -20      132.14      137.27      1.96 o
  -4  -7 -19      412.54      407.58      5.66 o
  -4  -7 -18       90.60       92.89      2.50 o
  -4  -7 -17       12.28       12.64      0.99 o
  -4  -7 -16       90.80       90.93      1.26 o
  -4  -7 -15       29.76       29.33      0.98 o
  -4  -7 -14       66.28       68.83      1.20 o
  -4  -7 -13       38.60       39.36      1.23 o
  -4  -7 -12       86.32       84.13      1.60 o
  -4  -7 -11       36.61       34.27      0.92 o
  -4  -7 -10      115.82      113.80      1.87 o
  -4  -7  -9       57.85       56.63      1.14 o
  -4  -7  -8        2.65        2.77      0.87 o
  -4  -7  -7       30.77       28.49      0.96 o
  -4  -7  -4       71.64       71.64      1.90 o
  -4  -7  -3       18.55       21.29      1.45 o
  -4  -7  -2       27.91       28.65      1.15 o
  -4  -7  -1      418.57      420.40      4.09 o
  -4  -6 -47        5.62        9.56      2.38 o
  -4  -6 -46       21.79       22.32      2.21 o
  -4  -6 -45        1.22        6.34      2.16 o
  -4  -6 -44       27.10       28.04      2.13 o
  -4  -6 -43       18.00       15.01      2.29 o
  -4  -6 -42        4.27        5.65      2.38 o
  -4  -6 -41       16.38       17.58      2.44 o
  -4  -6 -40       16.90       15.72      2.01 o
  -4  -6 -39       13.34       14.02      1.98 o
  -4  -6 -38        9.50        9.30      2.15 o
  -4  -6 -37       37.22       36.16      3.81 o
  -4  -6 -36       73.41       70.89      1.91 o
  -4  -6 -35       11.60       12.13      1.77 o
  -4  -6 -34       25.13       25.46      1.96 o
  -4  -6 -33       26.08       29.23      1.87 o
  -4  -6 -32        5.65       10.12      1.65 o
  -4  -6 -31       57.81       55.59      1.82 o
  -4  -6 -30       11.76       13.02      1.84 o
  -4  -6 -28       84.24       84.34      1.45 o
  -4  -6 -25       14.97       16.69      1.53 o
  -4  -6 -24       55.31       52.92      1.52 o
  -4  -6 -23      186.78      189.36      2.94 o
  -4  -6 -22      126.79      127.05      1.98 o
  -4  -6 -21      165.75      168.46      2.25 o
  -4  -6 -20       23.01       25.77      1.24 o
  -4  -6 -19       52.89       50.79      1.26 o
  -4  -6 -18      105.99      112.62      1.32 o
  -4  -6 -17      463.78      466.68      8.23 o
  -4  -6 -16      138.67      139.22      1.88 o
  -4  -6 -15       76.66       77.45      1.10 o
  -4  -6 -14       22.04       20.57      1.39 o
  -4  -6 -13       57.40       54.68      1.31 o
  -4  -6 -12        9.33        9.18      0.95 o
  -4  -6 -11      116.22      118.80      1.75 o
  -4  -6 -10       24.31       24.56      0.96 o
  -4  -6  -9       88.43       88.19      1.04 o
  -4  -6  -8      252.25      249.74      2.01 o
  -4  -6  -7       39.85       40.69      0.90 o
  -4  -6  -6      108.42      106.25      1.48 o
  -4  -6  -5      422.95      427.89      4.41 o
  -4  -6  -4       62.25       62.56      1.24 o
  -4  -6  -3       66.15       64.17      2.60 o
  -4  -6  -2       94.88       94.34      2.23 o
  -4  -6  -1      565.46      568.60     14.66 o
  -4  -5 -47        8.27        9.70      2.15 o
  -4  -5 -46       50.36       47.74      2.29 o
  -4  -5 -45       27.82       27.72      2.42 o
  -4  -5 -44       15.17       13.83      2.32 o
  -4  -5 -43        6.54        6.17      2.17 o
  -4  -5 -41       13.39       12.70      2.03 o
  -4  -5 -40        4.73        5.61      2.08 o
  -4  -5 -39       35.00       37.92      1.98 o
  -4  -5 -38       11.00       11.32      2.09 o
  -4  -5 -37        4.38        6.09      1.88 o
  -4  -5 -36        8.03        9.26      1.80 o
  -4  -5 -35        8.95        9.38      1.77 o
  -4  -5 -33       34.03       35.97      1.71 o
  -4  -5 -31       32.97       31.62      1.75 o
  -4  -5 -30      117.45      111.51      3.46 o
  -4  -5 -29      120.96      121.41      2.60 o
  -4  -5 -28       13.62       12.78      1.32 o
  -4  -5 -27       11.95       13.15      1.23 o
  -4  -5 -26       10.87       10.79      1.20 o
  -4  -5 -25       28.58       28.11      1.29 o
  -4  -5 -24       12.39       14.68      1.14 o
  -4  -5 -23       23.66       26.27      1.19 o
  -4  -5 -22        7.11        5.69      1.20 o
  -4  -5 -21       16.26       16.67      1.08 o
  -4  -5 -20      178.71      179.89      1.55 o
  -4  -5 -19      303.03      308.92      4.64 o
  -4  -5 -18       34.40       35.39      1.09 o
  -4  -5 -17        8.37        7.41      1.02 o
  -4  -5 -16      120.46      120.75      2.62 o
  -4  -5 -15       14.52       14.11      0.93 o
  -4  -5 -14        3.86        4.81      0.99 o
  -4  -5 -13      176.72      175.04      1.54 o
  -4  -5 -12       49.53       51.98      1.05 o
  -4  -5 -11       97.77       99.95      1.59 o
  -4  -5 -10      231.63      230.70      1.29 o
  -4  -5  -9      231.30      235.31      3.12 o
  -4  -5  -8      130.93      131.19      1.70 o
  -4  -5  -7      141.66      141.03      1.63 o
  -4  -5  -6      184.15      180.93      1.72 o
  -4  -5  -5       43.59       39.41      1.17 o
  -4  -5  -4      333.95      333.35      4.89 o
  -4  -5  -3      127.68      124.95      2.20 o
  -4  -5  -2      144.64      139.40      1.41 o
  -4  -5  -1      422.35      411.35      3.53 o
  -4  -4 -48       39.45       37.51      2.66 o
  -4  -4 -47       12.10        8.61      2.41 o
  -4  -4 -46       46.01       42.12      2.48 o
  -4  -4 -45        7.48        6.28      2.25 o
  -4  -4 -44       14.56       16.86      2.29 o
  -4  -4 -43       16.12       18.16      2.07 o
  -4  -4 -42        3.74        4.79      2.32 o
  -4  -4 -41        7.85        9.76      2.03 o
  -4  -4 -40       49.09       49.21      2.04 o
  -4  -4 -39       57.38       57.45      2.38 o
  -4  -4 -38       47.19       47.00      1.98 o
  -4  -4 -37       38.51       39.61      1.83 o
  -4  -4 -36        6.78        5.75      1.84 o
  -4  -4 -35        3.04        4.95      2.06 o
  -4  -4 -34        8.69       14.41      1.69 o
  -4  -4 -33       32.22       32.87      1.73 o
  -4  -4 -31       40.74       39.81      2.32 o
  -4  -4 -30       21.56       21.79      1.43 o
  -4  -4 -29       19.19       19.98      1.59 o
  -4  -4 -28      278.20      280.28      3.06 o
  -4  -4 -27      155.76      152.47      2.00 o
  -4  -4 -26      175.44      167.62      3.70 o
  -4  -4 -25       21.86       22.26      1.21 o
  -4  -4 -24       57.84       58.18      1.40 o
  -4  -4 -23       26.27       24.28      1.21 o
  -4  -4 -22       63.69       64.26      1.27 o
  -4  -4 -21       35.91       35.92      1.28 o
  -4  -4 -20       84.25       83.72      1.35 o
  -4  -4 -19       90.03       89.93      1.55 o
  -4  -4 -18       58.49       60.41      1.26 o
  -4  -4 -17        7.81        6.21      1.03 o
  -4  -4 -16       26.22       26.39      0.98 o
  -4  -4 -15      253.17      250.91      2.73 o
  -4  -4 -14      156.22      152.57      2.54 o
  -4  -4 -13      138.63      138.18      1.13 o
  -4  -4 -12      246.92      239.71      2.50 o
  -4  -4 -11      199.39      195.14      1.94 o
  -4  -4 -10      142.21      139.34      1.66 o
  -4  -4  -9      332.26      327.19      3.79 o
  -4  -4  -8     1257.71     1271.29     16.78 o
  -4  -4  -7      109.39      106.66      2.24 o
  -4  -4  -6      370.42      362.09      5.12 o
  -4  -4  -5       47.60       48.22      2.02 o
  -4  -4  -4      197.08      190.50      1.66 o
  -4  -4  -3      116.06      115.63      1.33 o
  -4  -4  -2      491.32      482.15      1.98 o
  -4  -4  -1        8.88        8.33      1.23 o
  -4  -3 -48        6.13        7.10      2.46 o
  -4  -3 -47        8.91       14.84      2.45 o
  -4  -3 -46        4.39        7.20      2.51 o
  -4  -3 -45        5.39        7.98      2.18 o
  -4  -3 -44       46.43       50.15      2.15 o
  -4  -3 -43       74.58       74.78      2.20 o
  -4  -3 -42        7.28        5.27      2.16 o
  -4  -3 -41       34.97       36.84      2.02 o
  -4  -3 -39       32.09       33.11      1.96 o
  -4  -3 -38       18.33       21.80      1.90 o
  -4  -3 -37       38.18       38.51      1.81 o
  -4  -3 -35       25.83       25.79      1.73 o
  -4  -3 -34       13.33       16.90      1.80 o
  -4  -3 -33       98.44       97.36      2.81 o
  -4  -3 -32        9.25       11.85      1.95 o
  -4  -3 -31       21.51       22.85      1.61 o
  -4  -3 -30       15.24       15.15      1.34 o
  -4  -3 -29       69.26       67.13      1.53 o
  -4  -3 -28      170.04      170.06      2.98 o
  -4  -3 -27      221.20      221.11      2.65 o
  -4  -3 -26      174.68      173.29      2.78 o
  -4  -3 -25       27.59       26.46      1.44 o
  -4  -3 -24      196.02      193.10      2.35 o
  -4  -3 -23      135.14      135.68      1.78 o
  -4  -3 -22       19.94       20.77      1.13 o
  -4  -3 -21       12.01       12.55      1.23 o
  -4  -3 -20       19.37       18.89      1.40 o
  -4  -3 -19       16.88       17.25      1.24 o
  -4  -3 -18       28.93       29.84      1.09 o
  -4  -3 -17      161.91      158.50      1.71 o
  -4  -3 -16      113.50      111.97      1.44 o
  -4  -3 -15      177.29      172.10      2.56 o
  -4  -3 -14       34.60       34.33      1.00 o
  -4  -3 -13       83.92       85.28      1.21 o
  -4  -3 -12      403.40      395.94      7.47 o
  -4  -3 -11      149.01      147.07      2.57 o
  -4  -3 -10      347.57      340.86      3.06 o
  -4  -3  -9      974.04      974.56     10.51 o
  -4  -3  -8       34.28       30.91      1.00 o
  -4  -3  -7      157.00      152.71      2.07 o
  -4  -3  -6      904.52      922.33     13.48 o
  -4  -3  -5        8.40        8.80      1.09 o
  -4  -3  -4       53.22       51.32      1.16 o
  -4  -3  -2      212.94      208.38      1.73 o
  -4  -3  -1       96.28       91.09      1.26 o
  -4  -2 -48       23.10       24.45      3.42 o
  -4  -2 -46       98.76      103.52      2.86 o
  -4  -2 -44       16.09       14.89      2.21 o
  -4  -2 -43       10.78       12.44      2.20 o
  -4  -2 -42        3.42        5.06      2.31 o
  -4  -2 -41       30.50       29.66      2.13 o
  -4  -2 -40       43.94       45.99      2.12 o
  -4  -2 -39        8.67        9.71      1.92 o
  -4  -2 -37        7.80        9.76      1.78 o
  -4  -2 -36        4.32        7.93      1.77 o
  -4  -2 -35       32.45       33.32      1.85 o
  -4  -2 -34       21.78       25.44      1.78 o
  -4  -2 -33       63.83       64.79      1.82 o
  -4  -2 -32       10.60       12.83      2.21 o
  -4  -2 -31       87.96       88.60      2.10 o
  -4  -2 -30      186.76      183.99      2.64 o
  -4  -2 -29       25.17       26.21      1.35 o
  -4  -2 -28      426.05      424.77      5.16 o
  -4  -2 -27       94.69       93.83      1.69 o
  -4  -2 -26      261.71      262.25      2.06 o
  -4  -2 -25       61.42       61.18      1.99 o
  -4  -2 -23       94.55       94.42      1.30 o
  -4  -2 -22      191.47      187.80      2.26 o
  -4  -2 -21      275.09      270.77      2.25 o
  -4  -2 -20       19.56       20.43      1.26 o
  -4  -2 -19       64.16       61.80      1.33 o
  -4  -2 -18       11.37       11.35      1.13 o
  -4  -2 -17        8.41        8.08      1.00 o
  -4  -2 -16       48.75       48.07      1.25 o
  -4  -2 -15       86.81       85.21      1.16 o
  -4  -2 -14       18.55       18.05      0.99 o
  -4  -2 -13      268.36      264.16      2.63 o
  -4  -2 -12      390.01      384.62      4.75 o
  -4  -2 -11      208.55      200.29      2.02 o
  -4  -2 -10      435.78      427.23      2.58 o
  -4  -2  -9      130.26      129.93      3.80 o
  -4  -2  -8     1235.21     1266.57     23.74 o
  -4  -2  -7       21.10       21.67      0.99 o
  -4  -2  -6       61.04       58.40      1.28 o
  -4  -2  -5      188.34      183.90      2.47 o
  -4  -2  -4      281.88      276.92      1.88 o
  -4  -2  -3       91.01       88.36      1.25 o
  -4  -2  -2      226.62      220.64      1.52 o
  -4  -2  -1      491.59      474.99      5.63 o
  -4  -1 -49       22.99       22.22      2.39 o
  -4  -1 -48       22.73       21.99      2.67 o
  -4  -1 -47       20.75       21.12      2.43 o
  -4  -1 -46        8.97        8.75      2.82 o
  -4  -1 -45       23.10       22.34      2.35 o
  -4  -1 -44        8.44        6.93      2.12 o
  -4  -1 -42       32.41       33.57      2.37 o
  -4  -1 -40       13.58       15.68      2.07 o
  -4  -1 -39       10.95        7.95      2.22 o
  -4  -1 -38        6.96        8.91      2.36 o
  -4  -1 -37       97.59       97.82      2.35 o
  -4  -1 -36       34.43       34.41      2.14 o
  -4  -1 -35      140.78      140.46      1.97 o
  -4  -1 -34       19.09       20.16      1.74 o
  -4  -1 -33      106.43      101.00      2.29 o
  -4  -1 -32       87.20       86.24      2.45 o
  -4  -1 -31       42.65       41.33      1.43 o
  -4  -1 -30       23.79       24.98      1.35 o
  -4  -1 -29      135.84      134.05      2.15 o
  -4  -1 -28      132.53      133.49      2.05 o
  -4  -1 -26       11.24       12.30      1.35 o
  -4  -1 -25      237.77      233.74      1.69 o
  -4  -1 -24       66.51       68.90      1.29 o
  -4  -1 -23       35.41       36.06      1.81 o
  -4  -1 -22        5.68        7.12      1.21 o
  -4  -1 -21       75.81       75.39      1.40 o
  -4  -1 -20       11.03       10.73      1.25 o
  -4  -1 -19      120.32      115.96      1.43 o
  -4  -1 -18      137.73      134.44      2.29 o
  -4  -1 -17      313.32      304.38      2.70 o
  -4  -1 -16       33.21       31.72      1.01 o
  -4  -1 -15       36.25       33.27      0.99 o
  -4  -1 -14      351.50      348.36      2.33 o
  -4  -1 -13      407.31      409.87      5.67 o
  -4  -1 -12      488.31      490.43      3.70 o
  -4  -1 -11      354.51      346.12      2.69 o
  -4  -1 -10      186.64      185.52      1.62 o
  -4  -1  -9       21.50       22.50      0.90 o
  -4  -1  -8      271.83      267.96      1.72 o
  -4  -1  -7      399.34      393.72      5.09 o
  -4  -1  -6       63.01       61.41      1.15 o
  -4  -1  -5      377.96      373.69      4.79 o
  -4  -1  -4       48.31       49.57      1.54 o
  -4  -1  -3      600.63      588.26      4.12 o
  -4  -1  -2       72.77       71.36      1.23 o
  -4  -1  -1      518.30      508.27      2.15 o
  -3 -22 -10       11.71       13.41      5.03 o
  -3 -22  -8       15.71       16.27      4.26 o
  -3 -22  -2       15.16        8.10      3.81 o
  -3 -21 -17        9.52        9.01      3.36 o
  -3 -21 -13       14.22       14.98      3.06 o
  -3 -21 -12        9.10       15.25      4.33 o
  -3 -21  -7        8.18        6.83      2.82 o
  -3 -21  -6       10.77       11.17      2.66 o
  -3 -20 -22        4.45        6.49      2.06 o
  -3 -20 -21        7.72        8.22      1.98 o
  -3 -20 -19        7.45        8.39      1.88 o
  -3 -20 -18        9.87        8.69      1.99 o
  -3 -20 -12        3.56        7.23      3.04 o
  -3 -20 -11       10.09        8.67      2.94 o
  -3 -20  -9       11.33       12.95      2.74 o
  -3 -20  -7        6.07        5.91      2.79 o
  -3 -20  -3       13.38        5.77      1.29 o
  -3 -20  -2        4.53        3.50      1.02 o
  -3 -20  -1       18.29       14.53      2.19 o
  -3 -19 -27        7.94        9.66      2.29 o
  -3 -19 -26        9.67       11.62      3.10 o
  -3 -19 -21        7.40       10.69      3.08 o
  -3 -19 -20        6.21        6.37      1.67 o
  -3 -19 -19       31.29       31.77      3.39 o
  -3 -19 -18        7.02        6.30      2.70 o
  -3 -19 -12        3.79        4.74      1.49 o
  -3 -19 -11       35.09       29.97      1.81 o
  -3 -19 -10       11.22        9.24      2.31 o
  -3 -19  -9       19.83       18.43      2.15 o
  -3 -19  -7       15.80       14.02      2.51 o
  -3 -19  -5       21.28       19.80      2.65 o
  -3 -19  -3       47.34       47.55      8.82 o
  -3 -19  -2       12.83        8.99      1.48 o
  -3 -19  -1       51.26       45.47      3.21 o
  -3 -18 -30       13.10        9.93      2.81 o
  -3 -18 -29       13.99       14.56      1.90 o
  -3 -18 -28        7.02        6.57      2.38 o
  -3 -18 -26        3.96        4.86      1.97 o
  -3 -18 -25        9.01       10.54      2.00 o
  -3 -18 -24        4.11        6.01      2.52 o
  -3 -18 -23        8.07        9.26      2.37 o
  -3 -18 -21        8.89        7.96      3.42 o
  -3 -18 -20       29.48       32.42      4.62 o
  -3 -18 -17       21.24       20.68      4.32 o
  -3 -18 -15       18.10       19.90      1.97 o
  -3 -18 -14       12.82       10.02      1.55 o
  -3 -18 -13       12.90       11.11      1.62 o
  -3 -18 -12        8.26        6.30      1.08 o
  -3 -18 -10       38.54       39.09      2.01 o
  -3 -18  -9       34.38       34.27      3.08 o
  -3 -18  -6        5.72        6.81      1.60 o
  -3 -18  -5       51.10       47.14      4.53 o
  -3 -18  -4        3.07        2.63      0.71 o
  -3 -18  -3        3.97        2.46      1.23 o
  -3 -18  -2        3.79        5.47      2.40 o
  -3 -18  -1       72.94       81.48      7.73 o
  -3 -17 -33        5.86        5.65      2.10 o
  -3 -17 -31       18.78       16.55      2.85 o
  -3 -17 -30       17.00       14.64      2.40 o
  -3 -17 -28       26.09       28.84      4.13 o
  -3 -17 -27       17.18       16.80      3.03 o
  -3 -17 -26       36.14       34.98      3.47 o
  -3 -17 -25       12.47       16.56      3.06 o
  -3 -17 -24       20.21       18.84      1.97 o
  -3 -17 -23        6.57        4.94      2.24 o
  -3 -17 -22        9.52        9.95      2.84 o
  -3 -17 -21       19.20       15.47      2.09 o
  -3 -17 -19       30.43       30.40      3.13 o
  -3 -17 -18       20.08       19.72      4.43 o
  -3 -17 -17       25.04       31.33      4.24 o
  -3 -17 -16       68.72       74.34      4.16 o
  -3 -17 -15        5.92        5.42      2.00 o
  -3 -17 -14       31.83       27.33      3.09 o
  -3 -17 -13       29.69       29.94      1.42 o
  -3 -17 -12       15.97       13.89      1.38 o
  -3 -17 -11       16.95       16.78      1.41 o
  -3 -17 -10       47.62       50.18      2.14 o
  -3 -17  -9        8.58        6.61      2.86 o
  -3 -17  -8       70.73       70.53      5.45 o
  -3 -17  -7       29.72       32.22      2.09 o
  -3 -17  -5       18.11       16.24      2.70 o
  -3 -17  -4        5.25        4.47      2.00 o
  -3 -17  -3       18.57       15.29      1.40 o
  -3 -17  -2       21.33       18.60      2.57 o
  -3 -16 -35        1.83        6.67      2.64 o
  -3 -16 -34       13.38        9.86      2.99 o
  -3 -16 -33       11.18       10.21      2.89 o
  -3 -16 -32        4.87        6.33      2.82 o
  -3 -16 -30       16.35       15.53      2.58 o
  -3 -16 -29       26.60       26.97      4.27 o
  -3 -16 -28       14.74       10.52      3.32 o
  -3 -16 -27        7.98        7.65      1.76 o
  -3 -16 -26       20.95       21.45      2.70 o
  -3 -16 -25       39.50       40.93      2.55 o
  -3 -16 -22       20.01       17.44      1.39 o
  -3 -16 -21       46.42       46.91      3.49 o
  -3 -16 -20       56.77       57.44      4.82 o
  -3 -16 -19       57.83       59.74      3.96 o
  -3 -16 -18       87.31       90.11      5.23 o
  -3 -16 -17       19.40       23.78      2.96 o
  -3 -16 -16       40.73       39.53      1.52 o
  -3 -16 -15       26.54       28.45      2.33 o
  -3 -16 -12       13.89       14.02      2.38 o
  -3 -16 -11       40.74       46.22      2.10 o
  -3 -16  -9       87.60       92.65      3.91 o
  -3 -16  -8        9.79       14.80      1.80 o
  -3 -16  -7       21.69       19.67      3.16 o
  -3 -16  -5       10.39       10.96      1.79 o
  -3 -16  -3        9.31        9.71      2.18 o
  -3 -16  -2       37.69       35.23      2.07 o
  -3 -16  -1       64.17       67.04      5.06 o
  -3 -15 -37        9.57        7.36      2.42 o
  -3 -15 -35       33.56       33.58      2.85 o
  -3 -15 -33       13.65       14.67      4.07 o
  -3 -15 -32        0.96        4.83      1.99 o
  -3 -15 -31        0.76        4.22      1.69 o
  -3 -15 -30        6.50        6.42      2.00 o
  -3 -15 -29       29.29       30.66      3.51 o
  -3 -15 -28       31.54       32.48      1.81 o
  -3 -15 -26       33.41       34.08      3.32 o
  -3 -15 -25       15.00       16.05      2.70 o
  -3 -15 -24       20.20       18.89      1.48 o
  -3 -15 -23       22.89       26.42      2.29 o
  -3 -15 -22       39.57       40.33      3.11 o
  -3 -15 -21       23.99       27.56      1.52 o
  -3 -15 -20       14.29       12.02      1.72 o
  -3 -15 -19       56.77       53.66      2.58 o
  -3 -15 -18       13.86       13.59      1.24 o
  -3 -15 -17      186.66      206.22      3.05 o
  -3 -15 -15       47.96       49.32      2.43 o
  -3 -15 -14        0.98        3.10      1.39 o
  -3 -15 -13        9.01        8.59      2.40 o
  -3 -15 -12       35.70       36.18      2.77 o
  -3 -15 -11       32.66       33.74      1.37 o
  -3 -15 -10       46.74       48.21      4.18 o
  -3 -15  -8       56.83       57.63      5.91 o
  -3 -15  -7       65.69       53.78      4.77 o
  -3 -15  -6       66.20       58.59      3.18 o
  -3 -15  -5        4.18        2.56      1.14 o
  -3 -15  -4       34.11       31.89      1.83 o
  -3 -15  -3       97.43      100.44      4.13 o
  -3 -15  -2       66.56       66.90      2.46 o
  -3 -15  -1      122.58      119.43      5.73 o
  -3 -14 -39       34.07       33.19      2.44 o
  -3 -14 -38       44.38       40.95      2.41 o
  -3 -14 -37        8.56        8.25      2.64 o
  -3 -14 -36        5.97        6.58      2.61 o
  -3 -14 -34       13.95       16.33      2.02 o
  -3 -14 -33       21.02       24.73      2.78 o
  -3 -14 -32       20.07       17.27      2.32 o
  -3 -14 -31        6.65        6.28      2.38 o
  -3 -14 -30        4.25        4.67      1.79 o
  -3 -14 -29       11.30       11.01      1.49 o
  -3 -14 -28        5.46        7.47      1.84 o
  -3 -14 -27       11.21       11.26      1.71 o
  -3 -14 -26        4.65        5.22      1.86 o
  -3 -14 -25       11.38       12.01      1.34 o
  -3 -14 -24        9.34        9.07      1.27 o
  -3 -14 -22       14.30       14.08      2.02 o
  -3 -14 -21       23.06       25.95      1.43 o
  -3 -14 -20       73.12       80.98      2.87 o
  -3 -14 -19       44.42       49.09      2.15 o
  -3 -14 -18      175.06      171.20      6.21 o
  -3 -14 -17       17.01       20.91      2.35 o
  -3 -14 -16       10.33       12.20      1.54 o
  -3 -14 -15       10.18       13.16      1.97 o
  -3 -14 -14       74.73       81.88      9.65 o
  -3 -14 -11       43.04       45.67      2.70 o
  -3 -14 -10       22.33       21.81      1.46 o
  -3 -14  -9       17.11       16.20      2.73 o
  -3 -14  -8       14.48       16.50      2.53 o
  -3 -14  -7       10.95       10.64      0.96 o
  -3 -14  -6       11.71       10.15      0.96 o
  -3 -14  -5       24.87       25.02      2.48 o
  -3 -14  -4       73.25       73.69      2.97 o
  -3 -14  -3       40.76       40.27      3.46 o
  -3 -14  -2       56.25       52.74      6.66 o
  -3 -14  -1       37.61       36.23      1.55 o
  -3 -13 -40       37.52       33.79      2.85 o
  -3 -13 -37       26.29       29.03      1.95 o
  -3 -13 -36       21.07       22.85      4.31 o
  -3 -13 -35       17.87       19.78      2.00 o
  -3 -13 -34        6.06        5.54      2.01 o
  -3 -13 -33        2.93        4.21      1.88 o
  -3 -13 -32       20.56       20.75      1.75 o
  -3 -13 -31       23.85       25.77      2.07 o
  -3 -13 -30        5.37        5.27      1.62 o
  -3 -13 -29        5.46        6.44      1.45 o
  -3 -13 -28       15.84       17.18      1.92 o
  -3 -13 -27       18.23       18.19      2.02 o
  -3 -13 -26       31.29       34.56      2.12 o
  -3 -13 -25       13.80       13.54      1.32 o
  -3 -13 -24        1.93        4.25      2.09 o
  -3 -13 -23        4.14        5.41      1.27 o
  -3 -13 -22        8.61       11.05      1.22 o
  -3 -13 -21       69.59       71.99      2.57 o
  -3 -13 -20       31.59       32.37      1.54 o
  -3 -13 -19        5.51        6.20      1.33 o
  -3 -13 -18       26.71       28.07      1.98 o
  -3 -13 -15       52.63       54.31      2.70 o
  -3 -13 -14        3.83        5.04      1.28 o
  -3 -13 -12       55.88       62.18      4.50 o
  -3 -13 -11        3.37        3.70      1.54 o
  -3 -13 -10       34.18       37.20      2.28 o
  -3 -13  -9       44.42       46.18      2.94 o
  -3 -13  -8       71.88       67.61      3.25 o
  -3 -13  -7       21.29       22.49      2.44 o
  -3 -13  -6       71.84       63.45      3.62 o
  -3 -13  -5       24.46       22.85      2.27 o
  -3 -13  -4        3.07        2.95      1.01 o
  -3 -13  -3       66.69       64.63      1.80 o
  -3 -13  -2       44.95       27.50      0.83 o
  -3 -13  -1        1.87        1.58      0.76 o
  -3 -12 -41       10.87       12.38      2.22 o
  -3 -12 -40       17.30       22.23      2.51 o
  -3 -12 -39       29.00       33.72      4.00 o
  -3 -12 -35       45.36       43.45      3.05 o
  -3 -12 -34       12.44       11.25      1.66 o
  -3 -12 -33       20.53       19.94      1.69 o
  -3 -12 -32        9.04        9.65      1.57 o
  -3 -12 -31       18.94       20.47      1.54 o
  -3 -12 -30       26.08       28.33      1.87 o
  -3 -12 -29        9.28       11.96      1.47 o
  -3 -12 -28        5.28        5.58      1.67 o
  -3 -12 -27       13.21       14.73      1.62 o
  -3 -12 -26       37.33       37.90      3.21 o
  -3 -12 -25       14.59       15.67      1.40 o
  -3 -12 -24       31.84       34.81      2.72 o
  -3 -12 -23       17.18       20.50      1.62 o
  -3 -12 -22       50.77       53.45      2.16 o
  -3 -12 -21       10.04       10.21      1.51 o
  -3 -12 -20       49.93       49.50      2.48 o
  -3 -12 -19       66.41       68.52      3.76 o
  -3 -12 -18       49.35       52.86      2.85 o
  -3 -12 -17       10.50       11.82      1.33 o
  -3 -12 -16       35.34       40.56      2.25 o
  -3 -12 -15       13.50       13.87      1.50 o
  -3 -12 -14       28.12       31.89      2.10 o
  -3 -12 -13        7.66        8.53      1.10 o
  -3 -12 -12       79.88       85.22      1.78 o
  -3 -12 -11       26.03       27.19      1.85 o
  -3 -12 -10       12.67       10.97      0.90 o
  -3 -12  -8       51.50       50.67      2.76 o
  -3 -12  -7       47.71       46.35      2.19 o
  -3 -12  -6        6.43        5.74      0.59 o
  -3 -12  -5       22.87       21.49      1.03 o
  -3 -12  -4       25.96       24.10      1.32 o
  -3 -12  -3        5.79        6.44      1.33 o
  -3 -12  -2       28.17       27.25      1.54 o
  -3 -12  -1       30.92       32.27      1.38 o
  -3 -11 -44        3.51        6.34      2.35 o
  -3 -11 -42       15.79       15.08      2.16 o
  -3 -11 -41        6.16        6.57      2.19 o
  -3 -11 -39        3.88        5.95      2.11 o
  -3 -11 -38        5.11        6.87      2.69 o
  -3 -11 -35       19.25       21.32      1.83 o
  -3 -11 -33       23.16       26.37      1.87 o
  -3 -11 -32       44.28       45.20      2.72 o
  -3 -11 -30       25.74       27.46      1.99 o
  -3 -11 -29       75.85       72.67      3.05 o
  -3 -11 -28       55.72       54.90      2.85 o
  -3 -11 -27       18.88       18.31      1.42 o
  -3 -11 -26       58.31       60.85      1.79 o
  -3 -11 -25       16.35       16.86      1.34 o
  -3 -11 -24       11.05       10.81      1.55 o
  -3 -11 -23       42.92       47.23      2.03 o
  -3 -11 -22       33.18       33.58      1.97 o
  -3 -11 -21       25.02       26.42      1.35 o
  -3 -11 -20       75.05       82.16      2.75 o
  -3 -11 -19        6.63        6.23      1.28 o
  -3 -11 -18       18.87       20.95      1.44 o
  -3 -11 -17       17.69       18.49      1.54 o
  -3 -11 -16        3.76        4.53      1.23 o
  -3 -11 -15       40.18       41.41      2.27 o
  -3 -11 -14       45.18       46.12      2.58 o
  -3 -11 -13       41.47       42.61      1.20 o
  -3 -11 -12       21.95       20.87      2.43 o
  -3 -11 -11      178.71      195.41      5.07 o
  -3 -11 -10       44.48       44.83      2.29 o
  -3 -11  -9       40.46       42.46      0.82 o
  -3 -11  -8       44.09       43.39      1.68 o
  -3 -11  -7       84.61       80.33      3.00 o
  -3 -11  -6       54.96       56.47      2.35 o
  -3 -11  -5       16.97       15.10      0.72 o
  -3 -11  -4       13.94       14.40      1.04 o
  -3 -11  -3      125.13      132.79      3.50 o
  -3 -11  -2       20.78       22.80      1.03 o
  -3 -11  -1       30.08       30.72      1.75 o
  -3 -10 -45        6.62        6.84      2.72 o
  -3 -10 -44       10.70       10.79      2.53 o
  -3 -10 -43       17.22       22.06      2.46 o
  -3 -10 -42       10.12       12.36      2.43 o
  -3 -10 -40       16.15       12.95      2.47 o
  -3 -10 -38       53.24       59.94      5.20 o
  -3 -10 -37       26.84       27.74      2.46 o
  -3 -10 -36       64.88       66.19      2.84 o
  -3 -10 -35       10.87       11.64      1.83 o
  -3 -10 -34       23.79       26.11      3.07 o
  -3 -10 -33       11.08       12.09      1.75 o
  -3 -10 -31       53.14       54.58      2.63 o
  -3 -10 -30       50.78       52.78      2.13 o
  -3 -10 -29       51.86       53.90      2.69 o
  -3 -10 -28        9.31        9.86      1.59 o
  -3 -10 -27       18.83       22.92      1.42 o
  -3 -10 -26       80.63       82.39      1.83 o
  -3 -10 -25       23.25       25.70      1.37 o
  -3 -10 -24       11.24       11.56      1.31 o
  -3 -10 -23       12.69       12.55      1.42 o
  -3 -10 -22       38.60       39.64      2.90 o
  -3 -10 -21       16.51       18.88      1.34 o
  -3 -10 -20       97.17       97.44      3.51 o
  -3 -10 -19       11.71       10.63      1.84 o
  -3 -10 -18       90.53       97.78      2.98 o
  -3 -10 -17       35.22       34.54      1.71 o
  -3 -10 -16       56.75       53.76      1.82 o
  -3 -10 -15       70.50       74.85      1.80 o
  -3 -10 -14       15.96       18.22      1.78 o
  -3 -10 -13      127.80      130.98      4.12 o
  -3 -10 -12       21.82       21.55      0.84 o
  -3 -10 -11       82.51       86.57      2.05 o
  -3 -10 -10       75.98       81.09      3.40 o
  -3 -10  -9       12.73       12.75      0.76 o
  -3 -10  -8       84.57       85.87      3.40 o
  -3 -10  -7       91.56       96.14      1.60 o
  -3 -10  -6       97.39       95.58      2.76 o
  -3 -10  -5       12.19       11.48      1.06 o
  -3 -10  -4       23.95       26.41      1.33 o
  -3 -10  -3        5.33        4.72      0.80 o
  -3 -10  -2       66.96       68.28      1.51 o
  -3 -10  -1        5.27        5.36      0.94 o
  -3  -9 -44        3.96        6.68      2.61 o
  -3  -9 -41       32.81       35.64      2.46 o
  -3  -9 -40       33.70       36.88      3.01 o
  -3  -9 -39       34.43       42.22      4.21 o
  -3  -9 -38       16.99       17.01      2.29 o
  -3  -9 -37       37.46       41.13      3.03 o
  -3  -9 -36       19.08       19.31      1.74 o
  -3  -9 -35       17.46       19.46      1.70 o
  -3  -9 -34        8.16        4.66      1.85 o
  -3  -9 -33       70.33       73.45      2.46 o
  -3  -9 -32       25.92       27.65      2.02 o
  -3  -9 -30       37.38       38.84      1.65 o
  -3  -9 -28       15.06       15.92      1.46 o
  -3  -9 -27       14.57       13.86      1.42 o
  -3  -9 -26       35.58       37.30      1.51 o
  -3  -9 -25       23.63       24.28      1.49 o
  -3  -9 -24       18.91       21.19      1.47 o
  -3  -9 -23        9.91       11.73      1.41 o
  -3  -9 -22       40.03       41.33      2.68 o
  -3  -9 -21       49.69       54.15      1.46 o
  -3  -9 -20      118.54      125.74      3.14 o
  -3  -9 -19       68.50       66.54      1.04 o
  -3  -9 -18       35.36       35.86      1.08 o
  -3  -9 -17      213.83      205.40      3.18 o
  -3  -9 -16       33.94       34.06      0.76 o
  -3  -9 -15       58.05       62.07      1.97 o
  -3  -9 -14       45.17       47.09      1.68 o
  -3  -9 -13      211.14      219.14      3.45 o
  -3  -9 -12        9.60       12.43      1.12 o
  -3  -9 -11      149.79      157.68      1.41 o
  -3  -9 -10      198.23      203.13      4.89 o
  -3  -9  -9       20.09       18.81      0.74 o
  -3  -9  -8       56.51       58.77      1.14 o
  -3  -9  -7       11.69       11.25      0.64 o
  -3  -9  -6      122.63      124.17      2.92 o
  -3  -9  -5       16.11       16.51      0.80 o
  -3  -9  -4        1.45        2.32      0.81 o
  -3  -9  -3       77.38       79.41      1.83 o
  -3  -9  -2      122.83      118.90      5.21 o
  -3  -9  -1       70.90       70.66      2.93 o
  -3  -8 -46       20.41       23.23      3.89 o
  -3  -8 -45       28.01       26.91      2.59 o
  -3  -8 -44        1.18        6.01      2.30 o
  -3  -8 -43       19.61       20.05      2.15 o
  -3  -8 -42       12.79       13.62      2.27 o
  -3  -8 -41        6.79        5.57      2.19 o
  -3  -8 -39       55.89       60.70      3.23 o
  -3  -8 -38       26.28       29.05      4.00 o
  -3  -8 -37       17.16       19.34      1.95 o
  -3  -8 -36       19.56       17.69      2.64 o
  -3  -8 -35       47.15       44.49      2.15 o
  -3  -8 -34        6.84        6.91      1.77 o
  -3  -8 -32       30.56       33.90      1.69 o
  -3  -8 -31        8.59       12.51      1.89 o
  -3  -8 -30        6.26        6.26      1.55 o
  -3  -8 -29       35.45       34.36      1.52 o
  -3  -8 -28        6.75        5.74      1.48 o
  -3  -8 -27       22.80       22.76      2.07 o
  -3  -8 -26        5.69        6.64      1.39 o
  -3  -8 -25       12.87       13.00      1.50 o
  -3  -8 -24       55.02       59.96      3.54 o
  -3  -8 -23       77.27       78.95      1.79 o
  -3  -8 -22      117.91      124.39      3.00 o
  -3  -8 -21       54.87       57.49      1.74 o
  -3  -8 -20      194.11      197.82      1.86 o
  -3  -8 -19       55.53       55.74      1.34 o
  -3  -8 -18      359.60      366.14      4.83 o
  -3  -8 -16       35.63       36.46      1.07 o
  -3  -8 -15      233.03      238.37      2.94 o
  -3  -8 -14       48.15       48.00      0.88 o
  -3  -8 -13       28.71       28.69      0.94 o
  -3  -8 -12       41.52       43.04      1.10 o
  -3  -8 -11      116.74      119.47      2.72 o
  -3  -8 -10       68.58       68.60      0.85 o
  -3  -8  -9      338.32      342.21      3.49 o
  -3  -8  -8       27.24       28.47      0.76 o
  -3  -8  -7       73.34       71.77      1.59 o
  -3  -8  -6       10.75       11.34      0.75 o
  -3  -8  -5      154.71      150.32      2.19 o
  -3  -8  -4      559.50      571.53      6.40 o
  -3  -8  -3       12.82       13.90      1.02 o
  -3  -8  -2      352.74      368.04      3.96 o
  -3  -8  -1      130.49      133.00      2.68 o
  -3  -7 -47       59.80       60.81      4.91 o
  -3  -7 -45       21.01       21.25      3.32 o
  -3  -7 -44       16.43       16.13      2.46 o
  -3  -7 -42       35.72       37.30      2.58 o
  -3  -7 -40        5.32        6.75      2.13 o
  -3  -7 -39       11.71        9.33      2.25 o
  -3  -7 -38       26.61       26.99      2.12 o
  -3  -7 -37       67.48       68.79      3.45 o
  -3  -7 -36       25.98       28.79      2.03 o
  -3  -7 -35       18.99       19.54      1.97 o
  -3  -7 -33       12.20       14.81      1.94 o
  -3  -7 -31       10.75       12.16      1.65 o
  -3  -7 -30        7.89        8.29      1.53 o
  -3  -7 -29      158.27      158.27      2.23 o
  -3  -7 -28       43.42       43.82      1.50 o
  -3  -7 -27       49.81       53.87      1.48 o
  -3  -7 -26       32.67       35.66      2.20 o
  -3  -7 -25       61.47       59.88      1.62 o
  -3  -7 -24       53.17       58.48      1.52 o
  -3  -7 -23       60.58       61.41      1.45 o
  -3  -7 -22       53.33       52.77      1.68 o
  -3  -7 -21      324.21      319.77      4.13 o
  -3  -7 -20      162.94      166.91      1.73 o
  -3  -7 -19       53.85       55.60      1.45 o
  -3  -7 -18      123.82      127.80      3.13 o
  -3  -7 -17      469.90      480.89      4.12 o
  -3  -7 -16       18.44       17.04      1.05 o
  -3  -7 -15      142.55      145.55      2.30 o
  -3  -7 -14       67.37       67.28      0.96 o
  -3  -7 -13       10.94       12.54      0.71 o
  -3  -7 -12      102.27      104.18      1.51 o
  -3  -7 -11       91.59       89.19      1.05 o
  -3  -7 -10      304.97      312.17      3.70 o
  -3  -7  -9      463.14      472.80      4.54 o
  -3  -7  -8       85.15       82.23      1.78 o
  -3  -7  -7       87.97       87.05      1.05 o
  -3  -7  -6      160.73      166.59      2.46 o
  -3  -7  -5       58.18       56.69      1.16 o
  -3  -7  -4      199.54      208.08      2.22 o
  -3  -7  -3     1184.63     1194.99     10.07 o
  -3  -7  -2       14.46       14.09      0.98 o
  -3  -7  -1      939.82     1002.82     11.65 o
  -3  -6 -48       30.05       31.61      4.32 o
  -3  -6 -47       22.79       23.30      3.85 o
  -3  -6 -46       14.79       15.26      4.19 o
  -3  -6 -45       21.11       18.44      3.03 o
  -3  -6 -44       54.58       57.64      3.13 o
  -3  -6 -43       13.33       12.83      2.16 o
  -3  -6 -41        5.64        8.90      2.06 o
  -3  -6 -40       28.86       29.91      1.88 o
  -3  -6 -39       54.44       56.12      2.18 o
  -3  -6 -38      125.94      126.79      2.85 o
  -3  -6 -37      127.71      128.63      2.41 o
  -3  -6 -36       13.48       13.17      1.83 o
  -3  -6 -35      108.69      114.52      2.96 o
  -3  -6 -34       27.60       31.19      1.75 o
  -3  -6 -33       36.16       39.48      2.08 o
  -3  -6 -32       22.06       22.44      2.15 o
  -3  -6 -31       13.33       13.00      1.65 o
  -3  -6 -30       98.88      102.33      1.86 o
  -3  -6 -29       42.35       43.25      1.60 o
  -3  -6 -28        3.77        3.72      1.65 o
  -3  -6 -27      168.79      172.56      3.53 o
  -3  -6 -26       74.48       78.14      1.70 o
  -3  -6 -25      119.65      118.77      3.28 o
  -3  -6 -24       60.22       59.12      2.31 o
  -3  -6 -23      111.36      109.84      2.13 o
  -3  -6 -22       13.81       15.26      1.15 o
  -3  -6 -21       47.58       49.94      1.28 o
  -3  -6 -20      132.38      129.93      3.08 o
  -3  -6 -19      429.15      436.05      3.72 o
  -3  -6 -18       54.67       54.79      0.99 o
  -3  -6 -17       55.27       56.11      0.96 o
  -3  -6 -16       82.63       82.13      1.95 o
  -3  -6 -15      324.91      326.59      3.53 o
  -3  -6 -14      258.13      254.91      2.24 o
  -3  -6 -13       53.78       52.75      1.00 o
  -3  -6 -12      329.35      334.77      2.30 o
  -3  -6 -11      100.38      100.31      3.46 o
  -3  -6 -10       25.75       26.20      0.89 o
  -3  -6  -9      427.04      419.52      3.54 o
  -3  -6  -8      190.14      188.20      2.25 o
  -3  -6  -7      536.21      539.66      3.54 o
  -3  -6  -6      312.96      313.75      3.45 o
  -3  -6  -5      225.21      220.82      2.99 o
  -3  -6  -4      178.26      172.96      1.68 o
  -3  -6  -3      461.38      495.17      9.64 o
  -3  -6  -2      274.59      280.64      2.64 o
  -3  -6  -1      416.29      433.68      5.52 o
  -3  -5 -48        7.17        9.36      3.33 o
  -3  -5 -47       71.09       59.78      6.44 o
  -3  -5 -45       47.46       47.76      2.42 o
  -3  -5 -44       61.63       57.74      2.86 o
  -3  -5 -42       42.09       41.10      2.06 o
  -3  -5 -41       20.28       22.06      1.89 o
  -3  -5 -40       20.91       22.05      2.10 o
  -3  -5 -39       18.48       18.05      2.07 o
  -3  -5 -38       61.82       65.27      2.54 o
  -3  -5 -37      185.66      186.80      3.33 o
  -3  -5 -36       71.83       75.86      2.40 o
  -3  -5 -35       66.36       67.42      2.06 o
  -3  -5 -34       37.81       37.77      1.77 o
  -3  -5 -33       61.34       61.12      1.78 o
  -3  -5 -32       10.72       11.54      1.58 o
  -3  -5 -31      142.97      151.38      2.90 o
  -3  -5 -30       32.10       33.30      1.81 o
  -3  -5 -29      319.25      320.76      3.67 o
  -3  -5 -28       44.63       44.45      1.64 o
  -3  -5 -27      408.54      396.15      4.00 o
  -3  -5 -26      172.34      170.35      4.73 o
  -3  -5 -25      100.22      101.92      2.56 o
  -3  -5 -24        9.26       10.41      1.06 o
  -3  -5 -23      173.31      177.42      2.39 o
  -3  -5 -22       54.86       54.82      1.08 o
  -3  -5 -21      129.47      130.75      1.32 o
  -3  -5 -20      450.47      455.58      5.71 o
  -3  -5 -19      262.92      263.99      3.04 o
  -3  -5 -18      345.60      352.32      2.76 o
  -3  -5 -17       78.35       81.32      1.75 o
  -3  -5 -16      331.48      329.68      3.78 o
  -3  -5 -15      270.50      272.06      3.55 o
  -3  -5 -14      188.54      186.93      1.24 o
  -3  -5 -13       71.83       71.98      1.74 o
  -3  -5 -12      184.94      184.02      1.09 o
  -3  -5 -11      317.19      306.78      3.34 o
  -3  -5 -10       32.40       32.58      0.75 o
  -3  -5  -9     1625.28     1640.99     14.91 o
  -3  -5  -8      715.63      725.26      8.59 o
  -3  -5  -7      561.65      569.75      7.64 o
  -3  -5  -6       75.00       72.83      1.07 o
  -3  -5  -5       90.78       87.73      1.32 o
  -3  -5  -4       37.21       37.83      1.53 o
  -3  -5  -3      107.03      108.96      1.03 o
  -3  -5  -2     1527.50     1506.65     17.38 o
  -3  -5  -1      102.83      102.04      1.27 o
  -3  -4 -49       24.37       23.08      2.92 o
  -3  -4 -48       18.40       20.66      2.45 o
  -3  -4 -47       59.95       57.77      3.62 o
  -3  -4 -46       17.25       16.03      2.52 o
  -3  -4 -45       18.84       20.83      2.23 o
  -3  -4 -44       22.61       25.00      1.99 o
  -3  -4 -43       43.35       42.11      2.07 o
  -3  -4 -41       31.43       31.55      2.15 o
  -3  -4 -40       12.98       10.50      1.95 o
  -3  -4 -39        8.56        9.80      2.09 o
  -3  -4 -38       18.05       14.99      1.87 o
  -3  -4 -37       30.93       32.21      1.85 o
  -3  -4 -36       80.16       80.04      1.94 o
  -3  -4 -35       40.82       44.13      1.81 o
  -3  -4 -34       21.32       23.09      2.16 o
  -3  -4 -33        9.34       10.52      2.14 o
  -3  -4 -32       20.18       20.59      1.65 o
  -3  -4 -31      101.53      102.61      1.72 o
  -3  -4 -30       47.29       49.65      1.56 o
  -3  -4 -29      107.54      108.44      2.23 o
  -3  -4 -28      229.66      238.26      4.96 o
  -3  -4 -27      450.53      463.86      7.02 o
  -3  -4 -26      103.19      104.95      2.44 o
  -3  -4 -25      170.30      169.88      2.50 o
  -3  -4 -24      133.26      130.34      1.52 o
  -3  -4 -23      192.61      192.99      1.99 o
  -3  -4 -22       14.59       14.71      1.06 o
  -3  -4 -21       95.86       98.00      1.39 o
  -3  -4 -20       69.52       70.63      1.06 o
  -3  -4 -19       78.21       77.30      1.10 o
  -3  -4 -18       31.52       32.45      1.02 o
  -3  -4 -17      416.34      422.03      5.63 o
  -3  -4 -16      179.36      185.28      2.11 o
  -3  -4 -15      105.23      105.05      1.04 o
  -3  -4 -14       94.90       89.99      2.13 o
  -3  -4 -13       35.28       34.80      0.85 o
  -3  -4 -12      236.17      238.67      4.47 o
  -3  -4 -11      213.60      210.28      1.75 o
  -3  -4 -10     1539.71     1558.08     22.06 o
  -3  -4  -9      117.54      116.37      1.35 o
  -3  -4  -8      399.04      398.95      3.84 o
  -3  -4  -7      315.55      311.07      3.73 o
  -3  -4  -6      481.33      482.03      9.64 o
  -3  -4  -5      106.01      105.91      1.39 o
  -3  -4  -4      263.47      255.02      4.68 o
  -3  -4  -3       87.73       85.97      1.68 o
  -3  -4  -2      997.48     1010.61     10.96 o
  -3  -4  -1      131.05      131.19      1.00 o
  -3  -3 -48        9.88       11.21      2.35 o
  -3  -3 -47       13.41       14.68      2.84 o
  -3  -3 -45       11.00        8.57      2.05 o
  -3  -3 -44       15.22       17.73      2.12 o
  -3  -3 -43        9.22        6.45      2.01 o
  -3  -3 -41       20.12       23.96      1.94 o
  -3  -3 -40       30.48       32.72      1.92 o
  -3  -3 -39       21.82       21.13      2.05 o
  -3  -3 -38       20.22       23.34      1.88 o
  -3  -3 -36        4.62        5.24      1.87 o
  -3  -3 -35       19.30       20.53      1.90 o
  -3  -3 -34       25.90       27.31      1.71 o
  -3  -3 -33       26.82       28.98      1.83 o
  -3  -3 -32       77.03       80.51      1.69 o
  -3  -3 -31       14.92       15.54      1.53 o
  -3  -3 -30      265.05      270.83      2.82 o
  -3  -3 -29       29.39       32.30      1.85 o
  -3  -3 -28       11.11       12.42      1.37 o
  -3  -3 -27       80.06       79.80      2.11 o
  -3  -3 -26       83.01       82.63      1.43 o
  -3  -3 -25       68.58       69.32      1.48 o
  -3  -3 -24        7.61        7.27      1.13 o
  -3  -3 -23       63.02       64.71      1.30 o
  -3  -3 -22        2.83        3.81      1.05 o
  -3  -3 -21      117.67      117.88      1.37 o
  -3  -3 -20       32.62       32.51      1.42 o
  -3  -3 -19      175.22      172.05      3.36 o
  -3  -3 -18      215.48      214.73      3.07 o
  -3  -3 -16      122.35      119.25      1.60 o
  -3  -3 -15      283.25      284.17      2.52 o
  -3  -3 -14        8.33        7.40      0.87 o
  -3  -3 -13      130.34      129.77      1.80 o
  -3  -3 -12     1425.45     1464.39     18.55 o
  -3  -3 -11      821.00      823.92      7.36 o
  -3  -3 -10      147.57      146.79      1.26 o
  -3  -3  -9       72.92       69.77      1.35 o
  -3  -3  -8      672.52      672.60      5.40 o
  -3  -3  -7      617.12      602.12      3.68 o
  -3  -3  -6      852.00      864.15     17.51 o
  -3  -3  -5      294.06      303.55      3.73 o
  -3  -3  -4      381.14      375.48      1.94 o
  -3  -3  -3       17.58       16.15      0.86 o
  -3  -3  -2       30.81       29.16      0.88 o
  -3  -3  -1      140.65      142.41      2.78 o
  -3  -2 -50        5.42        6.99      2.34 o
  -3  -2 -49        3.39        7.92      2.27 o
  -3  -2 -48       28.87       28.73      3.31 o
  -3  -2 -47       98.83      101.21      3.92 o
  -3  -2 -46        7.90        7.73      2.77 o
  -3  -2 -44       34.05       34.03      2.10 o
  -3  -2 -43       12.86       12.19      2.07 o
  -3  -2 -42       16.65       19.34      1.96 o
  -3  -2 -41       55.42       58.49      2.04 o
  -3  -2 -40       15.31       16.28      1.90 o
  -3  -2 -39       29.40       32.60      2.62 o
  -3  -2 -38       29.74       30.66      1.84 o
  -3  -2 -37       20.90       21.79      1.80 o
  -3  -2 -36      176.91      177.97      3.68 o
  -3  -2 -35       17.44       20.14      1.72 o
  -3  -2 -34       62.98       65.70      3.00 o
  -3  -2 -33        7.49        9.40      1.58 o
  -3  -2 -32       11.46       13.70      1.54 o
  -3  -2 -31        9.73       11.29      1.52 o
  -3  -2 -30      130.15      130.62      3.07 o
  -3  -2 -29      194.36      198.51      3.03 o
  -3  -2 -28       63.91       62.31      1.44 o
  -3  -2 -27       19.01       21.44      1.68 o
  -3  -2 -26      131.41      131.35      1.58 o
  -3  -2 -25       59.84       60.07      1.21 o
  -3  -2 -24        9.76       10.43      1.17 o
  -3  -2 -23       12.35       11.46      1.06 o
  -3  -2 -21        5.26        6.28      1.12 o
  -3  -2 -20      179.35      179.95      2.38 o
  -3  -2 -19      108.80      105.53      1.13 o
  -3  -2 -18      204.84      201.42      1.98 o
  -3  -2 -17      432.27      432.32      3.86 o
  -3  -2 -16      185.94      183.67      1.54 o
  -3  -2 -15      175.81      172.96      2.33 o
  -3  -2 -14       12.90       14.91      0.87 o
  -3  -2 -13       21.60       20.62      0.87 o
  -3  -2 -12       97.63       96.69      0.99 o
  -3  -2 -11      154.56      154.92      0.98 o
  -3  -2 -10      533.45      535.54      8.05 o
  -3  -2  -9      590.90      605.48     10.14 o
  -3  -2  -8       28.76       29.19      1.15 o
  -3  -2  -7      124.69      125.13      1.28 o
  -3  -2  -6      523.31      517.08      2.20 o
  -3  -2  -5      332.18      338.42      5.01 o
  -3  -2  -4      422.18      425.14      4.91 o
  -3  -2  -3      121.62      117.43      2.23 o
  -3  -2  -2       30.03       28.26      1.14 o
  -3  -2  -1      996.51      975.19      5.83 o
  -3  -1 -48        3.87        7.31      2.37 o
  -3  -1 -47       14.17       13.06      2.59 o
  -3  -1 -46        9.52        8.11      2.63 o
  -3  -1 -45        8.33        6.37      3.09 o
  -3  -1 -44       15.65       12.67      2.35 o
  -3  -1 -43        7.54       11.51      2.44 o
  -3  -1 -42       19.73       21.41      2.07 o
  -3  -1 -41       19.69       19.80      2.03 o
  -3  -1 -40       24.28       23.76      1.89 o
  -3  -1 -39       21.32       23.15      2.09 o
  -3  -1 -38       88.17       89.58      2.98 o
  -3  -1 -37       13.30       16.42      1.94 o
  -3  -1 -36       74.77       75.30      2.62 o
  -3  -1 -35        3.05        5.31      1.89 o
  -3  -1 -34       67.07       68.65      1.89 o
  -3  -1 -33        7.04        8.66      1.75 o
  -3  -1 -32      169.04      170.21      2.92 o
  -3  -1 -31       18.82       21.13      1.90 o
  -3  -1 -30       52.60       53.54      1.92 o
  -3  -1 -29       78.98       77.09      1.63 o
  -3  -1 -28       22.88       23.60      1.34 o
  -3  -1 -27       15.39       15.66      1.19 o
  -3  -1 -26       85.55       83.39      1.37 o
  -3  -1 -25       46.87       46.48      1.23 o
  -3  -1 -24      280.47      281.62      1.67 o
  -3  -1 -23       20.41       22.08      1.16 o
  -3  -1 -22       64.47       63.02      1.13 o
  -3  -1 -21       20.51       20.59      1.02 o
  -3  -1 -20      189.12      191.05      1.87 o
  -3  -1 -19      152.29      147.12      1.62 o
  -3  -1 -18       54.39       52.80      1.57 o
  -3  -1 -17       38.44       35.72      1.10 o
  -3  -1 -16      253.50      245.96      3.43 o
  -3  -1 -15      104.68      104.66      1.26 o
  -3  -1 -14       70.17       67.88      1.58 o
  -3  -1 -13       34.83       35.32      1.04 o
  -3  -1 -12       12.46       12.85      0.81 o
  -3  -1 -11      480.33      471.54      6.84 o
  -3  -1 -10      513.86      506.61      5.19 o
  -3  -1  -9       25.09       24.48      0.73 o
  -3  -1  -8       39.14       36.96      0.74 o
  -3  -1  -7      465.50      459.77      4.76 o
  -3  -1  -6      203.23      200.38      1.65 o
  -3  -1  -5      290.01      291.06      2.26 o
  -3  -1  -4      444.69      443.25      5.45 o
  -3  -1  -3      284.32      275.91      4.07 o
  -3  -1  -2      186.39      175.02      3.47 o
  -3  -1  -1      428.62      414.97      2.19 o
  -2 -22 -13        8.80        8.84      3.07 o
  -2 -22  -7        8.61        7.34      2.69 o
  -2 -22  -3        2.95        6.32      2.32 o
  -2 -21 -15       14.77       14.33      3.07 o
  -2 -21 -10        6.39        8.40      4.03 o
  -2 -21  -9       16.17       16.37      3.82 o
  -2 -21  -4       22.10       17.12      3.35 o
  -2 -21  -2       17.14       15.14      3.10 o
  -2 -21  -1        8.79       10.55      2.93 o
  -2 -20 -22       13.67       15.81      3.85 o
  -2 -20 -21        9.98       12.16      4.28 o
  -2 -20 -20       10.53       11.60      5.36 o
  -2 -20 -17       14.55        8.01      3.20 o
  -2 -20 -13        7.82        7.87      2.90 o
  -2 -20 -12        8.49        7.84      2.85 o
  -2 -20 -11       13.84       11.75      2.72 o
  -2 -20 -10        5.78        7.31      2.73 o
  -2 -20  -8       20.21       19.34      4.06 o
  -2 -20  -7        6.81        6.69      2.49 o
  -2 -20  -6        7.27        8.47      2.39 o
  -2 -20  -4        9.69        9.17      2.98 o
  -2 -20  -3        7.47        2.51      1.02 o
  -2 -20  -2       17.39       11.54      1.98 o
  -2 -20  -1       19.83       12.91      3.05 o
  -2 -19 -27       17.58       14.07      2.52 o
  -2 -19 -25        7.12        9.67      4.47 o
  -2 -19 -24        5.96        8.13      2.54 o
  -2 -19 -22        7.87        6.89      1.89 o
  -2 -19 -20       14.68       16.17      2.33 o
  -2 -19 -19       26.12       21.79      3.57 o
  -2 -19 -18       25.06       23.50      2.91 o
  -2 -19 -17       18.84       15.69      1.55 o
  -2 -19 -16       10.07        6.67      3.16 o
  -2 -19 -15       25.61       24.70      4.70 o
  -2 -19 -13       20.04       22.42      2.75 o
  -2 -19 -12       20.83       16.61      2.04 o
  -2 -19  -8        6.89        6.40      3.18 o
  -2 -19  -5       11.93        8.54      3.36 o
  -2 -19  -4        7.12        3.99      1.92 o
  -2 -19  -3       12.20        6.76      1.29 o
  -2 -19  -2       31.17       21.61      2.54 o
  -2 -19  -1        4.67        3.51      1.45 o
  -2 -18 -30       15.36       14.00      1.77 o
  -2 -18 -29        4.07        4.13      1.70 o
  -2 -18 -28        5.31        6.30      2.20 o
  -2 -18 -27        7.15        7.29      2.46 o
  -2 -18 -24       13.86       11.40      1.33 o
  -2 -18 -22       30.77       19.41      4.25 o
  -2 -18 -21       10.96       10.20      1.91 o
  -2 -18 -20        4.27        4.69      1.37 o
  -2 -18 -19       95.85       43.16      2.27 o
  -2 -18 -18       30.78       32.65      4.00 o
  -2 -18 -17       11.28        4.17      1.81 o
  -2 -18 -15        7.35        5.26      2.21 o
  -2 -18 -14        5.85        7.98      1.62 o
  -2 -18 -12       26.21       22.12      3.73 o
  -2 -18  -8       26.07       17.00      1.31 o
  -2 -18  -6       21.71       22.19      2.28 o
  -2 -18  -5        1.86        4.75      2.28 o
  -2 -18  -2       32.78       27.13      1.34 o
  -2 -18  -1       53.76       46.57      6.67 o
  -2 -17 -34       10.15        9.15      2.01 o
  -2 -17 -33       11.75        8.61      1.96 o
  -2 -17 -32        4.88        4.86      1.97 o
  -2 -17 -29       10.85        8.39      2.16 o
  -2 -17 -28       19.18       17.07      1.89 o
  -2 -17 -27        6.48        6.83      2.05 o
  -2 -17 -24        8.27        4.95      1.84 o
  -2 -17 -23       38.68       40.04      2.22 o
  -2 -17 -22       11.08        8.48      1.66 o
  -2 -17 -21       19.98       16.89      1.94 o
  -2 -17 -19       28.02       28.59      1.97 o
  -2 -17 -18       64.88       64.85      5.84 o
  -2 -17 -17       72.82       76.83      2.85 o
  -2 -17 -16       94.27       98.17      2.97 o
  -2 -17 -15       27.81       20.33      4.06 o
  -2 -17 -14        9.88        8.55      1.67 o
  -2 -17 -12        4.10        6.31      2.75 o
  -2 -17 -10       24.02       27.55      3.67 o
  -2 -17  -9        5.55        5.65      2.47 o
  -2 -17  -8        2.12        2.53      1.24 o
  -2 -17  -6       39.31       41.39      5.38 o
  -2 -17  -5       24.74       16.41      5.35 o
  -2 -17  -3       35.10       26.11      2.74 o
  -2 -17  -2       33.78       27.84      1.34 o
  -2 -17  -1       96.13       88.76      1.88 o
  -2 -16 -36        4.36        4.72      2.25 o
  -2 -16 -35        6.85        6.49      2.68 o
  -2 -16 -34        4.12        6.05      2.99 o
  -2 -16 -32       15.18       13.17      4.03 o
  -2 -16 -31        5.71        5.35      2.31 o
  -2 -16 -29       41.54       37.27      3.00 o
  -2 -16 -27        6.31        5.37      2.07 o
  -2 -16 -25        5.83        7.16      1.45 o
  -2 -16 -24        5.92        6.41      1.41 o
  -2 -16 -23       31.45       33.36      2.10 o
  -2 -16 -22        7.76        7.64      1.98 o
  -2 -16 -20       54.07       61.62      3.67 o
  -2 -16 -19       62.59       58.48      4.21 o
  -2 -16 -18       44.13       38.84      4.93 o
  -2 -16 -17        5.86        9.38      2.65 o
  -2 -16 -15       37.32       39.15      2.71 o
  -2 -16 -14       58.68       59.91      3.58 o
  -2 -16 -13        4.88        4.17      1.51 o
  -2 -16 -12        6.40        5.51      1.55 o
  -2 -16 -11       22.98       23.99      2.45 o
  -2 -16 -10       32.59       34.12      3.02 o
  -2 -16  -9      110.87      110.95      5.09 o
  -2 -16  -8       15.52       11.60      3.45 o
  -2 -16  -6       55.43       55.50      5.86 o
  -2 -16  -5       23.17       18.96      2.61 o
  -2 -16  -4       29.08       25.78      2.24 o
  -2 -16  -3       56.09       51.86      2.15 o
  -2 -16  -1       54.62       50.98      3.22 o
  -2 -15 -38        5.08        6.03      2.75 o
  -2 -15 -37       18.23       17.67      3.14 o
  -2 -15 -35       17.58       18.32      4.36 o
  -2 -15 -34        7.55        7.67      2.35 o
  -2 -15 -33        9.00        7.64      1.99 o
  -2 -15 -32       10.63       10.09      1.78 o
  -2 -15 -31        5.71        5.30      1.79 o
  -2 -15 -30        9.71        8.28      1.17 o
  -2 -15 -29       42.94       34.35      3.22 o
  -2 -15 -28       25.00       23.27      1.65 o
  -2 -15 -27       11.10        9.47      2.04 o
  -2 -15 -26       95.66       78.59      1.64 o
  -2 -15 -25       27.79       25.23      2.14 o
  -2 -15 -24        7.31        4.62      0.89 o
  -2 -15 -23       13.91       12.08      1.94 o
  -2 -15 -22       30.52       23.07      2.42 o
  -2 -15 -21        5.70        6.74      1.87 o
  -2 -15 -20       31.18       33.51      2.04 o
  -2 -15 -19       61.42       64.64      2.96 o
  -2 -15 -18        5.63        7.38      2.02 o
  -2 -15 -17        7.40        7.79      1.41 o
  -2 -15 -16       10.79       11.73      2.75 o
  -2 -15 -14       21.03       19.94      1.57 o
  -2 -15 -13        4.59        3.76      1.14 o
  -2 -15 -12       58.64       60.72      1.39 o
  -2 -15 -11       28.74       30.99      2.52 o
  -2 -15 -10       51.14       57.43      2.51 o
  -2 -15  -9       68.61       69.88      3.30 o
  -2 -15  -8      129.49      145.60      5.37 o
  -2 -15  -7        1.93        1.74      0.76 o
  -2 -15  -6       27.32       27.14      1.94 o
  -2 -15  -5       11.16        7.38      3.17 o
  -2 -15  -4       62.16       67.45      2.94 o
  -2 -15  -3       18.90       25.02      1.56 o
  -2 -15  -2       15.98       18.89      2.39 o
  -2 -15  -1       12.31       10.70      0.73 o
  -2 -14 -39        7.10        7.39      2.10 o
  -2 -14 -38        5.64        6.43      2.23 o
  -2 -14 -36       15.72       14.05      2.23 o
  -2 -14 -35       15.08       11.03      2.05 o
  -2 -14 -34       15.59       17.09      1.61 o
  -2 -14 -33        1.88        3.42      1.05 o
  -2 -14 -32        7.92        6.63      1.19 o
  -2 -14 -31       49.79       54.41      1.60 o
  -2 -14 -30       11.80       12.27      1.26 o
  -2 -14 -29       40.53       39.80      2.39 o
  -2 -14 -28       37.33       37.71      1.62 o
  -2 -14 -27       34.57       36.19      3.48 o
  -2 -14 -26       13.58       12.85      1.97 o
  -2 -14 -25       49.00       47.84      3.80 o
  -2 -14 -24       13.17       13.72      1.83 o
  -2 -14 -23       27.22       26.80      1.85 o
  -2 -14 -22       10.35        9.27      1.73 o
  -2 -14 -21      130.12      124.71      2.36 o
  -2 -14 -20       26.43       24.26      3.21 o
  -2 -14 -19       35.60       33.98      1.43 o
  -2 -14 -18        8.06        9.61      1.84 o
  -2 -14 -17        9.63        6.99      1.43 o
  -2 -14 -16       14.79       15.37      4.86 o
  -2 -14 -15        4.65        6.63      0.86 o
  -2 -14 -14       46.87       48.18      1.82 o
  -2 -14 -13        8.14       10.01      1.76 o
  -2 -14 -12        8.76       10.23      3.02 o
  -2 -14 -11      187.89      198.66      5.11 o
  -2 -14 -10      149.11      161.67      6.78 o
  -2 -14  -9      170.88      188.09      2.83 o
  -2 -14  -8       42.82       43.92      1.67 o
  -2 -14  -6       23.86       25.56      1.45 o
  -2 -14  -5        8.04       11.67      2.64 o
  -2 -14  -4       13.37       13.16      1.56 o
  -2 -14  -3       13.29       13.01      0.73 o
  -2 -14  -2       12.62       11.62      1.94 o
  -2 -14  -1        6.02        6.23      1.04 o
  -2 -13 -41        8.47        7.76      2.15 o
  -2 -13 -39       13.62        9.48      2.25 o
  -2 -13 -38       13.01       12.36      2.17 o
  -2 -13 -37       10.96       10.02      1.30 o
  -2 -13 -36       13.14       13.22      1.27 o
  -2 -13 -35        5.66        6.58      1.22 o
  -2 -13 -33       46.89       45.86      3.04 o
  -2 -13 -32       14.64       15.61      1.45 o
  -2 -13 -31        4.73        4.87      1.43 o
  -2 -13 -30       23.40       23.58      2.57 o
  -2 -13 -29       41.02       44.12      2.04 o
  -2 -13 -28       27.34       30.41      1.39 o
  -2 -13 -27       60.28       58.92      8.20 o
  -2 -13 -26       22.40       23.32      2.08 o
  -2 -13 -25       19.81       22.95      1.62 o
  -2 -13 -24       11.94       12.53      1.15 o
  -2 -13 -23       43.52       44.13      2.43 o
  -2 -13 -22       14.44       14.56      1.71 o
  -2 -13 -21       50.06       52.11      1.82 o
  -2 -13 -20       29.27       32.45      3.31 o
  -2 -13 -19       57.53       60.98      3.86 o
  -2 -13 -18        8.02        7.13      1.62 o
  -2 -13 -16        7.50        8.45      1.54 o
  -2 -13 -15        8.88       10.69      0.91 o
  -2 -13 -14       85.11       87.33      2.59 o
  -2 -13 -13        1.65        2.37      0.86 o
  -2 -13 -12       76.40       82.60      3.48 o
  -2 -13 -11      100.73      109.76      3.46 o
  -2 -13 -10       15.15       15.38      1.21 o
  -2 -13  -9       47.34       41.32      3.20 o
  -2 -13  -8       31.65       32.84      1.47 o
  -2 -13  -7      184.95      198.13     19.59 o
  -2 -13  -6       14.90       12.31      5.27 o
  -2 -13  -4       72.20       68.06      8.97 o
  -2 -13  -3        5.24        4.58      0.68 o
  -2 -13  -2       25.26       25.56      4.17 o
  -2 -13  -1       34.45       31.35      2.09 o
  -2 -12 -43        6.17        8.75      1.67 o
  -2 -12 -42        9.10        7.79      1.72 o
  -2 -12 -41       15.88       13.73      2.01 o
  -2 -12 -40        6.33        6.20      1.59 o
  -2 -12 -39       34.96       30.63      4.05 o
  -2 -12 -38       14.03       11.08      1.76 o
  -2 -12 -37       60.20       50.01      2.48 o
  -2 -12 -35       38.96       38.18      2.81 o
  -2 -12 -34       34.02       31.97      1.94 o
  -2 -12 -33        2.95        5.42      1.67 o
  -2 -12 -32       17.20       17.98      2.20 o
  -2 -12 -31       17.89       19.64      1.53 o
  -2 -12 -29        7.70        8.61      1.45 o
  -2 -12 -28       75.94       80.51      4.08 o
  -2 -12 -27        4.51        5.40      1.35 o
  -2 -12 -26       16.87       16.68      1.31 o
  -2 -12 -25       24.96       26.13      1.39 o
  -2 -12 -24       19.85       21.86      1.37 o
  -2 -12 -23        5.92        4.65      1.55 o
  -2 -12 -22       32.03       35.81      2.57 o
  -2 -12 -21       70.21       72.90      2.18 o
  -2 -12 -20       14.44       15.23      2.01 o
  -2 -12 -19       18.48       19.72      1.57 o
  -2 -12 -18       55.44       60.15      2.27 o
  -2 -12 -17      238.50      226.99      4.01 o
  -2 -12 -16       12.26       14.04      1.23 o
  -2 -12 -15       34.23       34.13      1.40 o
  -2 -12 -14       22.69       24.32      1.61 o
  -2 -12 -13        3.69        5.26      1.38 o
  -2 -12 -11       24.15       24.76      2.17 o
  -2 -12 -10       38.88       43.13      1.20 o
  -2 -12  -9       22.87       24.83      1.97 o
  -2 -12  -8       78.52       84.76      3.80 o
  -2 -12  -7       18.31       18.74      1.03 o
  -2 -12  -6       23.16       22.04      1.84 o
  -2 -12  -5       48.55       46.01      1.79 o
  -2 -12  -4        1.33        2.16      0.66 o
  -2 -12  -3       43.62       42.21      1.40 o
  -2 -12  -2       10.59        9.11      0.78 o
  -2 -12  -1      119.33      119.14      4.08 o
  -2 -11 -44        5.84        8.31      1.75 o
  -2 -11 -43        5.77        5.97      2.18 o
  -2 -11 -42        4.75        5.29      1.71 o
  -2 -11 -41       10.16        7.72      1.59 o
  -2 -11 -40       11.12        7.42      1.54 o
  -2 -11 -37        9.21        9.24      2.08 o
  -2 -11 -36       12.74       10.43      1.85 o
  -2 -11 -33       27.10       27.13      1.84 o
  -2 -11 -32       75.05       74.25      2.66 o
  -2 -11 -31       17.58       20.21      2.94 o
  -2 -11 -29        5.19        4.60      1.69 o
  -2 -11 -28       11.86       13.44      2.05 o
  -2 -11 -27        4.12        5.05      1.73 o
  -2 -11 -26        7.22        8.22      1.23 o
  -2 -11 -25       30.86       34.15      1.30 o
  -2 -11 -24       36.97       40.30      1.70 o
  -2 -11 -23       15.14       17.26      1.42 o
  -2 -11 -22        3.90        4.26      1.50 o
  -2 -11 -20       81.64       81.13      3.30 o
  -2 -11 -19       50.17       52.69      2.07 o
  -2 -11 -18       91.82       97.74      2.04 o
  -2 -11 -17       13.50       13.92      0.92 o
  -2 -11 -16       18.88       18.48      1.45 o
  -2 -11 -15        9.16       11.17      0.98 o
  -2 -11 -14       87.45       89.71      3.30 o
  -2 -11 -13       81.53       87.69      3.58 o
  -2 -11 -12       30.79       34.33      1.46 o
  -2 -11 -11       17.49       19.46      0.97 o
  -2 -11  -8       19.54       21.51      3.24 o
  -2 -11  -7       39.57       40.78      1.40 o
  -2 -11  -6       67.72       66.35      2.20 o
  -2 -11  -5      153.19      149.12      4.97 o
  -2 -11  -4        4.02        3.59      0.80 o
  -2 -11  -3       10.10       10.29      0.89 o
  -2 -11  -2       36.07       33.32      1.22 o
  -2 -11  -1       80.99       79.36      1.17 o
  -2 -10 -46       10.15        9.66      1.89 o
  -2 -10 -45       17.62       16.82      2.91 o
  -2 -10 -44        7.81        5.19      2.36 o
  -2 -10 -42        8.46       10.04      1.85 o
  -2 -10 -40       10.10        9.27      2.13 o
  -2 -10 -38        6.72        5.50      2.28 o
  -2 -10 -37       60.88       64.01      3.19 o
  -2 -10 -36       85.85       83.31      3.00 o
  -2 -10 -35       42.85       43.22      2.10 o
  -2 -10 -34       19.10       21.35      2.50 o
  -2 -10 -33       12.66       16.40      1.87 o
  -2 -10 -32        8.58        6.09      1.74 o
  -2 -10 -30       28.63       28.53      1.93 o
  -2 -10 -28       23.19       26.12      2.58 o
  -2 -10 -26       15.12       17.81      1.45 o
  -2 -10 -25        6.11        6.13      1.35 o
  -2 -10 -24       12.11       12.82      1.74 o
  -2 -10 -23        8.91        8.66      1.63 o
  -2 -10 -22       38.54       39.12      1.27 o
  -2 -10 -21       82.80       78.65      2.88 o
  -2 -10 -20       51.58       56.48      1.53 o
  -2 -10 -19      139.31      140.47      2.88 o
  -2 -10 -18      136.14      140.38      1.58 o
  -2 -10 -17      363.08      381.75      6.63 o
  -2 -10 -16       37.29       36.82      1.49 o
  -2 -10 -14        6.97        7.12      1.01 o
  -2 -10 -13        6.52        7.21      1.19 o
  -2 -10 -12       42.90       46.07      1.42 o
  -2 -10 -11       28.40       29.92      1.00 o
  -2 -10 -10      111.81      117.65      2.04 o
  -2 -10  -9       24.12       24.51      1.08 o
  -2 -10  -8      335.13      349.67      5.12 o
  -2 -10  -7       21.93       23.22      1.04 o
  -2 -10  -6        7.81        6.91      1.16 o
  -2 -10  -5       78.35       77.04      2.03 o
  -2 -10  -4       58.09       54.73      1.39 o
  -2 -10  -3      361.04      366.45     11.01 o
  -2 -10  -2       84.38       81.87      2.20 o
  -2 -10  -1      550.83      532.47      5.03 o
  -2  -9 -47        5.76        6.65      2.39 o
  -2  -9 -46       29.94       28.08      2.08 o
  -2  -9 -44        3.75        4.77      1.80 o
  -2  -9 -43        9.53        8.89      1.86 o
  -2  -9 -42        6.16        6.02      1.69 o
  -2  -9 -41       32.92       33.98      2.17 o
  -2  -9 -40       14.27       15.41      2.09 o
  -2  -9 -39       17.71       18.22      2.23 o
  -2  -9 -38       23.01       23.66      2.20 o
  -2  -9 -36       25.58       31.24      2.07 o
  -2  -9 -34       24.41       25.22      2.22 o
  -2  -9 -33       20.59       21.47      1.72 o
  -2  -9 -32        9.05        6.03      2.14 o
  -2  -9 -30       14.33       14.41      1.55 o
  -2  -9 -29      120.68      118.94      3.34 o
  -2  -9 -28      159.02      161.04      4.05 o
  -2  -9 -27        5.40        5.50      1.90 o
  -2  -9 -26       72.36       72.73      2.06 o
  -2  -9 -25       54.96       57.21      1.60 o
  -2  -9 -24        3.37        6.40      1.55 o
  -2  -9 -23       23.06       24.21      1.97 o
  -2  -9 -22      103.98      109.27      2.11 o
  -2  -9 -21        9.32        9.85      1.08 o
  -2  -9 -20      101.12      100.99      1.53 o
  -2  -9 -19       28.93       31.76      1.06 o
  -2  -9 -17       36.35       40.05      1.65 o
  -2  -9 -16       19.63       19.38      1.00 o
  -2  -9 -15       63.56       66.00      1.62 o
  -2  -9 -14       41.90       41.06      1.32 o
  -2  -9 -13       35.51       36.85      2.05 o
  -2  -9 -12      140.91      150.14      1.35 o
  -2  -9 -11      408.11      422.80      5.05 o
  -2  -9 -10      154.85      157.05      2.17 o
  -2  -9  -9       92.19       92.64      1.09 o
  -2  -9  -8      143.80      148.63      2.24 o
  -2  -9  -7       10.88       11.77      0.60 o
  -2  -9  -6      195.07      190.73      3.80 o
  -2  -9  -5       33.21       33.06      1.32 o
  -2  -9  -4      158.25      158.69      1.57 o
  -2  -9  -3       20.83       19.75      1.23 o
  -2  -9  -2      114.08      102.80      3.18 o
  -2  -9  -1      273.34      270.48      5.74 o
  -2  -8 -46       12.33       13.59      2.94 o
  -2  -8 -44       25.95       24.01      2.02 o
  -2  -8 -43       86.04       77.11      3.28 o
  -2  -8 -41        7.47       12.38      2.74 o
  -2  -8 -40        6.42       10.49      2.68 o
  -2  -8 -39       59.42       66.18      2.88 o
  -2  -8 -38       24.51       28.32      2.53 o
  -2  -8 -37       34.64       37.91      2.18 o
  -2  -8 -36       16.71       20.21      2.33 o
  -2  -8 -35       14.49       11.75      2.43 o
  -2  -8 -33       15.15       15.52      1.80 o
  -2  -8 -32       30.87       31.42      2.68 o
  -2  -8 -31       83.61       84.76      2.73 o
  -2  -8 -30        8.84        9.85      1.56 o
  -2  -8 -29      233.06      232.81      2.68 o
  -2  -8 -28       43.51       42.86      1.80 o
  -2  -8 -27       88.12       95.83      2.43 o
  -2  -8 -26      146.72      151.58      1.95 o
  -2  -8 -25       92.08      102.24      4.21 o
  -2  -8 -24       13.08       12.18      1.37 o
  -2  -8 -23        8.32        9.68      1.25 o
  -2  -8 -22       19.12       20.29      1.21 o
  -2  -8 -21       33.91       35.91      1.20 o
  -2  -8 -20      115.90      121.35      1.99 o
  -2  -8 -19      103.57      105.61      1.85 o
  -2  -8 -18       36.08       38.96      1.15 o
  -2  -8 -17       39.03       39.92      2.24 o
  -2  -8 -16       73.41       76.39      1.49 o
  -2  -8 -15       25.18       22.24      1.53 o
  -2  -8 -14      183.90      192.05      1.72 o
  -2  -8 -13      215.64      217.11      4.55 o
  -2  -8 -12        6.14        6.84      0.72 o
  -2  -8 -11      406.18      414.13      1.69 o
  -2  -8 -10       26.46       25.86      0.80 o
  -2  -8  -9      669.76      683.84     16.76 o
  -2  -8  -8       19.42       19.06      0.73 o
  -2  -8  -7      166.59      164.64      1.79 o
  -2  -8  -6       59.16       58.39      1.39 o
  -2  -8  -5      114.57      120.21      1.65 o
  -2  -8  -4      181.51      184.56      2.25 o
  -2  -8  -3      209.29      209.03      4.66 o
  -2  -8  -2       76.13       67.55      2.87 o
  -2  -8  -1       28.80       29.21      0.92 o
  -2  -7 -48       26.79       24.24      2.21 o
  -2  -7 -47        9.13       10.09      2.33 o
  -2  -7 -46       88.66       78.15      3.75 o
  -2  -7 -45       24.82       24.06      3.93 o
  -2  -7 -44       69.59       65.80      3.42 o
  -2  -7 -42        2.57        8.00      2.59 o
  -2  -7 -41       22.04       23.79      2.48 o
  -2  -7 -40       10.72       12.44      2.78 o
  -2  -7 -39        9.64       12.93      3.15 o
  -2  -7 -38      175.76      172.04      3.56 o
  -2  -7 -37        5.46        7.24      1.92 o
  -2  -7 -36       30.19       35.45      1.86 o
  -2  -7 -35        8.72        8.82      1.82 o
  -2  -7 -34       49.64       52.65      2.03 o
  -2  -7 -33       22.03       23.90      1.72 o
  -2  -7 -32       42.72       40.12      2.34 o
  -2  -7 -31       13.11       13.39      1.62 o
  -2  -7 -30      216.64      205.87      3.69 o
  -2  -7 -29       42.24       45.08      3.24 o
  -2  -7 -28      607.24      605.08     11.61 o
  -2  -7 -27       35.92       39.18      1.69 o
  -2  -7 -26      460.58      482.56      6.51 o
  -2  -7 -25       51.31       53.68      1.52 o
  -2  -7 -24       24.29       23.43      1.32 o
  -2  -7 -23       13.54       14.55      1.26 o
  -2  -7 -22       53.40       56.41      1.62 o
  -2  -7 -21       45.74       49.48      1.26 o
  -2  -7 -20       31.40       31.43      1.22 o
  -2  -7 -19      101.91      101.35      1.70 o
  -2  -7 -18      392.16      406.47      4.99 o
  -2  -7 -17       29.36       31.46      1.15 o
  -2  -7 -16      240.11      246.76      3.67 o
  -2  -7 -15      194.07      191.24      2.20 o
  -2  -7 -14      158.21      160.62      2.02 o
  -2  -7 -13       14.14       13.71      0.70 o
  -2  -7 -12       87.33       86.36      1.34 o
  -2  -7 -11       83.33       85.27      0.97 o
  -2  -7 -10     1284.87     1283.67      5.91 o
  -2  -7  -9      131.16      132.25      1.30 o
  -2  -7  -8     1985.02     1968.45     26.23 o
  -2  -7  -7      262.30      265.04      2.12 o
  -2  -7  -6      290.78      293.15      1.08 o
  -2  -7  -5       89.29       87.91      1.37 o
  -2  -7  -3      279.81      271.49      5.89 o
  -2  -7  -2      140.40      137.04      1.73 o
  -2  -7  -1      248.02      242.82      6.22 o
  -2  -6 -49       10.59       10.15      2.12 o
  -2  -6 -46       26.81       25.29      1.89 o
  -2  -6 -45       37.48       38.70      2.69 o
  -2  -6 -43       11.71       14.59      2.47 o
  -2  -6 -42       29.71       27.77      2.24 o
  -2  -6 -41       10.10        8.13      2.60 o
  -2  -6 -40       48.89       50.83      3.17 o
  -2  -6 -39        4.69        4.83      2.12 o
  -2  -6 -38       53.45       52.90      2.02 o
  -2  -6 -37       12.90       14.42      1.91 o
  -2  -6 -36       10.87        8.32      1.89 o
  -2  -6 -35        9.14        7.86      1.93 o
  -2  -6 -34       10.01        9.56      1.78 o
  -2  -6 -33       11.96       11.39      1.73 o
  -2  -6 -32       25.95       25.13      1.79 o
  -2  -6 -31       48.33       48.30      2.18 o
  -2  -6 -30        9.71       11.43      2.77 o
  -2  -6 -29      153.55      161.13      3.16 o
  -2  -6 -28       97.46      100.86      1.91 o
  -2  -6 -27       86.41       89.53      1.74 o
  -2  -6 -26      189.79      192.13      3.40 o
  -2  -6 -25      114.23      116.54      1.79 o
  -2  -6 -24      154.13      156.03      3.42 o
  -2  -6 -23      127.10      129.15      4.64 o
  -2  -6 -22       67.91       70.55      2.09 o
  -2  -6 -21       74.45       76.66      1.83 o
  -2  -6 -20       18.19       19.43      1.31 o
  -2  -6 -19       48.39       52.37      1.87 o
  -2  -6 -18       51.03       53.95      1.25 o
  -2  -6 -17      128.30      130.29      1.36 o
  -2  -6 -16      505.73      503.48      5.02 o
  -2  -6 -15      136.84      138.79      1.74 o
  -2  -6 -14      219.87      215.99      2.93 o
  -2  -6 -13      138.70      135.80      0.95 o
  -2  -6 -12       79.46       81.23      1.22 o
  -2  -6 -11      696.95      722.23      7.41 o
  -2  -6 -10      795.60      834.00     12.61 o
  -2  -6  -9      868.44      859.57     10.89 o
  -2  -6  -8      146.57      142.67      2.78 o
  -2  -6  -7      252.44      249.87      2.41 o
  -2  -6  -6       43.94       43.89      0.71 o
  -2  -6  -5      797.25      807.04      6.63 o
  -2  -6  -4       96.84       94.94      0.97 o
  -2  -6  -3       26.97       27.14      0.49 o
  -2  -6  -2       61.71       60.85      1.33 o
  -2  -6  -1      749.78      755.27      5.17 o
  -2  -5 -50        6.96        4.94      2.32 o
  -2  -5 -49       37.10       33.01      2.12 o
  -2  -5 -48       33.17       32.23      2.23 o
  -2  -5 -47        5.71        7.88      2.20 o
  -2  -5 -46       61.49       60.40      1.99 o
  -2  -5 -45       19.78       20.28      2.00 o
  -2  -5 -44       11.65       10.69      2.37 o
  -2  -5 -42        5.87        5.87      2.38 o
  -2  -5 -41       30.44       32.42      1.96 o
  -2  -5 -40       20.42       21.57      2.23 o
  -2  -5 -39       16.70       15.15      2.00 o
  -2  -5 -38      114.53      121.17      3.20 o
  -2  -5 -37      102.01      102.52      3.01 o
  -2  -5 -36      106.26      111.95      3.63 o
  -2  -5 -35       17.15       15.98      1.82 o
  -2  -5 -34       51.97       53.99      1.83 o
  -2  -5 -33       17.00       13.16      2.27 o
  -2  -5 -32        4.44        5.53      1.84 o
  -2  -5 -31       10.85       12.00      1.95 o
  -2  -5 -30       85.19       89.04      1.86 o
  -2  -5 -29      145.40      149.75      2.95 o
  -2  -5 -28       90.23       97.26      1.82 o
  -2  -5 -27      154.79      160.74      2.96 o
  -2  -5 -26       38.38       40.75      1.56 o
  -2  -5 -25       34.25       33.73      1.54 o
  -2  -5 -24       77.80       80.41      1.85 o
  -2  -5 -23       49.52       54.07      2.22 o
  -2  -5 -22       97.25       97.63      1.60 o
  -2  -5 -21       22.22       22.37      1.69 o
  -2  -5 -20      299.52      308.69      3.27 o
  -2  -5 -19      239.41      247.75      4.25 o
  -2  -5 -18      711.70      714.92     13.51 o
  -2  -5 -17       56.82       56.28      0.89 o
  -2  -5 -16      701.49      714.61      6.47 o
  -2  -5 -15      101.81       98.12      1.57 o
  -2  -5 -14       89.60       89.80      0.97 o
  -2  -5 -13      487.71      495.58      3.57 o
  -2  -5 -12      378.62      386.85      2.22 o
  -2  -5 -11      494.49      504.70      4.42 o
  -2  -5 -10      133.02      133.56      1.55 o
  -2  -5  -9     1010.10     1003.76     11.46 o
  -2  -5  -8      346.00      340.05      2.03 o
  -2  -5  -7      284.46      295.50      5.07 o
  -2  -5  -6       50.93       49.00      0.56 o
  -2  -5  -5      441.12      448.89      4.59 o
  -2  -5  -4      396.12      408.15      5.64 o
  -2  -5  -3      721.65      729.20      5.72 o
  -2  -5  -2     3208.08     3297.44     37.50 o
  -2  -5  -1       37.97       39.08      1.13 o
  -2  -4 -49       21.58       19.53      2.07 o
  -2  -4 -48       19.40       20.32      2.25 o
  -2  -4 -47        3.69        6.13      2.59 o
  -2  -4 -46       11.05       11.31      1.89 o
  -2  -4 -45       80.05       79.06      2.54 o
  -2  -4 -43       21.39       22.93      2.31 o
  -2  -4 -41       20.03       19.13      1.95 o
  -2  -4 -40       33.01       34.07      2.75 o
  -2  -4 -39       47.01       50.72      2.17 o
  -2  -4 -38        3.37        4.46      2.10 o
  -2  -4 -37      236.86      233.61      4.62 o
  -2  -4 -35      101.23      104.54      2.31 o
  -2  -4 -34       65.88       66.41      2.15 o
  -2  -4 -33      160.20      166.69      4.17 o
  -2  -4 -32        4.74        7.42      1.80 o
  -2  -4 -31       72.28       73.73      2.22 o
  -2  -4 -30       46.62       44.80      1.75 o
  -2  -4 -29       44.47       45.35      2.00 o
  -2  -4 -28       13.83       13.81      1.90 o
  -2  -4 -27       45.34       46.15      2.68 o
  -2  -4 -26       21.25       22.07      1.43 o
  -2  -4 -25       81.64       88.41      2.36 o
  -2  -4 -24        3.29        3.62      1.68 o
  -2  -4 -23       41.31       43.46      1.35 o
  -2  -4 -22      230.07      239.31      1.73 o
  -2  -4 -21      216.19      216.15      5.00 o
  -2  -4 -20      109.30      106.31      4.17 o
  -2  -4 -19     1193.18     1181.37     11.87 o
  -2  -4 -18      112.06      108.85      1.09 o
  -2  -4 -17       25.62       27.04      0.87 o
  -2  -4 -16       97.73       95.09      1.99 o
  -2  -4 -15      246.52      249.72      2.84 o
  -2  -4 -14      297.55      297.70      3.74 o
  -2  -4 -13      148.85      152.08      1.94 o
  -2  -4 -12       37.09       36.41      0.79 o
  -2  -4 -11      269.73      265.33      3.29 o
  -2  -4 -10      151.92      146.03      1.86 o
  -2  -4  -9       64.12       63.47      0.70 o
  -2  -4  -8       14.39       14.13      0.57 o
  -2  -4  -7      500.87      500.12      6.02 o
  -2  -4  -6      135.80      137.37      2.52 o
  -2  -4  -5     1203.60     1178.26      8.54 o
  -2  -4  -4     1850.64     1827.20     13.83 o
  -2  -4  -3      167.53      167.90      2.29 o
  -2  -4  -2      651.60      655.76      4.44 o
  -2  -4  -1     4744.10     4752.08     43.85 o
  -2  -3 -49        1.63        5.11      2.21 o
  -2  -3 -48       30.48       27.75      2.07 o
  -2  -3 -47       14.93       14.76      2.08 o
  -2  -3 -46       23.82       21.83      2.08 o
  -2  -3 -45       19.57       20.20      2.60 o
  -2  -3 -44       10.29        9.06      2.40 o
  -2  -3 -43       36.36       35.56      2.04 o
  -2  -3 -42        6.24        9.82      2.30 o
  -2  -3 -41       13.72       15.35      1.93 o
  -2  -3 -40       13.83       13.45      2.02 o
  -2  -3 -39       33.30       33.13      2.01 o
  -2  -3 -38      145.28      143.92      4.79 o
  -2  -3 -37       43.16       45.71      1.95 o
  -2  -3 -36      368.32      369.42      6.88 o
  -2  -3 -35       41.23       43.14      1.96 o
  -2  -3 -34       45.97       46.35      1.92 o
  -2  -3 -33      134.00      133.68      2.10 o
  -2  -3 -32       22.64       26.80      1.78 o
  -2  -3 -31       34.44       35.49      1.75 o
  -2  -3 -30      183.82      191.06      3.53 o
  -2  -3 -29       55.88       60.59      1.73 o
  -2  -3 -28       28.06       28.03      1.79 o
  -2  -3 -27       51.75       51.86      1.62 o
  -2  -3 -25       84.06       89.05      1.92 o
  -2  -3 -23      309.61      312.23      4.92 o
  -2  -3 -22      215.44      221.22      1.99 o
  -2  -3 -21      285.05      296.76      3.36 o
  -2  -3 -20      365.34      373.98      3.74 o
  -2  -3 -19      341.22      349.24      3.32 o
  -2  -3 -18      565.18      559.51      5.75 o
  -2  -3 -17      542.09      547.11      5.28 o
  -2  -3 -16      316.62      313.44      3.55 o
  -2  -3 -15       86.57       86.56      0.99 o
  -2  -3 -14       51.41       50.82      0.78 o
  -2  -3 -13       93.17       91.93      1.61 o
  -2  -3 -12      254.55      255.83      2.91 o
  -2  -3 -11      140.67      141.75      2.26 o
  -2  -3 -10      324.78      322.15      2.58 o
  -2  -3  -9      245.00      252.58      4.72 o
  -2  -3  -8      112.74      112.53      1.27 o
  -2  -3  -7      133.09      135.16      1.19 o
  -2  -3  -6       64.95       65.94      0.96 o
  -2  -3  -5      353.22      360.32     11.33 o
  -2  -3  -4      665.62      676.74      6.89 o
  -2  -3  -3      606.19      610.70      8.68 o
  -2  -3  -2      346.78      341.19      4.56 o
  -2  -3  -1     1138.77     1121.42      9.07 o
  -2  -2 -50        9.87        8.82      2.06 o
  -2  -2 -49       12.63       13.32      2.09 o
  -2  -2 -47       38.41       38.38      1.97 o
  -2  -2 -46        6.38        6.47      2.13 o
  -2  -2 -45       11.16       11.49      2.62 o
  -2  -2 -44        7.18        5.09      2.52 o
  -2  -2 -43       17.90       19.33      2.52 o
  -2  -2 -42        9.95       12.35      1.96 o
  -2  -2 -40       75.71       75.07      2.46 o
  -2  -2 -39      135.51      136.02      3.84 o
  -2  -2 -38       40.59       39.24      2.35 o
  -2  -2 -37       86.85       80.00      2.19 o
  -2  -2 -36       68.13       69.83      4.43 o
  -2  -2 -35       40.17       40.66      2.46 o
  -2  -2 -34       73.27       76.84      2.55 o
  -2  -2 -33       16.25       22.95      3.18 o
  -2  -2 -32       83.57       83.58      3.40 o
  -2  -2 -31       45.84       47.48      2.28 o
  -2  -2 -30       41.64       41.51      1.84 o
  -2  -2 -29      204.75      207.23      5.01 o
  -2  -2 -28       27.86       30.25      1.73 o
  -2  -2 -27      191.80      196.33      3.95 o
  -2  -2 -26       47.57       50.96      1.49 o
  -2  -2 -25       19.04       20.73      1.38 o
  -2  -2 -24      198.15      203.34      1.95 o
  -2  -2 -23       61.35       63.94      1.39 o
  -2  -2 -22      439.13      442.67      5.29 o
  -2  -2 -21       14.67       15.40      1.34 o
  -2  -2 -20       13.04       14.18      0.99 o
  -2  -2 -19      747.78      766.12      6.84 o
  -2  -2 -18      823.13      834.30     12.10 o
  -2  -2 -17       20.66       19.78      0.83 o
  -2  -2 -16       12.47       13.64      0.78 o
  -2  -2 -15      287.72      286.27      2.15 o
  -2  -2 -13      333.41      336.22      4.63 o
  -2  -2 -12      464.53      465.97      3.38 o
  -2  -2 -11      374.94      369.63      4.65 o
  -2  -2 -10      179.27      180.87      2.18 o
  -2  -2  -9     1210.13     1177.40      7.67 o
  -2  -2  -8      273.39      270.94      2.89 o
  -2  -2  -7      214.23      211.85      2.46 o
  -2  -2  -6      144.13      144.68      1.80 o
  -2  -2  -5      637.66      645.01      7.39 o
  -2  -2  -4      142.95      139.93      2.77 o
  -2  -2  -3     1389.13     1401.92     16.45 o
  -2  -2  -2      791.34      757.21      5.79 o
  -2  -2  -1     1333.64     1314.69     10.91 o
  -2  -1 -50       15.38       14.41      2.69 o
  -2  -1 -49        4.80        4.92      2.24 o
  -2  -1 -48        5.74        7.63      2.13 o
  -2  -1 -46       14.86       15.60      1.90 o
  -2  -1 -45       10.06       11.78      3.54 o
  -2  -1 -44        5.09        6.03      2.38 o
  -2  -1 -43       13.44       11.39      2.28 o
  -2  -1 -41       10.55        9.89      2.09 o
  -2  -1 -40       78.71       80.36      2.55 o
  -2  -1 -39       48.53       50.77      2.21 o
  -2  -1 -38       28.73       28.05      2.21 o
  -2  -1 -37       17.55       16.87      2.25 o
  -2  -1 -36        3.52        5.69      2.18 o
  -2  -1 -35       11.16       12.79      2.02 o
  -2  -1 -34       25.82       27.02      2.13 o
  -2  -1 -33       40.59       44.26      2.42 o
  -2  -1 -32       45.86       46.61      2.26 o
  -2  -1 -31       77.81       81.93      2.22 o
  -2  -1 -30       70.92       74.58      1.93 o
  -2  -1 -29       10.88       18.21      1.74 o
  -2  -1 -28       81.05       88.18      2.13 o
  -2  -1 -27       84.61       85.13      3.13 o
  -2  -1 -26       14.55       15.55      1.52 o
  -2  -1 -25       90.76       95.62      2.16 o
  -2  -1 -24       43.58       43.62      1.48 o
  -2  -1 -23       38.89       40.25      1.27 o
  -2  -1 -22      254.57      255.21      1.81 o
  -2  -1 -21       30.38       29.74      1.06 o
  -2  -1 -20       88.35       87.66      1.23 o
  -2  -1 -19       10.28       11.60      0.89 o
  -2  -1 -18       12.75       12.67      0.86 o
  -2  -1 -17       15.26       16.30      0.83 o
  -2  -1 -16      200.99      198.11      3.66 o
  -2  -1 -15      331.48      325.48      4.05 o
  -2  -1 -14      380.16      372.12      4.77 o
  -2  -1 -13      106.52      100.81      2.09 o
  -2  -1 -12       27.13       27.89      0.96 o
  -2  -1 -11      379.51      374.12      3.17 o
  -2  -1 -10     1305.26     1300.05     10.02 o
  -2  -1  -9      342.38      329.61      3.93 o
  -2  -1  -8      128.31      128.58      1.97 o
  -2  -1  -7      972.37      968.67      5.40 o
  -2  -1  -6     1529.87     1541.54     15.91 o
  -2  -1  -5      534.14      541.91      8.61 o
  -2  -1  -4      397.34      399.34      4.04 o
  -2  -1  -3      735.21      731.94      6.05 o
  -2  -1  -2      610.60      597.55      4.88 o
  -2  -1  -1      696.69      679.73      5.49 o
  -1 -22 -16        5.68        6.96      3.25 o
  -1 -21 -18       26.81       21.70      3.14 o
  -1 -21 -14        8.76        7.03      3.34 o
  -1 -21 -11        7.09        6.49      2.77 o
  -1 -21  -8        5.89        8.02      2.44 o
  -1 -21  -6        7.72        6.03      2.35 o
  -1 -21  -1        6.28        3.48      1.08 o
  -1 -20 -19       10.68       11.12      4.60 o
  -1 -20 -15        7.53        9.21      4.34 o
  -1 -20 -12        9.32       10.94      3.93 o
  -1 -20 -10       14.93       17.61      3.53 o
  -1 -20  -8       14.41        9.74      3.49 o
  -1 -20  -1       27.48       16.36      1.19 o
  -1 -19 -27        8.41        7.21      2.46 o
  -1 -19 -22       13.76       12.82      2.32 o
  -1 -19 -20       46.97       33.87      3.25 o
  -1 -19 -18       42.71       31.65      4.41 o
  -1 -19 -16       86.72       64.43      3.32 o
  -1 -19 -15       31.24       30.75      8.22 o
  -1 -19 -12        6.32       10.41      2.57 o
  -1 -19 -10        5.67        5.22      2.61 o
  -1 -19  -7       17.25       18.49      6.28 o
  -1 -19  -6       15.19       17.46      2.18 o
  -1 -19  -5       38.98       26.36      3.29 o
  -1 -19  -4       18.68       11.73      2.70 o
  -1 -19  -3        8.07        4.90      0.81 o
  -1 -19  -2       95.65       71.77      1.77 o
  -1 -18 -30        6.49        4.98      1.88 o
  -1 -18 -26        2.34        4.07      1.60 o
  -1 -18 -21       15.20       10.96      1.51 o
  -1 -18 -19       29.15       19.90      4.44 o
  -1 -18 -16        9.75        7.84      2.84 o
  -1 -18 -15       12.68       13.32      2.70 o
  -1 -18 -14       26.97       21.66      1.80 o
  -1 -18 -13       15.17       14.11      3.42 o
  -1 -18 -11        9.27        9.43      2.46 o
  -1 -18 -10        7.78        7.66      2.43 o
  -1 -18  -9        7.27        6.75      2.38 o
  -1 -18  -8       10.22       10.19      4.32 o
  -1 -18  -5       10.83       10.22      4.95 o
  -1 -18  -4       25.98       17.66      2.97 o
  -1 -18  -3        6.73        5.34      1.05 o
  -1 -18  -2       39.92       33.64      6.17 o
  -1 -18  -1       25.71       17.28      1.84 o
  -1 -17 -34       16.58       16.37      2.57 o
  -1 -17 -32        4.54        4.53      1.77 o
  -1 -17 -29        5.49        4.33      2.04 o
  -1 -17 -27        5.07        6.18      1.47 o
  -1 -17 -26       17.38       12.58      1.40 o
  -1 -17 -24       21.89       14.16      2.84 o
  -1 -17 -22        5.49        4.98      1.33 o
  -1 -17 -21        5.46        5.79      1.74 o
  -1 -17 -20       66.18       55.47      2.53 o
  -1 -17 -19       59.38       43.04      4.59 o
  -1 -17 -18        7.40        4.68      1.05 o
  -1 -17 -16       16.98       15.32      1.35 o
  -1 -17 -12        8.55        7.28      1.19 o
  -1 -17 -11       14.45        9.91      1.14 o
  -1 -17 -10        9.60        9.77      3.46 o
  -1 -17  -8       12.81       12.73      2.78 o
  -1 -17  -7        7.02        5.62      2.21 o
  -1 -17  -5       22.47       21.09      2.21 o
  -1 -17  -4        9.04        6.25      1.62 o
  -1 -17  -3       12.00        6.92      1.52 o
  -1 -17  -2       52.27       51.79      7.76 o
  -1 -17  -1       49.43       40.75      2.70 o
  -1 -16 -37        4.62        5.19      2.19 o
  -1 -16 -34       11.92       10.77      1.95 o
  -1 -16 -32       10.61        7.66      2.28 o
  -1 -16 -31       17.49        9.36      2.28 o
  -1 -16 -28       12.34       11.83      2.56 o
  -1 -16 -27       22.75       19.78      2.80 o
  -1 -16 -26       16.53       13.86      3.25 o
  -1 -16 -24       21.46       16.60      1.61 o
  -1 -16 -23       13.24        9.60      1.54 o
  -1 -16 -22       14.37       12.74      1.76 o
  -1 -16 -21        6.01        4.32      1.45 o
  -1 -16 -20       63.86       52.38      3.92 o
  -1 -16 -18       21.57       17.08      2.26 o
  -1 -16 -17        5.21        3.35      1.23 o
  -1 -16 -16        6.27        5.67      1.33 o
  -1 -16 -15        6.49        4.23      1.38 o
  -1 -16 -13       10.32        6.08      1.28 o
  -1 -16 -12       23.94       21.61      1.54 o
  -1 -16 -11       94.67       79.63      2.32 o
  -1 -16 -10        6.01        5.97      1.26 o
  -1 -16  -9       45.15       42.51      5.56 o
  -1 -16  -8        5.78        6.87      2.21 o
  -1 -16  -7       75.00       82.49      5.61 o
  -1 -16  -6       10.75        9.82      1.95 o
  -1 -16  -5        9.11        6.33      0.77 o
  -1 -16  -3       13.10       12.32      1.01 o
  -1 -16  -2       15.40       13.24      1.78 o
  -1 -16  -1       10.51       11.81      1.56 o
  -1 -15 -39       23.10       17.22      2.19 o
  -1 -15 -38       20.50       18.46      2.13 o
  -1 -15 -36       17.46       10.84      2.46 o
  -1 -15 -34       24.32       18.15      2.91 o
  -1 -15 -30        5.84        4.56      1.84 o
  -1 -15 -29       65.88       61.94      3.19 o
  -1 -15 -28        7.66        6.36      1.87 o
  -1 -15 -27        6.65        5.36      1.82 o
  -1 -15 -26       12.28       12.12      1.88 o
  -1 -15 -24       12.57        8.03      1.44 o
  -1 -15 -22       59.86       56.89      2.88 o
  -1 -15 -21        7.87        6.22      1.17 o
  -1 -15 -20        8.99        7.01      1.10 o
  -1 -15 -19       52.42       50.35      1.91 o
  -1 -15 -18       64.59       45.75      3.85 o
  -1 -15 -17       15.49       14.36      2.76 o
  -1 -15 -16       19.05       15.40      1.90 o
  -1 -15 -15       13.28       11.17      2.16 o
  -1 -15 -14        4.82        4.36      0.86 o
  -1 -15 -13       55.77       57.21      3.21 o
  -1 -15 -12       30.24       28.38      1.16 o
  -1 -15 -11       12.78        7.80      2.39 o
  -1 -15 -10        3.49        4.19      1.37 o
  -1 -15  -9       39.10       38.10      1.35 o
  -1 -15  -8       51.86       54.90      2.99 o
  -1 -15  -7        8.64        9.68      2.76 o
  -1 -15  -6       19.14       17.91      2.66 o
  -1 -15  -5       21.80       20.97      1.84 o
  -1 -15  -4       14.02       11.85      1.50 o
  -1 -15  -3       52.04       47.59      2.93 o
  -1 -15  -2        2.36        2.91      0.81 o
  -1 -15  -1       15.34       12.96      1.06 o
  -1 -14 -41       14.82       17.20      3.40 o
  -1 -14 -38       19.31       16.67      2.32 o
  -1 -14 -37       11.24        6.72      2.38 o
  -1 -14 -36        7.34        8.21      2.26 o
  -1 -14 -35        9.08        8.77      2.21 o
  -1 -14 -34       14.58       10.91      1.14 o
  -1 -14 -33        7.98       12.03      2.07 o
  -1 -14 -32       12.00        9.99      2.06 o
  -1 -14 -31       24.11       20.47      2.55 o
  -1 -14 -30       20.14       15.37      1.36 o
  -1 -14 -29       23.42       18.83      1.72 o
  -1 -14 -28       62.87       59.43      2.71 o
  -1 -14 -27       59.69       50.04      2.69 o
  -1 -14 -26       10.43       10.65      2.37 o
  -1 -14 -25       13.09       15.16      1.99 o
  -1 -14 -24        9.42        7.48      1.77 o
  -1 -14 -23       10.89       10.77      1.47 o
  -1 -14 -22       16.88       14.79      1.42 o
  -1 -14 -21       18.63       15.84      1.71 o
  -1 -14 -20       42.38       36.84      2.46 o
  -1 -14 -19       30.16       25.03      3.05 o
  -1 -14 -18       80.83       79.79      3.66 o
  -1 -14 -16        7.23        7.31      1.33 o
  -1 -14 -15       17.95       14.68      1.44 o
  -1 -14 -14        6.60        7.28      1.11 o
  -1 -14 -13       87.36       90.93      1.92 o
  -1 -14 -12       21.09       18.48      2.96 o
  -1 -14 -11       58.04       55.77      2.47 o
  -1 -14 -10       63.71       64.10      1.16 o
  -1 -14  -9       23.60       23.78      1.83 o
  -1 -14  -8      113.90      114.81      2.92 o
  -1 -14  -7      263.24      279.91      8.14 o
  -1 -14  -6       18.96       17.64      2.69 o
  -1 -14  -5       11.18        9.63      1.18 o
  -1 -14  -4       33.12       27.54      3.09 o
  -1 -14  -3       46.32       38.68      2.82 o
  -1 -14  -2       22.85       20.79      1.53 o
  -1 -14  -1       53.87       54.45      1.65 o
  -1 -13 -42        5.96        9.20      2.31 o
  -1 -13 -40        3.62        4.94      2.37 o
  -1 -13 -38        6.21        6.06      1.61 o
  -1 -13 -37       10.97       12.94      2.08 o
  -1 -13 -35        9.69        7.13      1.31 o
  -1 -13 -34       20.51       17.80      1.19 o
  -1 -13 -33        8.70        7.44      0.96 o
  -1 -13 -32        7.83        7.60      1.21 o
  -1 -13 -31        2.69        2.30      0.92 o
  -1 -13 -30       13.50       12.37      2.16 o
  -1 -13 -29       21.93       19.01      1.73 o
  -1 -13 -28       18.54       17.77      2.04 o
  -1 -13 -27      108.05      110.13      4.21 o
  -1 -13 -26       13.94       14.22      1.74 o
  -1 -13 -25       59.46       61.12      2.56 o
  -1 -13 -24       13.92       11.55      1.45 o
  -1 -13 -23       15.52       14.94      1.39 o
  -1 -13 -22       16.27       15.72      2.48 o
  -1 -13 -21       18.79       15.99      1.91 o
  -1 -13 -20      136.55      136.52      4.77 o
  -1 -13 -19        8.92        8.77      1.45 o
  -1 -13 -18       61.91       62.70      2.88 o
  -1 -13 -17       25.72       24.28      2.29 o
  -1 -13 -16       42.40       40.73      3.55 o
  -1 -13 -15       40.40       38.25      3.94 o
  -1 -13 -14       27.34       25.70      1.15 o
  -1 -13 -13       33.48       36.52      2.58 o
  -1 -13 -12       19.38       22.16      1.32 o
  -1 -13 -11      145.05      155.55      6.52 o
  -1 -13 -10       20.20       20.62      2.02 o
  -1 -13  -9       90.41       96.40      4.51 o
  -1 -13  -8       15.32       10.44      2.15 o
  -1 -13  -7      161.09      163.21      4.90 o
  -1 -13  -6       42.75       41.73      2.11 o
  -1 -13  -5       53.83       40.14      6.08 o
  -1 -13  -4       52.98       48.68      3.80 o
  -1 -13  -3        6.27        6.09      0.73 o
  -1 -13  -2      291.09      288.56      9.03 o
  -1 -13  -1       40.48       38.47      1.92 o
  -1 -12 -43        4.80        5.60      2.25 o
  -1 -12 -42       13.25       12.15      1.58 o
  -1 -12 -41        8.94        9.90      1.58 o
  -1 -12 -38        5.55        6.17      1.51 o
  -1 -12 -37       38.23       36.39      3.12 o
  -1 -12 -36       33.98       34.76      3.57 o
  -1 -12 -33       24.77       21.17      1.49 o
  -1 -12 -32        4.68        5.83      1.13 o
  -1 -12 -30       72.57       64.61      2.02 o
  -1 -12 -29       67.89       61.66      3.71 o
  -1 -12 -28       94.88       96.92      4.81 o
  -1 -12 -27       19.47       17.45      1.63 o
  -1 -12 -26       92.41       94.75      2.16 o
  -1 -12 -25       51.35       50.79      1.36 o
  -1 -12 -24       35.17       34.75      1.46 o
  -1 -12 -23       45.15       46.30      2.49 o
  -1 -12 -22       42.86       44.36      2.01 o
  -1 -12 -21       20.43       17.92      1.57 o
  -1 -12 -20        6.76        5.38      1.72 o
  -1 -12 -19       65.29       58.15      2.38 o
  -1 -12 -18      178.72      182.99      3.34 o
  -1 -12 -17       81.58       78.42      4.61 o
  -1 -12 -16       30.29       30.52      2.97 o
  -1 -12 -15       28.50       27.91      3.36 o
  -1 -12 -14       23.21       23.00      1.81 o
  -1 -12 -13      145.01      153.14      1.83 o
  -1 -12 -12      189.84      167.39      4.24 o
  -1 -12 -11      104.80      108.58      2.52 o
  -1 -12 -10      356.78      346.07      4.53 o
  -1 -12  -9      154.32      162.58      2.82 o
  -1 -12  -8      394.44      408.74      8.06 o
  -1 -12  -7       25.41       25.95      1.78 o
  -1 -12  -6       31.89       33.08      0.95 o
  -1 -12  -5       64.43       59.91      2.72 o
  -1 -12  -4       63.54       61.17      2.00 o
  -1 -12  -3        5.47        5.49      0.56 o
  -1 -12  -2      118.02      114.67      5.62 o
  -1 -12  -1      126.95      123.93      5.16 o
  -1 -11 -45       10.74       10.54      1.75 o
  -1 -11 -44        3.20        4.21      1.77 o
  -1 -11 -43        6.40        5.94      1.62 o
  -1 -11 -42        9.10        7.32      1.56 o
  -1 -11 -40       42.87       31.81      2.99 o
  -1 -11 -39        5.53        5.69      2.58 o
  -1 -11 -38       23.35       20.66      1.85 o
  -1 -11 -37       25.81       25.88      1.61 o
  -1 -11 -36       38.25       36.87      1.56 o
  -1 -11 -34       24.66       23.55      1.28 o
  -1 -11 -33       31.83       34.97      1.65 o
  -1 -11 -32       12.71        8.97      2.47 o
  -1 -11 -31       19.62       18.59      1.36 o
  -1 -11 -30      127.42      119.49      2.37 o
  -1 -11 -29       62.07       61.73      2.03 o
  -1 -11 -28       73.98       68.11      2.37 o
  -1 -11 -27       16.63       17.30      1.31 o
  -1 -11 -26       14.46       15.28      1.50 o
  -1 -11 -25       30.62       28.69      2.21 o
  -1 -11 -24       15.73       16.86      1.38 o
  -1 -11 -23       27.08       26.49      1.91 o
  -1 -11 -22       62.10       63.87      3.57 o
  -1 -11 -21       26.48       26.86      1.54 o
  -1 -11 -20        9.24       11.10      4.25 o
  -1 -11 -19       18.05       20.62      3.88 o
  -1 -11 -18      135.56      134.22      3.66 o
  -1 -11 -17       44.69       44.64      1.57 o
  -1 -11 -16        6.02        5.03      0.73 o
  -1 -11 -15      253.32      251.23      8.20 o
  -1 -11 -14       80.45       82.91      1.64 o
  -1 -11 -12      112.90      107.12      5.58 o
  -1 -11 -11       25.32       24.81      1.05 o
  -1 -11 -10      152.50      157.81      4.56 o
  -1 -11  -9      329.69      328.73      3.69 o
  -1 -11  -8      175.59      185.67      4.32 o
  -1 -11  -7       61.95       65.73      1.53 o
  -1 -11  -6        3.97        3.69      0.77 o
  -1 -11  -5      130.68      134.13      1.20 o
  -1 -11  -4       10.44       11.27      0.61 o
  -1 -11  -3       57.56       55.35      2.90 o
  -1 -11  -2       78.77       71.42      6.06 o
  -1 -11  -1       27.35       22.58      3.35 o
  -1 -10 -46       17.96       17.18      1.97 o
  -1 -10 -45       36.15       32.85      1.97 o
  -1 -10 -44       32.80       30.70      1.93 o
  -1 -10 -43       12.31       12.25      2.48 o
  -1 -10 -42       43.43       37.05      1.86 o
  -1 -10 -41        5.32        4.59      1.84 o
  -1 -10 -39       21.29       17.12      1.79 o
  -1 -10 -38       39.85       38.75      1.59 o
  -1 -10 -37       31.71       32.81      1.43 o
  -1 -10 -36       29.26       27.83      2.34 o
  -1 -10 -35       32.23       33.53      2.21 o
  -1 -10 -34        2.35        3.23      1.56 o
  -1 -10 -33       38.80       39.71      1.68 o
  -1 -10 -32       15.51       15.92      1.38 o
  -1 -10 -31       75.89       72.11      2.99 o
  -1 -10 -30        4.59        6.77      1.32 o
  -1 -10 -29       46.00       49.88      2.40 o
  -1 -10 -28       23.56       25.69      1.33 o
  -1 -10 -27      236.78      240.54      4.06 o
  -1 -10 -26      138.19      138.67      2.57 o
  -1 -10 -25       75.16       79.52      1.78 o
  -1 -10 -24       83.42       90.09      3.12 o
  -1 -10 -23       20.08       21.28      1.10 o
  -1 -10 -22        4.02        3.97      1.31 o
  -1 -10 -21       31.26       31.35      2.46 o
  -1 -10 -19       73.10       77.64      4.28 o
  -1 -10 -18      267.56      269.51      7.49 o
  -1 -10 -17       42.50       45.26      2.45 o
  -1 -10 -16       26.96       25.05      1.43 o
  -1 -10 -15       10.30       11.48      2.01 o
  -1 -10 -14       38.24       35.50      1.32 o
  -1 -10 -13       36.38       38.53      5.37 o
  -1 -10 -12       15.67       15.05      1.42 o
  -1 -10 -11      112.90      112.56      3.30 o
  -1 -10 -10       35.56       36.42      1.36 o
  -1 -10  -9      185.27      185.12      4.25 o
  -1 -10  -8       41.16       44.28      0.97 o
  -1 -10  -7      158.51      166.11      4.22 o
  -1 -10  -6      156.58      164.91      1.79 o
  -1 -10  -5       13.66       12.33      1.00 o
  -1 -10  -4       87.26       89.19      3.13 o
  -1 -10  -3       14.04       12.18      0.58 o
  -1 -10  -2        6.62        5.84      0.84 o
  -1 -10  -1       41.59       38.90      3.27 o
  -1  -9 -46       14.97       14.53      1.78 o
  -1  -9 -45       34.80       33.58      2.97 o
  -1  -9 -44        5.19        8.12      1.69 o
  -1  -9 -42        2.69        3.93      1.85 o
  -1  -9 -40       11.45        9.76      1.62 o
  -1  -9 -39       33.68       32.46      1.88 o
  -1  -9 -37       12.15       14.59      1.67 o
  -1  -9 -36       14.41       14.29      1.32 o
  -1  -9 -35       11.29       10.86      1.28 o
  -1  -9 -34       65.44       65.33      1.44 o
  -1  -9 -33       55.44       53.73      1.61 o
  -1  -9 -32        3.49        2.83      1.34 o
  -1  -9 -31       56.26       57.12      1.87 o
  -1  -9 -30        8.74        7.98      1.88 o
  -1  -9 -29      331.69      337.03      5.37 o
  -1  -9 -28      184.30      192.61      4.30 o
  -1  -9 -27      190.38      189.88      3.94 o
  -1  -9 -26       99.86      102.28      1.65 o
  -1  -9 -25       42.07       44.64      1.83 o
  -1  -9 -24       47.67       47.33      1.35 o
  -1  -9 -23       63.21       67.74      2.16 o
  -1  -9 -22       14.61       15.04      1.77 o
  -1  -9 -21       72.03       73.89      1.69 o
  -1  -9 -20       58.71       56.96      1.60 o
  -1  -9 -19      175.57      180.77      3.10 o
  -1  -9 -18       47.22       47.36      1.08 o
  -1  -9 -17       62.87       62.02      1.93 o
  -1  -9 -16      126.34      125.70      2.81 o
  -1  -9 -15       52.86       52.12      1.38 o
  -1  -9 -14      188.63      192.38      5.32 o
  -1  -9 -13       50.78       52.43      1.50 o
  -1  -9 -12      257.64      265.81      5.22 o
  -1  -9 -11      318.03      328.48      5.74 o
  -1  -9 -10      421.89      416.50      4.05 o
  -1  -9  -9      567.83      575.47      9.17 o
  -1  -9  -8      336.95      321.30      8.38 o
  -1  -9  -7      468.84      485.24      5.57 o
  -1  -9  -6      285.89      298.12      2.35 o
  -1  -9  -5       93.03       99.37      2.10 o
  -1  -9  -4      158.58      153.71      3.04 o
  -1  -9  -3      115.79      113.06      4.01 o
  -1  -9  -2      554.20      543.49     12.91 o
  -1  -9  -1      266.63      270.14      1.03 o
  -1  -8 -47       24.33       27.51      2.14 o
  -1  -8 -45       49.61       46.94      1.83 o
  -1  -8 -44       16.96       16.36      1.70 o
  -1  -8 -43        3.92        3.96      1.96 o
  -1  -8 -42        2.32        4.26      1.81 o
  -1  -8 -41        7.62        7.43      1.70 o
  -1  -8 -38       40.66       38.60      2.09 o
  -1  -8 -37       77.20       76.19      3.58 o
  -1  -8 -36       12.07       13.36      1.50 o
  -1  -8 -35       37.54       35.96      1.56 o
  -1  -8 -34       12.72       12.50      1.33 o
  -1  -8 -33        5.82        6.31      1.73 o
  -1  -8 -32       36.20       37.07      1.84 o
  -1  -8 -30       33.96       36.24      1.59 o
  -1  -8 -29       51.25       51.46      1.69 o
  -1  -8 -28        6.41        8.04      1.55 o
  -1  -8 -27      196.16      195.74      5.20 o
  -1  -8 -26        3.57        4.68      1.66 o
  -1  -8 -25      245.21      254.39      2.30 o
  -1  -8 -24       21.01       23.13      2.00 o
  -1  -8 -23       26.74       28.83      2.25 o
  -1  -8 -22       41.30       41.65      1.65 o
  -1  -8 -21       19.63       18.37      1.58 o
  -1  -8 -20       96.30       98.97      1.40 o
  -1  -8 -19       82.67       84.05      1.09 o
  -1  -8 -18       27.87       28.00      0.89 o
  -1  -8 -17      100.24      100.06      1.31 o
  -1  -8 -16       64.14       65.65      2.34 o
  -1  -8 -15       28.32       27.66      0.81 o
  -1  -8 -14       69.77       71.21      1.35 o
  -1  -8 -13       43.30       43.71      1.09 o
  -1  -8 -12      337.95      340.13      3.53 o
  -1  -8 -11      606.58      613.99     10.22 o
  -1  -8 -10       18.97       20.12      0.77 o
  -1  -8  -9      732.48      714.51     18.15 o
  -1  -8  -8      202.21      208.41      3.28 o
  -1  -8  -7      347.79      353.79      5.46 o
  -1  -8  -6      126.38      128.14      2.40 o
  -1  -8  -5       94.71       93.92      0.82 o
  -1  -8  -4      226.78      230.68      5.20 o
  -1  -8  -3       50.03       49.61      0.58 o
  -1  -8  -2      125.16      127.11      1.03 o
  -1  -8  -1       41.42       42.52      0.71 o
  -1  -7 -49       30.11       30.46      3.24 o
  -1  -7 -48       95.06       84.50      2.61 o
  -1  -7 -47       25.96       23.58      2.59 o
  -1  -7 -46       19.84       20.16      2.18 o
  -1  -7 -45       18.19       18.18      2.06 o
  -1  -7 -44        4.05        4.06      1.95 o
  -1  -7 -39       15.40       13.80      1.80 o
  -1  -7 -38       73.30       72.55      3.45 o
  -1  -7 -37       91.47       89.42      1.91 o
  -1  -7 -36      111.11      111.31      2.04 o
  -1  -7 -35       13.58       13.31      2.13 o
  -1  -7 -34       20.46       20.89      1.76 o
  -1  -7 -33       32.34       34.44      1.74 o
  -1  -7 -32       35.80       39.04      1.70 o
  -1  -7 -31       34.17       35.91      2.62 o
  -1  -7 -30       90.84       95.96      2.13 o
  -1  -7 -29      158.60      163.75      2.43 o
  -1  -7 -28      242.24      245.08      5.99 o
  -1  -7 -26       46.47       48.30      1.38 o
  -1  -7 -25       24.36       23.74      1.27 o
  -1  -7 -24       27.62       28.99      2.05 o
  -1  -7 -23        7.29        6.87      1.16 o
  -1  -7 -22       32.21       31.69      1.59 o
  -1  -7 -21      144.14      145.73      2.50 o
  -1  -7 -20      240.69      236.88      2.18 o
  -1  -7 -19       52.72       51.93      1.63 o
  -1  -7 -18      149.45      150.23      2.41 o
  -1  -7 -17       22.00       21.77      0.94 o
  -1  -7 -16       13.10       14.02      0.84 o
  -1  -7 -15      116.63      117.61      1.53 o
  -1  -7 -14       37.12       35.31      1.13 o
  -1  -7 -13      291.59      297.10      3.53 o
  -1  -7 -12       71.82       73.75      0.82 o
  -1  -7 -11      209.71      210.52      1.88 o
  -1  -7 -10     1875.33     1914.96     24.81 o
  -1  -7  -9        7.74        6.91      1.19 o
  -1  -7  -8      136.41      136.28      1.49 o
  -1  -7  -7       80.58       80.13      0.70 o
  -1  -7  -6        2.20        3.31      0.51 o
  -1  -7  -5      217.75      224.47      3.07 o
  -1  -7  -4       30.20       29.29      0.77 o
  -1  -7  -3      170.09      166.10      2.56 o
  -1  -7  -2      170.58      166.36      3.46 o
  -1  -7  -1      105.27       96.21      4.51 o
  -1  -6 -50       21.90       22.24      2.40 o
  -1  -6 -49        0.27        5.11      2.26 o
  -1  -6 -46        6.63        7.30      1.96 o
  -1  -6 -45       18.84       16.01      2.04 o
  -1  -6 -44       42.88       39.57      2.73 o
  -1  -6 -43        8.15        6.47      1.72 o
  -1  -6 -42        4.81        5.95      1.70 o
  -1  -6 -41       15.26       11.71      1.63 o
  -1  -6 -40       12.31       11.50      1.74 o
  -1  -6 -39       21.60       23.22      2.02 o
  -1  -6 -38       40.17       39.21      1.57 o
  -1  -6 -37        6.03        7.65      1.79 o
  -1  -6 -36       60.26       60.39      2.06 o
  -1  -6 -35       44.30       48.36      1.88 o
  -1  -6 -34       79.51       80.02      1.94 o
  -1  -6 -33       16.61       18.80      1.72 o
  -1  -6 -32       70.26       72.17      2.68 o
  -1  -6 -31       12.57       13.84      1.77 o
  -1  -6 -30      216.43      220.90      3.00 o
  -1  -6 -29        5.34        7.10      1.62 o
  -1  -6 -28       58.18       61.20      1.51 o
  -1  -6 -27       37.14       37.46      1.41 o
  -1  -6 -26       94.60       98.29      1.99 o
  -1  -6 -25       33.69       35.13      1.58 o
  -1  -6 -24      114.57      115.59      2.36 o
  -1  -6 -23      140.26      142.23      1.50 o
  -1  -6 -22      137.24      140.77      2.02 o
  -1  -6 -21      148.20      150.03      1.85 o
  -1  -6 -20      136.80      135.00      1.40 o
  -1  -6 -19       28.62       30.50      1.16 o
  -1  -6 -18      102.55      100.43      2.45 o
  -1  -6 -17       57.65       55.71      1.09 o
  -1  -6 -16       62.52       61.35      1.34 o
  -1  -6 -15      107.45      110.94      1.32 o
  -1  -6 -14        0.87        2.38      0.81 o
  -1  -6 -13      159.72      162.11      1.83 o
  -1  -6 -12      153.80      154.82      3.52 o
  -1  -6 -11       91.79       90.92      3.41 o
  -1  -6 -10      522.50      544.12      5.85 o
  -1  -6  -9       59.87       60.64      1.09 o
  -1  -6  -8      420.14      426.26      5.32 o
  -1  -6  -7      138.24      136.23      1.92 o
  -1  -6  -6      279.64      279.15      2.61 o
  -1  -6  -5      272.56      277.83      1.85 o
  -1  -6  -4      391.51      391.57      2.53 o
  -1  -6  -3      603.51      604.19      3.82 o
  -1  -6  -2      661.27      672.40      7.47 o
  -1  -6  -1       43.33       42.02      0.91 o
  -1  -5 -49       18.30       18.60      2.03 o
  -1  -5 -48       16.76       15.29      1.98 o
  -1  -5 -46       24.38       23.63      2.36 o
  -1  -5 -45       20.13       20.76      1.90 o
  -1  -5 -43        5.39        6.42      1.86 o
  -1  -5 -42       11.15        8.05      1.69 o
  -1  -5 -41       18.91       19.09      1.82 o
  -1  -5 -40       21.54       20.82      1.59 o
  -1  -5 -39       80.47       78.98      2.21 o
  -1  -5 -38       50.48       50.44      2.82 o
  -1  -5 -37      133.31      127.33      2.48 o
  -1  -5 -36       11.01       12.09      2.23 o
  -1  -5 -35       16.97       15.23      2.17 o
  -1  -5 -34      132.24      133.55      2.42 o
  -1  -5 -33       54.88       54.07      2.16 o
  -1  -5 -32       54.15       52.00      1.90 o
  -1  -5 -31       45.51       47.06      1.86 o
  -1  -5 -30       91.60       94.60      1.92 o
  -1  -5 -29      147.54      154.07      2.03 o
  -1  -5 -28       83.53       86.58      1.83 o
  -1  -5 -27       26.12       27.61      1.38 o
  -1  -5 -26      338.30      351.25      5.04 o
  -1  -5 -25       87.47       90.43      1.44 o
  -1  -5 -24      140.90      143.75      1.58 o
  -1  -5 -23       50.65       52.04      1.41 o
  -1  -5 -22       11.11       11.81      1.82 o
  -1  -5 -21       11.09       12.26      1.15 o
  -1  -5 -20      118.99      121.26      1.37 o
  -1  -5 -19      385.73      382.32      3.08 o
  -1  -5 -18      358.15      362.69      3.47 o
  -1  -5 -17      204.83      206.09      1.33 o
  -1  -5 -16      584.30      590.19      5.57 o
  -1  -5 -15       97.46       96.30      1.03 o
  -1  -5 -14       32.91       33.67      0.84 o
  -1  -5 -13       27.33       27.99      0.95 o
  -1  -5 -12       43.31       46.53      1.15 o
  -1  -5 -11       31.69       31.20      0.81 o
  -1  -5 -10      389.30      396.77      7.99 o
  -1  -5  -9      470.86      504.96      7.83 o
  -1  -5  -8     1027.21     1061.61      9.09 o
  -1  -5  -7      137.42      139.43      1.36 o
  -1  -5  -6      237.29      245.86      2.19 o
  -1  -5  -5       60.93       60.34      0.74 o
  -1  -5  -4       34.56       34.07      0.83 o
  -1  -5  -3       80.62       80.74      1.35 o
  -1  -5  -2      780.55      774.91      9.85 o
  -1  -5  -1      220.08      226.31      4.59 o
  -1  -4 -49        9.66        7.36      2.10 o
  -1  -4 -47        9.01       10.10      2.49 o
  -1  -4 -46       21.55       22.31      2.41 o
  -1  -4 -45       23.38       22.27      2.24 o
  -1  -4 -43       31.99       33.61      2.89 o
  -1  -4 -42       14.76       17.23      1.74 o
  -1  -4 -41       39.93       41.56      2.23 o
  -1  -4 -40       82.55       78.38      2.95 o
  -1  -4 -39       25.16       26.92      1.59 o
  -1  -4 -38       24.16       25.39      1.56 o
  -1  -4 -37      145.91      153.41      2.74 o
  -1  -4 -35       68.22       70.03      1.94 o
  -1  -4 -33       83.24       80.08      1.59 o
  -1  -4 -32       37.31       40.14      1.64 o
  -1  -4 -31      121.99      122.90      1.68 o
  -1  -4 -30       65.42       68.90      1.51 o
  -1  -4 -29        5.53        5.90      1.40 o
  -1  -4 -28        4.71        6.31      1.35 o
  -1  -4 -27       45.16       46.59      1.35 o
  -1  -4 -26       61.15       64.97      1.55 o
  -1  -4 -25       52.71       52.27      1.29 o
  -1  -4 -23       67.95       65.69      1.75 o
  -1  -4 -22      222.25      225.72      2.49 o
  -1  -4 -21      279.51      281.15      4.36 o
  -1  -4 -20      345.54      351.72      3.36 o
  -1  -4 -19       13.51       13.94      1.09 o
  -1  -4 -18       77.13       77.61      1.89 o
  -1  -4 -17      793.22      804.51      3.54 o
  -1  -4 -16      273.33      272.20      1.63 o
  -1  -4 -15      134.11      132.90      1.41 o
  -1  -4 -14      732.28      738.14      5.99 o
  -1  -4 -13     1026.34      998.63     13.16 o
  -1  -4 -12       78.78       81.56      1.43 o
  -1  -4 -11       38.30       40.55      0.89 o
  -1  -4 -10      268.46      268.30      1.92 o
  -1  -4  -9      579.37      611.86     11.67 o
  -1  -4  -8      536.99      565.86      7.75 o
  -1  -4  -7       19.63       21.09      0.56 o
  -1  -4  -6      431.17      457.30      8.03 o
  -1  -4  -5     1045.18     1061.42      6.39 o
  -1  -4  -4       83.24       82.58      0.97 o
  -1  -4  -3      212.95      218.79      2.97 o
  -1  -4  -2     2898.35     2912.21     12.45 o
  -1  -4  -1     1152.22     1140.23      8.84 o
  -1  -3 -50        3.57        4.89      2.22 o
  -1  -3 -49       10.55        8.48      2.98 o
  -1  -3 -48       37.78       36.57      2.53 o
  -1  -3 -47       25.01       23.63      2.86 o
  -1  -3 -46       24.12       23.56      2.16 o
  -1  -3 -45       36.60       32.83      2.04 o
  -1  -3 -44       26.58       27.63      2.29 o
  -1  -3 -43       24.71       24.94      1.79 o
  -1  -3 -42        7.52        8.94      1.94 o
  -1  -3 -41        7.01        6.15      1.69 o
  -1  -3 -39      131.40      134.39      2.98 o
  -1  -3 -38       58.37       61.63      1.65 o
  -1  -3 -37       96.81       99.51      2.11 o
  -1  -3 -36       36.68       40.74      1.81 o
  -1  -3 -35       64.22       66.16      2.21 o
  -1  -3 -34      130.36      133.74      1.73 o
  -1  -3 -33        9.12       11.49      1.51 o
  -1  -3 -32        8.49        9.82      1.66 o
  -1  -3 -31       24.21       24.14      1.62 o
  -1  -3 -30       17.59       18.48      1.58 o
  -1  -3 -29       72.81       74.96      2.19 o
  -1  -3 -28      239.86      250.83      2.62 o
  -1  -3 -27       13.31       15.04      1.69 o
  -1  -3 -26       15.84       15.43      2.61 o
  -1  -3 -25        5.38        7.43      2.06 o
  -1  -3 -24       10.75        9.95      1.54 o
  -1  -3 -23       14.87       10.92      1.51 o
  -1  -3 -22       57.66       60.95      1.55 o
  -1  -3 -21       63.02       64.96      1.94 o
  -1  -3 -20       93.58       96.05      2.01 o
  -1  -3 -19      531.92      537.78      9.21 o
  -1  -3 -18      154.34      152.85      2.55 o
  -1  -3 -17      593.57      597.42      4.41 o
  -1  -3 -16      431.64      436.14      2.13 o
  -1  -3 -15      251.66      254.77      1.72 o
  -1  -3 -14       78.89       77.22      1.76 o
  -1  -3 -13      253.54      255.57      1.61 o
  -1  -3 -12      612.77      619.89     12.15 o
  -1  -3 -11      653.86      673.10      7.65 o
  -1  -3 -10      108.59      108.33      1.47 o
  -1  -3  -9     1048.10     1062.58     12.01 o
  -1  -3  -8      533.62      527.10      6.55 o
  -1  -3  -7      623.33      644.85      5.82 o
  -1  -3  -6      141.34      141.28      1.22 o
  -1  -3  -5     1516.69     1551.30     17.78 o
  -1  -3  -4      837.40      844.39      9.64 o
  -1  -3  -3     3355.59     3428.38     38.79 o
  -1  -3  -2     1874.50     1879.01     19.35 o
  -1  -3  -1     6188.28     6138.66     82.32 o
  -1  -2 -51        9.48        9.36      2.17 o
  -1  -2 -49       22.71       19.59      2.55 o
  -1  -2 -48       11.09       11.24      2.93 o
  -1  -2 -47       18.86       19.59      2.46 o
  -1  -2 -46       50.73       42.29      2.48 o
  -1  -2 -45        9.37       11.07      2.01 o
  -1  -2 -43       17.50       18.20      1.79 o
  -1  -2 -42       64.15       62.74      2.39 o
  -1  -2 -39       27.69       28.83      1.89 o
  -1  -2 -38       48.29       47.44      1.57 o
  -1  -2 -37      197.79      204.42      2.77 o
  -1  -2 -36       84.82       87.07      1.90 o
  -1  -2 -35       45.81       46.12      1.80 o
  -1  -2 -34       80.94       83.64      1.61 o
  -1  -2 -33       18.50       20.35      1.45 o
  -1  -2 -32       18.84       19.90      1.46 o
  -1  -2 -31        8.80       11.13      1.73 o
  -1  -2 -30       31.56       31.06      2.16 o
  -1  -2 -29        4.57        4.93      1.41 o
  -1  -2 -28      154.64      160.66      1.79 o
  -1  -2 -26       50.91       53.54      1.52 o
  -1  -2 -25       58.53       59.70      2.27 o
  -1  -2 -24      122.09      125.29      3.38 o
  -1  -2 -23       24.54       26.46      1.28 o
  -1  -2 -22      123.44      122.93      1.64 o
  -1  -2 -21      543.52      561.03      4.03 o
  -1  -2 -20      101.97      108.40      1.55 o
  -1  -2 -19     1817.03     1859.61     24.30 o
  -1  -2 -18      487.66      485.31      7.91 o
  -1  -2 -17      581.68      585.54      8.07 o
  -1  -2 -16       87.17       86.88      1.28 o
  -1  -2 -15      398.21      401.44      2.40 o
  -1  -2 -14      275.40      279.37      3.80 o
  -1  -2 -13       10.28       10.26      0.83 o
  -1  -2 -12      389.57      398.91      4.30 o
  -1  -2 -11      415.12      420.19      3.83 o
  -1  -2 -10      533.53      554.92     10.73 o
  -1  -2  -9     1181.34     1218.49     11.56 o
  -1  -2  -8     1540.76     1582.28     14.82 o
  -1  -2  -7      891.77      901.74     15.50 o
  -1  -2  -6      184.98      184.04      2.26 o
  -1  -2  -5       34.80       34.88      0.43 o
  -1  -2  -4     1275.65     1279.77      8.23 o
  -1  -2  -3     5855.05     5955.82     75.92 o
  -1  -2  -2     3977.78     4015.79     22.46 o
  -1  -2  -1    23877.39    23795.02    132.62 o
  -1  -1 -51        7.64       10.83      2.36 o
  -1  -1 -49        8.30        6.04      2.72 o
  -1  -1 -47       25.15       26.26      2.66 o
  -1  -1 -46       34.30       33.67      2.60 o
  -1  -1 -45        5.18        6.39      1.82 o
  -1  -1 -43       13.61       14.84      1.78 o
  -1  -1 -42       32.46       33.73      1.78 o
  -1  -1 -41       59.15       57.93      2.11 o
  -1  -1 -40       55.79       55.79      1.70 o
  -1  -1 -39       47.15       44.59      1.58 o
  -1  -1 -38       55.66       55.12      1.89 o
  -1  -1 -37      150.79      157.46      3.99 o
  -1  -1 -36       45.45       48.78      1.59 o
  -1  -1 -35       99.91      104.50      1.69 o
  -1  -1 -34       32.95       32.60      1.60 o
  -1  -1 -33        7.75        9.67      1.56 o
  -1  -1 -32        8.95        9.19      1.47 o
  -1  -1 -31       16.10       17.46      1.41 o
  -1  -1 -30       58.56       58.23      1.72 o
  -1  -1 -29      140.46      145.96      2.32 o
  -1  -1 -28      260.43      264.13      5.14 o
  -1  -1 -27       37.94       40.96      1.55 o
  -1  -1 -26      149.81      156.19      1.77 o
  -1  -1 -25       98.39       99.87      2.23 o
  -1  -1 -24      128.05      130.45      2.51 o
  -1  -1 -23      239.72      238.76      3.16 o
  -1  -1 -22      114.07      112.85      1.58 o
  -1  -1 -21      231.96      227.07      3.72 o
  -1  -1 -20      214.21      216.52      3.44 o
  -1  -1 -19      866.72      903.31      9.55 o
  -1  -1 -18       33.51       32.56      1.25 o
  -1  -1 -17      264.27      263.91      3.27 o
  -1  -1 -16      284.52      288.79      4.15 o
  -1  -1 -15       25.34       25.00      0.79 o
  -1  -1 -14      604.29      610.91      6.46 o
  -1  -1 -13      533.55      533.73      4.11 o
  -1  -1 -12      415.53      419.30      4.54 o
  -1  -1 -11      530.55      545.48      4.98 o
  -1  -1 -10      810.64      797.71     10.79 o
  -1  -1  -9       22.15       21.99      0.67 o
  -1  -1  -8     5138.77     5314.11     61.35 o
  -1  -1  -7     1070.84     1072.96     13.26 o
  -1  -1  -6     1931.36     1959.45     16.14 o
  -1  -1  -5      554.44      564.03      8.10 o
  -1  -1  -4      757.67      768.08      6.55 o
  -1  -1  -3     3021.36     2988.18     23.43 o
  -1  -1  -2     1046.37     1041.52      5.41 o
  -1  -1  -1     2000.31     2010.34     17.37 o
   0   0   2      161.39      164.37      2.10 o
   0   0   4     5231.39     5462.41     21.05 o
   0   0   6     1958.46     2091.41     15.24 o
   0   0   8      139.12      142.27      2.10 o
   0   0  10     3071.02     3130.07     23.62 o
   0   0  12      109.84      109.56      2.75 o
   0   0  14      547.21      549.49      4.10 o
   0   0  16      713.17      705.19      4.81 o
   0   0  18     5702.93     5869.77     37.10 o
   0   0  20     4071.30     4256.33     41.91 o
   0   0  22      526.72      526.20      5.88 o
   0   0  24      143.86      126.75      2.24 o
   0   0  34      133.21      131.46      3.51 o
   0   0  38      670.18      676.39     15.76 o
   0   0  42       77.45       77.43      2.67 o
   0   0  46       58.19       53.30      6.63 o
   0   0  50       16.27       17.14      3.07 o
   0   1   1     1134.34     1189.45      9.94 o
   0   1   2     2225.04     2253.79     63.69 o
   0   1   3     1656.61     1697.78     24.61 o
   0   1   4     2077.25     2102.81     15.95 o
   0   1   5     1505.54     1542.71      9.13 o
   0   1   6        4.60        6.10      1.20 o
   0   1   7       62.68       63.81      2.16 o
   0   1   8     2269.47     2248.26     32.52 o
   0   1   9     1470.32     1509.78     10.83 o
   0   1  10      167.92      175.46      2.51 o
   0   1  11      380.68      382.86      2.76 o
   0   1  12     1354.13     1392.98     10.12 o
   0   1  13      234.31      232.13      2.30 o
   0   1  14      140.50      147.35      1.67 o
   0   1  15     1587.42     1626.13     10.21 o
   0   1  17      194.12      194.86      1.23 o
   0   1  18        1.56        2.62      0.97 o
   0   1  19      117.79      113.97      1.36 o
   0   1  20       26.38       28.33      1.13 o
   0   1  21        8.85       10.45      1.04 o
   0   1  22       23.61       26.46      1.18 o
   0   1  23       28.69       30.29      1.12 o
   0   1  24        4.37        4.84      1.25 o
   0   1  25       34.47       35.39      1.07 o
   0   1  26      127.48      131.18      1.73 o
   0   1  27       50.96       53.62      1.17 o
   0   1  28       11.21       12.31      1.33 o
   0   1  29      128.66      131.94      1.65 o
   0   1  30       37.97       39.48      1.57 o
   0   1  32        9.49       11.34      1.36 o
   0   1  33      114.40      114.89      1.50 o
   0   1  34       45.78       46.01      1.55 o
   0   1  35      369.53      390.45      6.57 o
   0   1  36        2.40        3.71      1.63 o
   0   1  37       99.95      105.27      1.89 o
   0   1  38       10.11       11.58      1.48 o
   0   1  39       31.58       32.50      1.54 o
   0   1  40      128.10      128.17      2.09 o
   0   1  41       53.43       53.07      1.78 o
   0   1  42       12.14       14.85      1.73 o
   0   1  43        9.78       10.84      1.78 o
   0   1  45        3.12        4.43      1.76 o
   0   1  46       32.21       29.84      2.07 o
   0   1  47       86.85       85.49      3.97 o
   0   1  48       29.87       27.78      2.31 o
   0   1  50       13.35       12.04      2.27 o
   0   2   0     1577.69     1620.76     10.99 o
   0   2   1     2403.28     2458.62     28.35 o
   0   2   2      847.82      904.55     13.66 o
   0   2   3     2668.10     2855.75     35.95 o
   0   2   4     1341.26     1380.61      9.78 o
   0   2   6      949.83      979.04      7.03 o
   0   2   7      327.08      334.78      3.48 o
   0   2   8      154.58      156.02      1.06 o
   0   2   9       84.88       88.63      0.91 o
   0   2  10        1.33        1.69      0.64 o
   0   2  11      350.08      363.38      3.20 o
   0   2  12      827.48      848.56      5.90 o
   0   2  13      479.36      481.48      2.57 o
   0   2  14     1440.86     1462.16     16.76 o
   0   2  15      295.83      298.58      3.51 o
   0   2  16      835.33      872.53      4.96 o
   0   2  17      276.84      286.29      2.41 o
   0   2  18        4.42        4.29      0.92 o
   0   2  19     1963.74     2042.36      9.79 o
   0   2  20     1583.19     1630.37     19.49 o
   0   2  21      323.41      336.84      2.81 o
   0   2  22       33.72       34.88      1.02 o
   0   2  23       15.61       15.92      1.07 o
   0   2  24       43.23       44.80      1.28 o
   0   2  25        2.28        3.01      1.08 o
   0   2  27      150.86      157.65      1.65 o
   0   2  29       60.86       60.45      1.37 o
   0   2  30      163.11      171.29      2.46 o
   0   2  31       12.26       13.12      1.24 o
   0   2  32       72.20       73.98      1.39 o
   0   2  33       15.81       17.98      1.62 o
   0   2  34       21.75       20.65      1.67 o
   0   2  35       37.59       37.46      1.51 o
   0   2  36      363.20      366.15      5.86 o
   0   2  37       57.44       60.52      2.06 o
   0   2  38      292.59      291.89      3.69 o
   0   2  39      114.98      112.65      2.00 o
   0   2  40      131.38      129.30      2.03 o
   0   2  41       69.32       71.25      2.68 o
   0   2  42       45.27       45.31      1.71 o
   0   2  43        0.48        4.67      1.78 o
   0   2  44       17.63       15.94      1.72 o
   0   2  45        6.74        4.90      2.34 o
   0   2  46       20.52       20.75      2.40 o
   0   2  47        3.84        6.40      2.12 o
   0   2  48       16.28       17.20      2.08 o
   0   2  49        9.75        8.13      2.28 o
   0   2  50       10.00       11.68      2.49 o
   0   3   1      239.36      242.35      5.49 o
   0   3   2       42.05       40.74      0.39 o
   0   3   3      294.35      294.51      4.46 o
   0   3   4      951.01      988.35     14.09 o
   0   3   5     1635.95     1356.70     65.39 o
   0   3   6       50.06       50.65      1.16 o
   0   3   7     8062.17     8369.78    114.15 o
   0   3   8      302.75      323.85      3.45 o
   0   3   9     1232.14     1269.79     16.98 o
   0   3  10        3.23        3.76      0.54 o
   0   3  11     3524.62     3638.88     28.87 o
   0   3  12       41.87       44.04      0.72 o
   0   3  13      112.17      118.52      2.07 o
   0   3  14       10.76       12.11      0.83 o
   0   3  15      383.66      391.87      4.20 o
   0   3  16       21.90       23.54      0.84 o
   0   3  17      228.79      229.48      2.54 o
   0   3  18      313.68      307.54      6.10 o
   0   3  19      172.88      173.58      3.27 o
   0   3  20      167.44      171.40      3.95 o
   0   3  21       15.97       17.66      1.06 o
   0   3  22      392.89      398.53      4.11 o
   0   3  23        3.87        5.41      1.15 o
   0   3  25       16.44       16.51      1.02 o
   0   3  26      107.49      109.74      1.42 o
   0   3  27     1510.75     1584.12     15.91 o
   0   3  28        3.94        4.92      1.16 o
   0   3  29       19.18       19.74      1.25 o
   0   3  31       72.82       74.48      1.57 o
   0   3  32        3.78        6.81      1.27 o
   0   3  33       11.42       11.27      1.40 o
   0   3  34       27.50       25.78      1.51 o
   0   3  35       40.53       42.21      1.41 o
   0   3  36       34.54       34.85      1.44 o
   0   3  37      256.10      257.50      2.81 o
   0   3  38      110.81      105.66      2.10 o
   0   3  39       41.39       38.43      1.60 o
   0   3  40       25.23       23.44      1.64 o
   0   3  41        4.72        5.75      1.66 o
   0   3  42        7.67        7.92      1.66 o
   0   3  44       16.11       15.79      2.12 o
   0   3  45       62.60       62.55      2.26 o
   0   3  46        6.94        7.35      2.33 o
   0   3  47       62.62       65.81      3.50 o
   0   4   0      515.49      525.78      5.46 o
   0   4   1        0.64        1.24      0.42 o
   0   4   2       51.98       47.75      2.73 o
   0   4   3     1866.42     1846.22     11.52 o
   0   4   4      754.54      790.10     10.35 o
   0   4   5      789.32      782.32      6.78 o
   0   4   6      364.60      371.24      7.50 o
   0   4   7        1.95        1.27      0.36 o
   0   4   8     1910.77     1951.16     24.71 o
   0   4   9       21.99       22.11      1.31 o
   0   4  10      385.12      402.55     10.22 o
   0   4  11       36.67       37.52      0.88 o
   0   4  12      214.91      217.73      3.68 o
   0   4  13      113.49      120.01      1.63 o
   0   4  14        2.45        2.74      0.77 o
   0   4  15       90.29       87.66      1.47 o
   0   4  17       54.40       53.40      1.00 o
   0   4  18      303.68      308.61      2.89 o
   0   4  19       23.78       24.47      0.86 o
   0   4  20      145.09      143.83      1.70 o
   0   4  22      312.97      317.53      3.32 o
   0   4  23      139.72      144.32      1.68 o
   0   4  24       39.78       36.83      1.01 o
   0   4  25      173.27      177.32      2.13 o
   0   4  26       56.28       59.96      1.12 o
   0   4  27       11.31       12.99      1.08 o
   0   4  28      117.18      122.18      1.84 o
   0   4  30       11.94       13.36      1.29 o
   0   4  31       10.17        8.13      1.23 o
   0   4  33        7.48        8.49      1.65 o
   0   4  34      118.09      119.97      1.62 o
   0   4  36       21.69       21.66      1.50 o
   0   4  37       13.49       15.62      1.47 o
   0   4  38       44.54       46.98      1.51 o
   0   4  39       15.43       15.66      1.48 o
   0   4  40       21.54       20.93      1.52 o
   0   4  41       23.70       24.17      1.73 o
   0   4  42       10.44       11.59      1.65 o
   0   4  43       10.96       12.28      2.10 o
   0   4  44        4.40        4.72      1.95 o
   0   4  46        5.68        6.41      2.08 o
   0   4  47        9.43        9.47      1.88 o
   0   4  48        4.96        7.35      2.24 o
   0   4  51       12.46       12.11      2.03 o
   0   5   1      628.60      621.24      5.13 o
   0   5   2      133.50      133.64      1.55 o
   0   5   3       42.37       44.81      1.62 o
   0   5   4      297.63      311.63      3.24 o
   0   5   5      134.26      134.69      0.91 o
   0   5   6     1025.07     1050.27     12.22 o
   0   5   7      378.01      393.76     14.49 o
   0   5   8     1230.55     1248.35     14.81 o
   0   5   9      881.63      890.46      9.68 o
   0   5  10       99.84      103.84      2.04 o
   0   5  11     1139.32     1163.94     15.10 o
   0   5  12      367.40      369.10      3.96 o
   0   5  13       65.24       68.02      1.06 o
   0   5  14      194.70      203.03      2.45 o
   0   5  15       58.03       59.60      0.89 o
   0   5  16      177.87      185.60      1.73 o
   0   5  17       29.48       30.37      0.76 o
   0   5  18      155.13      154.33      1.25 o
   0   5  19        2.01        2.19      0.85 o
   0   5  21      108.14      110.35      1.22 o
   0   5  22      113.37      113.90      1.66 o
   0   5  23       22.99       23.14      0.93 o
   0   5  25       46.62       48.37      1.04 o
   0   5  26       49.57       49.80      1.32 o
   0   5  27      225.13      231.47      3.46 o
   0   5  29       12.34       11.80      1.25 o
   0   5  30       48.10       47.44      1.52 o
   0   5  31       63.47       61.33      1.66 o
   0   5  32       17.73       18.24      1.23 o
   0   5  33       72.20       71.12      1.39 o
   0   5  34       10.65       12.68      1.53 o
   0   5  35       65.88       66.58      1.56 o
   0   5  36      168.69      170.35      3.64 o
   0   5  37       18.58       17.75      1.41 o
   0   5  38        7.77        6.31      1.47 o
   0   5  39        2.61        4.55      1.53 o
   0   5  40       67.90       68.29      2.11 o
   0   5  42       11.44       12.35      2.76 o
   0   5  45       13.87       16.86      1.79 o
   0   5  46       25.26       26.32      2.20 o
   0   5  47       87.35       84.54      2.04 o
   0   5  48        8.71        9.36      1.91 o
   0   5  49       11.69        8.46      1.90 o
   0   5  50       32.84       29.38      1.94 o
   0   6   2      823.37      823.72      4.77 o
   0   6   3       42.68       41.36      0.43 o
   0   6   4      261.46      262.82      2.56 o
   0   6   5      983.86      978.66     10.19 o
   0   6   6      109.19      106.82      1.00 o
   0   6   7      204.80      205.39      1.18 o
   0   6   8      435.99      444.17      5.63 o
   0   6   9       73.12       71.19      1.19 o
   0   6  10       72.15       69.68      1.95 o
   0   6  11      399.05      390.42      3.46 o
   0   6  12       49.00       48.90      1.37 o
   0   6  13        9.49        8.51      0.92 o
   0   6  14      193.59      199.06      2.73 o
   0   6  15      257.75      260.33      2.82 o
   0   6  17       13.15       13.18      0.82 o
   0   6  18      292.12      292.06      2.29 o
   0   6  19       40.41       40.38      0.96 o
   0   6  20       34.97       34.56      1.10 o
   0   6  22        4.76        5.81      0.82 o
   0   6  23        5.98        7.24      0.99 o
   0   6  24       63.27       64.30      1.41 o
   0   6  25        8.42        8.82      1.15 o
   0   6  26       11.07       12.23      1.20 o
   0   6  27        9.91       10.64      1.15 o
   0   6  29       32.60       33.00      2.06 o
   0   6  30       22.45       21.02      1.38 o
   0   6  31       37.42       37.62      2.16 o
   0   6  32      225.93      220.74      2.40 o
   0   6  33       10.13        8.76      1.39 o
   0   6  34       40.30       39.87      1.65 o
   0   6  36        3.53        3.84      1.43 o
   0   6  37       75.00       73.18      1.66 o
   0   6  38        2.92        3.24      1.55 o
   0   6  40       59.58       57.29      1.80 o
   0   6  41       18.97       21.92      1.97 o
   0   6  44       46.18       43.27      1.81 o
   0   6  45        6.85        5.82      2.47 o
   0   6  47        9.36        7.96      1.99 o
   0   6  48       16.48       17.01      1.94 o
   0   6  49        4.77        7.26      2.07 o
   0   7   1      622.07      608.25      5.84 o
   0   7   2      670.18      682.45     10.11 o
   0   7   3     1719.54     1744.08     31.44 o
   0   7   4        2.23        2.22      0.30 o
   0   7   5      127.76      124.20      1.73 o
   0   7   6        5.81        4.85      0.49 o
   0   7   7      183.47      180.92      2.78 o
   0   7   9       14.12       14.73      0.70 o
   0   7  10        9.96       10.33      0.76 o
   0   7  11        5.90        7.43      0.78 o
   0   7  12        7.32        8.12      0.85 o
   0   7  13      230.69      227.17      3.51 o
   0   7  14       30.81       29.32      1.20 o
   0   7  15      245.50      238.17      2.61 o
   0   7  16       68.20       70.73      1.81 o
   0   7  17     1002.45      994.96      7.51 o
   0   7  18      155.49      154.54      2.80 o
   0   7  19       60.43       60.24      1.13 o
   0   7  20      330.04      328.89      3.58 o
   0   7  21      135.46      132.28      1.69 o
   0   7  22       27.59       27.50      0.85 o
   0   7  23       15.14       14.60      1.06 o
   0   7  25       12.70       13.30      0.95 o
   0   7  26      121.81      122.44      1.90 o
   0   7  27        5.30        6.20      1.20 o
   0   7  28      171.46      173.91      3.09 o
   0   7  29       51.87       53.76      1.95 o
   0   7  30      116.87      117.56      2.66 o
   0   7  31       46.37       47.12      1.26 o
   0   7  32       49.49       49.41      1.37 o
   0   7  33       29.08       29.91      1.25 o
   0   7  34       49.36       47.34      1.34 o
   0   7  35      134.34      137.38      1.70 o
   0   7  36       12.89       11.61      1.42 o
   0   7  37       21.78       20.20      1.61 o
   0   7  38       49.87       47.85      1.90 o
   0   7  39        2.94        3.51      1.59 o
   0   7  40       32.57       32.81      1.70 o
   0   7  42       16.22       15.37      1.83 o
   0   7  44        7.52        8.47      1.95 o
   0   7  45       13.90       13.93      1.72 o
   0   7  48        8.16        8.07      2.13 o
   0   7  49       18.00       20.43      2.95 o
   0   8   0      293.51      294.19      1.54 o
   0   8   1        6.60        6.31      0.80 o
   0   8   2       26.70       28.45      1.00 o
   0   8   3      180.10      180.61      1.40 o
   0   8   4      424.44      424.60      6.76 o
   0   8   5       15.63       13.89      0.56 o
   0   8   6       53.47       51.34      1.37 o
   0   8   7        2.84        2.45      0.54 o
   0   8   8       34.52       31.86      1.06 o
   0   8   9      244.85      242.77      4.09 o
   0   8  10       19.21       19.13      0.90 o
   0   8  11        1.43        2.75      0.75 o
   0   8  12       40.19       39.23      1.50 o
   0   8  13        5.34        5.02      0.86 o
   0   8  14      254.82      257.40      2.54 o
   0   8  17      102.55       97.92      1.56 o
   0   8  18       17.09       15.62      0.70 o
   0   8  19       12.69       11.87      0.78 o
   0   8  20      116.43      113.23      1.95 o
   0   8  21       52.66       53.93      1.11 o
   0   8  22       91.20       93.34      1.12 o
   0   8  23      172.42      165.24      3.55 o
   0   8  26        6.03        5.93      0.90 o
   0   8  28        9.52        9.33      0.99 o
   0   8  29      186.20      189.78      2.76 o
   0   8  31       74.57       72.26      1.33 o
   0   8  32      123.46      122.28      2.03 o
   0   8  34       18.95       23.38      1.47 o
   0   8  35       73.76       71.95      1.43 o
   0   8  36        1.90        2.95      1.42 o
   0   8  37       23.69       23.03      1.46 o
   0   8  38       30.01       28.68      1.43 o
   0   8  40        3.34        5.02      1.79 o
   0   8  41       12.13       14.00      1.54 o
   0   8  42        6.29        7.88      1.59 o
   0   8  44       27.20       22.74      1.81 o
   0   8  47        7.85        8.74      2.07 o
   0   9   1      195.11      190.19      1.82 o
   0   9   3       15.65       14.26      0.80 o
   0   9   4      217.82      211.94      2.06 o
   0   9   5       12.52       10.19      1.20 o
   0   9   6       56.85       50.94      4.62 o
   0   9   8      240.77      242.26      3.31 o
   0   9   9      507.44      509.39      5.42 o
   0   9  10      181.82      186.76      1.56 o
   0   9  11       24.14       24.59      0.70 o
   0   9  12       44.74       43.42      0.96 o
   0   9  13       16.46       17.02      0.87 o
   0   9  14        9.29       10.10      0.90 o
   0   9  15       29.80       25.91      1.64 o
   0   9  16      330.29      311.70      9.28 o
   0   9  17       12.44       11.21      1.25 o
   0   9  18      159.45      151.62      3.69 o
   0   9  19      353.27      356.21      3.16 o
   0   9  21       42.90       42.49      1.38 o
   0   9  22       69.20       67.07      1.50 o
   0   9  23       14.19       13.71      0.95 o
   0   9  24       20.69       21.30      0.98 o
   0   9  25       33.80       33.64      1.07 o
   0   9  26       91.81       93.84      1.84 o
   0   9  27      155.33      158.55      1.80 o
   0   9  28        0.18        2.71      1.25 o
   0   9  29      265.46      269.53      4.24 o
   0   9  30       56.22       53.18      1.84 o
   0   9  32       90.36       88.27      3.25 o
   0   9  33       91.39       89.41      2.42 o
   0   9  34       42.85       41.51      1.63 o
   0   9  35       15.57       14.20      1.25 o
   0   9  36        4.69        4.24      1.38 o
   0   9  37      175.50      163.83      3.75 o
   0   9  38       49.52       47.50      1.61 o
   0   9  39        4.17        4.74      1.50 o
   0   9  42       20.52       24.03      2.10 o
   0   9  44       43.74       42.22      1.99 o
   0   9  45        7.26        4.97      2.08 o
   0   9  46       10.39        9.98      2.03 o
   0   9  47      168.17      159.16      4.01 o
   0  10   0       13.76       12.93      1.40 o
   0  10   1        3.07        3.77      0.64 o
   0  10   2       47.72       46.25      1.70 o
   0  10   3      192.58      193.68      2.78 o
   0  10   4       59.42       58.49      1.38 o
   0  10   6       14.75       13.43      0.99 o
   0  10   7      121.42      124.70      4.51 o
   0  10   8      516.54      504.55      7.58 o
   0  10   9     1307.85     1314.06     16.93 o
   0  10  10     1529.87     1519.73     18.22 o
   0  10  11      361.60      353.12      5.55 o
   0  10  12      127.54      118.15      2.62 o
   0  10  13      207.99      206.84      2.81 o
   0  10  14      149.14      148.28      1.80 o
   0  10  15      200.40      198.62      3.75 o
   0  10  16      129.47      127.83      3.05 o
   0  10  17       30.00       30.45      1.37 o
   0  10  18       12.48       14.93      1.69 o
   0  10  19       16.03       15.64      0.79 o
   0  10  20        4.81        5.85      1.52 o
   0  10  21      241.29      232.58      5.07 o
   0  10  22       19.36       19.69      1.17 o
   0  10  23       11.39       10.79      1.38 o
   0  10  24      186.13      184.61      3.05 o
   0  10  25       44.37       43.31      1.24 o
   0  10  26       28.67       27.90      1.15 o
   0  10  27       74.08       71.71      2.01 o
   0  10  28      249.78      250.10      3.86 o
   0  10  29      266.79      266.16      3.21 o
   0  10  30      165.99      154.61      6.21 o
   0  10  35       10.98        9.42      2.11 o
   0  10  38       20.48       22.27      3.32 o
   0  10  39       28.94       27.93      1.91 o
   0  10  40        7.13       10.25      1.91 o
   0  10  41        7.63        5.76      1.84 o
   0  10  44       37.41       35.45      1.96 o
   0  10  45        6.62        8.93      2.36 o
   0  11   1      244.63      246.36      7.33 o
   0  11   2       96.06       99.02      2.08 o
   0  11   3       30.16       28.22      0.75 o
   0  11   4      149.44      141.78      3.81 o
   0  11   5      234.07      223.82      3.14 o
   0  11   6       17.34       16.89      0.77 o
   0  11   7      526.97      513.81      2.23 o
   0  11   8       22.10       22.26      0.82 o
   0  11   9      128.49      113.52      6.22 o
   0  11  10       60.67       51.93      2.67 o
   0  11  11      428.66      407.99     10.40 o
   0  11  13       26.45       24.52      1.46 o
   0  11  15       56.71       52.04      1.84 o
   0  11  17       50.22       45.09      1.31 o
   0  11  18        2.88        3.11      1.05 o
   0  11  19       11.66        9.92      1.17 o
   0  11  20       12.98       10.96      1.21 o
   0  11  22        5.80        6.69      1.34 o
   0  11  23      200.76      171.30      7.11 o
   0  11  24      134.53      126.13      3.65 o
   0  11  25       95.63       83.16      2.22 o
   0  11  26       22.95       21.06      0.97 o
   0  11  27      353.37      342.21      4.01 o
   0  11  28        3.99        5.03      1.52 o
   0  11  29       20.89       19.14      1.25 o
   0  11  30       82.23       71.57      2.43 o
   0  11  32       12.15       12.98      1.34 o
   0  11  33       15.58       17.79      2.44 o
   0  11  35       44.56       41.77      2.23 o
   0  11  39        8.51        9.67      1.63 o
   0  11  41       11.45       11.00      1.72 o
   0  11  42        8.71        7.88      1.92 o
   0  11  43       14.71       14.85      1.83 o
   0  11  44        7.61        7.54      2.05 o
   0  11  45       43.48       40.67      2.14 o
   0  12   0       15.57       14.64      1.07 o
   0  12   1      193.49      183.74      5.56 o
   0  12   2       73.92       70.21      2.50 o
   0  12   3       61.83       58.11      2.76 o
   0  12   5      290.65      254.53      1.95 o
   0  12   6      262.19      217.21      1.79 o
   0  12  10      943.18      884.42     16.77 o
   0  12  11       43.16       37.61      1.34 o
   0  12  13        3.18        2.89      0.71 o
   0  12  15       38.23       34.13      2.14 o
   0  12  16        3.80        3.32      1.32 o
   0  12  17       33.33       30.25      1.59 o
   0  12  19      141.48      138.61      5.14 o
   0  12  20       28.01       23.70      1.16 o
   0  12  21       79.40       69.98      1.89 o
   0  12  22       21.52       20.30      1.40 o
   0  12  23      113.99      106.26      6.06 o
   0  12  24       15.76       14.04      1.43 o
   0  12  26      129.35      112.46      4.42 o
   0  12  27       53.59       43.34      3.76 o
   0  12  28      307.37      257.14      3.69 o
   0  12  29       54.46       48.57      1.43 o
   0  12  30      176.46      168.93      4.99 o
   0  12  32        5.64        5.58      1.10 o
   0  12  33       21.94       19.81      1.90 o
   0  12  34        9.26        7.53      1.02 o
   0  12  35        8.09        7.39      1.06 o
   0  12  36       39.02       35.51      1.71 o
   0  12  37       11.01       10.31      1.46 o
   0  12  39       11.41        8.48      1.64 o
   0  12  40       34.10       30.91      1.63 o
   0  12  42       10.40       10.13      1.38 o
   0  12  43       17.51       16.55      2.11 o
   0  12  44       23.85       22.80      2.16 o
   0  13   1       29.82       26.03      0.92 o
   0  13   2       96.58       93.74      3.62 o
   0  13   3       16.31       16.29      1.40 o
   0  13   4        5.64        3.08      0.90 o
   0  13   6       99.15       75.97     10.63 o
   0  13   7        0.15        1.00      0.44 o
   0  13   8       21.59       17.05      3.19 o
   0  13   9       12.93        9.09      1.00 o
   0  13  10       52.87       50.74      1.32 o
   0  13  11      135.00      120.44      3.57 o
   0  13  12       19.89       17.11      2.91 o
   0  13  14       95.12       88.95      2.70 o
   0  13  15       62.99       59.01      2.23 o
   0  13  16       95.85       88.47      2.93 o
   0  13  17       26.13       20.91      2.28 o
   0  13  18       99.64       84.80      3.45 o
   0  13  19      117.51      109.91      2.35 o
   0  13  20       23.76       21.60      1.14 o
   0  13  21       33.91       30.28      1.23 o
   0  13  22        7.25        6.24      1.35 o
   0  13  23        6.30        3.98      1.33 o
   0  13  24       10.51       10.06      1.31 o
   0  13  25        9.49        7.54      1.38 o
   0  13  27        3.97        4.07      1.54 o
   0  13  28       56.00       48.79      2.75 o
   0  13  29       68.43       59.33      1.76 o
   0  13  30       47.55       39.04      1.68 o
   0  13  32        4.13        3.45      1.10 o
   0  13  35        2.43        2.68      1.19 o
   0  13  36       33.16       26.65      1.28 o
   0  13  37       89.40       78.77      2.77 o
   0  13  38       16.06       14.17      1.95 o
   0  13  40        5.98        5.68      2.30 o
   0  13  41       39.93       33.50      2.30 o
   0  13  43       17.97       16.62      2.33 o
   0  14   0      268.97      275.19      3.01 o
   0  14   1        4.65        4.35      1.71 o
   0  14   3      121.37      111.64      4.68 o
   0  14   4       64.75       61.92      2.14 o
   0  14   5        1.37        2.06      0.63 o
   0  14   6       40.50       40.54      3.87 o
   0  14   7       20.08       19.88      2.34 o
   0  14   8       23.96       21.21      2.75 o
   0  14   9       12.11        9.91      1.53 o
   0  14  10      173.74      144.61      7.51 o
   0  14  12      117.64      109.01      1.81 o
   0  14  13       49.64       35.44      7.72 o
   0  14  14        5.69        4.13      0.73 o
   0  14  15        8.66        6.99      3.08 o
   0  14  17        6.43        4.30      1.12 o
   0  14  18       57.52       48.79      3.55 o
   0  14  19        9.55        8.26      1.03 o
   0  14  20       47.41       44.72      2.53 o
   0  14  21       11.89       11.78      1.37 o
   0  14  24       32.03       28.45      1.75 o
   0  14  25        4.91        5.35      1.51 o
   0  14  26       92.44       87.54      2.25 o
   0  14  28       22.60       20.18      1.84 o
   0  14  29        5.77        4.95      1.62 o
   0  14  32       17.56       12.06      1.71 o
   0  14  38       21.85       20.43      2.11 o
   0  14  39       18.24       16.06      3.36 o
   0  15   1      393.45      348.92      2.91 o
   0  15   2       12.68        9.23      2.14 o
   0  15   3      118.39      129.76      2.77 o
   0  15   8       48.19       46.95      3.65 o
   0  15  10       14.06        9.07      1.82 o
   0  15  11        5.44        7.25      3.30 o
   0  15  13       28.26       20.05      1.71 o
   0  15  15       52.55       36.48      4.83 o
   0  15  17      191.35      172.42      2.62 o
   0  15  18       72.67       58.37      2.75 o
   0  15  21       77.31       66.72      2.88 o
   0  15  22        6.95        5.13      1.35 o
   0  15  23        0.12        3.46      1.67 o
   0  15  25        8.54        7.66      1.62 o
   0  15  27        8.10        6.36      1.65 o
   0  15  28        7.39        6.74      1.63 o
   0  15  29        6.73        5.32      1.98 o
   0  15  35       36.96       27.16      2.21 o
   0  15  36       23.56       18.38      3.76 o
   0  15  37        8.52        7.97      2.30 o
   0  15  38        6.38        5.37      2.45 o
   0  16   0        7.15        9.58      1.80 o
   0  16   1       32.32       29.83      4.11 o
   0  16   3        6.18        4.37      0.98 o
   0  16   4       15.04       11.89      1.51 o
   0  16   5        1.75        1.57      0.71 o
   0  16   7       11.64       11.05      1.99 o
   0  16   8       30.53       30.61      4.20 o
   0  16   9       40.37       37.88      3.16 o
   0  16  12       37.16       26.68      3.87 o
   0  16  14        9.12        7.71      1.71 o
   0  16  15       18.00       10.69      3.31 o
   0  16  16       40.46       32.37      2.38 o
   0  16  17       21.45       12.68      0.82 o
   0  16  21       11.28        8.83      2.15 o
   0  16  22        4.87        3.85      1.29 o
   0  16  24       14.99       13.38      2.40 o
   0  16  29       24.60       16.64      1.81 o
   0  16  32       27.98       22.56      1.98 o
   0  17   1        3.66        2.90      1.26 o
   0  17   3        8.37        8.83      0.87 o
   0  17   5       20.55       13.97      2.38 o
   0  17   6       52.69       50.69      7.17 o
   0  17   7       32.19       29.71      2.79 o
   0  17   8       28.62       28.98      2.48 o
   0  17  10       25.53       25.92      6.69 o
   0  17  13       44.24       25.95      3.51 o
   0  17  14       21.31       18.48      3.15 o
   0  17  15       37.30       30.59      4.19 o
   0  17  17        9.97        5.79      2.24 o
   0  17  18        4.55        2.51      0.93 o
   0  17  19       27.03       19.49      2.24 o
   0  17  21        9.37        4.42      1.18 o
   0  17  24        3.77        3.51      1.41 o
   0  17  25       17.48       10.64      1.46 o
   0  17  26       45.13       33.13      1.96 o
   0  17  31        3.27        4.69      1.94 o
   0  18   7       13.59       12.04      2.05 o
   0  18   9       11.92       11.19      2.21 o
   0  18  10       49.67       45.68     10.29 o
   0  18  11       10.98        7.23      3.59 o
   0  18  14       14.65       14.46      5.81 o
   0  18  15        7.54        5.32      1.17 o
   0  18  16        5.87        6.00      2.16 o
   0  18  17        5.54        5.00      1.24 o
   0  18  18        7.29        4.25      1.37 o
   0  18  21       19.94        7.95      1.99 o
   0  18  24        4.17        3.50      1.42 o
   0  18  25       20.76       12.44      2.55 o
   0  18  29       12.78        7.35      1.69 o
   0  18  30        7.29        3.86      1.84 o
   0  19   1        5.07        3.39      1.16 o
   0  19   2       32.72       25.84      2.48 o
   0  19   4        7.36        6.05      2.89 o
   0  19   7       21.70       19.44      4.57 o
   0  19  11        8.17        7.26      3.60 o
   0  19  18       10.50        6.01      1.79 o
   0  19  19       39.65       23.25      2.01 o
   0  19  23       58.36       35.38      2.53 o
   0  19  27        7.20        8.39      3.08 o
   0  19  28        4.83        5.29      2.41 o
   0  20   1       62.81       49.00      4.91 o
   0  20   2        8.03        6.20      1.42 o
   0  20   4        6.36        4.56      1.45 o
   0  20   5       15.94       14.70      2.00 o
   0  20   6        8.38        7.52      2.12 o
   0  20  11        2.83        6.04      2.56 o
   0  20  19       56.51       54.67      9.44 o
   0  20  20       12.77       10.69      4.86 o
   0  20  21       14.42       11.93      3.19 o
   0  20  22        8.39        9.89      3.27 o
   0  21   1       13.12        5.69      1.91 o
   0  21   2        8.68        4.78      0.99 o
   0  21   3       80.21       60.41      4.76 o
   0  21   6       13.38       10.44      4.66 o
   0  21  14       16.07       14.66      2.76 o
   0  21  15       13.62       12.10      3.42 o
   0  21  17       52.41       41.80      7.62 o
   0  21  18       21.27       21.97      3.30 o
   0  22   2        6.58        4.57      1.86 o
   0  22   4       12.71        9.67      2.96 o
   0  22   7       13.89        9.99      2.34 o
   0  22  14       17.38       14.55      2.89 o
   1   0   1      232.98      232.37      3.27 o
   1   0   2     1798.65     1794.91     13.10 o
   1   0   3      655.85      654.30      3.53 o
   1   0   4        3.05        4.37      0.45 o
   1   0   5        7.01        7.82      0.51 o
   1   0   6       25.59       24.98      0.56 o
   1   0   7      253.81      262.20      6.21 o
   1   0   8     3234.21     3290.71     27.65 o
   1   0   9      223.36      218.99      2.70 o
   1   0  10      523.56      550.44     11.29 o
   1   0  11      473.76      492.12      6.38 o
   1   0  12      168.77      164.68      2.27 o
   1   0  13      620.87      631.20      6.26 o
   1   0  14       98.76       99.94      1.12 o
   1   0  15       11.55       13.47      0.87 o
   1   0  17     1011.11     1047.47     18.94 o
   1   0  18     2142.84     2208.61     22.07 o
   1   0  19      131.31      135.23      1.39 o
   1   0  20      459.04      478.33      5.44 o
   1   0  21     1212.46     1260.59     12.82 o
   1   0  22       21.02       22.34      1.11 o
   1   0  23       45.56       46.31      1.27 o
   1   0  24        3.54        4.00      1.22 o
   1   0  27       13.87       16.92      1.47 o
   1   0  28      523.18      545.75      3.81 o
   1   0  29       64.82       64.82      1.69 o
   1   0  30       52.20       53.37      1.56 o
   1   0  31      140.86      146.51      3.07 o
   1   0  32       42.16       43.20      1.48 o
   1   0  33        3.43        4.16      1.48 o
   1   0  34        9.31        9.26      1.59 o
   1   0  35      367.36      376.90      6.07 o
   1   0  36      180.84      190.10      3.14 o
   1   0  37       87.23       89.78      2.99 o
   1   0  38      221.24      224.56      5.71 o
   1   0  39      408.06      413.49      7.21 o
   1   0  40       78.86       80.89      1.86 o
   1   0  42       15.27       16.42      1.76 o
   1   0  43       17.03       17.27      1.78 o
   1   0  46       25.76       24.96      2.00 o
   1   0  47        1.32        5.70      2.67 o
   1   0  48       58.51       63.31      2.66 o
   1   0  49       28.82       27.18      2.60 o
   1   1   0      276.42      275.92      2.31 o
   1   1   1     2000.31     2029.62     17.69 o
   1   1   2     1046.37     1042.74     10.85 o
   1   1   3     3021.36     3056.44     23.86 o
   1   1   4      757.67      766.28      7.22 o
   1   1   5      554.44      548.98      7.38 o
   1   1   6     1931.36     1996.89     12.50 o
   1   1   7     1070.84     1067.30     12.60 o
   1   1   8     5138.77     5293.47     36.55 o
   1   1   9       22.15       21.84      0.65 o
   1   1  10      810.64      794.19      5.91 o
   1   1  11      530.55      552.27     10.04 o
   1   1  12      415.53      416.37      4.52 o
   1   1  13      533.55      541.55      3.89 o
   1   1  14      604.29      629.39      6.26 o
   1   1  15       25.34       26.20      0.75 o
   1   1  16      284.52      289.03      1.99 o
   1   1  17      264.27      264.42      1.80 o
   1   1  18       33.51       34.28      0.96 o
   1   1  19      866.72      881.01     10.86 o
   1   1  20      214.21      218.60      1.82 o
   1   1  21      231.96      233.47      3.13 o
   1   1  22      114.07      112.59      2.11 o
   1   1  23      239.72      244.58      3.94 o
   1   1  24      128.05      130.26      1.69 o
   1   1  25       98.39      103.26      1.90 o
   1   1  26      149.81      152.61      3.39 o
   1   1  27       37.94       38.85      1.51 o
   1   1  28      260.43      260.48      2.63 o
   1   1  29      140.46      144.23      1.57 o
   1   1  30       58.56       60.27      1.96 o
   1   1  31       16.10       17.46      1.38 o
   1   1  32        8.95        8.65      1.37 o
   1   1  33        7.75        9.17      1.40 o
   1   1  34       32.95       32.92      1.58 o
   1   1  35       99.91      101.02      1.76 o
   1   1  36       45.45       46.98      1.69 o
   1   1  37      150.79      152.75      2.97 o
   1   1  38       55.66       57.10      2.00 o
   1   1  39       47.15       48.15      1.58 o
   1   1  40       55.79       57.07      1.64 o
   1   1  41       59.15       59.57      1.78 o
   1   1  42       32.46       32.31      1.77 o
   1   1  43       13.61       11.35      1.72 o
   1   1  46       34.30       34.54      2.57 o
   1   1  47       25.15       23.88      2.25 o
   1   1  49        8.30        9.18      2.67 o
   1   1  50        6.41        6.51      2.46 o
   1   1  51        7.64       10.75      2.56 o
   1   2   0     3468.44     3501.15     11.40 o
   1   2   1    23877.39    24529.89    278.35 o
   1   2   2     3977.78     4069.02     45.29 o
   1   2   3     5855.05     5976.42     66.53 o
   1   2   4     1275.65     1281.92      8.35 o
   1   2   5       34.80       35.11      0.76 o
   1   2   6      184.98      185.13      2.08 o
   1   2   7      891.77      902.87     12.91 o
   1   2   8     1540.76     1558.99      8.93 o
   1   2   9     1181.34     1185.14     14.37 o
   1   2  10      533.53      540.52      4.84 o
   1   2  11      415.12      424.56      4.81 o
   1   2  12      389.57      395.19      3.96 o
   1   2  13       10.28       10.20      0.62 o
   1   2  14      275.40      282.35      2.95 o
   1   2  15      398.21      399.54      3.79 o
   1   2  16       87.17       88.68      1.07 o
   1   2  17      581.68      587.20      5.11 o
   1   2  18      487.66      498.50      4.12 o
   1   2  19     1817.03     1849.61     12.63 o
   1   2  20      101.97      103.23      1.44 o
   1   2  21      543.52      550.24      3.57 o
   1   2  22      123.44      124.04      1.98 o
   1   2  23       24.54       25.28      1.18 o
   1   2  24      122.09      124.81      2.11 o
   1   2  25       58.53       60.04      1.55 o
   1   2  26       50.91       54.47      1.42 o
   1   2  28      154.64      162.85      2.20 o
   1   2  29        4.57        3.97      1.33 o
   1   2  30       31.56       31.44      1.46 o
   1   2  31        8.80        8.56      1.31 o
   1   2  32       18.84       18.80      1.34 o
   1   2  33       18.50       18.10      1.39 o
   1   2  34       80.94       84.23      1.67 o
   1   2  35       45.81       47.30      2.04 o
   1   2  36       84.82       87.21      3.37 o
   1   2  37      197.79      192.26      3.68 o
   1   2  38       48.29       47.93      1.65 o
   1   2  39       27.69       28.92      1.54 o
   1   2  42       64.15       62.76      2.03 o
   1   2  43       17.50       18.65      1.91 o
   1   2  45        9.37        9.58      2.27 o
   1   2  46       50.73       50.57      2.29 o
   1   2  47       18.86       16.96      2.25 o
   1   2  48       11.09       11.72      2.62 o
   1   2  49       22.71       20.95      2.34 o
   1   2  51        9.48        9.19      3.05 o
   1   3   0     1177.39     1180.65      6.50 o
   1   3   1     6188.28     6341.26     44.77 o
   1   3   2     1874.50     1865.40     17.15 o
   1   3   3     3355.59     3426.47     26.17 o
   1   3   4      837.40      845.90     11.98 o
   1   3   5     1516.69     1550.11     15.53 o
   1   3   6      141.34      142.93      0.84 o
   1   3   7      623.33      627.90      4.00 o
   1   3   8      533.62      522.69      3.46 o
   1   3   9     1048.10     1045.80     10.84 o
   1   3  10      108.59      105.75      1.76 o
   1   3  11      653.86      668.19      5.38 o
   1   3  12      612.77      630.93      7.82 o
   1   3  13      253.54      258.36      2.49 o
   1   3  14       78.89       77.08      1.22 o
   1   3  15      251.66      258.00      2.69 o
   1   3  16      431.64      443.93      3.40 o
   1   3  17      593.57      609.12      4.46 o
   1   3  18      154.34      153.01      2.36 o
   1   3  19      531.92      530.25      5.30 o
   1   3  20       93.58       93.71      1.71 o
   1   3  21       63.02       64.69      1.52 o
   1   3  22       57.66       58.08      1.10 o
   1   3  23       14.87       15.19      1.05 o
   1   3  24       10.75       10.55      1.21 o
   1   3  25        5.38        5.24      1.14 o
   1   3  26       15.84       18.51      1.18 o
   1   3  27       13.31       14.47      1.31 o
   1   3  28      239.86      249.20      2.62 o
   1   3  29       72.81       76.23      1.75 o
   1   3  30       17.59       18.26      1.34 o
   1   3  31       24.21       26.00      1.55 o
   1   3  32        8.49       10.12      1.31 o
   1   3  33        9.12        9.17      1.38 o
   1   3  34      130.36      132.03      2.65 o
   1   3  35       64.22       63.47      1.53 o
   1   3  36       36.68       33.77      1.33 o
   1   3  37       96.81       95.46      1.62 o
   1   3  38       58.37       56.92      1.71 o
   1   3  39      131.40      131.77      1.83 o
   1   3  41        7.01        8.03      1.59 o
   1   3  42        7.52        9.26      1.91 o
   1   3  43       24.71       23.54      1.93 o
   1   3  44       26.58       26.34      1.97 o
   1   3  45       36.60       37.83      2.51 o
   1   3  46       24.12       25.25      2.39 o
   1   3  47       25.01       24.96      2.28 o
   1   3  48       37.78       37.84      3.13 o
   1   3  49       10.55       10.53      2.97 o
   1   4   0       31.00       31.83      0.58 o
   1   4   1     1152.22     1129.37     10.19 o
   1   4   2     2898.35     2914.23     16.14 o
   1   4   3      212.95      214.57      3.04 o
   1   4   4       83.24       83.73      0.41 o
   1   4   5     1045.18     1066.37      7.76 o
   1   4   6      431.17      448.70      6.29 o
   1   4   7       19.63       19.61      0.41 o
   1   4   8      536.99      544.48      4.95 o
   1   4   9      579.37      590.42      6.84 o
   1   4  10      268.46      260.87      3.94 o
   1   4  11       38.30       38.74      1.02 o
   1   4  12       78.78       80.99      1.00 o
   1   4  13     1026.34     1052.45     11.78 o
   1   4  14      732.28      735.09      7.83 o
   1   4  15      134.11      133.79      1.01 o
   1   4  16      273.33      268.97      4.94 o
   1   4  17      793.22      795.52      9.59 o
   1   4  18       77.13       75.94      0.93 o
   1   4  19       13.51       14.46      1.03 o
   1   4  20      345.54      351.98      1.97 o
   1   4  21      279.51      279.71      3.66 o
   1   4  22      222.25      223.15      2.49 o
   1   4  23       67.95       67.52      2.30 o
   1   4  25       52.71       51.56      1.50 o
   1   4  26       61.15       63.80      1.36 o
   1   4  27       45.16       46.42      1.25 o
   1   4  28        4.71        5.19      1.38 o
   1   4  29        5.53        3.82      1.21 o
   1   4  30       65.42       66.10      1.77 o
   1   4  31      121.99      123.17      1.62 o
   1   4  32       37.31       36.63      1.43 o
   1   4  33       83.24       81.28      1.58 o
   1   4  35       68.22       66.90      1.64 o
   1   4  36        2.49        4.41      1.32 o
   1   4  37      145.91      143.83      2.41 o
   1   4  38       24.16       24.74      1.48 o
   1   4  39       25.16       24.19      1.70 o
   1   4  40       82.55       81.55      1.89 o
   1   4  41       39.93       38.64      1.90 o
   1   4  42       14.76       15.51      1.89 o
   1   4  43       31.99       29.96      1.93 o
   1   4  45       23.38       24.42      2.20 o
   1   4  46       21.55       19.67      2.55 o
   1   4  47        9.01        8.96      2.30 o
   1   4  49        9.66       13.80      2.10 o
   1   5   0      831.16      844.15     13.81 o
   1   5   1      220.08      227.15      3.76 o
   1   5   2      780.55      790.11      8.38 o
   1   5   3       80.62       82.71      1.01 o
   1   5   4       34.56       34.98      0.42 o
   1   5   5       60.93       61.38      0.47 o
   1   5   6      237.29      244.52      1.98 o
   1   5   7      137.42      138.53      1.05 o
   1   5   8     1027.21     1048.23      8.89 o
   1   5   9      470.86      476.53      4.85 o
   1   5  10      389.30      397.20      3.25 o
   1   5  11       31.69       30.98      0.50 o
   1   5  12       43.31       44.76      0.72 o
   1   5  13       27.33       26.06      0.96 o
   1   5  14       32.91       34.98      0.59 o
   1   5  15       97.46       99.42      1.04 o
   1   5  16      584.30      585.57      4.30 o
   1   5  17      204.83      204.02      1.54 o
   1   5  18      358.15      358.00      1.79 o
   1   5  19      385.73      390.32      4.30 o
   1   5  20      118.99      117.89      1.26 o
   1   5  21       11.09       11.90      1.04 o
   1   5  22       11.11       11.77      0.91 o
   1   5  23       50.65       50.13      1.04 o
   1   5  24      140.90      144.00      1.50 o
   1   5  25       87.47       86.09      1.70 o
   1   5  26      338.30      346.09      3.51 o
   1   5  27       26.12       27.43      1.19 o
   1   5  28       83.53       86.22      2.77 o
   1   5  29      147.54      148.65      2.53 o
   1   5  30       91.60       90.16      1.59 o
   1   5  31       45.51       47.11      1.38 o
   1   5  32       54.15       53.99      2.25 o
   1   5  33       54.88       52.15      1.67 o
   1   5  34      132.24      130.23      2.17 o
   1   5  35       16.97       14.60      1.37 o
   1   5  36       11.01       10.27      1.60 o
   1   5  37      133.31      132.48      2.23 o
   1   5  38       50.48       48.53      1.73 o
   1   5  39       80.47       77.80      1.83 o
   1   5  40       21.54       22.53      1.73 o
   1   5  41       18.91       18.58      1.77 o
   1   5  42       11.15        9.73      1.81 o
   1   5  45       20.13       21.32      2.49 o
   1   5  46       24.38       23.40      2.04 o
   1   5  48       16.76       17.46      2.09 o
   1   5  49       18.30       15.89      2.14 o
   1   6   0      555.48      549.19      4.14 o
   1   6   1       43.33       44.83      0.83 o
   1   6   2      661.27      668.26      5.29 o
   1   6   3      603.51      596.80     10.01 o
   1   6   4      391.51      380.76      5.78 o
   1   6   5      272.56      264.80      2.66 o
   1   6   6      279.64      277.98      4.02 o
   1   6   7      138.24      137.28      1.87 o
   1   6   8      420.14      432.04      4.16 o
   1   6   9       59.87       59.98      1.02 o
   1   6  10      522.50      527.64      6.62 o
   1   6  11       91.79       88.65      1.31 o
   1   6  12      153.80      149.07      0.96 o
   1   6  13      159.72      154.09      1.18 o
   1   6  14        0.87        1.62      0.47 o
   1   6  15      107.45      108.47      1.14 o
   1   6  16       62.52       63.63      0.83 o
   1   6  17       57.65       57.88      1.12 o
   1   6  18      102.55       97.72      1.77 o
   1   6  19       28.62       28.58      0.93 o
   1   6  20      136.80      135.94      1.65 o
   1   6  21      148.20      147.33      2.04 o
   1   6  22      137.24      136.39      1.43 o
   1   6  23      140.26      140.25      1.72 o
   1   6  24      114.57      114.42      1.92 o
   1   6  25       33.69       32.46      1.32 o
   1   6  26       94.60       97.35      3.28 o
   1   6  27       37.14       38.49      1.30 o
   1   6  28       58.18       57.14      2.60 o
   1   6  29        5.34        6.57      1.48 o
   1   6  30      216.43      215.55      3.41 o
   1   6  31       12.57       12.28      1.20 o
   1   6  32       70.26       70.08      1.62 o
   1   6  33       16.61       19.26      1.28 o
   1   6  34       79.51       79.44      1.57 o
   1   6  35       44.30       44.63      2.26 o
   1   6  36       60.26       57.58      1.68 o
   1   6  37        6.03        6.38      1.65 o
   1   6  38       40.17       39.46      1.70 o
   1   6  39       21.60       18.65      1.91 o
   1   6  40       12.31       11.93      1.72 o
   1   6  41       15.26       13.35      1.85 o
   1   6  42        4.81        4.77      2.23 o
   1   6  43        8.15        9.91      1.91 o
   1   6  44       42.88       41.07      2.92 o
   1   6  45       18.84       16.63      2.10 o
   1   6  46        6.63        6.58      2.07 o
   1   6  50       21.90       20.75      1.91 o
   1   7   0      749.21      737.43      5.91 o
   1   7   1      105.27       99.39      3.16 o
   1   7   2      170.58      172.92      0.98 o
   1   7   3      170.09      170.53      1.07 o
   1   7   4       30.20       28.64      0.75 o
   1   7   5      217.75      221.04      4.68 o
   1   7   6        2.20        3.62      0.41 o
   1   7   7       80.58       80.07      2.94 o
   1   7   8      136.41      132.69      2.08 o
   1   7   9        7.74        8.22      0.62 o
   1   7  10     1875.33     1893.88     31.59 o
   1   7  11      209.71      205.26      4.02 o
   1   7  12       71.82       72.00      1.00 o
   1   7  13      291.59      292.06      5.27 o
   1   7  14       37.12       42.91      2.75 o
   1   7  15      116.63      114.55      0.84 o
   1   7  16       13.10       12.39      0.63 o
   1   7  17       22.00       20.29      0.83 o
   1   7  18      149.45      142.21      1.37 o
   1   7  19       52.72       50.59      0.84 o
   1   7  20      240.69      235.48      1.58 o
   1   7  21      144.14      137.21      1.95 o
   1   7  22       32.21       31.98      1.00 o
   1   7  23        7.29        7.37      0.98 o
   1   7  24       27.62       26.59      1.24 o
   1   7  25       24.36       24.23      1.12 o
   1   7  26       46.47       45.50      1.24 o
   1   7  27        1.72        2.82      1.22 o
   1   7  28      242.24      237.75      5.68 o
   1   7  29      158.60      150.19      3.40 o
   1   7  30       90.84       91.42      1.46 o
   1   7  31       34.17       30.63      1.22 o
   1   7  32       35.80       33.77      1.61 o
   1   7  33       32.34       30.62      1.45 o
   1   7  34       20.46       20.75      1.42 o
   1   7  35       13.58       13.60      1.80 o
   1   7  36      111.11      116.15      2.83 o
   1   7  37       91.47       89.42      2.09 o
   1   7  38       73.30       72.11      2.15 o
   1   7  39       15.40       15.91      1.67 o
   1   7  41        7.16        7.86      1.85 o
   1   7  42        4.02        6.69      1.91 o
   1   7  45       18.19       13.86      2.29 o
   1   7  46       19.84       16.19      1.76 o
   1   7  47       25.96       24.03      1.95 o
   1   7  48       95.06       88.68      2.15 o
   1   7  49       30.11       29.89      1.90 o
   1   8   0       11.99       11.90      0.61 o
   1   8   1       41.42       42.34      0.53 o
   1   8   2      125.16      120.25      1.93 o
   1   8   3       50.03       50.54      0.96 o
   1   8   4      226.78      242.25      5.58 o
   1   8   5       94.71       87.58      4.83 o
   1   8   6      126.38      128.88      4.04 o
   1   8   7      347.79      340.54      6.03 o
   1   8   8      202.21      207.87      3.04 o
   1   8   9      732.48      722.37     11.82 o
   1   8  10       18.97       18.87      0.93 o
   1   8  11      606.58      608.07      2.68 o
   1   8  12      337.95      341.05      2.25 o
   1   8  13       43.30       40.82      3.10 o
   1   8  14       69.77       68.55      1.02 o
   1   8  15       28.32       26.19      0.93 o
   1   8  16       64.14       57.16      1.22 o
   1   8  17      100.24       93.50      2.39 o
   1   8  18       27.87       26.57      0.70 o
   1   8  19       82.67       78.20      1.18 o
   1   8  20       96.30       90.59      1.44 o
   1   8  21       19.63       18.89      0.92 o
   1   8  22       41.30       41.53      0.95 o
   1   8  23       26.74       27.09      1.01 o
   1   8  24       21.01       18.61      0.83 o
   1   8  25      245.21      240.09      4.00 o
   1   8  26        3.57        3.66      0.91 o
   1   8  27      196.16      192.15      2.09 o
   1   8  28        6.41        6.56      1.08 o
   1   8  29       51.25       48.89      1.57 o
   1   8  30       33.96       33.34      1.17 o
   1   8  31        3.96        4.82      1.18 o
   1   8  32       36.20       34.49      1.25 o
   1   8  33        5.82        5.15      1.46 o
   1   8  34       12.72       12.46      1.46 o
   1   8  35       37.54       35.86      1.56 o
   1   8  36       12.07       15.04      1.79 o
   1   8  37       77.20       71.76      2.99 o
   1   8  38       40.66       38.23      2.08 o
   1   8  41        7.62        7.05      1.64 o
   1   8  42        2.32        4.80      2.06 o
   1   8  43        3.92        6.90      1.64 o
   1   8  44       16.96       17.04      1.67 o
   1   8  45       49.61       46.79      2.06 o
   1   8  47       24.33       24.53      1.92 o
   1   9   0       46.45       46.27      0.52 o
   1   9   1      266.63      261.65      6.34 o
   1   9   2      554.20      546.22     13.73 o
   1   9   3      115.79      128.53      9.35 o
   1   9   4      158.58      166.69      8.15 o
   1   9   5       93.03       93.44      2.87 o
   1   9   6      285.89      297.78      9.60 o
   1   9   7      468.84      503.09     13.69 o
   1   9   8      336.95      315.27     10.48 o
   1   9   9      567.83      589.82     20.44 o
   1   9  10      421.89      422.83      2.18 o
   1   9  11      318.03      326.19      8.19 o
   1   9  12      257.64      255.52      5.96 o
   1   9  13       50.78       49.03      1.49 o
   1   9  14      188.63      184.11      3.62 o
   1   9  15       52.86       53.19      1.65 o
   1   9  16      126.34      121.71      3.68 o
   1   9  17       62.87       62.33      3.78 o
   1   9  18       47.22       44.92      1.21 o
   1   9  19      175.57      160.23      6.51 o
   1   9  20       58.71       53.78      2.07 o
   1   9  21       72.03       67.27      1.53 o
   1   9  22       14.61       14.55      1.07 o
   1   9  23       63.21       60.92      1.27 o
   1   9  24       47.67       43.59      0.93 o
   1   9  25       42.07       41.17      0.90 o
   1   9  26       99.86       97.46      2.70 o
   1   9  27      190.38      185.84      4.17 o
   1   9  28      184.30      187.76      3.71 o
   1   9  29      331.69      324.25      5.29 o
   1   9  30        8.74        8.33      1.05 o
   1   9  31       56.26       53.55      1.77 o
   1   9  32        3.49        2.83      1.18 o
   1   9  33       55.44       53.83      1.38 o
   1   9  34       65.44       62.99      2.17 o
   1   9  35       11.29       10.90      2.55 o
   1   9  36       14.41       13.94      1.40 o
   1   9  37       12.15        9.21      1.37 o
   1   9  39       33.68       31.61      1.50 o
   1   9  40       11.45       11.44      1.48 o
   1   9  42        2.69        5.08      2.02 o
   1   9  44        5.19        5.23      1.92 o
   1   9  45       34.80       33.38      2.05 o
   1   9  46       14.97       14.67      1.71 o
   1  10   0      562.33      558.46     12.47 o
   1  10   1       41.59       43.00      1.11 o
   1  10   2        6.62        6.37      0.86 o
   1  10   3       14.04       15.08      0.96 o
   1  10   4       87.26       91.56      1.45 o
   1  10   5       13.66       13.95      0.73 o
   1  10   6      156.58      154.52      4.46 o
   1  10   7      158.51      160.21      3.52 o
   1  10   8       41.16       39.11      1.66 o
   1  10   9      185.27      182.99      1.27 o
   1  10  10       35.56       34.70      1.13 o
   1  10  11      112.90      108.39      3.76 o
   1  10  12       15.67       15.06      0.78 o
   1  10  13       36.38       35.84      1.12 o
   1  10  14       38.24       35.89      0.95 o
   1  10  15       10.30       10.02      0.71 o
   1  10  16       26.96       25.41      0.85 o
   1  10  17       42.50       43.84      1.14 o
   1  10  18      267.56      253.93      3.59 o
   1  10  19       73.10       70.20      1.77 o
   1  10  20        6.29        6.70      0.86 o
   1  10  21       31.26       30.29      1.30 o
   1  10  22        4.02        5.13      1.10 o
   1  10  23       20.08       17.15      0.69 o
   1  10  24       83.42       83.15      2.50 o
   1  10  25       75.16       71.26      1.59 o
   1  10  26      138.19      129.43      2.69 o
   1  10  27      236.78      230.58      5.61 o
   1  10  28       23.56       22.08      1.67 o
   1  10  29       46.00       40.84      1.04 o
   1  10  30        4.59        3.66      1.00 o
   1  10  31       75.89       73.82      2.97 o
   1  10  32       15.51       14.30      1.09 o
   1  10  33       38.80       35.07      1.47 o
   1  10  35       32.23       28.61      1.28 o
   1  10  36       29.26       31.21      1.72 o
   1  10  37       31.71       30.83      1.80 o
   1  10  38       39.85       36.93      1.87 o
   1  10  39       21.29       19.55      1.69 o
   1  10  41        5.32        4.18      1.67 o
   1  10  42       43.43       39.33      2.32 o
   1  10  43       12.31        9.50      1.56 o
   1  10  44       32.80       27.77      1.64 o
   1  10  45       36.15       32.63      1.98 o
   1  10  46       17.96       15.95      1.68 o
   1  11   0       19.07       19.67      1.84 o
   1  11   1       27.35       24.51      1.20 o
   1  11   2       78.77       76.23      1.36 o
   1  11   3       57.56       57.98      4.80 o
   1  11   4       10.44        9.57      1.34 o
   1  11   5      130.68      130.18      1.45 o
   1  11   6        3.97        2.11      0.55 o
   1  11   7       61.95       54.70      5.60 o
   1  11   8      175.59      177.89      6.66 o
   1  11   9      329.69      307.44     13.84 o
   1  11  10      152.50      145.42      3.88 o
   1  11  11       25.32       22.99      0.78 o
   1  11  12      112.90      105.14      3.51 o
   1  11  13        5.55        6.68      0.82 o
   1  11  14       80.45       75.72      3.17 o
   1  11  15      253.32      233.92      8.78 o
   1  11  16        6.02        7.19      2.02 o
   1  11  17       44.69       38.54      1.07 o
   1  11  18      135.56      140.07      3.01 o
   1  11  19       18.05       15.80      0.99 o
   1  11  20        9.24        9.68      1.12 o
   1  11  21       26.48       22.31      1.79 o
   1  11  22       62.10       59.02      3.69 o
   1  11  23       27.08       24.93      1.72 o
   1  11  24       15.73       14.88      1.21 o
   1  11  25       30.62       28.25      2.41 o
   1  11  26       14.46       13.61      1.58 o
   1  11  27       16.63       14.01      0.92 o
   1  11  28       73.98       66.52      1.77 o
   1  11  29       62.07       56.45      2.20 o
   1  11  30      127.42      121.70      2.11 o
   1  11  31       19.62       18.33      1.16 o
   1  11  32       12.71       12.13      1.33 o
   1  11  33       31.83       29.96      2.01 o
   1  11  34       24.66       23.78      1.95 o
   1  11  36       38.25       38.07      1.60 o
   1  11  37       25.81       22.61      1.56 o
   1  11  38       23.35       21.57      1.32 o
   1  11  39        5.53        6.89      1.36 o
   1  11  40       42.87       36.95      1.48 o
   1  11  42        9.10        8.46      1.55 o
   1  11  43        6.40        5.84      1.54 o
   1  11  44        3.20        3.80      1.70 o
   1  11  45       10.74        8.48      1.66 o
   1  12   0      348.88      333.52      9.46 o
   1  12   1      126.95      124.61      3.68 o
   1  12   2      118.02      117.84      2.46 o
   1  12   3        5.47        4.71      1.96 o
   1  12   4       63.54       61.86      1.76 o
   1  12   5       64.43       65.98      1.92 o
   1  12   6       31.89       31.17      0.96 o
   1  12   7       25.41       19.80      2.59 o
   1  12   8      394.44      392.45      9.74 o
   1  12   9      154.32      146.70      4.59 o
   1  12  10      356.78      342.57      2.98 o
   1  12  11      104.80       88.41      3.11 o
   1  12  12      189.84      163.45     16.22 o
   1  12  13      145.01      132.23      4.85 o
   1  12  14       23.21       20.76      1.49 o
   1  12  15       28.50       25.80      1.82 o
   1  12  16       30.29       26.83      1.65 o
   1  12  17       81.58       72.44      2.76 o
   1  12  18      178.72      169.78      5.96 o
   1  12  19       65.29       58.56      2.48 o
   1  12  20        6.76        5.82      1.11 o
   1  12  21       20.43       15.89      1.15 o
   1  12  22       42.86       35.42      1.34 o
   1  12  23       45.15       41.43      1.58 o
   1  12  24       35.17       32.11      1.62 o
   1  12  25       51.35       46.49      2.36 o
   1  12  26       92.41       90.70      6.06 o
   1  12  27       19.47       17.82      1.59 o
   1  12  28       94.88       91.30      2.21 o
   1  12  29       67.89       62.93      3.59 o
   1  12  30       72.57       57.17      4.06 o
   1  12  31        1.59        4.57      1.87 o
   1  12  32        4.68        4.07      1.95 o
   1  12  33       24.77       20.91      1.89 o
   1  12  36       33.98       32.13      2.90 o
   1  12  37       38.23       33.63      2.52 o
   1  12  38        5.55        5.72      1.21 o
   1  12  39        6.31        7.29      1.24 o
   1  12  41        8.94        9.39      2.39 o
   1  12  42       13.25       10.83      2.82 o
   1  13   0      140.27      136.13      5.53 o
   1  13   1       40.48       38.69      1.46 o
   1  13   2      291.09      285.78      8.85 o
   1  13   3        6.27        5.48      1.22 o
   1  13   4       52.98       51.08      1.31 o
   1  13   5       53.83       49.16      0.93 o
   1  13   6       42.75       40.30      2.17 o
   1  13   7      161.09      158.12      9.83 o
   1  13   8       15.32       11.32      1.98 o
   1  13   9       90.41       85.44      2.54 o
   1  13  10       20.20       14.01      1.91 o
   1  13  11      145.05      147.17     11.45 o
   1  13  12       19.38       14.94      1.79 o
   1  13  13       33.48       27.89      1.68 o
   1  13  14       27.34       23.77      1.63 o
   1  13  15       40.40       34.25      3.07 o
   1  13  16       42.40       35.62      2.63 o
   1  13  17       25.72       18.25      1.59 o
   1  13  18       61.91       53.60      4.38 o
   1  13  19        8.92        6.13      2.30 o
   1  13  20      136.55      123.37      5.50 o
   1  13  21       18.79       15.89      1.36 o
   1  13  22       16.27       13.90      1.55 o
   1  13  23       15.52       11.65      1.51 o
   1  13  24       13.92       13.89      2.32 o
   1  13  25       59.46       52.84      2.86 o
   1  13  26       13.94       15.64      2.79 o
   1  13  27      108.05       98.36      5.35 o
   1  13  28       18.54       15.70      2.18 o
   1  13  29       21.93       18.96      2.87 o
   1  13  30       13.50       11.93      2.69 o
   1  13  32        7.83        6.12      2.42 o
   1  13  33        8.70        7.19      2.08 o
   1  13  34       20.51       17.05      2.08 o
   1  13  35        9.69        7.47      2.17 o
   1  13  36        3.50        2.72      1.13 o
   1  13  37       10.97        8.27      3.21 o
   1  13  38        6.21        5.35      2.41 o
   1  13  42        5.96        6.60      2.54 o
   1  14   0       47.68       47.89      3.80 o
   1  14   1       53.87       51.07      1.49 o
   1  14   2       22.85       22.49      1.30 o
   1  14   3       46.32       47.92      3.34 o
   1  14   4       33.12       34.09      2.15 o
   1  14   5       11.18       12.68      1.55 o
   1  14   6       18.96       21.27      2.26 o
   1  14   7      263.24      271.43     13.97 o
   1  14   8      113.90      110.64      4.67 o
   1  14   9       23.60       18.64      0.87 o
   1  14  10       63.71       52.86      3.09 o
   1  14  11       58.04       54.86      4.52 o
   1  14  12       21.09       15.07      1.21 o
   1  14  13       87.36       87.98      6.94 o
   1  14  14        6.60        5.24      1.10 o
   1  14  15       17.95       14.39      1.24 o
   1  14  16        7.23        6.64      0.96 o
   1  14  18       80.83       73.73      1.55 o
   1  14  19       30.16       25.98      1.59 o
   1  14  20       42.38       37.06      1.95 o
   1  14  21       18.63       13.64      1.44 o
   1  14  22       16.88       14.92      1.93 o
   1  14  23       10.89        9.13      1.36 o
   1  14  24        9.42        7.67      1.41 o
   1  14  25       13.09       13.88      2.10 o
   1  14  26       10.43        8.27      1.53 o
   1  14  27       59.69       53.27      2.44 o
   1  14  28       62.87       52.01      2.95 o
   1  14  29       23.42       21.87      2.52 o
   1  14  30       20.14       15.88      1.88 o
   1  14  31       24.11       20.45      1.92 o
   1  14  32       12.00       11.57      2.54 o
   1  14  33        7.98        8.04      2.03 o
   1  14  34       14.58       16.09      2.57 o
   1  14  35        9.08       12.55      3.57 o
   1  14  37       11.24       10.69      2.81 o
   1  14  38       19.31       18.68      2.47 o
   1  14  41       14.82       13.58      2.19 o
   1  15   0       53.67       48.25      2.85 o
   1  15   1       15.34       15.60      1.07 o
   1  15   2        2.36        2.85      1.10 o
   1  15   3       52.04       47.14      1.18 o
   1  15   4       14.02       12.45      0.99 o
   1  15   5       21.80       14.33      2.45 o
   1  15   7        8.64        6.19      1.80 o
   1  15   8       51.86       46.34      2.88 o
   1  15   9       39.10       29.75      5.71 o
   1  15  11       12.78        7.71      1.21 o
   1  15  12       30.24       24.58      4.49 o
   1  15  13       55.77       52.23      2.37 o
   1  15  14        4.82        2.18      1.00 o
   1  15  15       13.28        8.21      1.18 o
   1  15  16       19.05       11.64      1.17 o
   1  15  17       15.49       11.67      1.31 o
   1  15  18       64.59       49.05      2.45 o
   1  15  19       52.42       42.26      2.81 o
   1  15  20        8.99        5.66      1.55 o
   1  15  21        7.87        5.53      1.42 o
   1  15  22       59.86       51.68      2.83 o
   1  15  24       12.57        9.86      1.36 o
   1  15  25        3.40        4.24      1.68 o
   1  15  26       12.28       11.84      1.66 o
   1  15  27        6.65        5.58      1.45 o
   1  15  28        7.66        4.99      1.65 o
   1  15  29       65.88       52.52      3.09 o
   1  15  30        5.84        4.57      1.96 o
   1  15  34       24.32       18.24      2.28 o
   1  15  35        6.17        6.50      2.00 o
   1  15  36       17.46       13.79      1.87 o
   1  15  38       20.50       14.37      2.16 o
   1  15  39       23.10       13.22      2.61 o
   1  16   0        5.13        6.29      1.08 o
   1  16   1       10.51        7.63      1.13 o
   1  16   2       15.40       11.66      1.39 o
   1  16   3       13.10       12.66      1.42 o
   1  16   5        9.11        8.13      0.96 o
   1  16   6       10.75        7.41      0.88 o
   1  16   7       75.00       61.93      1.56 o
   1  16   8        5.78        3.43      1.04 o
   1  16   9       45.15       39.96      3.09 o
   1  16  10        6.01        6.99      2.10 o
   1  16  11       94.67       91.12      9.23 o
   1  16  12       23.94       23.70      2.60 o
   1  16  13       10.32        8.32      3.40 o
   1  16  15        6.49       10.96      2.40 o
   1  16  16        6.27        4.29      1.04 o
   1  16  17        5.21        3.57      0.74 o
   1  16  18       21.57       18.64      1.75 o
   1  16  19        2.33        2.73      1.03 o
   1  16  20       63.86       50.29      4.39 o
   1  16  21        6.01        5.08      1.06 o
   1  16  22       14.37       11.02      1.55 o
   1  16  23       13.24       10.70      1.48 o
   1  16  24       21.46       16.00      1.64 o
   1  16  25        4.70        4.64      1.62 o
   1  16  26       16.53       13.99      2.09 o
   1  16  27       22.75       18.01      2.18 o
   1  16  28       12.34        6.66      1.50 o
   1  16  31       17.49        9.43      2.18 o
   1  16  32       10.61        9.16      2.00 o
   1  16  34       11.92       12.23      1.76 o
   1  16  36        4.75        5.28      1.92 o
   1  17   0       80.07       73.05     10.32 o
   1  17   1       49.43       43.95      3.17 o
   1  17   2       52.27       45.65      4.47 o
   1  17   3       12.00       10.50      2.20 o
   1  17   4        9.04        8.11      0.95 o
   1  17   5       22.47       18.39      1.43 o
   1  17   6        5.72        4.12      0.90 o
   1  17   7        7.02        3.46      1.11 o
   1  17   8       12.81       13.28      2.93 o
   1  17  12        8.55        7.13      3.51 o
   1  17  14        8.20        4.73      1.33 o
   1  17  16       16.98       11.97      2.74 o
   1  17  18        7.40        3.74      0.75 o
   1  17  19       59.38       36.93      1.89 o
   1  17  20       66.18       47.21      3.26 o
   1  17  22        5.49        3.43      1.16 o
   1  17  24       21.89       16.35      2.54 o
   1  17  26       17.38       10.17      1.99 o
   1  17  28        3.89        4.83      1.82 o
   1  17  29        5.49        3.73      1.59 o
   1  17  30        6.45        4.32      1.67 o
   1  17  34       16.58       14.79      1.90 o
   1  18   0        6.55        4.44      1.02 o
   1  18   1       25.71       21.08      1.60 o
   1  18   2       39.92       36.33      4.22 o
   1  18   3        6.73        4.41      1.03 o
   1  18   4       25.98       21.85      2.63 o
   1  18   5       10.83        6.97      2.68 o
   1  18   6        4.93        3.35      1.16 o
   1  18   8       10.22        6.28      1.60 o
   1  18   9        7.27        8.13      3.18 o
   1  18  11        9.27        9.29      3.35 o
   1  18  15       12.68        3.98      1.45 o
   1  18  16        9.75        4.97      2.14 o
   1  18  18        3.32        4.95      2.02 o
   1  18  19       29.15       15.15      3.16 o
   1  18  21       15.20        7.94      1.20 o
   1  18  30        6.49        6.07      1.55 o
   1  18  31        4.79        6.34      1.75 o
   1  19   0       81.44       61.51      3.59 o
   1  19   2       95.65       72.42      4.72 o
   1  19   3        8.07        6.80      1.17 o
   1  19   4       18.68       11.10      1.29 o
   1  19   5       38.98       31.87      4.11 o
   1  19   6       15.19        8.73      1.32 o
   1  19  10        5.67        5.06      2.40 o
   1  19  15       31.24       24.34      3.93 o
   1  19  16       86.72       71.71      4.39 o
   1  19  18       42.71       20.45      6.97 o
   1  19  20       46.97       33.11      4.31 o
   1  19  22       13.76       11.15      2.95 o
   1  19  25       13.92        7.66      2.31 o
   1  19  27        8.41        5.76      2.23 o
   1  20   1       27.48       17.75      1.53 o
   1  20   3        8.32        6.41      1.41 o
   1  20   8       14.41       12.47      2.73 o
   1  20  10       14.93       15.41      2.74 o
   1  20  11        4.81        6.36      2.49 o
   1  20  12        9.32        8.98      2.50 o
   1  20  15        7.53        6.01      2.95 o
   1  20  17       50.92       33.70      4.22 o
   1  20  19       10.68       10.28      4.34 o
   1  21   0       32.25       17.46      1.29 o
   1  21   1        6.28        4.58      1.29 o
   1  21   3        6.83        4.34      1.51 o
   1  21   6        7.72        6.96      2.14 o
   1  21  18       26.81       21.89      5.43 o
   1  21  20       10.29       12.09      3.59 o
   1  21  21       11.86       13.67      3.18 o
   1  22   9        8.10        8.58      3.58 o
   2   0   0      770.89      731.81     22.15 o
   2   0   1      962.59      921.26     10.34 o
   2   0   2     1068.12     1064.64      9.52 o
   2   0   3      436.72      433.36      5.57 o
   2   0   4     2039.38     2059.29     18.78 o
   2   0   5      166.92      165.17      2.81 o
   2   0   6       66.72       65.41      1.33 o
   2   0   7     3134.19     3139.38     19.02 o
   2   0   8      586.42      597.62      8.65 o
   2   0   9      892.38      896.46     12.34 o
   2   0  10     1471.03     1495.16     10.27 o
   2   0  11     1747.58     1756.34     15.74 o
   2   0  12       99.71       96.42      1.33 o
   2   0  13      446.05      446.39      2.87 o
   2   0  14      186.69      181.10      2.32 o
   2   0  15       58.68       61.06      0.93 o
   2   0  16       75.45       76.04      1.32 o
   2   0  17       39.25       35.23      0.87 o
   2   0  18      832.13      857.30     10.00 o
   2   0  19       16.27       18.18      0.91 o
   2   0  20       53.74       53.49      1.00 o
   2   0  21      108.39      101.30      2.66 o
   2   0  22       13.38       13.55      1.18 o
   2   0  23        2.50        4.24      1.33 o
   2   0  25      158.99      166.06      2.61 o
   2   0  27      588.57      604.58      5.95 o
   2   0  28       25.34       28.79      1.70 o
   2   0  30       76.25       78.98      2.12 o
   2   0  31      128.91      128.03      3.99 o
   2   0  33       73.96       76.20      3.47 o
   2   0  34        4.33        7.45      2.01 o
   2   0  35       39.18       43.93      2.07 o
   2   0  36       35.03       38.66      2.10 o
   2   0  37        6.50        9.17      2.25 o
   2   0  38       71.54       69.90      2.24 o
   2   0  39       11.57       16.03      2.79 o
   2   0  40        6.22        6.96      2.20 o
   2   0  41       32.25       32.90      2.35 o
   2   0  42        6.20        8.25      2.18 o
   2   0  43        8.09        7.12      2.18 o
   2   0  45       69.01       67.54      3.86 o
   2   0  47       66.33       64.71      2.16 o
   2   0  48       99.74       93.81      2.55 o
   2   0  49        8.99        6.27      2.05 o
   2   0  50       11.34        9.13      1.87 o
   2   0  51       15.49       14.13      2.03 o
   2   1   0       67.36       70.49      1.36 o
   2   1   1      696.69      688.22      4.88 o
   2   1   2      610.60      597.39      4.47 o
   2   1   3      735.21      724.89      8.32 o
   2   1   4      397.34      388.96      1.99 o
   2   1   5      534.14      537.68      7.27 o
   2   1   6     1529.87     1534.97     13.65 o
   2   1   7      972.37      970.71     12.17 o
   2   1   8      128.31      126.83      1.94 o
   2   1   9      342.38      336.68      5.11 o
   2   1  10     1305.26     1298.55     19.04 o
   2   1  11      379.51      372.96      5.32 o
   2   1  12       27.13       27.86      0.88 o
   2   1  13      106.52      102.71      2.20 o
   2   1  14      380.16      374.70      2.93 o
   2   1  15      331.48      332.36      4.90 o
   2   1  16      200.99      198.95      2.17 o
   2   1  17       15.26       17.06      0.90 o
   2   1  18       12.75       12.36      0.95 o
   2   1  19       10.28       11.10      0.89 o
   2   1  20       88.35       89.49      1.10 o
   2   1  21       30.38       28.33      0.99 o
   2   1  22      254.57      255.70      4.05 o
   2   1  23       38.89       42.37      1.55 o
   2   1  24       43.58       44.68      1.37 o
   2   1  25       90.76       94.89      1.88 o
   2   1  26       14.55       14.60      1.48 o
   2   1  27       84.61       86.72      1.80 o
   2   1  28       81.05       86.98      1.85 o
   2   1  29       10.88       12.72      1.72 o
   2   1  30       70.92       74.24      1.91 o
   2   1  31       77.81       77.91      2.43 o
   2   1  32       45.86       46.38      2.21 o
   2   1  33       40.59       40.85      1.96 o
   2   1  34       25.82       25.16      1.96 o
   2   1  35       11.16       13.86      2.00 o
   2   1  37       17.55       15.31      2.11 o
   2   1  38       28.73       28.68      2.79 o
   2   1  39       48.53       52.92      2.44 o
   2   1  40       78.71       84.86      2.61 o
   2   1  41       10.55       14.78      2.04 o
   2   1  42        3.16        4.69      2.23 o
   2   1  43       13.44       11.37      2.39 o
   2   1  44        5.09        5.74      1.97 o
   2   1  45       10.06       13.75      1.66 o
   2   1  46       14.86       13.89      1.74 o
   2   1  48        5.74        7.44      1.92 o
   2   1  49        4.80        5.87      1.94 o
   2   1  50       15.38       15.10      1.98 o
   2   2   0     3410.38     3396.64     37.30 o
   2   2   1     1333.64     1314.95     18.63 o
   2   2   2      791.34      764.48      8.64 o
   2   2   3     1389.13     1371.23     11.06 o
   2   2   4      142.95      139.34      0.84 o
   2   2   5      637.66      647.85      6.44 o
   2   2   6      144.13      142.59      2.32 o
   2   2   7      214.23      212.00      2.43 o
   2   2   8      273.39      268.05      3.12 o
   2   2   9     1210.13     1222.06     11.48 o
   2   2  10      179.27      177.76      2.40 o
   2   2  11      374.94      373.84      5.28 o
   2   2  12      464.53      465.88      3.21 o
   2   2  13      333.41      327.40      2.80 o
   2   2  15      287.72      286.47      2.05 o
   2   2  16       12.47       13.16      0.79 o
   2   2  17       20.66       20.46      0.84 o
   2   2  18      823.13      843.75     11.80 o
   2   2  19      747.78      758.40      5.30 o
   2   2  20       13.04       13.68      0.96 o
   2   2  21       14.67       15.84      0.94 o
   2   2  22      439.13      447.12      6.01 o
   2   2  23       61.35       62.55      1.64 o
   2   2  24      198.15      199.26      2.17 o
   2   2  25       19.04       20.14      1.22 o
   2   2  26       47.57       48.27      1.94 o
   2   2  27      191.80      193.23      5.92 o
   2   2  28       27.86       28.63      1.66 o
   2   2  29      204.75      203.66      2.19 o
   2   2  30       41.64       45.36      1.80 o
   2   2  31       45.84       50.00      2.26 o
   2   2  32       83.57       86.26      2.71 o
   2   2  33       16.25       19.54      2.12 o
   2   2  34       73.27       72.36      2.07 o
   2   2  35       40.17       40.21      2.32 o
   2   2  36       68.13       67.00      2.47 o
   2   2  37       86.85       90.10      3.65 o
   2   2  38       40.59       40.75      2.08 o
   2   2  39      135.51      131.32      5.45 o
   2   2  40       75.71       74.78      2.12 o
   2   2  42        9.95       14.00      2.18 o
   2   2  43       17.90       16.70      1.84 o
   2   2  44        7.18        6.60      1.94 o
   2   2  45       11.16        9.24      1.83 o
   2   2  46        6.38        4.15      1.96 o
   2   2  47       38.41       35.79      2.19 o
   2   2  49       12.63       12.36      1.98 o
   2   2  50        9.87       10.44      1.86 o
   2   3   0     1513.95     1522.31      8.32 o
   2   3   1     1138.77     1126.27      8.04 o
   2   3   2      346.78      338.37      3.10 o
   2   3   3      606.19      599.47      4.48 o
   2   3   4      665.62      668.63      5.00 o
   2   3   5      353.22      352.23      1.72 o
   2   3   6       64.95       64.84      0.69 o
   2   3   7      133.09      130.58      1.34 o
   2   3   8      112.74      110.21      1.53 o
   2   3   9      245.00      245.72      2.41 o
   2   3  10      324.78      323.92      2.61 o
   2   3  11      140.67      141.85      2.24 o
   2   3  12      254.55      254.78      2.18 o
   2   3  13       93.17       94.39      1.10 o
   2   3  14       51.41       51.42      0.88 o
   2   3  15       86.57       84.50      0.88 o
   2   3  16      316.62      312.93      3.27 o
   2   3  17      542.09      548.46      5.28 o
   2   3  18      565.18      558.95      5.61 o
   2   3  19      341.22      341.26      2.60 o
   2   3  20      365.34      363.88      3.74 o
   2   3  21      285.05      289.07      2.13 o
   2   3  22      215.44      216.60      1.73 o
   2   3  23      309.61      309.79      4.79 o
   2   3  25       84.06       87.23      1.41 o
   2   3  27       51.75       48.91      1.41 o
   2   3  28       28.06       26.74      1.38 o
   2   3  29       55.88       59.19      1.51 o
   2   3  30      183.82      183.75      3.35 o
   2   3  31       34.44       34.38      1.52 o
   2   3  32       22.64       23.25      1.70 o
   2   3  33      134.00      130.08      3.87 o
   2   3  34       45.97       45.72      1.90 o
   2   3  35       41.23       41.65      1.75 o
   2   3  36      368.32      366.47      7.01 o
   2   3  37       43.16       43.76      1.82 o
   2   3  38      145.28      138.25      3.76 o
   2   3  39       33.30       33.80      1.85 o
   2   3  40       13.83       11.89      1.88 o
   2   3  41       13.72       14.64      1.75 o
   2   3  42        6.24        9.51      1.80 o
   2   3  43       36.36       34.36      1.86 o
   2   3  44       10.29        9.90      1.61 o
   2   3  45       19.57       18.16      1.79 o
   2   3  46       23.82       22.71      1.82 o
   2   3  47       14.93       14.11      1.85 o
   2   3  48       30.48       28.69      1.99 o
   2   4   0     1802.65     1842.45     13.77 o
   2   4   1     4744.10     4705.82     21.43 o
   2   4   2      651.60      670.17      7.11 o
   2   4   3      167.53      169.76      0.83 o
   2   4   4     1850.64     1845.56     12.20 o
   2   4   5     1203.60     1191.40      8.18 o
   2   4   6      135.80      135.76      1.88 o
   2   4   7      500.87      500.85      4.93 o
   2   4   8       14.39       14.30      0.54 o
   2   4   9       64.12       63.46      0.95 o
   2   4  10      151.92      147.19      2.08 o
   2   4  11      269.73      269.25      2.46 o
   2   4  12       37.09       36.20      0.86 o
   2   4  13      148.85      147.83      1.04 o
   2   4  14      297.55      295.28      2.92 o
   2   4  15      246.52      251.42      2.43 o
   2   4  16       97.73       96.35      1.21 o
   2   4  17       25.62       26.49      0.87 o
   2   4  18      112.06      113.82      1.44 o
   2   4  19     1193.18     1193.92      8.90 o
   2   4  20      109.30      109.49      1.43 o
   2   4  21      216.19      215.13      2.07 o
   2   4  22      230.07      234.40      1.95 o
   2   4  23       41.31       41.46      1.41 o
   2   4  24        3.29        3.06      1.29 o
   2   4  25       81.64       82.66      1.64 o
   2   4  26       21.25       22.34      1.38 o
   2   4  27       45.34       44.17      1.52 o
   2   4  28       13.83       13.85      1.46 o
   2   4  29       44.47       45.62      1.43 o
   2   4  30       46.62       45.22      1.49 o
   2   4  31       72.28       70.22      2.13 o
   2   4  32        4.74        5.96      1.72 o
   2   4  33      160.20      165.94      5.29 o
   2   4  34       65.88       66.38      1.72 o
   2   4  35      101.23      101.80      1.87 o
   2   4  36        5.84        4.75      1.79 o
   2   4  37      236.86      231.95      5.32 o
   2   4  38        3.37        3.99      1.72 o
   2   4  39       47.01       49.37      2.85 o
   2   4  40       33.01       32.78      1.72 o
   2   4  41       20.03       20.58      1.79 o
   2   4  42        6.03        7.16      1.94 o
   2   4  43       21.39       18.39      1.57 o
   2   4  45       80.05       72.65      2.40 o
   2   4  46       11.05       10.12      1.97 o
   2   4  48       19.40       18.06      1.80 o
   2   4  49       21.58       18.27      1.82 o
   2   5   0     4651.31     4726.26     37.93 o
   2   5   1       37.97       41.37      1.53 o
   2   5   2     3208.08     3238.26     83.78 o
   2   5   3      721.65      723.06      5.57 o
   2   5   4      396.12      396.93      4.86 o
   2   5   5      441.12      437.19      4.16 o
   2   5   6       50.93       50.72      0.67 o
   2   5   7      284.46      288.37      3.40 o
   2   5   8      346.00      342.24      2.85 o
   2   5   9     1010.10     1002.86      5.31 o
   2   5  10      133.02      133.65      1.49 o
   2   5  11      494.49      489.96      1.96 o
   2   5  12      378.62      383.93      2.83 o
   2   5  13      487.71      489.51      6.67 o
   2   5  14       89.60       87.34      1.15 o
   2   5  15      101.81       99.19      1.58 o
   2   5  16      701.49      701.72      4.81 o
   2   5  17       56.82       55.34      1.30 o
   2   5  18      711.70      724.39      6.79 o
   2   5  19      239.41      240.60      2.52 o
   2   5  20      299.52      307.64      3.68 o
   2   5  21       22.22       20.75      0.97 o
   2   5  22       97.25       94.04      1.42 o
   2   5  23       49.52       48.11      1.11 o
   2   5  24       77.80       73.99      1.21 o
   2   5  25       34.25       32.84      1.37 o
   2   5  26       38.38       39.96      1.50 o
   2   5  27      154.79      152.12      1.60 o
   2   5  28       90.23       88.44      1.66 o
   2   5  29      145.40      143.78      2.03 o
   2   5  30       85.19       82.15      2.15 o
   2   5  31       10.85       10.47      1.43 o
   2   5  32        4.44        3.89      1.53 o
   2   5  33       17.00       16.86      1.71 o
   2   5  34       51.97       49.72      1.64 o
   2   5  35       17.15       15.13      1.60 o
   2   5  36      106.26      105.68      1.90 o
   2   5  37      102.01      102.67      2.00 o
   2   5  38      114.53      115.24      4.04 o
   2   5  39       16.70       15.93      1.63 o
   2   5  40       20.42       20.84      1.66 o
   2   5  41       30.44       28.99      1.81 o
   2   5  42        5.87        5.62      1.56 o
   2   5  44       11.65       11.38      1.99 o
   2   5  45       19.78       20.47      1.76 o
   2   5  46       61.49       58.03      2.39 o
   2   5  47        5.71        6.93      1.79 o
   2   5  48       33.17       33.67      1.90 o
   2   5  49       37.10       35.30      2.07 o
   2   6   0      131.27      127.05      3.49 o
   2   6   1      749.78      760.87      7.76 o
   2   6   2       61.71       62.04      0.70 o
   2   6   3       26.97       27.33      0.64 o
   2   6   4       96.84       94.34      0.72 o
   2   6   5      797.25      779.46     11.81 o
   2   6   6       43.94       42.11      0.62 o
   2   6   7      252.44      249.72      2.98 o
   2   6   8      146.57      144.93      2.65 o
   2   6   9      868.44      874.63      7.42 o
   2   6  10      795.60      804.82      4.74 o
   2   6  11      696.95      708.03      7.68 o
   2   6  12       79.46       78.27      1.36 o
   2   6  13      138.70      133.60      1.80 o
   2   6  14      219.87      216.29      2.44 o
   2   6  15      136.84      139.40      1.81 o
   2   6  16      505.73      505.28      3.42 o
   2   6  17      128.30      127.24      1.15 o
   2   6  18       51.03       51.24      1.12 o
   2   6  19       48.39       51.37      1.17 o
   2   6  20       18.19       18.70      0.75 o
   2   6  21       74.45       75.50      1.05 o
   2   6  22       67.91       70.12      1.77 o
   2   6  23      127.10      125.25      1.86 o
   2   6  24      154.13      156.88      3.26 o
   2   6  25      114.23      111.49      1.96 o
   2   6  26      189.79      185.71      2.17 o
   2   6  27       86.41       85.92      1.39 o
   2   6  28       97.46       95.04      1.93 o
   2   6  29      153.55      155.10      2.52 o
   2   6  30        9.71        9.70      1.33 o
   2   6  31       48.33       49.50      1.76 o
   2   6  32       25.95       28.26      2.10 o
   2   6  33       11.96        9.81      1.76 o
   2   6  34       10.01        7.80      1.75 o
   2   6  35        9.14       10.57      1.54 o
   2   6  36       10.87       10.30      1.52 o
   2   6  37       12.90       12.75      1.51 o
   2   6  38       53.45       53.13      2.14 o
   2   6  40       48.89       48.05      1.78 o
   2   6  41       10.10        6.78      1.63 o
   2   6  42       29.71       28.41      1.70 o
   2   6  43       11.71        9.70      1.72 o
   2   6  45       37.48       38.40      3.07 o
   2   6  46       26.81       25.90      1.74 o
   2   6  47        2.71        4.96      1.83 o
   2   6  49       10.59        8.87      1.98 o
   2   7   1      248.02      245.38      5.24 o
   2   7   2      140.40      143.88      2.89 o
   2   7   3      279.81      281.81      7.31 o
   2   7   4        1.35        1.98      0.52 o
   2   7   5       89.29       89.39      0.66 o
   2   7   6      290.78      278.93      2.37 o
   2   7   7      262.30      265.79      6.54 o
   2   7   8     1985.02     2009.60     24.63 o
   2   7   9      131.16      130.37      1.98 o
   2   7  10     1284.87     1261.89      9.05 o
   2   7  11       83.33       83.32      2.35 o
   2   7  12       87.33       87.19      1.98 o
   2   7  13       14.14       14.17      0.75 o
   2   7  14      158.21      153.18      2.42 o
   2   7  15      194.07      190.57      3.22 o
   2   7  16      240.11      246.59      3.58 o
   2   7  17       29.36       29.76      0.71 o
   2   7  18      392.16      399.99      4.89 o
   2   7  19      101.91      103.25      2.23 o
   2   7  20       31.40       31.75      0.81 o
   2   7  21       45.74       45.13      1.01 o
   2   7  22       53.40       53.03      1.13 o
   2   7  23       13.54       13.94      0.97 o
   2   7  24       24.29       23.95      0.98 o
   2   7  25       51.31       50.74      1.37 o
   2   7  26      460.58      463.93      7.73 o
   2   7  27       35.92       34.52      1.48 o
   2   7  28      607.24      614.76      9.55 o
   2   7  29       42.24       42.70      1.32 o
   2   7  30      216.64      211.40      2.06 o
   2   7  31       13.11       14.69      1.30 o
   2   7  32       42.72       37.35      1.66 o
   2   7  33       22.03       21.75      1.41 o
   2   7  34       49.64       50.79      1.59 o
   2   7  35        8.72        9.45      1.66 o
   2   7  36       30.19       32.49      2.52 o
   2   7  37        5.46        6.37      1.90 o
   2   7  38      175.76      173.14      4.45 o
   2   7  39        9.64        8.11      1.58 o
   2   7  40       10.72       13.70      1.42 o
   2   7  41       22.04       21.33      1.56 o
   2   7  44       69.59       66.74      3.27 o
   2   7  45       24.82       20.37      1.84 o
   2   7  46       88.66       76.64      2.36 o
   2   7  47        9.13        8.96      1.74 o
   2   7  48       26.79       26.17      1.78 o
   2   8   0       76.15       75.69      0.89 o
   2   8   1       28.80       29.20      1.53 o
   2   8   2       76.13       73.49      0.89 o
   2   8   3      209.29      210.29      3.72 o
   2   8   4      181.51      186.30      4.55 o
   2   8   5      114.57      123.06      2.38 o
   2   8   6       59.16       59.67      1.41 o
   2   8   7      166.59      157.91      4.73 o
   2   8   8       19.42       16.59      0.83 o
   2   8   9      669.76      665.16     11.78 o
   2   8  10       26.46       26.52      0.86 o
   2   8  11      406.18      422.54      6.64 o
   2   8  12        6.14        8.32      0.72 o
   2   8  13      215.64      210.22      3.25 o
   2   8  14      183.90      185.84      3.34 o
   2   8  15       25.18       23.87      1.00 o
   2   8  16       73.41       74.30      1.25 o
   2   8  17       39.03       40.08      1.09 o
   2   8  18       36.08       36.60      0.82 o
   2   8  19      103.57      100.69      1.20 o
   2   8  20      115.90      111.72      1.86 o
   2   8  21       33.91       33.05      1.18 o
   2   8  22       19.12       16.37      1.01 o
   2   8  23        8.32        9.24      1.21 o
   2   8  24       13.08       14.24      0.89 o
   2   8  25       92.08       93.11      1.82 o
   2   8  26      146.72      138.60      2.40 o
   2   8  27       88.12       86.36      1.74 o
   2   8  28       43.51       40.95      1.51 o
   2   8  29      233.06      229.93      3.63 o
   2   8  30        8.84        7.33      1.21 o
   2   8  31       83.61       83.60      2.62 o
   2   8  32       30.87       28.60      1.93 o
   2   8  33       15.15       13.92      1.93 o
   2   8  35       14.49       13.99      1.34 o
   2   8  36       16.71       17.37      1.40 o
   2   8  37       34.64       33.12      2.03 o
   2   8  38       24.51       24.68      1.31 o
   2   8  39       59.42       57.44      1.77 o
   2   8  40        6.42        5.66      1.42 o
   2   8  41        7.47        7.81      1.51 o
   2   8  43       86.04       79.05      2.34 o
   2   8  44       25.95       25.02      1.77 o
   2   8  46       12.33       14.96      1.79 o
   2   8  48        1.89        5.97      1.99 o
   2   9   0        1.02        2.05      0.88 o
   2   9   1      273.34      277.70      3.68 o
   2   9   2      114.08      115.42      1.62 o
   2   9   3       20.83       20.67      1.34 o
   2   9   4      158.25      160.75      5.20 o
   2   9   5       33.21       35.15      0.90 o
   2   9   6      195.07      189.96      3.28 o
   2   9   7       10.88       10.66      0.48 o
   2   9   8      143.80      136.48      4.67 o
   2   9   9       92.19       94.05      1.71 o
   2   9  10      154.85      158.87      2.48 o
   2   9  11      408.11      428.84      6.74 o
   2   9  12      140.91      151.07      4.96 o
   2   9  13       35.51       36.54      1.71 o
   2   9  14       41.90       42.45      1.82 o
   2   9  15       63.56       63.92      1.79 o
   2   9  16       19.63       18.19      1.29 o
   2   9  17       36.35       36.52      1.30 o
   2   9  19       28.93       27.52      1.16 o
   2   9  20      101.12       97.13      2.79 o
   2   9  21        9.32        8.08      0.83 o
   2   9  22      103.98      101.35      1.25 o
   2   9  23       23.06       23.28      1.45 o
   2   9  24        3.37        3.51      1.44 o
   2   9  25       54.96       52.87      1.21 o
   2   9  26       72.36       68.17      2.57 o
   2   9  27        5.40        3.95      1.13 o
   2   9  28      159.02      155.61      2.76 o
   2   9  29      120.68      114.22      3.01 o
   2   9  30       14.33       13.99      1.40 o
   2   9  31        4.05        3.28      1.36 o
   2   9  32        9.05        9.47      1.22 o
   2   9  33       20.59       20.25      1.22 o
   2   9  34       24.41       22.89      1.23 o
   2   9  35        3.42        4.02      1.47 o
   2   9  36       25.58       26.06      1.52 o
   2   9  37        4.65        5.75      1.23 o
   2   9  38       23.01       22.34      1.35 o
   2   9  39       17.71       17.92      1.36 o
   2   9  40       14.27       14.48      1.39 o
   2   9  41       32.92       31.06      1.63 o
   2   9  42        6.16        8.91      1.62 o
   2   9  43        9.53        9.89      1.65 o
   2   9  44        3.75        3.87      1.82 o
   2   9  46       29.94       26.31      2.22 o
   2   9  47        5.76        4.99      1.90 o
   2  10   0        2.84        4.64      0.90 o
   2  10   1      550.83      530.39      9.94 o
   2  10   2       84.38       82.22      1.26 o
   2  10   3      361.04      367.98      8.20 o
   2  10   4       58.09       56.41      1.54 o
   2  10   5       78.35       80.17      1.69 o
   2  10   6        7.81        7.48      0.80 o
   2  10   7       21.93       20.79      1.69 o
   2  10   8      335.13      339.75      4.46 o
   2  10   9       24.12       24.58      2.00 o
   2  10  10      111.81      115.86      2.31 o
   2  10  11       28.40       29.59      1.46 o
   2  10  12       42.90       43.04      1.48 o
   2  10  13        6.52        6.73      0.74 o
   2  10  14        6.97        6.71      0.87 o
   2  10  15        4.60        3.19      0.94 o
   2  10  16       37.29       33.03      1.50 o
   2  10  17      363.08      364.19      2.80 o
   2  10  18      136.14      136.14      1.62 o
   2  10  19      139.31      140.31      2.65 o
   2  10  20       51.58       49.93      1.41 o
   2  10  21       82.80       69.18      2.63 o
   2  10  22       38.54       33.26      1.57 o
   2  10  23        8.91        7.38      0.79 o
   2  10  24       12.11       10.18      0.71 o
   2  10  25        6.11        5.56      0.72 o
   2  10  26       15.12       13.10      0.79 o
   2  10  28       23.19       22.83      0.94 o
   2  10  30       28.63       25.16      1.58 o
   2  10  31        1.39        3.05      1.04 o
   2  10  32        8.58       10.27      1.06 o
   2  10  33       12.66       12.39      1.03 o
   2  10  34       19.10       16.97      1.07 o
   2  10  35       42.85       37.59      1.54 o
   2  10  36       85.85       79.41      2.05 o
   2  10  37       60.88       56.10      2.67 o
   2  10  38        6.72        4.91      1.69 o
   2  10  40       10.10        9.34      1.40 o
   2  10  42        8.46        9.67      1.47 o
   2  10  44        7.81        9.20      1.62 o
   2  10  45       17.62       15.54      1.59 o
   2  10  46       10.15        9.24      1.63 o
   2  11   0      224.29      222.26      5.37 o
   2  11   1       80.99       79.46      2.87 o
   2  11   2       36.07       36.78      1.23 o
   2  11   3       10.10        8.54      1.14 o
   2  11   4        4.02        3.74      1.35 o
   2  11   5      153.19      154.79      5.24 o
   2  11   6       67.72       72.37      1.52 o
   2  11   7       39.57       42.06      1.53 o
   2  11   8       19.54       17.54      1.25 o
   2  11  11       17.49       16.46      1.14 o
   2  11  12       30.79       30.58      1.57 o
   2  11  13       81.53       85.19      1.25 o
   2  11  14       87.45       91.42      1.82 o
   2  11  15        9.16        9.21      1.19 o
   2  11  16       18.88       17.37      1.91 o
   2  11  17       13.50       12.48      0.96 o
   2  11  18       91.82       90.58      3.44 o
   2  11  19       50.17       47.50      2.10 o
   2  11  20       81.64       74.84      2.24 o
   2  11  22        3.90        6.94      1.21 o
   2  11  23       15.14       15.28      1.27 o
   2  11  24       36.97       36.06      1.91 o
   2  11  25       30.86       24.15      1.77 o
   2  11  26        7.22        4.65      1.86 o
   2  11  27        4.12        5.07      1.15 o
   2  11  28       11.86       10.30      1.78 o
   2  11  29        5.19        3.41      1.14 o
   2  11  31       17.58       13.40      1.34 o
   2  11  32       75.05       64.95      1.58 o
   2  11  33       27.10       21.76      1.28 o
   2  11  34        3.78        3.07      1.19 o
   2  11  36       12.74       12.16      1.52 o
   2  11  37        9.21        9.08      1.58 o
   2  11  38        8.59        8.07      1.46 o
   2  11  40       11.12        6.61      1.67 o
   2  11  41       10.16        7.64      1.38 o
   2  11  42        4.75        3.92      1.54 o
   2  11  43        5.77        3.89      1.66 o
   2  11  44        5.84        4.65      2.31 o
   2  12   0       16.63       15.63      1.29 o
   2  12   1      119.33      118.14      2.62 o
   2  12   2       10.59       10.92      0.79 o
   2  12   3       43.62       46.18      1.35 o
   2  12   5       48.55       49.48      3.30 o
   2  12   6       23.16       23.79      0.98 o
   2  12   7       18.31       18.57      1.70 o
   2  12   8       78.52       82.80      5.54 o
   2  12   9       22.87       21.63      1.85 o
   2  12  10       38.88       42.08      1.18 o
   2  12  11       24.15       23.24      2.15 o
   2  12  13        3.69        3.88      1.47 o
   2  12  14       22.69       21.58      1.81 o
   2  12  15       34.23       31.72      2.99 o
   2  12  16       12.26       11.13      1.36 o
   2  12  17      238.50      238.54      5.90 o
   2  12  18       55.44       54.40      1.72 o
   2  12  19       18.48       16.83      1.36 o
   2  12  20       14.44       13.91      1.48 o
   2  12  21       70.21       70.42      5.28 o
   2  12  22       32.03       29.14      1.32 o
   2  12  23        5.92        5.00      1.64 o
   2  12  24       19.85       17.34      1.23 o
   2  12  25       24.96       23.04      2.74 o
   2  12  26       16.87       17.48      1.56 o
   2  12  27        4.51        3.60      1.30 o
   2  12  28       75.94       73.26      4.11 o
   2  12  29        7.70        8.39      1.22 o
   2  12  31       17.89       18.27      1.38 o
   2  12  32       17.20       13.58      0.95 o
   2  12  33        2.95        2.95      1.18 o
   2  12  34       34.02       26.43      1.33 o
   2  12  35       38.96       29.34      1.74 o
   2  12  36        3.55        3.71      1.04 o
   2  12  37       60.20       51.26      2.69 o
   2  12  38       14.03       12.03      1.42 o
   2  12  39       34.96       27.97      1.31 o
   2  12  41       15.88       10.65      2.05 o
   2  12  42        9.10        6.56      2.15 o
   2  12  43        6.17        8.43      2.12 o
   2  13   0        2.83        4.15      0.90 o
   2  13   1       34.45       35.30      1.48 o
   2  13   2       25.26       24.10      0.90 o
   2  13   3        5.24        5.93      0.74 o
   2  13   4       72.20       68.04      1.18 o
   2  13   6       14.90       16.96      0.92 o
   2  13   7      184.95      188.84      8.70 o
   2  13   8       31.65       36.31      1.52 o
   2  13   9       47.34       51.75      1.75 o
   2  13  10       15.15       13.64      1.97 o
   2  13  11      100.73      102.38      3.12 o
   2  13  12       76.40       73.22      4.01 o
   2  13  13        1.65        2.99      1.09 o
   2  13  14       85.11       83.62      2.48 o
   2  13  15        8.88        7.25      0.86 o
   2  13  16        7.50        6.00      1.49 o
   2  13  18        8.02        6.29      0.95 o
   2  13  19       57.53       47.22      1.54 o
   2  13  20       29.27       29.07      1.71 o
   2  13  21       50.06       46.21      1.98 o
   2  13  22       14.44       10.97      1.31 o
   2  13  23       43.52       37.87      2.51 o
   2  13  24       11.94       11.24      1.54 o
   2  13  25       19.81       15.79      1.19 o
   2  13  26       22.40       19.06      1.30 o
   2  13  27       60.28       57.29      3.15 o
   2  13  28       27.34       24.36      1.51 o
   2  13  29       41.02       35.04      2.17 o
   2  13  30       23.40       19.94      1.80 o
   2  13  31        4.73        5.88      1.35 o
   2  13  32       14.64       11.93      1.35 o
   2  13  33       46.89       41.81      4.13 o
   2  13  35        5.66        2.91      0.71 o
   2  13  36       13.14        9.00      1.88 o
   2  13  37       10.96       12.79      1.89 o
   2  13  38       13.01       11.33      1.96 o
   2  13  39       13.62       10.14      1.99 o
   2  13  41        8.47        6.85      2.10 o
   2  14   0       19.41       19.76      1.06 o
   2  14   1        6.02        4.53      0.75 o
   2  14   2       12.62       12.86      2.02 o
   2  14   3       13.29       11.68      0.97 o
   2  14   4       13.37       12.32      0.86 o
   2  14   5        8.04        7.94      1.18 o
   2  14   6       23.86       24.16      0.87 o
   2  14   8       42.82       35.14      3.80 o
   2  14   9      170.88      188.31      3.53 o
   2  14  10      149.11      149.23      8.39 o
   2  14  11      187.89      189.60      5.28 o
   2  14  12        8.76        6.59      0.78 o
   2  14  13        8.14        6.88      0.72 o
   2  14  14       46.87       46.82      3.32 o
   2  14  15        4.65        4.87      1.02 o
   2  14  16       14.79       11.58      1.07 o
   2  14  17        9.63        8.95      1.05 o
   2  14  18        8.06        7.09      1.44 o
   2  14  19       35.60       29.77      2.02 o
   2  14  20       26.43       20.21      0.96 o
   2  14  21      130.12      131.97      4.51 o
   2  14  22       10.35        8.39      0.93 o
   2  14  23       27.22       26.82      2.60 o
   2  14  24       13.17       10.60      1.04 o
   2  14  25       49.00       42.89      2.23 o
   2  14  26       13.58        8.84      1.81 o
   2  14  27       34.57       26.24      3.00 o
   2  14  28       37.33       34.02      1.59 o
   2  14  29       40.53       35.83      2.67 o
   2  14  30       11.80       10.32      1.17 o
   2  14  31       49.79       47.36      2.25 o
   2  14  32        7.92        8.39      1.85 o
   2  14  34       15.59       14.43      1.78 o
   2  14  35       15.08       12.26      1.82 o
   2  14  36       15.72       15.08      1.85 o
   2  14  39        7.10        6.13      2.03 o
   2  15   0       31.61       23.45      4.07 o
   2  15   1       12.31       12.65      1.60 o
   2  15   2       15.98       15.15      1.45 o
   2  15   3       18.90       16.62      1.29 o
   2  15   4       62.16       62.44      3.23 o
   2  15   5       11.16        7.47      1.30 o
   2  15   6       27.32       28.97      1.46 o
   2  15   8      129.49      131.79      3.49 o
   2  15   9       68.61       63.94      3.21 o
   2  15  10       51.14       53.57      8.21 o
   2  15  11       28.74       25.13      2.12 o
   2  15  12       58.64       53.83      6.16 o
   2  15  13        4.59        3.41      0.79 o
   2  15  14       21.03       16.73      2.17 o
   2  15  15        3.04        2.24      0.84 o
   2  15  16       10.79        6.84      1.64 o
   2  15  17        7.40        5.55      0.82 o
   2  15  18        5.63        4.10      0.81 o
   2  15  19       61.42       59.17      4.24 o
   2  15  20       31.18       31.24      1.97 o
   2  15  21        5.70        4.58      1.10 o
   2  15  22       30.52       19.87      1.51 o
   2  15  23       13.91        9.96      1.20 o
   2  15  24        7.31        6.63      1.67 o
   2  15  25       27.79       21.81      2.84 o
   2  15  26       95.66       81.29      2.24 o
   2  15  27       11.10        7.22      1.61 o
   2  15  28       25.00       20.76      2.24 o
   2  15  29       42.94       37.79      2.58 o
   2  15  30        9.71        5.13      2.00 o
   2  15  31        5.71        6.41      2.00 o
   2  15  32       10.63        8.79      1.70 o
   2  15  33        9.00        7.00      2.46 o
   2  15  34        7.55        6.17      1.82 o
   2  15  35       17.58       15.54      1.83 o
   2  15  37       18.23       15.75      2.30 o
   2  15  38        5.08        6.63      2.41 o
   2  16   0      300.48      274.47      2.60 o
   2  16   1       54.62       52.52      4.26 o
   2  16   2        1.94        4.48      1.28 o
   2  16   3       56.09       57.05      2.69 o
   2  16   4       29.08       27.28      2.37 o
   2  16   5       23.17       19.50      2.51 o
   2  16   6       55.43       55.61      1.94 o
   2  16   8       15.52       13.19      1.25 o
   2  16   9      110.87      106.73      9.68 o
   2  16  10       32.59       31.55      2.54 o
   2  16  11       22.98       20.71      5.02 o
   2  16  12        6.40        8.70      2.23 o
   2  16  14       58.68       63.78      3.49 o
   2  16  15       37.32       25.75      3.32 o
   2  16  17        5.86        3.42      1.00 o
   2  16  18       44.13       34.17      3.45 o
   2  16  19       62.59       54.15      5.06 o
   2  16  20       54.07       49.43      5.74 o
   2  16  21        1.73        3.56      1.32 o
   2  16  22        7.76        8.52      2.44 o
   2  16  23       31.45       29.56      2.92 o
   2  16  24        5.92        4.02      1.97 o
   2  16  25        5.83        6.56      2.04 o
   2  16  29       41.54       37.19      5.04 o
   2  16  31        5.71        5.09      1.84 o
   2  16  32       15.18       12.07      1.86 o
   2  16  34        4.12        5.27      1.99 o
   2  16  35        6.85        5.38      2.04 o
   2  16  36        4.36        5.35      2.58 o
   2  17   0       66.67       62.90      4.35 o
   2  17   1       96.13       84.58      3.25 o
   2  17   2       33.78       32.51      2.67 o
   2  17   3       35.10       27.87      1.74 o
   2  17   4       89.53       84.47      3.53 o
   2  17   5       24.74       23.92      2.02 o
   2  17   6       39.31       34.53      2.92 o
   2  17   7        9.58        7.55      1.06 o
   2  17   9        5.55        3.34      1.06 o
   2  17  10       24.02       17.56      1.37 o
   2  17  12        4.10        2.47      0.64 o
   2  17  13        2.66        2.15      0.65 o
   2  17  14        9.88        8.98      2.44 o
   2  17  15       27.81       18.80      4.10 o
   2  17  16       94.27       97.86      4.10 o
   2  17  17       72.82       82.18      4.09 o
   2  17  18       64.88       55.72      4.92 o
   2  17  19       28.02       23.27      3.55 o
   2  17  21       19.98       14.83      1.81 o
   2  17  22       11.08        7.39      1.54 o
   2  17  23       38.68       32.48      2.69 o
   2  17  24        8.27        6.33      1.24 o
   2  17  27        6.48        6.14      1.58 o
   2  17  28       19.18       14.67      1.95 o
   2  17  29       10.85        8.46      1.67 o
   2  17  33       11.75        6.62      1.93 o
   2  17  34       10.15        5.50      2.00 o
   2  18   0       13.76       11.11      1.06 o
   2  18   1       53.76       48.80      3.50 o
   2  18   2       32.78       27.83      1.41 o
   2  18   4        5.46        5.31      1.54 o
   2  18   6       21.71       17.30      1.25 o
   2  18   7        9.39        7.28      1.36 o
   2  18   8       26.07       22.54      2.14 o
   2  18  12       26.21       25.62      2.41 o
   2  18  15        7.35        6.30      2.73 o
   2  18  17       11.28        7.78      3.24 o
   2  18  18       30.78       30.59      4.02 o
   2  18  19       95.85       47.15      1.55 o
   2  18  22       30.77       17.48      3.26 o
   2  18  24       13.86        8.54      1.83 o
   2  18  25        4.99        4.03      1.73 o
   2  18  27        7.15        5.81      1.65 o
   2  18  30       15.36        9.20      1.58 o
   2  19   2       31.17       28.98      2.34 o
   2  19   3       12.20        9.53      1.33 o
   2  19   5       11.93        6.95      2.07 o
   2  19   8        6.89        3.21      1.59 o
   2  19  12       20.83       17.85      2.42 o
   2  19  13       20.04       24.93      4.84 o
   2  19  15       25.61       26.58      3.65 o
   2  19  16       10.07        8.81      2.77 o
   2  19  17       18.84       18.76      2.78 o
   2  19  18       25.06       25.70      3.37 o
   2  19  19       26.12       21.83      2.94 o
   2  19  20       14.68        8.48      2.34 o
   2  19  22        7.87        5.66      1.97 o
   2  19  24        5.96        6.39      2.32 o
   2  19  27       17.58        8.49      3.55 o
   2  20   1       19.83       12.87      1.42 o
   2  20   2       17.39       11.74      1.18 o
   2  20   4        9.69        8.66      1.52 o
   2  20   6        7.27        5.86      2.06 o
   2  20   7        6.81        4.08      1.79 o
   2  20   8       20.21       10.38      2.12 o
   2  20  11       13.84       16.03      3.38 o
   2  20  17       14.55        9.84      2.90 o
   2  20  20       10.53        9.26      3.11 o
   2  20  22       13.67        8.80      3.28 o
   2  20  23        2.06        7.34      3.28 o
   2  21   0       13.91        9.58      2.58 o
   2  21   1        8.79        6.29      1.16 o
   2  21   2       17.14       12.28      2.52 o
   2  21   4       22.10       14.57      2.09 o
   2  21   9       16.17       12.73      2.35 o
   2  21  12        4.81        7.72      3.79 o
   2  22   7        8.61        4.96      2.41 o
   2  22   8       10.26        8.36      3.40 o
   2  22  11        4.99        8.03      2.59 o
   2  22  13        8.80        6.77      2.83 o
   3   0   1      198.28      181.51      5.59 o
   3   0   2      716.11      688.81      7.26 o
   3   0   3     1851.09     1812.60     12.68 o
   3   0   4       80.99       84.20      2.34 o
   3   0   6       36.40       38.07      0.80 o
   3   0   7      248.58      237.39      2.51 o
   3   0   8      288.79      286.36      4.81 o
   3   0   9      724.26      722.33      8.43 o
   3   0  10        4.42        4.91      0.86 o
   3   0  11        8.90        9.51      0.75 o
   3   0  12       51.92       53.26      0.84 o
   3   0  13      155.28      150.66      1.43 o
   3   0  14        3.05        3.05      0.86 o
   3   0  15        4.61        3.49      1.02 o
   3   0  16      385.35      368.08      8.59 o
   3   0  18       45.02       43.86      0.99 o
   3   0  19      159.50      155.98      1.49 o
   3   0  20      465.57      465.26      5.35 o
   3   0  21      335.43      327.13      2.73 o
   3   0  22       53.55       55.13      1.12 o
   3   0  23       64.41       64.05      1.45 o
   3   0  24        6.79        7.22      1.19 o
   3   0  26      224.01      221.37      1.83 o
   3   0  28       54.99       56.33      1.66 o
   3   0  29       75.08       75.18      1.67 o
   3   0  30      134.54      139.67      3.54 o
   3   0  31       29.03       30.40      1.59 o
   3   0  32       11.79       14.76      2.19 o
   3   0  33       22.46       24.32      1.83 o
   3   0  34      169.95      174.71      2.26 o
   3   0  35       10.94       11.83      1.69 o
   3   0  36        3.73        6.24      1.78 o
   3   0  38        7.19        5.72      1.87 o
   3   0  39        7.97        8.52      1.86 o
   3   0  40       31.98       29.32      1.88 o
   3   0  41       41.78       42.43      2.20 o
   3   0  42       38.34       40.45      2.41 o
   3   0  45       23.85       24.35      2.08 o
   3   0  46       29.06       29.05      2.11 o
   3   0  47        5.05        7.58      2.33 o
   3   0  49        4.97        5.21      2.30 o
   3   0  50        7.20       10.31      2.18 o
   3   1   0      966.72      934.43     16.35 o
   3   1   1      428.62      421.70      2.06 o
   3   1   2      186.39      183.94      1.76 o
   3   1   3      284.32      274.57      5.25 o
   3   1   4      444.69      447.25      7.32 o
   3   1   5      290.01      290.56      1.18 o
   3   1   6      203.23      200.81      2.60 o
   3   1   7      465.50      458.21      2.25 o
   3   1   8       39.14       37.96      0.99 o
   3   1   9       25.09       25.27      0.73 o
   3   1  10      513.86      512.76      6.74 o
   3   1  11      480.33      461.04      3.85 o
   3   1  12       12.46       13.30      0.77 o
   3   1  13       34.83       35.62      0.84 o
   3   1  14       70.17       68.19      0.93 o
   3   1  15      104.68      104.23      1.16 o
   3   1  16      253.50      247.93      2.55 o
   3   1  17       38.44       36.87      1.81 o
   3   1  18       54.39       53.08      1.04 o
   3   1  19      152.29      148.17      1.26 o
   3   1  20      189.12      186.26      2.66 o
   3   1  21       20.51       21.98      1.03 o
   3   1  22       64.47       65.17      1.25 o
   3   1  23       20.41       21.52      1.26 o
   3   1  24      280.47      280.87      2.61 o
   3   1  25       46.87       47.77      1.30 o
   3   1  26       85.55       86.78      1.30 o
   3   1  27       15.39       17.40      1.25 o
   3   1  28       22.88       24.83      1.31 o
   3   1  29       78.98       79.62      2.78 o
   3   1  30       52.60       54.13      1.51 o
   3   1  31       18.82       19.93      1.50 o
   3   1  32      169.04      170.37      3.40 o
   3   1  33        7.04        5.53      1.65 o
   3   1  34       67.07       65.47      1.74 o
   3   1  35        3.05        5.44      1.73 o
   3   1  36       74.77       73.35      1.84 o
   3   1  37       13.30       13.49      1.95 o
   3   1  38       88.17       90.90      4.12 o
   3   1  39       21.32       24.09      2.07 o
   3   1  40       24.28       21.47      1.98 o
   3   1  41       19.69       20.99      1.88 o
   3   1  42       19.73       19.75      1.91 o
   3   1  43        7.54        8.30      2.19 o
   3   1  44       15.65       14.51      1.91 o
   3   1  45        8.33        7.39      2.00 o
   3   1  46        9.52        7.93      2.14 o
   3   1  47       14.17       12.14      2.31 o
   3   1  48        3.87        5.52      2.15 o
   3   1  50        3.50        5.11      2.30 o
   3   2   0     1490.32     1472.78     16.71 o
   3   2   1      996.51      982.55      7.41 o
   3   2   2       30.03       28.76      1.02 o
   3   2   3      121.62      121.22      1.09 o
   3   2   4      422.18      422.66      3.28 o
   3   2   5      332.18      333.50      4.85 o
   3   2   6      523.31      523.93      4.83 o
   3   2   7      124.69      123.71      2.12 o
   3   2   8       28.76       28.39      0.70 o
   3   2   9      590.90      604.78     15.61 o
   3   2  10      533.45      536.13      4.60 o
   3   2  11      154.56      148.35      2.91 o
   3   2  12       97.63       97.21      0.92 o
   3   2  13       21.60       22.67      0.96 o
   3   2  14       12.90       13.53      0.88 o
   3   2  15      175.81      174.37      1.78 o
   3   2  16      185.94      181.47      3.37 o
   3   2  17      432.27      425.13      4.99 o
   3   2  18      204.84      194.44      2.42 o
   3   2  19      108.80      107.73      1.13 o
   3   2  20      179.35      178.82      1.37 o
   3   2  21        5.26        4.92      1.03 o
   3   2  23       12.35       14.89      1.24 o
   3   2  24        9.76       11.49      1.22 o
   3   2  25       59.84       60.09      1.22 o
   3   2  26      131.41      130.46      1.98 o
   3   2  27       19.01       21.57      1.16 o
   3   2  28       63.91       64.98      1.38 o
   3   2  29      194.36      197.86      2.44 o
   3   2  30      130.15      128.58      2.59 o
   3   2  31        9.73       11.86      1.58 o
   3   2  32       11.46       13.14      1.54 o
   3   2  33        7.49        5.68      1.79 o
   3   2  34       62.98       63.76      1.96 o
   3   2  35       17.44       16.29      1.65 o
   3   2  36      176.91      174.74      4.70 o
   3   2  37       20.90       19.60      1.73 o
   3   2  38       29.74       31.47      1.78 o
   3   2  39       29.40       28.36      1.81 o
   3   2  40       15.31       14.33      1.83 o
   3   2  41       55.42       55.28      1.95 o
   3   2  42       16.65       14.45      2.08 o
   3   2  43       12.86       10.66      1.95 o
   3   2  44       34.05       33.52      1.90 o
   3   2  46        7.90        8.62      1.99 o
   3   2  47       98.83       93.97      3.06 o
   3   2  48       28.87       34.73      2.35 o
   3   2  49        3.39        4.83      2.32 o
   3   2  50        5.42        5.55      2.08 o
   3   3   0      888.64      863.53      6.51 o
   3   3   1      140.65      141.70      1.29 o
   3   3   2       30.81       27.46      1.39 o
   3   3   3       17.58       16.12      0.77 o
   3   3   4      381.14      367.98      6.57 o
   3   3   5      294.06      294.11      2.78 o
   3   3   6      852.00      878.68     16.93 o
   3   3   7      617.12      604.84      6.45 o
   3   3   8      672.52      687.21      7.89 o
   3   3   9       72.92       69.28      1.18 o
   3   3  10      147.57      145.03      1.17 o
   3   3  11      821.00      806.04      5.85 o
   3   3  12     1425.45     1429.82     12.13 o
   3   3  13      130.34      128.04      1.07 o
   3   3  14        8.33        8.73      0.87 o
   3   3  15      283.25      283.19      1.37 o
[truncated: 218,296 more chars]
