# Supplementary material for: The advanced treatment of hydrogen bonding in quantum crystallography
Source: J Appl Crystallogr. 2021 Apr 16;54(Pt 3):718–29. doi: 10.1107/S1600576721001126 (PMC8202034; doi:10.1107/S1600576721001126)
Supplement: Supplementary file 5 [file j-54-00718-sup5.zip › 8HQHMal_HAR.fcf]

#\#CIF_2.0

# ========================
# Tonto generated CIF file
# ========================

# NOTE: This is an incomplete CIF file
# Manually edit it to pass checkCIF

data_8HQ_HAR_aniso

_audit_creation_date                2019-4-26
_audit_creation_method              'Tonto 19.04.25 github v. 2b3dd9c'

# ============
# QCr software
# ============

_QCr_software                       'Tonto'
_QCr_software_version               '19.04.25 v. 2b3dd9c'
_QCr_software_platform              'Linux-4.15.0-38-generic'
_QCr_software_build_date            '2019-04-25 10:48'
_QCr_software_website               'https://github.com/dylan-jayatilaka/tonto'

# ================
# Diffraction data
# ================

_diffrn_radiation_type              synchrotron
_diffrn_radiation_wavelength        0.35310

_diffrn_measurement_device_type     IPDSC-Q
_diffrn_measurement_method          'phi or omega oscillation scans'

_diffrn_reflns_number               80044
_diffrn_reflns_theta_max            24.239

# ===========
# Reflections
# ===========

_reflns_d_resolution_high           0.430008
_reflns_d_resolution_low            11.174650
_reflns_limit_h_max                 12
_reflns_limit_h_min                 -12
_reflns_limit_k_max                 22
_reflns_limit_k_min                 -22
_reflns_limit_l_max                 51
_reflns_limit_l_min                 -51
_reflns_number_gt                   12569
_reflns_number_total                12569
_reflns_threshold_expression        'F>0 & F/u(F)>4.0 & |F_calc|>10^-3'

_reflns_special_details
;
* Specify symmetry and Friedel pair averaging *

. Only.data reflections which satisfy the threshold expression
  are listed below, and only they are considered observed,
  thus the *_gt, *_all, & *_total data are always the same
;

loop_
    _refln_index_h
    _refln_index_k
    _refln_index_l
    _refln_index_group
    _refln_stl
    _refln_d_spacing
    _refln_A_calc
    _refln_B_calc
    _refln_phase_calc
    _refln_F_calc
    _refln_F_meas
    _refln_F_sigma
    _refln_delta_F_on_sigma
  -12   -5   -5  0  1.156847   0.432209     4.659549    -1.909145  337.719738    5.035497    5.201797  0.342754   -0.686157
  -12   -5   -1  0  1.151643   0.434162    -2.319893     2.125303  137.506542    3.146238    3.142203  0.568475    0.010038
  -12   -4   -7  0  1.152281   0.433922     0.032566     3.248793   89.425691    3.248956    3.760003  0.567375   -1.273813
  -12   -4   -5  0  1.147057   0.435898    -3.244471     0.121335  177.858289    3.246739    3.923705  0.523843   -1.827596
  -12   -4   -4  0  1.145092   0.436646    -1.101381    -2.277225  244.189246    2.529584    2.484110  0.762477    0.084344
  -12   -4   -1  0  1.141809   0.437902    -2.524095     1.801432  144.484774    3.101002    3.547259  0.578974   -1.090035
  -12   -3   -9  0  1.151619   0.434172    -3.560775    -0.672798  190.699728    3.623779    3.774269  0.474449   -0.448572
  -12   -3   -3  0  1.135865   0.440193    -1.797383    -1.448512  218.865362    2.308414    2.582793  0.718714   -0.539896
  -12   -3   -1  0  1.134101   0.440878     1.288059     2.383402   61.611941    2.709188    2.751717  0.666018   -0.090305
  -12   -2  -12  0  1.159839   0.431094     0.610025     2.329173   75.323533    2.407732    2.510929  0.754353   -0.193466
  -12   -2  -11  0  1.154866   0.432951     2.509595    -1.576616  327.861514    2.963746    3.180512  0.568169   -0.539548
  -12   -2   -3  0  1.130335   0.442347    -2.618612     0.012355  179.729683    2.618641    2.867181  0.750350   -0.468432
  -12   -2   -2  0  1.129228   0.442780     0.140871    -3.078898  272.619673    3.082119    3.304338  0.541739   -0.580104
  -12   -1  -12  0  1.156594   0.432304     2.347446    -1.186515  333.185718    2.630270    2.886403  0.634724   -0.570682
  -12   -1   -6  0  1.132984   0.441312    -2.802604     0.298590  173.918636    2.818465    2.489434  0.749976    0.620447
  -12   -1   -5  0  1.130552   0.442262     0.118656     2.770461   87.547577    2.773000    2.934836  0.741616   -0.308611
  -12   -1   -4  0  1.128558   0.443043     1.805927     3.945444   65.405256    4.339113    4.530704  0.457320   -0.592476
  -11  -10   -8  0  1.159320   0.431287     3.876211    -1.363865  340.615311    4.109153    4.088758  0.415796    0.069369
  -11  -10   -7  0  1.156078   0.432497    -0.814002    -4.063700  258.672956    4.144424    4.499482  0.380010   -1.321353
  -11  -10   -5  0  1.150871   0.434454    -3.471955    -0.324634  185.341735    3.487099    3.741418  0.456099   -0.788562
  -11  -10   -2  0  1.146295   0.436188     3.037869     0.257843    4.851431    3.048791    3.430847  0.516615   -1.045861
  -11   -9  -13  0  1.161448   0.430497    -1.075161     2.570759  112.695995    2.786534    2.928992  0.694277   -0.290182
  -11   -9  -12  0  1.156048   0.432508    -0.187081    -3.102464  266.549190    3.108099    3.775300  0.455930   -2.069541
  -11   -9  -11  0  1.151059   0.434383     0.548714     1.819318   73.216469    1.900264    2.288612  0.799480   -0.686954
  -11   -9   -9  0  1.142329   0.437702     0.404292    -3.090387  277.453244    3.116720    3.330749  0.516968   -0.585496
  -11   -9   -6  0  1.132428   0.441529     0.377432     4.307700   84.992643    4.324204    4.432075  0.385239   -0.395997
  -11   -9   -5  0  1.129994   0.442480     0.124925     3.031355   87.640124    3.033928    3.319154  0.599239   -0.673138
  -11   -9   -4  0  1.127999   0.443263     2.610464    -1.655468  327.618500    3.091132    3.297968  0.548597   -0.533198
  -11   -9   -2  0  1.125334   0.444313    -0.476376    -3.755787  262.771330    3.785877    3.733604  0.448109    0.164973
  -11   -9   -1  0  1.124667   0.444576     1.778726    -0.654271  339.804892    1.895241    3.102040  0.662951   -2.574355
  -11   -8  -14  0  1.148856   0.435216    -1.996022     2.343645  130.420171    3.078437    3.526670  0.517332   -1.225320
  -11   -8  -12  0  1.137473   0.439571     4.238822     3.698311   41.104229    5.625399    5.330686  0.417147    0.999135
  -11   -8   -8  0  1.119733   0.446535    -1.378574     2.230731  121.715726    2.622333    2.725124  0.647057   -0.224662
  -11   -8   -6  0  1.113458   0.449052     4.389341    -1.362361  342.756736    4.595905    4.686770  0.411348   -0.312393
  -11   -8   -5  0  1.110983   0.450052     2.362653    -1.818552  322.414240    2.981486    3.402695  0.571985   -1.041425
  -11   -8   -4  0  1.108954   0.450875     0.999231    -3.083560  287.954966    3.241420    3.621141  0.464054   -1.157205
  -11   -8   -3  0  1.107373   0.451519    -1.193178     2.305465  117.363524    2.595929    2.578115  0.683829    0.036840
  -11   -8   -2  0  1.106242   0.451980    -2.103658    -1.297515  211.665863    2.471623    2.888696  0.592627   -0.995281
  -11   -7  -18  0  1.160321   0.430915     1.681625     1.304198   37.795651    2.128097    2.519444  0.545114   -1.015291
  -11   -7  -17  0  1.152747   0.433746    -2.516661    -1.521085  211.149022    2.940627    2.997721  0.449704   -0.179549
  -11   -7  -16  0  1.145561   0.436468    -2.736430     2.503033  137.550616    3.708534    3.973902  0.368675   -1.017934
  -11   -7  -15  0  1.138768   0.439071    -0.342963     3.693330   95.305283    3.709220    3.642586  0.436211    0.216030
  -11   -7  -13  0  1.126395   0.443894     1.139571     2.961404   68.952891    3.173096    3.341372  0.606385   -0.392455
  -11   -7  -10  0  1.110959   0.450062    -0.821112    -4.290841  259.166634    4.368700    4.416231  0.383655   -0.175208
  -11   -7   -2  0  1.089119   0.459087    -3.179394    -0.963344  196.856610    3.322134    3.930547  0.419803   -2.049593
  -11   -6  -19  0  1.154246   0.433183    -0.524399    -3.112367  260.436127    3.156236    3.117318  0.438377    0.125551
  -11   -6  -18  0  1.146196   0.436226    -1.276261    -0.088117  183.949608    1.279299    2.232103  0.671149   -2.007702
  -11   -6  -17  0  1.138528   0.439163    -1.496122     1.709243  131.196076    2.271540    2.421557  0.604941   -0.350704
  -11   -6  -14  0  1.117899   0.447267     2.612450    -1.626971  328.086346    3.077649    3.419933  0.503337   -0.961705
  -11   -6  -12  0  1.106197   0.451999     2.304874    -1.014399  336.245203    2.518224    3.006930  0.575169   -1.201622
  -11   -6  -10  0  1.096198   0.456122    -0.677874    -2.396218  254.204146    2.490256    2.381013  0.754338    0.204806
  -11   -6   -2  0  1.074058   0.465524    -0.355247     2.473159   98.174117    2.498543    2.463962  0.825845    0.059218
  -11   -6   -1  0  1.073359   0.465827     1.265063     2.896979   66.409894    3.161150    4.156767  0.523598   -2.689112
  -11   -5  -21  0  1.159636   0.431170    -2.405242    -1.292611  208.254211    2.730573    2.661213  0.559588    0.175292
  -11   -5  -20  0  1.150754   0.434498     2.235638    -0.049889  358.721642    2.236195    2.098104  0.693750    0.281498
  -11   -5  -19  0  1.142242   0.437736    -1.726692     2.243725  127.580622    2.831213    2.742077  0.536860    0.234806
  -11   -5  -16  0  1.119001   0.446827    -0.072274     2.744937   91.508246    2.745888    2.473742  0.658375    0.584580
  -11   -5  -12  0  1.093666   0.457178     2.492764    -1.761628  324.751285    3.052410    3.189804  0.619149   -0.313827
  -11   -5   -8  0  1.075204   0.465028    -1.998054     0.409519  168.417143    2.039590    2.464752  0.714227   -0.841848
  -11   -5   -6  0  1.068668   0.467872     1.871769    -0.315777  350.424068    1.898218    2.635628  0.768321   -1.357315
  -11   -5   -4  0  1.063974   0.469936    -2.991776    -1.900949  212.431529    3.544620    3.363211  0.501843    0.511216
  -11   -5   -3  0  1.062326   0.470665     2.960489     1.145635   21.155194    3.174425    3.054090  0.556027    0.306063
  -11   -5   -1  0  1.060440   0.471502    -0.737361    -2.063800  250.339055    2.191568    2.381831  0.732347   -0.367411
  -11   -4  -19  0  1.132325   0.441569    -1.951113     2.581793  127.079075    3.236124    3.734229  0.359716   -1.958286
  -11   -4  -17  0  1.116299   0.447909     1.559214     3.139461   63.588694    3.505334    3.501514  0.422045    0.012797
  -11   -4  -14  0  1.095252   0.456516     3.089900     1.997887   32.886162    3.679543    3.625118  0.471184    0.163351
  -11   -4  -12  0  1.083305   0.461550    -0.489739    -1.417588  250.941351    1.499800    2.274787  0.802081   -1.366442
  -11   -4  -11  0  1.077979   0.463831    -0.304039    -1.898479  260.901407    1.922671    2.674787  0.649080   -1.638708
  -11   -4   -7  0  1.061132   0.471195    -1.490001    -3.277675  245.553886    3.600452    3.889013  0.430494   -0.947949
  -11   -4   -3  0  1.051657   0.475440     2.649783    -0.780769  343.582179    2.762418    2.879379  0.585030   -0.282735
  -11   -3  -23  0  1.161337   0.430538    -1.099391    -2.281681  244.273652    2.532731    2.424931  0.593189    0.257004
  -11   -3  -22  0  1.151599   0.434179     0.816066    -2.302983  289.511872    2.443296    2.665014  0.527745   -0.594146
  -11   -3  -16  0  1.100938   0.454158     1.046270     2.460168   66.960734    2.673407    2.788968  0.521418   -0.313429
  -11   -3  -14  0  1.087214   0.459891     2.422315     0.621338   14.386533    2.500734    2.904962  0.599611   -0.953392
  -11   -3  -13  0  1.080981   0.462543     1.905125     1.846450   44.103964    2.653089    2.525465  0.708580    0.254717
  -11   -3  -12  0  1.075178   0.465039     0.569942    -4.761816  276.825260    4.795803    4.904557  0.346416   -0.443978
  -11   -3  -11  0  1.069811   0.467372     3.006375    -1.015515  341.335696    3.173257    4.055382  0.414801   -3.007501
  -11   -3  -10  0  1.064887   0.469533    -0.918657    -1.564844  239.584525    1.814571    2.371837  0.750916   -1.049509
  -11   -3   -6  0  1.049739   0.476309    -3.007083     4.027416  126.746972    5.026195    5.167396  0.327609   -0.609534
  -11   -3   -5  0  1.047114   0.477503    -2.123759     7.656519  105.502906    7.945604    8.188652  0.245047   -1.402675
  -11   -3   -3  0  1.043283   0.479256    -1.274771     2.953437  113.346132    3.216804    3.508625  0.803211   -0.513809
  -11   -3   -2  0  1.042083   0.479808     0.548768    -3.000027  280.366003    3.049805    3.048602  0.552200    0.003079
  -11   -2  -23  0  1.155930   0.432552    -3.526371     2.339477  146.438772    4.231838    4.393688  0.350844   -0.652400
  -11   -2  -22  0  1.146146   0.436245    -2.845915    -0.243421  184.888817    2.856307    2.503473  0.621976    0.802252
  -11   -2  -21  0  1.136718   0.439863     0.934109    -3.276812  285.911072    3.407354    3.376616  0.435074    0.099913
  -11   -2  -20  0  1.127656   0.443398     2.708706    -0.682208  345.863628    2.793294    3.172421  0.463687   -1.156311
  -11   -2  -19  0  1.118967   0.446841     2.507752    -0.754334  343.258675    2.618748    2.595578  0.615591    0.053230
  -11   -2  -16  0  1.095232   0.456524    -1.617570     0.661949  157.744435    1.747772    2.298968  0.603957   -1.290668
  -11   -2  -15  0  1.088126   0.459506     1.714751     2.037966   49.922627    2.663396    3.101789  0.524205   -1.182707
  -11   -2  -13  0  1.075170   0.465043    -3.201793    -0.494984  188.788126    3.239829    3.195537  0.536070    0.116846
  -11   -2  -11  0  1.063939   0.469952    -2.995043     0.708169  166.696909    3.077626    3.597187  0.542070   -1.355489
  -11   -2  -10  0  1.058988   0.472149    -4.293918     2.088237  154.065215    4.774774    4.522273  0.372928    0.957528
  -11   -2   -9  0  1.054488   0.474164    -3.000420    -2.121440  215.262132    3.674647    3.952382  0.492227   -0.797960
  -11   -2   -8  0  1.050446   0.475988    -4.290994    -0.158643  182.117330    4.293925    4.664615  0.360878   -1.452665
  -11   -2   -6  0  1.043754   0.479040     2.709360    -3.074990  311.383133    4.098316    4.183289  0.399343   -0.300920
  -11   -2   -5  0  1.041113   0.480255     3.870980    -0.412154  353.922452    3.892860    3.756687  0.449104    0.428801
  -11   -2   -4  0  1.038947   0.481256     4.618493     0.558421    6.894159    4.652130    4.793407  0.430133   -0.464500
  -11   -2   -3  0  1.037260   0.482039    -0.531771     6.288479   94.833589    6.310923    6.471788  0.261406   -0.870280
  -11   -2   -1  0  1.035328   0.482939     4.124239     0.558426    7.711012    4.161873    4.376459  0.433331   -0.700321
  -11   -1  -23  0  1.152673   0.433774     1.076401     2.115078   63.027647    2.373225    2.184133  0.673553    0.397024
  -11   -1  -22  0  1.142861   0.437498    -1.328503     4.287447  107.216058    4.488554    4.415261  0.401581    0.258111
  -11   -1  -19  0  1.115603   0.448188    -0.150503    -2.813056  266.937498    2.817080    3.262829  0.507997   -1.240922
  -11   -1  -18  0  1.107272   0.451560     1.550151    -1.845352  310.031265    2.410040    2.657991  0.513250   -0.683208
  -11   -1  -17  0  1.099333   0.454821     0.085727    -2.584347  271.899905    2.585768    2.375118  0.590840    0.504205
  -11   -1  -16  0  1.091795   0.457962    -4.080676    -4.043560  224.738241    5.744762    5.209577  0.275022    2.752020
  -11   -1  -15  0  1.084666   0.460971     0.928833     5.550303   80.499695    5.627486    5.555199  0.293270    0.348583
  -11   -1  -12  0  1.065814   0.469125    -2.772681    -0.930338  198.548519    2.924601    2.792038  0.623405    0.300723
  -11   -1  -10  0  1.055432   0.473740     2.179307    -1.725395  321.630728    2.779635    2.647716  0.667732    0.279396
  -11   -1   -8  0  1.046861   0.477618     4.415577     4.593050   46.128597    6.371297    6.453349  0.303391   -0.382469
  -11   -1   -3  0  1.033630   0.483732     0.668476     6.055566   83.700607    6.092351    6.241877  0.268421   -0.787794
  -11   -1   -2  0  1.032418   0.484300    -2.430874     1.994949  140.625253    3.144673    2.688148  0.753907    0.856372
  -11   -1   -1  0  1.031691   0.484641     1.970815     2.854652   55.379300    3.468883    3.423120  0.758269    0.085352
  -10  -13   -8  0  1.154443   0.433109     0.947878     1.696562   60.807684    1.943397    2.231579  0.768546   -0.530288
  -10  -13   -6  0  1.148357   0.435405     0.097150    -3.107466  271.790678    3.108984    3.585042  0.447752   -1.503618
  -10  -13   -4  0  1.143990   0.437067    -1.644488    -2.726609  238.904740    3.184138    3.717611  0.430975   -1.750552
  -10  -13   -2  0  1.141362   0.438073    -2.884206    -1.984086  214.524625    3.500749    3.392838  0.475457    0.320972
  -10  -13   -1  0  1.140704   0.438326     1.199015    -2.584737  294.885773    2.849299    2.619473  0.789228    0.411823
  -10  -12  -14  0  1.155921   0.432556    -2.010665     3.627049  119.001927    4.147078    4.130829  0.409088    0.056173
  -10  -12  -13  0  1.150060   0.434760     2.024706    -4.275807  295.338777    4.730958    4.818284  0.431178   -0.286420
  -10  -12  -12  0  1.144607   0.436831     4.451559     0.413326    5.304688    4.470706    4.737101  0.386550   -0.974619
  -10  -12  -11  0  1.139568   0.438763    -2.681476     0.819351  163.008956    2.803863    2.516815  0.775518    0.523453
  -10  -12  -10  0  1.134947   0.440549     1.674751    -3.778568  293.904052    4.133082    4.164161  0.505045   -0.087027
  -10  -12   -9  0  1.130749   0.442185     3.356104     1.927011   29.863625    3.869988    4.056438  0.426258   -0.618593
  -10  -12   -8  0  1.126981   0.443663     2.400185    -4.586226  297.625148    5.176326    5.168149  0.315409    0.036663
  -10  -12   -7  0  1.123645   0.444980    -1.063651    -3.017691  250.583879    3.199659    3.636915  0.672893   -0.918978
  -10  -12   -6  0  1.120746   0.446131    -3.725500    -0.945056  194.234096    3.843498    4.160887  0.384630   -1.166981
  -10  -12   -5  0  1.118287   0.447112     2.693129     3.357988   51.270145    4.304536    4.679036  0.344287   -1.538320
  -10  -12   -4  0  1.116271   0.447920    -0.738874     2.556633  106.119448    2.661260    3.097643  0.524598   -1.176401
  -10  -12   -1  0  1.112903   0.449275     0.812767    -2.023406  291.884471    2.180542    2.540379  0.652366   -0.780062
  -10  -11  -18  0  1.158696   0.431519    -0.099364    -2.189760  267.401881    2.192014    2.113085  0.633819    0.176110
  -10  -11  -17  0  1.151112   0.434362    -2.523529    -1.193655  205.314627    2.791597    2.990958  0.598404   -0.471154
  -10  -11  -16  0  1.143916   0.437095     2.190541     0.168947    4.410251    2.197046    2.352217  0.548903   -0.399789
  -10  -11  -15  0  1.137113   0.439710    -2.191945     3.227686  124.180708    3.901612    3.997254  0.308349   -0.438653
  -10  -11  -13  0  1.124722   0.444554     1.056465     2.906866   70.026934    3.092893    2.479559  0.633069    1.370126
  -10  -11  -12  0  1.119145   0.446770    -1.895442     1.376236  144.017468    2.342376    2.394387  0.716634   -0.102640
  -10  -11  -11  0  1.113990   0.448837     1.508739    -2.379369  302.378466    2.817391    2.632671  0.743680    0.351272
  -10  -11  -10  0  1.109263   0.450750     5.479370     2.142948   21.360166    5.883513    6.020721  0.311109   -0.623707
  -10  -11   -8  0  1.101111   0.454087    -4.246492     0.147299  178.013363    4.249046    4.204645  0.382871    0.164005
  -10  -11   -7  0  1.097696   0.455499     2.154144     2.916692   53.552016    3.625938    3.736627  0.536613   -0.291715
  -10  -11   -5  0  1.092211   0.457787     4.974313     0.027371    0.315270    4.974389    4.847774  0.330369    0.541998
  -10  -11   -4  0  1.090147   0.458654     2.178491    -2.717508  308.717416    3.482912    3.145671  0.627418    0.760148
  -10  -11   -3  0  1.088539   0.459331     1.578689    -5.416456  286.249379    5.641831    6.298765  0.313005   -2.968146
  -10  -11   -2  0  1.087389   0.459817    -1.809182     1.449343  141.301647    2.318132    2.709072  0.604261   -0.914958
  -10  -10  -16  0  1.120676   0.446159    -2.677993     1.351718  153.217616    2.999798    3.192855  0.389172   -0.701551
  -10  -10  -14  0  1.107196   0.451591     1.712618     4.619399   69.658002    4.926653    4.713036  0.573913    0.526387
  -10  -10  -13  0  1.101077   0.454101    -1.281887     5.970092  102.118442    6.106163    6.518852  0.255118   -2.287683
  -10  -10  -12  0  1.095380   0.456463    -3.486174    -0.593550  189.662427    3.536342    4.264421  0.395910   -2.600745
  -10  -10  -11  0  1.090113   0.458668     3.194516    -0.524624  350.673765    3.237308    3.198217  0.508695    0.108677
  -10  -10  -10  0  1.085281   0.460710     0.079278    -2.832020  271.603481    2.833130    4.105771  0.511594   -3.517998
  -10  -10   -8  0  1.076948   0.464275    -0.236365    -2.611391  264.828065    2.622066    2.683508  0.711776   -0.122078
  -10  -10   -7  0  1.073457   0.465785     3.532173     5.569697   57.618070    6.595284    7.069774  0.287691   -2.332467
  -10  -10   -6  0  1.070422   0.467106     4.526049    -2.924912  327.127860    5.388899    5.980289  0.269515   -3.103174
  -10  -10   -5  0  1.067847   0.468232    -1.190910    -3.483446  251.125629    3.681394    3.946269  0.404586   -0.925858
  -10  -10   -3  0  1.064091   0.469885    -1.614714    -3.414206  244.688670    3.776785    4.400065  0.628383   -1.402729
  -10  -10   -1  0  1.062207   0.470718    -3.142490    -1.186208  200.680217    3.358918    3.637022  0.535607   -0.734304
  -10   -9  -23  0  1.159714   0.431141    -2.648246     0.947740  160.309010    2.812725    2.839201  0.467758   -0.080048
  -10   -9  -22  0  1.149963   0.434797     0.543646    -2.956475  280.419334    3.006043    3.172176  0.437287   -0.537283
  -10   -9  -21  0  1.140567   0.438379    -2.644798     0.456275  170.211807    2.683868    2.775531  0.542471   -0.238965
  -10   -9  -20  0  1.131535   0.441878     2.415547    -1.115531  335.211898    2.660691    2.943184  0.432653   -0.923386
  -10   -9  -18  0  1.114600   0.448591    -2.351996    -1.000856  203.051430    2.556091    2.141460  0.701230    0.836213
  -10   -9  -17  0  1.106714   0.451788    -0.647273     1.828317  109.495330    1.939511    2.116583  0.624915   -0.400723
  -10   -9  -16  0  1.099226   0.454865    -3.315861     0.752905  167.207232    3.400265    3.142327  0.400078    0.911769
  -10   -9  -15  0  1.092146   0.457814     2.030185     2.503539   50.960501    3.223253    3.400520  0.362162   -0.692214
  -10   -9  -13  0  1.079238   0.463290     4.143539    -1.116690  344.917044    4.291377    4.836435  0.305625   -2.522140
  -10   -9  -12  0  1.073425   0.465799     3.500548     2.977314   40.382089    4.595458    4.872533  0.378884   -1.034205
  -10   -9  -11  0  1.068049   0.468143    -1.466736    -3.142940  244.982655    3.468341    4.114677  0.438392   -2.085022
  -10   -9   -9  0  1.058636   0.472306    -1.768406    -2.713315  236.905662    3.238725    3.230323  0.498797    0.023822
  -10   -9   -7  0  1.051044   0.475718    -2.106848     1.341579  147.512209    2.497727    2.885728  0.561330   -0.977530
  -10   -9   -6  0  1.047944   0.477125    -0.796852     2.097040  110.806241    2.243335    3.430960  0.531532   -3.159837
  -10   -9   -5  0  1.045314   0.478325     3.479288    -1.389675  338.227561    3.746550    3.703127  0.424714    0.144589
  -10   -9   -4  0  1.043157   0.479314    -2.333696     0.872437  159.502084    2.491442    2.711227  0.596947   -0.520688
  -10   -9   -3  0  1.041476   0.480088     1.377425     0.426773   17.214754    1.442024    2.829859  0.703702   -2.789097
  -10   -9   -1  0  1.039552   0.480976    -1.867095     2.288563  129.208847    2.953568    3.295015  0.479639   -1.006756
  -10   -8  -25  0  1.162060   0.430271     0.704061    -2.448460  286.042723    2.547677    2.816755  0.511689   -0.743682
  -10   -8  -24  0  1.151459   0.434232     2.346675    -3.040742  307.658950    3.840963    3.633701  0.420839    0.696493
  -10   -8  -23  0  1.141198   0.438136    -2.026957     3.858836  117.711906    4.358804    4.572627  0.285104   -1.060637
  -10   -8  -22  0  1.131287   0.441974    -0.300415    -2.314537  262.604650    2.333952    2.516506  0.529110   -0.487933
  -10   -8  -20  0  1.112550   0.449418    -1.836551    -1.514700  219.514187    2.380596    2.542983  0.516835   -0.444339
  -10   -8  -19  0  1.103743   0.453004    -2.637914     0.569868  167.809740    2.698766    2.885323  0.475274   -0.555114
  -10   -8  -17  0  1.087295   0.459857     1.186705     2.147138   61.070948    2.453257    2.089735  0.637470    0.806466
  -10   -8  -16  0  1.079673   0.463103     2.586232    -1.458377  330.581342    2.969084    2.872337  0.473799    0.288772
  -10   -8  -15  0  1.072464   0.466216     1.382667    -1.627206  310.355187    2.135314    2.593026  0.484621   -1.335686
  -10   -8  -14  0  1.065675   0.469186    -2.796224     0.334616  173.176035    2.816174    2.846051  0.645656   -0.065440
  -10   -8  -13  0  1.059316   0.472003     3.250494    -0.128968  357.727902    3.253052    3.415261  0.434448   -0.528022
  -10   -8   -9  0  1.038319   0.481548    -2.296109     1.704329  143.414667    2.859520    3.090973  0.522039   -0.627010
  -10   -8   -7  0  1.030577   0.485165    -2.173157    -1.605760  216.460938    2.702051    2.800672  0.584940   -0.238437
  -10   -8   -6  0  1.027415   0.486658    -2.492018     4.407146  119.485962    5.062913    5.456889  0.291418   -1.911917
  -10   -8   -5  0  1.024733   0.487932    -0.825738    -4.103085  258.621321    4.185350    4.368087  0.362794   -0.712331
  -10   -8   -4  0  1.022532   0.488982     3.462809     2.490040   35.719192    4.265132    4.239693  0.423485    0.084951
  -10   -8   -3  0  1.020818   0.489803    -3.499240     1.793840  152.858638    3.932244    4.169489  0.372631   -0.900393
  -10   -7  -26  0  1.156856   0.432206     1.585378    -1.806579  311.268846    2.403570    2.996422  0.506481   -1.655381
  -10   -7  -25  0  1.145771   0.436387    -2.202477    -1.179489  208.170308    2.498419    2.313994  0.692857    0.376435
  -10   -7  -24  0  1.135018   0.440522     2.663449     0.301124    6.450358    2.680418    3.048347  0.513498   -1.013306
  -10   -7  -23  0  1.124607   0.444600    -3.918521     0.885014  167.273051    4.017220    4.223312  0.328657   -0.886813
  -10   -7  -21  0  1.104852   0.452549    -1.549124     1.599993  134.074544    2.227052    2.940007  0.517137   -1.949717
  -10   -7  -20  0  1.095526   0.456402    -5.415520     0.587104  173.812648    5.447251    5.676001  0.405636   -0.797517
  -10   -7  -19  0  1.086580   0.460159     0.342923    -2.247431  278.675532    2.273443    2.420270  0.581932   -0.356820
  -10   -7  -18  0  1.078025   0.463811     1.166475     2.679939   66.478349    2.922796    2.671290  0.517214    0.687690
  -10   -7  -17  0  1.069869   0.467347    -2.631522     0.770725  163.675643    2.742066    3.216309  0.387754   -1.729655
  -10   -7  -15  0  1.054792   0.474027     2.166242     1.266252   30.307941    2.509183    2.208072  0.658565    0.646612
  -10   -7  -13  0  1.041421   0.480113     2.667466     1.288333   25.779627    2.962293    3.580042  0.522280   -1.672722
  -10   -7  -12  0  1.035396   0.482907     2.006622    -1.562622  322.090946    2.543289    2.359160  0.660987    0.393952
  -10   -7   -7  0  1.012175   0.493986     1.737692    -0.639129  339.806314    1.851501    2.287591  0.738054   -0.835607
  -10   -7   -6  0  1.008955   0.495562    -2.615059     0.167347  176.338429    2.620409    2.403478  0.694995    0.441423
  -10   -7   -5  0  1.006223   0.496908     2.312135    -1.916240  320.348902    3.002990    3.323375  0.480063   -0.943821
  -10   -7   -4  0  1.003982   0.498017     2.769577     2.251890   39.113899    3.569533    3.811130  0.692441   -0.493428
  -10   -7   -2  0  1.000987   0.499507     2.994679    -0.284755  354.568241    3.008187    3.378000  0.537795   -0.972479
  -10   -7   -1  0  1.000236   0.499882    -1.864132     2.875855  122.951350    3.427175    3.492717  0.449497   -0.206210
  -10   -6  -26  0  1.142689   0.437565    -2.629792    -1.364502  207.423139    2.962713    2.695670  0.505206    0.747528
  -10   -6  -25  0  1.131464   0.441905    -1.934142     1.124428  149.828100    2.237240    2.499581  0.627702   -0.591055
  -10   -6  -24  0  1.120574   0.446200    -2.926732    -1.787590  211.415765    3.429466    3.497508  0.404017   -0.238175
  -10   -6  -23  0  1.110028   0.450439     2.606969    -0.883502  341.278484    2.752610    2.372493  0.571136    0.941223
  -10   -6  -22  0  1.099836   0.454613     1.210874    -1.727779  305.023810    2.109842    2.402505  0.558180   -0.741495
  -10   -6  -20  0  1.080554   0.462726    -1.442405     2.165370  123.668529    2.601800    2.878161  0.501187   -0.779818
  -10   -6  -19  0  1.071483   0.466643    -2.683237     1.758814  146.755871    3.208300    3.685524  0.344462   -1.959276
  -10   -6  -18  0  1.062807   0.470452     1.149212     3.506753   71.855300    3.690258    3.689431  0.389993    0.003000
  -10   -6  -17  0  1.054533   0.474143    -1.163180     1.901969  121.448559    2.229456    2.332266  0.599764   -0.242422
  -10   -6  -16  0  1.046673   0.477704     0.731470     1.983623   69.758323    2.114192    2.200475  0.641823   -0.190118
  -10   -6  -15  0  1.039234   0.481124     2.128676     3.976214   61.837521    4.510160    4.648391  0.266897   -0.732450
  -10   -6  -14  0  1.032227   0.484390     1.492906    -0.559939  339.440626    1.594459    2.194095  0.732888   -1.157083
  -10   -6  -13  0  1.025660   0.487491    -0.028989    -2.435356  269.318007    2.435529    2.383465  0.652043    0.112920
  -10   -6  -11  0  1.013881   0.493155    -1.941724    -4.524528  246.773168    4.923580    4.982934  0.369086   -0.227424
  -10   -6  -10  0  1.008684   0.495695    -2.268839    -1.968593  220.947044    3.003829    3.479088  0.617479   -1.088489
  -10   -6   -9  0  1.003959   0.498028     2.164093    -1.197143  331.049316    2.473146    2.557490  0.639711   -0.186459
  -10   -6   -8  0  0.999713   0.500144     0.392213    -2.418715  279.210774    2.450309    2.806367  0.577342   -0.872174
  -10   -6   -5  0  0.989902   0.505101    -2.695866     3.953962  124.286710    4.785553    4.776724  0.337358    0.037010
  -10   -6   -4  0  0.987624   0.506266    -2.725194    -0.584938  192.114208    2.787263    2.971364  0.611891   -0.425497
  -10   -6   -2  0  0.984579   0.507831     3.075310    -2.806237  317.619378    4.163232    4.589289  0.406713   -1.481476
  -10   -5  -28  0  1.154221   0.433193    -1.182599    -2.304753  242.837054    2.590449    2.898386  0.492451   -0.884328
  -10   -5  -24  0  1.108205   0.451180     1.774605     0.110953    3.577635    1.778071    2.498023  0.591672   -1.720830
  -10   -5  -23  0  1.097541   0.455564    -1.912568    -1.725615  222.058362    2.575978    2.635775  0.504709   -0.167555
  -10   -5  -16  0  1.033420   0.483831    -2.802492    -1.255243  204.127732    3.070765    2.639761  0.525365    1.160206
  -10   -5  -15  0  1.025885   0.487384     2.137169     2.863797   53.267078    3.573350    3.672610  0.338375   -0.414853
  -10   -5  -13  0  1.012132   0.494007     5.066411    -3.167691  327.984991    5.975181    6.090431  0.265325   -0.614295
  -10   -5  -10  0  0.994925   0.502550     4.058722    -0.545230  352.348955    4.095180    4.122525  0.384171   -0.100661
  -10   -5   -9  0  0.990135   0.504982    -4.457227     1.710314  159.007335    4.774102    4.763171  0.332892    0.046434
  -10   -5   -8  0  0.985829   0.507187    -3.522445    -0.345249  185.597902    3.539324    3.787555  0.474058   -0.740525
  -10   -5   -7  0  0.982014   0.509158    -3.565797     1.012512  164.148046    3.706763    3.878183  0.404742   -0.598961
  -10   -5   -6  0  0.978695   0.510884    -3.164244     1.857923  149.580172    3.669376    3.940640  0.489851   -0.783147
  -10   -5   -5  0  0.975878   0.512359     3.525319     3.845535   47.487569    5.216897    4.743099  0.332298    2.016422
  -10   -5   -4  0  0.973568   0.513575     0.191085     2.902060   86.232815    2.908345    2.949000  0.539495   -0.106573
  -10   -5   -3  0  0.971767   0.514527     0.907248    -2.451386  290.309300    2.613885    2.545738  0.637779    0.151109
  -10   -5   -2  0  0.970478   0.515210     2.113808     2.731428   52.264296    3.453821    3.425849  0.455096    0.086925
  -10   -4  -27  0  1.132317   0.441572     0.728496    -2.396768  286.906609    2.505036    2.545738  0.536706   -0.107251
  -10   -4  -25  0  1.109094   0.450818    -0.595452    -5.816043  264.154370    5.846445    6.041770  0.257656   -1.072095
  -10   -4  -24  0  1.097982   0.455381    -2.273780    -2.134844  223.194941    3.118915    2.959809  0.448028    0.502225
  -10   -4  -22  0  1.076809   0.464335     1.189653     1.395101   49.544588    1.833462    2.328422  0.579936   -1.206995
  -10   -4  -20  0  1.057107   0.472989     3.201182    -1.967564  328.423597    3.757509    3.494278  0.393622    0.945743
  -10   -4  -19  0  1.047833   0.477175     3.920993     0.326636    4.761999    3.934574    4.173036  0.303558   -1.110944
  -10   -4  -18  0  1.038959   0.481251    -1.521126    -3.325475  245.419876    3.656858    3.476401  0.419315    0.608622
  -10   -4  -15  0  1.014833   0.492692    -2.608097    -0.589079  192.727576    2.673795    2.747043  0.462127   -0.224154
  -10   -4  -14  0  1.007656   0.496201     4.197615     1.976069   25.209176    4.639485    4.606989  0.417551    0.110061
  -10   -4  -13  0  1.000928   0.499536    -3.307904     2.609646  141.729660    4.213369    4.072057  0.393773    0.507515
  -10   -4  -12  0  0.994658   0.502685    -4.574973     0.491133  173.872650    4.601260    4.392890  0.361551    0.815042
  -10   -4  -11  0  0.988854   0.505636    -1.924606     0.886791  155.261404    2.119081    3.100910  0.515508   -2.693487
  -10   -4  -10  0  0.983525   0.508375    -3.032062    -0.379080  187.126364    3.055667    3.677696  0.429055   -2.050278
  -10   -4   -7  0  0.970462   0.515219     2.577303     4.246857   58.747565    4.967725    5.055400  0.327223   -0.378923
  -10   -4   -6  0  0.967103   0.517008     3.459215     2.594134   36.866956    4.323852    4.458444  0.352119   -0.540561
  -10   -4   -5  0  0.964253   0.518536     1.125464    -3.622337  287.260068    3.793151    3.630592  0.653684    0.351688
  -10   -4   -4  0  0.961914   0.519797    -3.519349     2.852195  140.977567    4.529993    4.769789  0.326216   -1.039567
  -10   -4   -2  0  0.958787   0.521492     0.958286     4.600564   78.233676    4.699309    4.645626  0.334148    0.227203
  -10   -4   -1  0  0.958004   0.521919    -2.231261    -1.500355  213.917857    2.688790    2.623335  0.617095    0.150004
  -10   -3  -30  0  1.161975   0.430302    -2.951839     0.404853  172.190446    2.979473    3.298204  0.512566   -0.879405
  -10   -3  -29  0  1.149198   0.435086     5.048922    -0.596997  353.256512    5.084095    5.060867  0.320356    0.102541
  -10   -3  -28  0  1.136718   0.439863     2.704355     1.380868   27.049256    3.036500    3.491937  0.497930   -1.293525
  -10   -3  -27  0  1.124544   0.444625     4.999905     1.622201   17.975466    5.256480    4.947956  0.293312    1.487562
  -10   -3  -23  0  1.079119   0.463341    -2.690964     4.139379  123.027449    4.937180    4.615012  0.296852    1.534818
  -10   -3  -18  0  1.030482   0.485210    -1.885279    -2.434877  232.250068    3.079432    3.011460  0.425202    0.226074
  -10   -3  -17  0  1.021947   0.489262    -2.483207    -5.040612  243.773294    5.619082    5.770849  0.234998   -0.913330
  -10   -3  -16  0  1.013833   0.493178    -3.118344     2.959633  136.495793    4.299244    4.575521  0.289575   -1.349269
  -10   -3  -15  0  1.006152   0.496943     1.075660    -2.538229  292.966442    2.756746    2.811358  0.446211   -0.173087
  -10   -3  -12  0  0.985800   0.507202     2.774810    -1.834142  326.535401    3.326206    3.618989  0.439321   -0.942496
  -10   -3  -11  0  0.979944   0.510233    -2.914884     2.068809  144.635159    3.574426    3.799771  0.476361   -0.669000
  -10   -3  -10  0  0.974566   0.513049    -5.213307    -0.009897  180.108766    5.213317    5.404903  0.293909   -0.921864
  -10   -3   -7  0  0.961381   0.520085     3.569594     1.800533   26.766755    3.997989    3.743395  0.456318    0.789034
  -10   -3   -5  0  0.955113   0.523498     3.189170    -1.497456  334.847884    3.523234    4.096560  0.376849   -2.151541
  -10   -3   -3  0  0.950911   0.525811     2.256696    -0.537459  346.603886    2.319815    2.850153  0.554212   -1.353294
  -10   -3   -2  0  0.949595   0.526540     1.915434     3.454339   60.991599    3.949854    3.867626  0.399941    0.290764
  -10   -2  -29  0  1.143733   0.437165    -4.305188     3.641198  139.776464    5.638525    5.802881  0.279120   -0.832742
  -10   -2  -25  0  1.095452   0.456432     2.949272    -0.284506  354.489918    2.962963    2.357839  0.635930    1.345703
  -10   -2  -24  0  1.084201   0.461169     2.834697    -3.111355  312.336059    4.209043    4.309297  0.326724   -0.433946
  -10   -2  -23  0  1.073297   0.465854     1.620695     2.714478   59.160436    3.161494    3.343236  0.392176   -0.655375
  -10   -2  -22  0  1.062753   0.470476    -2.134552    -0.182013  184.873828    2.142298    2.153609  0.640404   -0.024979
  -10   -2  -21  0  1.052579   0.475024     3.049836     0.415622    7.760282    3.078025    2.710940  0.486073    1.068023
  -10   -2  -18  0  1.024384   0.488098    -2.712091     0.492928  169.698831    2.756523    2.668519  0.488784    0.254623
  -10   -2  -17  0  1.015798   0.492224     1.987799     3.830894   62.575808    4.315912    4.441291  0.413385   -0.428931
  -10   -2  -16  0  1.007635   0.496212     5.898058     0.298711    2.899305    5.905618    5.829930  0.233811    0.457797
  -10   -2  -15  0  0.999906   0.500047     0.649636    -2.684912  283.601757    2.762386    2.832472  0.483581   -0.204964
  -10   -2  -14  0  0.992621   0.503717    -0.784274    -5.245743  261.496876    5.304046    5.214433  0.378860    0.334507
  -10   -2  -13  0  0.985791   0.507207     0.226604    -7.368512  271.761466    7.371996    7.508449  0.219450   -0.879353
  -10   -2  -11  0  0.973529   0.513595    -0.648560    -3.264286  258.762608    3.328092    3.384219  0.467414   -0.169819
  -10   -2  -10  0  0.968116   0.516467    -2.124106     1.612327  142.799266    2.666725    2.334602  0.721096    0.651359
  -10   -2   -9  0  0.963192   0.519107    -6.183031     1.468622  166.638445    6.355055    6.628035  0.242863   -1.589586
  -10   -2   -8  0  0.958765   0.521504     3.675972     3.798598   45.939903    5.286030    5.600371  0.335659   -1.324393
  -10   -2   -7  0  0.954842   0.523647    -3.091569     1.216523  158.520516    3.322307    3.517936  0.449224   -0.615863
  -10   -2   -6  0  0.951428   0.525526     0.163160     5.107598   88.170332    5.110204    5.367887  0.326830   -1.115012
  -10   -2   -5  0  0.948531   0.527131     2.286761     2.743447   50.187597    3.571523    2.966380  0.636437    1.344678
  -10   -2   -4  0  0.946153   0.528456     3.499457    -1.211517  340.904076    3.703238    3.884705  0.399726   -0.642021
  -10   -2   -3  0  0.944300   0.529493     1.375828     3.582693   68.992187    3.837785    3.879288  0.396501   -0.148030
  -10   -2   -2  0  0.942974   0.530237    -5.716849    -0.339127  183.394838    5.726899    5.836206  0.308092   -0.501742
  -10   -2   -1  0  0.942177   0.530686     3.058267    -1.680417  331.212665    3.489527    3.485798  0.446655    0.011808
  -10   -1  -27  0  1.115594   0.448192     1.975732     3.202909   58.331416    3.763262    4.191101  0.320070   -1.890386
  -10   -1  -25  0  1.092015   0.457869    -1.058381     2.544163  112.587490    2.755528    2.577964  0.526351    0.477084
  -10   -1  -24  0  1.080728   0.462651     4.786283     1.063095   12.522835    4.902925    4.838850  0.308086    0.294128
  -10   -1  -22  0  1.059210   0.472050     5.392227    -1.834560  341.210509    5.695763    5.484864  0.259582    1.148988
  -10   -1  -21  0  1.049001   0.476644     4.122407     3.317631   38.826420    5.291589    5.389318  0.244790   -0.564605
  -10   -1  -20  0  1.039174   0.481151    -4.737717     0.502233  173.948825    4.764263    4.681449  0.306119    0.382583
  -10   -1  -19  0  1.029739   0.485560     3.250428    -2.947068  317.802320    4.387539    4.463856  0.287082   -0.375953
  -10   -1  -18  0  1.020708   0.489856     2.362674     3.246281   53.952516    4.015043    4.012132  0.315418    0.013051
  -10   -1  -17  0  1.012090   0.494027     2.513169    -1.745117  325.224304    3.059649    2.719402  0.507359    0.948405
  -10   -1  -16  0  1.003897   0.498059    -1.728017    -1.547922  221.853323    2.319936    2.388525  0.670682   -0.144628
  -10   -1  -15  0  0.996139   0.501938    -0.736009    -2.973645  256.098073    3.063376    3.305634  0.450178   -0.761044
  -10   -1  -14  0  0.988827   0.505650    -4.738057     1.176510  166.054894    4.881942    4.592936  0.444605    0.919280
  -10   -1  -13  0  0.981970   0.509181     1.625951     3.538253   65.319568    3.893963    3.375462  0.477270    1.536384
  -10   -1  -12  0  0.975578   0.512517    -1.217237     1.897053  122.686125    2.253991    2.532087  0.654713   -0.600702
  -10   -1  -11  0  0.969660   0.515645    -1.098169    -4.978342  257.560378    5.098025    5.667900  0.389683   -2.068151
  -10   -1   -9  0  0.959281   0.521224    -8.214341    -1.678894  191.551345    8.384156    8.102838  0.236451    1.682564
  -10   -1   -8  0  0.954836   0.523650    -2.394999    -2.041080  220.438495    3.146749    3.171807  0.504271   -0.070277
  -10   -1   -7  0  0.950896   0.525820    -1.465570     4.658441  107.463850    4.883540    5.116730  0.308823   -1.067864
  -10   -1   -6  0  0.947469   0.527722    -4.175699    -3.716611  221.670917    5.590140    5.547062  0.284851    0.213871
  -10   -1   -5  0  0.944559   0.529348     1.989410     0.142327    4.092103    1.994495    2.502229  0.661336   -1.085747
  -10   -1   -4  0  0.942172   0.530689     2.505627    -1.944674  322.184139    3.171738    3.033492  0.603636    0.323887
  -10   -1   -2  0  0.938979   0.532493     8.332743    -4.696742  330.592260    9.565249    9.407089  0.179892    1.243364
   -9  -15  -11  0  1.155399   0.432751     1.270588    -2.424542  297.656918    2.737297    2.774268  0.511569   -0.102204
   -9  -15  -10  0  1.150841   0.434465    -2.200431     1.907134  139.084215    2.911882    3.051667  0.576268   -0.343043
   -9  -15   -7  0  1.139697   0.438713     2.221425    -2.668914  309.771728    3.472439    4.051443  0.371595   -2.203574
   -9  -15   -6  0  1.136839   0.439816    -1.076645    -1.515000  234.600227    1.858599    2.482699  0.629119   -1.402931
   -9  -15   -5  0  1.134415   0.440756    -2.877560    -1.661384  210.000363    3.322732    3.522250  0.498380   -0.566157
   -9  -14  -17  0  1.160325   0.430914    -2.121739    -0.660259  197.285485    2.222098    2.258983  0.592813   -0.087993
   -9  -14  -15  0  1.146439   0.436133    -2.708770     1.252879  155.178195    2.984483    3.178063  0.361839   -0.756588
   -9  -14  -14  0  1.140091   0.438561     1.815545     1.955815   47.130061    2.668598    2.628822  0.470799    0.119481
   -9  -14  -12  0  1.128619   0.443019     0.657045    -3.979355  279.375707    4.033234    4.122903  0.337855   -0.375342
   -9  -14  -11  0  1.123508   0.445035     5.915219     2.303239   21.274705    6.347812    6.196102  0.286073    0.749984
   -9  -14  -10  0  1.118820   0.446899    -1.061697     2.905049  110.075644    3.092978    2.570854  0.559794    1.319047
   -9  -14   -9  0  1.114562   0.448607     2.783155    -5.438529  297.100995    6.109300    6.501325  0.345853   -1.603012
   -9  -14   -7  0  1.107354   0.451527    -4.430603    -0.815919  190.434410    4.505105    4.732249  0.320131   -1.003433
   -9  -14   -6  0  1.104412   0.452730    -1.203655     3.844065  107.386405    4.028104    4.396612  0.340252   -1.531657
   -9  -14   -4  0  1.099871   0.454599     2.346552    -0.656791  344.363264    2.436736    2.812466  0.608779   -0.872833
   -9  -14   -2  0  1.097137   0.455732    -0.222019    -2.729757  265.350196    2.738771    2.730977  0.755253    0.014594
   -9  -13  -16  0  1.123465   0.445052    -3.174107    -0.398607  187.157778    3.199038    3.774269  0.322748   -2.520536
   -9  -13  -15  0  1.116538   0.447813     3.092476     1.115711   19.838552    3.287585    3.375116  0.364759   -0.339368
   -9  -13  -14  0  1.110019   0.450443    -2.962863     3.943263  126.920225    4.932331    4.756544  0.262267    0.947885
   -9  -13  -12  0  1.098233   0.455277     3.923311     2.913201   36.595231    4.886626    4.472223  0.344194    1.702683
   -9  -13  -10  0  1.088161   0.459491     0.335442    -4.939010  273.885385    4.950388    5.014874  0.278934   -0.326947
   -9  -13   -9  0  1.083782   0.461347     1.990188    -1.559518  321.917635    2.528428    2.505028  0.588631    0.056218
   -9  -13   -8  0  1.079850   0.463027    -0.765535     3.334193  102.931071    3.420948    3.589384  0.416803   -0.571505
   -9  -13   -7  0  1.076368   0.464525     0.036085     1.664915   88.758387    1.665306    2.144912  0.756865   -0.896150
   -9  -13   -6  0  1.073341   0.465835     7.938961     0.671374    4.833827    7.967299    8.352556  0.298367   -1.826060
   -9  -13   -5  0  1.070773   0.466952     3.701062    -2.157466  329.760738    4.283985    4.482400  0.389269   -0.720841
   -9  -13   -4  0  1.068668   0.467872     2.107412    -3.597087  300.364598    4.168959    4.361574  0.386898   -0.704059
   -9  -13   -3  0  1.067027   0.468592    -3.739002    -0.115220  181.765057    3.740777    4.266247  0.347718   -2.137157
   -9  -13   -1  0  1.065149   0.469418    -2.045985    -0.584244  195.937026    2.127768    2.448265  0.634714   -0.714105
   -9  -12  -22  0  1.146140   0.436247    -3.000549     0.623277  168.265344    3.064599    3.142327  0.431595   -0.254692
   -9  -12  -21  0  1.136712   0.439865    -1.560058    -0.466925  196.662445    1.628435    2.204011  0.596880   -1.363738
   -9  -12  -16  0  1.095226   0.456527    -1.563777     2.417756  122.894327    2.879400    2.809141  0.418667    0.237327
   -9  -12  -15  0  1.088120   0.459508    -2.532752     2.945010  130.696022    3.884316    3.904303  0.614184   -0.046022
   -9  -12  -13  0  1.075163   0.465046     3.349102     1.616770   25.768799    3.718928    3.281158  0.373737    1.656515
   -9  -12  -12  0  1.069329   0.467583     1.887158     2.870855   56.681064    3.435575    3.590361  0.492663   -0.444321
   -9  -12  -11  0  1.063932   0.469955     3.554722    -2.162595  328.684814    4.160873    4.199826  0.455866   -0.120842
   -9  -12  -10  0  1.058981   0.472152     1.389859    -1.285278  317.238761    1.893052    2.451921  0.578036   -1.367320
   -9  -12   -8  0  1.050439   0.475991    -0.941931     3.258561  106.122653    3.391969    2.899192  0.666620    1.045412
   -9  -12   -7  0  1.046860   0.477619    -1.504387    -2.472550  238.682181    2.894250    2.724553  0.557848    0.430205
   -9  -12   -5  0  1.041107   0.480258    -3.154544    -1.787851  209.542576    3.625956    4.441204  0.335200   -3.439545
   -9  -12   -2  0  1.036046   0.482604    -3.525487    -1.824662  207.364426    3.969691    4.701619  0.475217   -2.178167
   -9  -11  -24  0  1.141071   0.438185    -2.255054    -2.649073  229.593522    3.478916    3.331100  0.478088    0.437250
   -9  -11  -23  0  1.130716   0.442198     2.471134    -1.240786  333.338218    2.765150    3.237789  0.472205   -1.415511
   -9  -11  -22  0  1.120712   0.446145    -0.720272     2.132763  108.660733    2.251104    2.795523  0.502813   -1.531234
   -9  -11  -20  0  1.101795   0.453805    -2.043492     1.706596  140.133488    2.662392    3.071129  0.457124   -1.264518
   -9  -11  -19  0  1.092901   0.457498    -0.379326    -2.299030  260.630949    2.330113    2.385099  0.481648   -0.161448
   -9  -11  -18  0  1.084396   0.461086    -3.350053     2.174094  147.017519    3.993687    4.166499  0.281944   -0.866813
   -9  -11  -14  0  1.054443   0.474184     5.011613     1.208381   13.556191    5.155236    5.110257  0.347051    0.183285
   -9  -11  -13  0  1.048015   0.477092    -3.637028     2.030917  150.820999    4.165645    3.804278  0.323736    1.578600
   -9  -11  -12  0  1.042028   0.479833     1.096716    -4.265972  284.417647    4.404691    4.550174  0.268488   -0.766306
   -9  -11  -11  0  1.036490   0.482397    -1.089137    -1.958267  240.918331    2.240766    2.565699  0.679710   -0.676060
   -9  -11  -10  0  1.031407   0.484775    -1.808787    -2.695789  236.139672    3.246380    3.239712  0.463752    0.020334
   -9  -11   -9  0  1.026787   0.486956    -0.830333    -3.353732  256.094071    3.454993    3.306694  0.519886    0.403406
   -9  -11   -8  0  1.022635   0.488933    -1.360452    -1.524640  228.257138    2.043368    3.240073  0.672469   -2.516689
   -9  -11   -5  0  1.013046   0.493561     1.111959     2.914504   69.116845    3.119421    3.387325  0.435349   -0.870275
   -9  -11   -4  0  1.010820   0.494648     1.482537    -1.946495  307.294523    2.446785    2.949132  0.564217   -1.259136
   -9  -11   -2  0  1.007845   0.496108     2.725137     2.662775   44.336855    3.810084    4.164255  0.349461   -1.433275
   -9  -11   -1  0  1.007100   0.496475     1.206361     3.430583   70.625833    3.636510    4.192587  0.346812   -2.267546
   -9  -10  -26  0  1.139941   0.438619    -1.883355    -3.442987  241.320814    3.924435    3.909188  0.335021    0.064361
   -9  -10  -25  0  1.128689   0.442992     2.634144     1.627942   31.716718    3.096597    3.478529  0.483531   -1.117061
   -9  -10  -24  0  1.117772   0.447318    -3.703545    -1.068163  196.088428    3.854506    3.398916  0.381313    1.689690
   -9  -10  -23  0  1.107199   0.451590     0.794160    -2.254683  289.403639    2.390458    2.497555  0.530461   -0.285524
   -9  -10  -22  0  1.096981   0.455796    -0.318693     2.479215   97.324981    2.499614    2.258810  0.642438    0.530087
   -9  -10  -21  0  1.087127   0.459928    -3.151474    -3.577316  228.621221    4.767492    4.910746  0.245455   -0.825377
   -9  -10  -17  0  1.051555   0.475486     3.874696    -1.985192  332.871769    4.353648    4.723023  0.335503   -1.556991
   -9  -10  -16  0  1.043672   0.479078     3.192384     0.791860   13.930856    3.289127    3.046686  0.408352    0.839627
   -9  -10  -15  0  1.036212   0.482527    -1.056763    -4.535798  256.885024    4.657275    4.849782  0.293227   -0.928449
   -9  -10  -14  0  1.029185   0.485821     1.196060     1.568705   52.676281    1.972662    2.146545  0.596651   -0.412147
   -9  -10  -13  0  1.022598   0.488951     2.291683     1.702823   36.614008    2.855069    2.927263  0.392637   -0.260033
   -9  -10  -11  0  1.010783   0.494666     0.920138     1.176854   51.979492    1.493867    2.465858  0.570382   -2.409970
   -9  -10   -9  0  1.000831   0.499585    -2.406465     2.457219  134.402119    3.439331    3.602056  0.496818   -0.463201
   -9  -10   -7  0  0.992797   0.503628    -4.786422     1.372663  163.998022    4.979362    5.056633  0.334333   -0.326852
   -9  -10   -6  0  0.989515   0.505298    -0.971813    -1.762933  241.134351    2.013045    2.253114  0.728594   -0.465978
   -9  -10   -5  0  0.986729   0.506725    -1.359342     5.805259  103.178767    5.962285    6.364085  0.263288   -2.158208
   -9  -10   -4  0  0.984444   0.507901    -4.344397    -2.946972  214.150560    5.249612    5.106064  0.291153    0.697255
   -9  -10   -3  0  0.982663   0.508822     5.183214     0.568904    6.263653    5.214341    5.500391  0.311207   -1.299891
   -9  -10   -1  0  0.980623   0.509880    -0.393395    -2.362102  260.544487    2.394637    2.768085  0.649328   -0.813355
   -9   -9  -28  0  1.142762   0.437537     2.603306    -2.509651  316.049379    3.616013    4.078841  0.360856   -1.813850
   -9   -9  -27  0  1.130653   0.442222     1.697844    -0.200425  353.267569    1.709633    2.805812  0.564407   -2.746655
   -9   -9  -26  0  1.118861   0.446883    -0.724181    -3.956361  259.627286    4.022093    3.763626  0.392277    0.931809
   -9   -9  -25  0  1.107395   0.451510    -2.957971    -1.697104  209.844587    3.410242    3.349869  0.388284    0.219893
   -9   -9  -22  0  1.075059   0.465091    -3.371201    -0.558309  189.403472    3.417119    3.181002  0.385454    0.866302
   -9   -9  -19  0  1.046035   0.477996    -1.930738     6.411518  106.758935    6.695918    6.916863  0.264330   -1.182096
   -9   -9  -17  0  1.028665   0.486067    -0.420996     3.357533   97.146939    3.383824    3.847132  0.303503   -2.158844
   -9   -9  -16  0  1.020605   0.489905    -1.553782     6.215937  104.034492    6.407192    6.173309  0.226043    1.463263
   -9   -9  -15  0  1.012976   0.493595    -1.636804    -1.811730  227.903839    2.441617    2.721979  0.428957   -0.924315
   -9   -9  -14  0  1.005786   0.497124     2.520229    -0.222870  354.946331    2.530064    2.738808  0.422381   -0.698915
   -9   -9  -13  0  0.999045   0.500478     1.790664    -3.706819  295.783934    4.116672    4.619820  0.298152   -2.386566
   -9   -9  -12  0  0.992763   0.503645     2.937441    -1.513984  332.732997    3.304649    3.662204  0.373804   -1.352739
   -9   -9  -10  0  0.981609   0.509368    -2.199103     1.609896  143.793292    2.725403    3.124804  0.486018   -1.162177
   -9   -9   -9  0  0.976753   0.511900    -1.068892    -3.818702  254.362552    3.965478    4.200939  0.350815   -0.949194
   -9   -9   -7  0  0.968520   0.516252     3.185399     2.430144   37.340051    4.006541    4.590307  0.318050   -2.595726
   -9   -9   -5  0  0.962298   0.519589    -2.771166     2.072396  143.209304    3.460374    3.788995  0.445402   -1.043417
   -9   -9   -4  0  0.959955   0.520858     2.468160     2.150944   41.071391    3.273893    3.416173  0.428656   -0.469406
   -9   -9   -2  0  0.956821   0.522564    -3.678546    -3.817283  226.060341    5.301260    5.440881  0.270876   -0.728944
   -9   -9   -1  0  0.956036   0.522993     1.365972    -3.182234  293.231394    3.463018    3.701760  0.391645   -0.862089
   -9   -8  -30  0  1.149504   0.434970    -0.195759     3.918647   92.859872    3.923534    4.207608  0.413864   -0.970706
   -9   -8  -29  0  1.136587   0.439914    -1.799891    -1.159430  212.788297    2.141001    2.209658  0.719345   -0.134978
   -9   -8  -27  0  1.111653   0.449781    -2.932220    -2.131785  216.017937    3.625248    3.643548  0.453124   -0.057115
   -9   -8  -25  0  1.087989   0.459564    -0.936106    -3.116987  253.283726    3.254521    3.797413  0.464605   -1.652512
   -9   -8  -24  0  1.076659   0.464400    -0.088150     3.095966   91.630912    3.097221    2.962570  0.573086    0.332279
   -9   -8  -22  0  1.055058   0.473908     2.212018    -1.274181  330.056911    2.552756    2.459533  0.540418    0.243955
   -9   -8  -21  0  1.044809   0.478556    -3.792288     1.399098  159.749345    4.042144    3.517493  0.345993    2.144462
   -9   -8  -20  0  1.034942   0.483119    -3.402450     1.589287  154.962686    3.755329    3.757620  0.319591   -0.010138
   -9   -8  -18  0  1.016399   0.491933    -3.102606     1.522467  153.862545    3.456019    3.312695  0.379268    0.534425
   -9   -8  -16  0  0.999516   0.500242     0.448770     1.758347   75.682466    1.814712    1.935524  0.645088   -0.264853
   -9   -8  -15  0  0.991724   0.504173     1.756808     1.744409   44.797099    2.475750    2.401533  0.496014    0.211605
   -9   -8  -13  0  0.977490   0.511514     1.413599    -3.259098  293.448274    3.552461    3.594588  0.385045   -0.154726
   -9   -8  -12  0  0.971069   0.514897     1.961307    -8.343286  283.228682    8.570714    8.661457  0.212043   -0.605209
   -9   -8  -11  0  0.965123   0.518069     6.554839     1.266115   10.932461    6.675999    7.093365  0.374620   -1.575585
   -9   -8   -9  0  0.954695   0.523727     0.515848     2.593413   78.750303    2.644218    2.750443  0.549857   -0.273208
   -9   -8   -8  0  0.950228   0.526189    -1.978838    -4.920519  248.091957    5.303519    5.284463  0.320458    0.084096
   -9   -8   -7  0  0.946270   0.528391    -7.684749     3.111610  157.956621    8.290807    8.838457  0.204303   -3.790902
   -9   -8   -6  0  0.942825   0.530321     1.769573     2.682199   56.585288    3.213344    2.740230  0.574588    1.164461
   -9   -8   -5  0  0.939901   0.531971    -2.651057    -3.418343  232.205037    4.325872    4.398914  0.375530   -0.275069
   -9   -8   -4  0  0.937502   0.533332     3.048394     3.498939   48.936511    4.640612    4.574330  0.320358    0.292601
   -9   -8   -3  0  0.935631   0.534399     2.463102     1.014067   22.377120    2.663682    2.429744  0.723514    0.457265
   -9   -8   -2  0  0.934293   0.535164     5.372784     0.344548    3.669261    5.383820    5.671128  0.297531   -1.365620
   -9   -7  -32  0  1.160100   0.430997    -2.085311    -1.825248  221.195269    2.771291    3.047964  0.464251   -0.842809
   -9   -7  -31  0  1.146429   0.436137     2.043264    -2.090379  314.346975    2.923117    3.266885  0.465461   -1.044473
   -9   -7  -30  0  1.133035   0.441293     1.085971     1.200339   47.863729    1.618687    2.614711  0.593838   -2.372012
   -9   -7  -29  0  1.119928   0.446457     2.993242     0.554760   10.499922    3.044217    2.384119  0.702113    1.329587
   -9   -7  -28  0  1.107117   0.451623     1.318814     1.566460   49.905725    2.047698    2.690609  0.546447   -1.663865
   -9   -7  -27  0  1.094614   0.456782    -3.415482    -1.022801  196.670868    3.565339    3.690381  0.359338   -0.492117
   -9   -7  -25  0  1.070574   0.467039     3.719569    -1.400847  339.362854    3.974615    3.957207  0.360067    0.068371
   -9   -7  -24  0  1.059058   0.472118    -2.485538    -4.606318  241.648996    5.234125    5.407712  0.228902   -1.072468
   -9   -7  -23  0  1.047893   0.477148    -2.674350     2.102991  141.820055    3.402164    3.260561  0.415478    0.481992
   -9   -7  -21  0  1.026662   0.487015     1.830702     1.987524   47.351926    2.702170    2.523769  0.658427    0.383182
   -9   -7  -20  0  1.016619   0.491827     0.536237     1.274122   67.175330    1.382366    2.203128  0.649993   -1.785760
   -9   -7  -19  0  1.006972   0.496538     0.142707    -3.827676  272.135169    3.830336    3.945973  0.334520   -0.488867
   -9   -7  -17  0  0.988917   0.505604    -1.867884    -1.949413  226.223533    2.699852    2.754829  0.431072   -0.180361
   -9   -7  -15  0  0.972586   0.514093     1.022573     3.858790   75.157867    3.991981    4.239969  0.290454   -1.207447
   -9   -7  -14  0  0.965096   0.518083     2.087016     3.473265   58.999176    4.052062    4.245843  0.268266   -1.021550
   -9   -7  -13  0  0.958069   0.521883    -4.172226     1.327752  162.347062    4.378400    4.436905  0.309765   -0.267100
   -9   -7  -12  0  0.951516   0.525477    -0.322923    -4.379570  265.782985    4.391459    4.559407  0.299128   -0.794024
   -9   -7  -11  0  0.945448   0.528850    -1.713360    -3.545488  244.207801    3.937777    4.109563  0.553563   -0.438870
   -9   -7  -10  0  0.939873   0.531987    -1.882708    -2.019492  227.007564    2.760967    2.770756  0.547250   -0.025299
   -9   -7   -8  0  0.930238   0.537497    -1.834783     4.668382  111.455984    5.015996    5.179815  0.288054   -0.804276
   -9   -7   -7  0  0.926194   0.539844    -3.537311    -1.058596  196.660645    3.692316    4.106909  0.410497   -1.428325
   -9   -7   -6  0  0.922674   0.541903     1.286676     9.423496   82.224960    9.510931    9.391345  0.169799    0.996002
   -9   -7   -5  0  0.919686   0.543664     4.465178     1.469859   18.220650    4.700883    4.518396  0.324920    0.794271
   -9   -7   -4  0  0.917234   0.545117    -0.028380    -4.050135  269.598530    4.050234    3.794848  0.467969    0.771782
   -9   -7   -3  0  0.915322   0.546256    -1.760968     6.981415  104.156789    7.200080    7.291530  0.339897   -0.380495
   -9   -7   -2  0  0.913954   0.547074    -1.102782    -5.009096  257.584058    5.129052    5.208455  0.343293   -0.327108
   -9   -7   -1  0  0.913132   0.547566     3.938625     5.144059   52.559988    6.478743    6.670495  0.358440   -0.756552
   -9   -6  -33  0  1.160080   0.431005     2.950998     0.267903    5.187310    2.963133    2.822280  0.535917    0.371693
   -9   -6  -32  0  1.145972   0.436311     0.264817     3.648304   85.848396    3.657903    3.592963  0.392370    0.234062
   -9   -6  -31  0  1.132131   0.441645    -2.719525    -1.453263  208.119209    3.083470    2.802479  0.620184    0.640746
   -9   -6  -30  0  1.118565   0.447001     3.108643    -0.878941  344.212224    3.230510    3.283412  0.486210   -0.153872
   -9   -6  -29  0  1.105287   0.452371    -0.679569    -1.747487  248.749752    1.874974    2.309109  0.728569   -0.842693
   -9   -6  -28  0  1.092305   0.457748     3.236785     2.063486   32.517964    3.838587    3.685841  0.425744    0.507385
   -9   -6  -27  0  1.079630   0.463122     5.541157    -3.222727  329.817794    6.410178    6.419042  0.225440   -0.055603
   -9   -6  -26  0  1.067274   0.468483    -2.375812    -3.745259  237.610930    4.435251    4.460453  0.294949   -0.120838
   -9   -6  -25  0  1.055248   0.473822     2.014383     1.425926   35.293613    2.467996    1.972394  0.690911    1.014438
   -9   -6  -24  0  1.043563   0.479128    -5.750758    -2.019764  199.352143    6.095135    6.395095  0.197910   -2.143437
   -9   -6  -23  0  1.032230   0.484388    -3.718250     0.702129  169.306575    3.783962    3.689009  0.332141    0.404297
   -9   -6  -21  0  1.010670   0.494721     4.570512    -0.155433  358.052251    4.573154    4.717991  0.301556   -0.679242
   -9   -6  -20  0  1.000467   0.499767     3.093845    -0.190202  356.482026    3.099686    3.313518  0.362560   -0.834077
   -9   -6  -19  0  0.990663   0.504712     2.128003    -1.456532  325.609947    2.578737    2.468226  0.499640    0.312797
   -9   -6  -18  0  0.981272   0.509543     2.563115    -2.135145  320.204775    3.335926    3.378807  0.377581   -0.160607
   -9   -6  -17  0  0.972305   0.514242    -5.558094     0.946855  170.332126    5.638168    5.425183  0.218314    1.379691
   -9   -6  -15  0  0.955691   0.523182    -2.529871     0.351685  172.085855    2.554198    2.197641  0.564186    0.893761
   -9   -6  -14  0  0.948066   0.527389    -6.667172    -0.736209  186.301244    6.707696    6.942096  0.250309   -1.324327
   -9   -6  -13  0  0.940912   0.531399     2.669164     0.240721    5.153327    2.679997    2.691188  0.526063   -0.030085
   -9   -6  -12  0  0.934240   0.535195    -5.332957     5.193937  135.756613    7.444287    7.191668  0.237172    1.506318
   -9   -6  -11  0  0.928058   0.538759    -3.470283    -0.928534  194.979575    3.592358    3.230444  0.458784    1.115611
   -9   -6  -10  0  0.922378   0.542077     0.390602    -3.150843  277.066755    3.174962    3.470908  0.424381   -0.986214
   -9   -6   -9  0  0.917208   0.545132    -4.685464     3.124845  146.299749    5.631894    5.673874  0.263486   -0.225320
   -9   -6   -8  0  0.912558   0.547910     7.346271     7.338371   44.969177   10.383612   10.432973  0.158687   -0.439906
   -9   -6   -6  0  0.904847   0.552579     7.819476    -1.764240  347.285742    8.016030    7.983394  0.232033    0.198916
   -9   -6   -3  0  0.897349   0.557197    -2.389548     1.016225  156.960955    2.596661    2.712951  0.559928   -0.293712
   -9   -6   -2  0  0.895953   0.558065    -0.938419    -2.696612  250.812139    2.855232    3.298086  0.440794   -1.420825
   -9   -6   -1  0  0.895115   0.558588     7.580776     2.575923   18.767595    8.006469    7.989099  0.190207    0.129152
   -9   -5  -34  0  1.162649   0.430053    -0.682135    -4.170982  260.711898    4.226394    4.072057  0.344496    0.633579
   -9   -5  -33  0  1.148137   0.435488    -1.268868    -2.274948  240.849097    2.604883    2.489278  0.558983    0.292477
   -9   -5  -32  0  1.133880   0.440964    -1.958672    -0.152890  184.463335    1.964630    2.294050  0.703898   -0.661843
   -9   -5  -30  0  1.106174   0.452008     0.070470     4.230628   89.045712    4.231214    4.382062  0.358763   -0.594626
   -9   -5  -29  0  1.092745   0.457563     0.140897     4.883615   88.347417    4.885647    4.926818  0.537983   -0.108226
   -9   -5  -27  0  1.066787   0.468697     0.761687     1.965494   68.817174    2.107922    2.184311  0.643682   -0.167832
   -9   -5  -26  0  1.054280   0.474257     1.089727    -4.866352  282.622074    4.986871    4.935820  0.250872    0.287784
   -9   -5  -25  0  1.042104   0.479798    -3.218043    -0.490756  188.670884    3.255249    3.530202  0.353041   -1.101409
   -9   -5  -23  0  1.018790   0.490778     0.187874    -4.161032  272.585199    4.165271    3.934409  0.312083    1.046156
   -9   -5  -22  0  1.007675   0.496192    -0.125221     2.787013   92.572586    2.789825    2.421396  0.519007    1.003913
   -9   -5  -21  0  0.996939   0.501535    -1.178028    -3.028871  248.747304    3.249894    3.360895  0.358271   -0.438156
   -9   -5  -20  0  0.986593   0.506794     2.884588     0.777853   15.091315    2.987625    3.408755  0.465835   -1.278494
   -9   -5  -19  0  0.976651   0.511954     0.636024    -2.463016  284.479161    2.543811    2.431026  0.546330    0.291950
   -9   -5  -18  0  0.967124   0.516997    -0.636341    -2.463680  255.517662    2.544533    2.829584  0.477948   -0.843443
   -9   -5  -17  0  0.958024   0.521908    -2.050873     0.616419  163.271096    2.141507    2.706196  0.463348   -1.723520
   -9   -5  -15  0  0.941158   0.531261     4.481863     2.611100   30.224756    5.186997    5.150411  0.227019    0.227908
   -9   -5  -14  0  0.933415   0.535668     0.686719    -3.314474  281.705382    3.384866    2.979871  0.416658    1.374627
   -9   -5  -11  0  0.913085   0.547594    -1.662197    -2.638097  237.786028    3.118085    3.248236  0.453735   -0.405655
   -9   -5  -10  0  0.907311   0.551079    -3.120552     3.078226  135.391216    4.383301    4.434096  0.498762   -0.144026
   -9   -5   -9  0  0.902056   0.554290    -0.808693     2.823916  105.980279    2.937429    3.041953  0.494010   -0.299224
   -9   -5   -8  0  0.897327   0.557211    -2.475793     6.800029  110.005839    7.236708    7.068066  0.252926    0.942948
   -9   -5   -7  0  0.893134   0.559827     2.705013     0.815034   16.767826    2.825133    2.984311  0.617424   -0.364598
   -9   -5   -6  0  0.889484   0.562124     0.475028     1.574392   73.210309    1.644494    2.405421  0.628354   -1.712591
   -9   -5   -4  0  0.883839   0.565714     2.062743    -0.793703  338.954251    2.210175    2.418821  0.622979   -0.473643
   -9   -5   -2  0  0.880435   0.567901    -0.935788    -4.811628  258.994240    4.901782    4.818365  0.296659    0.397660
   -9   -4  -33  0  1.138272   0.439262    -5.273606     3.182002  148.893946    6.159225    6.090431  0.294204    0.330689
   -9   -4  -32  0  1.123890   0.444883    -1.604267     2.265184  125.307202    2.775740    3.093491  0.497578   -0.903111
   -9   -4  -31  0  1.109774   0.450542     0.888576     3.999850   77.475008    4.097361    3.927970  0.406014    0.590016
   -9   -4  -30  0  1.095932   0.456233    -4.704252     0.459281  174.423823    4.726619    4.811490  0.326853   -0.367215
   -9   -4  -27  0  1.056162   0.473412     3.505084    -0.690653  348.853052    3.572481    3.738399  0.356915   -0.657420
   -9   -4  -25  0  1.031226   0.484860     4.923619     0.783287    9.039305    4.985535    4.893906  0.259997    0.498405
   -9   -4  -22  0  0.996421   0.501796    -0.028009     4.753234   90.337620    4.753317    4.957234  0.256664   -1.123582
   -9   -4  -21  0  0.985562   0.507325    -6.008946    -2.468141  202.330132    6.496087    6.491374  0.256055    0.026031
   -9   -4  -20  0  0.975096   0.512770     1.913883    -6.178420  287.211357    6.468062    6.268522  0.211263    1.335733
   -9   -4  -19  0  0.965035   0.518116    -3.487004     0.723947  168.271284    3.561361    3.474496  0.377649    0.325291
   -9   -4  -18  0  0.955391   0.523346     0.669206     3.618002   79.520692    3.679371    3.613928  0.330068    0.280398
   -9   -4  -17  0  0.946179   0.528441     4.352127    -0.972893  347.399033    4.459544    4.181985  0.452552    0.867364
   -9   -4  -16  0  0.937410   0.533384     2.953365    -5.255563  299.333821    6.028541    5.941483  0.201139    0.612103
   -9   -4  -15  0  0.929098   0.538157     0.279809    -6.078791  272.635483    6.085227    5.891063  0.201275    1.364254
   -9   -4  -14  0  0.921253   0.542739     3.215132    -2.610399  320.926500    4.141407    4.128660  0.300810    0.059927
   -9   -4  -13  0  0.913889   0.547112    -7.110403    -3.536735  206.445885    7.941431    7.880193  0.234351    0.369548
   -9   -4  -12  0  0.907018   0.551257     2.551531    -2.481553  315.796567    3.559271    3.851684  0.384775   -1.074741
   -9   -4  -11  0  0.900649   0.555155     0.173868     2.824627   86.477636    2.829973    2.328255  0.674367    1.052153
   -9   -4  -10  0  0.894795   0.558787    -7.281027    -2.069942  195.870056    7.569545    7.602821  0.242132   -0.194352
   -9   -4   -9  0  0.889466   0.562135     0.307239     4.874734   86.393594    4.884406    5.171991  0.285183   -1.426119
   -9   -4   -8  0  0.884670   0.565183    -8.350243     0.611332  175.812775    8.372592    8.352742  0.212437    0.132141
   -9   -4   -7  0  0.880416   0.567913    -0.862953     3.932341  102.377376    4.025915    3.782102  0.386284    0.892616
   -9   -4   -6  0  0.876713   0.570312     0.397046     2.905232   82.217835    2.932238    3.045919  0.484106   -0.332094
   -9   -4   -5  0  0.873568   0.572365     7.252460     1.549191   12.057683    7.416075    7.394151  0.234262    0.132348
   -9   -4   -4  0  0.870986   0.574062     4.454942    -1.467742  341.764818    4.690498    5.008502  0.292022   -1.540038
   -9   -4   -3  0  0.868972   0.575392     5.337191    -0.012270  359.868279    5.337205    5.089411  0.325272    1.077356
   -9   -4   -2  0  0.867531   0.576348     2.651225     7.950323   71.557802    8.380729    8.368067  0.182057    0.098364
   -9   -4   -1  0  0.866665   0.576924    -7.396205    -1.601820  192.220010    7.567674    7.672165  0.195502   -0.755861
   -9   -3  -35  0  1.160254   0.430940    -5.903879     0.199672  178.062969    5.907255    5.935385  0.254189   -0.156503
   -9   -3  -34  0  1.145275   0.436577     0.113914     2.619386   87.509833    2.621861    2.514803  0.598503    0.252970
   -9   -3  -33  0  1.130540   0.442267     2.038859    -0.274269  352.338525    2.057224    2.450332  0.609680   -0.911853
   -9   -3  -30  0  1.087899   0.459602    -1.286625    -0.861005  213.790286    1.548139    2.358500  0.701421   -1.633861
   -9   -3  -28  0  1.060879   0.471307     0.524532     2.146463   76.267730    2.209624    2.315004  0.608749   -0.244814
   -9   -3  -27  0  1.047825   0.477179    -1.247176     2.247193  119.029955    2.570083    2.533625  0.544592    0.094676
   -9   -3  -26  0  1.035089   0.483050     1.432654     1.753671   50.753032    2.264478    2.272218  0.618424   -0.017700
   -9   -3  -25  0  1.022684   0.488909    -1.033295     2.439769  112.953712    2.649561    3.112066  0.412553   -1.585450
   -9   -3  -24  0  1.010623   0.494744     1.830443    -1.393736  322.713624    2.300657    1.957729  0.648020    0.748392
   -9   -3  -23  0  0.998917   0.500542     6.076194    -2.180683  340.257468    6.455658    6.134899  0.208619    2.174399
   -9   -3  -22  0  0.987579   0.506289    -0.070595     3.659014   91.105288    3.659695    4.057110  0.300535   -1.870100
   -9   -3  -21  0  0.976622   0.511969     2.828694    -9.159426  287.162191    9.586271    9.210850  0.158575    3.348108
   -9   -3  -20  0  0.966058   0.517567     3.592162     4.385526   50.679273    5.668903    5.370933  0.225761    1.866547
   -9   -3  -19  0  0.955902   0.523066    -2.329624    -0.897821  201.076316    2.496644    2.644920  0.462767   -0.453129
   -9   -3  -18  0  0.946166   0.528448     2.272110    -4.394416  297.340986    4.947057    4.944570  0.285737    0.012310
   -9   -3  -17  0  0.936863   0.533696     4.892017    -3.164268  327.104290    5.826184    5.957912  0.245577   -0.758583
   -9   -3  -16  0  0.928006   0.538790    -3.289503    -3.282658  224.940326    4.647223    4.989494  0.252652   -1.915860
   -9   -3  -15  0  0.919608   0.543710    -7.788704     4.220055  151.550397    8.858486    8.685433  0.180325    1.357182
   -9   -3  -14  0  0.911682   0.548437    -0.315636     4.914336   93.674917    4.924462    4.941892  0.249512   -0.098790
   -9   -3  -13  0  0.904241   0.552950     1.308430     4.943402   75.174789    5.113630    5.435510  0.413891   -1.099823
   -9   -3  -12  0  0.897295   0.557230     0.339116    -6.404425  273.030995    6.413397    6.427530  0.235772   -0.084773
   -9   -3  -11  0  0.890857   0.561257    -2.977037     4.113952  125.891160    5.078125    5.189805  0.314477   -0.502227
   -9   -3  -10  0  0.884938   0.565011    -3.180420    -8.927073  250.390703    9.476692    9.253032  0.171164    1.847953
   -9   -3   -9  0  0.879549   0.568473    -0.307192    -3.585668  265.103308    3.598803    4.187569  0.400033   -2.081427
   -9   -3   -8  0  0.874699   0.571625    -3.096777     3.384203  132.460640    4.587250    4.803309  0.303150   -1.007928
   -9   -3   -7  0  0.870397   0.574451     1.848555    -2.014510  312.540121    2.734119    2.477517  0.615042    0.590025
   -9   -3   -6  0  0.866651   0.576934     0.633530     8.651688   85.811923    8.674852    8.598056  0.209072    0.519470
   -9   -3   -5  0  0.863468   0.579060    -5.759091     1.268524  167.578122    5.897142    6.138643  0.239247   -1.427536
   -9   -3   -4  0  0.860856   0.580817     2.506812    -4.659512  298.280197    5.291045    5.084511  0.325487    0.897370
   -9   -3   -3  0  0.858819   0.582195     5.350589     4.384003   39.329465    6.917246    6.826815  0.219418    0.582852
   -9   -3   -2  0  0.857361   0.583185    -3.544071    -0.849167  193.474171    3.644383    3.332853  0.509184    0.865245
   -9   -3   -1  0  0.856484   0.583782     1.018138    -4.331691  283.226947    4.449736    4.600391  0.312536   -0.681708
   -9   -2  -32  0  1.110431   0.450276    -2.202011    -2.214482  225.161794    3.122945    2.755959  0.783322    0.662557
   -9   -2  -30  0  1.082124   0.462054     4.244194     4.147887   44.342506    5.934489    6.233136  0.291075   -1.451002
   -9   -2  -28  0  1.054957   0.473953     1.756909     2.127872   50.454718    2.759450    2.460957  0.656522    0.642984
   -9   -2  -26  0  1.029018   0.485900     2.478825     0.866445   19.266488    2.625890    2.488339  0.526783    0.369273
   -9   -2  -25  0  1.016540   0.491865     2.580556    -0.610398  346.691996    2.651764    2.503940  0.485741    0.430384
   -9   -2  -24  0  1.004404   0.497808    -0.742193     2.582336  106.035259    2.686878    2.612924  0.555881    0.188146
   -9   -2  -23  0  0.992625   0.503715    -0.751781     4.762295   98.970744    4.821269    5.284684  0.243013   -2.696839
   -9   -2  -22  0  0.981214   0.509573    -2.042666    -3.686292  241.008072    4.214408    4.069474  0.317732    0.645095
   -9   -2  -21  0  0.970185   0.515366     1.849248     2.121604   48.923696    2.814413    3.241034  0.409079   -1.474857
   -9   -2  -20  0  0.959551   0.521077    -2.973061     3.948464  126.978525    4.942617    4.729779  0.275217    1.093674
   -9   -2  -19  0  0.949325   0.526690    -1.019843    -1.552791  236.703860    1.857751    2.197110  0.626367   -0.766206
   -9   -2  -18  0  0.939521   0.532186     0.749608    -4.064628  280.449204    4.133172    4.506228  0.263313   -2.003626
   -9   -2  -17  0  0.930151   0.537547    -5.435925     2.908952  151.847221    6.165329    6.347174  0.198107   -1.298129
   -9   -2  -15  0  0.912770   0.547783    -2.833071     3.433929  129.523428    4.451759    4.615266  0.252985   -0.914019
   -9   -2  -14  0  0.904784   0.552618     5.113141    -2.910413  330.351351    5.883427    5.806638  0.201552    0.538797
   -9   -2  -13  0  0.897285   0.557236    -1.192462    -3.466860  251.018825    3.666208    3.755547  0.326961   -0.386419
   -9   -2  -12  0  0.890285   0.561618     0.139439    -6.048427  271.320653    6.050034    6.041319  0.245747    0.050156
   -9   -2  -11  0  0.883796   0.565741     5.917132    -0.299594  357.101500    5.924712    5.919946  0.250556    0.026899
   -9   -2   -9  0  0.872397   0.573134     4.632781     1.373200   16.510321    4.832012    5.161967  0.378308   -1.233458
   -9   -2   -8  0  0.867506   0.576365    -4.963135     0.065273  179.246513    4.963564    5.078994  0.401813   -0.406265
   -9   -2   -7  0  0.863168   0.579261    -1.168260    -2.071640  240.580042    2.378345    2.581738  0.576958   -0.498547
   -9   -2   -5  0  0.856182   0.583988     0.655072    -9.262750  274.045284    9.285885    9.339702  0.237409   -0.320584
   -9   -2   -4  0  0.853547   0.585791     3.321260     5.618180   59.409993    6.526463    6.461369  0.266755    0.345098
   -9   -2   -3  0  0.851492   0.587204    -3.490088    -0.559650  189.110059    3.534674    3.180635  0.470465    1.064238
   -9   -2   -2  0  0.850022   0.588220     0.323181    -4.388228  274.212069    4.400112    4.452238  0.322707   -0.228434
   -9   -2   -1  0  0.849138   0.588833     0.302984     2.906370   84.048507    2.922120    2.711227  0.878132    0.339638
   -9   -1  -35  0  1.151582   0.434185     0.499340    -1.419810  289.376525    1.505058    2.357509  0.647902   -1.860693
   -9   -1  -33  0  1.121638   0.445777    -2.354983     1.481284  147.830117    2.782111    3.378807  0.422409   -1.997721
   -9   -1  -32  0  1.107040   0.451655    -3.717611     3.298408  138.419326    4.969923    5.105759  0.343068   -0.559952
   -9   -1  -30  0  1.078645   0.463545    -0.390476     4.861009   94.592598    4.876667    5.087191  0.306398   -0.971695
   -9   -1  -27  0  1.038214   0.481596    -2.432820    -2.473084  225.470232    3.469114    3.205515  0.405376    0.919606
   -9   -1  -26  0  1.025359   0.487634    -3.883607    -8.312568  244.958157    9.175031    9.040067  0.221849    0.860347
   -9   -1  -25  0  1.012835   0.493664    -2.180555    -0.514702  193.281112    2.240477    2.346582  0.521374   -0.287805
   -9   -1  -24  0  1.000655   0.499673    -2.556312    -1.435091  209.309459    2.931590    3.207822  0.397899   -0.981786
   -9   -1  -23  0  0.988830   0.505648    -2.697927    -2.872902  226.799026    3.941114    4.011452  0.288214   -0.345138
   -9   -1  -22  0  0.977375   0.511574     5.842198     2.705704   24.850327    6.438331    6.155304  0.200398    1.997327
   -9   -1  -21  0  0.966303   0.517436    -1.305590     2.661032  116.134087    2.964061    2.780297  0.440443    0.590044
   -9   -1  -20  0  0.955625   0.523218     3.860838    -1.872451  334.127280    4.290937    4.910588  0.242325   -3.616299
   -9   -1  -19  0  0.945357   0.528901     2.202477     1.052156   25.534506    2.440889    2.635628  0.487628   -0.564779
   -9   -1  -18  0  0.935511   0.534467     3.435565     2.119136   31.667247    4.036563    4.176115  0.307077   -0.642691
   -9   -1  -16  0  0.917140   0.545173     3.220445     2.521078   38.055094    4.089878    4.117799  0.284184   -0.138948
   -9   -1  -15  0  0.908642   0.550272     6.098072    -0.248120  357.670015    6.103117    6.052975  0.194180    0.365189
   -9   -1  -13  0  0.893086   0.559857    -0.275628     4.965027   93.177448    4.972672    5.126007  0.267180   -0.811620
   -9   -1  -12  0  0.886053   0.564300    -5.313192    -2.464818  204.886839    5.857076    5.267412  0.413817    2.015166
   -9   -1  -11  0  0.879533   0.568484     0.140340    -2.157241  273.722153    2.161801    2.567065  0.589321   -0.972524
   -9   -1  -10  0  0.873537   0.572386    -0.881731    -2.574631  251.095263    2.721428    2.849059  0.542599   -0.332654
   -9   -1   -9  0  0.868077   0.575986     2.976147     2.607235   41.219782    3.956656    3.818990  0.630670    0.308703
   -9   -1   -8  0  0.863162   0.579265     1.853894     3.412809   61.488462    3.883836    3.989257  0.428946   -0.347567
   -9   -1   -7  0  0.858802   0.582206     3.578889    -5.431343  303.382187    6.504455    6.210353  0.237410    1.751920
   -9   -1   -6  0  0.855006   0.584791    -5.113181    -2.209117  203.366446    5.569992    5.318912  0.273453    1.298508
   -9   -1   -4  0  0.849132   0.588837    -6.934032    -1.175741  189.623593    7.033005    7.142658  0.232760   -0.666234
   -9   -1   -3  0  0.847066   0.590273    -5.806475    -5.546214  223.686722    8.029673    7.937949  0.204449    0.634478
   -9   -1   -2  0  0.845588   0.591305    -1.301377     3.096807  112.793702    3.359136    3.490152  0.480347   -0.385731
   -9   -1   -1  0  0.844699   0.591927    -5.566920     0.088339  179.090873    5.567621    5.592369  0.258190   -0.135551
   -8  -17  -11  0  1.160267   0.430935    -1.893244    -1.918477  225.379279    2.695353    2.385262  0.582487    0.752865
   -8  -17  -10  0  1.155728   0.432628     1.816396    -1.239727  325.685679    2.199140    2.751009  0.618746   -1.261358
   -8  -17   -8  0  1.147907   0.435576    -0.275265    -2.942486  264.655614    2.955333    2.801645  0.566991    0.383334
   -8  -17   -6  0  1.141786   0.437910    -2.371678    -2.650326  228.175825    3.556555    3.965858  0.355075   -1.630196
   -8  -17   -5  0  1.139372   0.438838    -2.430766     1.802301  143.444759    3.026039    3.191635  0.446190   -0.524862
   -8  -17   -4  0  1.137394   0.439601    -2.099975    -1.756124  219.904362    2.737493    3.315163  0.425845   -1.918418
   -8  -17   -2  0  1.134751   0.440625     2.483979    -1.140767  335.333051    2.733404    3.124804  0.952049   -0.581401
   -8  -17   -1  0  1.134089   0.440883     2.192969     1.863643   40.358767    2.877895    3.415717  0.411589   -1.847946
   -8  -16  -17  0  1.160863   0.430714    -0.119108    -2.314492  267.054060    2.317554    2.661944  0.483281   -1.007779
   -8  -16  -16  0  1.153727   0.433378    -2.197810    -1.452526  213.460599    2.634426    2.457632  0.532962    0.469122
   -8  -16  -15  0  1.146983   0.435926    -0.588733     3.288815  100.149062    3.341095    3.694283  0.399922   -1.248955
   -8  -16  -14  0  1.140638   0.438351     2.235609     0.500299   12.614185    2.290905    2.756525  0.459645   -1.432597
   -8  -16  -13  0  1.134699   0.440646     3.314593     0.043384    0.749897    3.314877    3.176102  0.398264    0.492784
   -8  -16  -12  0  1.129172   0.442802    -1.098048     5.096371  102.158892    5.213320    4.987543  0.512890    0.622546
   -8  -16  -11  0  1.124063   0.444815     0.954062    -1.870709  297.021598    2.099949    2.198527  0.610541   -0.228339
   -8  -16  -10  0  1.119378   0.446677     5.875942    -2.042456  340.832738    6.220797    6.245182  0.620290   -0.055597
   -8  -16   -9  0  1.115122   0.448382    -3.346169    -1.248221  200.457014    3.571401    3.733082  0.377757   -0.605288
   -8  -16   -8  0  1.111300   0.449923    -3.278774    -5.994907  241.324578    6.832955    7.688593  0.198871   -6.084633
   -8  -16   -7  0  1.107917   0.451297    -1.185547     2.486972  115.487270    2.755096    2.629711  0.492751    0.359859
   -8  -16   -6  0  1.104977   0.452498     1.778550     3.116941   60.290593    3.588672    3.724414  0.378705   -0.506908
   -8  -16   -5  0  1.102483   0.453522     4.388908     2.206402   26.689700    4.912303    5.322498  0.644942   -0.899466
   -8  -16   -4  0  1.100438   0.454365    -1.840152     0.509874  164.512878    1.909485    2.275643  0.644968   -0.802871
   -8  -16   -3  0  1.098845   0.455023    -0.393069    -3.670668  263.887839    3.691653    3.775300  0.369764   -0.319920
   -8  -16   -2  0  1.097705   0.455496    -1.407013    -2.417669  239.801834    2.797286    3.357533  0.411317   -1.926270
   -8  -15  -19  0  1.142782   0.437529     2.615294     0.992386   20.779496    2.797247    2.997721  0.440057   -0.644265
   -8  -15  -17  0  1.126904   0.443693     0.422450     2.211649   79.186125    2.251634    2.155055  0.751113    0.181841
   -8  -15  -15  0  1.112601   0.449398    -5.265336     1.821728  160.915138    5.571576    5.502585  0.312433    0.312285
   -8  -15  -13  0  1.099933   0.454573    -2.431279     3.710838  123.232154    4.436376    4.598698  0.409914   -0.560014
   -8  -15  -12  0  1.094230   0.456942     2.035521    -3.048621  303.730473    3.665711    3.471693  0.359114    0.764056
   -8  -15  -11  0  1.088957   0.459155     5.666800    -0.692475  353.033073    5.708953    6.057412  0.235253   -2.094749
   -8  -15   -8  0  1.075778   0.464780     1.438809     1.717930   50.052984    2.240860    2.558555  0.758098   -0.592653
   -8  -15   -7  0  1.072283   0.466295     4.369720     4.009565   42.538852    5.930520    6.490774  0.320552   -2.471736
   -8  -15   -6  0  1.069245   0.467620     0.028687    -3.027565  270.542881    3.027700    3.774991  0.366506   -2.883522
   -8  -15   -5  0  1.066667   0.468750     2.241364    -3.776166  300.691486    4.391257    4.449263  0.312506   -0.262502
   -8  -15   -4  0  1.064553   0.469681    -0.273165    -2.517956  263.808387    2.532730    2.710366  0.523634   -0.479752
   -8  -15   -3  0  1.062907   0.470408    -4.001628    -0.488441  186.959134    4.031327    4.892791  0.283960   -4.290374
   -8  -15   -2  0  1.061729   0.470930    -3.104835    -1.198768  201.111428    3.328219    3.576668  0.768712   -0.457076
   -8  -15   -1  0  1.061021   0.471244    -3.328189    -1.717925  207.301607    3.745412    4.020083  0.343258   -1.131638
   -8  -14  -23  0  1.147762   0.435630    -2.781913    -2.072610  216.687236    3.469114    3.816439  0.379592   -1.294002
   -8  -14  -21  0  1.128412   0.443101    -2.773089     0.527255  169.234694    2.822768    2.828758  0.405662   -0.020882
   -8  -14  -17  0  1.094183   0.456962    -2.228899     2.136097  136.217945    3.087216    3.027066  0.402032    0.211585
   -8  -14  -15  0  1.079446   0.463201     3.602503     0.898048   13.997655    3.712751    3.597296  0.307361    0.531229
   -8  -14  -14  0  1.072701   0.466113    -2.016353     4.615498  113.598870    5.036716    4.868696  0.232417    1.022370
   -8  -14  -13  0  1.066384   0.468874     2.739778    -1.823747  326.350075    3.291267    3.202354  0.367458    0.342192
   -8  -14  -12  0  1.060501   0.471475     4.978669     0.381205    4.378458    4.993242    4.816101  0.318602    0.786294
   -8  -14  -10  0  1.050066   0.476160     0.462931    -3.586816  277.354197    3.616566    3.412295  0.411864    0.701405
   -8  -14   -6  0  1.034701   0.483231    -4.633026    -1.044766  192.707869    4.749365    5.297858  0.585243   -1.325409
   -8  -14   -4  0  1.029853   0.485506     1.028963     2.619979   68.558223    2.814793    2.933775  0.610739   -0.275513
   -8  -14   -1  0  1.026201   0.487234    -2.090618    -0.182267  184.982644    2.098548    2.618135  0.534603   -1.374491
   -8  -13  -27  0  1.161807   0.430364     1.487877    -2.321808  302.652849    2.757639    2.577209  0.477708    0.534149
   -8  -13  -26  0  1.150334   0.434656     3.273051     0.707635   12.199599    3.348673    3.753888  0.402257   -1.424612
   -8  -13  -25  0  1.139185   0.438910    -1.500600    -3.070210  243.952400    3.417307    3.618451  0.403566   -0.704867
   -8  -13  -24  0  1.128369   0.443117     1.904778     2.857752   56.315336    3.434374    3.795156  0.452848   -1.126698
   -8  -13  -21  0  1.098020   0.455365     1.178540     2.206005   61.887001    2.501083    2.439821  0.679249    0.127549
   -8  -13  -19  0  1.079633   0.463120    -4.247136     1.815131  156.859218    4.618751    4.983559  0.305666   -1.687846
   -8  -13  -17  0  1.062813   0.470450    -0.372697     4.329606   94.919957    4.345617    4.344666  0.450133    0.002988
   -8  -13  -16  0  1.055014   0.473928     0.997095    -2.346614  293.021022    2.549665    2.698991  0.628611   -0.335944
   -8  -13  -15  0  1.047635   0.477266     2.156470     0.500082   13.056039    2.213695    1.967848  0.570305    0.609639
   -8  -13  -14  0  1.040684   0.480453    -1.030138    -2.328615  246.136254    2.546298    2.464594  0.462387    0.249890
   -8  -13  -12  0  1.028104   0.486332    -2.376802     0.721023  163.124376    2.483760    2.592275  0.432574   -0.354768
   -8  -13  -11  0  1.022490   0.489002    -2.040146    -4.961396  247.647341    5.364480    5.925009  0.307062   -2.581587
   -8  -13   -9  0  1.012652   0.493753     2.062764    -1.042144  333.196310    2.311073    2.516506  0.563495   -0.515579
   -8  -13   -8  0  1.008442   0.495814    -3.973263    -0.288264  184.149587    3.983706    4.197507  0.325103   -0.930047
   -8  -13   -4  0  0.996460   0.501777     2.573033     3.745157   55.509791    4.543864    5.110943  0.269117   -2.980013
   -8  -13   -1  0  0.992685   0.503684     3.404478     0.514653    8.596289    3.443158    3.436064  0.394077    0.025457
   -8  -12  -29  0  1.158965   0.431420     3.962928    -0.554973  352.028071    4.001599    4.090853  0.324812   -0.388605
   -8  -12  -28  0  1.146591   0.436075    -0.061784     2.335689   91.515238    2.336506    2.320884  0.519774    0.042503
   -8  -12  -27  0  1.134523   0.440714     0.296661    -2.995670  275.655550    3.010324    2.868539  0.558773    0.358848
   -8  -12  -26  0  1.122771   0.445327    -0.487031     2.550795  100.809552    2.596874    2.443011  0.586536    0.370985
   -8  -12  -25  0  1.111346   0.449905    -3.056589    -2.421712  218.389512    3.899670    4.260767  0.366192   -1.394537
   -8  -12  -23  0  1.089514   0.458920    -3.505022     2.852544  140.859765    4.519092    4.572882  0.356047   -0.213656
   -8  -12  -22  0  1.079128   0.463337     1.338150    -3.636692  290.201489    3.875071    4.169208  0.291332   -1.427833
   -8  -12  -21  0  1.069110   0.467679    -2.309363     0.604679  165.327187    2.387215    2.587764  0.457662   -0.619714
   -8  -12  -20  0  1.059469   0.471935    -3.422376     0.902103  165.233294    3.539272    3.817562  0.300492   -1.309721
   -8  -12  -19  0  1.050216   0.476092     0.779710    -1.891633  292.400909    2.046026    2.173050  0.677957   -0.264971
   -8  -12  -18  0  1.041362   0.480140     5.088491     1.852862   20.007987    5.415333    5.505839  0.287065   -0.445874
   -8  -12  -16  0  1.024891   0.487857     1.565710    -2.918883  298.209431    3.312299    3.223565  0.331166    0.378929
   -8  -12  -13  0  1.003423   0.498295     2.610093     0.662129   14.234522    2.692768    2.435667  0.497667    0.730600
   -8  -12  -11  0  0.991379   0.504348    -1.684790     1.777828  133.460880    2.449324    2.101813  0.707576    0.694562
   -8  -12  -10  0  0.986064   0.507067    -3.080735    -2.784139  222.104928    4.152391    4.298348  0.410540   -0.502788
   -8  -12   -9  0  0.981230   0.509565     2.622993     1.174444   24.120427    2.873919    3.077715  0.432913   -0.665749
   -8  -12   -8  0  0.976884   0.511831    -2.256214    -2.176405  223.968511    3.134843    3.341722  0.480065   -0.609440
   -8  -12   -7  0  0.973034   0.513857     0.978498    -1.469157  303.664672    1.765186    2.227037  0.638733   -1.022582
   -8  -12   -6  0  0.969685   0.515631    -1.630966     3.599640  114.374868    3.951892    4.308032  0.481269   -1.046519
   -8  -12   -5  0  0.966842   0.517148     2.561938    -3.043350  310.091180    3.978128    4.796169  0.471812   -2.452003
   -8  -12   -4  0  0.964510   0.518398     1.402163     5.115365   74.671269    5.304057    5.497629  0.252847   -1.082678
   -8  -12   -2  0  0.961391   0.520080     5.348787    -3.301858  328.312565    6.285841    6.677439  0.275190   -2.012438
   -8  -12   -1  0  0.960610   0.520503    -2.202004     0.632874  163.964911    2.291146    2.496620  0.658823   -0.441064
   -8  -11  -31  0  1.160008   0.431031    -1.962329     1.007312  152.827441    2.205768    2.662968  0.461785   -1.400172
   -8  -11  -30  0  1.146773   0.436006    -1.526276    -2.122921  234.285723    2.614634    3.231890  0.412598   -2.115697
   -8  -11  -28  0  1.121173   0.445961     1.611243    -3.636094  293.899318    3.977095    3.884504  0.323411    0.404880
   -8  -11  -27  0  1.108829   0.450926    -0.545971    -4.660886  263.318885    4.692755    4.729038  0.565043   -0.090812
   -8  -11  -26  0  1.096802   0.455871     0.483996    -1.576200  287.069878    1.648835    2.690320  0.519141   -2.837153
   -8  -11  -25  0  1.085103   0.460786    -1.308136     0.127988  174.411951    1.314382    2.065745  0.707344   -1.502221
   -8  -11  -24  0  1.073743   0.465661    -2.901194    -1.238552  203.118180    3.154511    3.025522  0.378622    0.481793
   -8  -11  -22  0  1.052082   0.475248     0.140937     3.161703   87.447661    3.164843    3.256019  0.475103   -0.271399
   -8  -11  -20  0  1.031908   0.484539    -0.075910     3.127249   91.390502    3.128170    3.479424  0.361668   -1.373489
   -8  -11  -19  0  1.022406   0.489043     0.177449     1.923267   84.728576    1.931435    1.898758  0.655063    0.070548
   -8  -11  -18  0  1.013309   0.493433    -0.793664     3.244314  103.746419    3.339981    3.534942  0.306000   -0.901036
   -8  -11  -16  0  0.996374   0.501820     1.274947     2.737663   65.028311    3.019981    3.272601  0.327092   -1.092229
   -8  -11  -15  0  0.988557   0.505788     3.179575     4.394873   54.115249    5.424445    5.637104  0.331949   -0.905999
   -8  -11  -14  0  0.981188   0.509586     2.322560    -3.878618  300.913647    4.520837    3.984276  0.340068    2.231357
   -8  -11  -13  0  0.974277   0.513201     3.536675    -2.343519  326.470213    4.242659    4.053269  0.261828    1.022954
   -8  -11  -12  0  0.967834   0.516617     1.167931    -2.382396  296.115659    2.653276    2.885323  0.361281   -0.908336
   -8  -11  -10  0  0.956390   0.522799    -1.625368    -0.271822  189.494125    1.647941    2.236982  0.578517   -1.439942
   -8  -11   -9  0  0.951405   0.525539    -2.348097     2.742786  130.566804    3.610601    3.782926  0.358342   -0.680089
   -8  -11   -7  0  0.942950   0.530251    -2.891100     0.508257  170.029256    2.935436    3.342188  0.401665   -1.432125
   -8  -11   -5  0  0.936559   0.533869    -1.363356     3.195020  113.108567    3.473743    3.720648  0.360172   -0.969469
   -8  -11   -4  0  0.934151   0.535245    -1.424483    -3.023876  244.775880    3.342601    3.700603  0.419525   -1.206821
   -8  -11   -3  0  0.932274   0.536323     1.504647    -4.162449  289.873972    4.426053    4.546064  0.365203   -0.464731
   -8  -11   -1  0  0.930124   0.537563    -0.733371    -2.851747  255.578006    2.944536    3.445910  0.526615   -1.346430
   -8  -10  -31  0  1.137098   0.439716    -2.489167    -0.533992  192.107948    2.545801    2.807061  0.465379   -0.793929
   -8  -10  -30  0  1.123593   0.445001     2.623648    -0.428647  350.721105    2.658433    2.586409  0.479672    0.212347
   -8  -10  -28  0  1.097452   0.455601    -1.706687     0.699472  157.714131    1.844462    2.325075  0.744098   -0.913441
   -8  -10  -26  0  1.072542   0.466182    -1.986914     1.011789  153.013606    2.229696    2.733685  0.559909   -1.272970
   -8  -10  -25  0  1.060575   0.471442    -0.968236     2.665211  109.965417    2.835636    3.035032  0.378714   -0.744595
   -8  -10  -24  0  1.048950   0.476667    -1.704535    -2.002712  229.598437    2.629885    2.763297  0.432724   -0.436014
   -8  -10  -22  0  1.026766   0.486966    -3.949029     0.460931  173.342555    3.975838    4.159764  0.380493   -0.683614
   -8  -10  -21  0  1.016231   0.492014     1.407247    -0.922838  326.744111    1.682847    2.242025  0.538771   -1.467780
   -8  -10  -20  0  1.006084   0.496976     2.277088     2.665955   49.498175    3.506058    3.597187  0.320097   -0.402615
   -8  -10  -19  0  0.996336   0.501839    -1.819309     2.063525  131.401049    2.751004    2.789945  0.397880   -0.138412
   -8  -10  -18  0  0.986999   0.506586    -0.672928    -1.522062  246.149000    1.664183    2.457315  0.476668   -2.353122
   -8  -10  -15  0  0.961570   0.519983     2.008765     1.954978   44.222550    2.803047    2.669540  0.535588    0.352523
   -8  -10  -14  0  0.953992   0.524113     2.706884     2.531996   43.088019    3.706511    3.733917  0.281704   -0.137583
   -8  -10  -13  0  0.946883   0.528048     2.681142    -3.158974  310.322538    4.143385    4.356929  0.239511   -1.260884
   -8  -10  -11  0  0.934111   0.535268    -2.261611    -5.104674  246.104404    5.583241    5.797242  0.324574   -0.932429
   -8  -10  -10  0  0.928468   0.538522     1.960624    -3.477808  299.412250    3.992392    4.141186  0.325419   -0.646635
   -8  -10   -9  0  0.923333   0.541517    -3.197089    -2.632580  219.469071    4.141480    4.306856  0.316525   -0.738892
   -8  -10   -8  0  0.918713   0.544239    -2.344521    -3.577607  236.761883    4.277388    4.374056  0.309546   -0.441644
   -8  -10   -6  0  0.911054   0.548815     0.594089     2.435928   76.293923    2.507326    2.870710  0.594953   -0.863769
   -8  -10   -5  0  0.908028   0.550644     4.341156     4.216032   44.162277    6.051492    6.172426  0.223054   -0.766747
   -8  -10   -4  0  0.905544   0.552154    -0.440957     3.303169   97.603745    3.332471    3.741730  0.357364   -1.619581
   -8  -10   -3  0  0.903607   0.553338     3.899948     0.328089    4.808772    3.913725    4.147294  0.416769   -0.792567
   -8  -10   -1  0  0.901389   0.554699     2.956290    -0.311552  353.984030    2.972661    3.244877  0.676276   -0.569252
   -8   -9  -34  0  1.158868   0.431456     2.000220     2.775733   54.223111    3.421341    3.617483  0.379449   -0.731021
   -8   -9  -33  0  1.144308   0.436945    -0.097069    -2.230385  267.507987    2.232496    2.442532  0.598923   -0.495950
   -8   -9  -28  0  1.075539   0.464883    -0.873572    -1.934405  245.696189    2.122511    2.882353  0.495133   -2.170285
   -8   -9  -27  0  1.062665   0.470515     2.849526     0.509241   10.132416    2.894671    3.201381  0.436298   -0.994166
   -8   -9  -25  0  1.037884   0.481749     1.034167    -4.376850  283.294093    4.497368    4.667537  0.277939   -0.865856
   -8   -9  -24  0  1.026001   0.487329    -2.731893    -0.862607  197.523738    2.864844    3.078095  0.533686   -0.565093
   -8   -9  -23  0  1.014473   0.492867    -5.307659     2.437603  155.332510    5.840647    5.814815  0.246437    0.148242
   -8   -9  -22  0  1.003311   0.498350    -1.360064     2.950712  114.746263    3.249073    3.317746  0.355589   -0.273119
   -8   -9  -21  0  0.992527   0.503765    -1.801439    -0.806985  204.130794    1.973931    1.934115  0.620877    0.090693
   -8   -9  -20  0  0.982135   0.509095     5.179690    -4.444929  319.365593    6.825437    6.617568  0.278699    1.054794
   -8   -9  -19  0  0.972147   0.514326     4.561307    -1.383755  343.123879    4.766582    4.984965  0.221109   -1.396784
   -8   -9  -18  0  0.962575   0.519440    -2.833651    -4.600414  238.368771    5.403090    5.188079  0.226085    1.344945
   -8   -9  -17  0  0.953432   0.524421    -0.941224     2.044692  114.717827    2.250926    2.527315  0.458470   -0.852560
   -8   -9  -16  0  0.944731   0.529251    -2.224137     0.397050  169.878257    2.259299    2.130521  0.526238    0.346080
   -8   -9  -15  0  0.936483   0.533913    -3.133377    -0.089313  181.632698    3.134650    3.181614  0.333638   -0.199071
   -8   -9  -12  0  0.914581   0.546698     3.011159    -1.579449  332.321557    3.400255    3.526228  0.314300   -0.566825
   -8   -9  -11  0  0.908266   0.550499     2.404997    -0.427262  349.926179    2.442655    2.534239  0.505481   -0.256231
   -8   -9  -10  0  0.902461   0.554040     0.940360     4.146466   77.222260    4.251760    4.357376  0.289934   -0.515165
   -8   -9   -9  0  0.897177   0.557303    -4.919865     3.426580  145.143618    5.995542    5.886566  0.313810    0.491107
   -8   -9   -8  0  0.892423   0.560273    -1.437116     4.739206  106.869392    4.952310    5.198726  0.260996   -1.335213
   -8   -9   -7  0  0.888206   0.562932     2.821429     8.160278   70.927090    8.634269    8.938393  0.190216   -2.261098
   -8   -9   -5  0  0.881418   0.567267     6.782817    -0.860027  352.773745    6.837123    7.052843  0.265994   -1.146925
   -8   -9   -4  0  0.878859   0.568919    -3.257628     0.248212  175.642819    3.267070    3.545172  0.435727   -0.902621
   -8   -9   -3  0  0.876864   0.570214    -1.496036    -1.716011  228.917760    2.276580    2.460641  0.563270   -0.462124
   -8   -9   -2  0  0.875436   0.571144    -1.527163     7.119124  102.107346    7.281082    7.618376  0.375134   -1.271558
   -8   -9   -1  0  0.874578   0.571704    -5.206611    -7.161609  233.982215    8.854233    9.410235  0.158136   -4.972340
   -8   -8  -33  0  1.125538   0.444232    -1.392070     2.691747  117.346304    3.030406    2.924069  0.576162    0.261010
   -8   -8  -32  0  1.110992   0.450048     1.383613    -5.973208  283.041789    6.131362    6.354777  0.225289   -1.402452
   -8   -8  -31  0  1.096709   0.455909     2.691469     0.830782   17.154007    2.816772    2.620959  0.486173    0.569593
   -8   -8  -30  0  1.082700   0.461808     1.552824    -2.595088  300.895062    3.024193    2.877214  0.478526    0.434375
   -8   -8  -29  0  1.068976   0.467737     2.955903     0.678734   12.932084    3.032828    2.991479  0.481374    0.121476
   -8   -8  -28  0  1.055548   0.473688     3.846007     3.788053   44.565052    5.398251    5.667831  0.371326   -1.026707
   -8   -8  -27  0  1.042427   0.479650     2.945261    -4.393283  303.837934    5.289187    4.891836  0.315556    1.780791
   -8   -8  -26  0  1.029624   0.485614    -0.244318    -2.403380  264.195480    2.415766    2.992781  0.413237   -1.974705
   -8   -8  -25  0  1.017153   0.491568    -3.981599    -3.772373  223.454360    5.484882    5.444315  0.231382    0.247949
   -8   -8  -23  0  0.993253   0.503396    -1.081414     2.001442  118.383122    2.274912    2.839612  0.498104   -1.603293
   -8   -8  -21  0  0.970828   0.515024     1.029850     3.104327   71.646921    3.270694    3.500958  0.315715   -1.031446
   -8   -8  -18  0  0.940184   0.531811    -1.928987    -1.469377  217.297783    2.424883    2.170540  0.551709    0.651968
   -8   -8  -17  0  0.930822   0.537160    -3.712086    -2.875978  217.767116    4.695832    4.845042  0.224537   -0.939784
   -8   -8  -16  0  0.921907   0.542354    -2.466122     3.849670  122.643874    4.571840    4.441730  0.258376    0.712154
   -8   -8  -15  0  0.913453   0.547374    -1.599862    -2.912668  241.221019    3.323130    3.481997  0.307251   -0.731234
   -8   -8  -14  0  0.905473   0.552197    -4.522020     6.483479  124.894545    7.904693    7.808906  0.168072    0.805982
   -8   -8  -13  0  0.897980   0.556805    -7.490684     3.891935  152.544961    8.441416    8.411744  0.144124    0.291156
   -8   -8  -12  0  0.890986   0.561176    -2.501091    -2.546254  225.512657    3.569155    3.483674  0.385138    0.313882
   -8   -8  -11  0  0.884502   0.565290    -0.386956     3.824594   95.777279    3.844120    4.009122  0.309854   -0.753091
   -8   -8  -10  0  0.878540   0.569126    -5.046376    -5.197690  225.846250    7.244439    7.517935  0.187576   -2.061995
   -8   -8   -9  0  0.873111   0.572665    -0.329721     5.110528   93.691492    5.121154    5.368685  0.254142   -1.377425
   -8   -8   -8  0  0.868225   0.575888     4.263193    -1.064204  345.983924    4.394013    4.737923  0.284913   -1.707059
   -8   -8   -7  0  0.863890   0.578777    10.383800     0.863910    4.755936   10.419676   10.360382  0.282814    0.296498
   -8   -8   -6  0  0.860116   0.581317     1.008098    -3.458631  286.249980    3.602553    3.756273  0.359968   -0.603922
   -8   -8   -5  0  0.856910   0.583492     4.158522    -6.577130  302.303939    7.781513    8.127216  0.196362   -2.489784
   -8   -8   -4  0  0.854277   0.585290     2.238771     1.671030   36.737840    2.793642    2.811497  0.484120   -0.052156
   -8   -8   -3  0  0.852224   0.586700     4.646716    -2.877956  328.227882    5.465766    5.589164  0.239826   -0.727657
   -8   -8   -2  0  0.850755   0.587713     1.108459     1.897903   59.713182    2.197889    2.079086  0.676811    0.248242
   -8   -8   -1  0  0.849872   0.588324    -0.686405     1.369117  116.626843    1.531546    2.388851  0.563665   -2.150947
   -8   -7  -36  0  1.154491   0.433091     3.348768     1.214333   19.931693    3.562142    3.353703  0.430213    0.685188
   -8   -7  -35  0  1.138997   0.438983     3.692127    -3.549650  316.127110    5.121700    5.166265  0.249550   -0.252550
   -8   -7  -33  0  1.108713   0.450973    -2.547901     0.502894  168.834702    2.597056    2.665307  0.479266   -0.201392
   -8   -7  -32  0  1.093943   0.457062    -4.598833     4.694426  134.410663    6.571674    6.833030  0.222101   -1.664167
   -8   -7  -31  0  1.079435   0.463205    -5.191377     0.075955  179.161768    5.191933    5.265859  0.253866   -0.411823
   -8   -7  -29  0  1.051246   0.475626     4.202476     3.038742   35.870082    5.186015    5.198052  0.310526   -0.054820
   -8   -7  -28  0  1.037588   0.481887     1.625005     0.960387   30.583322    1.887586    2.139640  0.706703   -0.504396
   -8   -7  -27  0  1.024237   0.488168     1.150048     2.038487   60.569722    2.340521    2.871524  0.521382   -1.440309
   -8   -7  -26  0  1.011204   0.494460     3.126899    -1.780492  330.342327    3.598284    3.028867  0.466107    1.727668
   -8   -7  -24  0  0.986146   0.507024     1.351842     1.700446   51.515547    2.172324    2.616647  0.509716   -1.232777
   -8   -7  -22  0  0.962516   0.519472    -3.606574    -5.168258  235.091447    6.302242    6.326710  0.221226   -0.156414
   -8   -7  -21  0  0.951270   0.525613     0.907858     3.399272   75.046789    3.518417    3.611988  0.349041   -0.379124
   -8   -7  -20  0  0.940422   0.531676    -4.639954    -4.045238  221.082803    6.155739    6.300744  0.189681   -1.081114
   -8   -7  -19  0  0.929986   0.537642    -2.542440    -2.068954  219.137558    3.277891    3.018822  0.393988    0.929926
   -8   -7  -18  0  0.919976   0.543493     0.826196    -1.703567  295.872451    1.893341    2.219506  0.568606   -0.811222
   -8   -7  -17  0  0.910405   0.549206    -2.100445    -0.394730  190.643293    2.137213    2.374134  0.499194   -0.671196
   -8   -7  -16  0  0.901288   0.554761     5.353180     1.126151   11.880106    5.470352    5.513543  0.197274   -0.309627
   -8   -7  -15  0  0.892639   0.560137     3.918343    -3.261943  320.223289    5.098401    5.314371  0.234654   -1.301608
   -8   -7  -14  0  0.884472   0.565309     2.215124    -1.504385  325.817911    2.677676    2.776934  0.388051   -0.361735
   -8   -7  -13  0  0.876799   0.570256     4.481536    -0.573488  352.707673    4.518081    4.681532  0.292683   -0.789778
   -8   -7  -12  0  0.869634   0.574954    -4.831901     4.722150  135.658152    6.756180    6.866289  0.205091   -0.759261
   -8   -7  -11  0  0.862990   0.579381    -7.291947    -5.357131  216.303387    9.048279    9.251307  0.222025   -1.293212
   -8   -7  -10  0  0.856879   0.583513    -0.933658     3.718926  104.093162    3.834336    4.108331  0.378131   -1.024746
   -8   -7   -8  0  0.846299   0.590807    -3.233423     3.468248  132.993190    4.741706    4.673206  0.290517    0.333449
   -8   -7   -7  0  0.841852   0.593928    -2.915011     8.473785  108.983393    8.961156    9.165543  0.206786   -1.397804
   -8   -7   -6  0  0.837979   0.596674     3.559193    -1.027411  343.898471    3.704514    3.981244  0.358188   -1.092598
   -8   -7   -5  0  0.834687   0.599027     5.016741     1.084774   12.201266    5.132682    4.905510  0.271031    1.185366
   -8   -7   -4  0  0.831985   0.600973     4.928452    -0.502108  354.182811    4.953963    5.051856  0.305790   -0.452733
   -8   -7   -3  0  0.829876   0.602499     4.055663    -2.450227  328.861747    4.738356    4.853876  0.346163   -0.471945
   -8   -7   -1  0  0.827460   0.604259     2.759334    -1.078242  338.656350    2.962521    2.904560  0.570743    0.143620
   -8   -6  -37  0  1.156204   0.432450     1.051167     1.744365   58.926521    2.036606    2.757937  0.530276   -1.923746
   -8   -6  -36  0  1.140294   0.438483    -3.547131    -5.540789  237.373227    6.578942    6.271131  0.240280    1.811685
   -8   -6  -35  0  1.124604   0.444601    -4.317356     0.146083  178.062060    4.319827    4.533883  0.282823   -1.070358
   -8   -6  -34  0  1.109144   0.450798    -5.079345     0.438757  175.063013    5.098260    4.970101  0.426238    0.425220
   -8   -6  -33  0  1.093922   0.457071    -0.257404     1.802786   98.125847    1.821069    1.974762  0.689811   -0.315093
   -8   -6  -32  0  1.078950   0.463414     0.631943     5.063478   82.886034    5.102760    5.083056  0.248058    0.112336
   -8   -6  -31  0  1.064237   0.469820    -4.173700    -1.853435  203.944808    4.566726    4.408376  0.293885    0.762001
   -8   -6  -30  0  1.049795   0.476284     1.110605     2.289952   64.127047    2.545059    3.066307  0.510495   -1.444002
   -8   -6  -29  0  1.035635   0.482796    -2.554003    -1.840396  215.776242    3.148014    2.787850  0.566115    0.899724
   -8   -6  -28  0  1.021768   0.489348     5.608251    -0.726437  352.619567    5.655103    5.729266  0.286421   -0.366182
   -8   -6  -26  0  0.994965   0.502530     3.430880     6.161564   60.890080    7.052362    7.305456  0.178549   -2.004657
   -8   -6  -25  0  0.982053   0.509137     3.886352    -1.631255  337.230290    4.214822    4.445586  0.277552   -1.175814
   -8   -6  -24  0  0.969486   0.515737     0.991625    -3.680312  285.079691    3.811564    3.971843  0.305889   -0.741018
   -8   -6  -23  0  0.957277   0.522315    -1.976471     3.273710  121.121077    3.824083    4.128000  0.278820   -1.541507
   -8   -6  -22  0  0.945440   0.528854     5.407628    -6.760023  308.657791    8.656809    8.370068  0.193981    2.090487
   -8   -6  -21  0  0.933989   0.535338     3.680515    -3.367843  317.540035    4.988843    4.664031  0.243120    1.889411
   -8   -6  -20  0  0.922938   0.541748    -5.695461     0.200527  177.983554    5.698990    5.902224  0.201171   -1.428715
   -8   -6  -19  0  0.912302   0.548064     3.843713    -1.981330  332.730122    4.324326    4.564188  0.242126   -1.400984
   -8   -6  -18  0  0.902095   0.554265     3.592139     6.159934   59.751582    7.130796    7.135076  0.176682   -0.034260
   -8   -6  -17  0  0.892333   0.560329     7.416301     1.494497   11.393382    7.565384    7.461364  0.157207    0.935751
   -8   -6  -16  0  0.883029   0.566233    -4.100412    -9.462281  246.570846   10.312524   10.265528  0.232659    0.285663
   -8   -6  -15  0  0.874200   0.571952    -2.757422    -0.487058  190.017121    2.800107    2.510153  0.487398    0.841318
   -8   -6  -14  0  0.865858   0.577462    -6.174406    -4.994767  218.971021    7.941725    7.877079  0.161486    0.566136
   -8   -6  -13  0  0.858019   0.582738     7.236392     4.303572   30.740475    8.419388    8.079833  0.152747    3.143788
   -8   -6  -12  0  0.850696   0.587754    -6.278824     6.977122  131.984554    9.386366    9.539333  0.129830   -1.666248
   -8   -6  -11  0  0.843903   0.592485    -4.730735    -2.627101  209.044564    5.411240    5.201347  0.330801    0.897314
   -8   -6  -10  0  0.837652   0.596906    -6.470744     0.347103  176.929488    6.480047    6.679130  0.208775   -1.348561
   -8   -6   -9  0  0.831957   0.600993    -7.863387    -0.674989  184.906210    7.892304    8.080941  0.190157   -1.402913
   -8   -6   -8  0  0.826827   0.604721     5.889303    -3.792441  327.220319    7.004748    7.523165  0.394339   -1.859191
   -8   -6   -7  0  0.822275   0.608069    -9.964656     6.665285  146.221726   11.988344   12.146638  0.190074   -1.177760
   -8   -6   -6  0  0.818309   0.611016     7.582547    12.193948   58.125464   14.359227   14.645014  0.198605   -2.035019
   -8   -6   -5  0  0.814938   0.613544     5.200229    -2.225626  336.829746    5.656482    5.953596  0.230910   -1.819683
   -8   -6   -4  0  0.812169   0.615635     1.181080     5.103508   76.969707    5.238391    5.342945  0.252529   -0.585525
   -8   -6   -3  0  0.810009   0.617277    -6.370824     1.191954  169.402726    6.481370    6.813511  0.225731   -2.080871
   -8   -6   -2  0  0.808463   0.618457     5.091866    -9.711292  297.669113   10.965231   10.621411  0.142488    3.412470
   -8   -6   -1  0  0.807534   0.619169     0.374745    -4.532152  274.726795    4.547618    4.648224  0.286697   -0.496264
   -8   -5  -38  0  1.160508   0.430846    -1.407767     0.976594  145.250240    1.713342    2.342928  0.639196   -1.392951
   -8   -5  -37  0  1.144221   0.436979    -1.579919    -3.394052  245.038195    3.743759    3.757413  0.384122   -0.050268
   -8   -5  -36  0  1.128142   0.443207    -1.210806    -1.494221  230.981237    1.923213    2.560077  0.517075   -1.741839
   -8   -5  -35  0  1.112280   0.449527     0.925749     4.921608   79.347206    5.007918    5.109190  0.254002   -0.563857
   -8   -5  -34  0  1.096646   0.455936     1.625853     3.139648   62.622812    3.535645    3.521145  0.366326    0.055981
   -8   -5  -32  0  1.066098   0.469000     2.393935     0.394730    9.363109    2.426260    3.134882  0.441111   -2.271863
   -8   -5  -31  0  1.051205   0.475644    -1.189923     3.960889  106.721216    4.135766    4.260584  0.315514   -0.559466
   -8   -5  -30  0  1.036582   0.482355    -2.671308     3.822439  124.947734    4.663360    4.859088  0.288144   -0.960635
   -8   -5  -29  0  1.022239   0.489123    -2.266464     1.672305  143.578328    2.816640    3.050518  0.550147   -0.601208
   -8   -5  -27  0  0.994442   0.502795     3.258680    -2.497263  322.535545    4.105522    3.686263  0.517180    1.146452
   -8   -5  -26  0  0.981014   0.509677    -2.910717     3.758044  127.758850    4.753438    4.776968  0.260861   -0.127568
   -8   -5  -25  0  0.967916   0.516574     3.298378     2.520147   37.381872    4.150956    4.344577  0.286574   -0.955499
   -8   -5  -24  0  0.955163   0.523471     4.418469    -1.652572  339.493464    4.717400    4.542122  0.258743    0.958023
   -8   -5  -22  0  0.930747   0.537203     8.227481    -0.074856  359.478720    8.227821    8.237442  0.226029   -0.060195
   -8   -5  -21  0  0.919113   0.544003    -4.841450     3.269416  145.968970    5.841979    5.579262  0.203296    1.827573
   -8   -5  -20  0  0.907881   0.550733    -0.881772    -8.643627  264.175171    8.688487    8.548773  0.173052    1.141773
   -8   -5  -19  0  0.897066   0.557373     5.094585     1.173504   12.971447    5.227992    5.109038  0.284689    0.590915
   -8   -5  -18  0  0.886684   0.563899    -3.033474    -3.042319  225.083409    4.296239    4.216483  0.261200    0.431821
   -8   -5  -17  0  0.876750   0.570288    -6.472176    -7.787982  230.271838   10.126288   10.031106  0.230707    0.583459
   -8   -5  -16  0  0.867280   0.576515    -8.984372    -0.981503  186.234588    9.037825    8.836870  0.197563    1.438496
   -8   -5  -15  0  0.858288   0.582555    -0.163820     4.524130   92.073789    4.527095    4.774277  0.225593   -1.549557
   -8   -5  -14  0  0.849790   0.588381    -3.368751     2.525089  143.146144    4.210054    4.115150  0.279454    0.480275
   -8   -5  -13  0  0.841801   0.593964     6.478623    -7.352481  311.384823    9.799568    9.661227  0.122250    1.600350
   -8   -5  -12  0  0.834336   0.599279     8.442872     0.870816    5.888785    8.487662    8.545492  0.160311   -0.510160
   -8   -5  -11  0  0.827409   0.604296     2.661929    -2.411160  317.829894    3.591596    4.026181  0.350570   -1.753134
   -8   -5  -10  0  0.821033   0.608989     1.847657     6.867919   74.942389    7.112112    7.028894  0.301204    0.390725
   -8   -5   -9  0  0.815221   0.613331   -12.087969    -0.785901  183.719859   12.113490   12.056115  0.304483    0.266485
   -8   -5   -8  0  0.809985   0.617295     1.944786     2.714428   54.379819    3.339208    3.355676  0.405640   -0.057415
   -8   -5   -7  0  0.805337   0.620858    -1.427475    -3.196993  245.938976    3.501207    3.760935  0.353682   -1.038535
   -8   -5   -6  0  0.801288   0.623996   -10.572958    -1.279475  186.900033   10.650093   10.724487  0.141986   -0.740974
   -8   -5   -5  0  0.797845   0.626688     8.948720     5.514809   31.644196   10.511551   10.561148  0.212708   -0.329749
   -8   -5   -4  0  0.795017   0.628918    -4.878754    -3.399940  214.872138    5.946582    6.186983  0.219594   -1.548215
   -8   -5   -3  0  0.792810   0.630668     7.032514    -3.876410  331.135898    8.030119    8.182515  0.188305   -1.144532
   -8   -5   -2  0  0.791230   0.631927     7.965921     2.767977   19.161178    8.433124    7.989781  0.223402    2.806523
   -8   -5   -1  0  0.790281   0.632686    -7.498906     8.254402  132.254315   11.152074   10.925761  0.168418    1.900354
   -8   -4  -38  0  1.150749   0.434500     0.877881    -5.574396  278.949690    5.643099    6.005956  0.263498   -1.947479
   -8   -4  -37  0  1.134322   0.440792    -1.737607    -1.115793  212.706285    2.065012    2.201536  0.596473   -0.323695
   -8   -4  -36  0  1.118100   0.447187     1.313868     2.759037   64.535970    3.055902    3.121687  0.419914   -0.221555
   -8   -4  -35  0  1.102095   0.453682    -0.162892    -3.265328  267.144151    3.269388    3.617483  0.366149   -1.344481
   -8   -4  -33  0  1.070768   0.466955    -3.360174    -1.927621  209.841467    3.873821    4.158078  0.316036   -1.272009
   -8   -4  -31  0  1.040422   0.480574    -0.082627     4.147571   91.141283    4.148394    4.165003  0.319254   -0.073574
   -8   -4  -30  0  1.025645   0.487498     4.497507    -0.684885  351.341455    4.549356    4.928951  0.364743   -1.471802
   -8   -4  -29  0  1.011146   0.494488     1.951476     2.085010   46.894759    2.855788    2.764847  0.543286    0.236727
   -8   -4  -28  0  0.996939   0.501535    -3.126590     3.420519  132.429460    4.634168    4.631690  0.403885    0.008678
   -8   -4  -27  0  0.983036   0.508628     6.919115    -4.361890  327.772191    8.179256    8.001568  0.211417    1.188598
   -8   -4  -26  0  0.969450   0.515757    -4.207470    -5.162996  230.822449    6.660280    6.490414  0.213946    1.122839
   -8   -4  -25  0  0.956194   0.522906    -2.168560     2.216400  134.374923    3.100819    2.827794  0.446361    0.865031
   -8   -4  -24  0  0.943282   0.530064     0.783857    -4.373892  280.160269    4.443575    4.323461  0.272423    0.623541
   -8   -4  -23  0  0.930730   0.537213     3.893288     3.537153   42.255953    5.260147    5.182521  0.227213    0.483155
   -8   -4  -22  0  0.918550   0.544336    -4.196046     5.979059  125.060811    7.304516    7.140586  0.167598    1.383255
   -8   -4  -21  0  0.906760   0.551414    -2.228788     1.414239  147.603533    2.639615    2.608896  0.467905    0.092845
   -8   -4  -20  0  0.895373   0.558427     1.757176     1.607055   42.444991    2.381238    3.142698  0.407930   -2.639838
   -8   -4  -19  0  0.884405   0.565352    -2.371772     1.153402  154.066169    2.637354    2.931650  0.379354   -1.097124
   -8   -4  -18  0  0.873873   0.572166    -3.324745    -6.694664  243.589808    7.474788    7.490015  0.152567   -0.141141
   -8   -4  -17  0  0.863791   0.578843    -1.890479     1.140896  148.889190    2.208066    2.485677  0.474222   -0.827886
   -8   -4  -16  0  0.854177   0.585359     3.677127     4.284206   49.360567    5.645855    5.612387  0.220412    0.214738
   -8   -4  -15  0  0.845046   0.591684     9.486579    -2.714390  344.032613    9.867274    9.896856  0.208899   -0.200260
   -8   -4  -13  0  0.828296   0.603649     0.163294    -7.712843  271.212871    7.714571    7.469450  0.158306    2.189772
   -8   -4  -10  0  0.807180   0.619441     7.217670    -0.334674  357.345173    7.225425    7.418653  0.244485   -1.117720
   -8   -4   -9  0  0.801268   0.624011    -8.842699     2.199153  166.034044    9.112058    8.842773  0.181683    2.096103
   -8   -4   -8  0  0.795940   0.628188     4.302468     3.245481   37.028346    5.389284    5.515097  0.243459   -0.730829
   -8   -4   -7  0  0.791210   0.631943    -0.413533    -3.352883  262.968840    3.378289    3.171316  0.668989    0.437531
   -8   -4   -6  0  0.787088   0.635253     2.638182    -0.856892  342.006001    2.773855    2.079648  0.682428    1.438623
   -8   -4   -5  0  0.783582   0.638095    -9.465080     1.868856  168.830758    9.647817    9.333112  0.176014    2.528543
   -8   -4   -4  0  0.780703   0.640449     1.370776    -6.882872  281.263516    7.018045    6.676797  0.203874    2.367137
   -8   -4   -3  0  0.778456   0.642297     4.169804     2.609574   32.039423    4.919059    4.972685  0.268490   -0.282465
   -8   -4   -2  0  0.776847   0.643628   -10.212652     4.665849  155.445786   11.228019   11.055056  0.169751    1.440974
   -8   -3  -39  0  1.159836   0.431095    -2.989474    -3.583902  230.167186    4.667045    4.539720  0.281935    0.638674
   -8   -3  -38  0  1.143102   0.437406     1.161526    -1.337807  310.965551    1.771686    2.140004  0.684160   -0.761344
   -8   -3  -36  0  1.110228   0.450358    -1.475125    -0.902157  211.449133    1.729127    2.024039  0.711528   -0.586158
   -8   -3  -34  0  1.078209   0.463732     0.676962    -2.344857  286.103470    2.440621    3.078095  0.415805   -2.168142
   -8   -3  -33  0  1.062544   0.470569    -4.060071     1.652221  157.856436    4.383378    4.092851  0.340204    1.207707
   -8   -3  -32  0  1.047123   0.477499    -1.306739     3.586634  110.018493    3.817265    4.037385  0.309724   -1.005080
   -8   -3  -31  0  1.031957   0.484516    -3.674791     3.733712  134.544326    5.238768    5.256755  0.238284   -0.106755
   -8   -3  -30  0  1.017057   0.491615    -2.547001    -3.606571  234.769834    4.415266    4.519086  0.329877   -0.445087
   -8   -3  -29  0  1.002434   0.498786     5.881043     2.238415   20.837593    6.292628    6.503481  0.242421   -1.230052
   -8   -3  -28  0  0.988102   0.506021     2.247293    -5.832332  291.072490    6.250314    6.171606  0.264947    0.420125
   -8   -3  -27  0  0.974072   0.513309     2.422988    -1.230848  333.070002    2.717693    2.816341  0.583418   -0.239122
   -8   -3  -26  0  0.960359   0.520638     2.682621    -2.561704  316.320820    3.709283    4.059989  0.331315   -1.496984
   -8   -3  -25  0  0.946976   0.527996    -9.223179    -0.174472  181.083715    9.224829    8.937086  0.157503    2.583634
   -8   -3  -24  0  0.933937   0.535368     1.369521     5.591384   76.237261    5.756663    5.565984  0.272564    0.989347
   -8   -3  -23  0  0.921257   0.542737    -4.865016     1.271076  165.357716    5.028321    5.149126  0.226415   -0.754558
   -8   -3  -21  0  0.897034   0.557392    10.135188     0.693833    3.916237   10.158910    9.941259  0.211832    1.453062
   -8   -3  -20  0  0.885522   0.564639    -1.016615     6.755784   98.557702    6.831847    6.677497  0.236786    0.921861
   -8   -3  -19  0  0.874431   0.571800     1.008624    -1.484410  304.195240    1.794657    1.997506  0.586700   -0.488959
   -8   -3  -18  0  0.863777   0.578853    -0.240307     3.563781   93.857637    3.571873    3.532187  0.336081    0.166999
   -8   -3  -17  0  0.853577   0.585771     4.869298     2.256619   24.864816    5.366786    5.231061  0.208660    0.919889
   -8   -3  -16  0  0.843846   0.592525    -3.347018     1.608630  154.330313    3.713519    4.197693  0.332032   -2.062230
   -8   -3  -15  0  0.834602   0.599088     2.416151    -0.585954  346.368060    2.486188    2.395038  0.458235    0.281309
   -8   -3  -14  0  0.825860   0.605429     1.583276    -4.764903  288.380553    5.021062    5.002589  0.213944    0.122111
   -8   -3  -13  0  0.817638   0.611518    -1.520485    -4.709654  252.107618    4.949012    4.827005  0.336181    0.513248
   -8   -3  -12  0  0.809950   0.617322     1.776370     2.376349   53.221119    2.966905    2.778616  0.380761    0.699339
   -8   -3  -11  0  0.802812   0.622811    -7.113290    -4.948589  214.825648    8.665301    8.230301  0.175434    3.506635
   -8   -3  -10  0  0.796239   0.627952    -2.890311     1.864589  147.173248    3.439562    3.808063  0.348381   -1.495889
   -8   -3   -9  0  0.790245   0.632715     2.448788    -4.060726  301.091737    4.741947    4.338388  0.306612    1.861371
   -8   -3   -8  0  0.784843   0.637070     1.784688    -2.168211  309.458313    2.808247    2.425895  0.563416    0.959730
   -8   -3   -7  0  0.780045   0.640988     2.882098    -3.575342  308.872435    4.592337    4.685191  0.281755   -0.466062
   -8   -3   -6  0  0.775863   0.644443     0.875965    -6.113946  278.153467    6.176378    5.977097  0.253120    1.113409
   -8   -3   -5  0  0.772307   0.647411    -3.905165     0.601111  171.249296    3.951157    3.492829  0.378918    1.710595
   -8   -3   -4  0  0.769385   0.649869    -1.009118    -5.925236  260.334778    6.010552    6.078078  0.220563   -0.432964
   -8   -3   -3  0  0.767105   0.651801   -10.077578     5.342144  152.071850   11.405966   11.070932  0.160606    2.950142
   -8   -3   -2  0  0.765472   0.653192     0.712866    -6.267803  276.488630    6.308212    6.111112  0.219617    1.269214
   -8   -3   -1  0  0.764491   0.654030     2.469901     6.667946   69.674659    7.110690    6.989447  0.272848    0.628422
   -8   -2  -39  0  1.154422   0.433117    -2.925102     0.475437  170.768048    2.963488    3.180512  0.434867   -0.705777
   -8   -2  -38  0  1.137607   0.439519    -2.376018     1.995241  139.978415    3.102652    3.273791  0.387667   -0.624318
   -8   -2  -35  0  1.088365   0.459405    -2.904716    -0.508751  189.934384    2.948932    3.010037  0.462192   -0.186968
   -8   -2  -33  0  1.056631   0.473202    -1.880850    -2.670293  234.840635    3.266199    3.708907  0.341026   -1.835878
   -8   -2  -31  0  1.025868   0.487392     1.805077     3.715985   64.091372    4.131204    4.310200  0.322333   -0.785335
   -8   -2  -30  0  1.010878   0.494620     3.970326    -0.069536  358.996633    3.970935    4.429087  0.346953   -1.867472
   -8   -2  -29  0  0.996164   0.501925     4.814671     4.207879   41.152487    6.394318    6.701714  0.220583   -1.970793
   -8   -2  -28  0  0.981741   0.509300    -4.569469     0.435506  174.555713    4.590176    5.040357  0.285885   -2.226954
   -8   -2  -27  0  0.967619   0.516732     2.383699    -1.675939  324.889589    2.913896    3.444101  0.460376   -1.628720
   -8   -2  -26  0  0.953813   0.524212    -4.807873     1.682937  160.708025    5.093910    4.828053  0.266058    1.413145
   -8   -2  -25  0  0.940337   0.531724     1.974896    -2.793508  305.258751    3.421096    3.350334  0.378746    0.264222
   -8   -2  -24  0  0.927205   0.539255    -1.188633    -2.619188  245.590629    2.876282    3.432662  0.371857   -2.115975
   -8   -2  -23  0  0.914431   0.546788    -3.461353    -4.621402  233.167401    5.773935    5.853462  0.224813   -0.500275
   -8   -2  -22  0  0.902032   0.554304     3.488710    -1.305475  339.484160    3.724965    3.673564  0.326109    0.222903
   -8   -2  -20  0  0.878418   0.569205     5.098483    -0.400363  355.510009    5.114178    5.117567  0.207109   -0.023142
   -8   -2  -19  0  0.867236   0.576544    -3.973368     1.360776  161.094992    4.199924    4.548376  0.328149   -1.501712
   -8   -2  -18  0  0.856493   0.583776    -0.097077     3.681519   91.510466    3.682799    4.020761  0.270227   -1.768700
   -8   -2  -17  0  0.846205   0.590874     3.323066     4.233507   51.870072    5.381946    5.353431  0.203652    0.198020
   -8   -2  -16  0  0.836388   0.597808     2.517806    -0.119263  357.288045    2.520629    3.194440  0.413557   -2.304186
   -8   -2  -15  0  0.827061   0.604550    -0.090372     4.573476   91.132013    4.574369    4.610116  0.232185   -0.217729
   -8   -2  -14  0  0.818239   0.611068     1.627826     0.906449   29.111083    1.863188    2.114927  0.526206   -0.676565
   -8   -2  -13  0  0.809939   0.617330     2.352351    -6.716344  289.302441    7.116378    7.142931  0.152657   -0.245988
   -8   -2  -12  0  0.802177   0.623304    -5.014554     1.114502  167.469488    5.136912    5.175378  0.204072   -0.266565
   -8   -2  -11  0  0.794970   0.628955    -0.693015    -4.141336  260.500087    4.198920    4.541693  0.249804   -1.940536
   -8   -2  -10  0  0.788331   0.634251     2.807799    -0.785597  344.368852    2.915630    3.128416  0.487959   -0.616701
   -8   -2   -9  0  0.782276   0.639160     0.508828     1.234162   67.594308    1.334939    2.449855  0.553363   -2.849358
   -8   -2   -8  0  0.776819   0.643651    -1.617572    -1.879641  229.285539    2.479837    2.564636  0.527039   -0.227544
   -8   -2   -7  0  0.771972   0.647692    -3.612497     2.818288  142.040449    4.581799    4.510633  0.332332    0.302842
   -8   -2   -5  0  0.764152   0.654320    -0.803007     6.458992   97.086875    6.508717    6.565697  0.203971   -0.395068
   -8   -2   -4  0  0.761199   0.656859    -2.840595    -2.139011  216.980298    3.555889    3.657309  0.356034   -0.402854
   -8   -2   -3  0  0.758894   0.658854    -7.151088    -2.264929  197.574302    7.501197    7.320579  0.184529    1.384241
   -8   -2   -2  0  0.757243   0.660290    -1.526560    -3.800487  248.115912    4.095618    3.583956  0.358584    2.017938
   -8   -2   -1  0  0.756251   0.661156     2.803470    -3.645383  307.561968    4.598724    4.756708  0.271541   -0.822795
   -8   -1  -37  0  1.117629   0.447376    -1.993835     3.832044  117.488226    4.319716    4.323191  0.310162   -0.015848
   -8   -1  -36  0  1.101162   0.454066     2.992478    -0.523921  350.069348    3.037996    2.799142  0.448406    0.753313
   -8   -1  -34  0  1.068871   0.467783     3.643500     1.689493   24.877181    4.016152    3.853301  0.315869    0.729119
   -8   -1  -33  0  1.053068   0.474803     2.578355     5.114336   63.245372    5.727508    5.568013  0.229347    0.983485
   -8   -1  -32  0  1.037506   0.481925    -2.465161    -1.506135  211.423599    2.888852    2.583095  0.535106    0.808075
   -8   -1  -31  0  1.022197   0.489143     0.799472     3.864830   78.312735    3.946653    4.072917  0.315874   -0.565302
   -8   -1  -28  0  0.977904   0.511298     0.209382    -3.096330  273.868610    3.103402    3.422664  0.417187   -1.082263
   -8   -1  -27  0  0.963726   0.518820     5.083030    -1.196132  346.758144    5.221870    5.245483  0.342623   -0.097466
   -8   -1  -25  0  0.936331   0.533999     0.604472    -6.850780  275.042379    6.877396    6.730184  0.214687    0.969728
   -8   -1  -24  0  0.923141   0.541629    -2.022827     5.536715  110.069668    5.894662    5.614677  0.257536    1.537492
   -8   -1  -23  0  0.910311   0.549263    -3.773435    -1.824446  205.803643    4.191350    4.329762  0.268282   -0.729617
   -8   -1  -22  0  0.897855   0.556883    -2.764094     7.067129  111.361455    7.588447    7.384613  0.162047    1.778902
   -8   -1  -21  0  0.885789   0.564469    -1.619973    -2.792370  239.880156    3.228257    3.263545  0.349559   -0.142765
   -8   -1  -20  0  0.874128   0.571998    -0.834948     1.820291  114.640410    2.002648    2.141823  0.512644   -0.383938
   -8   -1  -19  0  0.862891   0.579448     2.036407    -1.220775  329.058373    2.374289    2.366906  0.500712    0.020852
   -8   -1  -18  0  0.852093   0.586791    -3.146251     1.644443  152.405400    3.550083    3.450992  0.379573    0.369194
   -8   -1  -17  0  0.841751   0.594000    -3.644831     5.069643  125.714332    6.243883    6.238007  0.177654    0.046770
   -8   -1  -16  0  0.831882   0.601047     1.391205    -2.564750  298.476865    2.917773    3.163817  0.339620   -1.024554
   -8   -1  -15  0  0.822503   0.607900    -3.490969    -1.947075  209.150434    3.997245    3.539896  0.303556    2.130711
   -8   -1  -14  0  0.813632   0.614529     6.141292    -4.563674  323.383480    7.651313    7.472994  0.149032    1.692132
   -8   -1  -13  0  0.805284   0.620899     6.369396     5.126492   38.829304    8.176192    7.998598  0.160743    1.562464
   -8   -1  -12  0  0.797477   0.626977     0.682166    -9.064900  274.303600    9.090531    9.139759  0.140193   -0.496587
   -8   -1  -11  0  0.790227   0.632730     4.606847     2.415318   27.667514    5.201615    5.293740  0.217040   -0.600275
   -8   -1  -10  0  0.783548   0.638123     2.053250     2.762934   53.382437    3.442331    3.479760  0.404710   -0.130792
   -8   -1   -9  0  0.777456   0.643123   -10.812584     0.290489  178.461073   10.816486   10.624380  0.189516    1.433535
   -8   -1   -8  0  0.771965   0.647698     1.140450     5.749399   78.780453    5.861418    5.695931  0.235692    0.992959
   -8   -1   -7  0  0.767087   0.651817     1.310010     2.248890   59.778601    2.602621    2.551239  0.566684    0.128228
   -8   -1   -6  0  0.762834   0.655451     2.926545    -4.045170  305.884474    4.992801    5.058789  0.261032   -0.357504
   -8   -1   -5  0  0.759216   0.658574     8.233688    -5.748507  325.078440   10.041860    9.946506  0.171863    0.784635
   -8   -1   -3  0  0.753924   0.663197    -0.549501     1.882436  106.273026    1.960999    2.742929  0.480285   -2.302415
   -8   -1   -2  0  0.752262   0.664662    -4.441784     2.400690  151.609719    5.049036    4.966965  0.260976    0.444733
   -8   -1   -1  0  0.751264   0.665545    -4.643674    -2.028886  203.601188    5.067552    5.180793  0.248496   -0.644463
   -7  -18  -12  0  1.146241   0.436208     3.157203    -1.070062  341.277076    3.333611    2.609195  0.754459    1.357899
   -7  -18  -11  0  1.141208   0.438132     3.158359     0.753033   13.410401    3.246889    2.881812  0.485896    1.062565
   -7  -18  -10  0  1.136594   0.439911     1.271379    -7.360878  279.799508    7.469868    7.874953  0.535785   -1.069227
   -7  -18   -9  0  1.132403   0.441539     2.110466    -2.690990  308.106075    3.419868    3.296078  0.559573    0.312854
   -7  -18   -8  0  1.128640   0.443011    -1.933470     4.534071  113.094926    4.929108    5.076463  0.473423   -0.440181
   -7  -18   -7  0  1.125309   0.444323    -3.078035     0.325165  173.969621    3.095163    3.235623  0.904949   -0.219505
   -7  -18   -6  0  1.122414   0.445468     3.797071     3.863642   45.497886    5.417147    5.718857  0.504867   -0.845138
   -7  -18   -5  0  1.119959   0.446445     2.189515    -1.818980  320.281270    2.846517    3.555483  0.614892   -1.630577
   -7  -18   -4  0  1.117946   0.447249     0.137217    -2.097316  273.743243    2.101800    2.525157  0.514472   -1.163751
   -7  -17  -14  0  1.119009   0.446824    -0.723777     1.338682  118.398476    1.521816    2.316854  0.707490   -1.589215
   -7  -17  -13  0  1.112954   0.449255     4.781974     2.164728   24.355549    5.249126    5.091476  0.754150    0.295631
   -7  -17  -12  0  1.107318   0.451541    -0.432648     4.718176   95.239260    4.737971    5.228827  0.346309   -2.004498
   -7  -17  -11  0  1.102108   0.453676     1.185228    -4.586601  284.488908    4.737265    4.535687  0.299495    0.951850
   -7  -17   -9  0  1.092988   0.457462     0.129210     2.900274   87.449102    2.903150    3.219455  0.351039   -1.274281
   -7  -17   -7  0  1.085636   0.460559     2.640541    -3.346369  308.276139    4.262704    4.249419  0.295497    0.063582
   -7  -17   -6  0  1.082635   0.461836     1.391925    -3.074593  294.357147    3.374993    3.469561  0.367066   -0.364347
   -7  -17   -5  0  1.080090   0.462925    -3.090269     0.540184  170.084778    3.137126    3.315868  0.342169   -0.738753
   -7  -17   -4  0  1.078002   0.463821    -1.598760    -2.028298  231.753861    2.582640    3.409098  0.532095   -2.196578
   -7  -17   -3  0  1.076376   0.464522    -1.186326    -1.903460  238.066898    2.242884    2.590321  0.496252   -0.990124
   -7  -16  -22  0  1.146135   0.436249    -3.176595    -0.510026  189.121413    3.217279    3.572964  0.353967   -1.421080
   -7  -16  -19  0  1.118956   0.446845     2.215218     1.237233   29.184022    2.537309    2.082829  0.567333    1.132900
   -7  -16  -18  0  1.110650   0.450187    -1.916677     2.220072  130.805362    2.932980    2.876673  0.461528    0.172536
   -7  -16  -16  0  1.095221   0.456529     1.133393     4.510186   75.893872    4.650415    4.951496  0.311692   -1.366068
   -7  -16  -14  0  1.081425   0.462353     3.867656    -1.514568  338.614764    4.153634    3.789097  0.507767    1.015296
   -7  -16  -13  0  1.075158   0.465048    -0.598153     4.526945   97.526985    4.566292    4.244742  0.248003    1.833607
   -7  -16  -12  0  1.069323   0.467585     1.151681    -5.185490  282.521965    5.311843    5.312905  0.555294   -0.002705
   -7  -16   -9  0  1.054476   0.474169    -2.451923    -5.751762  246.911898    6.252575    6.479786  0.295170   -1.088607
   -7  -16   -7  0  1.046854   0.477621    -2.383297    -4.149048  240.126067    4.784841    5.234261  0.226524   -2.805780
   -7  -16   -6  0  1.043742   0.479046    -2.825254     1.802540  147.461730    3.351300    3.776435  0.726686   -0.827361
   -7  -16   -5  0  1.041101   0.480261     1.141852     2.821868   67.969578    3.044137    3.168736  0.396991   -0.443866
   -7  -16   -4  0  1.038936   0.481262     0.854457     1.863778   65.370716    2.050308    2.559164  0.496021   -1.450806
   -7  -16   -3  0  1.037248   0.482045     1.120746     0.778087   34.770614    1.364365    2.141641  0.618303   -1.777825
   -7  -16   -2  0  1.036041   0.482606    -1.268466    -1.638454  232.253514    2.072085    2.437585  0.530131   -0.975034
   -7  -15  -24  0  1.132247   0.441600    -2.437633     0.986603  157.964947    2.629723    2.377740  0.558764    0.637760
   -7  -15  -23  0  1.121811   0.445708     1.857716     1.356477   36.136368    2.300248    2.763579  0.463059   -1.415045
   -7  -15  -22  0  1.111727   0.449751    -2.065359     2.177414  133.487121    3.001139    3.354864  0.488391   -1.024266
   -7  -15  -21  0  1.102005   0.453719    -2.133033    -1.714153  218.786137    2.736449    3.201016  0.434069   -1.513579
   -7  -15  -20  0  1.092654   0.457601    -1.475788    -4.231232  250.772028    4.481214    4.643781  0.265690   -0.865315
   -7  -15  -18  0  1.075107   0.465070    -0.086778     4.004033   91.241552    4.004973    4.674623  0.297206   -3.186440
   -7  -15  -17  0  1.066929   0.468635     4.800581    -3.606994  323.080043    6.004663    5.809052  0.230383    1.200763
   -7  -15  -14  0  1.044887   0.478520     1.407689    -0.302708  347.863998    1.439868    1.776043  0.583033   -0.815430
   -7  -15  -13  0  1.038401   0.481510    -2.330670    -3.331811  235.026426    4.066078    3.936784  0.370750    0.493186
   -7  -15   -8  0  1.012780   0.493691     2.035420    -0.962897  334.682540    2.251689    2.470591  0.522579   -0.592396
   -7  -15   -7  0  1.009066   0.495508    -2.160210     5.364310  111.934668    5.782935    5.688474  0.499276    0.267562
   -7  -15   -6  0  1.005837   0.497098     1.417588    -2.417427  300.387519    2.802411    2.649039  0.428913    0.505699
   -7  -15   -5  0  1.003096   0.498457     0.506098     2.868329   79.993526    2.912635    3.428803  0.434504   -1.680010
   -7  -15   -3  0  0.999097   0.500452     3.506752     5.442012   57.202869    6.474010    6.822022  0.284482   -1.730033
   -7  -15   -2  0  0.997844   0.501081    -0.018385     4.585458   90.229723    4.585495    4.806145  0.324346   -0.962078
   -7  -15   -1  0  0.997091   0.501459    -3.097778    -1.495804  205.774211    3.440008    4.156861  0.302708   -3.349039
   -7  -14  -28  0  1.146042   0.436284     0.862353    -3.262443  284.806216    3.374491    3.328410  0.558474    0.116689
   -7  -14  -27  0  1.133968   0.440929    -0.793898     1.827260  113.483719    1.992273    2.120995  0.741936   -0.245358
   -7  -14  -26  0  1.122211   0.445549    -0.961398    -4.108625  256.830021    4.219608    4.497145  0.333642   -1.176400
   -7  -14  -22  0  1.078545   0.463588     0.346508     2.529861   82.200886    2.553481    3.126548  0.396103   -2.046034
   -7  -14  -21  0  1.068521   0.467937    -2.220980     1.493607  146.079202    2.676493    2.804146  0.445291   -0.405417
   -7  -14  -20  0  1.058875   0.472199    -0.130110     3.290172   92.264587    3.292743    3.209764  0.435228    0.269631
   -7  -14  -17  0  1.032308   0.484352     5.788101     1.798312   17.259562    6.061026    6.434433  0.389470   -1.355886
   -7  -14  -16  0  1.024277   0.488149    -2.855791     0.412324  171.784309    2.885404    3.113192  0.302833   -1.063761
   -7  -14  -15  0  1.016675   0.491799    -2.951676     0.399909  172.284246    2.978644    3.274980  0.375053   -1.117399
   -7  -14  -14  0  1.009511   0.495289     3.419398     2.770149   39.011888    4.400682    4.387923  0.247156    0.073008
   -7  -14  -13  0  1.002795   0.498606     1.603448    -3.032232  297.869943    3.430084    3.403038  0.487361    0.078481
   -7  -14  -12  0  0.996537   0.501738    -2.222826    -1.550791  214.902182    2.710334    2.989917  0.335064   -1.180041
   -7  -14  -11  0  0.990744   0.504671     0.812070    -1.970556  292.396665    2.131326    1.926246  0.656683    0.441653
   -7  -14  -10  0  0.985426   0.507395     0.475035     2.339871   78.523917    2.387605    2.665161  0.453826   -0.864920
   -7  -14   -9  0  0.980588   0.509898    -1.983824    -0.446378  192.680856    2.033424    2.233149  0.672629   -0.419926
   -7  -14   -8  0  0.976240   0.512169     1.724085     0.965687   29.253858    1.976112    2.007618  0.690117   -0.064563
   -7  -14   -7  0  0.972388   0.514198    -3.961360     1.643619  157.465806    4.288806    4.503634  0.550470   -0.551915
   -7  -14   -5  0  0.966191   0.517496    -2.500726    -0.020540  180.470597    2.500810    2.801923  0.446132   -0.954512
   -7  -14   -4  0  0.963857   0.518749     2.529416    -4.413620  299.816732    5.087041    5.293372  0.241526   -1.208136
   -7  -14   -3  0  0.962038   0.519730     6.418824    -0.815119  352.762810    6.470373    6.765043  0.282085   -1.477307
   -7  -14   -2  0  0.960736   0.520434    -0.302478    -2.540913  263.211295    2.558854    2.826003  0.520955   -0.725218
   -7  -13  -31  0  1.155135   0.432850    -2.974201    -0.833723  195.659165    3.088845    3.733708  0.437469   -2.084660
   -7  -13  -29  0  1.128838   0.442933     0.601116    -2.915488  281.649998    2.976812    3.397885  0.404385   -1.472572
   -7  -13  -27  0  1.103730   0.453010     0.376540    -2.933359  277.314756    2.957428    2.759066  0.446068    0.628884
   -7  -13  -26  0  1.091646   0.458024    -1.664500     2.361993  125.172412    2.889563    2.724410  0.655045    0.356558
   -7  -13  -24  0  1.068476   0.467956    -0.470784     3.880852   96.916724    3.909303    4.141938  0.320994   -1.024931
   -7  -13  -23  0  1.057411   0.472853    -4.113391    -0.345435  184.800333    4.127870    4.013393  0.333069    0.486068
   -7  -13  -21  0  1.036375   0.482451     2.594292     6.098109   66.953852    6.627012    6.882038  0.245817   -1.467192
   -7  -13  -20  0  1.026426   0.487127    -4.121723     2.835412  145.475176    5.002815    5.123347  0.259738   -0.656270
   -7  -13  -18  0  1.007726   0.496166    -3.985656    -3.018428  217.137475    4.999636    5.897076  0.262928   -4.827060
   -7  -13  -17  0  0.998997   0.500502    -1.699844     4.682330  109.952609    4.981333    4.975739  0.208402    0.037965
   -7  -13  -16  0  0.990696   0.504696     4.797020    -1.504914  342.582387    5.027541    5.104233  0.271614   -0.399317
   -7  -13  -15  0  0.982834   0.508733     3.600157    -1.740695  334.195991    3.998894    4.064590  0.234020   -0.397013
   -7  -13  -14  0  0.975422   0.512599     5.834460    -0.221072  357.830058    5.838646    5.877894  0.298629   -0.185864
   -7  -13  -13  0  0.968470   0.516278     2.707982    -0.904979  341.520911    2.855198    3.104298  0.303193   -1.161906
   -7  -13  -12  0  0.961988   0.519757     1.699008    -1.586692  316.957792    2.324698    1.982241  0.488477    0.991461
   -7  -13  -11  0  0.955986   0.523020    -4.197148    -0.771745  190.418804    4.267510    4.374590  0.353002   -0.428991
   -7  -13  -10  0  0.950473   0.526054    -3.580838    -1.046567  196.291990    3.730644    3.901709  0.357694   -0.676338
   -7  -13   -9  0  0.945457   0.528845    -1.839590    -2.604089  234.761717    3.188318    3.568384  0.437017   -1.229916
   -7  -13   -8  0  0.940946   0.531380    -3.193866     0.430262  172.327578    3.222717    3.286968  0.340353   -0.266972
   -7  -13   -7  0  0.936949   0.533647     2.439142    -0.687952  344.249060    2.534303    2.485207  0.818365    0.084843
   -7  -13   -5  0  0.930516   0.537336     1.955185     1.026109   27.691124    2.208087    2.370523  0.638327   -0.359876
   -7  -13   -4  0  0.928093   0.538739     3.232412     1.308798   22.042946    3.487325    4.028308  0.305548   -2.503916
   -7  -13   -3  0  0.926203   0.539838    -4.842554    -3.968878  219.337486    6.261175    6.521301  0.221644   -1.659746
   -7  -13   -2  0  0.924851   0.540628     7.403117    -2.375756  342.207896    7.774983    8.146312  0.209725   -2.503936
   -7  -13   -1  0  0.924039   0.541103     1.898657     3.154141   58.953874    3.681508    3.785498  0.326220   -0.450815
   -7  -12  -33  0  1.155746   0.432621     3.132689     0.183199    3.346834    3.138041    3.358692  0.489964   -0.636878
   -7  -12  -32  0  1.141585   0.437988    -0.957589    -1.592170  238.975773    1.857951    2.113269  0.525442   -0.687181
   -7  -12  -30  0  1.114071   0.448805    -3.892109    -0.296857  184.361596    3.903414    3.962420  0.349916   -0.238477
   -7  -12  -29  0  1.100738   0.454241    -1.413129    -2.150996  236.696488    2.573659    2.614860  0.442670   -0.131628
   -7  -12  -28  0  1.087701   0.459685    -3.277020     0.909798  164.483764    3.400969    3.433570  0.340422   -0.135431
   -7  -12  -26  0  1.062562   0.470561     1.488419    -1.675763  311.611604    2.241333    2.583999  0.414133   -1.170162
   -7  -12  -23  0  1.027358   0.486685    -1.967654     0.768900  158.655937    2.112551    2.405421  0.531748   -0.778905
   -7  -12  -21  0  1.005693   0.497169    -0.567965     2.757781  101.637363    2.815660    2.990177  0.334033   -0.738865
   -7  -12  -20  0  0.995439   0.502291     2.511730     0.804357   17.757161    2.637381    2.551239  0.472866    0.257627
   -7  -12  -19  0  0.985585   0.507313     3.317451    -0.645667  348.986351    3.379699    3.283531  0.333323    0.408020
   -7  -12  -17  0  0.967131   0.516993    -3.436048    -2.448919  215.477995    4.219435    4.406874  0.233962   -1.133002
   -7  -12  -16  0  0.958554   0.521619     0.795587     5.956125   82.391779    6.009026    6.449183  0.365113   -1.704889
   -7  -12  -15  0  0.950426   0.526080    -1.707644     1.311884  142.467028    2.153390    2.345254  0.414276   -0.654965
   -7  -12  -12  0  0.928853   0.538298     2.022872    -3.464754  300.278213    4.012049    3.982027  0.277351    0.153081
   -7  -12  -11  0  0.922636   0.541926     3.435545     1.504536   23.650168    3.750547    3.283175  0.332820    1.985952
   -7  -12  -10  0  0.916922   0.545303    -4.015316    -5.782992  235.226517    7.040295    7.563072  0.369074   -2.003168
   -7  -12   -9  0  0.911721   0.548413    -0.453445    -2.593703  260.083456    2.633042    2.625413  0.433992    0.024861
   -7  -12   -8  0  0.907043   0.551242    -5.566733     4.743991  139.562238    7.313956    7.604050  0.173483   -2.364814
   -7  -12   -7  0  0.902895   0.553774    -3.794072     1.522467  158.135628    4.088140    4.600307  0.341913   -2.118411
   -7  -12   -6  0  0.899285   0.555997     3.323036     3.913815   49.666980    5.134250    5.171464  0.438140   -0.120117
   -7  -12   -4  0  0.893702   0.559471     3.379287     0.713539   11.922913    3.453797    3.533289  0.398551   -0.282068
   -7  -12   -3  0  0.891740   0.560702     0.050902     1.935157   88.493252    1.935827    2.160109  0.667472   -0.475200
   -7  -12   -2  0  0.890335   0.561586    -0.066292    -4.153515  269.085610    4.154044    4.065452  0.302028    0.414819
   -7  -12   -1  0  0.889492   0.562119     2.846910     1.315721   24.804376    3.136242    3.509402  0.433027   -1.218693
   -7  -11  -35  0  1.160249   0.430942     1.502110     2.351163   57.426319    2.790036    3.245597  0.517720   -1.244419
   -7  -11  -31  0  1.101836   0.453788     2.798176    -0.280185  354.281953    2.812169    2.876131  0.405047   -0.223323
   -7  -11  -30  0  1.087894   0.459604     2.171555     0.470261   12.219001    2.221890    2.355691  0.494720   -0.382486
   -7  -11  -29  0  1.074236   0.465447    -0.207840     2.766304   94.296723    2.774100    2.644478  0.464757    0.394429
   -7  -11  -26  0  1.035084   0.483053     3.366782    -2.391777  324.609847    4.129869    4.356303  0.350417   -0.913843
   -7  -11  -25  0  1.022679   0.488912    -5.469764    -4.156259  217.229780    6.869702    7.017195  0.192741   -1.082207
   -7  -11  -24  0  1.010617   0.494747    -8.548426    -1.306558  188.689947    8.647698    8.696859  0.213613   -0.325468
   -7  -11  -23  0  0.998911   0.500545     0.091427     1.658088   86.843916    1.660606    2.080584  0.708021   -0.838871
   -7  -11  -22  0  0.987573   0.506292    -2.826668     0.561554  168.763746    2.881908    2.979217  0.366827   -0.375152
   -7  -11  -21  0  0.976616   0.511972     3.616901     0.999295   15.444674    3.752407    3.585477  0.372988    0.632932
   -7  -11  -19  0  0.955896   0.523069     0.733392    -3.778816  280.983414    3.849326    4.234271  0.259101   -2.101087
   -7  -11  -18  0  0.946160   0.528452     1.848975    -2.444945  307.098175    3.065366    3.442179  0.299439   -1.779644
   -7  -11  -17  0  0.936857   0.533699    -4.167776    -1.561160  200.534884    4.450570    4.344129  0.237080    0.634938
   -7  -11  -15  0  0.919603   0.543713    -0.578834     2.943356  101.125688    2.999732    3.498622  0.270927   -2.604159
   -7  -11  -14  0  0.911676   0.548440    -3.131027     0.562030  169.823586    3.181071    2.994992  0.469346    0.560684
   -7  -11  -12  0  0.897289   0.557234     2.362499     3.975003   59.275333    4.624073    4.431812  0.211723    1.284214
   -7  -11  -10  0  0.884932   0.565015    -1.251774     4.823053  104.549513    4.982848    5.277679  0.310864   -1.341272
   -7  -11   -9  0  0.879543   0.568477     0.450629     3.072072   81.655037    3.104947    3.076197  0.576130    0.070572
   -7  -11   -8  0  0.874692   0.571630    -1.790105     5.975821  106.676012    6.238182    6.145744  0.225428    0.579905
   -7  -11   -7  0  0.870390   0.574455     2.923231     2.235779   37.409890    3.680216    4.126585  0.475971   -1.326258
   -7  -11   -6  0  0.866644   0.576938    10.704773     0.666825    3.564480   10.725522   11.128015  0.156124   -3.645883
   -7  -11   -5  0  0.863462   0.579064    -3.852112    -3.332458  220.863045    5.093530    5.273619  0.338957   -0.751378
   -7  -11   -4  0  0.860850   0.580821     0.671643    -3.736706  280.189651    3.796588    3.769726  0.320208    0.118635
   -7  -11   -3  0  0.858812   0.582199    -3.300952     1.357068  157.651743    3.569022    3.296905  0.365629    1.052518
   -7  -11   -2  0  0.857354   0.583190    -0.565735    -4.250731  262.418984    4.288213    4.397054  0.321166   -0.479269
   -7  -11   -1  0  0.856478   0.583786     4.277586     2.900906   34.143719    5.168462    5.218987  0.237449   -0.300921
   -7  -10  -35  0  1.137343   0.439621     2.132095     0.606867   15.888158    2.216780    2.093459  0.601768    0.289818
   -7  -10  -31  0  1.077690   0.463955    -1.475165    -2.864924  242.755820    3.222406    3.322086  0.340049   -0.414555
   -7  -10  -30  0  1.063430   0.470177     2.068386     2.714897   52.697480    3.413046    3.502626  0.317906   -0.398501
   -7  -10  -29  0  1.049454   0.476438    -2.201522     0.560563  165.714611    2.271768    2.709072  0.411843   -1.501642
   -7  -10  -28  0  1.035773   0.482731     4.324005    -2.705457  327.966483    5.100639    4.731672  0.257768    2.024291
   -7  -10  -27  0  1.022398   0.489046     1.109815    -4.405571  284.139293    4.543209    4.736937  0.287525   -0.952865
   -7  -10  -26  0  1.009341   0.495373    -2.178243    -4.614769  244.731961    5.103022    5.057634  0.268443    0.239115
   -7  -10  -25  0  0.996616   0.501698     3.732103     0.688732   10.455872    3.795122    3.942715  0.394898   -0.528563
   -7  -10  -24  0  0.984235   0.508009    -2.885971    -4.149454  235.181146    5.054384    5.138148  0.265968   -0.445391
   -7  -10  -23  0  0.972212   0.514291     1.109827     0.109343    5.626776    1.115201    2.213532  0.487255   -3.187810
   -7  -10  -22  0  0.960558   0.520531     1.812532     3.596330   63.252130    4.027265    4.013684  0.282122    0.068076
   -7  -10  -21  0  0.949289   0.526710    -4.264522    -2.117509  206.406268    4.761302    4.644871  0.334455    0.492317
   -7  -10  -20  0  0.938419   0.532811     3.391033     3.493840   45.855500    4.868883    5.214134  0.206097   -2.369073
   -7  -10  -19  0  0.927960   0.538816    -0.885032     1.729450  117.100729    1.942751    1.850564  0.648850    0.200927
   -7  -10  -18  0  0.917927   0.544705    -2.127099    -0.680280  197.735103    2.233234    2.206307  0.514430    0.074024
   -7  -10  -17  0  0.908335   0.550458    -2.461018     0.482001  168.918646    2.507775    2.956386  0.328670   -1.930297
   -7  -10  -16  0  0.899198   0.556051    -2.778298    -0.908607  198.109666    2.923098    3.044000  0.317465   -0.538583
   -7  -10  -15  0  0.890528   0.561465    -1.981433    -0.995451  206.674467    2.217431    2.336437  0.422543   -0.398300
   -7  -10  -14  0  0.882341   0.566674    -4.769811     2.756748  149.973916    5.509152    5.806169  0.195542   -2.148107
   -7  -10  -13  0  0.874650   0.571657     1.237417     4.055494   73.031947    4.240075    3.869236  0.245185    2.138973
   -7  -10  -12  0  0.867467   0.576391    -5.004456    -1.085996  192.243683    5.120934    5.138754  0.176512   -0.142777
   -7  -10  -11  0  0.860806   0.580851     5.325717    -3.364945  327.714094    6.299692    6.468658  0.196828   -1.214026
   -7  -10  -10  0  0.854679   0.585015     0.411924     4.245380   84.458013    4.265317    4.142597  0.301284    0.576045
   -7  -10   -9  0  0.849098   0.588860     2.019860     6.143323   71.799675    6.466858    6.453228  0.187806    0.102638
   -7  -10   -8  0  0.844073   0.592366     7.776558     3.895088   26.605168    8.697504    8.857162  0.202853   -1.113078
   -7  -10   -7  0  0.839614   0.595512    -2.031241    -4.372785  245.084241    4.821534    4.805740  0.346797    0.064407
   -7  -10   -6  0  0.835730   0.598280     5.586524     3.185955   29.695805    6.431140    6.646868  0.213795   -1.427002
   -7  -10   -4  0  0.829719   0.602613     1.072904    -7.524403  278.115095    7.600511    7.659770  0.168256   -0.498081
   -7  -10   -2  0  0.826092   0.605259     0.806128    -3.342701  283.558589    3.438530    3.686263  0.322840   -1.085204
   -7  -10   -1  0  0.825183   0.605926    -4.095478    -2.092907  207.068334    4.599261    5.011456  0.316069   -1.844318
   -7   -9  -37  0  1.148045   0.435523     4.980550    -0.329355  356.216636    4.991428    5.477261  0.340499   -2.017839
   -7   -9  -36  0  1.132020   0.441688     2.271342    -0.595890  345.299643    2.348207    2.825176  0.463326   -1.455856
   -7   -9  -35  0  1.116214   0.447943    -1.582557    -4.289701  249.749967    4.572310    4.636228  0.260324   -0.347235
   -7   -9  -34  0  1.100636   0.454283    -2.026433    -3.456852  239.620845    4.007025    4.203904  0.372731   -0.746996
   -7   -9  -33  0  1.085295   0.460704    -3.770202     1.111582  163.572720    3.930653    3.575797  0.327903    1.530463
   -7   -9  -31  0  1.055367   0.473769     3.510947     5.422655   57.078597    6.460026    6.354777  0.199460    0.746233
   -7   -9  -30  0  1.040802   0.480399    -0.863595     1.235097  124.961729    1.507071    2.411404  0.579006   -2.208822
   -7   -9  -29  0  1.026517   0.487084     4.372197     2.611457   30.849326    5.092722    5.143299  0.220162   -0.324882
   -7   -9  -28  0  1.012526   0.493814     4.236020     3.398463   38.739285    5.430784    5.653315  0.218871   -1.437860
   -7   -9  -27  0  0.998840   0.500581     0.062184     2.064078   88.274375    2.065014    2.272561  0.699083   -0.419857
   -7   -9  -26  0  0.985471   0.507371     0.115746     2.450867   87.296131    2.453599    2.742645  0.487454   -0.838587
   -7   -9  -25  0  0.972434   0.514174     2.571393    -1.666636  327.050907    3.064267    3.325484  0.385251   -0.958896
   -7   -9  -23  0  0.947407   0.527757     0.263282    -3.679691  274.092544    3.689098    3.842574  0.352237   -0.616198
   -7   -9  -22  0  0.935444   0.534505    -5.314090     4.368232  140.579473    6.879027    6.826815  0.168459    0.438319
   -7   -9  -21  0  0.923869   0.541202    -3.656737    -5.014696  233.900317    6.206359    6.091070  0.184156    0.885355
   -7   -9  -20  0  0.912696   0.547828    -2.736328    -4.319964  237.649237    5.113666    5.259422  0.219577   -0.938754
   -7   -9  -19  0  0.901939   0.554361    -4.801030     1.398032  163.764746    5.000438    5.065251  0.244232   -0.375296
   -7   -9  -18  0  0.891614   0.560781    -1.236944     2.180040  119.570366    2.506513    2.563877  0.450749   -0.179979
   -7   -9  -17  0  0.881735   0.567064     6.315488     0.830620    7.492605    6.369876    6.611092  0.260710   -1.308471
   -7   -9  -15  0  0.863380   0.579120     1.453663    -3.564133  292.188527    3.849179    3.967429  0.274775   -0.608609
   -7   -9  -14  0  0.854933   0.584841     3.003252    -0.455335  351.378819    3.037573    3.154942  0.451766   -0.367413
   -7   -9  -13  0  0.846992   0.590324    -8.502778    -0.336040  182.263220    8.509415    8.375788  0.258465    0.731152
   -7   -9  -12  0  0.839573   0.595541     1.456236    -6.251238  283.113277    6.418614    6.572515  0.257716   -0.844532
   -7   -9  -11  0  0.832689   0.600464    -5.301176     6.066962  131.146237    8.056705    8.064250  0.184169   -0.057942
   -7   -9  -10  0  0.826354   0.605068    -5.147307    -4.963324  223.957502    7.150479    7.304550  0.305805   -0.712505
   -7   -9   -8  0  0.815379   0.613212    -2.284673     1.734105  142.800890    2.868249    2.848102  0.475520    0.059917
   -7   -9   -7  0  0.810762   0.616704     1.565914     4.282980   69.916917    4.560264    4.800876  0.251524   -1.352863
   -7   -9   -6  0  0.806739   0.619779     2.881519     6.705308   66.745012    7.298240    7.350944  0.172852   -0.431201
   -7   -9   -5  0  0.803320   0.622417     7.720919    -0.202944  358.494329    7.723586    7.912692  0.241474   -1.107516
   -7   -9   -4  0  0.800511   0.624601     9.589087    -0.904111  354.613767    9.631615    9.728108  0.208784   -0.653606
   -7   -9   -3  0  0.798320   0.626315     4.509797    -5.398849  309.872871    7.034617    7.393730  0.238009   -2.133792
   -7   -9   -2  0  0.796751   0.627549     2.714757     3.457635   51.862825    4.396038    5.012543  0.240520   -3.624935
   -7   -9   -1  0  0.795808   0.628292    -4.768330    -5.720413  230.186635    7.447153    7.730467  0.165969   -2.414095
   -7   -8  -39  0  1.162532   0.430096    -2.176812     2.607822  129.852566    3.396947    3.727863  0.459695   -1.018035
   -7   -8  -36  0  1.113044   0.449219    -2.378382     0.821797  160.938538    2.516357    2.638138  0.452701   -0.380439
   -7   -8  -35  0  1.096964   0.455804    -8.690868     1.903969  167.643034    8.896982    8.733365  0.162823    1.421112
   -7   -8  -34  0  1.081108   0.462488     1.304319     3.831983   71.202605    4.047882    3.832223  0.315272    0.967380
   -7   -8  -33  0  1.065486   0.469269    -0.548716     4.171476   97.493665    4.207410    4.142691  0.283786    0.322521
   -7   -8  -31  0  1.034986   0.483098    -3.519346     2.474852  144.884594    4.302405    4.334975  0.313958   -0.146714
   -7   -8  -29  0  1.005552   0.497239     1.281311    -1.897824  304.025159    2.289868    2.609493  0.438670   -1.030430
   -7   -8  -28  0  0.991264   0.504406    -2.611738     0.294297  173.570889    2.628267    3.244997  0.342542   -2.546221
   -7   -8  -27  0  0.977280   0.511624     4.440210     0.384837    4.953497    4.456856    4.944413  0.278086   -2.479485
   -7   -8  -26  0  0.963613   0.518880     0.833876    -2.512888  288.357903    2.647632    2.460324  0.584534    0.453170
   -7   -8  -25  0  0.950276   0.526163     6.046318     1.224349   11.447321    6.169035    6.402276  0.302157   -1.091662
   -7   -8  -23  0  0.924649   0.540746     7.103220    -3.152387  336.068498    7.771311    7.742346  0.154450    0.265212
   -7   -8  -22  0  0.912388   0.548012     2.381485     0.214554    5.148033    2.391130    2.602620  0.515613   -0.580069
   -7   -8  -21  0  0.900517   0.555237     0.317541    -6.755538  272.691178    6.762997    6.508449  0.289371    1.244027
   -7   -8  -20  0  0.889050   0.562398     0.051575     3.540185   89.165343    3.540561    3.645257  0.298089   -0.496709
   -7   -8  -19  0  0.878003   0.569474    -2.532235     2.482520  135.567997    3.546141    3.402810  0.316281    0.640891
   -7   -8  -18  0  0.867393   0.576440     2.527049    -5.168147  296.057070    5.752888    5.979247  0.180333   -1.775157
   -7   -8  -17  0  0.857236   0.583270     3.911892    -6.226080  302.141449    7.353025    7.165412  0.153107    1.732933
   -7   -8  -16  0  0.847547   0.589938    -2.421340    -0.672339  195.518503    2.512952    2.530395  0.436440   -0.056522
   -7   -8  -15  0  0.838344   0.596414   -13.849073    -3.706631  194.983723   14.336525   14.545465  0.129519   -2.281421
   -7   -8  -14  0  0.829642   0.602670     2.414172     5.661086   66.904157    6.154358    6.257019  0.286197   -0.507290
   -7   -8  -13  0  0.821457   0.608674    -2.730061     0.078089  178.361597    2.731178    2.871931  0.351147   -0.566869
   -7   -8  -12  0  0.813805   0.614398     5.206072    -1.444077  344.496875    5.402642    5.651041  0.211250   -1.662906
   -7   -8  -11  0  0.806702   0.619808    -1.222358     6.657550  100.403905    6.768835    6.800295  0.149446   -0.297707
   -7   -8  -10  0  0.800160   0.624875    -2.072662    -3.168052  236.805741    3.785826    3.650488  0.270973    0.706330
   -7   -8   -9  0  0.794196   0.629568    -0.066171     3.506564   91.081079    3.507189    3.268791  0.413773    0.814805
   -7   -8   -8  0  0.788821   0.633857    -7.038101     5.789224  140.560830    9.113177    9.152362  0.161672   -0.342770
   -7   -8   -7  0  0.784048   0.637716    -0.425536     5.775037   94.214252    5.790694    5.671677  0.264295    0.636847
   -7   -8   -6  0  0.779887   0.641118    -0.613179     5.289779   96.612089    5.325200    5.454962  0.220724   -0.831407
   -7   -8   -5  0  0.776350   0.644040    -1.290501     3.661264  109.416238    3.882041    3.714782  0.320200    0.738728
   -7   -8   -4  0  0.773443   0.646460    -1.125391    -4.575627  256.182175    4.711992    4.780472  0.444556   -0.217848
   -7   -8   -3  0  0.771175   0.648361    10.840770     1.615554    8.476165   10.960489   11.065725  0.210646   -0.706522
   -7   -8   -2  0  0.769550   0.649730    -2.996079    -5.924572  243.174097    6.639054    6.502403  0.191112    1.011209
   -7   -8   -1  0  0.768574   0.650555    -2.434892    -6.838582  250.401614    7.259126    7.302310  0.198985   -0.306918
   -7   -7  -39  0  1.146250   0.436205    -3.498831    -3.866250  227.855927    5.214375    4.903127  0.364755    1.206757
   -7   -7  -38  0  1.129314   0.442747    -0.665481    -2.372249  254.329744    2.463824    2.840161  0.428512   -1.242020
   -7   -7  -37  0  1.112570   0.449410    -4.196984     0.317349  175.675892    4.208965    4.326883  0.283665   -0.587883
   -7   -7  -36  0  1.096027   0.456193    -0.746192     2.980982  104.053373    3.072955    3.267004  0.360297   -0.761666
   -7   -7  -35  0  1.079694   0.463094     2.715640     1.709438   32.189555    3.208875    3.415375  0.391234   -0.746446
   -7   -7  -34  0  1.063580   0.470110     1.661128     0.487103   16.343044    1.731074    2.083390  0.577972   -0.862067
   -7   -7  -32  0  1.032054   0.484471    -5.578576     1.052579  169.314917    5.677009    5.381870  0.224867    1.856167
   -7   -7  -31  0  1.016663   0.491805     2.039498    -1.241827  328.663258    2.387821    2.704756  0.435480   -1.029243
   -7   -7  -30  0  1.001535   0.499234     1.591195     3.503242   65.572148    3.847675    3.695864  0.310843    0.690680
   -7   -7  -29  0  0.986683   0.506749     2.359449     0.586761   13.965350    2.431314    2.716107  0.452221   -0.890620
   -7   -7  -28  0  0.972118   0.514341     3.712123    -0.045247  359.301658    3.712399    3.664118  0.358391    0.190518
   -7   -7  -27  0  0.957855   0.522000    -0.688780     1.580596  113.546252    1.724153    2.250001  0.604471   -1.230269
   -7   -7  -26  0  0.943906   0.529714    -0.214789    -3.029696  265.944824    3.037300    3.426076  0.420955   -1.306108
   -7   -7  -25  0  0.930286   0.537469     1.098878     1.954141   60.649508    2.241919    2.345420  0.592229   -0.247155
   -7   -7  -23  0  0.904093   0.553041     2.403386     0.392681    9.279370    2.435254    2.513099  0.455913   -0.241470
   -7   -7  -22  0  0.891550   0.560821     1.681450    -5.721228  286.377891    5.963197    6.365492  0.234489   -2.426261
   -7   -7  -21  0  0.879397   0.568572     8.487641     0.631753    4.256793    8.511119    8.425667  0.146067    0.827346
   -7   -7  -20  0  0.867651   0.576269    -1.854735     9.028094  101.609341    9.216644    9.226227  0.137719   -0.098407
   -7   -7  -19  0  0.856328   0.583888    -1.300888    -9.853005  262.478764    9.938512    9.686508  0.144262    2.470421
   -7   -7  -18  0  0.845446   0.591404    -1.532891    -6.683163  257.081736    6.856706    6.757037  0.189252    0.744793
   -7   -7  -17  0  0.835022   0.598787   -12.534759    -0.326907  181.493939   12.539021   12.431079  0.238413    0.640284
   -7   -7  -16  0  0.825072   0.606007     0.000234     8.031969   89.998332    8.031969    7.902892  0.158123    1.154431
   -7   -7  -15  0  0.815616   0.613034    -1.183749     5.292388  102.607835    5.423157    5.453177  0.182118   -0.233118
   -7   -7  -14  0  0.806668   0.619833     8.970290     1.156342    7.345378    9.044513    9.017769  0.281095    0.134555
   -7   -7  -13  0  0.798248   0.626372    -3.280796     6.949364  115.272002    7.684874    7.617200  0.187222    0.511183
   -7   -7  -12  0  0.790372   0.632614    -3.923113    -4.256535  227.334217    5.788688    5.701467  0.181910    0.678077
   -7   -7  -11  0  0.783055   0.638524    -3.654376    -0.079677  181.249038    3.655244    3.756169  0.250466   -0.569855
   -7   -7  -10  0  0.776315   0.644068    -4.700345    -5.066559  227.147317    6.911097    6.951233  0.168132   -0.337599
   -7   -7   -9  0  0.770166   0.649211     0.931678    -2.344786  291.669916    2.523102    2.522071  0.448555    0.003252
   -7   -7   -8  0  0.764622   0.653918    -2.421085     0.362198  171.491569    2.448028    2.856567  0.421022   -1.372285
   -7   -7   -7  0  0.759697   0.658157     2.609561    -6.042438  293.358175    6.581859    6.856584  0.222718   -1.744449
   -7   -7   -6  0  0.755402   0.661899    -3.923862     1.248696  162.347297    4.117758    3.925392  0.297996    0.912922
   -7   -7   -4  0  0.748747   0.667782     5.328222     3.349051   32.151394    6.293338    6.215367  0.196785    0.560341
   -7   -7   -3  0  0.746404   0.669879    -6.338661     1.343041  168.037042    6.479381    6.521360  0.188907   -0.314267
   -7   -7   -2  0  0.744726   0.671388     4.301009    -8.630863  296.488408    9.643157    9.750939  0.139304   -1.094205
   -7   -7   -1  0  0.743717   0.672299    11.061370     7.475309   34.050951   13.350436   13.195089  0.117317    1.872656
   -7   -6  -40  0  1.149282   0.435054    -0.453558    -6.236587  265.840469    6.253058    5.865160  0.532299    1.030569
   -7   -6  -39  0  1.131949   0.441716     6.399021    -1.753648  344.674399    6.634965    6.639716  0.228386   -0.029424
   -7   -6  -38  0  1.114796   0.448513    -2.903854     2.584332  138.331996    3.887306    3.713943  0.326598    0.750684
   -7   -6  -37  0  1.097831   0.455444    -3.109076    -2.342569  216.996617    3.892812    3.823576  0.312665    0.313162
   -7   -6  -35  0  1.064499   0.469704     4.027926     0.665548    9.382408    4.082541    4.077217  0.283891    0.026519
   -7   -6  -34  0  1.048152   0.477030    -5.203168    -5.827911  228.241473    7.812650    7.919186  0.158498   -0.950578
   -7   -6  -33  0  1.032032   0.484481     0.527605     4.535807   83.365169    4.566390    4.391028  0.259657    0.955100
   -7   -6  -32  0  1.016148   0.492054     0.427603     2.559917   80.516979    2.595385    2.951376  0.440064   -1.144034
   -7   -6  -31  0  1.000512   0.499744     3.248211     6.584039   63.740744    7.341692    7.323770  0.161734    0.156710
   -7   -6  -30  0  0.985136   0.507544     0.414011     7.227894   86.721701    7.239742    7.522957  0.182234   -2.197877
   -7   -6  -29  0  0.970033   0.515447    -5.265097    -1.850788  199.367604    5.580920    5.523987  0.218605    0.368313
   -7   -6  -28  0  0.955214   0.523443     5.112863     0.266220    2.980625    5.119789    4.871095  0.269258    1.306208
   -7   -6  -27  0  0.940694   0.531522     1.716119    -4.762394  289.816520    5.062160    4.896213  0.419792    0.559050
   -7   -6  -26  0  0.926487   0.539673    -2.029555    -4.647217  246.407912    5.071067    4.810438  0.299206    1.231876
   -7   -6  -25  0  0.912608   0.547880    -2.907091    -1.906899  213.262774    3.476700    3.676002  0.345257   -0.816363
   -7   -6  -24  0  0.899071   0.556130    -6.163581     6.638983  132.873392    9.059019    8.892135  0.177958    1.326210
   -7   -6  -23  0  0.885892   0.564403    -6.960709    -2.896076  202.590263    7.539146    7.339970  0.173726    1.621396
   -7   -6  -22  0  0.873087   0.572680     1.537926     3.904232   68.499899    4.196218    4.206404  0.251319   -0.057322
   -7   -6  -21  0  0.860674   0.580940    -4.514805     4.029796  138.248744    6.051671    5.974621  0.282453    0.385780
   -7   -6  -20  0  0.848669   0.589158     2.332282    -7.783213  286.681131    8.125142    8.302800  0.134492   -1.868110
   -7   -6  -19  0  0.837089   0.597308     5.473975    -1.036366  349.279307    5.571217    5.610722  0.186027   -0.300322
   -7   -6  -18  0  0.825954   0.605361     0.595372     5.136795   83.388726    5.171183    5.160458  0.197326    0.076865
   -7   -6  -17  0  0.815280   0.613286    -3.436765    -1.924895  209.252721    3.939109    4.085995  0.270792   -0.767116
   -7   -6  -16  0  0.805087   0.621051     7.229804     3.798169   27.715138    8.166771    7.963711  0.175499    1.636308
   -7   -6  -15  0  0.795393   0.628620     4.901059    -7.805501  302.124632    9.216628    9.156914  0.151789    0.556357
   -7   -6  -14  0  0.786215   0.635958    -1.416223   -11.264937  262.834392   11.353612   11.149865  0.148334    1.942517
   -7   -6  -13  0  0.777574   0.643026     1.888143    -3.685993  297.123704    4.141452    4.432163  0.215694   -1.906067
   -7   -6  -12  0  0.769486   0.649785     2.375136    -7.297868  288.027794    7.674643    7.634613  0.132460    0.427376
   -7   -6  -11  0  0.761969   0.656195     8.618973     7.792947   42.118686   11.619670   11.364003  0.116929    3.092197
   -7   -6   -9  0  0.748716   0.667810     1.821594     9.254735   78.864910    9.432302    9.627107  0.258508   -1.065715
   -7   -6   -7  0  0.737943   0.677559     1.188243     5.457638   77.717178    5.585493    5.855059  0.206594   -1.845280
   -7   -6   -6  0  0.733521   0.681644    -2.466975    -3.533350  235.077366    4.309353    4.690756  0.317802   -1.697238
   -7   -6   -4  0  0.726666   0.688074   -14.064361     8.839221  147.851308   16.611384   16.699492  0.146882   -0.848322
   -7   -6   -3  0  0.724251   0.690369    -6.595279    -8.190157  231.156584   10.515530   10.301768  0.161704    1.869504
   -7   -6   -2  0  0.722521   0.692021    -5.468524     6.781241  128.883373    8.711486    8.648769  0.150503    0.589322
   -7   -6   -1  0  0.721481   0.693019    -5.780289     0.182611  178.190515    5.783173    6.001350  0.200306   -1.540390
   -7   -5  -41  0  1.154913   0.432933    -2.565987     0.673751  165.287951    2.652966    2.703028  0.663276   -0.106741
   -7   -5  -40  0  1.137226   0.439666     1.093659    -4.469234  283.750542    4.601103    4.578414  0.292533    0.109684
   -7   -5  -39  0  1.119706   0.446546    -2.108824     2.965530  125.417088    3.638888    3.172912  0.388999    1.694065
   -7   -5  -38  0  1.102362   0.453571    -4.380201    -0.865507  191.177384    4.464892    4.251617  0.285536    1.056314
   -7   -5  -34  0  1.034918   0.483130    -4.061597    -1.175536  196.141878    4.228292    4.317513  0.264810   -0.476480
   -7   -5  -33  0  1.018588   0.490875    -1.293496    -3.726650  250.858446    3.944750    3.751397  0.302843    0.902918
   -7   -5  -32  0  1.002491   0.498757    -2.919414    -1.174295  201.911796    3.146735    3.272720  0.344497   -0.517187
   -7   -5  -31  0  0.986639   0.506771     4.990189    -1.291039  345.494746    5.154490    5.081294  0.330019    0.313667
   -7   -5  -30  0  0.971044   0.514910     2.470635     8.920283   74.518956    9.256105    8.859976  0.170859    3.278795
   -7   -5  -29  0  0.955717   0.523167     2.937595     2.235519   37.271244    3.691478    3.991794  0.272577   -1.558136
   -7   -5  -28  0  0.940674   0.531534     1.275467    -3.518705  289.924663    3.742740    3.879689  0.334408   -0.579161
   -7   -5  -27  0  0.925926   0.540000    -4.153656    -1.129161  195.208196    4.304400    4.440327  0.326628   -0.588525
   -7   -5  -26  0  0.911489   0.548553     0.066809    -2.826053  271.354237    2.826843    2.842491  0.518152   -0.042708
   -7   -5  -25  0  0.897377   0.557179    -3.347574    -1.314981  201.445708    3.596585    3.633166  0.344421   -0.150200
   -7   -5  -24  0  0.883607   0.565863    -3.650913    -2.774651  217.234411    4.585614    4.959512  0.229050   -2.308541
   -7   -5  -23  0  0.870194   0.574585     5.069813     0.762698    8.555371    5.126862    5.352339  0.210782   -1.512811
   -7   -5  -22  0  0.857155   0.583325     3.081557     6.898592   65.929987    7.555566    7.422904  0.260763    0.719473
   -7   -5  -21  0  0.844507   0.592061     2.591155    -0.462999  349.869058    2.632195    2.891256  0.365276   -1.002988
   -7   -5  -20  0  0.832269   0.600767     7.213424    -0.912473  352.790573    7.270907    7.196648  0.150879    0.696047
   -7   -5  -19  0  0.820458   0.609416    -1.709455     6.974746  103.771276    7.181178    7.440458  0.152021   -2.412020
   -7   -5  -18  0  0.809094   0.617975     2.407146     3.062225   51.829915    3.895070    3.974979  0.279909   -0.403731
   -7   -5  -17  0  0.798195   0.626414    -1.641618    -0.672726  202.283547    1.774111    1.802811  0.599603   -0.067690
   -7   -5  -16  0  0.787780   0.634695     5.472537     0.964405    9.994404    5.556864    5.776448  0.172480   -1.800432
   -7   -5  -15  0  0.777870   0.642781    -1.117113     3.189370  109.303388    3.379352    3.483227  0.336230   -0.436910
   -7   -5  -14  0  0.768484   0.650632    -0.685295     2.490718  105.383683    2.583274    2.644625  0.367257   -0.236247
   -7   -5  -13  0  0.759640   0.658206    -5.211520    -4.584740  221.339115    6.941165    7.000248  0.153900   -0.542921
   -7   -5  -12  0  0.751359   0.665461    -3.452643   -12.732733  254.828351   13.192545   13.232458  0.139613   -0.404306
   -7   -5  -11  0  0.743659   0.672351    -0.949238    -4.407031  257.844674    4.508101    4.663614  0.202687   -1.085063
   -7   -5  -10  0  0.736559   0.678833    -3.304406     3.652387  132.136431    4.925345    5.017979  0.246956   -0.530473
   -7   -5   -9  0  0.730075   0.684862     3.990416     1.470379   20.227708    4.252697    4.271903  0.287903   -0.094342
   -7   -5   -8  0  0.724224   0.690394    -3.324087    -9.233316  250.200612    9.813444    9.799978  0.163485    0.116481
   -7   -5   -7  0  0.719022   0.695389     2.413476     0.780951   17.930503    2.536682    2.649774  0.463223   -0.345270
   -7   -5   -6  0  0.714483   0.699807    -2.543613     2.258914  138.392586    3.401862    2.926864  0.406650    1.651905
   -7   -5   -5  0  0.710620   0.703611    -1.498371    -2.535089  239.414681    2.944790    2.434228  0.580367    1.244117
   -7   -5   -4  0  0.707443   0.706771    -8.646743    -4.613164  208.080571    9.800380    9.675285  0.136610    1.295018
   -7   -5   -2  0  0.703185   0.711050    -3.756203     9.310302  111.971407   10.039461   10.072830  0.246974   -0.191075
   -7   -5   -1  0  0.702117   0.712132     1.533260    -5.386966  285.887624    5.600919    5.711566  0.212615   -0.735975
   -7   -4  -41  0  1.145106   0.436641     1.575813    -2.514509  302.074878    2.967480    2.691044  0.609320    0.641601
   -7   -4  -40  0  1.127265   0.443551    -4.815865     1.336977  164.484316    4.998006    5.056864  0.273353   -0.304507
   -7   -4  -39  0  1.109589   0.450617    -3.506233    -0.886282  194.185694    3.616513    3.656990  0.350249   -0.163434
   -7   -4  -38  0  1.092084   0.457840    -2.597239    -1.164139  204.142964    2.846203    2.430706  0.537002    1.094225
   -7   -4  -37  0  1.074760   0.465220     1.901649     1.820428   43.749917    2.632532    2.763579  0.436486   -0.424592
   -7   -4  -36  0  1.057626   0.472757     0.309554    -3.468064  275.100608    3.481852    3.149630  0.378752    1.240477
   -7   -4  -35  0  1.040690   0.480450     0.642188     3.262171   78.863213    3.324780    3.092988  0.378548    0.865952
   -7   -4  -34  0  1.023964   0.488299     2.241111     0.884779   21.543849    2.409442    2.046235  0.599254    0.857152
   -7   -4  -32  0  0.991178   0.504450     0.025449     2.581034   89.435075    2.581160    2.990568  0.435480   -1.329547
   -7   -4  -31  0  0.975142   0.512746    -0.162245    -4.838509  268.079470    4.841228    4.890961  0.228876   -0.307292
   -7   -4  -30  0  0.959360   0.521181     5.293050     2.531564   25.560891    5.867299    5.941024  0.189576   -0.549980
   -7   -4  -29  0  0.943844   0.529749     2.516911    -1.357214  331.664773    2.859522    3.343003  0.369272   -1.851601
   -7   -4  -28  0  0.928607   0.538441     4.667384     8.117341   60.101561    9.363531    9.531288  0.146637   -1.617904
   -7   -4  -27  0  0.913665   0.547246    -6.461058    -3.911278  211.189115    7.552706    7.670743  0.184505   -0.904746
   -7   -4  -26  0  0.899031   0.556154     2.499869     0.361124    8.219924    2.525818    2.595728  0.612236   -0.161486
   -7   -4  -25  0  0.884721   0.565150     6.129795     0.495266    4.619268    6.149770    6.310933  0.186961   -1.219071
   -7   -4  -24  0  0.870750   0.574218    -0.871621    -7.962946  263.753296    8.010508    8.085518  0.206891   -0.512735
   -7   -4  -23  0  0.857136   0.583338    -7.312624     7.000279  136.250145   10.123160    9.943060  0.165364    1.540229
   -7   -4  -22  0  0.843895   0.592491    -1.223523     1.025610  140.028805    1.596522    2.043569  0.654280   -0.966284
   -7   -4  -20  0  0.818606   0.610794    -6.933230     3.080915  156.041107    7.586944    7.492406  0.146628    0.911811
   -7   -4  -19  0  0.806596   0.619889     0.231804    -3.001722  274.415821    3.010659    3.108435  0.378622   -0.365209
   -7   -4  -18  0  0.795033   0.628905    -7.663956     1.982441  165.497143    7.916204    7.723512  0.139581    1.952332
   -7   -4  -17  0  0.783939   0.637805     7.072004    -0.238654  358.067214    7.076029    7.058749  0.158786    0.153909
   -7   -4  -16  0  0.773332   0.646553    -2.715974    -4.372110  238.151262    5.147024    5.039971  0.206792    0.732121
   -7   -4  -15  0  0.763235   0.655107     6.016162     3.009892   26.578852    6.727083    6.605376  0.205105    0.839185
   -7   -4  -14  0  0.753666   0.663424     3.963887     0.206767    2.985995    3.969276    4.266247  0.223998   -1.874935
   -7   -4  -13  0  0.744647   0.671459    -6.145948     1.482770  166.436042    6.322285    6.358821  0.153921   -0.335685
   -7   -4  -12  0  0.736197   0.679166     1.907625    -7.472908  284.320187    7.712548    7.590518  0.132284    1.304591
   -7   -4  -11  0  0.728337   0.686496    -1.049678    -3.128574  251.452718    3.299969    3.391576  0.278102   -0.465839
   -7   -4  -10  0  0.721085   0.693400     1.979349   -13.340649  278.439395   13.486688   13.428130  0.104048    0.795918
   -7   -4   -9  0  0.714460   0.699829    -1.099332     7.150476   98.740361    7.234490    7.219231  0.176371    0.122350
   -7   -4   -8  0  0.708481   0.705735     1.498355     6.294302   76.609984    6.470186    6.503960  0.191325   -0.249646
   -7   -4   -7  0  0.703162   0.711073   -11.417741    -5.108365  204.104025   12.508405   12.691648  0.114663   -2.260055
   -7   -4   -6  0  0.698520   0.715799     2.280449     9.889215   77.014609   10.148745    9.900278  0.170423    2.061838
   -7   -4   -5  0  0.694568   0.719871     9.895049    -8.138977  320.561668   12.812297   12.818079  0.186569   -0.043830
   -7   -4   -4  0  0.691318   0.723256     3.158323    -3.639441  310.951595    4.818769    4.752285  0.250584    0.375213
   -7   -4   -2  0  0.686960   0.727844     3.800289     3.457509   42.295980    5.137759    5.209577  0.223487   -0.454457
   -7   -4   -1  0  0.685867   0.729005    -0.142408     2.351161   93.466137    2.355470    2.909248  0.411276   -1.904220
   -7   -3  -39  0  1.101655   0.453862    -0.115537     3.366951   91.965336    3.368933    2.950188  0.419865    1.410440
   -7   -3  -38  0  1.084023   0.461245    -2.273757     3.764712  121.130538    4.398071    4.429966  0.294209   -0.153312
   -7   -3  -37  0  1.066568   0.468793     1.030478     3.760711   74.676412    3.899337    4.596834  0.311280   -3.168883
   -7   -3  -36  0  1.049300   0.476508    -3.350995     3.525688  133.544787    4.864118    4.754661  0.271180    0.570819
   -7   -3  -34  0  1.015361   0.492436    -3.548665     0.885417  165.990335    3.657456    3.651448  0.339344    0.025037
   -7   -3  -33  0  0.998711   0.500645     1.661613    -2.527838  303.317947    3.025049    2.945168  0.476615    0.237024
   -7   -3  -32  0  0.982289   0.509015     0.804360     3.911589   78.379956    3.993435    4.150485  0.270971   -0.819657
   -7   -3  -31  0  0.966105   0.517542    -3.341441    -5.223803  237.394705    6.201076    6.220628  0.199875   -0.138340
   -7   -3  -30  0  0.950173   0.526220     3.082971    -5.459665  299.452605    6.269980    6.292704  0.179740   -0.178790
   -7   -3  -29  0  0.934504   0.535043     2.248327    -3.523092  302.544749    4.179372    4.521843  0.294198   -1.646258
   -7   -3  -28  0  0.919113   0.544003     3.552683     4.946315   54.312264    6.089958    6.120218  0.230183   -0.185913
   -7   -3  -27  0  0.904014   0.553089     4.081122    -3.846382  316.696076    5.608049    5.608501  0.251843   -0.002537
   -7   -3  -26  0  0.889221   0.562290    -1.783332    -6.206303  253.968416    6.457436    6.368367  0.214514    0.587197
   -7   -3  -25  0  0.874750   0.571592    -9.130832     5.725619  147.909640   10.777514   10.593804  0.152838    1.699871
   -7   -3  -24  0  0.860618   0.580978     1.772446    -4.952568  289.691490    5.260180    5.089640  0.226578    1.064444
   -7   -3  -23  0  0.846841   0.590430    -7.512959     3.007344  158.184391    8.092507    8.162883  0.225864   -0.440650
   -7   -3  -22  0  0.833436   0.599926    -2.719927    -1.262678  204.902252    2.998726    3.089460  0.383708   -0.334415
   -7   -3  -21  0  0.820423   0.609442     3.018138     0.909335   16.767025    3.152150    3.130780  0.357448    0.084547
   -7   -3  -20  0  0.807820   0.618950     5.349414    -2.959700  331.045319    6.113596    6.015868  0.204781    0.674908
   -7   -3  -19  0  0.795647   0.628420     0.630716     3.984591   81.005352    4.034200    3.739961  0.271435    1.533028
   -7   -3  -18  0  0.783923   0.637818     4.588466    -2.299627  333.381090    5.132476    4.908843  0.207282    1.525772
   -7   -3  -17  0  0.772669   0.647108     2.956758     2.376832   38.794554    3.793646    3.891015  0.278072   -0.495198
   -7   -3  -16  0  0.761906   0.656249    -1.342778     5.489089  103.746127    5.650942    5.579471  0.179920    0.561780
   -7   -3  -15  0  0.751654   0.665199     7.738030     0.599052    4.426818    7.761184    7.759278  0.132964    0.020270
   -7   -3  -14  0  0.741936   0.673912    -1.993249     5.497718  109.928584    5.847900    5.664188  0.172197    1.508781
   -7   -3  -13  0  0.732773   0.682340     7.301702     1.275213    9.906565    7.412221    7.384982  0.143346    0.268734
   -7   -3  -12  0  0.724184   0.690432    -2.262413     9.954681  102.804185   10.208535    9.888471  0.155471    2.911412
   -7   -3  -11  0  0.716192   0.698137   -15.102014    -7.128097  205.267145   16.699718   16.571350  0.111699    1.625264
   -7   -3  -10  0  0.708816   0.705401    -1.210984   -13.807140  264.987582   13.860144   13.423953  0.341284    1.807490
   -7   -3   -9  0  0.702076   0.712173    -3.371794    -4.619585  233.874628    5.719227    5.518062  0.225729    1.260316
   -7   -3   -8  0  0.695990   0.718401     0.729314    15.702448   87.340759   15.719376   15.635207  0.137553    0.865355
   -7   -3   -7  0  0.690576   0.724034    21.017247    -7.108913  341.312310   22.186963   22.110677  0.104438    1.033004
   -7   -3   -6  0  0.685848   0.729024    -2.882378     0.252516  174.993290    2.893418    2.910720  0.449925   -0.054385
   -7   -3   -5  0  0.681823   0.733328     2.440902     6.142578   68.328406    6.609786    6.687928  0.199657   -0.553498
   -7   -3   -4  0  0.678512   0.736907    -1.531532    -4.916603  252.698085    5.149619    5.020151  0.281370    0.650728
   -7   -3   -3  0  0.675925   0.739727   -10.583546     6.034637  150.308624   12.183115   12.099096  0.134947    0.880505
   -7   -3   -2  0  0.674071   0.741762    -9.096294    -6.331347  214.839302   11.082803   11.013482  0.142667    0.687154
   -7   -3   -1  0  0.672956   0.742990    -5.311303     0.492049  174.707117    5.334047    5.321767  0.263214    0.065980
   -7   -2  -40  0  1.113847   0.448895     2.528917    -1.583814  327.941843    2.983938    3.148764  0.395147   -0.589907
   -7   -2  -39  0  1.095953   0.456224     0.317050     2.379691   82.411085    2.400719    2.621702  0.478529   -0.653079
   -7   -2  -38  0  1.078228   0.463724     2.474684    -0.614309  346.058837    2.549791    2.990568  0.406032   -1.535230
   -7   -2  -37  0  1.060677   0.471397    -1.023710    -1.486643  235.448506    1.805018    2.177347  0.576849   -0.912808
   -7   -2  -35  0  1.026140   0.487263    -1.131873    -2.010972  240.627081    2.307628    2.672602  0.476117   -1.084085
   -7   -2  -34  0  1.009172   0.495456    -1.242931     4.287687  106.166016    4.464206    4.385526  0.263144    0.422850
   -7   -2  -33  0  0.992418   0.503820     1.695612     1.228247   35.918378    2.093726    2.284695  0.588189   -0.459155
   -7   -2  -32  0  0.975890   0.512353    -1.859346     1.294909  145.145386    2.265824    2.139094  0.557857    0.321270
   -7   -2  -31  0  0.959598   0.521051     2.969658    -1.455830  333.884293    3.307312    3.596971  0.309672   -1.322819
   -7   -2  -30  0  0.943556   0.529910    -0.917281     1.573353  120.242617    1.821220    2.307591  0.497875   -1.381535
   -7   -2  -29  0  0.927776   0.538923    -3.288425    -4.737927  235.236875    5.767295    6.148024  0.254821   -2.112981
   -7   -2  -28  0  0.912271   0.548083    -3.017075     0.534748  169.949250    3.064098    3.234901  0.391645   -0.616761
   -7   -2  -27  0  0.897057   0.557378     4.261174     2.252621   27.862666    4.819949    4.759082  0.262603    0.327790
   -7   -2  -26  0  0.882147   0.566799    -2.299656    -1.931194  220.022698    3.002987    3.148764  0.393804   -0.523512
   -7   -2  -25  0  0.867558   0.576330    -7.812102     1.823829  166.858983    8.022175    8.103607  0.240870   -0.478112
   -7   -2  -24  0  0.853307   0.585956     1.914570     0.995010   27.461094    2.157690    2.253460  0.496119   -0.272998
   -7   -2  -23  0  0.839410   0.595657    -1.238364     3.455830  109.714663    3.671009    3.664755  0.290831    0.030408
   -7   -2  -22  0  0.825885   0.605411    -1.898994    -1.830587  223.949216    2.637656    2.904828  0.363195   -1.040315
   -7   -2  -20  0  0.800027   0.624979     4.587814     0.039495    0.493229    4.587984    4.481444  0.247032    0.609923
   -7   -2  -19  0  0.787733   0.634733     5.420548     7.610216   54.538769    9.343325    9.171744  0.184818    1.312931
   -7   -2  -18  0  0.775889   0.644422     4.815245    -2.494967  332.609560    5.423232    5.384836  0.207161    0.262114
   -7   -2  -17  0  0.764517   0.654008     5.435667     0.168706    1.777705    5.438285    5.388017  0.218602    0.325200
   -7   -2  -15  0  0.743272   0.672701    -0.390006    -3.610419  263.834677    3.631422    3.678332  0.247384   -0.268164
   -7   -2  -14  0  0.733443   0.681716     1.513917     1.132744   36.804588    1.890781    1.797836  0.575864    0.228256
   -7   -2  -13  0  0.724172   0.690444     0.741537    -5.859937  277.212077    5.906669    6.087745  0.171973   -1.489073
   -7   -2  -12  0  0.715481   0.698831    -0.473608    -2.163191  257.650544    2.214430    2.158486  0.448594    0.176369
   -7   -2  -11  0  0.707390   0.706824    -2.912566     2.416781  140.314881    3.784689    3.824288  0.244885   -0.228687
   -7   -2  -10  0  0.699922   0.714366    -2.851841    -2.382237  219.873126    3.715919    3.956715  0.300944   -1.131563
   -7   -2   -9  0  0.693095   0.721402    -7.471036    -1.029168  187.843379    7.541589    7.811050  0.162299   -2.347988
   -7   -2   -8  0  0.686929   0.727877    -3.701487     1.128743  163.041281    3.869763    3.421982  0.398823    1.587817
   -7   -2   -7  0  0.681443   0.733737     1.706717     2.585951   56.575343    3.098391    2.989656  0.399043    0.385357
   -7   -2   -5  0  0.672571   0.743416    -4.234403    -6.399606  236.508741    7.673664    7.564719  0.162786    0.946461
   -7   -2   -4  0  0.669214   0.747145     5.057371     1.458011   16.081972    5.263345    4.787636  0.244484    2.751730
   -7   -2   -3  0  0.666591   0.750085     3.875978    -3.644893  316.759901    5.320569    4.974878  0.237363    2.059631
   -7   -2   -2  0  0.664711   0.752206    -4.618449    -0.997751  192.190597    4.724995    4.889607  0.238501   -0.976082
   -7   -2   -1  0  0.663581   0.753488     3.013041    -6.272351  295.658176    6.958506    6.351100  0.265183    3.239277
   -7   -1  -42  0  1.146830   0.435984    -2.478131     0.909089  159.854723    2.639617    3.083278  0.694596   -0.903304
   -7   -1  -41  0  1.128573   0.443037    -2.576879    -1.060124  202.362196    2.786426    2.357674  0.558303    1.086052
   -7   -1  -40  0  1.110466   0.450261    -3.187027    -1.113996  199.266612    3.376111    3.772101  0.326988   -1.712646
   -7   -1  -39  0  1.092518   0.457658    -0.698881    -3.057451  257.124377    3.136310    3.519596  0.376646   -1.439145
   -7   -1  -36  0  1.039702   0.480907    -4.316139    -0.774802  190.176933    4.385131    4.346727  0.273549    0.198541
   -7   -1  -35  0  1.022470   0.489012    -2.522992     3.504069  125.754560    4.317869    4.478662  0.360859   -0.630152
   -7   -1  -34  0  1.005440   0.497295     6.617723    -2.143298  342.054294    6.956147    6.758996  0.198012    1.408063
   -7   -1  -33  0  0.988623   0.505754    -3.009870     0.344965  173.461796    3.029574    2.875589  0.451799    0.482000
   -7   -1  -32  0  0.972030   0.514387    -0.940213    -6.249064  261.443651    6.319399    6.113597  0.189723    1.534062
   -7   -1  -31  0  0.955673   0.523192     3.710057     1.886858   26.956942    4.162301    4.083040  0.340070    0.329618
   -7   -1  -30  0  0.939563   0.532162    -2.772397     3.056055  132.213732    4.126216    4.112594  0.349002    0.055196
   -7   -1  -29  0  0.923715   0.541293     3.179184     3.350172   46.500096    4.618534    4.738088  0.269019   -0.628482
   -7   -1  -28  0  0.908141   0.550575    -2.032548    -0.060253  181.697985    2.033441    2.057433  0.710060   -0.047785
   -7   -1  -27  0  0.892856   0.560001    -9.361656     2.995836  162.254738    9.829326    9.643354  0.156348    1.682161
   -7   -1  -26  0  0.877875   0.569557     6.112080    -1.587928  345.436430    6.314985    6.348340  0.197183   -0.239221
   -7   -1  -25  0  0.863214   0.579230    -7.241207    -1.404757  190.978716    7.376206    7.361849  0.182867    0.111030
   -7   -1  -24  0  0.848890   0.589004     6.026447     5.406368   41.895503    8.096102    7.915251  0.145318    1.760019
   -7   -1  -23  0  0.834919   0.598860     4.663547     2.451432   27.729033    5.268604    5.064328  0.234040    1.234359
   -7   -1  -22  0  0.821321   0.608776    -1.690976     8.445136  101.322646    8.612765    8.447224  0.145161    1.612759
   -7   -1  -21  0  0.808112   0.618726     2.344234     0.821177   19.305188    2.483901    2.521607  0.532728   -0.100097
   -7   -1  -20  0  0.795314   0.628682    -4.834214     0.316480  176.254378    4.844562    5.010523  0.220852   -1.062722
   -7   -1  -19  0  0.782946   0.638613     3.296447    -6.644218  296.387743    7.417021    7.365498  0.156399    0.465888
   -7   -1  -18  0  0.771029   0.648484    -0.236865    -6.644467  267.958360    6.648687    6.432678  0.163886    1.864000
   -7   -1  -17  0  0.759584   0.658255     6.148996    -6.320309  314.212876    8.817962    8.630830  0.194250    1.362392
   -7   -1  -16  0  0.748633   0.667884    -8.969849    -5.642966  212.174153   10.597228   10.381560  0.192395    1.585285
   -7   -1  -15  0  0.738197   0.677326     3.513754    -0.538519  351.286625    3.554781    3.723682  0.246861   -0.967595
   -7   -1  -14  0  0.728300   0.686530    10.050367     2.469564   13.805147   10.349329   10.149627  0.147972    1.908611
   -7   -1  -13  0  0.718962   0.695447    -4.694969    -4.953563  226.535237    6.824992    6.619627  0.160785    1.806329
   -7   -1  -12  0  0.710207   0.704020     4.838335    -4.844110  314.965822    6.846524    6.619745  0.147332    2.176800
   -7   -1  -11  0  0.702056   0.712194    -3.741594    -2.292470  211.495755    4.388045    4.731261  0.244004   -1.989228
   -7   -1  -10  0  0.694530   0.719911    -3.713767     4.043389  132.566808    5.490087    5.372745  0.224521    0.739116
   -7   -1   -9  0  0.687650   0.727114     4.135639     4.554100   47.756993    6.151694    5.937221  0.205850    1.473455
   -7   -1   -8  0  0.681435   0.733746    -9.489791     4.136707  156.447068   10.352221   10.353426  0.130961   -0.013015
   -7   -1   -7  0  0.675904   0.739750     2.612704     7.294682   70.294226    7.748458    7.604971  0.165956    1.222738
   -7   -1   -6  0  0.671073   0.745075    -2.190790     2.095962  136.267247    3.031933    3.352193  0.348093   -1.301136
   -7   -1   -5  0  0.666958   0.749672    -1.810003     3.818055  115.363948    4.225358    4.027148  0.293804    0.954077
   -7   -1   -4  0  0.663573   0.753497    11.703083    -7.014540  329.062565   13.644263   13.591253  0.107682    0.696189
   -7   -1   -3  0  0.660928   0.756512    -1.287699     9.117833   98.038638    9.208314    9.056508  0.164453    1.305459
   -7   -1   -1  0  0.657892   0.760004    -3.108474     5.898518  117.788887    6.667467    6.421650  0.218928    1.587906
   -6  -20   -7  0  1.158772   0.431491     2.217037     3.586845   58.279689    4.216718    3.546051  0.655890    1.446076
   -6  -20   -4  0  1.151623   0.434170    -0.717435    -2.668037  254.949193    2.762812    2.627785  0.635246    0.300604
   -6  -19  -14  0  1.148298   0.435427     0.436677     2.516720   80.156593    2.554323    2.604714  0.624180   -0.114171
   -6  -19  -13  0  1.142399   0.437676    -0.812000    -3.320579  256.258805    3.418419    3.760107  0.370898   -1.302838
   -6  -19  -12  0  1.136909   0.439789     4.543931    -1.053356  346.948450    4.664426    4.565467  0.431299    0.324481
   -6  -19  -10  0  1.127182   0.443584    -0.732268    -2.805953  255.373759    2.899929    3.416857  0.488216   -1.497383
   -6  -19   -9  0  1.122956   0.445254     3.286259     1.111158   18.681559    3.469030    3.195050  0.884674    0.437977
   -6  -19   -8  0  1.119161   0.446763     2.091066    -0.915311  336.359823    2.282619    2.836868  0.754006   -1.039550
   -6  -19   -7  0  1.115802   0.448108    -0.095860    -2.989471  268.163393    2.991007    2.368879  0.718762    1.224079
   -6  -19   -6  0  1.112882   0.449284    -1.858225    -2.350032  231.665763    2.995939    2.888022  0.557940    0.273540
   -6  -19   -4  0  1.108376   0.451111    -0.496446     2.985787   99.440196    3.026778    3.021916  0.751495    0.009150
   -6  -18  -20  0  1.152374   0.433887     1.259872     1.241533   44.579937    1.768808    2.051367  0.689124   -0.579865
   -6  -18  -17  0  1.128011   0.443258     0.420019     4.033425   84.054951    4.055236    4.364252  0.561054   -0.778917
   -6  -18  -16  0  1.120666   0.446163     1.489686    -2.257851  303.416040    2.705005    2.949924  0.590476   -0.586590
   -6  -18  -15  0  1.113722   0.448945     2.552234     1.573844   31.660205    2.998480    2.490998  0.709506    1.011531
   -6  -18  -13  0  1.101067   0.454105     3.591235    -1.787500  333.538641    4.011499    3.975959  0.548847    0.091576
   -6  -18  -12  0  1.095370   0.456467    -1.805563     2.040673  131.502018    2.724776    2.450014  0.767440    0.506322
   -6  -18  -11  0  1.090103   0.458672    -4.510583    -1.775680  201.488055    4.847515    4.406874  0.354632    1.757199
   -6  -18   -8  0  1.076938   0.464279    -5.147596    -2.550843  206.360282    5.744958    5.395312  0.316889    1.560400
   -6  -18   -7  0  1.073446   0.465789    -2.251266     0.038218  179.027428    2.251591    2.141278  0.685628    0.227538
   -6  -18   -5  0  1.067837   0.468236     0.702612     1.985872   70.515948    2.106503    1.862730  0.546986    0.630266
   -6  -18   -2  0  1.062904   0.470409     1.492426    -2.437671  301.476397    2.858247    3.099151  0.775728   -0.439187
   -6  -18   -1  0  1.062197   0.470722     0.737022    -2.540203  286.179716    2.644964    2.791898  0.459305   -0.452416
   -6  -17  -20  0  1.113666   0.448968    -1.535168     1.366660  138.323421    2.055359    2.687713  0.492540   -1.815656
   -6  -17  -18  0  1.096455   0.456015     3.913643     1.160507   16.516590    4.082080    4.111553  0.593389   -0.070241
   -6  -17  -16  0  1.080823   0.462610    -0.240949    -2.009128  263.161332    2.023525    2.105145  0.589089   -0.195945
   -6  -17  -12  0  1.054572   0.474126    -1.070125    -2.791657  249.026689    2.989735    2.876131  0.451058    0.356186
   -6  -17   -9  0  1.039514   0.480994     3.284986     1.543301   25.164350    3.629451    3.389623  0.325958    1.040526
   -6  -17   -7  0  1.031782   0.484599     2.458425     1.021104   22.555495    2.662049    2.336770  0.636027    0.723263
   -6  -17   -6  0  1.028624   0.486086     0.204804     3.723231   86.851497    3.728859    3.751086  0.294779   -0.106632
   -6  -17   -4  0  1.023746   0.488402     0.758407     3.482393   77.713785    3.564021    3.728176  0.350048   -0.663197
   -6  -17   -2  0  1.020809   0.489808     3.061961    -0.402573  352.509970    3.088312    3.170456  0.415090   -0.279868
   -6  -16  -27  0  1.149877   0.434829     0.923234    -3.463609  284.925318    3.584543    4.227828  0.435712   -2.087943
   -6  -16  -22  0  1.095259   0.456513    -2.778919     2.298546  140.404598    3.606342    4.255554  0.350432   -2.619983
   -6  -16  -19  0  1.066785   0.468698     4.033211     0.617339    8.702369    4.080183    4.206497  0.491353   -0.363556
   -6  -16  -18  0  1.058070   0.472559     0.081245    -1.324436  273.510295    1.326926    1.818511  0.590504   -1.177310
   -6  -16  -16  0  1.041862   0.479910     3.658247     0.049644    0.777484    3.658584    3.524571  0.235736    0.803958
   -6  -16  -15  0  1.034389   0.483377     0.131297     3.509812   87.857642    3.512267    2.932713  0.260973    3.140608
   -6  -16  -14  0  1.027349   0.486689     4.095529    -1.237060  343.192985    4.278280    3.930448  0.285613    1.722292
   -6  -16  -13  0  1.020751   0.489835     2.972222    -1.495570  333.289252    3.327286    3.280683  0.438184    0.150409
   -6  -16  -12  0  1.014603   0.492803     2.233697     0.123548    3.165873    2.237111    2.185915  0.422685    0.171292
   -6  -16  -11  0  1.008914   0.495582    -1.223652     3.256504  110.594037    3.478813    3.151608  0.368764    1.254834
   -6  -16  -10  0  1.003692   0.498161    -2.696490    -0.455546  189.589036    2.734699    3.030281  0.444918   -0.939535
   -6  -16   -9  0  0.998943   0.500529    -6.093011     2.244561  159.777066    6.493291    6.892272  0.189458   -2.978191
   -6  -16   -7  0  0.990894   0.504595    -1.365026    -2.226027  238.482886    2.611224    3.244157  0.305557   -2.929411
   -6  -16   -6  0  0.987606   0.506275    -0.276848     2.543623   96.211632    2.558645    2.625858  0.420164   -0.226228
   -6  -16   -5  0  0.984814   0.507710     4.900980     1.029588   11.864056    5.007959    5.250455  0.349764   -0.980490
   -6  -16   -3  0  0.980740   0.509819     2.208655    -3.050093  305.909322    3.765797    4.392890  0.333266   -2.661070
   -6  -16   -2  0  0.979464   0.510484    -2.519357     0.917050  159.998405    2.681071    3.050135  0.371519   -1.404869
   -6  -16   -1  0  0.978697   0.510884    -3.117997    -0.708077  192.794500    3.197387    3.932627  0.723289   -1.437583
   -6  -15  -29  0  1.140432   0.438430    -2.239250     0.908196  157.923496    2.416414    2.843176  0.581509   -1.037872
   -6  -15  -27  0  1.115584   0.448196    -0.597103     2.372785  104.124993    2.446761    3.322438  1.154453   -1.072710
   -6  -15  -25  0  1.092005   0.457873    -0.673933     3.516256  100.849853    3.580257    4.146637  0.679230   -1.179250
   -6  -15  -23  0  1.069779   0.467386     1.636439     2.149251   52.714375    2.701335    2.785195  0.499512   -0.237424
   -6  -15  -22  0  1.059200   0.472055    -2.799418     5.081971  118.848294    5.801998    5.994403  0.335357   -0.811381
   -6  -15  -20  0  1.039164   0.481156     2.928941     3.579178   50.705584    4.624847    4.379395  0.454286    0.764105
   -6  -15  -19  0  1.029729   0.485565    -2.011894    -0.180985  185.140348    2.020018    2.522688  0.524771   -1.354654
   -6  -15  -17  0  1.012079   0.494032     1.062252     1.899130   60.780131    2.176023    1.719222  0.462312    1.397357
   -6  -15  -16  0  1.003886   0.498064     0.419335     3.044510   82.157715    3.073253    2.655353  0.296016    1.996510
   -6  -15  -15  0  0.996128   0.501943     1.970955    -1.707635  319.094338    2.607812    2.500049  0.503010    0.302975
   -6  -15  -13  0  0.981959   0.509186    -0.016347    -3.293625  269.715628    3.293665    3.228152  0.242196    0.382540
   -6  -15  -12  0  0.975567   0.512523    -1.328332    -3.782908  250.651768    4.009346    4.069474  0.490503   -0.173358
   -6  -15  -11  0  0.969649   0.515651     2.064262    -6.482601  287.663097    6.803330    6.633790  0.276457    0.867280
   -6  -15  -10  0  0.964214   0.518557     0.628589    -1.131083  299.062705    1.294014    1.691361  0.571723   -0.982879
   -6  -15   -9  0  0.959270   0.521230    -2.903243    -1.262221  203.497586    3.165758    3.367377  1.071809   -0.266030
   -6  -15   -7  0  0.950885   0.525826     0.512680     5.147076   84.311759    5.172546    5.847538  0.326178   -2.926576
   -6  -15   -6  0  0.947457   0.527728     0.219575    -1.688758  277.408136    1.702973    1.774507  0.603201   -0.167713
   -6  -15   -5  0  0.944548   0.529354    -0.901140     4.217387  102.061171    4.312587    4.647553  0.319537   -1.482505
   -6  -15   -4  0  0.942160   0.530695     2.388865    -4.292860  299.094806    4.912772    5.002978  0.227107   -0.561725
   -6  -15   -3  0  0.940299   0.531746     2.324898     1.318395   29.556554    2.672699    2.968611  0.494596   -0.846109
   -6  -15   -2  0  0.938967   0.532500    -1.694000     2.012609  130.087099    2.630633    2.743213  0.411724   -0.386694
   -6  -15   -1  0  0.938167   0.532954     1.672147    -3.174563  297.777253    3.588026    3.997546  0.420239   -1.378142
   -6  -14  -33  0  1.162770   0.430008    -1.727217    -1.467011  220.342889    2.266143    2.534854  0.690473   -0.550370
   -6  -14  -31  0  1.134887   0.440572    -1.440974    -2.166817  236.375355    2.602211    3.391231  0.478954   -2.329751
   -6  -14  -28  0  1.095162   0.456554    -2.908755     2.086804  144.343524    3.579890    3.788686  0.546683   -0.540135
   -6  -14  -27  0  1.082521   0.461885     2.457110     3.977606   58.294885    4.675334    4.877805  0.350438   -0.817086
   -6  -14  -26  0  1.070198   0.467203    -0.602485    -2.191951  254.631068    2.273244    2.589569  0.570602   -0.783999
   -6  -14  -23  0  1.035253   0.482974    -4.057496    -0.990793  193.722417    4.176714    3.968803  0.351240    0.837124
   -6  -14  -22  0  1.024318   0.488130     3.736649     1.215176   18.014771    3.929275    4.272268  0.315964   -1.535191
   -6  -14  -21  0  1.013758   0.493215     2.649126     4.230493   57.945287    4.991486    4.742606  0.623024    0.564938
   -6  -14  -20  0  1.003585   0.498214     1.343154     2.606208   62.734915    2.931959    2.932314  0.381327   -0.001318
   -6  -14  -18  0  0.984452   0.507897    -0.134565    -4.429312  268.259862    4.431356    4.294995  0.287220    0.671413
   -6  -14  -16  0  0.967011   0.517057    -4.501727    -0.560549  187.097865    4.536492    4.634127  0.188582   -0.732191
   -6  -14  -15  0  0.958955   0.521401     1.667456     1.420903   40.435583    2.190748    2.371180  0.330537   -0.771986
   -6  -14  -14  0  0.951357   0.525565     0.864035    -0.080204  354.696712    0.867750    1.747975  0.615772   -2.021569
   -6  -14  -12  0  0.937578   0.533289     3.589305     0.025554    0.407912    3.589396    3.900711  0.246070   -1.789190
   -6  -14  -11  0  0.931419   0.536815    -0.152193    -4.927441  268.230875    4.929791    4.999630  0.353740   -0.279210
   -6  -14  -10  0  0.925760   0.540097     5.391040     0.040049    0.425627    5.391189    5.757946  0.395742   -1.310635
   -6  -14   -9  0  0.920609   0.543119    -8.041264    -2.384922  196.519592    8.387477    8.766744  0.385424   -1.391621
   -6  -14   -8  0  0.915976   0.545866    -1.280862     3.156944  112.083803    3.406890    3.724832  0.268389   -1.675319
   -6  -14   -7  0  0.911869   0.548324     3.164005     6.198504   62.958119    6.959338    7.500146  0.269606   -2.836799
   -6  -14   -6  0  0.908294   0.550482    -2.545819     1.605176  147.767977    3.009615    3.505405  0.319987   -2.191188
   -6  -14   -5  0  0.905258   0.552328     7.155008     0.245300    1.963543    7.159211    7.603281  0.182854   -3.434482
   -6  -14   -4  0  0.902767   0.553853    -5.765705    -0.329182  183.267648    5.775094    6.297220  0.210994   -3.499614
   -6  -14   -3  0  0.900824   0.555047     3.521249    -3.972036  311.557304    5.308132    5.535888  0.231436   -1.391722
   -6  -14   -2  0  0.899434   0.555905     2.259438     0.539979   13.440909    2.323067    2.875454  0.384365   -2.032426
   -6  -14   -1  0  0.898599   0.556422     1.596143     1.649386   45.939850    2.295244    2.734112  0.520006   -1.193549
   -6  -13  -34  0  1.148000   0.435540     3.518644     0.287922    4.677953    3.530404    3.628983  0.402789   -0.346116
   -6  -13  -31  0  1.104674   0.452622     1.640462     3.254937   63.252264    3.644960    4.048270  0.401230   -1.421546
   -6  -13  -30  0  1.090767   0.458393    -2.201015    -1.773092  218.854200    2.826362    2.542524  0.847070    0.473878
   -6  -13  -28  0  1.063821   0.470004     1.915357    -1.071555  330.774974    2.194726    2.533317  0.536989   -0.891713
   -6  -13  -27  0  1.050803   0.475827    -0.339356    -5.359582  266.377007    5.370314    5.440666  0.283908   -0.350436
   -6  -13  -26  0  1.038104   0.481647     1.510191    -2.875694  297.706534    3.248121    3.483674  0.256454   -1.298956
   -6  -13  -25  0  1.025736   0.487455    -1.947540    -5.942973  251.855789    6.253946    6.030350  0.191748    1.649099
   -6  -13  -24  0  1.013710   0.493238    -3.608916     5.279226  124.356786    6.394880    5.897868  0.256916    2.735840
   -6  -13  -23  0  1.002040   0.498982    -3.690474     0.454514  172.978877    3.718357    3.521698  0.272026    1.022399
   -6  -13  -22  0  0.990738   0.504674    -0.215369    -2.370514  264.808753    2.380277    2.521607  0.488376   -0.409257
   -6  -13  -21  0  0.979816   0.510300     4.262746     0.726464    9.671522    4.324206    4.582495  0.289743   -1.260691
   -6  -13  -20  0  0.969288   0.515843     4.931160     0.788637    9.086327    4.993825    5.188529  0.244158   -1.127767
   -6  -13  -19  0  0.959166   0.521286    -0.372731     2.206675   99.587370    2.237933    2.192319  0.469956    0.137264
   -6  -13  -18  0  0.949463   0.526613    -3.227363     2.960976  137.464869    4.379869    4.748186  0.230358   -2.261174
   -6  -13  -17  0  0.940193   0.531806     2.205247    -1.526629  325.306257    2.682109    2.612029  0.320928    0.308816
   -6  -13  -16  0  0.931368   0.536845    -3.515384    -1.493451  203.017385    3.819466    3.928169  0.223779   -0.686964
   -6  -13  -15  0  0.923000   0.541712    -4.692160     0.264690  176.771300    4.699620    5.053782  0.177432   -2.822843
   -6  -13  -14  0  0.915104   0.546386     0.750388     4.203880   79.879352    4.270326    4.153862  0.228922    0.719483
   -6  -13  -13  0  0.907690   0.550849    -2.066126     1.275694  148.307450    2.428224    2.367235  0.422642    0.204077
   -6  -13  -12  0  0.900771   0.555080     1.423903     2.576854   61.076098    2.944091    2.678279  0.369662    1.016918
   -6  -13  -11  0  0.894358   0.559060     0.467396     6.259346   85.729549    6.276772    6.383941  0.262712   -0.576905
   -6  -13  -10  0  0.888463   0.562770    -3.736918    -0.647807  189.834673    3.792652    3.654220  0.239924    0.815975
   -6  -13   -9  0  0.883095   0.566191     2.530452     7.875571   72.187583    8.272110    8.634709  0.341932   -1.499692
   -6  -13   -8  0  0.878264   0.569305     1.858551    -2.832245  303.273344    3.387598    3.108060  0.351232    1.125544
   -6  -13   -7  0  0.873979   0.572096     3.606062     3.823992   46.680054    5.256101    5.110333  0.219626    0.938624
   -6  -13   -6  0  0.870249   0.574548     2.536152    -7.459621  288.777215    7.878960    8.225662  0.167108   -2.934093
   -6  -13   -5  0  0.867080   0.576648     3.000114    -3.364971  311.719304    4.508183    4.950316  0.386356   -1.618382
   -6  -13   -4  0  0.864479   0.578383    -1.925289     1.071929  150.892577    2.203581    2.412695  0.464916   -0.636099
   -6  -13   -3  0  0.862450   0.579744    -5.691196    -5.774333  225.415444    8.107566    8.701156  0.144205   -5.821314
   -6  -13   -2  0  0.860998   0.580722    -1.752471    -5.185412  251.326715    5.473541    6.129628  0.424498   -2.185753
   -6  -13   -1  0  0.860125   0.581311     2.674657    -5.723602  295.046834    6.317706    6.809109  0.268965   -2.583785
   -6  -12  -36  0  1.151226   0.434319     3.743000    -0.715858  349.172788    3.810840    4.122997  0.336429   -1.312186
   -6  -12  -35  0  1.135688   0.440262    -0.131168    -2.355050  266.812121    2.358700    2.240635  0.702089    0.237817
   -6  -12  -34  0  1.120380   0.446277    -2.692908     2.521685  136.880651    3.689262    3.970274  0.470684   -0.844329
   -6  -12  -32  0  1.090497   0.458507    -2.215302    -2.924845  232.859414    3.669098    3.975665  0.412265   -1.051632
   -6  -12  -31  0  1.075942   0.464709    -1.590106     0.940672  149.392357    1.847512    2.496932  0.693640   -1.324055
   -6  -12  -29  0  1.047660   0.477254     6.226277     2.558735   22.340575    6.731541    6.514788  0.302967    1.011774
   -6  -12  -28  0  1.033954   0.483580     0.222414    -1.813514  276.991994    1.827102    2.219506  0.438854   -1.264526
   -6  -12  -27  0  1.020556   0.489929     0.676872    -2.222347  286.939452    2.323140    2.608747  0.513469   -0.786628
   -6  -12  -25  0  0.994726   0.502651    -2.151705    -0.656995  196.979368    2.249772    2.767944  0.429672   -1.705501
   -6  -12  -24  0  0.982322   0.508998     4.676739    -0.795764  350.343397    4.743957    4.641349  0.278090    0.521812
   -6  -12  -23  0  0.970274   0.515318    -7.229728    -0.122825  180.973301    7.230771    7.170573  0.169697    0.501674
   -6  -12  -22  0  0.958597   0.521595    -3.790292    -2.922996  217.638682    4.786462    4.792432  0.256999   -0.032854
   -6  -12  -20  0  0.936411   0.533953    -4.061047     0.362471  174.899553    4.077191    4.080082  0.254092   -0.016090
   -6  -12  -19  0  0.925930   0.539998     5.396017    -3.198016  329.346373    6.272504    6.298580  0.292017   -0.126283
   -6  -12  -18  0  0.915875   0.545926    -3.238404     3.915162  129.595662    5.080920    5.245929  0.168735   -1.382978
   -6  -12  -17  0  0.906261   0.551717    -1.706064     4.199748  112.108462    4.533050    4.507524  0.202491    0.178274
   -6  -12  -16  0  0.897102   0.557350     5.260723    -4.433118  319.879757    6.879516    7.180450  0.285180   -1.492337
   -6  -12  -15  0  0.888413   0.562802    -4.400777     0.382619  175.030999    4.417379    4.274819  0.257745    0.782210
   -6  -12  -14  0  0.880206   0.568049    -2.645829     5.445323  115.914657    6.054086    6.190318  0.242133   -0.795680
   -6  -12  -13  0  0.872495   0.573069     3.464276    -1.116287  342.139597    3.639685    3.951791  0.418117   -1.055648
   -6  -12  -12  0  0.865295   0.577838     0.498141     2.226654   77.389580    2.281696    2.336937  0.338810   -0.230579
   -6  -12  -11  0  0.858617   0.582332    -5.549695     0.011811  179.878064    5.549707    5.537857  0.318960    0.052541
   -6  -12  -10  0  0.852475   0.586528     3.501339    -0.638932  349.658330    3.559158    3.422095  0.398107    0.486894
   -6  -12   -9  0  0.846879   0.590403     3.628886     2.823837   37.888454    4.598137    4.774441  0.235975   -1.056595
   -6  -12   -8  0  0.841840   0.593937     3.370257    -3.112277  317.278945    4.587472    4.874531  0.266122   -1.525477
   -6  -12   -7  0  0.837369   0.597108     2.449856     0.909687   20.371105    2.613298    2.462065  0.450577    0.474670
   -6  -12   -5  0  0.830166   0.602289    11.315022     0.485147    2.455132   11.325418   11.851694  0.223327   -3.332624
   -6  -12   -4  0  0.827448   0.604267     6.399308     3.519476   28.809807    7.303277    7.556942  0.172730   -2.076863
   -6  -12   -2  0  0.823811   0.606935    -6.874959    -6.399772  222.949897    9.392664    9.813996  0.129617   -4.597019
   -6  -12   -1  0  0.822899   0.607608    -5.717839    -3.626942  212.387788    6.771144    7.042234  0.204490   -1.874801
   -6  -11  -38  0  1.158342   0.431651     3.294011     0.929884   15.764132    3.422747    3.686791  0.385615   -0.968363
   -6  -11  -36  0  1.125914   0.444084     1.121332    -3.388525  288.310426    3.569242    3.631772  0.433654   -0.203920
   -6  -11  -35  0  1.110021   0.450442    -0.255553    -4.751041  266.921094    4.757909    5.029606  0.384431   -0.999496
   -6  -11  -34  0  1.094354   0.456891    -5.979191    -0.006724  180.064433    5.979195    6.108308  0.257830   -0.708193
   -6  -11  -32  0  1.063740   0.470040     0.778479     3.571574   77.703827    3.655430    3.718659  0.407028   -0.219686
   -6  -11  -30  0  1.034157   0.483486     6.047451     7.183748   49.908527    9.390309    9.051992  0.412073    1.161086
   -6  -11  -29  0  1.019779   0.490302    -2.100171     2.094398  135.078857    2.966011    3.174385  0.312397   -0.943300
   -6  -11  -28  0  1.005694   0.497169     0.661131     2.440277   74.841063    2.528250    2.787431  0.382271   -0.958842
   -6  -11  -26  0  0.978451   0.511012     1.781613     2.290606   52.124539    2.901899    3.074804  0.459717   -0.531902
   -6  -11  -25  0  0.965319   0.517964     0.816430    -2.722922  286.690616    2.842686    2.804840  0.357351    0.149774
   -6  -11  -24  0  0.952531   0.524917    -0.463353    -4.658408  264.319705    4.681395    4.789425  0.195543   -0.781299
   -6  -11  -23  0  0.940102   0.531857     1.864339    -2.251154  309.630548    2.922919    3.102918  0.377028   -0.675168
   -6  -11  -22  0  0.928045   0.538767    -1.493230    -3.943185  249.259009    4.216450    4.480662  0.298582   -1.251422
   -6  -11  -21  0  0.916377   0.545627    -1.943537    -1.903705  224.406813    2.720556    2.609941  0.354191    0.441664
   -6  -11  -20  0  0.905111   0.552419    -9.039687    -5.542708  211.514653   10.603658   10.911495  0.241225   -1.804736
   -6  -11  -19  0  0.894263   0.559120     3.380222     3.064076   42.191424    4.562287    5.081677  0.254192   -2.889658
   -6  -11  -18  0  0.883848   0.565708     8.008859     0.366846    2.622600    8.017256    8.411929  0.333598   -1.673127
   -6  -11  -17  0  0.873882   0.572160    -2.812970     9.239402  106.933067    9.658123   10.208734  0.203409   -3.828143
   -6  -11  -16  0  0.864380   0.578450     4.937146    -2.985608  328.837658    5.769685    5.981591  0.159215   -1.882239
   -6  -11  -15  0  0.855357   0.584551    -0.692382     0.819509  130.193576    1.072841    1.684440  0.571372   -1.513779
   -6  -11  -14  0  0.846830   0.590437    -7.239092    -4.413375  211.368936    8.478345    8.805438  0.199042   -2.324024
   -6  -11  -12  0  0.831321   0.601452    -7.258143     0.243354  178.079682    7.262221    7.269010  0.174834   -0.054918
   -6  -11  -11  0  0.824368   0.606525     2.107549    -8.558902  283.833338    8.814566    8.714170  0.154415    0.919476
   -6  -11  -10  0  0.817969   0.611270     4.321203     8.199217   62.209589    9.268223    9.486279  0.154328   -1.998204
   -6  -11   -9  0  0.812135   0.615661    -4.645223    -1.081583  193.107085    4.769478    4.927845  0.373326   -0.599918
   -6  -11   -8  0  0.806879   0.619671    -2.968116     7.755197  110.943150    8.303782    8.603715  0.229465   -1.848516
   -6  -11   -7  0  0.802214   0.623275     0.527972     7.241830   85.830181    7.261051    7.390833  0.151469   -1.211728
   -6  -11   -6  0  0.798148   0.626450     4.279333     4.574858   46.911648    6.264345    6.345395  0.177863   -0.644438
   -6  -11   -5  0  0.794691   0.629175     1.183622     2.999434   68.465053    3.224526    3.581564  0.300454   -1.680551
   -6  -11   -4  0  0.791852   0.631431     8.024277    -4.454186  330.965835    9.177625    9.669809  0.167616   -4.152675
   -6  -11   -3  0  0.789637   0.633202     2.926472     0.730831   14.021734    3.016348    3.311167  0.326036   -1.278806
   -6  -11   -2  0  0.788051   0.634477     3.057298    -3.984846  307.496538    5.022556    5.157212  0.231892   -0.821208
   -6  -11   -1  0  0.787097   0.635245    -4.663033    -7.632063  238.575929    8.943840    9.417143  0.256514   -2.609424
   -6  -10  -39  0  1.152245   0.433936    -2.524548     1.904166  142.974197    3.162150    2.801645  0.523002    0.974815
   -6  -10  -37  0  1.118745   0.446929    -4.321115    -3.865684  221.815927    5.797892    5.648008  0.314716    0.673517
   -6  -10  -36  0  1.102295   0.453599    -6.085910     3.499946  150.097220    7.020536    7.406938  0.305817   -1.786872
   -6  -10  -35  0  1.086056   0.460381     3.813384     6.006211   57.588255    7.114525    7.269278  0.222493   -0.983642
   -6  -10  -34  0  1.070038   0.467273    -0.430620     2.424204  100.072580    2.462153    2.624374  0.565136   -0.405947
   -6  -10  -29  0  0.993641   0.503200     4.671799    -1.452916  342.724456    4.892511    4.780717  0.216228    0.731179
   -6  -10  -28  0  0.979180   0.510632     2.080275     2.563264   50.938156    3.301192    3.506071  0.285460   -1.015003
   -6  -10  -27  0  0.965021   0.518124     2.875948     1.636388   29.639485    3.308904    3.161600  0.312444    0.666738
   -6  -10  -26  0  0.951177   0.525665     3.961912     1.699190   23.213585    4.310916    4.395017  0.227590   -0.522593
   -6  -10  -25  0  0.937663   0.533241    -3.701103    -0.985136  194.905038    3.829968    3.756273  0.257850    0.404192
   -6  -10  -24  0  0.924493   0.540837     4.160264     1.766702   23.009042    4.519849    4.650736  0.251348   -0.736440
   -6  -10  -22  0  0.899244   0.556023     6.537181    -5.446863  320.198507    8.508998    8.604802  0.160358   -0.844897
   -6  -10  -21  0  0.887197   0.563573    -5.708221     1.533253  164.964986    5.910555    5.972079  0.161730   -0.537985
   -6  -10  -20  0  0.875555   0.571066    -0.026718    -2.569418  269.404238    2.569556    2.634445  0.364426   -0.251812
   -6  -10  -18  0  0.853556   0.585784     0.514604    -6.209597  274.737414    6.230884    6.296725  0.166244   -0.560099
   -6  -10  -17  0  0.843232   0.592956   -10.548111   -11.133560  226.546726   15.336845   15.394270  0.139504   -0.582149
   -6  -10  -16  0  0.833381   0.599966   -10.741042    -3.324594  197.198473   11.243794   11.740606  0.154009   -4.562045
   -6  -10  -15  0  0.824019   0.606782     5.131888     5.279460   45.812070    7.362674    7.256088  0.128466    1.173356
   -6  -10  -14  0  0.815165   0.613373    -3.929012     4.671271  130.067232    6.103925    6.095544  0.238664    0.049664
   -6  -10  -13  0  0.806833   0.619707     8.163144     2.973010   20.011578    8.687676    8.602403  0.165855    0.727110
   -6  -10  -12  0  0.799041   0.625750    -5.316142     5.067248  136.373138    7.344274    7.535216  0.214029   -1.261661
   -6  -10  -10  0  0.785140   0.636829    -2.552908    -0.732906  196.018077    2.656029    2.458266  0.377362    0.741145
   -6  -10   -9  0  0.779060   0.641799    -3.481420    -0.908841  194.630812    3.598093    3.756895  0.260271   -0.862868
   -6  -10   -7  0  0.768712   0.650439     0.373053     3.364552   83.673032    3.385170    3.358924  0.289871    0.128048
   -6  -10   -6  0  0.764468   0.654049     3.938058     2.424800   31.622059    4.624711    4.841505  0.222589   -1.377391
   -6  -10   -5  0  0.760859   0.657152     2.295639    -0.827730  340.172400    2.440307    2.099588  0.529606    0.909825
   -6  -10   -4  0  0.757893   0.659724    -1.757946     7.666697  102.914470    7.865661    8.105241  0.145928   -2.321812
   -6  -10   -3  0  0.755578   0.661745     8.049312    -7.753388  316.072805   11.176156   11.432981  0.140205   -2.590533
   -6  -10   -2  0  0.753920   0.663200     7.086060     0.022994    0.185919    7.086098    7.293879  0.214861   -1.367617
   -6  -10   -1  0  0.752924   0.664078    -6.110815     6.396007  133.693716    8.845957    8.882407  0.151391   -0.340496
   -6   -9  -40  0  1.148735   0.435261     2.636547    -0.134110  357.088117    2.639956    2.574639  0.577323    0.160001
   -6   -9  -39  0  1.131394   0.441933    -2.707672    -1.811706  213.786527    3.257878    2.776513  0.526864    1.292084
   -6   -9  -38  0  1.114232   0.448740    -5.386403    -1.950199  199.903273    5.728579    6.061975  0.448155   -1.052077
   -6   -9  -36  0  1.080480   0.462757    -1.998452     6.825556  106.319488    7.112104    7.359627  0.219473   -1.594957
   -6   -9  -35  0  1.063908   0.469965     2.719083    -0.056539  358.808797    2.719671    2.994342  0.618663   -0.627874
   -6   -9  -34  0  1.047552   0.477303     1.837087    -2.023440  312.236396    2.732983    2.909918  0.541082   -0.462450
   -6   -9  -33  0  1.031422   0.484768    -3.295167    -0.765643  193.080764    3.382948    3.445571  0.303213   -0.292079
   -6   -9  -32  0  1.015529   0.492354     0.461690     3.312113   82.064418    3.344136    3.454826  0.298101   -0.525121
   -6   -9  -31  0  0.999883   0.500058    -4.204437     6.562114  122.648250    7.793499    7.826590  0.191362   -0.244547
   -6   -9  -30  0  0.984498   0.507873    -0.616497    -3.950001  261.129118    3.997822    3.608213  0.294208    1.872792
   -6   -9  -29  0  0.969384   0.515791     4.826120     0.395293    4.682477    4.842282    4.773299  0.275848    0.353662
   -6   -9  -28  0  0.954556   0.523804     1.986603    -3.703833  298.207516    4.202972    4.367195  0.222812   -1.042347
   -6   -9  -27  0  0.940026   0.531900     1.527203    -5.411323  285.760314    5.622701    5.535818  0.367882    0.333996
   -6   -9  -26  0  0.925809   0.540068     2.063026    -0.568450  344.594890    2.139909    2.069135  0.499020    0.200571
   -6   -9  -25  0  0.911919   0.548295     1.717046    -5.594127  287.063206    5.851710    6.336674  0.202087   -3.393796
   -6   -9  -23  0  0.885182   0.564856     3.254699     3.199924   44.513788    4.564272    4.899075  0.273507   -1.731152
   -6   -9  -22  0  0.872367   0.573153    -2.336830     5.124396  114.513959    5.632069    5.912706  0.190601   -2.082257
   -6   -9  -21  0  0.859943   0.581434    -0.768131    -1.952291  248.522786    2.097967    2.154694  0.478161   -0.167776
   -6   -9  -20  0  0.847927   0.589673    10.949753    -5.286188  334.230244   12.158983   11.674847  0.164745    4.155945
   -6   -9  -19  0  0.836338   0.597844    -5.016216     3.005285  149.073584    5.847578    5.851000  0.171197   -0.028272
   -6   -9  -18  0  0.825192   0.605919    -7.561830   -10.189472  233.420082   12.688838   12.577545  0.211078    0.745654
   -6   -9  -17  0  0.814509   0.613867    -1.983353     9.116884  102.273303    9.330127    9.462440  0.178944   -1.045686
   -6   -9  -16  0  0.804306   0.621654    -2.632915    10.081045  104.637248   10.419199   10.648764  0.288503   -1.125304
   -6   -9  -15  0  0.794602   0.629246     5.400758     2.699430   26.556996    6.037807    6.100972  0.297978   -0.299784
   -6   -9  -14  0  0.785415   0.636606    -2.642471    -1.769401  213.806297    3.180162    3.536594  0.245364   -2.054378
   -6   -9  -13  0  0.776765   0.643696     3.149665    -7.260183  293.452516    7.913953    7.877722  0.209746    0.244289
   -6   -9  -12  0  0.768668   0.650476    -0.573606     5.980955   95.478221    6.008398    5.771794  0.160252    2.088020
   -6   -9  -11  0  0.761143   0.656907    -6.775646    -3.195913  205.252152    7.491544    7.749234  0.217424   -1.676121
   -6   -9  -10  0  0.754207   0.662948    -3.513011     2.074112  149.442033    4.079607    3.764040  0.232139    1.922459
   -6   -9   -9  0  0.747876   0.668560     1.722345    -1.794582  313.823324    2.487367    2.631931  0.346535   -0.589969
   -6   -9   -8  0  0.742166   0.673704     2.019799    -1.787696  318.488408    2.697303    3.002783  0.359868   -1.200480
   -6   -9   -7  0  0.737090   0.678343    -4.547820    -2.164300  205.449703    5.036553    5.068940  0.210946   -0.217126
   -6   -9   -6  0  0.732663   0.682442     1.507490    -1.269692  319.894059    1.970950    2.029227  0.571470   -0.144218
   -6   -9   -4  0  0.725800   0.688895     2.280297    -6.875124  288.349321    7.243417    7.374956  0.152633   -1.218763
   -6   -9   -3  0  0.723382   0.691198     4.414605     6.236444   54.706382    7.640809    7.786633  0.148324   -1.390373
   -6   -9   -2  0  0.721650   0.692856    -6.519707    12.769383  117.047647   14.337494   14.744181  0.190658   -3.016618
   -6   -9   -1  0  0.720609   0.693857     2.663131    -1.633281  328.479479    3.124079    3.436517  0.386179   -1.144168
   -6   -8  -41  0  1.147837   0.435602     7.164459    -4.703806  326.713205    8.570604    8.489439  0.201365    0.570038
   -6   -8  -39  0  1.112406   0.449476    -3.323976    -3.939918  229.846801    5.154781    5.002589  0.283087    0.760302
   -6   -8  -38  0  1.094947   0.456643     1.906298    -3.417118  299.155721    3.912885    4.652411  0.296336   -3.529261
   -6   -8  -37  0  1.077669   0.463964    -0.252751     5.194824   92.785495    5.200969    5.335579  0.290473   -0.655368
   -6   -8  -35  0  1.043694   0.479068    -2.009271    -2.984212  236.047605    3.597595    3.611234  0.434516   -0.044389
   -6   -8  -33  0  1.010558   0.494776    -5.142432     1.046860  168.493361    5.247907    5.227114  0.231084    0.127253
   -6   -8  -32  0  0.994331   0.502850     4.533615     1.045953   12.991422    4.652707    4.615519  0.227204    0.231478
   -6   -8  -31  0  0.978347   0.511066    -1.487632     1.869137  128.516017    2.388874    2.737671  0.376370   -1.310605
   -6   -8  -30  0  0.962617   0.519417     3.735450     1.429100   20.935737    3.999489    4.209088  0.254021   -1.166902
   -6   -8  -29  0  0.947155   0.527897     2.444508     3.992183   58.519880    4.681148    4.651909  0.258055    0.160239
   -6   -8  -28  0  0.931972   0.536497     5.126027     0.284614    3.177988    5.133922    5.184700  0.193432   -0.371243
   -6   -8  -27  0  0.917085   0.545206     3.703701    -6.794467  298.595039    7.738358    7.846417  0.138220   -1.105625
   -6   -8  -26  0  0.902506   0.554013    -5.208209     0.004930  179.945763    5.208212    5.248081  0.192434   -0.293002
   -6   -8  -25  0  0.888252   0.562903    -5.006954     3.486888  145.146297    6.101474    5.895160  0.225675    1.292882
   -6   -8  -24  0  0.874338   0.571861    -3.643538    -5.312469  235.555862    6.441871    6.689151  0.190288   -1.837771
   -6   -8  -23  0  0.860780   0.580868   -10.267335     9.806450  136.315254   14.198050   14.647354  0.141821   -4.480395
   -6   -8  -22  0  0.847597   0.589903    -2.717481    -0.036947  180.778948    2.717732    2.766537  0.363459   -0.189898
   -6   -8  -21  0  0.834804   0.598943     9.158976    -0.394005  357.536745    9.167447    9.209074  0.183694   -0.320477
   -6   -8  -20  0  0.822421   0.607961    -1.196963     6.413371  100.571802    6.524113    6.508210  0.237114    0.094851
   -6   -8  -19  0  0.810467   0.616928    -1.514810    -7.168785  258.068554    7.327082    7.217505  0.166791    0.929100
   -6   -8  -18  0  0.798961   0.625813     4.787252    -0.013205  359.841957    4.787270    4.766604  0.225251    0.129750
   -6   -8  -17  0  0.787922   0.634581     9.151047     3.239952   19.496643    9.707675    9.493707  0.152269    1.987250
   -6   -8  -16  0  0.777370   0.643195     1.965444    -3.712852  297.895058    4.200981    4.237580  0.209524   -0.247032
   -6   -8  -15  0  0.767325   0.651614     4.864853    -7.735467  302.165881    9.138066    9.159635  0.210954   -0.144598
   -6   -8  -14  0  0.757808   0.659798    -4.714419    -3.154502  213.787188    5.672445    5.749689  0.191034   -0.571831
   -6   -8  -13  0  0.748839   0.667700     4.806392    -2.572364  331.844465    5.451464    5.570880  0.154246   -1.094873
   -6   -8  -12  0  0.740437   0.675277    -2.404233     1.784215  143.420368    2.993953    3.170211  0.305376   -0.816258
   -6   -8  -10  0  0.725413   0.689262    -7.317102     1.831668  165.946122    7.542877    7.639763  0.117929   -1.161870
   -6   -8   -9  0  0.718829   0.695576    -7.041752     3.051389  156.571559    7.674454    8.016155  0.164847   -2.931427
   -6   -8   -8  0  0.712886   0.701375     7.602170     1.842506   13.623833    7.822264    7.800574  0.138971    0.220728
   -6   -8   -7  0  0.707600   0.706613    -3.122148    -8.733254  250.327971    9.274564    9.504734  0.157424   -2.067724
   -6   -8   -6  0  0.702988   0.711250     1.550347     4.885435   72.393648    5.125529    5.216001  0.233772   -0.547313
   -6   -8   -5  0  0.699061   0.715245    -4.250954    -6.268417  235.856674    7.573880    7.538264  0.169675    0.296851
   -6   -8   -4  0  0.695832   0.718565     3.179853    -4.475161  305.395932    5.489857    5.728450  0.194025   -1.739067
   -6   -8   -3  0  0.693309   0.721179   -16.960457    10.086145  149.260645   19.732902   19.996691  0.275735   -1.352944
   -6   -8   -2  0  0.691502   0.723063     0.154934    -7.331545  271.210625    7.333182    7.403467  0.154075   -0.645129
   -6   -8   -1  0  0.690416   0.724201     3.216217     5.362090   59.044389    6.252684    6.460224  0.169166   -1.735021
   -6   -7  -42  0  1.149556   0.434950     0.695302    -2.167760  287.783487    2.276539    2.774549  0.537399   -1.310557
   -6   -7  -41  0  1.131343   0.441952     2.932043     0.889945   16.884296    3.064127    3.242236  0.451275   -0.558159
   -6   -7  -38  0  1.077644   0.463975    -2.114621     7.791109  105.185091    8.072979    7.989781  0.221292    0.531694
   -6   -7  -37  0  1.060084   0.471661    -2.783623    -2.195949  218.269263    3.545525    3.916354  0.438831   -1.195065
   -6   -7  -34  0  1.008549   0.495762     2.874790     2.845128   44.702876    4.044647    4.267434  0.268196   -1.174766
   -6   -7  -33  0  0.991784   0.504142    -3.307547     2.247777  145.800352    3.999046    3.896316  0.297657    0.488084
   -6   -7  -32  0  0.975245   0.512692    -1.793571     0.293088  170.719313    1.817360    2.043379  0.537888   -0.594249
   -6   -7  -31  0  0.958943   0.521408    -3.445834     5.040661  124.356809    6.105902    6.083841  0.174672    0.178612
   -6   -7  -28  0  0.911582   0.548497    -2.863934    -4.799556  239.175125    5.589084    5.592647  0.180292   -0.027951
   -6   -7  -27  0  0.896355   0.557814     0.425749    -2.606845  279.275643    2.641382    2.628822  0.374829    0.047389
   -6   -7  -25  0  0.866833   0.576812     0.622077    -2.834434  282.378524    2.901895    3.073917  0.358406   -0.678772
   -6   -7  -24  0  0.852570   0.586462     0.033981     3.969226   89.509497    3.969372    3.947749  0.319541    0.095698
   -6   -7  -23  0  0.838660   0.596189    -2.123949    -6.595348  252.149500    6.928908    7.169324  0.261872   -1.298341
   -6   -7  -22  0  0.825123   0.605970     3.021129     1.186978   21.449477    3.245942    3.232974  0.342814    0.053495
   -6   -7  -21  0  0.811977   0.615781     6.606966     4.744349   35.681477    8.133932    8.121177  0.162616    0.110931
   -6   -7  -20  0  0.799241   0.625594     0.249806    -5.613156  272.548195    5.618712    5.709862  0.175028   -0.736483
   -6   -7  -19  0  0.786934   0.635377     4.501440     4.463136   44.755187    6.338971    6.381318  0.190937   -0.313651
   -6   -7  -18  0  0.775079   0.645096     0.141447     3.232950   87.494810    3.236043    3.594480  0.290686   -1.743827
   -6   -7  -16  0  0.752803   0.664185    -3.576179    -3.245613  222.225771    4.829396    4.937319  0.179781   -0.848961
   -6   -7  -15  0  0.742426   0.673468     3.317769     2.029155   31.450053    3.889095    4.031691  0.215672   -0.935036
   -6   -7  -14  0  0.732586   0.682514     2.981997    -2.702054  317.819569    4.024103    4.042783  0.209257   -0.126249
   -6   -7  -13  0  0.723303   0.691273     2.866073    -4.627163  301.774149    5.442887    5.360409  0.160851    0.725151
   -6   -7  -12  0  0.714601   0.699691    -2.224233    -5.088117  246.387804    5.553030    5.486212  0.180481    0.523569
   -6   -7  -11  0  0.706501   0.707713    -2.676692    -5.569324  244.330430    6.179163    6.232949  0.138573   -0.548914
   -6   -7  -10  0  0.699023   0.715284     5.349951     5.056072   43.382323    7.361103    7.184733  0.130923    1.905126
   -6   -7   -9  0  0.692187   0.722348    -4.477583    -2.108080  205.211415    4.949015    4.744412  0.328416    0.881056
   -6   -7   -8  0  0.686013   0.728849    -4.103632     7.111153  119.987950    8.210256    8.051637  0.131470    1.706249
   -6   -7   -7  0  0.680519   0.734733    -5.903985     1.301376  167.569450    6.045711    6.165671  0.188451   -0.900235
   -6   -7   -5  0  0.671636   0.744451    -3.564967     3.815411  133.056484    5.221719    5.198651  0.201934    0.161548
   -6   -7   -4  0  0.668274   0.748196    -3.072383     5.306926  120.068200    6.132128    6.140038  0.175787   -0.063636
   -6   -7   -3  0  0.665647   0.751149    -7.702335    -4.181406  208.496431    8.764138    8.841716  0.130551   -0.840378
   -6   -7   -2  0  0.663765   0.753279     1.945437     4.728121   67.634747    5.112715    5.357357  0.284650   -1.215443
   -6   -7   -1  0  0.662633   0.754566    -2.750685     5.061991  118.519651    5.761078    5.955558  0.177665   -1.548067
   -6   -6  -43  0  1.153882   0.433320    -1.660712    -0.920235  208.991745    1.898631    2.288612  0.684583   -0.805623
   -6   -6  -42  0  1.135298   0.440413    -3.558198     2.188560  148.405342    4.177388    4.478836  0.323668   -1.317130
   -6   -6  -41  0  1.116852   0.447687    -4.596498    -2.373739  207.312885    5.173241    5.458317  0.262664   -1.534877
   -6   -6  -40  0  1.098552   0.455144    -1.946199    -4.717970  247.583479    5.103619    5.240953  0.303708   -0.639491
   -6   -6  -37  0  1.044605   0.478650    -1.918916     2.108976  132.298440    2.851319    3.169351  0.462831   -0.971771
   -6   -6  -36  0  1.026968   0.486870     1.914733     1.068977   29.174197    2.192924    2.569794  0.445165   -1.197250
   -6   -6  -35  0  1.009518   0.495286    -3.204790    -1.222832  200.885043    3.430160    3.696286  0.297991   -1.262989
   -6   -6  -34  0  0.992266   0.503897     4.329255     0.731565    9.591334    4.390631    4.428735  0.246338   -0.218754
   -6   -6  -33  0  0.975221   0.512704     0.849696    -0.403779  334.582761    0.940755    2.325912  0.557219   -3.515506
   -6   -6  -32  0  0.958396   0.521705     6.104453    -3.543384  329.866592    7.058322    6.991843  0.164014    0.573220
   -6   -6  -31  0  0.941802   0.530897     3.514953    -0.602022  350.280991    3.566136    3.603785  0.325835   -0.163406
   -6   -6  -30  0  0.925452   0.540277     4.140270     0.749508   10.261055    4.207565    4.266795  0.239538   -0.349691
   -6   -6  -29  0  0.909357   0.549839     1.956405     1.205545   31.641550    2.298012    2.503473  0.411034   -0.706916
   -6   -6  -28  0  0.893533   0.559576    -2.293203     0.919801  158.144332    2.470793    2.565244  0.394346   -0.338722
   -6   -6  -27  0  0.877994   0.569480    10.122365     6.749924   33.696654   12.166501   12.210143  0.209836   -0.294131
   -6   -6  -26  0  0.862755   0.579539    -5.402855    -2.617608  205.849544    6.003559    6.031061  0.187803   -0.207099
   -6   -6  -25  0  0.847833   0.589739     3.835257    -3.961211  314.074451    5.513655    5.629016  0.196937   -0.828413
   -6   -6  -24  0  0.833244   0.600064    -5.173580    -0.375857  184.155198    5.187215    5.174926  0.219763    0.079077
   -6   -6  -23  0  0.819007   0.610496    -3.497604     2.647409  142.877165    4.386571    4.334796  0.234968    0.311623
   -6   -6  -22  0  0.805139   0.621011    -4.152254     6.949799  120.856790    8.095735    8.209218  0.132718   -1.209253
   -6   -6  -21  0  0.791661   0.631584    -8.633312    -3.464221  201.863721    9.302413    9.208525  0.200033    0.663784
   -6   -6  -19  0  0.765954   0.652780     2.807017    -1.465500  332.431628    3.166549    3.063638  0.297087    0.489883
   -6   -6  -18  0  0.753769   0.663333     3.869021     0.531298    7.819013    3.905330    3.737252  0.349453    0.680200
   -6   -6  -17  0  0.742058   0.673802    -4.989323     2.176861  156.428175    5.443535    5.608223  0.188627   -1.234736
   -6   -6  -16  0  0.730844   0.684141     5.772130    -0.381041  356.223162    5.784693    5.790991  0.172620   -0.051593
   -6   -6  -15  0  0.720151   0.694299    -4.963783    -0.545550  186.271980    4.993673    5.120914  0.172293   -1.044423
   -6   -6  -14  0  0.710001   0.704224     2.105716     1.136117   28.348621    2.392656    2.453826  0.354041   -0.244343
   -6   -6  -13  0  0.700420   0.713857     3.588888     2.895996   38.901242    4.611607    4.565809  0.204555    0.316630
   -6   -6  -12  0  0.691430   0.723139    -4.510167    -3.379260  216.842530    5.635690    5.548957  0.163884    0.748456
   -6   -6  -11  0  0.683055   0.732006     5.062948    -9.039763  299.252110   10.361021   10.203583  0.106506    2.090506
   -6   -6  -10  0  0.675317   0.740393    -5.046933    -0.522784  185.913863    5.073937    4.898678  0.199270    1.243807
   -6   -6   -9  0  0.668239   0.748235   -12.932944    -6.220165  205.685463   14.351010   14.309258  0.109679    0.538352
   -6   -6   -8  0  0.661842   0.755467    -0.371026     1.538301  103.560293    1.582413    1.929277  0.602646   -0.813976
   -6   -6   -7  0  0.656146   0.762026     4.323603     8.645512   63.430458    9.666355    9.802005  0.143793   -1.334123
   -6   -6   -6  0  0.651169   0.767850     3.165914    -2.629322  320.290041    4.115380    4.175275  0.338677   -0.250107
   -6   -6   -5  0  0.646927   0.772884    12.439740    -3.559998  344.029966   12.939115   12.950222  0.205665   -0.076376
   -6   -6   -4  0  0.643436   0.777078     1.606308    -4.238968  290.753625    4.533108    4.445849  0.377770    0.326665
   -6   -6   -3  0  0.640708   0.780387     4.248692     4.307623   45.394617    6.050372    6.178101  0.170226   -1.061162
   -6   -6   -1  0  0.637576   0.784221    -8.060896     1.858387  167.017668    8.272342    8.349758  0.157902   -0.693352
   -6   -5  -42  0  1.123091   0.445200     2.131203    -2.383751  311.798442    3.197546    3.129163  0.468294    0.206511
   -6   -5  -41  0  1.104442   0.452717    -2.053665    -1.264664  211.625110    2.411828    2.493029  0.596019   -0.192671
   -6   -5  -40  0  1.085933   0.460434     0.162785     3.323446   87.195852    3.327431    3.729325  0.360224   -1.577809
   -6   -5  -39  0  1.067572   0.468353    -1.300337    -2.519216  242.698705    2.835018    3.147032  0.592225   -0.745081
   -6   -5  -38  0  1.049367   0.476478     3.024522     5.541119   61.372859    6.312823    6.051366  0.294192    1.256852
   -6   -5  -36  0  1.013457   0.493361     0.930566     3.766712   76.122958    3.879958    4.070048  0.276736   -0.971422
   -6   -5  -34  0  0.978276   0.511103     0.948250    -0.973855  314.236781    1.359254    1.925842  0.604762   -1.324946
   -6   -5  -33  0  0.960984   0.520300    -0.247220     4.443793   93.184240    4.450664    4.405106  0.244721    0.263274
   -6   -5  -32  0  0.943905   0.529714     1.874240    -1.870119  315.063052    2.647663    2.592125  0.412910    0.190219
   -6   -5  -31  0  0.927052   0.539344     2.206763     2.209862   45.040201    3.123026    3.068592  0.341124    0.225672
   -6   -5  -30  0  0.910436   0.549188    -5.158375    -4.874927  223.381786    7.097447    7.125792  0.180221   -0.222425
   -6   -5  -28  0  0.877972   0.569494     1.669136    -4.881773  288.876171    5.159237    5.005546  0.236314    0.919754
   -6   -5  -26  0  0.846628   0.590578    -4.450470    -5.959351  233.247459    7.437779    7.335140  0.180258    0.805251
   -6   -5  -25  0  0.831416   0.601383     0.181013     2.103049   85.080587    2.110825    2.155055  0.559369   -0.111825
   -6   -5  -24  0  0.816534   0.612344    -6.007980     5.237340  138.920343    7.970292    7.933336  0.149695    0.349140
   -6   -5  -23  0  0.802000   0.623441    -0.040000     1.103535   92.075899    1.104260    2.092342  0.516487   -2.705511
   -6   -5  -22  0  0.787833   0.634652    -0.353506     4.383062   94.611087    4.397295    4.468477  0.224093   -0.449222
   -6   -5  -21  0  0.774054   0.645950    -1.595634     2.615705  121.384053    3.063978    3.025007  0.325722    0.169204
   -6   -5  -20  0  0.760683   0.657304    -3.514631     1.417678  158.032598    3.789781    4.192959  0.221788   -2.570836
   -6   -5  -19  0  0.747743   0.668679     4.984240    -3.809941  322.605792    6.273619    6.276097  0.151164   -0.023179
   -6   -5  -18  0  0.735255   0.680036     6.346704     3.503534   28.899762    7.249511    7.265045  0.216739   -0.101360
   -6   -5  -17  0  0.723244   0.691329    -5.328974    -6.444687  230.413378    8.362533    8.227177  0.135472    1.412998
   -6   -5  -16  0  0.711734   0.702510     2.283822     5.078759   65.787449    5.568629    5.578843  0.177920   -0.081184
   -6   -5  -15  0  0.700749   0.713522    -2.256228    -3.300140  235.640501    3.997685    4.055094  0.215931   -0.375991
   -6   -5  -14  0  0.690315   0.724307     4.027356    -5.505432  306.186367    6.821244    6.986382  0.137248   -1.701594
   -6   -5  -12  0  0.671199   0.744935     9.196361   -10.132724  312.226578   13.683755   13.654286  0.115782    0.359952
   -6   -5  -11  0  0.662568   0.754639     3.963513     0.703660   10.067088    4.025490    4.169956  0.211267   -0.967044
   -6   -5  -10  0  0.654588   0.763839    -4.843764     2.812861  149.855498    5.601271    5.433790  0.154390    1.534125
   -6   -5   -9  0  0.647284   0.772459    -3.109541     2.626304  139.815714    4.070224    4.302695  0.209421   -1.569870
   -6   -5   -8  0  0.640677   0.780424     7.403760     8.728369   49.694027   11.445527   11.261040  0.112341    2.322426
   -6   -5   -7  0  0.634791   0.787660     2.249048     2.522252   48.277175    3.379345    3.363906  0.315113    0.069290
   -6   -5   -6  0  0.629645   0.794098    -1.627708    -5.808022  254.344386    6.031795    6.076796  0.266781   -0.238552
   -6   -5   -5  0  0.625258   0.799670     1.669846     0.657994   21.506657    1.794810    2.058758  0.519577   -0.718428
   -6   -5   -4  0  0.621646   0.804317    -4.740584    -2.231095  205.203420    5.239363    5.328202  0.194768   -0.645059
   -6   -5   -3  0  0.618821   0.807988    -1.255261    -3.291196  249.123164    3.522450    3.329697  0.308130    0.884672
   -6   -5   -2  0  0.616796   0.810641    -0.611752     6.238704   95.600381    6.268625    6.217247  0.170126    0.427096
   -6   -5   -1  0  0.615577   0.812246    -9.497911     3.036123  162.272888    9.971377    9.718136  0.136974    2.614635
   -6   -4  -44  0  1.151028   0.434394     2.374942     0.390677    9.341473    2.406860    2.409142  0.641772   -0.005028
   -6   -4  -43  0  1.131955   0.441714     3.060230    -1.337432  336.392917    3.339720    3.760728  0.409868   -1.452651
   -6   -4  -42  0  1.113004   0.449235    -2.112831     0.067987  178.156973    2.113925    2.320381  0.706119   -0.413490
   -6   -4  -40  0  1.075498   0.464901    -3.645997     0.527452  171.768351    3.683951    4.217222  0.313838   -2.403017
   -6   -4  -38  0  1.038564   0.481434     0.511347    -1.896058  285.092996    1.963800    2.550018  0.597397   -1.387748
   -6   -4  -37  0  1.020332   0.490037     0.216617    -3.717377  273.334934    3.723683    4.039314  0.281673   -1.584706
   -6   -4  -36  0  1.002267   0.498869    -4.339546    -0.108790  181.436071    4.340910    4.309297  0.260797    0.171426
   -6   -4  -35  0  0.984380   0.507934     0.660136     5.292016   82.889544    5.333031    5.069093  0.233476    1.598725
   -6   -4  -34  0  0.966679   0.517235    -4.303721    -0.322262  184.282307    4.315770    4.330301  0.289300   -0.071037
   -6   -4  -31  0  0.914806   0.546564   -10.340610    -2.283886  192.454722   10.589823   10.521064  0.151949    0.639944
   -6   -4  -30  0  0.897963   0.556816     6.195497    -8.357408  306.550206   10.403387   10.288529  0.203058    0.799941
   -6   -4  -23  0  0.787813   0.634668     6.644886    -0.987593  351.546329    6.717876    6.671313  0.150034    0.438903
   -6   -4  -22  0  0.773386   0.646507     2.808066     3.780631   53.396865    4.709395    4.720796  0.203885   -0.079080
   -6   -4  -21  0  0.759345   0.658462     6.593186     5.151733   38.003087    8.367225    8.448883  0.189161   -0.610500
   -6   -4  -20  0  0.745710   0.670502    -0.373815     6.679745   93.203074    6.690197    6.682627  0.146175    0.073236
   -6   -4  -19  0  0.732505   0.682589     1.358889     0.293357   12.182064    1.390193    2.119893  0.446284   -2.312318
   -6   -4  -18  0  0.719753   0.694682    10.556930     1.389889    7.500227   10.648031   10.507731  0.121198    1.637103
   -6   -4  -17  0  0.707479   0.706734     0.316871   -12.133291  271.495988   12.137428   12.068448  0.165172    0.590613
   -6   -4  -16  0  0.695709   0.718692     4.025485    -0.469203  353.351711    4.052737    4.143349  0.296465   -0.432240
   -6   -4  -15  0  0.684467   0.730496     3.159474     5.647108   60.773627    6.470865    6.437337  0.142273    0.333275
   -6   -4  -14  0  0.673780   0.742082    -5.472345    -1.079308  191.157223    5.577765    5.755781  0.200141   -1.257881
   -6   -4  -13  0  0.663676   0.753379     5.936049     5.820358   44.436190    8.313438    8.172705  0.115062    1.729734
   -6   -4  -12  0  0.654181   0.764314   -16.176916     3.479893  167.859837   16.546971   16.491493  0.077672    1.010125
   -6   -4  -11  0  0.645323   0.774806   -12.847671    -1.172151  185.212921   12.901030   12.766113  0.137319    1.389477
   -6   -4  -10  0  0.637127   0.784773    -6.953824    -7.492794  227.136581   10.222408   10.225123  0.095866   -0.040054
   -6   -4   -9  0  0.629620   0.794130    -8.074882    -0.552292  183.912722    8.093748    8.106394  0.175811   -0.101727
   -6   -4   -8  0  0.622826   0.802792    -4.575677    -5.269887  229.033248    6.979149    7.284904  0.174292   -2.480903
   -6   -4   -7  0  0.616770   0.810675    -8.663794     2.479605  164.028715    9.011646    8.895156  0.134514    1.224722
   -6   -4   -6  0  0.611472   0.817699     5.684661    -1.180585  348.267642    5.805958    5.837340  0.209560   -0.211781
   -6   -4   -5  0  0.606954   0.823786     2.654900    -3.455000  307.539491    4.357237    4.401569  0.235685   -0.266010
   -6   -4   -4  0  0.603231   0.828869     5.743717    -2.677929  335.003363    6.337317    6.181000  0.198633    1.112935
   -6   -4   -3  0  0.600320   0.832889     7.460173   -11.091166  303.925684   13.366680   13.121041  0.099617    3.487216
   -6   -4   -2  0  0.598232   0.835795     7.547625    -3.408243  335.697734    8.281471    8.170989  0.137847    1.133458
   -6   -4   -1  0  0.596976   0.837554     4.613076    10.609158   66.499624   11.568695   11.583495  0.168652   -0.124107
   -6   -3  -44  0  1.143382   0.437299     1.311886    -2.102560  301.961974    2.478266    3.119316  0.474298   -1.911418
   -6   -3  -42  0  1.105095   0.452450    -0.334683    -5.875315  266.739714    5.884840    5.948950  0.261613   -0.346565
   -6   -3  -41  0  1.086137   0.460347    -1.901889    -2.240718  229.675875    2.939047    2.892872  0.476025    0.137182
   -6   -3  -40  0  1.067311   0.468467     0.648156    -3.918102  279.393149    3.971351    4.011744  0.353965   -0.161381
   -6   -3  -38  0  1.030084   0.485397    -1.672450    -1.434959  220.629543    2.203678    2.116767  0.663300    0.185301
   -6   -3  -37  0  1.011699   0.494218     0.946449     2.260259   67.279243    2.450415    2.303706  0.518413    0.400218
   -6   -3  -36  0  0.993477   0.503283    -1.686412    -0.035486  181.205465    1.686785    2.000234  0.670272   -0.661349
   -6   -3  -35  0  0.975429   0.512595     2.742377     1.815187   33.500693    3.288698    2.664284  0.428243    2.062043
   -6   -3  -34  0  0.957563   0.522159     1.958825    -0.852049  336.491932    2.136114    2.649921  0.453958   -1.600660
   -6   -3  -33  0  0.939889   0.531978     4.240545    -6.563767  302.864622    7.814427    7.633644  0.148997    1.715904
   -6   -3  -32  0  0.922420   0.542052    -1.317287    10.733452   96.996766   10.813983   10.403144  0.158719    3.660644
   -6   -3  -31  0  0.905167   0.552384    -6.021631     3.874306  147.242850    7.160327    7.161117  0.167266   -0.006679
   -6   -3  -30  0  0.888142   0.562973    -4.587335     3.369419  143.702538    5.691803    5.369628  0.213460    2.134472
   -6   -3  -28  0  0.854831   0.584911     0.858095   -11.258079  274.358680   11.290733   11.189541  0.105234    1.359908
   -6   -3  -27  0  0.838575   0.596249     3.292571     3.588860   47.465420    4.870415    4.797711  0.220299    0.466721
   -6   -3  -26  0  0.822607   0.607824    -2.278692     6.134139  110.378880    6.543707    6.621804  0.179282   -0.616047
   -6   -3  -25  0  0.806942   0.619623     2.170745     4.285110   63.134204    4.803572    4.818850  0.236209   -0.091472
   -6   -3  -24  0  0.791600   0.631632     1.657716     7.000747   76.678226    7.194337    6.976453  0.182301    1.690244
   -6   -3  -23  0  0.776599   0.643833    -2.472416     4.165128  120.693327    4.843669    4.678037  0.209941    1.115736
   -6   -3  -22  0  0.761960   0.656202     0.169664     3.402240   87.145125    3.406468    3.251950  0.304229    0.718278
   -6   -3  -21  0  0.747704   0.668713    -0.597219    -5.621552  263.935796    5.653186    5.582890  0.175871    0.565267
   -6   -3  -20  0  0.733854   0.681335     5.646756    -5.960912  313.449696    8.210866    8.227698  0.122941   -0.193618
   -6   -3  -19  0  0.720431   0.694029    -0.951917    -6.168525  261.227410    6.241542    6.406654  0.148294   -1.574594
   -6   -3  -18  0  0.707462   0.706752    -0.588837    -6.158077  264.537967    6.186165    6.145617  0.152698    0.375536
   -6   -3  -17  0  0.694971   0.719455    -5.132850    -3.001950  210.321248    5.946247    5.659305  0.175333    2.314434
   -6   -3  -16  0  0.682984   0.732081    -0.229230    -2.261344  264.211761    2.272932    2.538385  0.419116   -0.895710
   -6   -3  -15  0  0.671529   0.744569    -5.035652     0.897099  169.898758    5.114937    5.112695  0.197560    0.016048
   -6   -3  -14  0  0.660634   0.756849     1.648609   -13.982916  276.724225   14.079768   13.946375  0.126494    1.491347
   -6   -3  -13  0  0.650326   0.768846    10.954501    -9.551107  318.915189   14.533573   14.419273  0.085006    1.901567
   -6   -3  -12  0  0.640633   0.780478     4.034180     4.412054   47.561638    5.978364    5.860909  0.140448    1.182689
   -6   -3  -11  0  0.631584   0.791660    -1.867687     2.990748  121.984287    3.526022    3.256258  0.256615    1.486674
   -6   -3  -10  0  0.623208   0.802300    -6.633077    10.777703  121.609987   12.655299   12.494885  0.081863    2.771224
   -6   -3   -9  0  0.615531   0.812307    -2.177581     4.921034  113.869620    5.381305    5.309826  0.169204    0.597423
   -6   -3   -8  0  0.608580   0.821584     2.464727    -0.388936  351.032623    2.495226    2.490529  0.433058    0.015338
   -6   -3   -7  0  0.602380   0.830040    -1.374646     4.081486  108.613542    4.306760    4.627989  0.225214   -2.017137
   -6   -3   -6  0  0.596955   0.837584    -4.695319     5.048872  132.922025    6.894717    6.841516  0.159820    0.470763
   -6   -3   -5  0  0.592326   0.844130    11.146438     7.818556   35.047352   13.615172   13.288052  0.242402    1.908472
   -6   -3   -4  0  0.588511   0.849602    -0.122528    -1.546926  265.471223    1.551771    1.823857  0.603575   -0.637513
   -6   -3   -3  0  0.585527   0.853932    -1.223219     0.779069  147.506903    1.450246    2.261911  0.688673   -1.666784
   -6   -3   -2  0  0.583386   0.857065    -1.190468     7.414070   99.122051    7.509038    7.316801  0.201423    1.349714
   -6   -3   -1  0  0.582098   0.858962    -2.391024    -8.953932  255.048820    9.267680    9.167115  0.126780    1.121789
   -6   -2  -45  0  1.157298   0.432041    -3.082819     4.049192  127.283531    5.089177    5.380495  0.296041   -1.391648
   -6   -2  -44  0  1.137890   0.439410     5.323596    -0.807131  351.378821    5.384434    5.335725  0.272881    0.252439
   -6   -2  -42  0  1.099411   0.454789     2.821248     0.735669   14.615006    2.915587    2.584150  0.567223    0.826346
   -6   -2  -41  0  1.080353   0.462812     3.416537    -0.045169  359.242552    3.416836    3.089460  0.437817    1.057472
   -6   -2  -40  0  1.061424   0.471065    -0.033133    -1.596596  268.811168    1.596940    2.554900  0.557044   -2.432050
   -6   -2  -37  0  1.005487   0.497272     4.669363     7.277278   57.314311    8.646486    8.441736  0.183491    1.578062
   -6   -2  -36  0  0.987151   0.506508     0.421477    -3.541932  276.786081    3.566921    3.530974  0.333697    0.152343
   -6   -2  -35  0  0.968984   0.516004    -0.403486    -2.981980  262.294221    3.009154    3.072523  0.365623   -0.245111
   -6   -2  -34  0  0.950997   0.525764    -2.725127    -1.521462  209.175005    3.121084    3.297968  0.334989   -0.746748
   -6   -2  -33  0  0.933200   0.535791    -7.635804    -3.664243  205.635257    8.469485    8.364110  0.198540    0.750592
   -6   -2  -32  0  0.915603   0.546088     6.299817     4.845589   37.566168    7.947794    7.914365  0.183895    0.257075
   -6   -2  -31  0  0.898218   0.556658    -1.366633     1.958839  124.902514    2.388459    2.525465  0.426991   -0.453772
   -6   -2  -30  0  0.881059   0.567499     2.844650     3.465875   50.622236    4.483785    4.635724  0.225932   -0.951059
   -6   -2  -29  0  0.864138   0.578611    -5.794465     2.900998  153.405173    6.480094    6.366655  0.237287    0.676089
   -6   -2  -28  0  0.847470   0.589991    -6.147462    -3.301175  208.235711    6.977754    7.030612  0.177680   -0.420715
   -6   -2  -27  0  0.831070   0.601634     5.373802   -10.810627  296.431289   12.072590   11.884507  0.171686    1.549279
   -6   -2  -26  0  0.814955   0.613531   -12.938390     3.369842  165.401477   13.370033   13.351466  0.135451    0.193854
   -6   -2  -25  0  0.799140   0.625672    -0.741550     3.500123  101.962020    3.577815    4.054902  0.321531   -2.098410
   -6   -2  -24  0  0.783645   0.638044     1.708292    -4.194114  292.161409    4.528670    4.498616  0.255865    0.166110
   -6   -2  -22  0  0.753693   0.663400     2.785689     3.158539   48.589157    4.211465    4.331560  0.213112   -0.796958
   -6   -2  -21  0  0.739278   0.676336     9.959005    -1.783838  349.844977   10.117502   10.169444  0.111996   -0.655888
   -6   -2  -20  0  0.725266   0.689402     5.016218     4.447344   41.559975    6.703829    6.789062  0.167926   -0.717804
   -6   -2  -19  0  0.711682   0.702561     0.812471    -6.182655  277.486414    6.235811    6.117036  0.179035    0.938212
   -6   -2  -18  0  0.698550   0.715769    -4.219446     3.752373  138.353159    5.646594    5.568922  0.166819    0.658469
   -6   -2  -17  0  0.685896   0.728973     8.771825     7.690148   41.240635   11.665474   11.485180  0.169577    1.503590
   -6   -2  -16  0  0.673749   0.742117     3.215161    -4.806882  303.777228    5.783025    5.705290  0.195524    0.562252
   -6   -2  -15  0  0.662134   0.755134     1.453290     4.001949   70.041739    4.257658    4.409701  0.430090   -0.499946
   -6   -2  -14  0  0.651081   0.767954    -7.185108   -12.074070  239.243725   14.050229   13.790899  0.088134    4.161259
   -6   -2  -13  0  0.640619   0.780495    -9.365110    -2.922365  197.330433    9.810479    9.743348  0.100640    0.943331
   -6   -2  -12  0  0.630777   0.792673     8.926857     2.304864   14.477269    9.219608    9.053584  0.102544    2.289695
   -6   -2  -11  0  0.621585   0.804395    -0.920079     6.943762   97.547971    7.004454    6.685657  0.141758    3.180391
   -6   -2  -10  0  0.613072   0.815564    11.452871     2.664481   13.096745   11.758729   11.505337  0.156996    2.282551
   -6   -2   -9  0  0.605267   0.826082   -14.938090     8.652206  149.920392   17.262885   17.021988  0.096933    3.514579
   -6   -2   -8  0  0.598197   0.835845    10.766831    -0.986885  354.762919   10.811965   10.801301  0.127284    0.118481
   -6   -2   -7  0  0.591888   0.844754     5.589499    -8.502173  303.321719   10.174942    9.997352  0.119994    2.093027
   -6   -2   -6  0  0.586366   0.852710    -9.663103    11.090176  131.066321   14.709438   14.422028  0.262349    1.549308
   -6   -2   -5  0  0.581652   0.859620     2.118710     1.284077   31.218604    2.477455    2.440459  0.434444    0.120431
   -6   -2   -4  0  0.577767   0.865401    -2.541974    -5.156025  243.756222    5.748584    5.776043  0.214486   -0.181050
   -6   -2   -3  0  0.574727   0.869978    -2.126649    -1.766910  219.721243    2.764888    2.743497  0.378598    0.079906
   -6   -2   -2  0  0.572546   0.873293    -9.997895    -6.154457  211.615425   11.740325   11.618205  0.123711    1.396027
   -6   -2   -1  0  0.571233   0.875299     6.914441    -5.866273  319.688428    9.067671    8.819358  0.128046    2.742517
   -6   -1  -45  0  1.154045   0.433259    -1.215426     5.337396  102.828574    5.474035    5.639176  0.333962   -0.699317
   -6   -1  -44  0  1.134581   0.440691     6.564116     3.490908   28.004803    7.434652    7.544306  0.198581   -0.780912
   -6   -1  -43  0  1.115226   0.448339     3.823868    -0.156190  357.660996    3.827056    4.142503  0.342509   -1.302470
   -6   -1  -42  0  1.095987   0.456210    -2.191872    -2.405153  227.656368    3.254084    3.238270  0.418811    0.053401
   -6   -1  -41  0  1.076868   0.464309     2.570493     3.884372   56.505305    4.657873    4.995812  0.294061   -1.625237
   -6   -1  -40  0  1.057877   0.472645    -4.436844    -1.119258  194.158292    4.575841    4.511065  0.337968    0.271054
   -6   -1  -39  0  1.039020   0.481223    -3.115424    -5.413451  240.079712    6.245904    6.354716  0.189452   -0.812258
   -6   -1  -38  0  1.020306   0.490049     1.864099    -1.519873  320.808277    2.405178    2.071580  0.603075    0.782287
   -6   -1  -37  0  1.001741   0.499131     1.475538    -4.964646  286.552430    5.179278    5.187853  0.223796   -0.054191
   -6   -1  -36  0  0.983335   0.508474     2.066510    -4.771049  293.419146    5.199363    5.275243  0.229447   -0.467694
   -6   -1  -35  0  0.965097   0.518083     3.239578    -7.246066  294.088507    7.937275    7.714229  0.179527    1.757034
   -6   -1  -32  0  0.911488   0.548554    -1.335037    -1.423768  226.842152    1.951778    1.999844  0.564402   -0.120438
   -6   -1  -31  0  0.894023   0.559269     1.379034     1.233987   41.822807    1.850530    2.053644  0.544141   -0.527892
   -6   -1  -30  0  0.876782   0.570267     6.579527     3.092381   25.173545    7.270006    7.112061  0.153723    1.453056
   -6   -1  -29  0  0.859777   0.581546    -0.692111     2.340089  106.476251    2.440294    2.374134  0.482620    0.193866
   -6   -1  -28  0  0.843023   0.593104   -11.496637    -1.993895  189.839101   11.668259   11.510311  0.157990    1.413836
   -6   -1  -27  0  0.826535   0.604935    -0.914880    -2.997957  253.029498    3.134446    3.519264  0.318641   -1.707925
   -6   -1  -26  0  0.810329   0.617034    -4.532939    -8.313486  241.398513    9.468980    9.342954  0.134313    1.326961
   -6   -1  -25  0  0.794422   0.629388    -9.054324     9.250043  134.387389   12.943882   12.916529  0.128020    0.302165
   -6   -1  -24  0  0.778834   0.641986     8.429361     8.739293   46.034204   12.142050   11.924808  0.146623    2.095354
   -6   -1  -23  0  0.763582   0.654808    -1.398467     5.711226  103.758882    5.879950    5.921656  0.182221   -0.323678
   -6   -1  -22  0  0.748689   0.667834     4.335878     3.337435   37.586393    5.471591    5.392135  0.173876    0.646249
   -6   -1  -21  0  0.734175   0.681037     8.369294    14.536778   60.069570   16.773878   16.602950  0.075851    3.186901
   -6   -1  -20  0  0.720064   0.694383    -7.612680     0.867657  173.497756    7.661966    7.638897  0.147578    0.221068
   -6   -1  -18  0  0.693147   0.721347     4.488031     5.072640   48.499123    6.773042    6.651495  0.141825    1.212013
   -6   -1  -17  0  0.680394   0.734869    -2.355517   -10.407169  257.246780   10.670409   10.475327  0.163407    1.688350
   -6   -1  -16  0  0.668146   0.748340    -0.598342     2.952337  101.456796    3.012359    3.079360  0.331691   -0.285667
   -6   -1  -15  0  0.656432   0.761694    -3.695659   -14.866076  256.039449   15.318555   15.212682  0.083390    1.795504
   -6   -1  -14  0  0.645281   0.774856    -1.477025     2.112450  124.961241    2.577605    2.893679  0.338704   -1.319724
   -6   -1  -13  0  0.634724   0.787744    -4.101055    -6.823692  238.994032    7.961245    7.752098  0.120224    2.460235
   -6   -1  -12  0  0.624789   0.800270    -3.226440   -10.915310  253.532928   11.382175   11.177667  0.084528    3.421586
   -6   -1  -11  0  0.615508   0.812337     5.190653     1.700508   18.139299    5.462106    5.297711  0.154618    1.503639
   -6   -1  -10  0  0.606910   0.823846    21.468420    10.956993   27.038732   24.102879   23.941399  0.075627    3.019650
   -6   -1   -9  0  0.599024   0.834691     1.103615     3.292196   71.467742    3.472250    3.487808  0.262133   -0.083939
   -6   -1   -8  0  0.591879   0.844767   -13.003437    11.584445  138.302934   17.415187   17.087635  0.166784    2.777427
   -6   -1   -7  0  0.585503   0.853967    11.390310    -7.283901  327.401810   13.520147   13.341341  0.117933    2.144179
   -6   -1   -6  0  0.579920   0.862189    -8.715853   -25.026133  250.798303   26.500442   26.234423  0.286606    1.312631
   -6   -1   -5  0  0.575153   0.869334    -0.975124    -2.679136  250.000038    2.851076    2.645509  0.488406    0.595235
   -6   -1   -4  0  0.571224   0.875314     1.356410   -16.120934  274.809521   16.177897   16.056727  0.089732    1.909697
   -6   -1   -3  0  0.568149   0.880051    -6.638313     0.018941  179.836522    6.638340    6.309576  0.188875    2.461647
   -6   -1   -2  0  0.565942   0.883483     7.604854    -6.698324  318.626536   10.134167    9.740110  0.180707    3.083891
   -6   -1   -1  0  0.564614   0.885561    -0.340037    15.307392   91.272553   15.311168   15.026439  0.092009    4.376402
   -5  -21   -7  0  1.161470   0.430489    -3.781816    -1.579493  202.668077    4.098406    3.840546  0.492378    0.740627
   -5  -21   -6  0  1.158666   0.431531    -2.856116     1.928691  145.969448    3.446339    3.593505  0.520953   -0.399507
   -5  -20  -15  0  1.155142   0.432847     0.610676    -1.448231  292.863724    1.571718    2.384609  0.838414   -1.371161
   -5  -20  -12  0  1.137458   0.439577    -2.093270    -2.281701  227.466225    3.096440    3.391231  0.530499   -0.785860
   -5  -20  -10  0  1.127736   0.443366    -0.531584    -4.215946  262.813561    4.249328    4.820385  0.382984   -2.108698
   -5  -20   -9  0  1.123512   0.445033    -0.903248    -2.241200  248.049596    2.416368    2.902145  0.633570   -1.084321
   -5  -20   -8  0  1.119719   0.446541     2.687493     3.092725   49.010254    4.097264    3.966643  0.359894    0.513277
   -5  -20   -7  0  1.116361   0.447884    -2.335470     0.899268  158.940906    2.502619    2.666621  0.721420   -0.321496
   -5  -20   -6  0  1.113443   0.449057    -0.844323     2.152091  111.421415    2.311791    2.650656  0.724230   -0.661707
   -5  -20   -5  0  1.110968   0.450058     1.785967     2.304442   52.223933    2.915499    3.714363  0.782943   -1.442971
   -5  -19   -6  0  1.068652   0.467879     1.248138    -2.412181  297.358453    2.715965    2.836182  0.425708   -0.399364
   -5  -19   -4  0  1.063958   0.469943     1.852736     0.882905   25.479729    2.052353    1.726004  0.446358    1.033986
   -5  -19   -2  0  1.061132   0.471195    -2.192686    -2.962154  233.489911    3.685407    3.772927  0.465830   -0.265702
   -5  -18  -23  0  1.138439   0.439198    -3.212782     0.866080  164.913216    3.327471    2.953486  0.459983    1.149813
   -5  -18  -21  0  1.118927   0.446857     0.383937     2.721150   81.968952    2.748102    2.851382  0.506787   -0.288207
   -5  -18  -19  0  1.100889   0.454178     3.146043    -2.400846  322.651594    3.957480    4.086757  0.288014   -0.634782
   -5  -18  -18  0  1.092446   0.457689     2.803315     0.019253    0.393488    2.803381    2.291333  0.668065    1.083946
   -5  -18  -15  0  1.069527   0.467496     4.087294     2.270014   29.047057    4.675354    4.670456  0.744512    0.009305
   -5  -18  -11  0  1.044909   0.478511    -1.431110    -1.148383  218.745026    1.834900    2.118790  0.643542   -0.623861
   -5  -18  -10  0  1.039867   0.480831    -2.151350    -1.352420  212.155025    2.541131    2.356518  0.705724    0.369950
   -5  -18   -9  0  1.035285   0.482959    -1.413589    -1.877621  233.025313    2.350255    2.059136  0.318582    1.292302
   -5  -18   -8  0  1.031167   0.484887    -2.975930     2.316269  142.105147    3.771109    3.328410  0.354715    1.764996
   -5  -18   -6  0  1.024349   0.488115     0.557300     2.783267   78.677275    2.838514    3.077589  0.600244   -0.563276
   -5  -18   -5  0  1.021658   0.489400     3.122790    -1.880611  328.942751    3.645341    3.264977  0.534049    1.007243
   -5  -18   -4  0  1.019452   0.490460     3.822859    -0.549817  351.815649    3.862195    3.333204  0.601267    1.244216
   -5  -18   -3  0  1.017732   0.491289    -2.650015     0.419050  171.014151    2.682943    2.703172  0.488140   -0.058607
   -5  -18   -1  0  1.015763   0.492241    -1.178037     3.611758  108.064626    3.799022    3.670489  0.609380    0.298293
   -5  -17  -26  0  1.132212   0.441613     1.247279     3.632659   71.050018    3.840822    3.728176  0.577946    0.275641
   -5  -17  -25  0  1.120883   0.446077    -0.268040    -0.791810  251.298265    0.835948    2.274445  0.608998   -3.340474
   -5  -17  -22  0  1.088947   0.459159     1.994243     2.597687   52.486564    3.274902    3.754614  0.622142   -1.090450
   -5  -17  -21  0  1.079020   0.463383    -0.621785     4.280494   98.264979    4.325418    4.399799  0.478666   -0.219757
   -5  -17  -19  0  1.060303   0.471563     2.321009    -1.146697  333.708289    2.588822    2.810666  0.606464   -0.517318
   -5  -17  -18  0  1.051534   0.475496    -1.110653     1.541738  125.768614    1.900133    2.022306  0.600991   -0.287490
   -5  -17  -17  0  1.043171   0.479308     1.361067    -1.627547  309.904695    2.121653    2.239940  0.564385   -0.296399
   -5  -17  -16  0  1.035224   0.482987     3.136636    -2.503710  321.402609    4.013359    4.140528  0.401057   -0.448424
   -5  -17  -14  0  1.020617   0.489900     2.927414    -0.045288  359.113690    2.927765    3.021401  0.407294   -0.325124
   -5  -17  -10  0  0.996800   0.501605    -3.637075    -3.862171  226.719263    5.305155    4.737266  0.490407    1.637656
   -5  -17   -8  0  0.987721   0.506216    -5.256964     2.460390  154.919235    5.804240    5.904995  0.218869   -0.651025
   -5  -17   -6  0  0.980601   0.509892    -0.266267     3.673213   94.146052    3.682851    3.285665  0.342670    1.639205
   -5  -17   -3  0  0.973686   0.513513     1.138398    -2.845557  291.804454    3.064823    2.943316  0.548011    0.313565
   -5  -17   -2  0  0.972400   0.514192     3.008254     0.585614   11.015936    3.064724    2.305565  0.575022    1.867084
   -5  -16  -30  0  1.145127   0.436633    -0.859021     2.553600  108.592744    2.694214    2.391621  0.526650    0.812554
   -5  -16  -29  0  1.132160   0.441634    -1.721863     1.484976  139.224736    2.273756    2.419787  0.507631   -0.406830
   -5  -16  -28  0  1.119490   0.446632    -2.368718     1.446131  148.595428    2.775269    2.718973  0.439081    0.181322
   -5  -16  -26  0  1.095081   0.456587     2.494097    -3.111245  308.717034    3.987526    3.686897  0.418135    1.016787
   -5  -16  -25  0  1.083363   0.461526    -2.354668     0.544723  166.974473    2.416854    3.089964  0.435559   -2.185515
   -5  -16  -24  0  1.071985   0.466425    -2.381905    -1.239891  207.499059    2.685294    3.155189  0.511995   -1.297927
   -5  -16  -23  0  1.060956   0.471273    -0.306022     2.807109   96.221632    2.823741    3.360431  0.461454   -1.644788
   -5  -16  -22  0  1.050288   0.476060    -2.063284     3.765101  118.722844    4.293382    4.354604  0.402018   -0.215368
   -5  -16  -20  0  1.030078   0.485400     1.102971     3.003524   69.835468    3.199641    3.121687  0.501860    0.219670
   -5  -16  -19  0  1.020559   0.489927     1.399444    -2.932354  295.512460    3.249176    3.683198  0.392485   -1.563881
   -5  -16  -18  0  1.011446   0.494342    -1.083846    -2.789932  248.769620    2.993066    3.346961  0.384172   -1.302758
   -5  -16  -15  0  0.986647   0.506767    -3.579935     0.458175  172.706692    3.609136    3.767660  0.371670   -0.603188
   -5  -16  -14  0  0.979264   0.510588    -2.470286     0.380907  171.234292    2.499481    2.282990  0.412571    0.742091
   -5  -16  -13  0  0.972339   0.514224     1.236726     1.534429   51.131724    1.970778    2.164791  0.418030   -0.656356
   -5  -16  -12  0  0.965884   0.517661     2.445652    -3.821199  302.620141    4.536824    4.156299  0.323185    1.665125
   -5  -16  -11  0  0.959906   0.520884     2.867693    -1.671636  329.761232    3.319342    3.333321  0.334188   -0.059156
   -5  -16  -10  0  0.954415   0.523881    -0.915383    -1.842753  243.584237    2.057587    1.485944  0.448507    1.802478
   -5  -16   -8  0  0.944929   0.529140    -2.382265     4.088411  120.228814    4.731838    4.437958  0.456921    0.909587
   -5  -16   -7  0  0.940948   0.531379     2.827083    -1.739067  328.402435    3.319149    3.135503  0.451755    0.574900
   -5  -16   -6  0  0.937484   0.533342     7.222376     2.596843   19.776311    7.675044    7.889626  0.267413   -1.134817
   -5  -16   -5  0  0.934543   0.535021    -1.638196     0.334634  168.455046    1.672025    1.750646  0.498857   -0.222884
   -5  -16   -4  0  0.932130   0.536406     3.694469    -2.904295  321.828415    4.699365    5.180191  0.329767   -2.062037
   -5  -16   -3  0  0.930249   0.537491    -1.094203     3.215106  108.795080    3.396202    3.714887  0.367781   -1.225427
   -5  -16   -2  0  0.928902   0.538270     1.707238    -1.712577  314.910547    2.418178    2.825038  0.351553   -1.636704
   -5  -16   -1  0  0.928094   0.538739    -2.240568     2.377694  133.299265    3.267044    3.392150  0.325872   -0.542934
   -5  -15  -31  0  1.124348   0.444702    -0.915126    -3.201524  254.047908    3.329746    3.337640  0.426320   -0.026186
   -5  -15  -30  0  1.110687   0.450172     3.154034     0.018954    0.344314    3.154091    3.191635  0.409970   -0.129512
   -5  -15  -28  0  1.084236   0.461154     5.025721    -2.915185  329.883993    5.810006    6.187675  0.277831   -1.922409
   -5  -15  -27  0  1.071466   0.466650    -1.910166    -2.429337  231.822345    3.090374    3.243196  0.423346   -0.510511
   -5  -15  -26  0  1.059015   0.472137    -3.427033    -2.667471  217.895820    4.342805    4.291911  0.301597    0.238645
   -5  -15  -24  0  1.035114   0.483038    -3.662668    -0.549134  188.526699    3.703604    3.640768  0.434301    0.204613
   -5  -15  -19  0  0.981760   0.509290    -0.393568     3.575420   96.281607    3.597016    3.420160  0.343764    0.727568
   -5  -15  -14  0  0.938759   0.532618    -2.079751     2.543435  129.272662    3.285487    3.005376  0.334387    1.184668
   -5  -15  -13  0  0.931533   0.536749     1.806213     7.377710   76.243415    7.595592    7.596672  0.306760   -0.004979
   -5  -15  -12  0  0.924793   0.540662    -4.247385     2.623292  148.299478    4.992188    4.991679  0.339597    0.002120
   -5  -15  -11  0  0.918548   0.544338     2.811257     0.067606    1.377595    2.812069    2.927130  0.353780   -0.459948
   -5  -15  -10  0  0.912808   0.547760    -0.018890     6.382938   90.169561    6.382966    6.639188  0.594324   -0.609689
   -5  -15   -9  0  0.907584   0.550913     1.976590     0.962165   25.955903    2.198334    2.075712  0.486598    0.356380
   -5  -15   -8  0  0.902885   0.553781     6.391641     0.734420    6.554723    6.433696    6.510543  0.291371   -0.372988
   -5  -15   -7  0  0.898718   0.556348    -1.082057    -5.620626  259.102996    5.723835    5.815819  0.261930   -0.496641
   -5  -15   -6  0  0.895090   0.558603     2.605076    -1.029289  338.440583    2.801045    2.757090  0.565793    0.109868
   -5  -15   -5  0  0.892010   0.560532    -1.746548    -2.447847  234.492006    3.007056    3.457193  0.342888   -1.856553
   -5  -15   -4  0  0.889481   0.562126    -0.186569    -4.155960  267.429602    4.160146    4.291094  0.226783   -0.816596
   -5  -15   -3  0  0.887509   0.563374     0.091377    -4.887578  271.071068    4.888432    4.848176  0.412247    0.138097
   -5  -15   -2  0  0.886098   0.564271    -1.592975    -1.570105  224.585734    2.236694    2.150352  0.564326    0.216376
   -5  -15   -1  0  0.885251   0.564812    -2.480588    -6.207534  248.217893    6.684818    6.814311  0.201240   -0.910014
   -5  -14  -35  0  1.150485   0.434599    -1.893737    -4.380967  246.622879    4.772747    4.997683  0.403136   -0.789081
   -5  -14  -34  0  1.135376   0.440383     1.178576    -2.188185  298.307303    2.485396    2.680168  0.707053   -0.389574
   -5  -14  -33  0  1.120511   0.446225    -1.278648    -1.637603  232.017120    2.077663    2.559773  0.663680   -1.027312
   -5  -14  -30  0  1.077474   0.464048     0.485953     1.857040   75.335583    1.919570    2.085071  0.660294   -0.354469
   -5  -14  -29  0  1.063682   0.470065     3.380980    -2.542289  323.059088    4.230160    4.156111  0.343711    0.304678
   -5  -14  -28  0  1.050186   0.476106     3.898577     1.264144   17.965696    4.098410    5.092165  0.437344   -3.213447
   -5  -14  -27  0  1.036997   0.482162    -1.026304     1.536510  123.740747    1.847745    2.151619  0.711585   -0.603923
   -5  -14  -26  0  1.024127   0.488221    -2.324575    -2.056873  221.503630    3.103929    3.556688  0.395368   -1.619495
   -5  -14  -25  0  1.011588   0.494273     3.818783     0.104011    1.560166    3.820200    3.888412  0.350676   -0.275089
   -5  -14  -24  0  0.999392   0.500304    -0.353769    -3.428179  264.108248    3.446384    3.569366  0.376640   -0.461775
   -5  -14  -23  0  0.987553   0.506302     0.456711    -3.219448  278.074106    3.251681    3.299385  0.403166   -0.167333
   -5  -14  -22  0  0.976083   0.512252    -3.647419     2.276088  148.034718    4.299331    4.181613  0.364596    0.456610
   -5  -14  -20  0  0.954303   0.523942    -1.054455     2.315339  114.485540    2.544144    2.456998  0.453449    0.271791
   -5  -14  -19  0  0.944021   0.529649    -3.534442     6.882475  117.182420    7.736972    8.014795  0.229421   -1.712570
   -5  -14  -18  0  0.934161   0.535240    -2.006258    -0.566502  195.767941    2.084705    1.765046  0.411080    1.099705
   -5  -14  -17  0  0.924737   0.540694     2.999728     5.595166   61.802968    6.348563    6.752079  0.423578   -1.347233
   -5  -14  -15  0  0.907252   0.551115    -4.258636    -1.476251  199.118808    4.507250    5.135419  0.371889   -2.388791
   -5  -14  -14  0  0.899217   0.556039     3.488454     2.383982   34.348387    4.225243    4.095325  0.267747    0.686219
   -5  -14  -13  0  0.891671   0.560745    -5.222916    -1.530257  196.330002    5.442475    5.433790  0.288493    0.042575
   -5  -14  -12  0  0.884627   0.565210    -1.277682    -4.390515  253.774496    4.572646    4.709977  0.235323   -0.825314
   -5  -14  -11  0  0.878096   0.569414     0.632428     2.386339   75.156698    2.468720    2.372493  0.293990    0.462891
   -5  -14  -10  0  0.872091   0.573335     0.184793    -4.173623  272.535197    4.177712    4.376370  0.189005   -1.486439
   -5  -14   -9  0  0.866621   0.576953     4.261959    -5.270073  308.962806    6.777755    6.446345  0.313459    1.495204
   -5  -14   -8  0  0.861698   0.580250     4.140891     4.928949   49.965835    6.437509    6.958232  0.144556   -5.094306
   -5  -14   -6  0  0.853528   0.585804    -0.515642     6.190200   94.761731    6.211640    6.587370  0.213889   -2.484292
   -5  -14   -5  0  0.850296   0.588030     5.198811    -1.407743  344.848686    5.386035    5.568642  0.345824   -0.746753
   -5  -14   -4  0  0.847643   0.589871     4.224425    -3.974852  316.743451    5.800449    5.685530  0.227160    0.715445
   -5  -14   -3  0  0.845574   0.591314     3.533554    -6.852552  297.278128    7.709959    8.070091  0.204167   -2.494546
   -5  -14   -2  0  0.844093   0.592352    -0.213367    -3.184067  266.166297    3.191208    3.382378  0.290505   -0.930638
   -5  -14   -1  0  0.843203   0.592977    -7.043195    -5.144224  216.143727    8.721791    8.894981  0.288929   -0.847709
   -5  -13  -35  0  1.120692   0.446153    -2.825858     0.662293  166.809722    2.902431    3.233095  0.473920   -0.986725
   -5  -13  -34  0  1.105176   0.452416     0.727402     1.778867   67.759719    1.921843    2.340932  0.567650   -1.044098
   -5  -13  -33  0  1.089899   0.458758    -1.394898     3.911451  109.627201    4.152733    4.304867  0.292573   -0.735370
   -5  -13  -32  0  1.074871   0.465172     1.305181     1.439539   47.802475    1.943135    1.980276  0.674037   -0.077927
   -5  -13  -31  0  1.060102   0.471653    -1.513479     4.798954  107.504064    5.031956    5.329883  0.232350   -1.813353
   -5  -13  -30  0  1.045602   0.478193    -1.546883    -1.300713  220.059176    2.021064    2.671582  0.546418   -1.683639
   -5  -13  -28  0  1.017460   0.491420    -1.840632    -1.270345  214.612190    2.236449    3.071636  0.476122   -2.480734
   -5  -13  -27  0  1.003841   0.498087     3.832490     3.055609   38.565035    4.901503    5.104920  0.491288   -0.585554
   -5  -13  -26  0  0.990540   0.504775     1.808624    -5.157540  289.324534    5.465468    5.906050  0.242516   -2.569226
   -5  -13  -23  0  0.952678   0.524836    -1.872891    -3.231542  239.904892    3.735048    3.563688  0.388159    0.624331
   -5  -13  -22  0  0.940783   0.531472    -1.289690    -4.939201  255.366067    5.104802    5.149655  0.311228   -0.203809
   -5  -13  -21  0  0.929274   0.538054    -3.404320    -6.259776  241.460858    7.125601    6.440120  0.303859    3.190357
   -5  -13  -20  0  0.918167   0.544564    -3.022427     0.800596  165.163923    3.126662    2.976602  0.362115    0.586049
   -5  -13  -19  0  0.907474   0.550980     0.950311     1.208771   51.826285    1.537601    1.646325  0.504612   -0.304707
   -5  -13  -17  0  0.887397   0.563446     4.140736    -7.517283  298.847241    8.582264    8.610728  0.306311   -0.131418
   -5  -13  -16  0  0.878041   0.569449    -1.401227     5.170785  105.162385    5.357280    5.628808  0.257272   -1.492578
   -5  -13  -15  0  0.869161   0.575267     0.615597    -6.019268  275.839396    6.050665    5.927703  0.272850    0.637324
   -5  -13  -14  0  0.860771   0.580875     3.707678     1.322324   19.628508    3.936422    3.966545  0.180484   -0.236039
   -5  -13  -12  0  0.845517   0.591354     6.597157     5.018495   37.260453    8.289015    8.772917  0.234615   -2.916868
   -5  -13  -11  0  0.838682   0.596173    -5.745209     9.835126  120.291426   11.390221   11.568020  0.227963   -1.103010
   -5  -13  -10  0  0.832392   0.600678    -3.830182    -1.657365  203.398701    4.173386    4.339554  0.295715   -0.794676
   -5  -13   -9  0  0.826660   0.604843    -2.065813     1.431525  145.279607    2.513334    2.623484  0.312281   -0.498832
   -5  -13   -8  0  0.821498   0.608644    -7.994290     2.231553  164.403274    8.299910    8.999440  0.380008   -2.603329
   -5  -13   -7  0  0.816916   0.612058     5.822676     8.562450   55.783337   10.354666   10.616754  0.178363   -2.078054
   -5  -13   -6  0  0.812923   0.615064     3.339261    -5.590270  300.851330    6.511665    6.584531  0.287905   -0.357925
   -5  -13   -5  0  0.809530   0.617642     4.163901     3.988972   43.770843    5.766279    5.779885  0.320728   -0.059994
   -5  -13   -4  0  0.806743   0.619776     6.014550     2.467213   22.303804    6.500919    6.972601  0.237767   -2.805520
   -5  -13   -3  0  0.804569   0.621451     1.278772    -2.166340  300.552983    2.515609    2.816202  0.342264   -1.242033
   -5  -13   -2  0  0.803012   0.622656     1.917408    -4.269259  294.185786    4.680067    4.732331  0.240928   -0.306783
   -5  -13   -1  0  0.802076   0.623382    -5.528577    -8.598930  237.261505   10.222855   10.699075  0.191878   -3.509931
   -5  -12  -39  0  1.158209   0.431701     0.385357    -4.194860  275.248695    4.212523    4.731672  0.752276   -0.975956
   -5  -12  -37  0  1.124887   0.444489    -6.675411     2.148104  162.162162    7.012522    6.997243  0.277393    0.077896
   -5  -12  -36  0  1.108528   0.451049    -3.972978     5.723061  124.768575    6.966920    7.205193  0.332252   -1.014192
   -5  -12  -35  0  1.092381   0.457716     3.069198     4.775631   57.271990    5.676850    5.879285  0.341909   -0.837317
   -5  -12  -34  0  1.076458   0.464486     4.679535    -0.494098  353.972645    4.705548    4.511237  0.546651    0.502692
   -5  -12  -33  0  1.060768   0.471357     1.188712    -0.830745  325.051793    1.450232    2.345586  0.603061   -2.099659
   -5  -12  -31  0  1.030128   0.485377     1.268805    -1.864156  304.240463    2.254982    2.269474  0.604359   -0.033911
   -5  -12  -30  0  1.015200   0.492514     4.007918     2.826217   35.189898    4.904173    5.152604  0.341253   -1.029542
   -5  -12  -28  0  0.986191   0.507001     2.765631    -3.850788  305.685853    4.741021    4.742606  0.277589   -0.008073
   -5  -12  -27  0  0.972134   0.514332     3.511930     2.229118   32.404416    4.159642    4.684193  0.302973   -2.448492
   -5  -12  -26  0  0.958393   0.521707     1.269495    -5.311375  283.442328    5.460982    5.662332  0.432738   -0.658021
   -5  -12  -25  0  0.944982   0.529110     0.904366     2.684955   71.385064    2.833171    3.338574  0.429273   -1.665018
   -5  -12  -24  0  0.931916   0.536529    -0.076623    -2.072110  267.882254    2.073526    2.273931  0.336581   -0.842044
   -5  -12  -23  0  0.919208   0.543947     3.996933     2.521562   32.246768    4.725859    5.024106  0.312369   -1.350275
   -5  -12  -22  0  0.906874   0.551345    -3.095371     0.874861  164.217845    3.216630    3.485574  0.431769   -0.880900
   -5  -12  -20  0  0.883389   0.566002    -4.296853    -1.134198  194.786546    4.444025    4.410849  0.254924    0.184045
   -5  -12  -19  0  0.872271   0.573216     4.373662   -13.970730  287.383195   14.639338   14.960025  0.333469   -1.360008
   -5  -12  -18  0  0.861591   0.580322    -0.292570    -3.497507  265.218284    3.509722    3.487585  0.285223    0.109763
   -5  -12  -17  0  0.851364   0.587293    -9.048431    -2.253646  193.985803    9.324860    9.433464  0.290093   -0.529445
   -5  -12  -16  0  0.841608   0.594101    -7.230300     8.190128  131.438279   10.924991   10.932709  0.165866   -0.065807
   -5  -12  -15  0  0.832339   0.600717    -4.153941     7.264215  119.762481    8.368037    8.666222  0.245598   -1.717016
   -5  -12  -14  0  0.823573   0.607110     8.040910     5.579616   34.756918    9.787152    9.974968  0.304631   -0.871915
   -5  -12  -13  0  0.815328   0.613250    -4.368895     3.671017  139.960939    5.706453    6.013796  0.159373   -2.727243
   -5  -12  -12  0  0.807618   0.619105     1.546550    -2.602461  300.721515    3.027312    3.214492  0.261059   -1.013994
   -5  -12  -10  0  0.793867   0.629829     2.286635     2.383602   46.189456    3.303068    3.372808  0.204062   -0.483320
   -5  -12   -9  0  0.787854   0.634635    -1.888500    -1.362294  215.805280    2.328579    2.770194  0.277199   -2.253032
   -5  -12   -8  0  0.782436   0.639030     0.396458     2.841700   82.057688    2.869222    2.673039  0.370922    0.747987
   -5  -12   -7  0  0.777623   0.642985     1.883745    -2.974542  302.345635    3.520851    3.776847  0.289105   -1.252256
   -5  -12   -6  0  0.773428   0.646472    -2.722493     3.526204  127.670827    4.454895    4.414467  0.329043    0.173756
   -5  -12   -5  0  0.769861   0.649468     1.574721    -0.816780  332.585028    1.773943    1.914892  0.488385   -0.408143
   -5  -12   -4  0  0.766930   0.651950     3.558732    -3.020692  319.675023    4.667885    4.584619  0.210637    0.559044
   -5  -12   -3  0  0.764642   0.653901     1.562062     8.029475   78.991132    8.180006    8.535689  0.202355   -2.485785
   -5  -12   -2  0  0.763004   0.655304    -4.607501    -6.821978  235.965268    8.232159    8.489439  0.129600   -2.807460
   -5  -12   -1  0  0.762020   0.656151     4.371784    11.766056   69.616999   12.551995   12.945350  0.299222   -1.859117
   -5  -11  -40  0  1.150368   0.434643    -2.116081    -5.236465  247.996131    5.647864    5.895094  0.304897   -1.146736
   -5  -11  -39  0  1.133052   0.441286    -0.492097    -6.025003  265.330681    6.045066    6.457028  0.337420   -1.726641
   -5  -11  -37  0  1.098968   0.454972    -0.300579     3.592793   94.782324    3.605345    3.597296  0.406644    0.027993
   -5  -11  -36  0  1.082217   0.462015     7.065589    -0.425395  356.554577    7.078383    7.072968  0.267456    0.028635
   -5  -11  -35  0  1.065672   0.469188    -1.464507     4.688957  107.345210    4.912341    5.440523  0.261877   -2.852339
   -5  -11  -34  0  1.049343   0.476488    -3.853589    -1.419483  200.221458    4.106712    4.289733  0.323551   -0.799970
   -5  -11  -32  0  1.017376   0.491460    -3.825945     1.010080  165.210893    3.957034    4.105202  0.428902   -0.488552
   -5  -11  -31  0  1.001760   0.499122     4.152541     0.070694    0.975325    4.153142    4.445060  0.592658   -0.696581
   -5  -11  -30  0  0.986403   0.506892     3.271620     3.079992   43.271914    4.493312    4.880758  0.279866   -1.957833
   -5  -11  -29  0  0.971319   0.514764     2.177617     0.213142    5.590231    2.188023    2.145819  0.662318    0.090115
   -5  -11  -28  0  0.956521   0.522728     8.568667    -1.313687  351.283685    8.668784    9.238670  0.330308   -2.439966
   -5  -11  -27  0  0.942021   0.530774    -2.739312    -2.009075  216.257190    3.397089    3.463495  0.366901   -0.255961
   -5  -11  -26  0  0.927835   0.538889     0.144641     0.817512   79.966580    0.830209    1.602210  0.542800   -2.011376
   -5  -11  -25  0  0.913975   0.547061    -2.959652    -5.980321  243.669257    6.672614    7.065917  0.313809   -1.772458
   -5  -11  -24  0  0.900459   0.555272    -6.815597     0.973985  171.867196    6.884839    6.946918  0.193679   -0.453294
   -5  -11  -23  0  0.887300   0.563507     0.238066    -2.933766  274.639214    2.943409    3.145052  0.251752   -1.132724
   -5  -11  -22  0  0.874517   0.571744     3.064433     5.591355   61.274338    6.376049    6.458235  0.218531   -0.531862
   -5  -11  -21  0  0.862124   0.579963     3.085480    13.684098   77.293485   14.027641   14.337344  0.142549   -3.072523
   -5  -11  -20  0  0.850139   0.588139    -7.207627    -6.418067  221.683625    9.650983    9.944744  0.303992   -1.366621
   -5  -11  -19  0  0.838580   0.596246     0.040424   -11.728123  270.197482   11.728193   12.140898  0.178885   -3.262735
   -5  -11  -18  0  0.827465   0.604255   -10.248134     7.557173  143.594216   12.733229   12.674976  0.162369    0.507373
   -5  -11  -17  0  0.816811   0.612137    -1.431795     1.782164  128.778496    2.286076    2.496620  0.492003   -0.605186
   -5  -11  -16  0  0.806637   0.619858    11.335901    -0.100464  359.492234   11.336347   11.443467  0.158922   -0.953239
   -5  -11  -15  0  0.796961   0.627383    -2.092562    -3.585004  239.727943    4.151033    4.231419  0.269905   -0.421197
   -5  -11  -14  0  0.787802   0.634677     2.120503    -1.533599  324.124637    2.616956    2.416244  0.402523    0.705175
   -5  -11  -13  0  0.779178   0.641702    -2.615400    -2.477056  223.443854    3.602239    3.439009  0.233990    0.986542
   -5  -11  -12  0  0.771107   0.648418    -2.951037    -7.269149  247.904453    7.845326    8.157682  0.187240   -2.359198
   -5  -11  -11  0  0.763606   0.654788     2.110394     1.375713   33.099315    2.519196    2.749310  0.365530   -0.890299
   -5  -11  -10  0  0.756693   0.660770    -2.630066    -1.815040  214.610020    3.195562    3.211098  0.226553   -0.096982
   -5  -11   -9  0  0.750383   0.666327     3.630108     7.740480   64.874501    8.549428    8.746064  0.156268   -1.779548
   -5  -11   -8  0  0.744691   0.671419     3.654229    -9.057574  291.971344    9.766935   10.157834  0.322137   -1.716085
   -5  -11   -7  0  0.739633   0.676011     0.160925     7.031761   88.688989    7.033603    7.036148  0.265275   -0.013572
   -5  -11   -6  0  0.735222   0.680067     3.618402    -1.412900  338.670540    3.884472    4.012617  0.338097   -0.536014
   -5  -11   -5  0  0.731468   0.683557    -1.776784     0.272620  171.276883    1.797577    2.083390  0.498411   -0.810978
   -5  -11   -4  0  0.728382   0.686453    -3.200919     0.637509  168.736112    3.263786    3.572637  0.262722   -1.662522
   -5  -11   -3  0  0.725973   0.688731    -1.857025    -9.829137  259.301178   10.003023   10.124157  0.211592   -0.809620
   -5  -11   -2  0  0.724248   0.690372    13.912024    14.350927   45.889690   19.987334   20.672144  0.347439   -2.787446
   -5  -11   -1  0  0.723210   0.691362     1.937906    13.376845   81.756897   13.516488   14.014952  0.174058   -4.049987
   -5  -10  -40  0  1.127262   0.443553     1.931063    -3.082860  302.062486    3.637723    3.587431  0.442545    0.160714
   -5  -10  -39  0  1.109585   0.450619    -3.497960     4.929090  125.361653    6.044142    6.176336  0.239488   -0.780628
   -5  -10  -38  0  1.092080   0.457842    -7.852324    -4.897781  211.953298    9.254580    8.668289  0.256111    3.237430
   -5  -10  -37  0  1.074757   0.465222    -1.059689    -3.580716  253.514232    3.734229    3.963697  0.337806   -0.960661
   -5  -10  -36  0  1.057622   0.472759     4.108175     0.033343    0.465017    4.108310    4.500953  0.290884   -1.908943
   -5  -10  -35  0  1.040686   0.480452    -1.593001    -3.275414  244.063981    3.642251    3.638200  0.381203    0.015029
   -5  -10  -34  0  1.023960   0.488301    -4.899949    -0.277883  183.245845    4.907822    4.463682  0.329511    1.906189
   -5  -10  -33  0  1.007452   0.496302     8.609121     4.441928   27.291744    9.687502    9.734351  0.199403   -0.332268
   -5  -10  -31  0  0.975138   0.512748    -1.731832     4.190360  112.454792    4.534133    4.899155  0.310471   -1.662696
   -5  -10  -30  0  0.959355   0.521183    -3.990117     3.655463  137.506291    5.411418    5.526454  0.259417   -0.627119
   -5  -10  -29  0  0.943839   0.529751     2.906655    -0.060313  358.811280    2.907281    2.959677  0.580210   -0.127712
   -5  -10  -28  0  0.928603   0.538443     1.756234    -3.529217  296.456178    3.942047    4.184220  0.238978   -1.433120
   -5  -10  -27  0  0.913661   0.547249     0.116604    -4.596845  271.453057    4.598323    4.521240  0.206261    0.528521
   -5  -10  -26  0  0.899027   0.556157    -1.518113    -5.874238  255.509767    6.067235    6.125942  0.221562   -0.374723
   -5  -10  -25  0  0.884716   0.565153    -1.890267     0.311723  170.635651    1.915798    1.718315  0.507461    0.550353
   -5  -10  -24  0  0.870745   0.574221    -3.928307     0.494955  172.818749    3.959366    3.671019  0.250581    1.627356
   -5  -10  -23  0  0.857131   0.583341    -2.482162    -2.344138  223.361884    3.414104    3.308696  0.276837    0.538476
   -5  -10  -22  0  0.843890   0.592494     4.773507    10.422679   65.392586   11.463795   11.544904  0.199376   -0.575316
   -5  -10  -21  0  0.831041   0.601655     3.333593    -4.824730  304.642098    5.864372    5.970905  0.311984   -0.482908
   -5  -10  -20  0  0.818601   0.610798     8.416366     8.601652   45.623792   12.034269   12.652128  0.160162   -5.455641
   -5  -10  -19  0  0.806590   0.619893     2.604401    11.465877   77.202766   11.757944   11.958136  0.195061   -1.451416
   -5  -10  -18  0  0.795028   0.628909    -4.167992    -8.080845  242.715920    9.092426    9.297034  0.105092   -2.753403
   -5  -10  -17  0  0.783933   0.637809     2.173800    -2.799239  307.831776    3.544171    3.563688  0.223634   -0.123421
   -5  -10  -16  0  0.773327   0.646557    10.054314    -3.403108  341.300457   10.614630   10.576439  0.209333    0.258013
   -5  -10  -15  0  0.763229   0.655111    -7.506151    -8.819998  229.600961   11.581652   11.751911  0.142039   -1.695186
   -5  -10  -14  0  0.753661   0.663429    -2.064321     0.524218  165.751371    2.129842    2.414954  0.400699   -1.006264
   -5  -10  -13  0  0.744641   0.671464     2.674286    -1.523947  330.323257    3.078022    3.415147  0.209000   -2.281177
   -5  -10  -12  0  0.736191   0.679171     5.359201    -2.885014  331.705126    6.086406    6.250293  0.149558   -1.549709
   -5  -10  -11  0  0.728331   0.686501    -7.754513     3.078489  158.347256    8.343235    8.503281  0.226088   -1.001108
   -5  -10  -10  0  0.721079   0.693405    -3.102581     1.493284  154.298306    3.443241    3.388014  0.220112    0.354829
   -5  -10   -9  0  0.714455   0.699834    -3.940757     7.229666  118.593981    8.233932    8.405584  0.184759   -1.313895
   -5  -10   -8  0  0.708475   0.705741    -4.595826     1.159761  165.837053    4.739901    4.855320  0.216194   -0.754999
   -5  -10   -7  0  0.703157   0.711079     1.733548     2.235220   52.204263    2.828674    3.290402  0.278296   -2.346360
   -5  -10   -6  0  0.698515   0.715805    -4.100857    -3.056017  216.694003    5.114320    5.363097  0.159824   -2.201312
   -5  -10   -5  0  0.694563   0.719878    -1.514504     3.380570  114.132497    3.704318    3.856332  0.296994   -0.723854
   -5  -10   -4  0  0.691312   0.723262   -17.045239    -8.966441  207.746070   19.259731   19.566350  0.304790   -1.422699
   -5  -10   -3  0  0.688774   0.725928     4.260378    -3.798563  318.279730    5.707881    6.212359  0.214129   -3.331821
   -5  -10   -2  0  0.686954   0.727850    -3.405956     1.203204  160.543478    3.612234    3.660609  0.257659   -0.265515
   -5  -10   -1  0  0.685861   0.729011     4.949371   -12.473137  291.643298   13.419218   13.938554  0.179447   -4.092872
   -5   -9  -41  0  1.124119   0.444793    -1.978773    -2.329526  229.654382    3.056507    2.964410  0.711094    0.183161
   -5   -9  -39  0  1.087917   0.459594    -5.823809     2.478004  156.950470    6.329081    6.181504  0.253125    0.824514
   -5   -9  -38  0  1.070058   0.467264     4.973867    -1.270208  345.674199    5.133496    5.280777  0.255391   -0.815560
   -5   -9  -37  0  1.052371   0.475117    -1.729305     2.840299  121.334980    3.325326    3.383644  0.421211   -0.195801
   -5   -9  -36  0  1.034866   0.483154    -1.146661     2.278155  116.717429    2.550456    2.918203  0.450749   -1.153799
   -5   -9  -35  0  1.017552   0.491375     4.958082     3.867521   37.955787    6.288107    6.551923  0.201745   -1.849319
   -5   -9  -34  0  1.000438   0.499781    -2.957406    -1.055029  199.633414    3.139958    3.502738  0.416902   -1.230619
   -5   -9  -33  0  0.983536   0.508370    -1.852283     1.724396  137.047785    2.530710    2.517898  0.579799    0.031249
   -5   -9  -32  0  0.966856   0.517140    -1.447925     2.004605  125.840552    2.472838    2.479559  0.545503   -0.017425
   -5   -9  -31  0  0.950409   0.526089     0.061696    -3.574433  270.988853    3.574965    3.625547  0.355958   -0.200961
   -5   -9  -29  0  0.918268   0.544503     0.171324    -7.251342  271.353449    7.253366    7.290729  0.139404   -0.379036
   -5   -9  -28  0  0.902600   0.553955     0.298198     4.655536   86.335072    4.665076    4.722198  0.269598   -0.299644
   -5   -9  -27  0  0.887220   0.563558     1.121808    -2.374264  295.290106    2.625944    2.828620  0.403952   -0.709558
   -5   -9  -26  0  0.872143   0.573301     3.490431     1.138778   18.069282    3.671502    3.927475  0.291609   -1.241387
   -5   -9  -25  0  0.857384   0.583170     2.885038    -3.396577  310.344436    4.456476    4.394928  0.257717    0.337740
   -5   -9  -24  0  0.842960   0.593148     0.074254    -2.737720  271.553630    2.738727    2.805396  0.296728   -0.317745
   -5   -9  -23  0  0.828889   0.603217     2.746682     8.077119   71.219030    8.531360    8.477871  0.164966    0.458551
   -5   -9  -22  0  0.815190   0.613354    -6.434121    -4.579159  215.439429    7.897253    8.109852  0.194924   -1.542448
   -5   -9  -21  0  0.801881   0.623534     7.608216     0.224836    1.692696    7.611537    7.729258  0.274929   -0.605545
   -5   -9  -20  0  0.788982   0.633728    -2.474975     3.828586  122.880498    4.558901    4.896451  0.245498   -1.944491
   -5   -9  -19  0  0.776513   0.643904    -3.744300     8.185114  114.581840    9.000882    9.158955  0.139288   -1.604933
   -5   -9  -18  0  0.764495   0.654026     5.284821    -6.153251  310.658176    8.111217    8.311520  0.147360   -1.922307
   -5   -9  -17  0  0.752951   0.664054    -9.002413    -6.338816  215.150298   11.010178   11.338685  0.133347   -3.483988
   -5   -9  -16  0  0.741902   0.673943     1.491200     4.001662   69.562331    4.270477    4.299707  0.187856   -0.220051
   -5   -9  -15  0  0.731371   0.683648     4.468447    -1.309394  343.667773    4.656343    4.711631  0.187434   -0.417154
   -5   -9  -14  0  0.721379   0.693117     5.131303    -1.542345  343.270501    5.358087    5.411312  0.144249   -0.521814
   -5   -9  -13  0  0.711951   0.702295    -4.392628    -2.840037  212.884537    5.230773    5.244295  0.152688   -0.125239
   -5   -9  -12  0  0.703109   0.711128     5.375044    -0.934901  350.133053    5.455744    5.340685  0.212316    0.766390
   -5   -9  -11  0  0.694874   0.719555    -6.583622     2.720275  157.550161    7.123481    7.224084  0.161910   -0.878730
   -5   -9  -10  0  0.687269   0.727517    -6.131703    -7.644602  231.267049    9.799884    9.695187  0.148725    0.995553
   -5   -9   -9  0  0.680316   0.734953    -3.792225    -5.208825  233.943937    6.443045    6.364330  0.191458    0.581430
   -5   -9   -8  0  0.674033   0.741803   -10.374911     2.715213  165.334075   10.724326   10.702678  0.218729    0.139969
   -5   -9   -7  0  0.668441   0.748009     1.167845     5.746461   78.512308    5.863930    5.875111  0.168279   -0.093962
   -5   -9   -6  0  0.663556   0.753516     1.665561     1.451361   41.068711    2.209195    2.432307  0.429377   -0.734852
   -5   -9   -5  0  0.659394   0.758272     3.666165    -0.590554  350.849278    3.713424    3.642906  0.280513    0.355516
   -5   -9   -4  0  0.655970   0.762230     5.686321     2.861248   26.710667    6.365610    6.684783  0.190667   -2.367365
   -5   -9   -3  0  0.653294   0.765352    -4.887328     7.223088  124.083301    8.721180    8.909198  0.117378   -2.265312
   -5   -9   -2  0  0.651376   0.767606    -3.544974    -4.085600  229.052631    5.409156    5.901168  0.277689   -2.505717
   -5   -9   -1  0  0.650222   0.768968    10.348198    -8.425021  320.849123   13.344144   13.593287  0.185480   -1.899627
   -5   -8  -42  0  1.123647   0.444980    -0.748765    -1.804565  247.465050    1.953741    2.843998  0.597422   -2.107411
   -5   -8  -40  0  1.086508   0.460190    -3.462243    -1.367759  201.556493    3.722619    3.659438  0.473277    0.188792
   -5   -8  -38  0  1.049962   0.476208     2.155831     4.350591   63.640391    4.855434    5.079147  0.289823   -1.091624
   -5   -8  -36  0  1.014073   0.493061    -6.286778     1.714710  164.743744    6.516426    6.952354  0.240425   -2.564190
   -5   -8  -35  0  0.996398   0.501808     5.742072     4.035881   35.101902    7.018527    7.049253  0.223364   -0.194541
   -5   -8  -33  0  0.961634   0.519949     4.534297     0.043152    0.545255    4.534503    4.275001  0.359139    1.021862
   -5   -8  -32  0  0.944567   0.529343     2.666720    -0.558833  348.164468    2.724644    2.784916  0.476770   -0.178778
   -5   -8  -31  0  0.927725   0.538953     5.120109    -2.349715  335.348714    5.633531    5.633856  0.232023   -0.001983
   -5   -8  -30  0  0.911122   0.548774     0.439886     2.241930   78.899100    2.284677    2.099774  0.489969    0.533692
   -5   -8  -29  0  0.894770   0.558803    -2.214375     2.337578  133.449614    3.219896    3.398573  0.270105   -0.935513
   -5   -8  -28  0  0.878683   0.569033    -3.603609     2.714310  143.012216    4.511482    4.739238  0.264474   -1.217874
   -5   -8  -27  0  0.862876   0.579457    -2.888848    -5.128048  240.605580    5.885773    5.766732  0.162539    1.035751
   -5   -8  -26  0  0.847366   0.590064     7.433395    -3.213379  336.621679    8.098220    7.941627  0.139210    1.590807
   -5   -8  -25  0  0.832167   0.600841   -10.268548    -3.203073  197.324292   10.756522   10.656075  0.115018    1.235050
   -5   -8  -24  0  0.817299   0.611771    -2.402914    -4.389448  241.302398    5.004123    5.082903  0.168619   -0.660728
   -5   -8  -23  0  0.802779   0.622837    -6.120323     1.774144  163.834318    6.372279    6.388576  0.135759   -0.169760
   -5   -8  -22  0  0.788626   0.634014     2.388217    -0.774297  342.036498    2.510601    2.822142  0.384410   -1.146134
   -5   -8  -21  0  0.774861   0.645277    -4.719269     1.969519  157.347487    5.113756    5.124259  0.254787   -0.058298
   -5   -8  -20  0  0.761504   0.656596     5.297314    -3.651073  325.424185    6.433651    6.587606  0.131258   -1.658760
   -5   -8  -19  0  0.748577   0.667934     3.309682     1.197088   19.884686    3.519519    3.959568  0.227582   -2.734498
   -5   -8  -18  0  0.736104   0.679252     9.259612     2.651919   15.981521    9.631879    9.724785  0.099978   -1.314186
   -5   -8  -17  0  0.724107   0.690505     7.541374    -1.747817  346.951298    7.741265    7.767755  0.117542   -0.318720
   -5   -8  -16  0  0.712611   0.701645   -11.733770     6.018514  152.845692   13.187261   13.452497  0.138261   -2.712984
   -5   -8  -15  0  0.701640   0.712616     5.283312     1.608495   16.932776    5.522739    5.713407  0.139135   -1.938014
   -5   -8  -14  0  0.691219   0.723359    -9.629402     5.578870  149.913801   11.128754   11.117476  0.157424    0.101312
   -5   -8  -13  0  0.681374   0.733811     3.062622    -4.657191  303.329380    5.573965    5.456176  0.139442    1.194608
   -5   -8  -12  0  0.672129   0.743905     4.308228    -6.554540  303.316481    7.843649    7.868126  0.169204   -0.204581
   -5   -8  -11  0  0.663510   0.753568     2.474236    -4.771070  297.410864    5.374472    5.360482  0.160953    0.122923
   -5   -8  -10  0  0.655542   0.762728    -0.261262    -8.889937  268.316650    8.893775    8.701962  0.175611    1.544695
   -5   -8   -9  0  0.648248   0.771310    -1.629205    14.390354   96.459244   14.482286   14.361172  0.197534    0.867097
   -5   -8   -8  0  0.641652   0.779239    -5.662558     7.026811  128.863617    9.024446    9.007182  0.192341    0.126935
   -5   -8   -7  0  0.635775   0.786442     0.440205     2.044132   77.846936    2.090994    2.022306  0.431191    0.225281
   -5   -8   -6  0  0.630637   0.792849    11.727833     9.651718   39.453538   15.188737   15.122976  0.373509    0.248988
   -5   -8   -5  0  0.626256   0.798395    -1.776512    -6.341281  254.349769    6.585427    6.629738  0.224823   -0.278736
   -5   -8   -4  0  0.622650   0.803020    -1.971541    -2.740116  234.264603    3.375679    3.445345  0.261831   -0.376284
   -5   -8   -2  0  0.617808   0.809313   -13.692475    -3.112069  192.804833   14.041683   14.111041  0.184638   -0.531245
   -5   -8   -1  0  0.616591   0.810910    -5.604510    -0.144455  181.476457    5.606371    5.793613  0.163030   -1.624242
   -5   -7  -44  0  1.145023   0.436672     3.289806    -1.449372  336.223404    3.594927    3.760521  0.407196   -0.575116
   -5   -7  -42  0  1.106793   0.451756     3.790105    -1.003996  345.163165    3.920829    4.307037  0.699152   -0.781204
   -5   -7  -41  0  1.087864   0.459616    -1.832400    -1.445924  218.276532    2.334178    2.939344  0.551671   -1.551350
   -5   -7  -40  0  1.069069   0.467697     0.379590     2.298605   80.622835    2.329737    2.725982  0.517363   -1.083137
   -5   -7  -39  0  1.050413   0.476003    -0.316134     2.771518   96.507344    2.789489    2.677988  0.589395    0.267540
   -5   -7  -38  0  1.031905   0.484541    -3.125838     0.046742  179.143287    3.126187    2.788409  0.492302    0.970321
   -5   -7  -37  0  1.013553   0.493314     4.772138     1.277750   14.989460    4.940237    5.059481  0.260430   -0.647534
   -5   -7  -36  0  0.995366   0.502328    -3.447173    -2.692766  217.995247    4.374242    4.145322  0.344943    0.938537
   -5   -7  -33  0  0.941885   0.530850     2.072314     1.358799   33.252508    2.478068    3.114318  0.426296   -2.110727
   -5   -7  -32  0  0.924453   0.540860    -1.609323    -1.606695  224.953176    2.274069    2.398612  0.454263   -0.387729
   -5   -7  -31  0  0.907239   0.551123     4.510762    -6.384356  305.242488    7.817095    7.928671  0.159011   -0.992340
   -5   -7  -30  0  0.890253   0.561638     4.606642     2.454708   28.051493    5.219841    5.248081  0.195020   -0.204787
   -5   -7  -29  0  0.873511   0.572403     1.551973     0.701194   24.313829    1.703025    1.898142  0.624486   -0.441864
   -5   -7  -28  0  0.857025   0.583413     3.488186     1.149415   18.237911    3.672682    3.791666  0.241007   -0.698189
   -5   -7  -27  0  0.840811   0.594664    -4.846651    -3.000707  211.762889    5.700374    5.622578  0.164593    0.668440
   -5   -7  -26  0  0.824886   0.606144    -7.053745     7.838222  131.984566   10.544811   10.530129  0.122415    0.169616
   -5   -7  -25  0  0.809266   0.617844    -4.538886     1.482050  161.916962    4.774721    4.875649  0.179796   -0.793868
   -5   -7  -24  0  0.793969   0.629748    -1.359691     1.690892  128.803677    2.169764    2.161551  0.401688    0.028917
   -5   -7  -23  0  0.779014   0.641837    -3.676044     1.155148  162.555363    3.853267    4.086662  0.265516   -1.243129
   -5   -7  -22  0  0.764421   0.654090     2.200003    -0.026739  359.303651    2.200165    2.085445  0.562533    0.288408
   -5   -7  -21  0  0.750212   0.666479     1.108516     4.035494   74.640175    4.184975    4.247402  0.276856   -0.318883
   -5   -7  -20  0  0.736408   0.678972     4.585739     0.830849   10.269511    4.660398    4.534914  0.193836    0.915526
   -5   -7  -19  0  0.723033   0.691531    -3.931326     7.207208  118.611207    8.209700    8.261564  0.167183   -0.438722
   -5   -7  -18  0  0.710111   0.704115     1.489598    -8.993494  279.404559    9.116021    9.126840  0.104147   -0.146907
   -5   -7  -16  0  0.685728   0.729152    -1.866278    -8.376939  257.440330    8.582313    8.526285  0.144060    0.550017
   -5   -7  -15  0  0.674320   0.741488     5.739122    -7.040259  309.186441    9.083104    9.267162  0.195188   -1.333576
   -5   -7  -14  0  0.663470   0.753614     3.641761     1.703233   25.065260    4.020376    4.316250  0.205042   -2.040692
   -5   -7  -13  0  0.653207   0.765455     1.567320     1.868678   50.012367    2.438945    2.642563  0.281533   -1.022826
   -5   -7  -12  0  0.643557   0.776932    -6.271119    -4.007434  212.579804    7.442208    7.483461  0.107253   -0.543947
   -5   -7  -11  0  0.634550   0.787959    -0.452552    -9.645796  267.313824    9.656407    9.582955  0.135153    0.768587
   -5   -7  -10  0  0.626214   0.798449    -0.476496     4.077194   96.665843    4.104943    4.039121  0.176855    0.526341
   -5   -7   -9  0  0.618574   0.808311     3.386896     5.435746   58.073859    6.404560    6.476780  0.182249   -0.560408
   -5   -7   -8  0  0.611658   0.817451     4.736562    -0.462514  354.422884    4.759090    4.689428  0.181099    0.543994
   -5   -7   -7  0  0.605490   0.825778     4.292759    -3.191406  323.371433    5.349098    5.342216  0.160568    0.060613
   -5   -7   -6  0  0.600093   0.833205    -5.337998     7.473019  125.538321    9.183694    9.109757  0.161765    0.646393
   -5   -7   -5  0  0.595488   0.839648    -0.504126     6.429617   94.483206    6.449350    6.659979  0.143825   -2.071089
   -5   -7   -4  0  0.591693   0.845033    -0.496803    -4.096377  263.085011    4.126393    3.970765  0.261715    0.840961
   -5   -7   -3  0  0.588725   0.849293    -8.129548    -3.893262  205.589882    9.013714    9.283998  0.172389   -2.217310
   -5   -7   -2  0  0.586596   0.852376    -3.385401    -1.982438  210.352570    3.923136    4.052597  0.281846   -0.649590
   -5   -7   -1  0  0.585315   0.854241     0.953383    -4.199974  282.789259    4.306823    4.708737  0.192850   -2.947325
   -5   -6  -45  0  1.150237   0.434693     4.168176     1.401404   18.583423    4.397457    4.788368  0.319331   -1.731217
   -5   -6  -44  0  1.130707   0.442201     1.102396     1.935774   60.339088    2.227667    2.746476  0.563190   -1.302771
   -5   -6  -43  0  1.111285   0.449929     1.198391    -2.883787  292.565889    3.122878    3.485463  0.429360   -1.194269
   -5   -6  -42  0  1.091976   0.457886    -1.978385     1.086562  151.223667    2.257128    2.370523  0.720790   -0.222485
   -5   -6  -40  0  1.053721   0.474509    -3.974664    -3.340128  220.042176    5.191764    5.600510  0.245006   -2.359348
   -5   -6  -38  0  1.015996   0.492128    -0.616362    -2.262842  254.763190    2.345284    2.707634  0.532504   -0.962323
   -5   -6  -37  0  0.997352   0.501328    -3.160503    -0.443162  187.981906    3.191421    3.204056  0.412381   -0.043330
   -5   -6  -36  0  0.978863   0.510797     0.974089     0.890072   42.419443    1.319499    2.028843  0.691334   -1.451055
   -5   -6  -35  0  0.960540   0.520541    -4.206376     1.943931  155.196489    4.633839    5.081370  0.269167   -2.351343
   -5   -6  -34  0  0.942392   0.530565     6.219958    -0.223975  357.937726    6.223989    6.287503  0.334403   -0.268604
   -5   -6  -33  0  0.924428   0.540875    -4.202128     3.832671  137.632728    5.687464    5.604541  0.316849    0.370115
   -5   -6  -32  0  0.906661   0.551474    -1.831135    -2.463016  233.370961    3.069120    2.881677  0.349848    0.757716
   -5   -6  -31  0  0.889102   0.562365     1.071709     3.409231   72.549197    3.573712    3.503405  0.293204    0.339112
   -5   -6  -30  0  0.871764   0.573550    -7.079370     2.756595  158.724847    7.597124    7.301670  0.194389    2.149471
   -5   -6  -29  0  0.854659   0.585029    -0.095882    -7.256254  269.242952    7.256887    7.308387  0.214195   -0.340026
   -5   -6  -28  0  0.837802   0.596800     2.312350     6.894168   71.458204    7.271624    7.350785  0.133163   -0.840704
   -5   -6  -27  0  0.821209   0.608858    -1.321866    -4.030472  251.842169    4.241702    4.494806  0.201691   -1.774712
   -5   -6  -26  0  0.804896   0.621198    -4.398683    -4.147498  223.316474    6.045672    6.116718  0.151049   -0.665167
   -5   -6  -25  0  0.788880   0.633810     4.778363     3.795803   38.462686    6.102530    6.051495  0.149650    0.482295
   -5   -6  -24  0  0.773180   0.646680     8.153291    -0.430689  356.976224    8.164659    8.088889  0.128172    0.836022
   -5   -6  -22  0  0.742805   0.673124     7.233415     5.464421   37.068911    9.065439    9.312394  0.119710   -2.917449
   -5   -6  -20  0  0.713945   0.700334     5.619783     0.529039    5.377898    5.644629    5.643870  0.151019    0.007109
   -5   -6  -19  0  0.700141   0.714142     6.826448    -0.565456  355.264822    6.849827    6.679771  0.128586    1.870309
   -5   -6  -18  0  0.686788   0.728026    -1.319365    -4.280508  252.869328    4.479226    4.548205  0.216264   -0.451068
   -5   -6  -17  0  0.673914   0.741934     6.282722    -2.475837  338.492052    6.752952    6.775454  0.135893   -0.234170
   -5   -6  -16  0  0.661546   0.755805   -12.087176     0.616870  177.078442   12.102907   11.969821  0.144675    1.300929
   -5   -6  -15  0  0.649714   0.769570     0.643708    -6.107159  276.016888    6.140990    6.140546  0.130671    0.004805
   -5   -6  -13  0  0.627773   0.796466   -11.230414    -1.991530  190.055926   11.405629   11.274173  0.105668    1.759351
   -5   -6  -12  0  0.617727   0.809419    -3.483356    -7.869381  246.123575    8.605866    8.770786  0.095496   -2.442318
   -5   -6  -11  0  0.608338   0.821912    -3.948201     7.598161  117.457555    8.562730    8.556013  0.096161    0.098791
   -5   -6  -10  0  0.599637   0.833838    -5.753733   -12.033936  244.446344   13.338705   13.411996  0.120779   -0.858167
   -5   -6   -9  0  0.591654   0.845088    -3.657344     1.657614  155.618587    4.015452    3.945479  0.230613    0.429098
   -5   -6   -8  0  0.584419   0.855550     3.491825     9.868426   70.514283   10.467984   10.419901  0.088265    0.770396
   -5   -6   -7  0  0.577960   0.865111    -5.836192     1.223707  168.158022    5.963103    6.109583  0.142792   -1.450730
   -5   -6   -6  0  0.572304   0.873662     0.417744     5.417486   85.590626    5.433569    5.445817  0.218295   -0.079350
   -5   -6   -5  0  0.567473   0.881099     9.155034     2.490680   15.219305    9.487789    9.508216  0.139854   -0.206560
   -5   -6   -4  0  0.563490   0.887327    10.926498    -2.462504  347.299442   11.200549   11.336246  0.125735   -1.526258
   -5   -6   -3  0  0.560373   0.892263     5.388952    -1.526151  344.187879    5.600888    5.645250  0.300874   -0.208518
   -5   -6   -1  0  0.556789   0.898007    -2.535681     0.691383  164.748375    2.628248    2.831235  0.319292   -0.899072
   -5   -5  -46  0  1.158026   0.431769     0.714387    -2.686295  284.892411    2.779664    2.615158  0.609814    0.381503
   -5   -5  -45  0  1.138190   0.439294     0.522424     3.266580   80.913638    3.308092    3.298086  0.466505    0.030333
   -5   -5  -43  0  1.098812   0.455037     3.428082    -3.745045  312.469884    5.077116    5.198427  0.323124   -0.530939
   -5   -5  -42  0  1.079280   0.463272    -3.071782    -0.180335  183.359802    3.077070    3.349636  0.501727   -0.768279
   -5   -5  -40  0  1.040558   0.480511    -2.535445    -0.879089  199.122456    2.683520    2.852611  0.484089   -0.493982
   -5   -5  -39  0  1.021382   0.489533    -3.964347    -5.788066  235.592077    7.015536    7.305456  0.191368   -2.142516
   -5   -5  -38  0  1.002338   0.498834    -2.306988     4.700891  116.139746    5.236466    5.497983  0.242587   -1.524569
   -5   -5  -36  0  0.964679   0.518307     4.541022     4.434055   44.317170    6.346789    6.624861  0.401737   -0.978884
   -5   -5  -34  0  0.927650   0.538996    -1.311421    -6.471855  258.545001    6.603387    6.921309  0.285851   -1.572877
   -5   -5  -33  0  0.909396   0.549816    -4.995878    -1.823613  200.053271    5.318304    5.241398  0.205427    0.529439
   -5   -5  -32  0  0.891329   0.560960    -3.111001    -3.303677  226.720454    4.537908    4.676872  0.216931   -0.905932
   -5   -5  -31  0  0.873462   0.572435     3.936382     4.382470   48.069480    5.890768    5.838941  0.184475    0.397313
   -5   -5  -30  0  0.855806   0.584244     2.040689     2.860678   54.497510    3.513957    3.778909  0.268182   -1.397183
   -5   -5  -29  0  0.838376   0.596391     6.376130    -3.966054  328.117735    7.508969    7.454001  0.193203    0.402357
   -5   -5  -28  0  0.821185   0.608876     3.042439     1.609865   27.884951    3.442107    3.349055  0.298496    0.440860
   -5   -5  -27  0  0.804250   0.621698    -1.590263     3.341169  115.452585    3.700317    3.821334  0.275062   -0.622201
   -5   -5  -26  0  0.787585   0.634852     4.972485     2.162983   23.508576    5.422555    5.425686  0.169143   -0.026173
   -5   -5  -25  0  0.771210   0.648332    -6.628499     8.141249  129.152034   10.498426   10.495234  0.132458    0.034076
   -5   -5  -24  0  0.755142   0.662127     2.124387     7.249473   73.667294    7.554329    7.443493  0.181127    0.865391
   -5   -5  -23  0  0.739402   0.676222     6.149033    -2.243965  339.951472    6.545685    6.574706  0.153041   -0.268182
   -5   -5  -21  0  0.708993   0.705226     8.518402     5.188917   31.347349    9.974369    9.926009  0.126517    0.540570
   -5   -5  -20  0  0.694370   0.720077    -3.141544   -11.830830  255.128933   12.240827   12.254395  0.117425   -0.163410
   -5   -5  -19  0  0.680169   0.735111    -1.501970    -5.976094  255.892074    6.161949    6.191701  0.137975   -0.304954
   -5   -5  -18  0  0.666417   0.750281    -7.665085    -5.380268  215.065739    9.364871    9.289072  0.117680    0.910915
   -5   -5  -17  0  0.653141   0.765531    -3.301124    -0.725900  192.401665    3.379992    3.044512  0.285313    1.662875
   -5   -5  -16  0  0.640372   0.780796     2.780591     2.802580   45.225654    3.947929    4.110984  0.190124   -1.212866
   -5   -5  -15  0  0.628141   0.796000     2.636413    -1.466946  330.907684    3.017052    3.095882  0.263940   -0.422378
   -5   -5  -14  0  0.616479   0.811058     2.484603    -3.014352  309.497314    3.906350    3.993453  0.191062   -0.644718
   -5   -5  -13  0  0.605419   0.825874    -7.587599     1.488033  168.904327    7.732134    7.619756  0.116489    1.364316
   -5   -5  -12  0  0.594995   0.840343    -2.053273    -0.191492  185.328104    2.062183    2.342595  0.354701   -1.118019
   -5   -5  -11  0  0.585242   0.854348   -10.548866     8.269271  141.907052   13.403709   13.322471  0.088714    1.295035
   -5   -5  -10  0  0.576192   0.867767    -3.976588     9.656162  112.382778   10.442926   10.268335  0.096702    2.553316
   -5   -5   -9  0  0.567880   0.880468     0.015848   -11.261218  270.080632   11.261230   11.302772  0.114328   -0.513869
   -5   -5   -8  0  0.560338   0.892319    -3.112914     3.966673  128.123646    5.042294    5.351757  0.159434   -2.745002
   -5   -5   -7  0  0.553598   0.903182     5.856412    -3.586603  328.515726    6.867407    6.744461  0.142825    1.217376
   -5   -5   -6  0  0.547690   0.912925     3.711216     0.604013    9.244027    3.760048    3.843790  0.324311   -0.365172
   -5   -5   -5  0  0.542641   0.921420    -2.514060     2.626711  133.744670    3.635947    3.231167  0.279555    2.047706
   -5   -5   -4  0  0.538474   0.928550     6.593902     2.926187   23.930295    7.214023    6.937663  0.136133    2.870968
   -5   -5   -3  0  0.535211   0.934211    -2.531656    -7.025252  250.182605    7.467492    7.666224  0.125219   -2.244463
   -5   -5   -2  0  0.532868   0.938319     7.734413    -2.933722  339.227878    8.272114    8.260763  0.210636    0.076211
   -5   -5   -1  0  0.531457   0.940810     9.551435     2.750893   16.066845    9.939685    9.725426  0.276691    1.095111
   -5   -4  -46  0  1.148246   0.435447    -2.370957    -1.617126  214.296193    2.869936    3.136497  0.501762   -0.751300
   -5   -4  -45  0  1.128239   0.443169     1.311089     2.123646   58.309803    2.495761    3.103671  0.495737   -1.734213
   -5   -4  -43  0  1.088500   0.459348     4.942324    -2.414584  333.962069    5.500617    5.519332  0.269472   -0.098219
   -5   -4  -42  0  1.068779   0.467823     5.053721    -0.640402  352.778033    5.094135    5.406632  0.272550   -1.621495
   -5   -4  -41  0  1.049165   0.476569     5.738639    -1.757556  342.971901    6.001748    6.395216  0.217738   -2.555592
   -5   -4  -40  0  1.029663   0.485596     2.527806     0.324723    7.320152    2.548578    2.299815  0.621386    0.566160
   -5   -4  -39  0  1.010280   0.494912    -0.032189     3.617741   90.509773    3.617884    4.424776  0.299798   -3.806295
   -5   -4  -38  0  0.991023   0.504529    -3.966624     1.342448  161.302339    4.187633    4.169395  0.314851    0.081921
   -5   -4  -37  0  0.971899   0.514457    -0.766985    -2.624387  253.708842    2.734168    2.909248  0.433004   -0.571821
   -5   -4  -36  0  0.952917   0.524705     9.881392    -2.627249  345.110752   10.224693   10.187808  0.238255    0.218937
   -5   -4  -35  0  0.934085   0.535283    -3.343435    -1.351404  202.008372    3.606224    3.806017  0.398493   -0.709046
   -5   -4  -34  0  0.915412   0.546202    -2.986749     1.279972  156.802431    3.249461    3.222236  0.381002    0.101055
   -5   -4  -33  0  0.896909   0.557470    -3.068698     6.471435  115.369900    7.162149    6.828412  0.158000    2.987185
   -5   -4  -32  0  0.878586   0.569097    -4.997586     4.967064  135.175501    7.046105    6.874564  0.182769    1.327335
   -5   -4  -30  0  0.842526   0.593454    -6.215825     5.933799  136.329755    8.593396    8.495079  0.159238    0.873162
   -5   -4  -29  0  0.824815   0.606197     0.591120    -7.383175  274.577513    7.406801    7.299483  0.144207    1.052449
   -5   -4  -28  0  0.807335   0.619321    -1.884009    -0.394413  191.823990    1.924851    1.943555  0.535950   -0.049355
   -5   -4  -27  0  0.790103   0.632829    -4.759661    -3.141317  213.424313    5.702828    5.678265  0.165421    0.209993
   -5   -4  -26  0  0.773133   0.646719    -5.958321    -6.912995  229.241898    9.126395    9.018891  0.136105    1.117033
   -5   -4  -25  0  0.756445   0.660986    -1.073818     5.310476  101.431496    5.417955    5.428843  0.166760   -0.092333
   -5   -4  -24  0  0.740057   0.675624    -6.488842    -2.811273  203.424545    7.071656    7.212377  0.143107   -1.390630
   -5   -4  -23  0  0.723989   0.690618    -1.557579     2.363900  123.380987    2.830914    2.988744  0.343421   -0.649946
   -5   -4  -22  0  0.708264   0.705952    12.914410     2.578343   11.290570   13.169276   13.239520  0.207009   -0.479877
   -5   -4  -21  0  0.692904   0.721601     3.472097    -3.193662  317.391910    4.717514    4.699217  0.185412    0.139558
   -5   -4  -20  0  0.677934   0.737535    13.611499    -0.289607  358.781122   13.614579   13.702514  0.085919   -1.447383
   -5   -4  -19  0  0.663381   0.753714     0.765079     8.340708   84.759022    8.375724    8.471070  0.116747   -1.154976
   -5   -4  -18  0  0.649273   0.770092    -3.216050     0.166456  177.037128    3.220355    3.095631  0.272112    0.648216
   -5   -4  -17  0  0.635640   0.786609     1.431834    -2.112508  304.128972    2.552027    2.414470  0.376339    0.516913
   -5   -4  -16  0  0.622512   0.803197     9.495371    -6.553077  325.389130   11.537109   11.401499  0.083976    2.283765
   -5   -4  -15  0  0.609923   0.819776    -0.624358    -7.483682  265.230904    7.509682    7.355499  0.123222    1.769558
   -5   -4  -14  0  0.597905   0.836253    -6.371756    -0.154094  181.385370    6.373619    6.386137  0.140278   -0.126204
   -5   -4  -13  0  0.586496   0.852521    -1.398672     1.592161  131.298459    2.119259    1.664205  0.504872    1.274667
   -5   -4  -12  0  0.575729   0.868464    -4.174527     0.085985  178.820017    4.175413    4.442782  0.169381   -2.232341
   -5   -4  -11  0  0.565644   0.883949     8.720950     4.756776   28.609922    9.933876    9.795765  0.094662    2.063314
   -5   -4  -10  0  0.556275   0.898836    -3.590581     3.299332  137.420556    4.876255    4.741703  0.155700    1.222128
   -5   -4   -9  0  0.547661   0.912974    11.213904    -0.185822  359.050656   11.215444   11.110153  0.108935    1.366892
   -5   -4   -8  0  0.539837   0.926206     2.469579     8.123787   73.091063    8.490862    8.307677  0.116254    2.228430
   -5   -4   -7  0  0.532838   0.938372     0.877217    -3.537275  283.927919    3.644424    3.671125  0.207727   -0.181787
   -5   -4   -6  0  0.526697   0.949313     1.206309     1.069698   41.565084    1.612276    1.840859  0.464456   -0.696007
   -5   -4   -5  0  0.521444   0.958876     2.123663     0.919850   23.419531    2.314318    2.740514  0.390433   -1.543753
   -5   -4   -4  0  0.517107   0.966919   -16.000433    -8.154459  207.005207   17.958537   17.923385  0.076810    0.647200
   -5   -4   -3  0  0.513708   0.973316    -8.087315    -0.700685  184.951742    8.117612    8.064347  0.121386    0.620570
   -5   -4   -2  0  0.511266   0.977964     0.540745    -1.887199  285.988763    1.963142    1.982045  0.466765   -0.057274
   -5   -4   -1  0  0.509796   0.980785   -11.193902    -7.426312  213.561281   13.433300   13.411560  0.100585    0.305652
   -5   -3  -46  0  1.140581   0.438373     0.286618     3.088392   84.697850    3.101663    3.334839  0.492217   -0.669949
   -5   -3  -45  0  1.120437   0.446254     6.855562     1.784706   14.591901    7.084060    7.124589  0.232573   -0.246445
   -5   -3  -44  0  1.100379   0.454389     3.017613     1.147706   20.823595    3.228501    3.305634  0.491305   -0.222028
   -5   -3  -41  0  1.040771   0.480413    -4.156878    -3.754947  222.091795    5.601720    5.620084  0.244328   -0.106297
   -5   -3  -40  0  1.021109   0.489664     3.897633    -0.873151  347.373025    3.994237    4.124508  0.325257   -0.566415
   -5   -3  -39  0  1.001560   0.499221    -2.558229    -2.105932  219.461189    3.313530    3.280208  0.405748    0.116143
   -5   -3  -38  0  0.982132   0.509096     1.413184     1.300329   42.618439    1.920402    2.204365  0.655220   -0.612900
   -5   -3  -37  0  0.962832   0.519301     2.346512    -5.903645  291.676256    6.352885    6.194908  0.202453    1.103527
   -5   -3  -36  0  0.943667   0.529848    -6.570775    -2.447344  200.428297    7.011746    7.072968  0.273378   -0.316707
   -5   -3  -34  0  0.905780   0.552011    -3.462184    -7.594263  245.492009    8.346229    8.267831  0.146260    0.758049
   -5   -3  -33  0  0.887075   0.563650    -0.251418    -3.369484  265.732715    3.378851    3.331568  0.310776    0.215165
   -5   -3  -32  0  0.868545   0.575676    -1.587746    -2.075613  232.585712    2.613256    2.497867  0.413327    0.394808
   -5   -3  -30  0  0.832050   0.600926     2.762927    -0.676836  346.235291    2.844622    2.992000  0.353244   -0.590028
   -5   -3  -29  0  0.814111   0.614167     1.242816     4.288870   73.839625    4.465310    4.303690  0.223701    1.021741
   -5   -3  -28  0  0.796397   0.627828    -3.508359    -0.877647  194.044813    3.616469    3.480991  0.271709    0.705147
   -5   -3  -27  0  0.778922   0.641913    -6.103310     5.299933  139.029923    8.083296    7.966107  0.173830    0.953401
   -5   -3  -26  0  0.761704   0.656423    -3.875795     2.439471  147.813208    4.579607    4.711713  0.193929   -0.963375
   -5   -3  -25  0  0.744759   0.671358    -2.438195     0.574646  166.738261    2.504998    2.618581  0.359414   -0.446924
   -5   -3  -24  0  0.728108   0.686711    -0.895076     7.876393   96.483296    7.927088    8.019312  0.131520   -0.991663
   -5   -3  -23  0  0.711771   0.702473     3.174965     3.917037   50.973410    5.042181    5.016892  0.203476    0.175762
   -5   -3  -22  0  0.695769   0.718629    -1.166028     7.387850   98.969039    7.479301    7.501704  0.140564   -0.225394
   -5   -3  -21  0  0.680127   0.735157     4.265422    -8.004339  298.052649    9.069910    8.966146  0.106649    1.375963
   -5   -3  -20  0  0.664870   0.752027    13.276382    -0.058725  359.746566   13.276512   13.078858  0.127225    2.197087
   -5   -3  -19  0  0.650025   0.769202    -4.151239     4.753905  131.128345    6.311292    6.299878  0.131664    0.122595
   -5   -3  -18  0  0.635620   0.786633    15.261776    -2.593043  350.357277   15.480493   15.305374  0.069811    3.547525
   -5   -3  -17  0  0.621688   0.804263    -1.481715    -7.125030  258.252263    7.277467    7.298149  0.111760   -0.261717
   -5   -3  -16  0  0.608259   0.822019    -3.737712    -1.727118  204.800663    4.117454    4.076931  0.206457    0.277582
   -5   -3  -15  0  0.595368   0.839817     7.410773     9.294993   51.435117   11.887660   11.749790  0.083594    2.332417
   -5   -3  -14  0  0.583051   0.857558    -4.412393    -5.856812  233.006436    7.332902    7.149416  0.114422    2.267819
   -5   -3  -13  0  0.571344   0.875129     2.173540     1.004497   24.803910    2.394429    2.549407  0.296239   -0.739846
   -5   -3  -12  0  0.560287   0.892400    -6.686013     0.872621  172.564108    6.742717    6.739725  0.169927    0.024903
   -5   -3  -11  0  0.549918   0.909226    -9.108468     4.021249  156.179275    9.956638   10.064863  0.114437   -1.337442
   -5   -3  -10  0  0.540277   0.925451    -0.106162    -2.253774  267.303119    2.256273    2.241156  0.329998    0.064782
   -5   -3   -9  0  0.531403   0.940905     1.289660    -3.143057  292.309328    3.397356    3.238510  0.207581    1.082193
   -5   -3   -8  0  0.523336   0.955409     0.616428    -2.031075  286.882974    2.122557    2.424931  0.294489   -1.452084
   -5   -3   -7  0  0.516114   0.968779    10.196518    -2.938958  343.921353   10.611619   10.492265  0.111803    1.509729
   -5   -3   -6  0  0.509771   0.980832    -2.872372    -9.348332  252.919882    9.779664    9.724024  0.108146    0.727587
   -5   -3   -5  0  0.504342   0.991391     0.077550   -14.921964  270.297765   14.922166   14.702471  0.197519    1.572994
   -5   -3   -4  0  0.499856   1.000287    -5.872581     0.005082  179.950414    5.872583    5.737485  0.179662    1.063431
   -5   -3   -3  0  0.496339   1.007375    -9.285496    -0.139832  180.862761    9.286549    9.291671  0.130032   -0.055707
   -5   -3   -2  0  0.493812   1.012531   -18.752113     7.378306  158.522085   20.151455   20.095803  0.073486    1.071004
   -5   -3   -1  0  0.492289   1.015663     1.857402   -13.913216  277.603975   14.036650   13.692393  0.239756    2.030616
   -5   -2  -47  0  1.155397   0.432752     2.890317     1.816433   32.147490    3.413702    3.227790  0.541216    0.485793
   -5   -2  -46  0  1.135075   0.440500     4.990821    -1.582201  342.410227    5.235614    5.356485  0.316282   -0.540457
   -5   -2  -45  0  1.114831   0.448498    -0.831001    -5.291833  261.075457    5.356684    5.448819  0.307957   -0.423109
   -5   -2  -44  0  1.094671   0.456758    -3.651204     0.575323  171.045488    3.696253    4.004457  0.413666   -1.053663
   -5   -2  -41  0  1.034734   0.483216     6.991974     0.304753    2.495724    6.998612    6.786825  0.205803    1.455337
   -5   -2  -40  0  1.014954   0.492633    -4.503103    -1.947995  203.392797    4.906385    5.095299  0.280089   -0.953856
   -5   -2  -39  0  0.995285   0.502369     3.423907    -2.348141  325.557375    4.151735    4.568537  0.305836   -1.927330
   -5   -2  -38  0  0.975732   0.512436     2.547192     2.322460   42.357710    3.447029    3.172298  0.393646    0.986996
   -5   -2  -37  0  0.956303   0.522847    -1.586743    -2.052148  232.288418    2.594045    2.268616  0.625062    0.736288
   -5   -2  -35  0  0.917846   0.544754    -0.591025    -1.114457  242.061850    1.261478    1.984794  0.574296   -1.781177
   -5   -2  -34  0  0.898836   0.556275     6.833028    -5.292645  322.239784    8.643053    8.487283  0.171559    1.284063
   -5   -2  -33  0  0.879984   0.568192    -2.957871     1.203526  157.859120    3.193349    3.065036  0.339993    0.533720
   -5   -2  -32  0  0.861301   0.580517    -0.227502    -3.718091  266.498556    3.725044    3.911379  0.259826   -1.014202
   -5   -2  -31  0  0.842797   0.593263    -3.768220     1.621216  156.720991    4.102173    4.069761  0.259724    0.176485
   -5   -2  -30  0  0.824485   0.606439     4.440189     1.596536   19.776799    4.718496    4.721539  0.209268   -0.020560
   -5   -2  -29  0  0.806378   0.620056    -5.101385     7.368901  124.694304    8.962412    8.793710  0.189196    1.261019
   -5   -2  -28  0  0.788490   0.634123    -5.544658    10.848208  117.072156   12.183056   11.975026  0.160250    1.835871
   -5   -2  -27  0  0.770837   0.648646     8.205504     2.080174   14.225342    8.465071    8.310114  0.129547    1.691607
   -5   -2  -26  0  0.753433   0.663629     9.753812     2.075123   12.010604    9.972110    9.872982  0.180786    0.775440
   -5   -2  -25  0  0.736299   0.679072    -1.138841    -5.505888  258.313706    5.622434    5.483657  0.187048    1.049254
   -5   -2  -24  0  0.719452   0.694973    -7.258116     1.837449  165.793595    7.487087    7.381448  0.158859    0.940433
   -5   -2  -23  0  0.702913   0.711325    -8.202703     0.675060  175.295313    8.230434    8.077423  0.183518    1.179126
   -5   -2  -22  0  0.686705   0.728114    -3.059301    -0.642319  191.857368    3.126004    3.496283  0.282799   -1.851686
   -5   -2  -21  0  0.670852   0.745321     1.055451     3.775387   74.381080    3.920143    3.957404  0.237150   -0.222202
   -5   -2  -20  0  0.655379   0.762918    -5.530033    -5.611799  225.420468    7.878677    8.001568  0.109414   -1.588401
   -5   -2  -19  0  0.640314   0.780867     1.351695    -2.522931  298.180790    2.862212    3.000578  0.267597   -0.731243
   -5   -2  -18  0  0.625686   0.799123    -2.010197     5.426930  110.325204    5.787267    5.760313  0.139344    0.273564
   -5   -2  -17  0  0.611527   0.817626    -3.433382     2.055349  149.093708    4.001571    4.096085  0.196542   -0.680071
   -5   -2  -16  0  0.597870   0.836303   -11.612154     4.634575  158.242359   12.502856   12.404894  0.084422    1.641019
   -5   -2  -15  0  0.584750   0.855067     4.933619    -5.565754  311.554559    7.437622    7.486010  0.112345   -0.609121
   -5   -2  -14  0  0.572204   0.873814     2.925239    -4.482508  303.128057    5.352560    5.499187  0.150781   -1.375246
   -5   -2  -13  0  0.560271   0.892425     5.904232   -13.021536  294.390516   14.297564   14.164726  0.170790    1.099958
   -5   -2  -12  0  0.548991   0.910762    10.500538   -12.028952  311.118966   15.967373   15.804159  0.137862    1.674281
   -5   -2  -11  0  0.538404   0.928670     0.467970    -3.499348  277.617003    3.530500    3.425167  0.244796    0.608526
   -5   -2  -10  0  0.528553   0.945978     6.933538   -17.025583  292.158233   18.383264   18.378653  0.138300    0.047158
   -5   -2   -9  0  0.519479   0.962502     1.040501    21.434488   87.220855   21.459728   21.350871  0.135284    1.137952
   -5   -2   -8  0  0.511224   0.978044    -4.547723     7.320968  121.848196    8.618490    8.604530  0.102196    0.193175
   -5   -2   -7  0  0.503828   0.992402    17.300651    11.713307   34.099741   20.892919   20.701492  0.177744    1.523084
   -5   -2   -6  0  0.497329   1.005371    13.689358     9.336768   34.295777   16.570267   16.205100  0.177374    2.911508
   -5   -2   -5  0  0.491763   1.016751     6.435085   -10.357865  301.851663   12.194084   11.992346  0.093990    3.035443
   -5   -2   -4  0  0.487161   1.026355     1.869867     9.133260   78.429630    9.322706    9.259259  0.113141    0.793059
   -5   -2   -3  0  0.483552   1.034016   -14.316496    -7.205651  206.716617   16.027584   15.832987  0.080146    3.433784
   -5   -2   -2  0  0.480957   1.039594    -9.539393     3.528999  159.698572   10.171226    9.893550  0.158374    2.479544
   -5   -2   -1  0  0.479394   1.042984   -13.050842     3.977011  163.052337   13.643354   13.392121  0.098830    3.595019
   -5   -1  -47  0  1.152139   0.433975    -2.328801     1.027882  156.184385    2.545556    2.224938  0.743870    0.609545
   -5   -1  -46  0  1.131758   0.441790    -4.231992    -0.013642  180.184698    4.232014    4.497145  0.364091   -1.029829
   -5   -1  -44  0  1.091231   0.458198     3.693585    -0.367770  354.313812    3.711849    3.584608  0.408878    0.440100
   -5   -1  -43  0  1.071093   0.466813     5.430259     5.282757   44.211175    7.575964    7.451284  0.295422    0.596854
   -5   -1  -42  0  1.051046   0.475717     2.202948    -3.491602  302.248960    4.128470    4.127151  0.388139    0.004806
   -5   -1  -40  0  1.011244   0.494441    -4.301012    -0.029586  180.394116    4.301113    4.457396  0.365570   -0.604581
   -5   -1  -38  0  0.971872   0.514471    -6.403098     4.094241  147.404515    7.600163    7.605740  0.220872   -0.035709
   -5   -1  -36  0  0.932984   0.535915     2.237234     4.371879   62.899687    4.911063    5.000020  0.298861   -0.420945
   -5   -1  -35  0  0.913741   0.547201    -3.776065     0.564573  171.496498    3.818037    3.704389  0.289897    0.554411
   -5   -1  -34  0  0.894644   0.558881     5.823795     6.245628   47.001705    8.539581    8.372673  0.146070    1.615965
   -5   -1  -33  0  0.875702   0.570970    -4.034205    -2.262981  209.290177    4.625569    4.492379  0.231248    0.814531
   -5   -1  -32  0  0.856925   0.583481    -2.978449    -2.030020  214.277151    3.604461    3.727236  0.273970   -0.633754
   -5   -1  -31  0  0.838325   0.596427     0.211410   -15.420270  270.785470   15.421719   15.130905  0.176565    2.329301
   -5   -1  -30  0  0.819913   0.609821     2.361557    -5.396691  293.633871    5.890774    6.038933  0.233836   -0.896046
   -5   -1  -29  0  0.801703   0.623672     9.375766    10.426320   48.036849   14.021881   13.840227  0.181496    1.415444
   -5   -1  -28  0  0.783708   0.637993     4.305358    -4.000786  317.099993    5.877278    5.983414  0.163388   -0.918665
   -5   -1  -27  0  0.765944   0.652789    -1.323192    -7.131031  259.488088    7.252754    7.190206  0.152727    0.579182
   -5   -1  -26  0  0.748427   0.668067   -10.065296    -7.311270  215.994053   12.440452   12.197315  0.139177    2.470583
   -5   -1  -25  0  0.731176   0.683830   -14.814379    -1.001404  183.867126   14.848186   14.586531  0.167524    2.208865
   -5   -1  -24  0  0.714208   0.700076     5.431494    -3.615961  326.346720    6.525051    6.565045  0.160864   -0.351596
   -5   -1  -23  0  0.697545   0.716800     1.308771     2.920497   65.861286    3.200341    3.572746  0.310595   -1.695647
   -5   -1  -22  0  0.681209   0.733989     8.115222    -1.344115  350.595541    8.225781    7.997381  0.132442    2.438844
   -5   -1  -21  0  0.665225   0.751626     3.283328     5.869730   60.778833    6.725620    6.637135  0.184698    0.677523
   -5   -1  -20  0  0.649618   0.769684    -2.020505    -2.076498  225.782999    2.897289    2.883703  0.283324    0.067815
   -5   -1  -19  0  0.634416   0.788127     0.927412    -2.831137  288.137547    2.979166    2.941728  0.293210    0.180571
   -5   -1  -18  0  0.619649   0.806909   -11.013841     0.627098  176.741254   11.031679   10.937838  0.128272    1.034615
   -5   -1  -17  0  0.605348   0.825971     4.417655     8.869628   63.523691    9.908884    9.780209  0.101960    1.784760
   -5   -1  -16  0  0.591549   0.845239    -1.250004     5.366363  103.112275    5.510024    5.706314  0.145501   -1.907870
   -5   -1  -15  0  0.578285   0.864625     6.567767    10.192744   57.204006   12.125493   12.144522  0.081821   -0.328890
   -5   -1  -14  0  0.565596   0.884023     9.262781    18.984978   63.992227   21.124121   20.921172  0.181269    1.583352
   -5   -1  -13  0  0.553521   0.903308     1.568228    15.192236   84.106483   15.272962   15.269227  0.074790    0.070635
   -5   -1  -12  0  0.542100   0.922339    -8.868681    10.184022  131.050740   13.504363   13.493685  0.110517    0.136634
   -5   -1  -11  0  0.531376   0.940952   -17.118454   -24.721312  235.299052   30.069665   29.988550  0.202974    0.565162
   -5   -1  -10  0  0.521393   0.958970     1.285378    -1.945170  303.456928    2.331497    2.774829  0.271580   -2.308587
   -5   -1   -9  0  0.512192   0.976196     3.831115    17.146235   77.404845   17.569030   17.359698  0.061782    4.791706
   -5   -1   -8  0  0.503817   0.992423     9.683445    -1.515158  351.107097    9.801266    9.657034  0.140500    1.451776
   -5   -1   -7  0  0.496311   1.007433    23.653480   -24.883952  313.547806   34.332174   34.139048  0.220948    1.236131
   -5   -1   -6  0  0.489712   1.021009   -12.331698    -8.283352  213.889740   14.855460   14.533466  0.093507    4.869873
   -5   -1   -5  0  0.484058   1.032934    -2.902656   -13.266921  257.658780   13.580744   13.423547  0.088455    2.513252
   -5   -1   -4  0  0.479382   1.043009     5.141265   -13.966956  290.208764   14.883160   14.892949  0.083368   -0.166057
   -5   -1   -3  0  0.475714   1.051051    -9.168448    -9.649836  226.465357   13.310889   13.065273  0.142857    2.431469
   -5   -1   -2  0  0.473077   1.056911    14.059487     1.136127    4.619950   14.105317   13.658506  0.249547    2.532130
   -5   -1   -1  0  0.471487   1.060475    -4.706019     6.835941  124.544421    8.299199    7.952212  0.243008    2.019331
   -4  -21   -7  0  1.126973   0.443666     1.311347     2.373524   61.079811    2.711687    2.596778  0.543484    0.299010
   -4  -21   -2  0  1.116935   0.447653    -1.582596     2.287487  124.677392    2.781583    2.452715  0.790384    0.588436
   -4  -20  -20  0  1.158877   0.431452     3.298310     2.464922   36.771820    4.117607    4.309116  0.396302   -0.683406
   -4  -20  -14  0  1.113953   0.448852     1.734628    -2.893194  300.944991    3.373353    3.711216  1.299914   -0.367571
   -4  -20  -11  0  1.096975   0.455799    -2.591259    -2.581596  224.892966    3.657767    3.845208  0.419501   -0.631898
   -4  -20  -10  0  1.092174   0.457803    -3.152573    -0.806793  194.354808    3.254171    3.403038  0.400891   -0.525154
   -4  -20   -9  0  1.087811   0.459639    -2.937198    -1.804329  211.562517    3.447134    2.622593  0.757267    1.539850
   -4  -20   -7  0  1.080425   0.462781    -2.169711     3.726475  120.209764    4.312107    3.880793  0.514097    1.186485
   -4  -20   -6  0  1.077409   0.464076     2.491848     0.839779   18.624349    2.629551    2.534854  0.812804    0.164765
   -4  -20   -5  0  1.074851   0.465181     2.857357     0.935119   18.121572    3.006483    3.382147  0.485999   -1.093151
   -4  -20   -4  0  1.072754   0.466090    -1.690004    -3.856090  246.333654    4.210171    3.804073  0.434965    1.320359
   -4  -20   -1  0  1.069249   0.467618     2.078147    -2.006954  315.998422    2.889041    2.608150  0.319139    1.244727
   -4  -19  -23  0  1.144475   0.436882    -1.824395     3.052806  120.863072    3.556409    3.801000  0.474603   -0.728830
   -4  -19  -20  0  1.115911   0.448064     1.589889     0.176912    6.349377    1.599701    2.283160  0.711906   -1.357702
   -4  -19  -18  0  1.098735   0.455069     3.566299    -0.718229  348.613324    3.637904    3.522250  0.347003    0.471346
   -4  -19  -14  0  1.069184   0.467647    -3.469566     1.868322  151.698040    3.940624    3.415717  0.415292    1.787491
   -4  -19  -13  0  1.062845   0.470435     2.550905    -2.634470  314.076734    3.667090    3.453361  0.376697    0.802391
   -4  -19  -12  0  1.056942   0.473063     2.716052     1.079125   21.668606    2.922576    2.009751  0.548676    2.352809
   -4  -19  -11  0  1.051482   0.475519     2.475375    -0.635413  345.603373    2.555627    2.273760  0.354247    1.125261
   -4  -19   -9  0  1.041919   0.479884    -6.981334     0.964962  172.130422    7.047707    7.501289  0.392560   -1.634049
   -4  -19   -7  0  1.034204   0.483463    -2.335456     1.043501  155.924518    2.557978    2.079835  0.658000    1.027652
   -4  -19   -6  0  1.031054   0.484941    -2.322634     0.981567  157.090617    2.521528    2.172333  0.615620    0.802176
   -4  -19   -5  0  1.028381   0.486201     3.557516     0.296131    4.758388    3.569820    3.759692  0.420954   -0.637885
   -4  -19   -1  0  1.022524   0.488986     2.384734     0.607670   14.295684    2.460938    2.715963  0.309096   -1.166822
   -4  -18  -28  0  1.159624   0.431174    -0.962898     0.882390  137.498186    1.306057    2.406716  0.685497   -2.270712
   -4  -18  -27  0  1.147693   0.435657     3.192610    -4.355076  306.244316    5.399949    5.851799  0.323775   -1.973630
   -4  -18  -26  0  1.136077   0.440111    -1.199653    -2.597600  245.211036    2.861240    3.145052  0.821261   -0.488725
   -4  -18  -24  0  1.113832   0.448901     1.348839     3.395172   68.332994    3.653295    3.739023  0.650038   -0.186510
   -4  -18  -22  0  1.092966   0.457471     1.178178     3.759872   72.601311    3.940145    4.664198  0.721459   -1.419298
   -4  -18  -21  0  1.083075   0.461648     0.666472     2.445397   74.754782    2.534591    3.118442  0.542114   -1.523091
   -4  -18  -19  0  1.064430   0.469735     2.824582     0.171646    3.477520    2.829792    2.394062  0.674775    0.913218
   -4  -18  -18  0  1.055695   0.473621    -2.137177    -1.944804  222.301806    2.889600    2.885188  0.349382    0.017856
   -4  -18  -16  0  1.039451   0.481023    -0.299677    -2.795729  263.881763    2.811744    2.817723  0.381401   -0.022169
   -4  -18  -10  0  1.001189   0.499406     4.741420     0.684289    8.212307    4.790545    4.143536  0.569712    1.606089
   -4  -18   -9  0  0.996428   0.501792    -6.082670     3.432538  150.563339    6.984354    7.642566  0.192091   -4.845898
   -4  -18   -7  0  0.988359   0.505889     2.614686    -2.091189  321.347671    3.348082    3.660290  0.814232   -0.542264
   -4  -18   -6  0  0.985061   0.507583    -2.392449    -4.259017  240.675449    4.884981    4.453725  0.604638    1.008683
   -4  -18   -5  0  0.982263   0.509029     2.636635     0.169412    3.676376    2.642072    2.387710  0.451331    0.797026
   -4  -18   -3  0  0.978178   0.511154    -0.195082    -2.589774  265.692160    2.597112    1.874193  0.486617    2.100956
   -4  -18   -2  0  0.976898   0.511824    -1.743164     0.474368  164.776720    1.806557    1.776920  0.591961    0.070803
   -4  -18   -1  0  0.976129   0.512227    -2.035387    -1.031771  206.881186    2.281963    2.431186  0.363033   -0.581309
   -4  -17  -29  0  1.133818   0.440988     5.112688    -0.109703  358.770795    5.113865    5.122891  0.379651   -0.033623
   -4  -17  -28  0  1.121166   0.445964    -4.179713    -0.096809  181.326820    4.180834    3.924697  0.457660    0.791488
   -4  -17  -27  0  1.108821   0.450929    -0.018119    -2.367545  269.561527    2.367615    3.014691  0.514824   -1.777510
   -4  -17  -26  0  1.096794   0.455874    -1.777258    -0.034730  181.119498    1.777597    2.204541  0.734881   -0.821617
   -4  -17  -25  0  1.085095   0.460789    -4.860917     0.162223  178.088585    4.863623    5.630537  0.379143   -2.860615
   -4  -17  -22  0  1.052074   0.475252    -0.935411    -3.906673  256.534642    4.017100    3.900811  0.488832    0.336428
   -4  -17  -21  0  1.041796   0.479941    -0.443434     2.782432   99.055040    2.817545    2.599925  0.552419    0.557117
   -4  -17  -20  0  1.031900   0.484543    -2.050832     2.206970  132.899842    3.012744    2.405745  0.588387    1.458950
   -4  -17  -18  0  1.013301   0.493437     4.033860     3.637251   42.040350    5.431539    5.422814  0.261501    0.047185
   -4  -17  -17  0  1.004620   0.497701     0.951258    -1.836036  297.388876    2.067830    2.308772  0.374783   -0.909174
   -4  -17  -12  0  0.967826   0.516622     0.968552     2.982224   72.007499    3.135562    3.245357  0.398992   -0.389165
   -4  -17  -11  0  0.961860   0.519826    -4.307799    -0.040974  180.544961    4.307994    4.002608  0.479149    0.901347
   -4  -17  -10  0  0.956381   0.522804     7.722628    -0.538692  356.009798    7.741393    7.748681  0.793864   -0.012984
   -4  -17   -9  0  0.951396   0.525543     7.471361     1.058224    8.061599    7.545931    7.938537  0.366161   -1.516355
   -4  -17   -8  0  0.946914   0.528031    -1.812552    -3.277094  241.053129    3.744955    3.004728  0.356411    2.937171
   -4  -17   -7  0  0.942942   0.530256     3.669860     0.142704    2.226855    3.672634    3.243677  0.526687    1.151797
   -4  -17   -6  0  0.939485   0.532206    -0.011287    -2.562078  269.747580    2.562103    2.960072  0.569121   -0.988915
   -4  -17   -5  0  0.936550   0.533874    -0.896821    -0.295053  198.211171    0.944110    1.726680  0.494736   -2.236991
   -4  -17   -4  0  0.934142   0.535250     0.174482    -1.886031  275.285558    1.894085    1.796752  0.342464    0.401937
   -4  -17   -3  0  0.932265   0.536328     0.121696    -3.597604  271.937409    3.599662    3.137614  0.275527    2.371581
   -4  -17   -2  0  0.930922   0.537102    -0.501792    -7.773849  266.306753    7.790027    8.328229  0.495400   -1.536400
   -4  -17   -1  0  0.930115   0.537568     0.756174     2.522335   73.311728    2.633243    2.788968  0.323055   -0.681703
   -4  -16  -33  0  1.151940   0.434050     0.057444    -3.869091  270.850605    3.869517    3.748905  0.852051    0.200189
   -4  -16  -32  0  1.137732   0.439471    -2.882831     1.240090  156.724370    3.138238    3.381572  0.586613   -0.586630
   -4  -16  -30  0  1.110122   0.450401     1.357313     0.867589   32.586558    1.610904    2.248616  0.732394   -1.231388
   -4  -16  -29  0  1.096741   0.455896     2.523129     0.243626    5.515207    2.534863    2.485050  0.635960    0.110772
   -4  -16  -28  0  1.083657   0.461401    -1.227841    -2.866392  246.811763    3.118300    2.481757  0.630491    1.427787
   -4  -16  -27  0  1.070880   0.466906     2.195198     1.735615   38.331361    2.798438    2.494435  0.479700    0.896237
   -4  -16  -26  0  1.058422   0.472402     3.601093    -0.103847  358.348179    3.602590    3.357185  0.418374    0.829532
   -4  -16  -25  0  1.046294   0.477877    -0.156783    -2.139360  265.808583    2.145098    2.302522  0.440194   -0.505759
   -4  -16  -24  0  1.034507   0.483322     1.326083    -2.113516  302.105386    2.495084    2.896101  0.395207   -1.435001
   -4  -16  -23  0  1.023075   0.488723    -2.802698    -0.441288  188.947831    2.837226    2.740372  0.338547    0.404589
   -4  -16  -20  0  0.991018   0.504532    -2.830328     3.256051  130.998857    4.314235    4.616025  0.340559   -1.253219
   -4  -16  -19  0  0.981120   0.509622    -2.101473     4.278592  116.158420    4.766816    4.983715  0.493560   -0.621488
   -4  -16  -18  0  0.971636   0.514596    -1.073349     5.447271  101.146954    5.552012    5.513190  0.252213    0.217682
   -4  -16  -17  0  0.962580   0.519438    -1.930858     1.555990  141.136249    2.479782    2.649921  0.489622   -0.491427
   -4  -16  -16  0  0.953961   0.524130     1.329398    -3.056359  293.507174    3.332961    3.188583  0.503228    0.405741
   -4  -16  -15  0  0.945794   0.528656    -0.320906     3.237873   95.660112    3.253736    3.330048  0.303497   -0.355591
   -4  -16  -14  0  0.938090   0.532998     0.268285    -4.512872  273.402167    4.520839    4.432602  0.318191    0.392175
   -4  -16  -13  0  0.930859   0.537138     4.369626    -3.016189  325.384140    5.309522    5.541161  0.428343   -0.764777
   -4  -16  -12  0  0.924113   0.541059    -2.859107     1.120026  158.607752    3.070660    2.857658  0.356871    0.844089
   -4  -16  -11  0  0.917864   0.544743     1.513295    -2.772286  298.628603    3.158422    2.852201  0.938495    0.461443
   -4  -16  -10  0  0.912120   0.548173     4.701478     3.262443   34.757502    5.722537    6.013731  0.223738   -1.840588
   -4  -16   -9  0  0.906892   0.551333    -3.017781    -1.361830  204.288170    3.310829    3.722845  0.335394   -1.737300
   -4  -16   -8  0  0.902189   0.554208    -1.893925     1.249685  146.581635    2.269067    2.424771  0.468546   -0.469962
   -4  -16   -7  0  0.898018   0.556781     0.025327     2.642807   89.450935    2.642928    2.869489  0.360310   -0.889249
   -4  -16   -6  0  0.894388   0.559041     3.987347     2.029561   26.976114    4.474154    3.828766  0.312520    2.920503
   -4  -16   -5  0  0.891305   0.560975     4.231739     2.460876   30.179214    4.895256    4.232063  0.740746    1.266152
   -4  -16   -4  0  0.888775   0.562572     1.421809    -5.684086  284.043716    5.859212    5.894698  0.800629   -0.062681
   -4  -16   -2  0  0.885389   0.564723    -2.325234    -8.954164  255.442857    9.251150    9.223989  0.382533    0.100412
   -4  -16   -1  0  0.884541   0.565265    -0.984268    -2.074726  244.619938    2.296360    2.365589  0.418451   -0.233969
   -4  -15  -34  0  1.132613   0.441457     1.524770     2.370465   57.249383    2.818515    3.052177  0.390443   -0.846341
   -4  -15  -33  0  1.117711   0.447343     4.059731     0.466760    6.558673    4.086475    3.203327  0.527385    2.368210
   -4  -15  -31  0  1.088674   0.459274     2.137253     2.313924   47.272923    3.149936    2.780157  0.458137    1.141464
   -4  -15  -30  0  1.074561   0.465306    -1.005181     1.584964  122.382802    1.876832    2.041854  0.700099   -0.333346
   -4  -15  -28  0  1.047197   0.477465     2.466341     2.511754   45.522676    3.520191    2.977125  0.508952    1.509006
   -4  -15  -27  0  1.033970   0.483573    -0.914755    -2.686864  251.198621    2.838312    3.351845  0.375169   -1.935780
   -4  -15  -26  0  1.021062   0.489686     2.017248    -0.674821  341.503602    2.127128    2.110319  0.548614    0.043330
   -4  -15  -25  0  1.008485   0.495793    -2.066998    -4.338919  244.527549    4.806111    4.874371  0.255093   -0.378428
   -4  -15  -22  0  0.972866   0.513945    -3.180062    -2.055059  212.871856    3.786299    4.211955  0.256572   -2.346194
   -4  -15  -21  0  0.961742   0.519890    -4.765606    -4.467857  223.153039    6.532438    6.708683  0.366134   -0.680756
   -4  -15  -20  0  0.951013   0.525755     4.372955     0.564721    7.358417    4.409268    4.300432  0.500164    0.307735
   -4  -15  -19  0  0.940695   0.531522     1.737649     0.163325    5.369566    1.745308    2.071768  0.663024   -0.696332
   -4  -15  -18  0  0.930799   0.537173     0.427191    -2.520615  279.619032    2.556558    2.040518  0.681894    1.070242
   -4  -15  -17  0  0.921341   0.542687    -4.390931     4.255444  135.897744    6.114661    6.699098  0.417362   -1.980342
   -4  -15  -16  0  0.912334   0.548045    -0.682057    -3.596370  259.261302    3.660476    3.616191  0.399874    0.156620
   -4  -15  -15  0  0.903791   0.553226    -1.909574     6.465935  106.453365    6.742016    7.178932  0.221984   -2.783501
   -4  -15  -14  0  0.895725   0.558207    -3.982497     2.637768  146.481893    4.776830    4.756135  0.238117    0.122908
   -4  -15  -13  0  0.888149   0.562969     1.744211     1.258996   35.822273    2.151125    2.101257  0.450637    0.156500
   -4  -15  -12  0  0.881077   0.567488    -3.036141    -0.491492  189.195300    3.075666    3.482333  0.527176   -1.090933
   -4  -15  -11  0  0.874519   0.571743     4.202756    -1.434840  341.149862    4.440937    4.672790  0.389072   -0.842748
   -4  -15  -10  0  0.868489   0.575712    -4.760716     1.404324  163.564910    4.963522    4.450489  0.408235    1.777257
   -4  -15   -8  0  0.858053   0.582714     1.363773     2.993660   65.508184    3.289662    2.926199  0.250158    2.054759
   -4  -15   -7  0  0.853667   0.585708     3.270513     1.204728   20.221811    3.485345    3.364137  0.419221    0.408884
   -4  -15   -6  0  0.849848   0.588341     3.176951    -1.205411  339.222055    3.397945    3.458994  0.480025   -0.179858
   -4  -15   -5  0  0.846602   0.590596     2.299689    -0.602036  345.329752    2.377186    2.217048  0.306346    0.739262
   -4  -15   -4  0  0.843938   0.592461     6.313019     2.114807   18.520406    6.657824    7.134912  0.221490   -3.046213
   -4  -15   -3  0  0.841859   0.593923     3.941127    -0.240035  356.514698    3.948430    3.470795  1.033980    0.653279
   -4  -15   -2  0  0.840372   0.594975    -3.120413    -2.098438  213.920332    3.760375    3.809188  0.300120   -0.230016
   -4  -15   -1  0  0.839478   0.595608    -4.488457    -2.514244  209.255712    5.144674    5.663157  0.385325   -1.902927
   -4  -14  -37  0  1.147494   0.435732    -2.733953     4.983679  118.748354    5.684325    6.004659  0.496583   -0.912275
   -4  -14  -36  0  1.131462   0.441906     0.122347     9.554109   89.266325    9.554892    9.568029  0.288335   -0.064436
   -4  -14  -35  0  1.115648   0.448170     3.669452     0.051192    0.799274    3.669809    3.628661  0.339351    0.171481
   -4  -14  -34  0  1.100061   0.454520     1.596478    -0.104125  356.268348    1.599870    1.988322  0.688716   -0.797650
   -4  -14  -31  0  1.054768   0.474038    -3.449026     0.344862  174.290067    3.466224    3.856736  0.311479   -1.773045
   -4  -14  -30  0  1.040194   0.480680    -1.727477    -3.170471  241.415598    3.610549    3.774991  0.525211   -0.442786
   -4  -14  -29  0  1.025901   0.487376     7.319354    -1.723572  346.749309    7.519550    7.538987  0.277328   -0.099117
   -4  -14  -27  0  0.998207   0.500898     3.562235    -3.405281  316.290458    4.928028    5.090941  0.276175   -0.834233
   -4  -14  -25  0  0.971784   0.514518    -2.584585    -3.214048  231.195405    4.124340    4.342246  0.252114   -1.222325
   -4  -14  -23  0  0.946739   0.528129    -2.824764    -3.449386  230.685335    4.458425    4.935584  0.652951   -1.033468
   -4  -14  -22  0  0.934768   0.534892     2.556020     4.742550   61.677340    5.387488    5.886103  0.282104   -2.499607
   -4  -14  -21  0  0.923185   0.541603    -0.353398    -2.299068  261.261246    2.326070    2.275814  0.472720    0.150348
   -4  -14  -20  0  0.912003   0.548244     8.674097    -2.780378  342.227368    9.108812    9.506701  0.309315   -1.819180
   -4  -14  -19  0  0.901238   0.554793    -3.556443    -2.296908  212.856163    4.233683    4.627905  0.292995   -1.902809
   -4  -14  -18  0  0.890904   0.561228    -7.711974   -12.137143  237.568011   14.380014   15.486403  0.857620   -1.824434
   -4  -14  -17  0  0.881018   0.567525    -5.589160     7.035713  128.463576    8.985542    9.696513  0.182279   -5.516085
   -4  -14  -16  0  0.871594   0.573662    -3.229527     7.106861  114.438179    7.806236    7.601335  0.758598    0.381986
   -4  -14  -15  0  0.862647   0.579611     5.415451     4.246512   38.101678    6.881859    7.205247  0.646343   -0.707580
   -4  -14  -13  0  0.846246   0.590845     7.561908     3.904344   27.308089    8.510368    8.883460  0.324264   -1.627169
   -4  -14  -12  0  0.838820   0.596076     2.682629     2.807827   46.306284    3.883348    3.982711  0.312321   -0.449925
   -4  -14  -11  0  0.831930   0.601012    -3.852217     2.502505  146.991148    4.593703    4.566491  0.211751    0.181740
   -4  -14  -10  0  0.825589   0.605629    -1.827268     1.119863  148.497455    2.143129    2.298968  0.212225   -1.038473
   -4  -14   -9  0  0.819809   0.609898     2.064474     2.027586   44.483520    2.893641    2.631783  0.225732    1.640549
   -4  -14   -7  0  0.809982   0.617298    -2.041496     1.477008  144.114522    2.519774    2.568126  0.215478   -0.317344
   -4  -14   -6  0  0.805955   0.620382    -3.619835    -0.025544  180.404311    3.619925    3.744123  0.237125   -0.740716
   -4  -14   -4  0  0.799721   0.625218    -3.162911    -4.532783  235.093220    5.527217    5.769972  0.171410   -2.002844
   -4  -14   -3  0  0.797527   0.626938     0.007547    -2.145887  270.201508    2.145900    2.214236  0.476196   -0.202945
   -4  -14   -2  0  0.795957   0.628175    -1.408615     9.582484   98.362528    9.685463    9.633536  0.227018    0.323476
   -4  -14   -1  0  0.795013   0.628920    -0.978171    -7.477565  262.547222    7.541273    7.881280  0.313766   -1.532485
   -4  -13  -39  0  1.151154   0.434347    -3.318692    -2.827677  220.432517    4.359986    3.498733  0.714973    1.703555
   -4  -13  -37  0  1.117621   0.447379     2.448365     2.485135   45.427020    3.488608    3.671338  0.403444   -0.640532
   -4  -13  -36  0  1.101154   0.454069    -3.315384     0.000558  179.990358    3.315384    3.398343  0.395311   -0.296784
   -4  -13  -35  0  1.084898   0.460873     1.162297    -5.434631  282.071909    5.557531    5.387077  0.265733    0.907141
   -4  -13  -33  0  1.053060   0.474807    -1.611083     1.309458  140.896426    2.076119    2.482699  0.488763   -1.176420
   -4  -13  -32  0  1.037498   0.481929     5.891273     0.878012    8.476747    5.956341    5.795226  0.358308    0.635909
   -4  -13  -31  0  1.022189   0.489146     1.629263     3.541120   65.292922    3.897952    4.469784  0.310349   -2.605758
   -4  -13  -30  0  1.007144   0.496453     3.212518     2.541548   38.348890    4.096308    4.169769  0.269243   -0.385855
   -4  -13  -29  0  0.992375   0.503842    -1.611256     3.892079  112.488737    4.212413    4.634884  0.238293   -2.507269
   -4  -13  -28  0  0.977896   0.511302     1.955767    -3.081197  302.405041    3.649493    3.530533  0.305077    0.551453
   -4  -13  -27  0  0.963718   0.518824     1.036235    -7.633465  277.730587    7.703478    8.093365  0.191037   -2.886272
   -4  -13  -25  0  0.936322   0.534004    -0.577315    -1.887549  252.993531    1.973863    2.269646  0.454935   -0.919472
   -4  -13  -24  0  0.923133   0.541634    -4.838186    -0.091139  181.079173    4.839044    5.057403  0.246203   -1.254273
   -4  -13  -23  0  0.910302   0.549268    -3.962079     6.743940  120.434327    7.821688    8.614617  0.417650   -2.684953
   -4  -13  -22  0  0.897846   0.556889    -4.028976     3.532694  138.755007    5.358412    5.623409  0.215839   -1.736306
   -4  -13  -21  0  0.885779   0.564475     6.549128     0.759370    6.613895    6.593006    6.910160  0.663112   -0.676391
   -4  -13  -19  0  0.862881   0.579454    -9.452729    -0.746971  184.518220    9.482196    9.972235  0.261377   -2.651413
   -4  -13  -18  0  0.852083   0.586797     7.627685    -0.316889  357.621039    7.634265    7.933581  0.237987   -1.778653
   -4  -13  -17  0  0.841741   0.594007     4.391631     8.260164   62.002032    9.355038    9.396693  0.286281   -0.205774
   -4  -13  -16  0  0.831872   0.601054    -1.240078    -3.668867  251.324739    3.872774    3.418566  0.315066    2.038773
   -4  -13  -15  0  0.822493   0.607908     0.149900    -5.446748  271.576442    5.448810    5.571369  0.345130   -0.502200
   -4  -13  -14  0  0.813622   0.614536    -7.456583    -4.297091  209.954052    8.606139    9.350912  0.872586   -1.207065
   -4  -13  -13  0  0.805274   0.620907    -0.034278    -3.612634  269.456375    3.612797    3.578083  0.197481    0.248592
   -4  -13  -12  0  0.797467   0.626985    -3.319973    -3.156371  223.552930    4.580927    4.673040  0.268746   -0.484721
   -4  -13  -11  0  0.790216   0.632738     3.119274    -2.288822  323.729982    3.868925    3.846119  0.320754    0.100550
   -4  -13  -10  0  0.783538   0.638131    -0.696491     2.926089  103.388856    3.007840    3.170579  0.238584   -0.964645
   -4  -13   -9  0  0.777446   0.643132    -1.599902     1.165769  143.921045    1.979571    1.877929  0.423516    0.339406
   -4  -13   -8  0  0.771954   0.647707     1.338439     3.491051   69.023603    3.738831    3.517936  0.236861    1.318888
   -4  -13   -7  0  0.767076   0.651826     1.491990    -5.465115  285.269796    5.665114    5.710271  0.243034   -0.262769
   -4  -13   -6  0  0.762823   0.655460     5.102046     3.667180   35.707313    6.283238    6.243311  0.135204    0.417629
   -4  -13   -5  0  0.759206   0.658583     0.912549    -5.594455  279.264309    5.668392    5.796032  0.168682   -1.070120
   -4  -13   -4  0  0.756233   0.661172     5.309421     1.586295   16.634563    5.541325    5.800264  0.133444   -2.744185
   -4  -13   -3  0  0.753913   0.663206    -6.202631     8.768988  125.273190   10.740939   10.837618  0.156706   -0.872490
   -4  -13   -1  0  0.751253   0.665555    10.645751     3.327685   17.358378   11.153721   11.734070  0.118935   -6.900732
   -4  -12  -41  0  1.158699   0.431518     2.305243     1.429355   31.800780    2.712416    3.504516  0.676672   -1.655454
   -4  -12  -40  0  1.141071   0.438185    -4.520085    -2.860816  212.330208    5.349340    5.519332  0.530078   -0.453529
   -4  -12  -39  0  1.123611   0.444994     1.288389    -2.896458  293.980223    3.170082    3.413322  0.486445   -0.707158
   -4  -12  -38  0  1.106329   0.451945     1.578870     3.450602   65.412892    3.794666    4.107952  0.370001   -1.197439
   -4  -12  -37  0  1.089231   0.459039    -2.703479    -2.459626  222.295938    3.654936    3.940146  0.395175   -1.020681
   -4  -12  -34  0  1.039142   0.481166     1.691525     6.965097   76.349571    7.167554    6.855334  0.574725    0.768273
   -4  -12  -33  0  1.022879   0.488816    -1.878077    -1.340332  215.514396    2.307307    2.751009  0.625419   -1.003313
   -4  -12  -30  0  0.975544   0.512535     1.509986     3.435160   66.271252    3.752383    4.256469  0.287776   -2.477222
   -4  -12  -28  0  0.945318   0.528922    -2.071027    -1.389019  213.849395    2.493697    2.555967  0.523080   -0.168355
   -4  -12  -26  0  0.916282   0.545684    -1.180182    -3.497904  251.355772    3.691634    4.087615  0.282849   -1.979863
   -4  -12  -25  0  0.902245   0.554173    -3.159230     0.567197  169.821757    3.209742    3.314928  0.401098   -0.370870
   -4  -12  -24  0  0.888550   0.562715    -1.355808     1.922790  125.188636    2.352730    2.813850  0.396517   -1.644629
   -4  -12  -23  0  0.875213   0.571290    -5.355047     0.494944  174.719400    5.377871    5.301532  0.210509    0.512854
   -4  -12  -22  0  0.862249   0.579879     3.337314    -1.785783  331.848940    3.785061    4.012035  0.292366   -1.097904
   -4  -12  -21  0  0.849678   0.588458     0.686230     8.103049   85.159292    8.132054    8.424558  0.179357   -2.306362
   -4  -12  -20  0  0.837515   0.597004    -5.115380    -4.743430  222.839391    6.976191    7.131091  0.233147   -0.939585
   -4  -12  -19  0  0.825779   0.605489    11.872694    -0.326578  358.424382   11.877185   12.098259  0.196828   -1.588419
   -4  -12  -18  0  0.814489   0.613882     4.987281    -1.818668  339.965046    5.308533    5.180041  0.324546    0.559907
   -4  -12  -17  0  0.803663   0.622151    -2.683848    -6.572458  247.787462    7.099313    6.591802  0.233601    3.072457
   -4  -12  -16  0  0.793321   0.630262     2.098586   -11.944517  279.964853   12.127471   12.463085  0.311274   -1.524798
   -4  -12  -14  0  0.774162   0.645859     3.886179     2.684568   34.636678    4.723271    5.010212  0.293638   -1.381959
   -4  -12  -13  0  0.765385   0.653266     2.274554    -0.509494  347.374304    2.330918    2.485990  0.555913   -0.394495
   -4  -12  -12  0  0.757166   0.660357    -4.823715    -1.392063  196.097471    5.020564    5.117567  0.155561   -0.881859
   -4  -12  -11  0  0.749526   0.667088     2.318168    -2.853285  309.092333    3.676294    3.620280  0.162145    0.488545
   -4  -12  -10  0  0.742481   0.673418    -1.578019     7.971950  101.196749    8.126631    8.343739  0.149926   -2.047929
   -4  -12   -9  0  0.736050   0.679302    -5.751104    -1.905280  198.329489    6.058489    6.029898  0.214686    0.188337
   -4  -12   -8  0  0.730247   0.684700    -6.332490     9.686984  123.173095   11.573162   11.834727  0.286170   -1.292619
   -4  -12   -6  0  0.720587   0.693878     0.188368     1.345394   82.029848    1.358516    1.742173  0.437458   -1.240284
   -4  -12   -5  0  0.716757   0.697587     0.983766    -1.220716  308.865094    1.567783    1.587560  0.494726   -0.056536
   -4  -12   -4  0  0.713608   0.700665    -1.574516     8.263901  100.787237    8.412560    8.481224  0.211673   -0.458753
   -4  -12   -3  0  0.711149   0.703088    -7.368097    -4.495278  211.387380    8.631129    8.268019  0.225652    2.275690
   -4  -12   -2  0  0.709387   0.704834     8.152996    -2.458012  343.222693    8.515466    8.535917  0.139848   -0.206811
   -4  -12   -1  0  0.708328   0.705888   -13.624415     9.944699  143.873640   16.867771   17.475201  0.291211   -2.949874
   -4  -11  -41  0  1.133553   0.441091    -3.551297     1.171327  161.745847    3.739481    3.920627  0.375400   -0.682417
   -4  -11  -40  0  1.115528   0.448218    -2.793282     2.921273  133.716945    4.041814    3.891816  0.415596    0.510423
   -4  -11  -39  0  1.097662   0.455514     0.261691     5.345167   87.197125    5.351569    5.732460  0.299912   -1.796065
   -4  -11  -38  0  1.079964   0.462978    -6.743941     1.739257  165.538584    6.964608    7.013753  0.239797   -0.289837
   -4  -11  -37  0  1.062443   0.470614     1.207890    -4.654629  284.547538    4.808801    5.004457  0.270722   -1.022077
   -4  -11  -36  0  1.045106   0.478420    -1.232095     4.145481  106.552689    4.324705    4.182637  0.373770    0.537534
   -4  -11  -34  0  1.011027   0.494547     1.530790    -2.571330  300.766612    2.992500    2.592876  0.666302    0.848194
   -4  -11  -33  0  0.994305   0.502864    -1.126230    -1.724747  236.856145    2.059890    2.369208  0.593759   -0.736733
   -4  -11  -32  0  0.977808   0.511348     4.490952    -1.977631  336.233280    4.907105    5.057634  0.232559   -0.915379
   -4  -11  -31  0  0.961549   0.519994     0.106520    -2.021683  273.016045    2.024487    2.116583  0.572549   -0.227481
   -4  -11  -30  0  0.945540   0.528798     3.607631    -4.680257  307.625716    5.909298    6.145554  0.187707   -1.779985
   -4  -11  -29  0  0.929793   0.537754     0.706046     1.676524   67.162244    1.819130    2.027883  0.574659   -0.513734
   -4  -11  -28  0  0.914323   0.546853    -2.094425    -1.097364  207.652068    2.364493    2.694514  0.486892   -0.958573
   -4  -11  -27  0  0.899143   0.556085     2.757657     9.033617   73.024347    9.445153    9.454287  0.250558   -0.051558
   -4  -11  -26  0  0.884269   0.565439     2.547389    -5.602868  294.449306    6.154780    6.392597  0.188921   -1.780236
   -4  -11  -25  0  0.869716   0.574900     1.129345    -4.365594  284.504010    4.509305    4.932427  0.295908   -2.022195
   -4  -11  -23  0  0.841639   0.594079     1.955603    -4.684236  292.659858    5.076066    5.188754  0.225179   -0.707725
   -4  -11  -22  0  0.828151   0.603755     3.840913     5.088734   52.954945    6.375565    6.623215  0.223431   -1.567510
   -4  -11  -21  0  0.815053   0.613457    -4.184616    -0.849243  191.472033    4.269921    4.218053  0.174775    0.419699
   -4  -11  -20  0  0.802366   0.623157     3.837467     5.415491   54.678260    6.637296    6.675514  0.252272   -0.214248
   -4  -11  -19  0  0.790108   0.632825     1.540702     5.614438   74.654763    5.821999    6.331018  0.239643   -3.003891
   -4  -11  -18  0  0.778301   0.642425     0.222308     2.475052   84.867488    2.485015    2.093273  0.399193    1.387818
   -4  -11  -17  0  0.766964   0.651921    -1.680396    -2.254493  233.300830    2.811844    3.066053  0.271655   -1.323390
   -4  -11  -16  0  0.756120   0.661271    -4.860862     6.338398  127.484285    7.987695    8.245758  0.149227   -2.445647
   -4  -11  -15  0  0.745789   0.670431     0.670529     5.139403   82.566703    5.182960    5.313198  0.290559   -0.633896
   -4  -11  -14  0  0.735994   0.679353    -9.331256    -5.412306  210.114549   10.787279   10.839630  0.187455   -0.394951
   -4  -11  -13  0  0.726755   0.687990    -1.264913     1.577261  128.728517    2.021820    2.142369  0.290816   -0.586217
   -4  -11  -12  0  0.718095   0.696287    -7.293121    -7.111642  224.278196   10.186513   10.422853  0.177336   -1.884753
   -4  -11  -11  0  0.710034   0.704191     1.357497   -14.219435  275.453371   14.284087   14.664891  0.236893   -2.273344
   -4  -11  -10  0  0.702594   0.711649     1.979877    -2.161506  312.488786    2.931215    3.005117  0.198530   -0.526433
   -4  -11   -9  0  0.695793   0.718604    -2.133939    -5.839272  249.925368    6.216976    6.195977  0.157044    0.189106
   -4  -11   -8  0  0.689652   0.725003    -6.438799     4.943549  142.483845    8.117685    8.153910  0.206844   -0.247669
   -4  -11   -7  0  0.684187   0.730794     1.611711    17.801263   84.826596   17.874076   18.501877  0.174445   -5.089540
   -4  -11   -6  0  0.679416   0.735927     2.107245    -1.694896  321.189642    2.704285    2.994602  0.216086   -1.900032
   -4  -11   -5  0  0.675352   0.740355    -1.184700     4.612074  104.406071    4.761800    4.974486  0.190112   -1.582136
   -4  -11   -4  0  0.672008   0.744038     4.996519    -3.851762  322.371758    6.308825    6.336551  0.231930   -0.169063
   -4  -11   -3  0  0.669397   0.746941     1.799677    -6.718412  284.995890    6.955279    7.129944  0.122789   -2.011688
   -4  -11   -2  0  0.667525   0.749036     5.913687     3.708300   32.090622    6.980199    7.214375  0.142293   -2.327410
   -4  -11   -1  0  0.666399   0.750301    -4.622092    -2.065579  204.079517    5.062643    5.112086  0.201240   -0.347456
   -4  -10  -42  0  1.128653   0.443006    -2.539728    -1.827186  215.732816    3.128710    2.798864  0.601819    0.775105
   -4  -10  -41  0  1.110097   0.450411     1.946772    -3.459727  299.366253    3.969840    4.336053  0.336409   -1.539506
   -4  -10  -40  0  1.091684   0.458008     1.602817     3.200132   63.395556    3.579088    3.822047  0.352103   -0.975844
   -4  -10  -39  0  1.073421   0.465800    -1.403468     2.523092  119.084963    2.887164    3.184795  0.440923   -0.954621
   -4  -10  -38  0  1.055317   0.473791     0.625718     4.088361   81.298486    4.135966    4.403780  0.331735   -1.141713
   -4  -10  -35  0  1.002039   0.498982     1.535326     1.928776   51.479842    2.465239    2.958887  0.526551   -1.325844
   -4  -10  -34  0  0.984656   0.507792     4.500060     1.324650   16.402468    4.690975    5.462168  0.274694   -3.970350
   -4  -10  -33  0  0.967478   0.516808     2.779493    -0.158361  356.739101    2.784000    2.673476  0.492240    0.317538
   -4  -10  -32  0  0.950516   0.526030     4.668481    -1.113864  346.580552    4.799522    4.953226  0.256187   -0.848486
   -4  -10  -31  0  0.933782   0.535457    -2.075844     2.320761  131.811585    3.113689    3.190049  0.362051   -0.298269
   -4  -10  -30  0  0.917288   0.545085    -1.815883    -2.981748  238.658597    3.491168    2.875996  0.421053    2.066210
   -4  -10  -28  0  0.885075   0.564924     2.338955    -3.708569  302.239195    4.384540    4.547862  0.267114   -0.864695
   -4  -10  -27  0  0.869385   0.575119    -2.841034     1.014437  160.350080    3.016713    3.058295  0.391960   -0.150032
   -4  -10  -26  0  0.853992   0.585485    -6.107054    -5.605927  222.550157    8.289905    8.724130  0.239879   -2.559991
   -4  -10  -25  0  0.838914   0.596008     0.789135    -0.402135  332.997104    0.885690    1.863357  0.614997   -2.248189
   -4  -10  -24  0  0.824168   0.606673    -6.745680     2.369729  160.643838    7.149813    7.426942  0.189237   -2.071059
   -4  -10  -23  0  0.809770   0.617459    -3.813973     3.244452  139.613013    5.007281    4.986215  0.210341    0.141631
   -4  -10  -22  0  0.795742   0.628344    -6.005182    -3.433350  209.757951    6.917377    7.082212  0.191175   -1.219357
   -4  -10  -21  0  0.782102   0.639303     7.686733    -1.642454  347.938763    7.860249    7.977001  0.154323   -1.069912
   -4  -10  -20  0  0.768871   0.650304     3.571946     5.756739   58.181198    6.774868    6.871731  0.233951   -0.585527
   -4  -10  -19  0  0.756071   0.661314     5.147375    -0.657637  352.719243    5.189215    5.121067  0.131754    0.731490
   -4  -10  -18  0  0.743723   0.672293    -0.878969     6.080643   98.225240    6.143843    6.198993  0.188233   -0.414347
   -4  -10  -17  0  0.731851   0.683199    -3.843378    -7.192386  241.881397    8.154874    8.080315  0.271560    0.388286
   -4  -10  -16  0  0.720478   0.693983     4.137455    -4.773268  310.918652    6.316852    6.584886  0.163946   -2.312084
   -4  -10  -15  0  0.709629   0.704593    -9.334252     0.237557  178.542137    9.337274    9.605320  0.160978   -2.354819
   -4  -10  -14  0  0.699327   0.714973     6.425372    -0.136932  358.779145    6.426831    6.298456  0.146706    1.237505
   -4  -10  -13  0  0.689598   0.725061     5.632469    -0.184612  358.122719    5.635494    5.928689  0.131734   -3.147557
   -4  -10  -12  0  0.680465   0.734792     6.167816    -0.870195  351.969350    6.228900    6.430377  0.181319   -1.571438
   -4  -10  -11  0  0.671953   0.744100    -3.190597     0.026512  179.523913    3.190707    2.814127  0.250557    2.125526
   -4  -10  -10  0  0.664086   0.752915    -9.879548     3.307313  161.491331   10.418435   10.541218  0.083250   -2.085771
   -4  -10   -9  0  0.656887   0.761166    -2.753910    -0.273381  185.669189    2.767446    2.770897  0.289550   -0.016855
   -4  -10   -8  0  0.650378   0.768784     7.675271     5.014136   33.155964    9.167952    8.809373  0.332779    1.523856
   -4  -10   -6  0  0.639513   0.781845    -0.698734    -2.683044  255.402932    2.772536    2.457949  0.261452    1.701627
   -4  -10   -5  0  0.635194   0.787161    14.839572    -2.967032  348.693344   15.133280   15.394498  0.125428   -2.945248
   -4  -10   -4  0  0.631638   0.791592    -4.129737     0.586371  171.918738    4.171158    4.558553  0.191679   -2.858221
   -4  -10   -3  0  0.628859   0.795091    -4.103066    -0.680102  189.411464    4.159049    4.158359  0.216001    0.004514
   -4  -10   -2  0  0.626866   0.797619    -5.651620   -11.621856  244.066697   12.923171   13.051585  0.345401   -0.525781
   -4  -10   -1  0  0.625667   0.799147    -3.159059     7.035208  114.181777    7.711926    7.837379  0.148989   -1.190812
   -4   -9  -44  0  1.145569   0.436464    -0.985446    -2.917340  251.335580    3.079282    3.136745  0.671677   -0.120989
   -4   -9  -43  0  1.126403   0.443891     3.870944     2.530690   33.175276    4.624781    4.269988  0.424970    1.180679
   -4   -9  -42  0  1.107358   0.451525    -3.099056    -1.935910  211.992090    3.654025    3.325601  0.616924    0.752866
   -4   -9  -38  0  1.032511   0.484257     0.640555     5.448055   83.294238    5.485583    5.644284  0.244153   -0.919250
   -4   -9  -37  0  1.014170   0.493014    -4.238041     3.318408  141.938870    5.382640    5.661575  0.239272   -1.648641
   -4   -9  -35  0  0.977991   0.511252    -2.543005    -3.932824  237.112874    4.683373    5.097973  0.282296   -2.077015
   -4   -9  -34  0  0.960173   0.520740     0.785112     2.716708   73.881036    2.827880    3.438670  0.351949   -2.454300
   -4   -9  -32  0  0.925129   0.540465     3.134839     1.117104   19.613588    3.327933    2.837829  0.414377    1.672659
   -4   -9  -31  0  0.907927   0.550705    -5.739371     1.114338  169.012339    5.846549    5.722193  0.235471    0.746869
   -4   -9  -30  0  0.890955   0.561195     2.690575    -4.134472  303.054716    4.932855    5.186727  0.235355   -1.525486
   -4   -9  -29  0  0.874226   0.571935     0.037014     3.608317   89.412286    3.608507    3.594913  0.347367    0.055343
   -4   -9  -28  0  0.857754   0.582918    -0.258211    -6.002480  267.536807    6.008031    6.353981  0.194966   -2.509398
   -4   -9  -27  0  0.841554   0.594139    -6.732428    -5.551489  219.508633    8.726089    9.043685  0.264156   -1.700317
   -4   -9  -26  0  0.825643   0.605588     0.572045     5.667049   84.235960    5.695847    5.893971  0.201268   -1.392119
   -4   -9  -25  0  0.810038   0.617255     0.409723     1.348859   73.103545    1.409714    1.779548  0.440574   -1.187144
   -4   -9  -24  0  0.794755   0.629124    -0.461775     3.152974   98.332124    3.186610    3.368880  0.231377   -1.114062
   -4   -9  -23  0  0.779815   0.641177     8.304850     3.783394   24.492324    9.126040    9.201417  0.117844   -0.904580
   -4   -9  -22  0  0.765238   0.653391   -12.558357     0.837010  176.186896   12.586219   12.605411  0.144059   -0.188404
   -4   -9  -21  0  0.751044   0.665740     2.860361    -2.383673  320.193968    3.723381    3.814500  0.303195   -0.425016
   -4   -9  -20  0  0.737256   0.678190     1.641604    -6.645442  283.875816    6.845200    7.006253  0.136853   -1.664289
   -4   -9  -19  0  0.723897   0.690706    14.511714    -6.061994  337.328191   15.726971   15.731103  0.176973   -0.033022
   -4   -9  -18  0  0.710991   0.703244     4.310695     2.170438   26.725290    4.826271    5.122663  0.215867   -1.941760
   -4   -9  -17  0  0.698563   0.715755    -1.210134     2.168408  119.164780    2.483227    2.806367  0.230196   -1.985219
   -4   -9  -16  0  0.686639   0.728185     9.277332    -0.657625  355.945366    9.300611    9.514562  0.113640   -2.662551
   -4   -9  -15  0  0.675246   0.740471    -0.653004    -3.160484  258.326097    3.227239    3.284598  0.190524   -0.425760
   -4   -9  -14  0  0.664411   0.752546    -6.233451     1.751801  164.302923    6.474930    6.671896  0.111516   -2.497861
   -4   -9  -13  0  0.654163   0.764336     3.405115    -1.520475  335.937956    3.729163    4.010190  0.188958   -2.103284
   -4   -9  -12  0  0.644528   0.775762    -4.556964     4.089864  138.092102    6.123145    6.285769  0.108339   -2.122823
   -4   -9  -11  0  0.635535   0.786739    -8.287169     3.437963  157.468698    8.971998    9.035155  0.158673   -0.562903
   -4   -9  -10  0  0.627211   0.797180    -1.300298    -1.641025  231.607767    2.093738    2.346914  0.266988   -1.341052
   -4   -9   -9  0  0.619584   0.806993     2.761746    10.775276   75.624322   11.123570   11.249346  0.171785   -1.035438
   -4   -9   -8  0  0.612679   0.816088    -0.281301    -8.516984  268.108310    8.521628    8.532540  0.079977   -0.192950
   -4   -9   -7  0  0.606521   0.824374   -11.623538     4.279800  159.786235   12.386417   12.569772  0.176304   -1.470766
   -4   -9   -6  0  0.601133   0.831763     4.647253     0.860120   10.485720    4.726179    4.852431  0.122072   -1.462647
   -4   -9   -5  0  0.596536   0.838172    -8.461865     0.102985  179.302717    8.462492    8.555921  0.210119   -0.628832
   -4   -9   -4  0  0.592749   0.843528    15.688626     5.491331   19.291062   16.621905   16.905232  0.278365   -1.439422
   -4   -9   -3  0  0.589786   0.847765    -4.401763    -1.396474  197.601807    4.617971    4.767666  0.200152   -1.057700
   -4   -9   -2  0  0.587660   0.850832   -10.361932     7.249703  145.021527   12.646258   12.827979  0.370770   -0.693134
   -4   -9   -1  0  0.586381   0.852687   -13.239898   -10.258272  217.768521   16.748942   17.156503  0.188713   -3.054265
   -4   -8  -45  0  1.146416   0.436142    -4.659131    -1.474462  197.560867    4.886874    4.749908  0.350118    0.553238
   -4   -8  -44  0  1.126821   0.443726     4.702057    -2.491772  332.079435    5.321491    5.374847  0.292315   -0.258135
   -4   -8  -43  0  1.107330   0.451536    -0.793542    -2.458267  252.109644    2.583173    2.772442  0.555184   -0.482123
   -4   -8  -42  0  1.087951   0.459580    -0.084308    -1.645683  267.067297    1.647841    2.225638  0.755256   -1.081922
   -4   -8  -41  0  1.068688   0.467863    -1.127454    -3.417599  251.742459    3.598769    3.445684  0.461378    0.469235
   -4   -8  -40  0  1.049549   0.476395    -2.508608    -3.372058  233.352973    4.202844    4.449613  0.383753   -0.909400
   -4   -8  -39  0  1.030540   0.485182    -0.150718    -2.302890  266.255496    2.307817    2.493342  0.641739   -0.408845
   -4   -8  -38  0  1.011669   0.494233     4.720429    -5.173946  312.375639    7.003726    7.186143  0.237124   -1.087941
   -4   -8  -37  0  0.992943   0.503554    -0.675062     8.537030   94.521231    8.563678    8.774648  0.174390   -1.710855
   -4   -8  -36  0  0.974371   0.513152    -3.130684    10.456795  106.667299   10.915390   11.400440  0.356292   -1.925285
   -4   -8  -35  0  0.955962   0.523034     6.080988    -0.160588  358.487275    6.083108    6.359311  0.223792   -1.745409
   -4   -8  -34  0  0.937725   0.533206    -9.229845    -1.276690  187.875293    9.317724    9.380184  0.149620   -0.590380
   -4   -8  -32  0  0.901809   0.554441    -2.724184     1.341413  153.783947    3.036538    2.985615  0.407593    0.176685
   -4   -8  -31  0  0.884154   0.565512    -4.036869    -5.312747  232.770764    6.672451    6.657522  0.176531    0.119594
   -4   -8  -30  0  0.866716   0.576890    10.032300     0.915397    5.213517   10.073976    9.415572  0.370490    2.513224
   -4   -8  -29  0  0.849510   0.588575     1.516769     7.536673   78.621119    7.687785    7.794631  0.196260   -0.769913
   -4   -8  -28  0  0.832549   0.600565     2.093990    -1.541564  323.640054    2.600234    3.295369  0.346092   -2.840492
   -4   -8  -27  0  0.815849   0.612858     6.393271     4.444399   34.805802    7.786308    7.703065  0.264671    0.444792
   -4   -8  -26  0  0.799427   0.625448    -3.822770     2.403228  147.844015    4.515426    4.720054  0.171384   -1.688533
   -4   -8  -25  0  0.783299   0.638326    -3.447170     4.148567  129.724218    5.393847    5.586307  0.211537   -1.286672
   -4   -8  -24  0  0.767484   0.651479     6.003335    -1.001648  350.527539    6.086323    6.183331  0.219727   -0.624367
   -4   -8  -23  0  0.752003   0.664891     1.088985     3.863858   74.260106    4.014385    3.880994  0.195624    0.964319
   -4   -8  -22  0  0.736875   0.678541     2.727512     7.630425   70.330459    8.103253    8.270233  0.152895   -1.544495
   -4   -8  -21  0  0.722124   0.692402     0.941483    -5.012215  280.638343    5.099872    5.082979  0.155868    0.153267
   -4   -8  -20  0  0.707773   0.706441    -9.234495    -2.587516  195.652931    9.590158    9.747584  0.144148   -1.544484
   -4   -8  -19  0  0.693846   0.720621     5.348197   -12.485105  293.188656   13.582381   13.670020  0.189961   -0.652453
   -4   -8  -18  0  0.680370   0.734894     9.477368   -15.688480  301.136060   18.328909   18.303192  0.238533    0.152470
   -4   -8  -17  0  0.667372   0.749207   -11.841721     3.096408  165.346226   12.239857   12.307477  0.161843   -0.590870
   -4   -8  -16  0  0.654881   0.763497     3.885160     6.189546   57.883625    7.307869    7.484502  0.184909   -1.350913
   -4   -8  -15  0  0.642926   0.777695    -2.216530     0.042365  178.905027    2.216935    2.514029  0.290516   -1.446236
   -4   -8  -14  0  0.631537   0.791720    -9.287113    -7.079498  217.318006   11.677746   11.701468  0.146977   -0.228248
   -4   -8  -13  0  0.620745   0.805483    -2.691946     2.173457  141.082862    3.459839    3.529209  0.229683   -0.427125
   -4   -8  -12  0  0.610583   0.818889   -12.561684     1.663887  172.454676   12.671402   12.737254  0.086640   -1.074888
   -4   -8  -11  0  0.601083   0.831832    -4.022168   -11.263180  250.347966   11.959810   12.143560  0.158418   -1.640356
   -4   -8  -10  0  0.592275   0.844202     2.860493     4.078765   54.957503    4.981842    5.005624  0.138104   -0.243538
   -4   -8   -9  0  0.584192   0.855883    -5.997849    -2.180221  199.976227    6.381814    6.165734  0.129766    2.354879
   -4   -8   -8  0  0.576863   0.866756     1.037981     2.896408   70.283935    3.076781    3.063766  0.189282    0.097246
   -4   -8   -7  0  0.570319   0.876702    12.524534     5.091598   22.123214   13.519923   13.538545  0.217811   -0.120907
   -4   -8   -6  0  0.564586   0.885605     0.628732     6.815905   84.729678    6.844842    6.927608  0.101407   -1.154241
   -4   -8   -5  0  0.559689   0.893354    11.807103     1.127088    5.452847   11.860776   11.886538  0.090172   -0.404037
   -4   -8   -4  0  0.555650   0.899847     8.183699    -6.923139  319.769882   10.719272   10.818233  0.133502   -1.048316
   -4   -8   -3  0  0.552488   0.904996    11.730051     6.930193   30.574879   13.624305   13.806703  0.168981   -1.526507
   -4   -8   -2  0  0.550219   0.908729     6.238961    12.280178   63.067094   13.774157   14.171405  0.202287   -2.777212
   -4   -8   -1  0  0.548853   0.910991    -6.559338     0.442399  176.141494    6.574240    6.749310  0.124514   -1.988418
   -4   -7  -46  0  1.149880   0.434828    -1.352372     2.255246  120.949254    2.629647    2.232626  0.779178    0.720596
   -4   -7  -45  0  1.129902   0.442516    -1.473299     1.375366  136.968970    2.015501    2.177883  0.708320   -0.324209
   -4   -7  -43  0  1.090224   0.458621    -4.159598     1.053756  165.784259    4.290997    3.828970  0.554691    1.177963
   -4   -7  -42  0  1.070535   0.467056     4.079784    -4.628829  311.392493    6.170145    6.243249  0.266450   -0.388005
   -4   -7  -41  0  1.050954   0.475758    -2.613591    -0.272748  185.957687    2.627784    3.046558  0.470168   -1.259625
   -4   -7  -39  0  1.012137   0.494004   -10.559390     2.104947  168.726236   10.767150   10.886770  0.236335   -0.715799
   -4   -7  -38  0  0.992916   0.503567    -1.890074     0.788529  157.354362    2.047965    2.457157  0.572262   -1.011223
   -4   -7  -37  0  0.973830   0.513437     2.629973     0.562611   12.074865    2.689477    2.975162  0.556813   -0.725594
   -4   -7  -36  0  0.954886   0.523623    -5.563835    -0.587300  186.025637    5.594746    5.746979  0.331926   -0.648608
   -4   -7  -35  0  0.936093   0.534135     7.118718    -3.836472  331.678557    8.086696    8.129324  0.215418   -0.279852
   -4   -7  -34  0  0.917462   0.544982     1.690863    -6.784260  283.994887    6.991795    7.155568  0.175462   -1.320002
   -4   -7  -33  0  0.899000   0.556173    -5.989519    -1.886868  197.485900    6.279698    6.511380  0.220950   -1.482907
   -4   -7  -32  0  0.880721   0.567717     3.974382    10.051011   68.425108   10.808262   10.916597  0.136410   -1.123149
   -4   -7  -31  0  0.862634   0.579620    -0.543574     3.682893   98.395914    3.722791    3.472366  0.371890    0.952309
   -4   -7  -30  0  0.844752   0.591890     1.874603     2.218064   49.797087    2.904126    3.439576  0.342710   -2.209564
   -4   -7  -29  0  0.827089   0.604530     3.903488    -0.255978  356.248100    3.911873    4.064686  0.438362   -0.492997
   -4   -7  -28  0  0.809658   0.617545    -3.054647     0.016383  179.692704    3.054691    2.991609  0.380304    0.234578
   -4   -7  -27  0  0.792476   0.630934     3.256563    -0.641103  348.862882    3.319068    3.325367  0.252553   -0.035271
   -4   -7  -26  0  0.775559   0.644696    -5.213941     3.761072  144.195236    6.428907    6.374601  0.158721    0.483863
   -4   -7  -25  0  0.758924   0.658828     4.816774     0.550375    6.518467    4.848116    5.013476  0.232406   -1.006231
   -4   -7  -24  0  0.742590   0.673319    -6.422045     3.170805  153.722717    7.162169    7.122293  0.147612    0.382041
   -4   -7  -23  0  0.726579   0.688157     4.358724     3.586356   39.447530    5.644503    5.467797  0.141397    1.767365
   -4   -7  -22  0  0.710910   0.703323     3.180669    -6.002652  297.918106    6.793267    6.952130  0.118751   -1.891904
   -4   -7  -21  0  0.695609   0.718795    10.947041    -0.108219  359.433608   10.947576   11.082077  0.119175   -1.596082
   -4   -7  -20  0  0.680699   0.734539     3.704378   -10.788196  288.951100   11.406471   11.588570  0.116705   -2.206651
   -4   -7  -19  0  0.666206   0.750518   -20.005942    -2.190706  186.249148   20.125529   19.968491  0.196167    1.132120
   -4   -7  -18  0  0.652160   0.766683     9.028329    -2.579471  344.054904    9.389590    9.532718  0.181647   -1.114324
   -4   -7  -17  0  0.638588   0.782978    -2.873433    -1.833001  212.534335    3.408300    3.516164  0.194253   -0.785279
   -4   -7  -16  0  0.625522   0.799333    -6.353288     6.901656  132.630981    9.380678    9.431936  0.092577   -0.783020
   -4   -7  -15  0  0.612994   0.815669     4.422157    -3.094310  325.018417    5.397242    5.356921  0.126062    0.452337
   -4   -7  -14  0  0.601038   0.831894    -1.823276    -7.931029  257.053139    8.137909    8.205707  0.100775   -0.951439
   -4   -7  -13  0  0.589689   0.847904    -4.986650    -3.655248  216.241671    6.182840    6.205460  0.136763   -0.233902
   -4   -7  -12  0  0.578982   0.863584     1.229842     8.985067   82.206002    9.068844    9.072232  0.122112   -0.039236
   -4   -7  -11  0  0.568954   0.878806    -4.950853     3.432955  145.262298    6.024626    5.790184  0.109543    3.026671
   -4   -7  -10  0  0.559641   0.893430     8.881185     5.788607   33.095633   10.601104   10.551409  0.122324    0.574539
   -4   -7   -9  0  0.551079   0.907310     4.351646     6.255054   55.173635    7.619877    7.443232  0.105671    2.364078
   -4   -7   -8  0  0.543304   0.920294    -0.725719    -1.466135  243.665147    1.635915    1.645142  0.366268   -0.035625
   -4   -7   -7  0  0.536351   0.932226     1.134628     5.336440   77.996580    5.455728    5.279007  0.125514    1.991196
   -4   -7   -4  0  0.520726   0.960198    -6.642088    -5.046860  217.228672    8.341950    8.371835  0.157280   -0.268718
   -4   -7   -3  0  0.517351   0.966462     2.680614    -3.608533  306.606966    4.495243    4.564102  0.219731   -0.443191
   -4   -7   -2  0  0.514926   0.971013     3.663588     3.723675   45.466023    5.223757    5.294181  0.149839   -0.664678
   -4   -7   -1  0  0.513466   0.973774    19.616463    -3.557164  349.721918   19.936375   20.280214  0.139568   -3.484056
   -4   -6  -47  0  1.155938   0.432549    -2.150171    -0.907156  202.874857    2.333703    3.057913  0.537707   -1.904735
   -4   -6  -46  0  1.135626   0.440286     1.923384     4.183342   65.308347    4.604320    4.672456  0.326545   -0.295090
   -4   -6  -45  0  1.115392   0.448273    -1.008700    -0.480753  205.482760    1.117408    2.489903  0.600118   -3.234369
   -4   -6  -44  0  1.095241   0.456520     4.808749     1.986399   22.444553    5.202869    5.237533  0.280817   -0.174572
   -4   -6  -43  0  1.075179   0.465039     3.837051     1.672213   23.547898    4.185601    3.832223  0.414035    1.207028
   -4   -6  -42  0  1.055209   0.473840     1.908724     0.835061   23.629247    2.083399    2.351389  0.699064   -0.542146
   -4   -6  -41  0  1.035338   0.482934     2.804901    -2.791441  315.137802    3.957223    4.146825  0.407535   -0.657948
   -4   -6  -40  0  1.015570   0.492334    -0.975856    -3.935750  256.074536    4.054926    3.921521  0.354713    0.531877
   -4   -6  -39  0  0.995913   0.502052    -2.064869    -2.982701  235.305851    3.627698    3.703969  0.369107   -0.292227
   -4   -6  -38  0  0.976372   0.512100     0.465911     2.977094   81.105435    3.013331    3.015853  0.493475   -0.007230
   -4   -6  -37  0  0.956956   0.522490     5.458294    -2.541526  335.032074    6.020991    5.947968  0.443147    0.233036
   -4   -6  -36  0  0.937671   0.533236    -5.570570    -6.432318  229.106506    8.509169    8.327996  0.158589    1.615615
   -4   -6  -35  0  0.918527   0.544350    -0.237917     3.313406   94.107030    3.321937    3.445345  0.355695   -0.490659
   -4   -6  -34  0  0.899531   0.555845    -3.487826     3.588161  134.187621    5.003981    4.991055  0.271478    0.067337
   -4   -6  -33  0  0.880694   0.567734    -4.894138     1.338975  164.699015    5.073997    5.347535  0.242297   -1.596561
   -4   -6  -32  0  0.862026   0.580029    -1.343942    -1.889701  234.579846    2.318868    3.146537  0.362737   -3.226855
   -4   -6  -31  0  0.843538   0.592741    -6.483100     3.690071  150.352201    7.459706    7.374533  0.170544    0.706282
   -4   -6  -30  0  0.825243   0.605882    -1.224435    -3.167115  248.863050    3.395565    3.569475  0.357327   -0.688295
   -4   -6  -28  0  0.789283   0.633487     4.074402    -8.199376  296.423519    9.155901    9.083686  0.110577    0.923593
   -4   -6  -25  0  0.737147   0.678291    -3.566027    -1.532895  203.260967    3.881535    4.040760  0.262106   -0.859109
   -4   -6  -24  0  0.720320   0.694136     5.960481     4.248638   35.481316    7.319717    7.195241  0.146171    1.204321
   -4   -6  -23  0  0.703802   0.710427    -2.537867    13.310875  100.794526   13.550652   13.610666  0.149239   -0.568702
   -4   -6  -22  0  0.687615   0.727151     8.326307     7.521798   42.093946   11.220733   11.148678  0.122938    0.828882
   -4   -6  -21  0  0.671783   0.744288     9.555156     8.501138   41.659210   12.789462   12.837841  0.121164   -0.564672
   -4   -6  -20  0  0.656332   0.761810    -2.864263     3.938505  126.026388    4.869889    5.021470  0.170395   -1.258061
   -4   -6  -19  0  0.641289   0.779680    -1.109045    -7.019154  261.021340    7.106230    7.049198  0.123660    0.652240
   -4   -6  -18  0  0.626684   0.797850    -2.328788     9.950070  103.172818   10.218961   10.496496  0.086720   -4.525978
   -4   -6  -17  0  0.612548   0.816263     8.572730   -19.566114  293.660229   21.361754   21.367207  0.266523   -0.028936
   -4   -6  -16  0  0.598914   0.834844    -8.846011    -7.567898  220.547495   11.641521   11.670510  0.111176   -0.368756
   -4   -6  -15  0  0.585818   0.853508     2.687711    -8.202511  288.142385    8.631626    8.704602  0.087622   -1.177815
   -4   -6  -14  0  0.573295   0.872151    -3.279957     3.183875  135.851614    4.571124    4.485787  0.215058    0.561175
   -4   -6  -13  0  0.561386   0.890653     5.162057     5.441245   46.508268    7.500266    7.314299  0.123696    2.126153
   -4   -6  -12  0  0.550128   0.908879    -2.600021     1.302466  153.391674    2.908011    2.997331  0.218978   -0.576853
   -4   -6  -11  0  0.539564   0.926674    -6.666060     8.428709  128.339611   10.746139   10.780695  0.112340   -0.435018
   -4   -6  -10  0  0.529734   0.943869    -4.823660    -1.222270  194.218935    4.976107    4.901618  0.134790    0.781540
   -4   -6   -9  0  0.520681   0.960280    -8.823970     3.001807  161.212322    9.320584    9.288401  0.077128    0.590101
   -4   -6   -8  0  0.512445   0.975714    12.739041    -9.248192  324.021385   15.742052   15.630798  0.088791    1.772005
   -4   -6   -7  0  0.505067   0.989968    -4.658171    -4.224888  222.207536    6.288739    6.309144  0.099013   -0.291447
   -4   -6   -6  0  0.498584   1.002840     5.889843    -8.279594  305.426852   10.160803   10.195221  0.100609   -0.483794
   -4   -6   -5  0  0.493032   1.014133     1.856297   -20.139728  275.266124   20.225095   20.460089  0.149074   -2.229302
   -4   -6   -4  0  0.488442   1.023662    -4.782344    -6.171220  232.226357    7.807353    7.823206  0.110014   -0.203779
[truncated: 1,160,641 more chars]
