# Supplementary material for: The advanced treatment of hydrogen bonding in quantum crystallography
Source: J Appl Crystallogr. 2021 Apr 16;54(Pt 3):718–29. doi: 10.1107/S1600576721001126 (PMC8202034; doi:10.1107/S1600576721001126)
Supplement: Supplementary file 5 [file j-54-00718-sup5.zip › 8HQHMal_HAR.fco]

#\#CIF_2.0

# ========================
# Tonto generated CIF file
# ========================

# NOTE: This is an incomplete CIF file
# Manually edit it to pass checkCIF

data_8HQ_HAR_aniso

_audit_creation_date                2019-4-26
_audit_creation_method              'Tonto 19.04.25 github v. 2b3dd9c'

# ============
# QCr software
# ============

_QCr_software                       'Tonto'
_QCr_software_version               '19.04.25 v. 2b3dd9c'
_QCr_software_platform              'Linux-4.15.0-38-generic'
_QCr_software_build_date            '2019-04-25 10:48'
_QCr_software_website               'https://github.com/dylan-jayatilaka/tonto'

# ========
# Symmetry
# ========

_symmetry_cell_setting              Orthorhombic
_symmetry_space_group_name_H-M      'p 21 21 21'
_symmetry_space_group_name_Hall     'p 2ac 2ab'
_symmetry_Int_Tables_number         '19'

loop_
    _symmetry_equiv_pos_as_xyz
'+x, +y, +z'
'-x+1/2, -y, +z+1/2'
'+x+1/2, -y+1/2, -z'
'-x, +y+1/2, -z+1/2'

# =========
# Unit cell
# =========

_cell_measurement_temperature           15(2)
_cell_measurement_reflns_used           100369
_cell_measurement_theta_min             0.91
_cell_measurement_theta_max             26.19

_cell_length_a                   5.33860(10)
_cell_length_b                     9.9878(2)
_cell_length_c                    22.3493(4)
_cell_angle_alpha               90.000000(0)
_cell_angle_beta                90.000000(0)
_cell_angle_gamma               90.000000(0)
_cell_volume                      1191.68(4)

_cell_formula_units_Z               4.000000

_exptl_crystal_F_squared_000         295936.0000


# ======================
# XD fco reflection data
# ======================

# . checkCIF also accepts this as fcf format

_shelx_refln_list_code              4

_reflns_d_resolution_high           0.4300
_reflns_d_resolution_low            11.1746
_reflns_limit_h_max                 12
_reflns_limit_h_min                 -12
_reflns_limit_k_max                 22
_reflns_limit_k_min                 -22
_reflns_limit_l_max                 51
_reflns_limit_l_min                 -51

# NOTE: F_squared_meas is scaled to F_squared_calc
#       and so it is on an absolute scale
_reflns_tonto_F_scale_factor        3.5832

loop_
    _refln_index_h
    _refln_index_k
    _refln_index_l
    _refln_F_squared_calc
    _refln_F_squared_meas
    _refln_F_squared_sigma
    _refln_observed_status
 -12  -5  -5       25.36       27.06      2.52 o
 -12  -5  -1        9.90        9.87      2.53 o
 -12  -4  -7       10.56       14.14      3.02 o
 -12  -4  -5       10.54       15.40      2.91 o
 -12  -4  -4        6.40        6.17      2.68 o
 -12  -4  -1        9.62       12.58      2.90 o
 -12  -3  -9       13.13       14.25      2.53 o
 -12  -3  -3        5.33        6.67      2.63 o
 -12  -3  -1        7.34        7.57      2.59 o
 -12  -2 -12        5.80        6.30      2.68 o
 -12  -2 -11        8.78       10.12      2.56 o
 -12  -2  -3        6.86        8.22      3.04 o
 -12  -2  -2        9.50       10.92      2.53 o
 -12  -1 -12        6.92        8.33      2.59 o
 -12  -1  -6        7.94        6.20      2.64 o
 -12  -1  -5        7.69        8.61      3.08 o
 -12  -1  -4       18.83       20.53      2.93 o
 -11 -10  -8       16.89       16.72      2.40 o
 -11 -10  -7       17.18       20.25      2.42 o
 -11 -10  -5       12.16       14.00      2.41 o
 -11 -10  -2        9.30       11.77      2.51 o
 -11  -9 -13        7.76        8.58      2.88 o
 -11  -9 -12        9.66       14.25      2.43 o
 -11  -9 -11        3.61        5.24      2.59 o
 -11  -9  -9        9.71       11.09      2.44 o
 -11  -9  -6       18.70       19.64      2.41 o
 -11  -9  -5        9.20       11.02      2.81 o
 -11  -9  -4        9.56       10.88      2.56 o
 -11  -9  -2       14.33       13.94      2.37 o
 -11  -9  -1        3.59        9.62      2.91 o
 -11  -8 -14        9.48       12.44      2.58 o
 -11  -8 -12       31.65       28.42      3.14 o
 -11  -8  -8        6.88        7.43      2.49 o
 -11  -8  -6       21.12       21.97      2.73 o
 -11  -8  -5        8.89       11.58      2.75 o
 -11  -8  -4       10.51       13.11      2.38 o
 -11  -8  -3        6.74        6.65      2.49 o
 -11  -8  -2        6.11        8.34      2.42 o
 -11  -7 -18        4.53        6.35      1.94 o
 -11  -7 -17        8.65        8.99      1.91 o
 -11  -7 -16       13.75       15.79      2.07 o
 -11  -7 -15       13.76       13.27      2.25 o
 -11  -7 -13       10.07       11.16      2.87 o
 -11  -7 -10       19.09       19.50      2.40 o
 -11  -7  -2       11.04       15.45      2.33 o
 -11  -6 -19        9.96        9.72      1.93 o
 -11  -6 -18        1.64        4.98      2.12 o
 -11  -6 -17        5.16        5.86      2.07 o
 -11  -6 -14        9.47       11.70      2.43 o
 -11  -6 -12        6.34        9.04      2.45 o
 -11  -6 -10        6.20        5.67      2.54 o
 -11  -6  -2        6.24        6.07      2.88 o
 -11  -6  -1        9.99       17.28      3.08 o
 -11  -5 -21        7.46        7.08      2.11 o
 -11  -5 -20        5.00        4.40      2.06 o
 -11  -5 -19        8.02        7.52      2.08 o
 -11  -5 -16        7.54        6.12      2.30 o
 -11  -5 -12        9.32       10.17      2.79 o
 -11  -5  -8        4.16        6.08      2.49 o
 -11  -5  -6        3.60        6.95      2.86 o
 -11  -5  -4       12.56       11.31      2.39 o
 -11  -5  -3       10.08        9.33      2.40 o
 -11  -5  -1        4.80        5.67      2.47 o
 -11  -4 -19       10.47       13.94      1.90 o
 -11  -4 -17       12.29       12.26      2.09 o
 -11  -4 -14       13.54       13.14      2.42 o
 -11  -4 -12        2.25        5.17      2.58 o
 -11  -4 -11        3.70        7.15      2.46 o
 -11  -4  -7       12.96       15.12      2.37 o
 -11  -4  -3        7.63        8.29      2.38 o
 -11  -3 -23        6.41        5.88      2.03 o
 -11  -3 -22        5.97        7.10      1.99 o
 -11  -3 -16        7.15        7.78      2.06 o
 -11  -3 -14        6.25        8.44      2.46 o
 -11  -3 -13        7.04        6.38      2.53 o
 -11  -3 -12       23.00       24.05      2.40 o
 -11  -3 -11       10.07       16.45      2.38 o
 -11  -3 -10        3.29        5.63      2.52 o
 -11  -3  -6       25.26       26.70      2.39 o
 -11  -3  -5       63.13       67.05      2.84 o
 -11  -3  -3       10.35       12.31      3.99 o
 -11  -3  -2        9.30        9.29      2.38 o
 -11  -2 -23       17.91       19.30      2.18 o
 -11  -2 -22        8.16        6.27      2.20 o
 -11  -2 -21       11.61       11.40      2.08 o
 -11  -2 -20        7.80       10.06      2.08 o
 -11  -2 -19        6.86        6.74      2.26 o
 -11  -2 -16        3.05        5.29      1.96 o
 -11  -2 -15        7.09        9.62      2.30 o
 -11  -2 -13       10.50       10.21      2.42 o
 -11  -2 -11        9.47       12.94      2.76 o
 -11  -2 -10       22.80       20.45      2.39 o
 -11  -2  -9       13.50       15.62      2.75 o
 -11  -2  -8       18.44       21.76      2.38 o
 -11  -2  -6       16.80       17.50      2.36 o
 -11  -2  -5       15.15       14.11      2.39 o
 -11  -2  -4       21.64       22.98      2.92 o
 -11  -2  -3       39.83       41.88      2.39 o
 -11  -2  -1       17.32       19.15      2.68 o
 -11  -1 -23        5.63        4.77      2.08 o
 -11  -1 -22       20.15       19.49      2.51 o
 -11  -1 -19        7.94       10.65      2.34 o
 -11  -1 -18        5.81        7.06      1.93 o
 -11  -1 -17        6.69        5.64      1.98 o
 -11  -1 -16       33.00       27.14      2.03 o
 -11  -1 -15       31.67       30.86      2.30 o
 -11  -1 -12        8.55        7.80      2.46 o
 -11  -1 -10        7.73        7.01      2.50 o
 -11  -1  -8       40.59       41.65      2.77 o
 -11  -1  -3       37.12       38.96      2.37 o
 -11  -1  -2        9.89        7.23      2.87 o
 -11  -1  -1       12.03       11.72      3.67 o
 -10 -13  -8        3.78        4.98      2.43 o
 -10 -13  -6        9.67       12.85      2.27 o
 -10 -13  -4       10.14       13.82      2.27 o
 -10 -13  -2       12.26       11.51      2.28 o
 -10 -13  -1        8.12        6.86      2.92 o
 -10 -12 -14       17.20       17.06      2.39 o
 -10 -12 -13       22.38       23.22      2.94 o
 -10 -12 -12       19.99       22.44      2.59 o
 -10 -12 -11        7.86        6.33      2.76 o
 -10 -12 -10       17.08       17.34      2.97 o
 -10 -12  -9       14.98       16.45      2.45 o
 -10 -12  -8       26.79       26.71      2.31 o
 -10 -12  -7       10.24       13.23      3.46 o
 -10 -12  -6       14.77       17.31      2.26 o
 -10 -12  -5       18.53       21.89      2.28 o
 -10 -12  -4        7.08        9.60      2.30 o
 -10 -12  -1        4.75        6.45      2.34 o
 -10 -11 -18        4.80        4.47      1.89 o
 -10 -11 -17        7.79        8.95      2.53 o
 -10 -11 -16        4.83        5.53      1.83 o
 -10 -11 -15       15.22       15.98      1.74 o
 -10 -11 -13        9.57        6.15      2.22 o
 -10 -11 -12        5.49        5.73      2.43 o
 -10 -11 -11        7.94        6.93      2.77 o
 -10 -11 -10       34.62       36.25      2.65 o
 -10 -11  -8       18.05       17.68      2.28 o
 -10 -11  -7       13.15       13.96      2.84 o
 -10 -11  -5       24.74       23.50      2.26 o
 -10 -11  -4       12.13        9.90      2.79 o
 -10 -11  -3       31.83       39.67      2.79 o
 -10 -11  -2        5.37        7.34      2.32 o
 -10 -10 -16        9.00       10.19      1.76 o
 -10 -10 -14       24.27       22.21      3.83 o
 -10 -10 -13       37.29       42.50      2.35 o
 -10 -10 -12       12.51       18.19      2.39 o
 -10 -10 -11       10.48       10.23      2.30 o
 -10 -10 -10        8.03       16.86      2.97 o
 -10 -10  -8        6.88        7.20      2.70 o
 -10 -10  -7       43.50       49.98      2.88 o
 -10 -10  -6       29.04       35.76      2.28 o
 -10 -10  -5       13.55       15.57      2.26 o
 -10 -10  -3       14.26       19.36      3.91 o
 -10 -10  -1       11.28       13.23      2.75 o
 -10  -9 -23        7.91        8.06      1.88 o
 -10  -9 -22        9.04       10.06      1.96 o
 -10  -9 -21        7.20        7.70      2.13 o
 -10  -9 -20        7.08        8.66      1.80 o
 -10  -9 -18        6.53        4.59      2.12 o
 -10  -9 -17        3.76        4.48      1.87 o
 -10  -9 -16       11.56        9.87      1.78 o
 -10  -9 -15       10.39       11.56      1.74 o
 -10  -9 -13       18.42       23.39      2.09 o
 -10  -9 -12       21.12       23.74      2.61 o
 -10  -9 -11       12.03       16.93      2.55 o
 -10  -9  -9       10.49       10.43      2.28 o
 -10  -9  -7        6.24        8.33      2.29 o
 -10  -9  -6        5.03       11.77      2.58 o
 -10  -9  -5       14.04       13.71      2.22 o
 -10  -9  -4        6.21        7.35      2.29 o
 -10  -9  -3        2.08        8.01      2.82 o
 -10  -9  -1        8.72       10.86      2.24 o
 -10  -8 -25        6.49        7.93      2.04 o
 -10  -8 -24       14.75       13.20      2.16 o
 -10  -8 -23       19.00       20.91      1.84 o
 -10  -8 -22        5.45        6.33      1.88 o
 -10  -8 -20        5.67        6.47      1.86 o
 -10  -8 -19        7.28        8.33      1.94 o
 -10  -8 -17        6.02        4.37      1.88 o
 -10  -8 -16        8.82        8.25      1.92 o
 -10  -8 -15        4.56        6.72      1.78 o
 -10  -8 -14        7.93        8.10      2.60 o
 -10  -8 -13       10.58       11.66      2.10 o
 -10  -8  -9        8.18        9.55      2.28 o
 -10  -8  -7        7.30        7.84      2.32 o
 -10  -8  -6       25.63       29.78      2.25 o
 -10  -8  -5       17.52       19.08      2.24 o
 -10  -8  -4       18.19       17.98      2.54 o
 -10  -8  -3       15.46       17.38      2.20 o
 -10  -7 -26        5.78        8.98      2.15 o
 -10  -7 -25        6.24        5.35      2.27 o
 -10  -7 -24        7.18        9.29      2.21 o
 -10  -7 -23       16.14       17.84      1.96 o
 -10  -7 -21        4.96        8.64      2.15 o
 -10  -7 -20       29.67       32.22      3.26 o
 -10  -7 -19        5.17        5.86      1.99 o
 -10  -7 -18        8.54        7.14      1.95 o
 -10  -7 -17        7.52       10.34      1.76 o
 -10  -7 -15        6.30        4.88      2.06 o
 -10  -7 -13        8.78       12.82      2.64 o
 -10  -7 -12        6.47        5.57      2.21 o
 -10  -7  -7        3.43        5.23      2.39 o
 -10  -7  -6        6.87        5.78      2.36 o
 -10  -7  -5        9.02       11.04      2.26 o
 -10  -7  -4       12.74       14.52      3.73 o
 -10  -7  -2        9.05       11.41      2.57 o
 -10  -7  -1       11.75       12.20      2.22 o
 -10  -6 -26        8.78        7.27      1.93 o
 -10  -6 -25        5.01        6.25      2.22 o
 -10  -6 -24       11.76       12.23      2.00 o
 -10  -6 -23        7.58        5.63      1.92 o
 -10  -6 -22        4.45        5.77      1.90 o
 -10  -6 -20        6.77        8.28      2.04 o
 -10  -6 -19       10.29       13.58      1.80 o
 -10  -6 -18       13.62       13.61      2.03 o
 -10  -6 -17        4.97        5.44      1.98 o
 -10  -6 -16        4.47        4.84      2.00 o
 -10  -6 -15       20.34       21.61      1.75 o
 -10  -6 -14        2.54        4.81      2.27 o
 -10  -6 -13        5.93        5.68      2.20 o
 -10  -6 -11       24.24       24.83      2.60 o
 -10  -6 -10        9.02       12.10      3.04 o
 -10  -6  -9        6.12        6.54      2.31 o
 -10  -6  -8        6.00        7.88      2.29 o
 -10  -6  -5       22.90       22.82      2.28 o
 -10  -6  -4        7.77        8.83      2.57 o
 -10  -6  -2       17.33       21.06      2.64 o
 -10  -5 -28        6.71        8.40      2.02 o
 -10  -5 -24        3.16        6.24      2.09 o
 -10  -5 -23        6.64        6.95      1.88 o
 -10  -5 -16        9.43        6.97      1.96 o
 -10  -5 -15       12.77       13.49      1.76 o
 -10  -5 -13       35.70       37.09      2.29 o
 -10  -5 -10       16.77       17.00      2.24 o
 -10  -5  -9       22.79       22.69      2.24 o
 -10  -5  -8       12.53       14.35      2.54 o
 -10  -5  -7       13.74       15.04      2.22 o
 -10  -5  -6       13.46       15.53      2.73 o
 -10  -5  -5       27.22       22.50      2.23 o
 -10  -5  -4        8.46        8.70      2.25 o
 -10  -5  -3        6.83        6.48      2.30 o
 -10  -5  -2       11.93       11.74      2.20 o
 -10  -4 -27        6.28        6.48      1.93 o
 -10  -4 -25       34.18       36.50      2.20 o
 -10  -4 -24        9.73        8.76      1.88 o
 -10  -4 -22        3.36        5.42      1.91 o
 -10  -4 -20       14.12       12.21      1.95 o
 -10  -4 -19       15.48       17.41      1.79 o
 -10  -4 -18       13.37       12.09      2.06 o
 -10  -4 -15        7.15        7.55      1.80 o
 -10  -4 -14       21.52       21.22      2.72 o
 -10  -4 -13       17.75       16.58      2.27 o
 -10  -4 -12       21.17       19.30      2.25 o
 -10  -4 -11        4.49        9.62      2.26 o
 -10  -4 -10        9.34       13.53      2.23 o
 -10  -4  -7       24.68       25.56      2.34 o
 -10  -4  -6       18.70       19.88      2.22 o
 -10  -4  -5       14.39       13.18      3.36 o
 -10  -4  -4       20.52       22.75      2.20 o
 -10  -4  -2       22.08       21.58      2.20 o
 -10  -4  -1        7.23        6.88      2.29 o
 -10  -3 -30        8.88       10.88      2.39 o
 -10  -3 -29       25.85       25.61      2.29 o
 -10  -3 -28        9.22       12.19      2.46 o
 -10  -3 -27       27.63       24.48      2.05 o
 -10  -3 -23       24.38       21.30      1.94 o
 -10  -3 -18        9.48        9.07      1.81 o
 -10  -3 -17       31.57       33.30      1.92 o
 -10  -3 -16       18.48       20.94      1.87 o
 -10  -3 -15        7.60        7.90      1.77 o
 -10  -3 -12       11.06       13.10      2.25 o
 -10  -3 -11       12.78       14.44      2.56 o
 -10  -3 -10       27.18       29.21      2.25 o
 -10  -3  -7       15.98       14.01      2.42 o
 -10  -3  -5       12.41       16.78      2.18 o
 -10  -3  -3        5.38        8.12      2.23 o
 -10  -3  -2       15.60       14.96      2.19 o
 -10  -2 -29       31.79       33.67      2.29 o
 -10  -2 -25        8.78        5.56      2.12 o
 -10  -2 -24       17.72       18.57      1.99 o
 -10  -2 -23       10.00       11.18      1.85 o
 -10  -2 -22        4.59        4.64      1.95 o
 -10  -2 -21        9.47        7.35      1.86 o
 -10  -2 -18        7.60        7.12      1.84 o
 -10  -2 -17       18.63       19.73      2.60 o
 -10  -2 -16       34.88       33.99      1.93 o
 -10  -2 -15        7.63        8.02      1.94 o
 -10  -2 -14       28.13       27.19      2.79 o
 -10  -2 -13       54.35       56.38      2.33 o
 -10  -2 -11       11.08       11.45      2.24 o
 -10  -2 -10        7.11        5.45      2.38 o
 -10  -2  -9       40.39       43.93      2.28 o
 -10  -2  -8       27.94       31.36      2.66 o
 -10  -2  -7       11.04       12.38      2.23 o
 -10  -2  -6       26.11       28.81      2.48 o
 -10  -2  -5       12.76        8.80      2.67 o
 -10  -2  -4       13.71       15.09      2.20 o
 -10  -2  -3       14.73       15.05      2.18 o
 -10  -2  -2       32.80       34.06      2.54 o
 -10  -2  -1       12.18       12.15      2.20 o
 -10  -1 -27       14.16       17.57      1.90 o
 -10  -1 -25        7.59        6.65      1.92 o
 -10  -1 -24       24.04       23.41      2.11 o
 -10  -1 -22       32.44       30.08      2.01 o
 -10  -1 -21       28.00       29.04      1.87 o
 -10  -1 -20       22.70       21.92      2.03 o
 -10  -1 -19       19.25       19.93      1.81 o
 -10  -1 -18       16.12       16.10      1.79 o
 -10  -1 -17        9.36        7.40      1.95 o
 -10  -1 -16        5.38        5.71      2.27 o
 -10  -1 -15        9.38       10.93      2.10 o
 -10  -1 -14       23.83       21.10      2.89 o
 -10  -1 -13       15.16       11.39      2.28 o
 -10  -1 -12        5.08        6.41      2.34 o
 -10  -1 -11       25.99       32.13      3.12 o
 -10  -1  -9       70.29       65.66      2.71 o
 -10  -1  -8        9.90       10.06      2.26 o
 -10  -1  -7       23.85       26.18      2.23 o
 -10  -1  -6       31.25       30.77      2.23 o
 -10  -1  -5        3.98        6.26      2.34 o
 -10  -1  -4       10.06        9.20      2.59 o
 -10  -1  -2       91.49       88.49      2.39 o
  -9 -15 -11        7.49        7.70      2.01 o
  -9 -15 -10        8.48        9.31      2.49 o
  -9 -15  -7       12.06       16.41      2.13 o
  -9 -15  -6        3.45        6.16      2.21 o
  -9 -15  -5       11.04       12.41      2.48 o
  -9 -14 -17        4.94        5.10      1.89 o
  -9 -14 -15        8.91       10.10      1.63 o
  -9 -14 -14        7.12        6.91      1.75 o
  -9 -14 -12       16.27       17.00      1.97 o
  -9 -14 -11       40.29       38.39      2.51 o
  -9 -14 -10        9.57        6.61      2.04 o
  -9 -14  -9       37.32       42.27      3.18 o
  -9 -14  -7       20.30       22.39      2.14 o
  -9 -14  -6       16.23       19.33      2.12 o
  -9 -14  -4        5.94        7.91      2.42 o
  -9 -14  -2        7.50        7.46      2.92 o
  -9 -13 -16       10.23       14.25      1.72 o
  -9 -13 -15       10.81       11.39      1.74 o
  -9 -13 -14       24.33       22.62      1.76 o
  -9 -13 -12       23.88       20.00      2.18 o
  -9 -13 -10       24.51       25.15      1.98 o
  -9 -13  -9        6.39        6.28      2.09 o
  -9 -13  -8       11.70       12.88      2.12 o
  -9 -13  -7        2.77        4.60      2.30 o
  -9 -13  -6       63.48       69.77      3.52 o
  -9 -13  -5       18.35       20.09      2.47 o
  -9 -13  -4       17.38       19.02      2.39 o
  -9 -13  -3       13.99       18.20      2.10 o
  -9 -13  -1        4.53        5.99      2.20 o
  -9 -12 -22        9.39        9.87      1.92 o
  -9 -12 -21        2.65        4.86      1.86 o
  -9 -12 -16        8.29        7.89      1.66 o
  -9 -12 -15       15.09       15.24      3.39 o
  -9 -12 -13       13.83       10.77      1.73 o
  -9 -12 -12       11.80       12.89      2.50 o
  -9 -12 -11       17.31       17.64      2.71 o
  -9 -12 -10        3.58        6.01      2.00 o
  -9 -12  -8       11.51        8.41      2.73 o
  -9 -12  -7        8.38        7.42      2.15 o
  -9 -12  -5       13.15       19.72      2.11 o
  -9 -12  -2       15.76       22.11      3.16 o
  -9 -11 -24       12.10       11.10      2.25 o
  -9 -11 -23        7.65       10.48      2.16 o
  -9 -11 -22        5.07        7.81      1.99 o
  -9 -11 -20        7.09        9.43      1.99 o
  -9 -11 -19        5.43        5.69      1.62 o
  -9 -11 -18       15.95       17.36      1.66 o
  -9 -11 -14       26.58       26.11      2.51 o
  -9 -11 -13       17.35       14.47      1.74 o
  -9 -11 -12       19.40       20.70      1.73 o
  -9 -11 -11        5.02        6.58      2.47 o
  -9 -11 -10       10.54       10.50      2.12 o
  -9 -11  -9       11.94       10.93      2.43 o
  -9 -11  -8        4.18       10.50      3.08 o
  -9 -11  -5        9.73       11.47      2.09 o
  -9 -11  -4        5.99        8.70      2.35 o
  -9 -11  -2       14.52       17.34      2.06 o
  -9 -11  -1       13.22       17.58      2.06 o
  -9 -10 -26       15.40       15.28      1.85 o
  -9 -10 -25        9.59       12.10      2.38 o
  -9 -10 -24       14.86       11.55      1.83 o
  -9 -10 -23        5.71        6.24      1.87 o
  -9 -10 -22        6.25        5.10      2.05 o
  -9 -10 -21       22.73       24.12      1.70 o
  -9 -10 -17       18.95       22.31      2.24 o
  -9 -10 -16       10.82        9.28      1.76 o
  -9 -10 -15       21.69       23.52      2.01 o
  -9 -10 -14        3.89        4.61      1.81 o
  -9 -10 -13        8.15        8.57      1.63 o
  -9 -10 -11        2.23        6.08      1.99 o
  -9 -10  -9       11.83       12.97      2.53 o
  -9 -10  -7       24.79       25.57      2.39 o
  -9 -10  -6        4.05        5.08      2.32 o
  -9 -10  -5       35.55       40.50      2.37 o
  -9 -10  -4       27.56       26.07      2.10 o
  -9 -10  -3       27.19       30.25      2.42 o
  -9 -10  -1        5.73        7.66      2.54 o
  -9  -9 -28       13.08       16.64      2.08 o
  -9  -9 -27        2.92        7.87      2.24 o
  -9  -9 -26       16.18       14.16      2.09 o
  -9  -9 -25       11.63       11.22      1.84 o
  -9  -9 -22       11.68       10.12      1.73 o
  -9  -9 -19       44.84       47.84      2.59 o
  -9  -9 -17       11.45       14.80      1.65 o
  -9  -9 -16       41.05       38.11      1.97 o
  -9  -9 -15        5.96        7.41      1.65 o
  -9  -9 -14        6.40        7.50      1.64 o
  -9  -9 -13       16.95       21.34      1.95 o
  -9  -9 -12       10.92       13.41      1.94 o
  -9  -9 -10        7.43        9.76      2.15 o
  -9  -9  -9       15.73       17.65      2.08 o
  -9  -9  -7       16.05       21.07      2.06 o
  -9  -9  -5       11.97       14.36      2.39 o
  -9  -9  -4       10.72       11.67      2.07 o
  -9  -9  -2       28.10       29.60      2.08 o
  -9  -9  -1       11.99       13.70      2.05 o
  -9  -8 -30       15.39       17.70      2.46 o
  -9  -8 -29        4.58        4.88      2.25 o
  -9  -8 -27       13.14       13.28      2.33 o
  -9  -8 -25       10.59       14.42      2.50 o
  -9  -8 -24        9.59        8.78      2.40 o
  -9  -8 -22        6.52        6.05      1.88 o
  -9  -8 -21       16.34       12.37      1.72 o
  -9  -8 -20       14.10       14.12      1.70 o
  -9  -8 -18       11.94       10.97      1.78 o
  -9  -8 -16        3.29        3.75      1.77 o
  -9  -8 -15        6.13        5.77      1.68 o
  -9  -8 -13       12.62       12.92      1.96 o
  -9  -8 -12       73.46       75.02      2.60 o
  -9  -8 -11       44.57       50.32      3.76 o
  -9  -8  -9        6.99        7.56      2.14 o
  -9  -8  -8       28.13       27.93      2.39 o
  -9  -8  -7       68.74       78.12      2.55 o
  -9  -8  -6       10.33        7.51      2.23 o
  -9  -8  -5       18.71       19.35      2.34 o
  -9  -8  -4       21.54       20.92      2.07 o
  -9  -8  -3        7.10        5.90      2.49 o
  -9  -8  -2       28.99       32.16      2.39 o
  -9  -7 -32        7.68        9.29      2.00 o
  -9  -7 -31        8.54       10.67      2.15 o
  -9  -7 -30        2.62        6.84      2.20 o
  -9  -7 -29        9.27        5.68      2.37 o
  -9  -7 -28        4.19        7.24      2.08 o
  -9  -7 -27       12.71       13.62      1.88 o
  -9  -7 -25       15.80       15.66      2.02 o
  -9  -7 -24       27.40       29.24      1.75 o
  -9  -7 -23       11.57       10.63      1.92 o
  -9  -7 -21        7.30        6.37      2.35 o
  -9  -7 -20        1.91        4.85      2.03 o
  -9  -7 -19       14.67       15.57      1.87 o
  -9  -7 -17        7.29        7.59      1.68 o
  -9  -7 -15       15.94       17.98      1.74 o
  -9  -7 -14       16.42       18.03      1.61 o
  -9  -7 -13       19.17       19.69      1.94 o
  -9  -7 -12       19.28       20.79      1.93 o
  -9  -7 -11       15.51       16.89      3.22 o
  -9  -7 -10        7.62        7.68      2.14 o
  -9  -7  -8       25.16       26.83      2.11 o
  -9  -7  -7       13.63       16.87      2.38 o
  -9  -7  -6       90.46       88.20      2.26 o
  -9  -7  -5       22.10       20.42      2.08 o
  -9  -7  -4       16.40       14.40      2.51 o
  -9  -7  -3       51.84       53.17      3.50 o
  -9  -7  -2       26.31       27.13      2.53 o
  -9  -7  -1       41.97       44.50      3.38 o
  -9  -6 -33        8.78        7.97      2.14 o
  -9  -6 -32       13.38       12.91      1.99 o
  -9  -6 -31        9.51        7.85      2.46 o
  -9  -6 -30       10.44       10.78      2.26 o
  -9  -6 -29        3.52        5.33      2.38 o
  -9  -6 -28       14.73       13.59      2.22 o
  -9  -6 -27       41.09       41.20      2.05 o
  -9  -6 -26       19.67       19.90      1.86 o
  -9  -6 -25        6.09        3.89      1.93 o
  -9  -6 -24       37.15       40.90      1.79 o
  -9  -6 -23       14.32       13.61      1.73 o
  -9  -6 -21       20.91       22.26      2.01 o
  -9  -6 -20        9.61       10.98      1.70 o
  -9  -6 -19        6.65        6.09      1.74 o
  -9  -6 -18       11.13       11.42      1.80 o
  -9  -6 -17       31.79       29.43      1.67 o
  -9  -6 -15        6.52        4.83      1.75 o
  -9  -6 -14       44.99       48.19      2.46 o
  -9  -6 -13        7.18        7.24      2.00 o
  -9  -6 -12       55.42       51.72      2.41 o
  -9  -6 -11       12.91       10.44      2.10 o
  -9  -6 -10       10.08       12.05      2.08 o
  -9  -6  -9       31.72       32.19      2.11 o
  -9  -6  -8      107.82      108.85      2.34 o
  -9  -6  -6       64.26       63.73      2.62 o
  -9  -6  -3        6.74        7.36      2.15 o
  -9  -6  -2        8.15       10.88      2.06 o
  -9  -6  -1       64.10       63.83      2.15 o
  -9  -5 -34       17.86       16.58      1.98 o
  -9  -5 -33        6.79        6.20      1.97 o
  -9  -5 -32        3.86        5.26      2.28 o
  -9  -5 -30       17.90       19.20      2.22 o
  -9  -5 -29       23.87       24.27      3.75 o
  -9  -5 -27        4.44        4.77      1.99 o
  -9  -5 -26       24.87       24.36      1.75 o
  -9  -5 -25       10.60       12.46      1.76 o
  -9  -5 -23       17.35       15.48      1.74 o
  -9  -5 -22        7.78        5.86      1.78 o
  -9  -5 -21       10.56       11.30      1.70 o
  -9  -5 -20        8.93       11.62      2.25 o
  -9  -5 -19        6.47        5.91      1.88 o
  -9  -5 -18        6.47        8.01      1.91 o
  -9  -5 -17        4.59        7.32      1.77 o
  -9  -5 -15       26.90       26.53      1.65 o
  -9  -5 -14       11.46        8.88      1.76 o
  -9  -5 -11        9.72       10.55      2.08 o
  -9  -5 -10       19.21       19.66      3.13 o
  -9  -5  -9        8.63        9.25      2.13 o
  -9  -5  -8       52.37       49.96      2.53 o
  -9  -5  -7        7.98        8.91      2.61 o
  -9  -5  -6        2.70        5.79      2.14 o
  -9  -5  -4        4.88        5.85      2.13 o
  -9  -5  -2       24.03       23.22      2.02 o
  -9  -4 -33       37.94       37.09      2.53 o
  -9  -4 -32        7.70        9.57      2.18 o
  -9  -4 -31       16.79       15.43      2.26 o
  -9  -4 -30       22.34       23.15      2.22 o
  -9  -4 -27       12.76       13.98      1.89 o
  -9  -4 -25       24.86       23.95      1.80 o
  -9  -4 -22       22.59       24.57      1.80 o
  -9  -4 -21       42.20       42.14      2.35 o
  -9  -4 -20       41.84       39.29      1.87 o
  -9  -4 -19       12.68       12.07      1.86 o
  -9  -4 -18       13.54       13.06      1.69 o
  -9  -4 -17       19.89       17.49      2.68 o
  -9  -4 -16       36.34       35.30      1.69 o
  -9  -4 -15       37.03       34.70      1.68 o
  -9  -4 -14       17.15       17.05      1.76 o
  -9  -4 -13       63.07       62.10      2.61 o
  -9  -4 -12       12.67       14.84      2.10 o
  -9  -4 -11        8.01        5.42      2.22 o
  -9  -4 -10       57.30       57.80      2.60 o
  -9  -4  -9       23.86       26.75      2.09 o
  -9  -4  -8       70.10       69.77      2.51 o
  -9  -4  -7       16.21       14.30      2.07 o
  -9  -4  -6        8.60        9.28      2.09 o
  -9  -4  -5       55.00       54.67      2.45 o
  -9  -4  -4       22.00       25.09      2.07 o
  -9  -4  -3       28.49       25.90      2.34 o
  -9  -4  -2       70.24       70.02      2.15 o
  -9  -4  -1       57.27       58.86      2.12 o
  -9  -3 -35       34.90       35.23      2.13 o
  -9  -3 -34        6.87        6.32      2.13 o
  -9  -3 -33        4.23        6.00      2.11 o
  -9  -3 -30        2.40        5.56      2.34 o
  -9  -3 -28        4.88        5.36      1.99 o
  -9  -3 -27        6.61        6.42      1.95 o
  -9  -3 -26        5.13        5.16      1.99 o
  -9  -3 -25        7.02        9.68      1.82 o
  -9  -3 -24        5.29        3.83      1.79 o
  -9  -3 -23       41.68       37.64      1.81 o
  -9  -3 -22       13.39       16.46      1.72 o
  -9  -3 -21       91.90       84.84      2.07 o
  -9  -3 -20       32.14       28.85      1.71 o
  -9  -3 -19        6.23        7.00      1.73 o
  -9  -3 -18       24.47       24.45      2.00 o
  -9  -3 -17       33.94       35.50      2.07 o
  -9  -3 -16       21.60       24.90      1.78 o
  -9  -3 -15       78.47       75.44      2.21 o
  -9  -3 -14       24.25       24.42      1.74 o
  -9  -3 -13       26.15       29.54      3.18 o
  -9  -3 -12       41.13       41.31      2.14 o
  -9  -3 -11       25.79       26.93      2.31 o
  -9  -3 -10       89.81       85.62      2.24 o
  -9  -3  -9       12.95       17.54      2.37 o
  -9  -3  -8       21.04       23.07      2.06 o
  -9  -3  -7        7.48        6.14      2.15 o
  -9  -3  -6       75.25       73.93      2.54 o
  -9  -3  -5       34.78       37.68      2.08 o
  -9  -3  -4       28.00       25.85      2.34 o
  -9  -3  -3       47.85       46.61      2.12 o
  -9  -3  -2       13.28       11.11      2.40 o
  -9  -3  -1       19.80       21.16      2.03 o
  -9  -2 -32        9.75        7.60      3.05 o
  -9  -2 -30       35.22       38.85      2.57 o
  -9  -2 -28        7.61        6.06      2.28 o
  -9  -2 -26        6.90        6.19      1.85 o
  -9  -2 -25        7.03        6.27      1.72 o
  -9  -2 -24        7.22        6.83      2.05 o
  -9  -2 -23       23.24       27.93      1.82 o
  -9  -2 -22       17.76       16.56      1.83 o
  -9  -2 -21        7.92       10.50      1.88 o
  -9  -2 -20       24.43       22.37      1.84 o
  -9  -2 -19        3.45        4.83      1.95 o
  -9  -2 -18       17.08       20.31      1.68 o
  -9  -2 -17       38.01       40.29      1.78 o
  -9  -2 -15       19.82       21.30      1.65 o
  -9  -2 -14       34.61       33.72      1.66 o
  -9  -2 -13       13.44       14.10      1.74 o
  -9  -2 -12       36.60       36.50      2.10 o
  -9  -2 -11       35.10       35.05      2.10 o
  -9  -2  -9       23.35       26.65      2.76 o
  -9  -2  -8       24.64       25.80      2.89 o
  -9  -2  -7        5.66        6.67      2.11 o
  -9  -2  -5       86.23       87.23      3.14 o
  -9  -2  -4       42.59       41.75      2.44 o
  -9  -2  -3       12.49       10.12      2.12 o
  -9  -2  -2       19.36       19.82      2.03 o
  -9  -2  -1        8.54        7.35      3.37 o
  -9  -1 -35        2.27        5.56      2.16 o
  -9  -1 -33        7.74       11.42      2.02 o
  -9  -1 -32       24.70       26.07      2.48 o
  -9  -1 -30       23.78       25.88      2.20 o
  -9  -1 -27       12.03       10.28      1.84 o
  -9  -1 -26       84.18       81.72      2.84 o
  -9  -1 -25        5.02        5.51      1.73 o
  -9  -1 -24        8.59       10.29      1.81 o
  -9  -1 -23       15.53       16.09      1.64 o
  -9  -1 -22       41.45       37.89      1.74 o
  -9  -1 -21        8.79        7.73      1.73 o
  -9  -1 -20       18.41       24.11      1.68 o
  -9  -1 -19        5.96        6.95      1.82 o
  -9  -1 -18       16.29       17.44      1.81 o
  -9  -1 -16       16.73       16.96      1.65 o
  -9  -1 -15       37.25       36.64      1.66 o
  -9  -1 -13       24.73       26.28      1.94 o
  -9  -1 -12       34.31       27.75      3.08 o
  -9  -1 -11        4.67        6.59      2.14 o
  -9  -1 -10        7.41        8.12      2.19 o
  -9  -1  -9       15.66       14.58      3.41 o
  -9  -1  -8       15.08       15.91      2.42 o
  -9  -1  -7       42.31       38.57      2.09 o
  -9  -1  -6       31.02       28.29      2.06 o
  -9  -1  -4       49.46       51.02      2.35 o
  -9  -1  -3       64.48       63.01      2.30 o
  -9  -1  -2       11.28       12.18      2.37 o
  -9  -1  -1       31.00       31.27      2.04 o
  -8 -17 -11        7.26        5.69      1.96 o
  -8 -17 -10        4.84        7.57      2.41 o
  -8 -17  -8        8.73        7.85      2.25 o
  -8 -17  -6       12.65       15.73      1.99 o
  -8 -17  -5        9.16       10.19      2.01 o
  -8 -17  -4        7.49       10.99      2.00 o
  -8 -17  -2        7.47        9.76      4.21 o
  -8 -17  -1        8.28       11.67      1.99 o
  -8 -16 -17        5.37        7.09      1.82 o
  -8 -16 -16        6.94        6.04      1.85 o
  -8 -16 -15       11.16       13.65      2.09 o
  -8 -16 -14        5.25        7.60      1.79 o
  -8 -16 -13       10.99       10.09      1.79 o
  -8 -16 -12       27.18       24.88      3.62 o
  -8 -16 -11        4.41        4.83      1.90 o
  -8 -16 -10       38.70       39.00      5.48 o
  -8 -16  -9       12.75       13.94      1.99 o
  -8 -16  -8       46.69       59.11      2.16 o
  -8 -16  -7        7.59        6.92      1.83 o
  -8 -16  -6       12.88       13.87      1.99 o
  -8 -16  -5       24.13       28.33      4.85 o
  -8 -16  -4        3.65        5.18      2.08 o
  -8 -16  -3       13.63       14.25      1.97 o
  -8 -16  -2        7.82       11.27      1.95 o
  -8 -15 -19        7.82        8.99      1.87 o
  -8 -15 -17        5.07        4.64      2.29 o
  -8 -15 -15       31.04       30.28      2.43 o
  -8 -15 -13       19.68       21.15      2.67 o
  -8 -15 -12       13.44       12.05      1.76 o
  -8 -15 -11       32.59       36.69      2.02 o
  -8 -15  -8        5.02        6.55      2.74 o
  -8 -15  -7       35.17       42.13      2.94 o
  -8 -15  -6        9.17       14.25      1.96 o
  -8 -15  -5       19.28       19.80      1.97 o
  -8 -15  -4        6.41        7.35      2.01 o
  -8 -15  -3       16.25       23.94      1.96 o
  -8 -15  -2       11.08       12.79      3.89 o
  -8 -15  -1       14.03       16.16      1.95 o
  -8 -14 -23       12.03       14.57      2.05 o
  -8 -14 -21        7.97        8.00      1.62 o
  -8 -14 -17        9.53        9.16      1.72 o
  -8 -14 -15       13.78       12.94      1.56 o
  -8 -14 -14       25.37       23.70      1.60 o
  -8 -14 -13       10.83       10.26      1.66 o
  -8 -14 -12       24.93       23.19      2.17 o
  -8 -14 -10       13.08       11.64      1.99 o
  -8 -14  -6       22.56       28.07      4.38 o
  -8 -14  -4        7.92        8.61      2.53 o
  -8 -14  -1        4.40        6.85      1.98 o
  -8 -13 -27        7.60        6.64      1.74 o
  -8 -13 -26       11.21       14.09      2.14 o
  -8 -13 -25       11.68       13.09      2.07 o
  -8 -13 -24       11.79       14.40      2.43 o
  -8 -13 -21        6.26        5.95      2.34 o
  -8 -13 -19       21.33       24.84      2.15 o
  -8 -13 -17       18.88       18.88      2.77 o
  -8 -13 -16        6.50        7.28      2.40 o
  -8 -13 -15        4.90        3.87      1.59 o
  -8 -13 -14        6.48        6.07      1.61 o
  -8 -13 -12        6.17        6.72      1.59 o
  -8 -13 -11       28.78       35.11      2.57 o
  -8 -13  -9        5.34        6.33      2.01 o
  -8 -13  -8       15.87       17.62      1.93 o
  -8 -13  -4       20.65       26.12      1.95 o
  -8 -13  -1       11.86       11.81      1.91 o
  -8 -12 -29       16.01       16.74      1.88 o
  -8 -12 -28        5.46        5.39      1.71 o
  -8 -12 -27        9.06        8.23      2.27 o
  -8 -12 -26        6.74        5.97      2.03 o
  -8 -12 -25       15.21       18.15      2.21 o
  -8 -12 -23       20.42       20.91      2.30 o
  -8 -12 -22       15.02       17.38      1.72 o
  -8 -12 -21        5.70        6.70      1.67 o
  -8 -12 -20       12.53       14.57      1.62 o
  -8 -12 -19        4.19        4.72      2.08 o
  -8 -12 -18       29.33       30.31      2.24 o
  -8 -12 -16       10.97       10.39      1.51 o
  -8 -12 -13        7.25        5.93      1.71 o
  -8 -12 -11        6.00        4.42      2.10 o
  -8 -12 -10       17.24       18.48      2.50 o
  -8 -12  -9        8.26        9.47      1.88 o
  -8 -12  -8        9.83       11.17      2.27 o
  -8 -12  -7        3.12        4.96      2.01 o
  -8 -12  -6       15.62       18.56      2.93 o
  -8 -12  -5       15.83       23.00      3.20 o
  -8 -12  -4       28.13       30.22      1.97 o
  -8 -12  -2       39.51       44.59      2.60 o
  -8 -12  -1        5.25        6.23      2.33 o
  -8 -11 -31        4.87        7.09      1.74 o
  -8 -11 -30        6.84       10.45      1.89 o
  -8 -11 -28       15.82       15.09      1.78 o
  -8 -11 -27       22.02       22.36      3.78 o
  -8 -11 -26        2.72        7.24      1.98 o
  -8 -11 -25        1.73        4.27      2.07 o
  -8 -11 -24        9.95        9.15      1.62 o
  -8 -11 -22       10.02       10.60      2.19 o
  -8 -11 -20        9.79       12.11      1.78 o
  -8 -11 -19        3.73        3.61      1.76 o
  -8 -11 -18       11.16       12.50      1.53 o
  -8 -11 -16        9.12       10.71      1.51 o
  -8 -11 -15       29.42       31.78      2.65 o
  -8 -11 -14       20.44       15.87      1.92 o
  -8 -11 -13       18.00       16.43      1.50 o
  -8 -11 -12        7.04        8.33      1.47 o
  -8 -11 -10        2.72        5.00      1.83 o
  -8 -11  -9       13.04       14.31      1.92 o
  -8 -11  -7        8.62       11.17      1.90 o
  -8 -11  -5       12.07       13.84      1.90 o
  -8 -11  -4       11.17       13.69      2.20 o
  -8 -11  -3       19.59       20.67      2.35 o
  -8 -11  -1        8.67       11.87      2.57 o
  -8 -10 -31        6.48        7.88      1.85 o
  -8 -10 -30        7.07        6.69      1.75 o
  -8 -10 -28        3.40        5.41      2.45 o
  -8 -10 -26        4.97        7.47      2.16 o
  -8 -10 -25        8.04        9.21      1.63 o
  -8 -10 -24        6.92        7.64      1.69 o
  -8 -10 -22       15.81       17.30      2.24 o
  -8 -10 -21        2.83        5.03      1.71 o
  -8 -10 -20       12.29       12.94      1.63 o
  -8 -10 -19        7.57        7.78      1.57 o
  -8 -10 -18        2.77        6.04      1.66 o
  -8 -10 -15        7.86        7.13      2.02 o
  -8 -10 -14       13.74       13.94      1.49 o
  -8 -10 -13       17.17       18.98      1.48 o
  -8 -10 -11       31.17       33.61      2.66 o
  -8 -10 -10       15.94       17.15      1.91 o
  -8 -10  -9       17.15       18.55      1.93 o
  -8 -10  -8       18.30       19.13      1.91 o
  -8 -10  -6        6.29        8.24      2.42 o
  -8 -10  -5       36.62       38.10      1.95 o
  -8 -10  -4       11.11       14.00      1.89 o
  -8 -10  -3       15.32       17.20      2.44 o
  -8 -10  -1        8.84       10.53      3.10 o
  -8  -9 -34       11.71       13.09      1.94 o
  -8  -9 -33        4.98        5.97      2.07 o
  -8  -9 -28        4.51        8.31      2.02 o
  -8  -9 -27        8.38       10.25      1.98 o
  -8  -9 -25       20.23       21.79      1.83 o
  -8  -9 -24        8.21        9.47      2.32 o
  -8  -9 -23       34.11       33.81      2.03 o
  -8  -9 -22       10.56       11.01      1.67 o
  -8  -9 -21        3.90        3.74      1.70 o
  -8  -9 -20       46.59       43.79      2.61 o
  -8  -9 -19       22.72       24.85      1.56 o
  -8  -9 -18       29.19       26.92      1.66 o
  -8  -9 -17        5.07        6.39      1.64 o
  -8  -9 -16        5.10        4.54      1.59 o
  -8  -9 -15        9.83       10.12      1.50 o
  -8  -9 -12       11.56       12.43      1.57 o
  -8  -9 -11        5.97        6.42      1.81 o
  -8  -9 -10       18.08       18.99      1.79 o
  -8  -9  -9       35.95       34.65      2.61 o
  -8  -9  -8       24.53       27.03      1.92 o
  -8  -9  -7       74.55       79.89      2.40 o
  -8  -9  -5       46.75       49.74      2.65 o
  -8  -9  -4       10.67       12.57      2.18 o
  -8  -9  -3        5.18        6.05      1.96 o
  -8  -9  -2       53.01       58.04      4.04 o
  -8  -9  -1       78.40       88.55      2.10 o
  -8  -8 -33        9.18        8.55      2.38 o
  -8  -8 -32       37.59       40.38      2.02 o
  -8  -8 -31        7.93        6.87      1.80 o
  -8  -8 -30        9.15        8.28      1.95 o
  -8  -8 -29        9.20        8.95      2.04 o
  -8  -8 -28       29.14       32.12      2.98 o
  -8  -8 -27       27.98       23.93      2.18 o
  -8  -8 -26        5.84        8.96      1.75 o
  -8  -8 -25       30.08       29.64      1.78 o
  -8  -8 -23        5.18        8.06      2.00 o
  -8  -8 -21       10.70       12.26      1.56 o
  -8  -8 -18        5.88        4.71      1.69 o
  -8  -8 -17       22.05       23.47      1.54 o
  -8  -8 -16       20.90       19.73      1.62 o
  -8  -8 -15       11.04       12.12      1.51 o
  -8  -8 -14       62.48       60.98      1.86 o
  -8  -8 -13       71.26       70.76      1.71 o
  -8  -8 -12       12.74       12.14      1.90 o
  -8  -8 -11       14.78       16.07      1.76 o
  -8  -8 -10       52.48       56.52      1.99 o
  -8  -8  -9       26.23       28.82      1.93 o
  -8  -8  -8       19.31       22.45      1.91 o
  -8  -8  -7      108.57      107.34      4.14 o
  -8  -8  -6       12.98       14.11      1.91 o
  -8  -8  -5       60.55       66.05      2.26 o
  -8  -8  -4        7.80        7.90      1.92 o
  -8  -8  -3       29.87       31.24      1.90 o
  -8  -8  -2        4.83        4.32      1.99 o
  -8  -8  -1        2.35        5.71      1.90 o
  -8  -7 -36       12.69       11.25      2.04 o
  -8  -7 -35       26.23       26.69      1.82 o
  -8  -7 -33        6.74        7.10      1.81 o
  -8  -7 -32       43.19       46.69      2.15 o
  -8  -7 -31       26.96       27.73      1.89 o
  -8  -7 -29       26.89       27.02      2.28 o
  -8  -7 -28        3.56        4.58      2.14 o
  -8  -7 -27        5.48        8.25      2.12 o
  -8  -7 -26       12.95        9.17      2.00 o
  -8  -7 -24        4.72        6.85      1.89 o
  -8  -7 -22       39.72       40.03      1.98 o
  -8  -7 -21       12.38       13.05      1.78 o
  -8  -7 -20       37.89       39.70      1.69 o
  -8  -7 -19       10.74        9.11      1.68 o
  -8  -7 -18        3.58        4.93      1.78 o
  -8  -7 -17        4.57        5.64      1.68 o
  -8  -7 -16       29.92       30.40      1.54 o
  -8  -7 -15       25.99       28.24      1.76 o
  -8  -7 -14        7.17        7.71      1.52 o
  -8  -7 -13       20.41       21.92      1.94 o
  -8  -7 -12       45.65       47.15      1.99 o
  -8  -7 -11       81.87       85.59      2.90 o
  -8  -7 -10       14.70       16.88      2.20 o
  -8  -7  -8       22.48       21.84      1.92 o
  -8  -7  -7       80.30       84.01      2.68 o
  -8  -7  -6       13.72       15.85      2.02 o
  -8  -7  -5       26.34       24.06      1.88 o
  -8  -7  -4       24.54       25.52      2.18 o
  -8  -7  -3       22.45       23.56      2.38 o
  -8  -7  -1        8.78        8.44      2.34 o
  -8  -6 -37        4.15        7.61      2.07 o
  -8  -6 -36       43.28       39.33      2.13 o
  -8  -6 -35       18.66       20.56      1.81 o
  -8  -6 -34       25.99       24.70      3.00 o
  -8  -6 -33        3.32        3.90      1.93 o
  -8  -6 -32       26.04       25.84      1.78 o
  -8  -6 -31       20.85       19.43      1.83 o
  -8  -6 -30        6.48        9.40      2.21 o
  -8  -6 -29        9.91        7.77      2.23 o
  -8  -6 -28       31.98       32.82      2.32 o
  -8  -6 -26       49.74       53.37      1.84 o
  -8  -6 -25       17.76       19.76      1.74 o
  -8  -6 -24       14.53       15.78      1.72 o
  -8  -6 -23       14.62       17.04      1.63 o
  -8  -6 -22       74.94       70.06      2.30 o
  -8  -6 -21       24.89       21.75      1.60 o
  -8  -6 -20       32.48       34.84      1.68 o
  -8  -6 -19       18.70       20.83      1.56 o
  -8  -6 -18       50.85       50.91      1.78 o
  -8  -6 -17       57.24       55.67      1.66 o
  -8  -6 -16      106.35      105.38      3.38 o
  -8  -6 -15        7.84        6.30      1.73 o
  -8  -6 -14       63.07       62.05      1.80 o
  -8  -6 -13       70.89       65.28      1.75 o
  -8  -6 -12       88.10       91.00      1.75 o
  -8  -6 -11       29.28       27.05      2.43 o
  -8  -6 -10       41.99       44.61      1.97 o
  -8  -6  -9       62.29       65.30      2.17 o
  -8  -6  -8       49.07       56.60      4.20 o
  -8  -6  -7      143.72      147.54      3.27 o
  -8  -6  -6      206.19      214.48      4.11 o
  -8  -6  -5       32.00       35.45      1.94 o
  -8  -6  -4       27.44       28.55      1.91 o
  -8  -6  -3       42.01       46.42      2.18 o
  -8  -6  -2      120.24      112.81      2.14 o
  -8  -6  -1       20.68       21.61      1.88 o
  -8  -5 -38        2.94        5.49      2.12 o
  -8  -5 -37       14.02       14.12      2.04 o
  -8  -5 -36        3.70        6.55      1.87 o
  -8  -5 -35       25.08       26.10      1.84 o
  -8  -5 -34       12.50       12.40      1.82 o
  -8  -5 -32        5.89        9.83      1.96 o
  -8  -5 -31       17.10       18.15      1.90 o
  -8  -5 -30       21.75       23.61      1.98 o
  -8  -5 -29        7.93        9.31      2.37 o
  -8  -5 -27       16.86       13.59      2.70 o
  -8  -5 -26       22.60       22.82      1.76 o
  -8  -5 -25       17.23       18.88      1.76 o
  -8  -5 -24       22.25       20.63      1.66 o
  -8  -5 -22       67.70       67.86      2.63 o
  -8  -5 -21       34.13       31.13      1.60 o
  -8  -5 -20       75.49       73.08      2.09 o
  -8  -5 -19       27.33       26.10      2.06 o
  -8  -5 -18       18.46       17.78      1.56 o
  -8  -5 -17      102.54      100.62      3.27 o
  -8  -5 -16       81.68       78.09      2.47 o
  -8  -5 -15       20.49       22.79      1.52 o
  -8  -5 -14       17.72       16.93      1.63 o
  -8  -5 -13       96.03       93.34      1.67 o
  -8  -5 -12       72.04       73.03      1.94 o
  -8  -5 -11       12.90       16.21      2.00 o
  -8  -5 -10       50.58       49.41      2.99 o
  -8  -5  -9      146.74      145.35      5.19 o
  -8  -5  -8       11.15       11.26      1.93 o
  -8  -5  -7       12.26       14.14      1.88 o
  -8  -5  -6      113.42      115.01      2.15 o
  -8  -5  -5      110.49      111.54      3.18 o
  -8  -5  -4       35.36       38.28      1.92 o
  -8  -5  -3       64.48       66.95      2.18 o
  -8  -5  -2       71.12       63.84      2.52 o
  -8  -5  -1      124.37      119.37      2.60 o
  -8  -4 -38       31.84       36.07      2.24 o
  -8  -4 -37        4.26        4.85      1.86 o
  -8  -4 -36        9.34        9.74      1.85 o
  -8  -4 -35       10.69       13.09      1.87 o
  -8  -4 -33       15.01       17.29      1.86 o
  -8  -4 -31       17.21       17.35      1.88 o
  -8  -4 -30       20.70       24.29      2.54 o
  -8  -4 -29        8.16        7.64      2.12 o
  -8  -4 -28       21.48       21.45      2.65 o
  -8  -4 -27       66.90       64.03      2.39 o
  -8  -4 -26       44.36       42.13      1.96 o
  -8  -4 -25        9.62        8.00      1.79 o
  -8  -4 -24       19.75       18.69      1.67 o
  -8  -4 -23       27.67       26.86      1.67 o
  -8  -4 -22       53.36       50.99      1.69 o
  -8  -4 -21        6.97        6.81      1.73 o
  -8  -4 -20        5.67        9.88      1.81 o
  -8  -4 -19        6.96        8.59      1.57 o
  -8  -4 -18       55.87       56.10      1.62 o
  -8  -4 -17        4.88        6.18      1.67 o
  -8  -4 -16       31.88       31.50      1.75 o
  -8  -4 -15       97.36       97.95      2.92 o
  -8  -4 -13       59.51       55.79      1.67 o
  -8  -4 -10       52.21       55.04      2.57 o
  -8  -4  -9       83.03       78.19      2.27 o
  -8  -4  -8       29.04       30.42      1.90 o
  -8  -4  -7       11.41       10.06      3.00 o
  -8  -4  -6        7.69        4.32      2.01 o
  -8  -4  -5       93.08       87.11      2.32 o
  -8  -4  -4       49.25       44.58      1.93 o
  -8  -4  -3       24.20       24.73      1.89 o
  -8  -4  -2      126.07      122.21      2.65 o
  -8  -3 -39       21.78       20.61      1.81 o
  -8  -3 -38        3.14        4.58      2.07 o
  -8  -3 -36        2.99        4.10      2.04 o
  -8  -3 -34        5.96        9.47      1.81 o
  -8  -3 -33       19.21       16.75      1.97 o
  -8  -3 -32       14.57       16.30      1.77 o
  -8  -3 -31       27.44       27.63      1.77 o
  -8  -3 -30       19.49       20.42      2.11 o
  -8  -3 -29       39.60       42.30      2.23 o
  -8  -3 -28       39.07       38.09      2.31 o
  -8  -3 -27        7.39        7.93      2.32 o
  -8  -3 -26       13.76       16.48      1.90 o
  -8  -3 -25       85.10       79.87      1.99 o
  -8  -3 -24       33.14       30.98      2.15 o
  -8  -3 -23       25.28       26.51      1.65 o
  -8  -3 -21      103.20       98.83      2.98 o
  -8  -3 -20       46.67       44.59      2.24 o
  -8  -3 -19        3.22        3.99      1.66 o
  -8  -3 -18       12.76       12.48      1.68 o
  -8  -3 -17       28.80       27.36      1.54 o
  -8  -3 -16       13.79       17.62      1.97 o
  -8  -3 -15        6.18        5.74      1.55 o
  -8  -3 -14       25.21       25.03      1.51 o
  -8  -3 -13       24.49       23.30      2.29 o
  -8  -3 -12        8.80        7.72      1.50 o
  -8  -3 -11       75.09       67.74      2.04 o
  -8  -3 -10       11.83       14.50      1.88 o
  -8  -3  -9       22.49       18.82      1.88 o
  -8  -3  -8        7.89        5.88      1.93 o
  -8  -3  -7       21.09       21.95      1.87 o
  -8  -3  -6       38.15       35.73      2.14 o
  -8  -3  -5       15.61       12.20      1.87 o
  -8  -3  -4       36.13       36.94      1.90 o
  -8  -3  -3      130.10      122.57      2.51 o
  -8  -3  -2       39.79       37.35      1.90 o
  -8  -3  -1       50.56       48.85      2.70 o
  -8  -2 -39        8.78       10.12      1.96 o
  -8  -2 -38        9.63       10.72      1.79 o
  -8  -2 -35        8.70        9.06      1.97 o
  -8  -2 -33       10.67       13.76      1.79 o
  -8  -2 -31       17.07       18.58      1.96 o
  -8  -2 -30       15.77       19.62      2.17 o
  -8  -2 -29       40.89       44.91      2.09 o
  -8  -2 -28       21.07       25.41      2.04 o
  -8  -2 -27        8.49       11.86      2.24 o
  -8  -2 -26       25.95       23.31      1.82 o
  -8  -2 -25       11.70       11.22      1.79 o
  -8  -2 -24        8.27       11.78      1.81 o
  -8  -2 -23       33.34       34.26      1.86 o
  -8  -2 -22       13.88       13.50      1.69 o
  -8  -2 -20       26.15       26.19      1.50 o
  -8  -2 -19       17.64       20.69      2.11 o
  -8  -2 -18       13.56       16.17      1.54 o
  -8  -2 -17       28.97       28.66      1.54 o
  -8  -2 -16        6.35       10.20      1.87 o
  -8  -2 -15       20.92       21.25      1.51 o
  -8  -2 -14        3.47        4.47      1.57 o
  -8  -2 -13       50.64       51.02      1.54 o
  -8  -2 -12       26.39       26.78      1.49 o
  -8  -2 -11       17.63       20.63      1.60 o
  -8  -2 -10        8.50        9.79      2.16 o
  -8  -2  -9        1.78        6.00      1.92 o
  -8  -2  -8        6.15        6.58      1.91 o
  -8  -2  -7       20.99       20.35      2.12 o
  -8  -2  -5       42.36       43.11      1.89 o
  -8  -2  -4       12.64       13.38      1.84 o
  -8  -2  -3       56.27       53.59      1.91 o
  -8  -2  -2       16.77       12.84      1.82 o
  -8  -2  -1       21.15       22.63      1.83 o
  -8  -1 -37       18.66       18.69      1.90 o
  -8  -1 -36        9.23        7.84      1.78 o
  -8  -1 -34       16.13       14.85      1.72 o
  -8  -1 -33       32.80       31.00      1.81 o
  -8  -1 -32        8.35        6.67      1.95 o
  -8  -1 -31       15.58       16.59      1.82 o
  -8  -1 -28        9.63       11.71      2.02 o
  -8  -1 -27       27.27       27.52      2.54 o
  -8  -1 -25       47.30       45.30      2.04 o
  -8  -1 -24       34.75       31.52      2.04 o
  -8  -1 -23       17.57       18.75      1.64 o
  -8  -1 -22       57.58       54.53      1.69 o
  -8  -1 -21       10.42       10.65      1.61 o
  -8  -1 -20        4.01        4.59      1.55 o
  -8  -1 -19        5.64        5.60      1.68 o
  -8  -1 -18       12.60       11.91      1.85 o
  -8  -1 -17       38.99       38.91      1.57 o
  -8  -1 -16        8.51       10.01      1.52 o
  -8  -1 -15       15.98       12.53      1.52 o
  -8  -1 -14       58.54       55.85      1.58 o
  -8  -1 -13       66.85       63.98      1.82 o
  -8  -1 -12       82.64       83.54      1.81 o
  -8  -1 -11       27.06       28.02      1.62 o
  -8  -1 -10       11.85       12.11      1.99 o
  -8  -1  -9      117.00      112.88      2.85 o
  -8  -1  -8       34.36       32.44      1.90 o
  -8  -1  -7        6.77        6.51      2.04 o
  -8  -1  -6       24.93       25.59      1.87 o
  -8  -1  -5      100.84       98.93      2.42 o
  -8  -1  -3        3.85        7.52      1.86 o
  -8  -1  -2       25.49       24.67      1.83 o
  -8  -1  -1       25.68       26.84      1.82 o
  -7 -18 -12       11.11        6.81      2.78 o
  -7 -18 -11       10.54        8.30      1.98 o
  -7 -18 -10       55.80       62.01      5.97 o
  -7 -18  -9       11.70       10.86      2.61 o
  -7 -18  -8       24.30       25.77      3.40 o
  -7 -18  -7        9.58       10.47      4.14 o
  -7 -18  -6       29.35       32.71      4.08 o
  -7 -18  -5        8.10       12.64      3.09 o
  -7 -18  -4        4.42        6.38      1.84 o
  -7 -17 -14        2.32        5.37      2.32 o
  -7 -17 -13       27.55       25.92      5.43 o
  -7 -17 -12       22.45       27.34      2.56 o
  -7 -17 -11       22.44       20.57      1.92 o
  -7 -17  -9        8.43       10.36      1.60 o
  -7 -17  -7       18.17       18.06      1.78 o
  -7 -17  -6       11.39       12.04      1.80 o
  -7 -17  -5        9.84       10.99      1.60 o
  -7 -17  -4        6.67       11.62      2.57 o
  -7 -17  -3        5.03        6.71      1.82 o
  -7 -16 -22       10.35       12.77      1.79 o
  -7 -16 -19        6.44        4.34      1.67 o
  -7 -16 -18        8.60        8.28      1.88 o
  -7 -16 -16       21.63       24.52      2.18 o
  -7 -16 -14       17.25       14.36      2.72 o
  -7 -16 -13       20.85       18.02      1.49 o
  -7 -16 -12       28.22       28.23      4.17 o
  -7 -16  -9       39.09       41.99      2.70 o
  -7 -16  -7       22.89       27.40      1.68 o
  -7 -16  -6       11.23       14.26      3.88 o
  -7 -16  -5        9.27       10.04      1.78 o
  -7 -16  -4        4.20        6.55      1.80 o
  -7 -16  -3        1.86        4.59      1.87 o
  -7 -16  -2        4.29        5.94      1.83 o
  -7 -15 -24        6.92        5.65      1.88 o
  -7 -15 -23        5.29        7.64      1.81 o
  -7 -15 -22        9.01       11.26      2.32 o
  -7 -15 -21        7.49       10.25      1.96 o
  -7 -15 -20       20.08       21.56      1.74 o
  -7 -15 -18       16.04       21.85      1.96 o
  -7 -15 -17       36.06       33.75      1.89 o
  -7 -15 -14        2.07        3.15      1.46 o
  -7 -15 -13       16.53       15.50      2.06 o
  -7 -15  -8        5.07        6.10      1.83 o
  -7 -15  -7       33.44       32.36      4.02 o
  -7 -15  -6        7.85        7.02      1.61 o
  -7 -15  -5        8.48       11.76      2.11 o
  -7 -15  -3       41.91       46.54      2.74 o
  -7 -15  -2       21.03       23.10      2.20 o
  -7 -15  -1       11.83       17.28      1.78 o
  -7 -14 -28       11.39       11.08      2.63 o
  -7 -14 -27        3.97        4.50      2.23 o
  -7 -14 -26       17.81       20.22      2.12 o
  -7 -14 -22        6.52        9.78      1.75 o
  -7 -14 -21        7.16        7.86      1.77 o
  -7 -14 -20       10.84       10.30      1.98 o
  -7 -14 -17       36.74       41.40      3.54 o
  -7 -14 -16        8.33        9.69      1.33 o
  -7 -14 -15        8.87       10.73      1.74 o
  -7 -14 -14       19.37       19.25      1.53 o
  -7 -14 -13       11.77       11.58      2.35 o
  -7 -14 -12        7.35        8.94      1.42 o
  -7 -14 -11        4.54        3.71      1.79 o
  -7 -14 -10        5.70        7.10      1.71 o
  -7 -14  -9        4.13        4.99      2.12 o
  -7 -14  -8        3.91        4.03      1.96 o
  -7 -14  -7       18.39       20.28      3.51 o
  -7 -14  -5        6.25        7.85      1.77 o
  -7 -14  -4       25.88       28.02      1.81 o
  -7 -14  -3       41.87       45.77      2.70 o
  -7 -14  -2        6.55        7.99      2.08 o
  -7 -13 -31        9.54       13.94      2.31 o
  -7 -13 -29        8.86       11.55      1.94 o
  -7 -13 -27        8.75        7.61      1.74 o
  -7 -13 -26        8.35        7.42      2.52 o
  -7 -13 -24       15.28       17.16      1.88 o
  -7 -13 -23       17.04       16.11      1.89 o
  -7 -13 -21       43.92       47.36      2.39 o
  -7 -13 -20       25.03       26.25      1.88 o
  -7 -13 -18       25.00       34.78      2.19 o
  -7 -13 -17       24.81       24.76      1.47 o
  -7 -13 -16       25.28       26.05      1.96 o
  -7 -13 -15       15.99       16.52      1.35 o
  -7 -13 -14       34.09       34.55      2.48 o
  -7 -13 -13        8.15        9.64      1.33 o
  -7 -13 -12        5.40        3.93      1.37 o
  -7 -13 -11       18.21       19.14      2.18 o
  -7 -13 -10       13.92       15.22      1.97 o
  -7 -13  -9       10.17       12.73      2.21 o
  -7 -13  -8       10.39       10.80      1.58 o
  -7 -13  -7        6.42        6.18      2.88 o
  -7 -13  -5        4.88        5.62      2.14 o
  -7 -13  -4       12.16       16.23      1.74 o
  -7 -13  -3       39.20       42.53      2.04 o
  -7 -13  -2       60.45       66.36      2.42 o
  -7 -13  -1       13.55       14.33      1.75 o
  -7 -12 -33        9.85       11.28      2.33 o
  -7 -12 -32        3.45        4.47      1.57 o
  -7 -12 -30       15.24       15.70      1.96 o
  -7 -12 -29        6.62        6.84      1.64 o
  -7 -12 -28       11.57       11.79      1.65 o
  -7 -12 -26        5.02        6.68      1.51 o
  -7 -12 -23        4.46        5.79      1.81 o
  -7 -12 -21        7.93        8.94      1.41 o
  -7 -12 -20        6.96        6.51      1.71 o
  -7 -12 -19       11.42       10.78      1.55 o
  -7 -12 -17       17.80       19.42      1.46 o
  -7 -12 -16       36.11       41.59      3.33 o
  -7 -12 -15        4.64        5.50      1.37 o
  -7 -12 -12       16.10       15.86      1.56 o
  -7 -12 -11       14.07       10.78      1.55 o
  -7 -12 -10       49.57       57.20      3.95 o
  -7 -12  -9        6.93        6.89      1.61 o
  -7 -12  -8       53.49       57.82      1.87 o
  -7 -12  -7       16.71       21.16      2.22 o
  -7 -12  -6       26.36       26.74      3.20 o
  -7 -12  -4       11.93       12.48      1.99 o
  -7 -12  -3        3.75        4.67      2.04 o
  -7 -12  -2       17.26       16.53      1.74 o
  -7 -12  -1        9.84       12.32      2.15 o
  -7 -11 -35        7.78       10.53      2.38 o
  -7 -11 -31        7.91        8.27      1.65 o
  -7 -11 -30        4.94        5.55      1.65 o
  -7 -11 -29        7.70        6.99      1.74 o
  -7 -11 -26       17.06       18.98      2.16 o
  -7 -11 -25       47.19       49.24      1.91 o
  -7 -11 -24       74.78       75.64      2.63 o
  -7 -11 -23        2.76        4.33      2.08 o
  -7 -11 -22        8.31        8.88      1.55 o
  -7 -11 -21       14.08       12.86      1.89 o
  -7 -11 -19       14.82       17.93      1.55 o
  -7 -11 -18        9.40       11.85      1.46 o
  -7 -11 -17       19.81       18.87      1.46 o
  -7 -11 -15        9.00       12.24      1.34 o
  -7 -11 -14       10.12        8.97      1.99 o
  -7 -11 -12       21.38       19.64      1.33 o
  -7 -11 -10       24.83       27.85      2.32 o
  -7 -11  -9        9.64        9.46      2.51 o
  -7 -11  -8       38.91       37.77      1.96 o
  -7 -11  -7       13.54       17.03      2.78 o
  -7 -11  -6      115.04      123.83      2.46 o
  -7 -11  -5       25.94       27.81      2.53 o
  -7 -11  -4       14.41       14.21      1.71 o
  -7 -11  -3       12.74       10.87      1.70 o
  -7 -11  -2       18.39       19.33      2.00 o
  -7 -11  -1       26.71       27.24      1.75 o
  -7 -10 -35        4.91        4.38      1.78 o
  -7 -10 -31       10.38       11.04      1.60 o
  -7 -10 -30       11.65       12.27      1.57 o
  -7 -10 -29        5.16        7.34      1.58 o
  -7 -10 -28       26.02       22.39      1.72 o
  -7 -10 -27       20.64       22.44      1.93 o
  -7 -10 -26       26.04       25.58      1.92 o
  -7 -10 -25       14.40       15.54      2.20 o
  -7 -10 -24       25.55       26.40      1.93 o
  -7 -10 -23        1.24        4.90      1.53 o
  -7 -10 -22       16.22       16.11      1.60 o
  -7 -10 -21       22.67       21.57      2.20 o
  -7 -10 -20       23.71       27.19      1.52 o
  -7 -10 -19        3.77        3.42      1.70 o
  -7 -10 -18        4.99        4.87      1.61 o
  -7 -10 -17        6.29        8.74      1.37 o
  -7 -10 -16        8.54        9.27      1.37 o
  -7 -10 -15        4.92        5.46      1.40 o
  -7 -10 -14       30.35       33.71      1.61 o
  -7 -10 -13       17.98       14.97      1.34 o
  -7 -10 -12       26.22       26.41      1.28 o
  -7 -10 -11       39.69       41.84      1.80 o
  -7 -10 -10       18.19       17.16      1.77 o
  -7 -10  -9       41.82       41.64      1.71 o
  -7 -10  -8       75.65       78.45      2.54 o
  -7 -10  -7       23.25       23.10      2.36 o
  -7 -10  -6       41.36       44.18      2.01 o
  -7 -10  -4       57.77       58.67      1.82 o
  -7 -10  -2       11.82       13.59      1.68 o
  -7 -10  -1       21.15       25.11      2.24 o
  -7  -9 -37       24.91       30.00      2.64 o
  -7  -9 -36        5.51        7.98      1.85 o
  -7  -9 -35       20.91       21.49      1.71 o
  -7  -9 -34       16.06       17.67      2.22 o
  -7  -9 -33       15.45       12.79      1.66 o
  -7  -9 -31       41.73       40.38      1.79 o
  -7  -9 -30        2.27        5.81      1.97 o
  -7  -9 -29       25.94       26.45      1.60 o
  -7  -9 -28       29.49       31.96      1.75 o
  -7  -9 -27        4.26        5.16      2.25 o
  -7  -9 -26        6.02        7.52      1.89 o
  -7  -9 -25        9.39       11.06      1.81 o
  -7  -9 -23       13.61       14.77      1.91 o
  -7  -9 -22       47.32       46.61      1.63 o
  -7  -9 -21       38.52       37.10      1.59 o
  -7  -9 -20       26.15       27.66      1.63 o
  -7  -9 -19       25.00       25.66      1.75 o
  -7  -9 -18        6.28        6.57      1.63 o
  -7  -9 -17       40.58       43.71      2.44 o
  -7  -9 -15       14.82       15.74      1.54 o
  -7  -9 -14        9.23        9.95      2.02 o
  -7  -9 -13       72.41       70.15      3.06 o
  -7  -9 -12       41.20       43.20      2.40 o
  -7  -9 -11       64.91       65.03      2.10 o
  -7  -9 -10       51.13       53.36      3.16 o
  -7  -9  -8        8.23        8.11      1.92 o
  -7  -9  -7       20.80       23.05      1.71 o
  -7  -9  -6       53.26       54.04      1.80 o
  -7  -9  -5       59.65       62.61      2.70 o
  -7  -9  -4       92.77       94.64      2.87 o
  -7  -9  -3       49.49       54.67      2.49 o
  -7  -9  -2       19.33       25.13      1.71 o
  -7  -9  -1       55.46       59.76      1.81 o
  -7  -8 -39       11.54       13.90      2.42 o
  -7  -8 -36        6.33        6.96      1.69 o
  -7  -8 -35       79.16       76.27      2.01 o
  -7  -8 -34       16.39       14.69      1.71 o
  -7  -8 -33       17.70       17.16      1.66 o
  -7  -8 -31       18.51       18.79      1.92 o
  -7  -8 -29        5.24        6.81      1.62 o
  -7  -8 -28        6.91       10.53      1.57 o
  -7  -8 -27       19.86       24.45      1.94 o
  -7  -8 -26        7.01        6.05      2.03 o
  -7  -8 -25       38.06       40.99      2.74 o
  -7  -8 -23       60.39       59.94      1.69 o
  -7  -8 -22        5.72        6.77      1.90 o
  -7  -8 -21       45.74       42.36      2.66 o
  -7  -8 -20       12.54       13.29      1.54 o
  -7  -8 -19       12.58       11.58      1.52 o
  -7  -8 -18       33.10       35.75      1.52 o
  -7  -8 -17       54.07       51.34      1.55 o
  -7  -8 -16        6.31        6.40      1.56 o
  -7  -8 -15      205.54      211.57      2.66 o
  -7  -8 -14       37.88       39.15      2.53 o
  -7  -8 -13        7.46        8.25      1.43 o
  -7  -8 -12       29.19       31.93      1.69 o
  -7  -8 -11       45.82       46.24      1.44 o
  -7  -8 -10       14.33       13.33      1.40 o
  -7  -8  -9       12.30       10.68      1.91 o
  -7  -8  -8       83.05       83.77      2.09 o
  -7  -8  -7       33.53       32.17      2.12 o
  -7  -8  -6       28.36       29.76      1.70 o
  -7  -8  -5       15.07       13.80      1.68 o
  -7  -8  -4       22.20       22.85      3.01 o
  -7  -8  -3      120.13      122.45      3.30 o
  -7  -8  -2       44.08       42.28      1.76 o
  -7  -8  -1       52.69       53.32      2.05 o
  -7  -7 -39       27.19       24.04      2.53 o
  -7  -7 -38        6.07        8.07      1.72 o
  -7  -7 -37       17.72       18.72      1.74 o
  -7  -7 -36        9.44       10.67      1.66 o
  -7  -7 -35       10.30       11.66      1.89 o
  -7  -7 -34        3.00        4.34      1.70 o
  -7  -7 -32       32.23       28.96      1.71 o
  -7  -7 -31        5.70        7.32      1.67 o
  -7  -7 -30       14.80       13.66      1.62 o
  -7  -7 -29        5.91        7.38      1.74 o
  -7  -7 -28       13.78       13.43      1.86 o
  -7  -7 -27        2.97        5.06      1.92 o
  -7  -7 -26        9.23       11.74      2.04 o
  -7  -7 -25        5.03        5.50      1.96 o
  -7  -7 -23        5.93        6.32      1.62 o
  -7  -7 -22       35.56       40.52      2.11 o
  -7  -7 -21       72.44       70.99      1.74 o
  -7  -7 -20       84.95       85.12      1.80 o
  -7  -7 -19       98.77       93.83      1.98 o
  -7  -7 -18       47.01       45.66      1.81 o
  -7  -7 -17      157.23      154.53      4.19 o
  -7  -7 -16       64.51       62.46      1.77 o
  -7  -7 -15       29.41       29.74      1.40 o
  -7  -7 -14       81.80       81.32      3.58 o
  -7  -7 -13       59.06       58.02      2.02 o
  -7  -7 -12       33.51       32.51      1.47 o
  -7  -7 -11       13.36       14.11      1.33 o
  -7  -7 -10       47.76       48.32      1.65 o
  -7  -7  -9        6.37        6.36      1.60 o
  -7  -7  -8        5.99        8.16      1.70 o
  -7  -7  -7       43.32       47.01      2.16 o
  -7  -7  -6       16.96       15.41      1.65 o
  -7  -7  -4       39.61       38.63      1.73 o
  -7  -7  -3       41.98       42.53      1.74 o
  -7  -7  -2       92.99       95.08      1.92 o
  -7  -7  -1      178.23      174.11      2.19 o
  -7  -6 -40       39.10       34.40      4.42 o
  -7  -6 -39       44.02       44.09      2.14 o
  -7  -6 -38       15.11       13.79      1.72 o
  -7  -6 -37       15.15       14.62      1.69 o
  -7  -6 -35       16.67       16.62      1.64 o
  -7  -6 -34       61.04       62.71      1.78 o
  -7  -6 -33       20.85       19.28      1.61 o
  -7  -6 -32        6.74        8.71      1.84 o
  -7  -6 -31       53.90       53.64      1.68 o
  -7  -6 -30       52.41       56.59      1.94 o
  -7  -6 -29       31.15       30.51      1.71 o
  -7  -6 -28       26.21       23.73      1.85 o
  -7  -6 -27       25.63       23.97      2.91 o
  -7  -6 -26       25.72       23.14      2.04 o
  -7  -6 -25       12.09       13.51      1.79 o
  -7  -6 -24       82.07       79.07      2.24 o
  -7  -6 -23       56.84       53.88      1.80 o
  -7  -6 -22       17.61       17.69      1.50 o
  -7  -6 -21       36.62       35.70      2.39 o
  -7  -6 -20       66.02       68.94      1.58 o
  -7  -6 -19       31.04       31.48      1.48 o
  -7  -6 -18       26.74       26.63      1.44 o
  -7  -6 -17       15.52       16.70      1.56 o
  -7  -6 -16       66.70       63.42      1.98 o
  -7  -6 -15       84.95       83.85      1.97 o
  -7  -6 -14      128.90      124.32      2.34 o
  -7  -6 -13       17.15       19.64      1.35 o
  -7  -6 -12       58.90       58.29      1.43 o
  -7  -6 -11      135.02      129.14      1.88 o
  -7  -6  -9       88.97       92.68      3.52 o
  -7  -6  -7       31.20       34.28      1.71 o
  -7  -6  -6       18.57       22.00      2.11 o
  -7  -6  -4      275.94      278.87      3.47 o
  -7  -6  -3      110.58      106.13      2.36 o
  -7  -6  -2       75.89       74.80      1.84 o
  -7  -6  -1       33.45       36.02      1.70 o
  -7  -5 -41        7.04        7.31      2.54 o
  -7  -5 -40       21.17       20.96      1.89 o
  -7  -5 -39       13.24       10.07      1.75 o
  -7  -5 -38       19.94       18.08      1.72 o
  -7  -5 -34       17.88       18.64      1.62 o
  -7  -5 -33       15.56       14.07      1.61 o
  -7  -5 -32        9.90       10.71      1.59 o
  -7  -5 -31       26.57       25.82      2.37 o
  -7  -5 -30       85.68       78.50      2.14 o
  -7  -5 -29       13.63       15.93      1.54 o
  -7  -5 -28       14.01       15.05      1.83 o
  -7  -5 -27       18.53       19.72      2.05 o
  -7  -5 -26        7.99        8.08      2.08 o
  -7  -5 -25       12.94       13.20      1.77 o
  -7  -5 -24       21.03       24.60      1.61 o
  -7  -5 -23       26.28       28.65      1.60 o
  -7  -5 -22       57.09       55.10      2.74 o
  -7  -5 -21        6.93        8.36      1.49 o
  -7  -5 -20       52.87       51.79      1.54 o
  -7  -5 -19       51.57       55.36      1.60 o
  -7  -5 -18       15.17       15.80      1.57 o
  -7  -5 -17        3.15        3.25      1.53 o
  -7  -5 -16       30.88       33.37      1.41 o
  -7  -5 -15       11.42       12.13      1.66 o
  -7  -5 -14        6.67        6.99      1.37 o
  -7  -5 -13       48.18       49.00      1.52 o
  -7  -5 -12      174.04      175.10      2.61 o
  -7  -5 -11       20.32       21.75      1.34 o
  -7  -5 -10       24.26       25.18      1.75 o
  -7  -5  -9       18.09       18.25      1.74 o
  -7  -5  -8       96.30       96.04      2.27 o
  -7  -5  -7        6.43        7.02      1.74 o
  -7  -5  -6       11.57        8.57      1.68 o
  -7  -5  -5        8.67        5.93      2.00 o
  -7  -5  -4       96.05       93.61      1.87 o
  -7  -5  -2      100.79      101.46      3.52 o
  -7  -5  -1       31.37       32.62      1.72 o
  -7  -4 -41        8.81        7.24      2.32 o
  -7  -4 -40       24.98       25.57      1.95 o
  -7  -4 -39       13.08       13.37      1.81 o
  -7  -4 -38        8.10        5.91      1.85 o
  -7  -4 -37        6.93        7.64      1.71 o
  -7  -4 -36       12.12        9.92      1.69 o
  -7  -4 -35       11.05        9.57      1.66 o
  -7  -4 -34        5.81        4.19      1.73 o
  -7  -4 -32        6.66        8.94      1.84 o
  -7  -4 -31       23.44       23.92      1.58 o
  -7  -4 -30       34.43       35.30      1.59 o
  -7  -4 -29        8.18       11.18      1.75 o
  -7  -4 -28       87.68       90.85      1.98 o
  -7  -4 -27       57.04       58.84      2.00 o
  -7  -4 -26        6.38        6.74      2.25 o
  -7  -4 -25       37.82       39.83      1.67 o
  -7  -4 -24       64.17       65.38      2.37 o
  -7  -4 -23      102.48       98.86      2.33 o
  -7  -4 -22        2.55        4.18      1.89 o
  -7  -4 -20       57.56       56.14      1.55 o
  -7  -4 -19        9.06        9.66      1.66 o
  -7  -4 -18       62.67       59.65      1.52 o
  -7  -4 -17       50.07       49.83      1.59 o
  -7  -4 -16       26.49       25.40      1.47 o
  -7  -4 -15       45.25       43.63      1.92 o
  -7  -4 -14       15.76       18.20      1.35 o
  -7  -4 -13       39.97       40.43      1.38 o
  -7  -4 -12       59.48       57.62      1.42 o
  -7  -4 -11       10.89       11.50      1.33 o
  -7  -4 -10      181.89      180.31      1.98 o
  -7  -4  -9       52.34       52.12      1.80 o
  -7  -4  -8       41.86       42.30      1.76 o
  -7  -4  -7      156.46      161.08      2.06 o
  -7  -4  -6      103.00       98.02      2.39 o
  -7  -4  -5      164.15      164.30      3.38 o
  -7  -4  -4       23.22       22.58      1.68 o
  -7  -4  -2       26.40       27.14      1.65 o
  -7  -4  -1        5.55        8.46      1.69 o
  -7  -3 -39       11.35        8.70      1.75 o
  -7  -3 -38       19.34       19.62      1.84 o
  -7  -3 -37       15.20       21.13      2.02 o
  -7  -3 -36       23.66       22.61      1.82 o
  -7  -3 -34       13.38       13.33      1.75 o
  -7  -3 -33        9.15        8.67      1.99 o
  -7  -3 -32       15.95       17.23      1.59 o
  -7  -3 -31       38.45       38.70      1.76 o
  -7  -3 -30       39.31       39.60      1.60 o
  -7  -3 -29       17.47       20.45      1.88 o
  -7  -3 -28       37.09       37.46      1.99 o
  -7  -3 -27       31.45       31.46      2.00 o
  -7  -3 -26       41.70       40.56      1.93 o
  -7  -3 -25      116.15      112.23      2.29 o
  -7  -3 -24       27.67       25.90      1.63 o
  -7  -3 -23       65.49       66.63      2.61 o
  -7  -3 -22        8.99        9.54      1.68 o
  -7  -3 -21        9.94        9.80      1.58 o
  -7  -3 -20       37.38       36.19      1.74 o
  -7  -3 -19       16.27       13.99      1.44 o
  -7  -3 -18       26.34       24.10      1.44 o
  -7  -3 -17       14.39       15.14      1.53 o
  -7  -3 -16       31.93       31.13      1.42 o
  -7  -3 -15       60.24       60.21      1.46 o
  -7  -3 -14       34.20       32.08      1.38 o
  -7  -3 -13       54.94       54.54      1.50 o
  -7  -3 -12      104.21       97.78      2.17 o
  -7  -3 -11      278.88      274.61      2.62 o
  -7  -3 -10      192.10      180.20      6.48 o
  -7  -3  -9       32.71       30.45      1.76 o
  -7  -3  -8      247.10      244.46      3.04 o
  -7  -3  -7      492.26      488.88      3.27 o
  -7  -3  -6        8.37        8.47      1.85 o
  -7  -3  -5       43.69       44.73      1.89 o
  -7  -3  -4       26.52       25.20      2.00 o
  -7  -3  -3      148.43      146.39      2.31 o
  -7  -3  -2      122.83      121.30      2.22 o
  -7  -3  -1       28.45       28.32      1.98 o
  -7  -2 -40        8.90        9.91      1.76 o
  -7  -2 -39        5.76        6.87      1.77 o
  -7  -2 -38        6.50        8.94      1.72 o
  -7  -2 -37        3.26        4.74      1.78 o
  -7  -2 -35        5.33        7.14      1.80 o
  -7  -2 -34       19.93       19.23      1.63 o
  -7  -2 -33        4.38        5.22      1.90 o
  -7  -2 -32        5.13        4.58      1.69 o
  -7  -2 -31       10.94       12.94      1.58 o
  -7  -2 -30        3.32        5.32      1.62 o
  -7  -2 -29       33.26       37.80      2.22 o
  -7  -2 -28        9.39       10.46      1.79 o
  -7  -2 -27       23.23       22.65      1.77 o
  -7  -2 -26        9.02        9.91      1.75 o
  -7  -2 -25       64.36       65.67      2.76 o
  -7  -2 -24        4.66        5.08      1.58 o
  -7  -2 -23       13.48       13.43      1.51 o
  -7  -2 -22        6.96        8.44      1.49 o
  -7  -2 -20       21.05       20.08      1.57 o
  -7  -2 -19       87.30       84.12      2.40 o
  -7  -2 -18       29.41       29.00      1.58 o
  -7  -2 -17       29.57       29.03      1.67 o
  -7  -2 -15       13.19       13.53      1.29 o
  -7  -2 -14        3.58        3.23      1.46 o
  -7  -2 -13       34.89       37.06      1.48 o
  -7  -2 -12        4.90        4.66      1.37 o
  -7  -2 -11       14.32       14.63      1.32 o
  -7  -2 -10       13.81       15.66      1.68 o
  -7  -2  -9       56.88       61.01      1.79 o
  -7  -2  -8       14.98       11.71      1.93 o
  -7  -2  -7        9.60        8.94      1.69 o
  -7  -2  -5       58.89       57.22      1.74 o
  -7  -2  -4       27.70       22.92      1.66 o
  -7  -2  -3       28.31       24.75      1.67 o
  -7  -2  -2       22.33       23.91      1.65 o
  -7  -2  -1       48.42       40.34      2.38 o
  -7  -1 -42        6.97        9.51      3.03 o
  -7  -1 -41        7.76        5.56      1.86 o
  -7  -1 -40       11.40       14.23      1.74 o
  -7  -1 -39        9.84       12.39      1.87 o
  -7  -1 -36       19.23       18.89      1.68 o
  -7  -1 -35       18.64       20.06      2.29 o
  -7  -1 -34       48.39       45.68      1.89 o
  -7  -1 -33        9.18        8.27      1.84 o
  -7  -1 -32       39.93       37.38      1.64 o
  -7  -1 -31       17.32       16.67      1.96 o
  -7  -1 -30       17.03       16.91      2.03 o
  -7  -1 -29       21.33       22.45      1.80 o
  -7  -1 -28        4.13        4.23      2.07 o
  -7  -1 -27       96.62       92.99      2.13 o
  -7  -1 -26       39.88       40.30      1.77 o
  -7  -1 -25       54.41       54.20      1.90 o
  -7  -1 -24       65.55       62.65      1.63 o
  -7  -1 -23       27.76       25.65      1.68 o
  -7  -1 -22       74.18       71.36      1.73 o
  -7  -1 -21        6.17        6.36      1.90 o
  -7  -1 -20       23.47       25.11      1.56 o
  -7  -1 -19       55.01       54.25      1.63 o
  -7  -1 -18       44.21       41.38      1.49 o
  -7  -1 -17       77.76       74.49      2.37 o
  -7  -1 -16      112.30      107.78      2.82 o
  -7  -1 -15       12.64       13.87      1.30 o
  -7  -1 -14      107.11      103.01      2.12 o
  -7  -1 -13       46.58       43.82      1.51 o
  -7  -1 -12       46.87       43.82      1.38 o
  -7  -1 -11       19.25       22.38      1.63 o
  -7  -1 -10       30.14       28.87      1.71 o
  -7  -1  -9       37.84       35.25      1.73 o
  -7  -1  -8      107.17      107.19      1.92 o
  -7  -1  -7       60.04       57.84      1.78 o
  -7  -1  -6        9.19       11.24      1.65 o
  -7  -1  -5       17.85       16.22      1.67 o
  -7  -1  -4      186.17      184.72      2.07 o
  -7  -1  -3       84.79       82.02      2.11 o
  -7  -1  -1       44.46       41.24      1.99 o
  -6 -20  -7       17.78       12.57      3.29 o
  -6 -20  -4        7.63        6.91      2.36 o
  -6 -19 -14        6.52        6.78      2.30 o
  -6 -19 -13       11.69       14.14      1.97 o
  -6 -19 -12       21.76       20.84      2.78 o
  -6 -19 -10        8.41       11.67      2.36 o
  -6 -19  -9       12.03       10.21      4.00 o
  -6 -19  -8        5.21        8.05      3.03 o
  -6 -19  -7        8.95        5.61      2.41 o
  -6 -19  -6        8.98        8.34      2.28 o
  -6 -19  -4        9.16        9.13      3.21 o
  -6 -18 -20        3.13        4.21      2.00 o
  -6 -18 -17       16.44       19.05      3.46 o
  -6 -18 -16        7.32        8.70      2.46 o
  -6 -18 -15        8.99        6.21      2.50 o
  -6 -18 -13       16.09       15.81      3.09 o
  -6 -18 -12        7.42        6.00      2.66 o
  -6 -18 -11       23.50       19.42      2.21 o
  -6 -18  -8       33.00       29.11      2.42 o
  -6 -18  -7        5.07        4.59      2.08 o
  -6 -18  -5        4.44        3.47      1.44 o
  -6 -18  -2        8.17        9.60      3.40 o
  -6 -18  -1        7.00        7.79      1.81 o
  -6 -17 -20        4.22        7.22      1.87 o
  -6 -17 -18       16.66       16.90      3.45 o
  -6 -17 -16        4.09        4.43      1.75 o
  -6 -17 -12        8.94        8.27      1.83 o
  -6 -17  -9       13.17       11.49      1.56 o
  -6 -17  -7        7.09        5.46      2.10 o
  -6 -17  -6       13.90       14.07      1.56 o
  -6 -17  -4       12.70       13.90      1.85 o
  -6 -17  -2        9.54       10.05      1.86 o
  -6 -16 -27       12.85       17.87      2.61 o
  -6 -16 -22       13.01       18.11      2.11 o
  -6 -16 -19       16.65       17.69      2.92 o
  -6 -16 -18        1.76        3.31      1.52 o
  -6 -16 -16       13.39       12.42      1.18 o
  -6 -16 -15       12.34        8.60      1.08 o
  -6 -16 -14       18.30       15.45      1.59 o
  -6 -16 -13       11.07       10.76      2.03 o
  -6 -16 -12        5.00        4.78      1.31 o
  -6 -16 -11       12.10        9.93      1.64 o
  -6 -16 -10        7.48        9.18      1.91 o
  -6 -16  -9       42.16       47.50      1.85 o
  -6 -16  -7        6.82       10.52      1.40 o
  -6 -16  -6        6.55        6.90      1.56 o
  -6 -16  -5       25.08       27.57      2.60 o
  -6 -16  -3       14.18       19.30      2.07 o
  -6 -16  -2        7.19        9.30      1.60 o
  -6 -16  -1       10.22       15.47      4.02 o
  -6 -15 -29        5.84        8.08      2.34 o
  -6 -15 -27        5.99       11.04      5.42 o
  -6 -15 -25       12.82       17.19      3.98 o
  -6 -15 -23        7.30        7.76      1.97 o
  -6 -15 -22       33.66       35.93      2.84 o
  -6 -15 -20       21.39       19.18      2.81 o
  -6 -15 -19        4.08        6.36      1.87 o
  -6 -15 -17        4.74        2.96      1.12 o
  -6 -15 -16        9.44        7.05      1.11 o
  -6 -15 -15        6.80        6.25      1.78 o
  -6 -15 -13       10.85       10.42      1.11 o
  -6 -15 -12       16.07       16.56      2.82 o
  -6 -15 -11       46.29       44.01      2.59 o
  -6 -15 -10        1.67        2.86      1.37 o
  -6 -15  -9       10.02       11.34      5.10 o
  -6 -15  -7       26.76       34.19      2.70 o
  -6 -15  -6        2.90        3.15      1.51 o
  -6 -15  -5       18.60       21.60      2.10 o
  -6 -15  -4       24.14       25.03      1.61 o
  -6 -15  -3        7.14        8.81      2.08 o
  -6 -15  -2        6.92        7.53      1.60 o
  -6 -15  -1       12.87       15.98      2.38 o
  -6 -14 -33        5.14        6.43      2.48 o
  -6 -14 -31        6.77       11.50      2.30 o
  -6 -14 -28       12.82       14.35      2.93 o
  -6 -14 -27       21.86       23.79      2.42 o
  -6 -14 -26        5.17        6.71      2.09 o
  -6 -14 -23       17.44       15.75      1.97 o
  -6 -14 -22       15.44       18.25      1.91 o
  -6 -14 -21       24.91       22.49      4.18 o
  -6 -14 -20        8.60        8.60      1.58 o
  -6 -14 -18       19.64       18.45      1.74 o
  -6 -14 -16       20.58       21.48      1.24 o
  -6 -14 -15        4.80        5.62      1.11 o
  -6 -14 -14        0.75        3.06      1.52 o
  -6 -14 -12       12.88       15.22      1.36 o
  -6 -14 -11       24.30       25.00      2.50 o
  -6 -14 -10       29.06       33.15      3.22 o
  -6 -14  -9       70.35       76.86      4.78 o
  -6 -14  -8       11.61       13.87      1.41 o
  -6 -14  -7       48.43       56.25      2.86 o
  -6 -14  -6        9.06       12.29      1.59 o
  -6 -14  -5       51.25       57.81      1.97 o
  -6 -14  -4       33.35       39.65      1.88 o
  -6 -14  -3       28.18       30.65      1.81 o
  -6 -14  -2        5.40        8.27      1.56 o
  -6 -14  -1        5.27        7.48      2.01 o
  -6 -13 -34       12.46       13.17      2.07 o
  -6 -13 -31       13.29       16.39      2.30 o
  -6 -13 -30        7.99        6.46      3.05 o
  -6 -13 -28        4.82        6.42      1.92 o
  -6 -13 -27       28.84       29.60      2.18 o
  -6 -13 -26       10.55       12.14      1.26 o
  -6 -13 -25       39.11       36.37      1.64 o
  -6 -13 -24       40.89       34.78      2.14 o
  -6 -13 -23       13.83       12.40      1.35 o
  -6 -13 -22        5.67        6.36      1.74 o
  -6 -13 -21       18.70       21.00      1.88 o
  -6 -13 -20       24.94       26.92      1.79 o
  -6 -13 -19        5.01        4.81      1.46 o
  -6 -13 -18       19.18       22.55      1.55 o
  -6 -13 -17        7.19        6.82      1.19 o
  -6 -13 -16       14.59       15.43      1.24 o
  -6 -13 -15       22.09       25.54      1.27 o
  -6 -13 -14       18.24       17.25      1.34 o
  -6 -13 -13        5.90        5.60      1.41 o
  -6 -13 -12        8.67        7.17      1.40 o
  -6 -13 -11       39.40       40.75      2.37 o
  -6 -13 -10       14.38       13.35      1.24 o
  -6 -13  -9       68.43       74.56      4.18 o
  -6 -13  -8       11.48        9.66      1.54 o
  -6 -13  -7       27.63       26.12      1.59 o
  -6 -13  -6       62.08       67.66      1.94 o
  -6 -13  -5       20.32       24.51      2.70 o
  -6 -13  -4        4.86        5.82      1.59 o
  -6 -13  -3       65.73       75.71      1.77 o
  -6 -13  -2       29.96       37.57      3.68 o
  -6 -13  -1       39.91       46.36      2.59 o
  -6 -12 -36       14.52       17.00      1.96 o
  -6 -12 -35        5.56        5.02      2.22 o
  -6 -12 -34       13.61       15.76      2.64 o
  -6 -12 -32       13.46       15.81      2.32 o
  -6 -12 -31        3.41        6.23      2.45 o
  -6 -12 -29       45.31       42.44      2.79 o
  -6 -12 -28        3.34        4.93      1.38 o
  -6 -12 -27        5.40        6.81      1.89 o
  -6 -12 -25        5.06        7.66      1.68 o
  -6 -12 -24       22.51       21.54      1.83 o
  -6 -12 -23       52.28       51.42      1.72 o
  -6 -12 -22       22.91       22.97      1.74 o
  -6 -12 -20       16.62       16.65      1.47 o
  -6 -12 -19       39.34       39.67      2.60 o
  -6 -12 -18       25.82       27.52      1.25 o
  -6 -12 -17       20.55       20.32      1.29 o
  -6 -12 -16       47.33       51.56      2.90 o
  -6 -12 -15       19.51       18.27      1.56 o
  -6 -12 -14       36.65       38.32      2.12 o
  -6 -12 -13       13.25       15.62      2.34 o
  -6 -12 -12        5.21        5.46      1.12 o
  -6 -12 -11       30.80       30.67      2.50 o
  -6 -12 -10       12.67       11.71      1.93 o
  -6 -12  -9       21.14       22.80      1.59 o
  -6 -12  -8       21.04       23.76      1.83 o
  -6 -12  -7        6.83        6.06      1.57 o
  -6 -12  -5      128.27      140.46      3.74 o
  -6 -12  -4       53.34       57.11      1.85 o
  -6 -12  -2       88.22       96.31      1.80 o
  -6 -12  -1       45.85       49.59      2.04 o
  -6 -11 -38       11.72       13.59      2.01 o
  -6 -11 -36       12.74       13.19      2.23 o
  -6 -11 -35       22.64       25.30      2.73 o
  -6 -11 -34       35.75       37.31      2.23 o
  -6 -11 -32       13.36       13.83      2.14 o
  -6 -11 -30       88.18       81.94      5.28 o
  -6 -11 -29        8.80       10.08      1.40 o
  -6 -11 -28        6.39        7.77      1.51 o
  -6 -11 -26        8.42        9.45      2.00 o
  -6 -11 -25        8.08        7.87      1.42 o
  -6 -11 -24       21.92       22.94      1.32 o
  -6 -11 -23        8.54        9.63      1.65 o
  -6 -11 -22       17.78       20.08      1.89 o
  -6 -11 -21        7.40        6.81      1.31 o
  -6 -11 -20      112.44      119.06      3.72 o
  -6 -11 -19       20.81       25.82      1.83 o
  -6 -11 -18       64.28       70.76      3.97 o
  -6 -11 -17       93.28      104.22      2.94 o
  -6 -11 -16       33.29       35.78      1.35 o
  -6 -11 -15        1.15        2.84      1.36 o
  -6 -11 -14       71.88       77.54      2.48 o
  -6 -11 -12       52.74       52.84      1.80 o
  -6 -11 -11       77.70       75.94      1.90 o
  -6 -11 -10       85.90       89.99      2.07 o
  -6 -11  -9       22.75       24.28      2.60 o
  -6 -11  -8       68.95       74.02      2.79 o
  -6 -11  -7       52.72       54.62      1.58 o
  -6 -11  -6       39.24       40.26      1.60 o
  -6 -11  -5       10.40       12.83      1.52 o
  -6 -11  -4       84.23       93.51      2.29 o
  -6 -11  -3        9.10       10.96      1.53 o
  -6 -11  -2       25.23       26.60      1.69 o
  -6 -11  -1       79.99       88.68      3.42 o
  -6 -10 -39       10.00        7.85      2.07 o
  -6 -10 -37       33.62       31.90      2.51 o
  -6 -10 -36       49.29       54.86      3.20 o
  -6 -10 -35       50.62       52.84      2.29 o
  -6 -10 -34        6.06        6.89      2.10 o
  -6 -10 -29       23.94       22.86      1.46 o
  -6 -10 -28       10.90       12.29      1.42 o
  -6 -10 -27       10.95       10.00      1.40 o
  -6 -10 -26       18.58       19.32      1.41 o
  -6 -10 -25       14.67       14.11      1.37 o
  -6 -10 -24       20.43       21.63      1.65 o
  -6 -10 -22       72.40       74.04      1.95 o
  -6 -10 -21       34.93       35.67      1.37 o
  -6 -10 -20        6.60        6.94      1.36 o
  -6 -10 -18       38.82       39.65      1.48 o
  -6 -10 -17      235.22      236.98      3.04 o
  -6 -10 -16      126.42      137.84      2.56 o
  -6 -10 -15       54.21       52.65      1.32 o
  -6 -10 -14       37.26       37.16      2.06 o
  -6 -10 -13       75.48       74.00      2.02 o
  -6 -10 -12       53.94       56.78      2.28 o
  -6 -10 -10        7.05        6.04      1.31 o
  -6 -10  -9       12.95       14.11      1.38 o
  -6 -10  -7       11.46       11.28      1.38 o
  -6 -10  -6       21.39       23.44      1.52 o
  -6 -10  -5        5.96        4.41      1.57 o
  -6 -10  -4       61.87       65.69      1.67 o
  -6 -10  -3      124.91      130.71      2.27 o
  -6 -10  -2       50.21       53.20      2.22 o
  -6 -10  -1       78.25       78.90      1.90 o
  -6  -9 -40        6.97        6.63      2.10 o
  -6  -9 -39       10.61        7.71      2.07 o
  -6  -9 -38       32.82       36.75      3.84 o
  -6  -9 -36       50.58       54.16      2.28 o
  -6  -9 -35        7.40        8.97      2.62 o
  -6  -9 -34        7.47        8.47      2.23 o
  -6  -9 -33       11.44       11.87      1.48 o
  -6  -9 -32       11.18       11.94      1.46 o
  -6  -9 -31       60.74       61.26      2.12 o
  -6  -9 -30       15.98       13.02      1.50 o
  -6  -9 -29       23.45       22.78      1.86 o
  -6  -9 -28       17.66       19.07      1.38 o
  -6  -9 -27       31.61       30.65      2.88 o
  -6  -9 -26        4.58        4.28      1.46 o
  -6  -9 -25       34.24       40.15      1.81 o
  -6  -9 -23       20.83       24.00      1.89 o
  -6  -9 -22       31.72       34.96      1.59 o
  -6  -9 -21        4.40        4.64      1.46 o
  -6  -9 -20      147.84      136.30      2.72 o
  -6  -9 -19       34.19       34.23      1.42 o
  -6  -9 -18      161.01      158.19      3.75 o
  -6  -9 -17       87.05       89.54      2.39 o
  -6  -9 -16      108.56      113.40      4.34 o
  -6  -9 -15       36.46       37.22      2.57 o
  -6  -9 -14       10.11       12.51      1.23 o
  -6  -9 -13       62.63       62.06      2.34 o
  -6  -9 -12       36.10       33.31      1.31 o
  -6  -9 -11       56.12       60.05      2.38 o
  -6  -9 -10       16.64       14.17      1.24 o
  -6  -9  -9        6.19        6.93      1.29 o
  -6  -9  -8        7.28        9.02      1.53 o
  -6  -9  -7       25.37       25.69      1.51 o
  -6  -9  -6        3.88        4.12      1.64 o
  -6  -9  -4       52.47       54.39      1.59 o
  -6  -9  -3       58.38       60.63      1.63 o
  -6  -9  -2      205.56      217.39      3.98 o
  -6  -9  -1        9.76       11.81      1.88 o
  -6  -8 -41       73.46       72.07      2.42 o
  -6  -8 -39       26.57       25.03      2.00 o
  -6  -8 -38       15.31       21.64      1.95 o
  -6  -8 -37       27.05       28.47      2.19 o
  -6  -8 -35       12.94       13.04      2.22 o
  -6  -8 -33       27.54       27.32      1.71 o
  -6  -8 -32       21.65       21.30      1.48 o
  -6  -8 -31        5.71        7.49      1.46 o
  -6  -8 -30       16.00       17.72      1.51 o
  -6  -8 -29       21.91       21.64      1.70 o
  -6  -8 -28       26.36       26.88      1.42 o
  -6  -8 -27       59.88       61.57      1.53 o
  -6  -8 -26       27.13       27.54      1.43 o
  -6  -8 -25       37.23       34.75      1.88 o
  -6  -8 -24       41.50       44.74      1.80 o
  -6  -8 -23      201.58      214.54      2.94 o
  -6  -8 -22        7.39        7.65      1.42 o
  -6  -8 -21       84.04       84.81      2.39 o
  -6  -8 -20       42.56       42.36      2.18 o
  -6  -8 -19       53.69       52.09      1.70 o
  -6  -8 -18       22.92       22.72      1.52 o
  -6  -8 -17       94.24       90.13      2.04 o
  -6  -8 -16       17.65       17.96      1.26 o
  -6  -8 -15       83.50       83.90      2.73 o
  -6  -8 -14       32.18       33.06      1.55 o
  -6  -8 -13       29.72       31.03      1.22 o
  -6  -8 -12        8.96       10.05      1.37 o
  -6  -8 -10       56.89       58.37      1.27 o
  -6  -8  -9       58.90       64.26      1.87 o
  -6  -8  -8       61.19       60.85      1.53 o
  -6  -8  -7       86.02       90.34      2.12 o
  -6  -8  -6       26.27       27.21      1.72 o
  -6  -8  -5       57.36       56.83      1.81 o
  -6  -8  -4       30.14       32.82      1.57 o
  -6  -8  -3      389.39      399.87      7.80 o
  -6  -8  -2       53.78       54.81      1.61 o
  -6  -8  -1       39.10       41.73      1.55 o
  -6  -7 -42        5.18        7.70      2.11 o
  -6  -7 -41        9.39       10.51      2.07 o
  -6  -7 -38       65.17       63.84      2.50 o
  -6  -7 -37       12.57       15.34      2.43 o
  -6  -7 -34       16.36       18.21      1.62 o
  -6  -7 -33       15.99       15.18      1.64 o
  -6  -7 -32        3.30        4.18      1.55 o
  -6  -7 -31       37.28       37.01      1.50 o
  -6  -7 -28       31.24       31.28      1.43 o
  -6  -7 -27        6.98        6.91      1.39 o
  -6  -7 -25        8.42        9.45      1.56 o
  -6  -7 -24       15.76       15.58      1.78 o
  -6  -7 -23       48.01       51.40      2.66 o
  -6  -7 -22       10.54       10.45      1.57 o
  -6  -7 -21       66.16       65.95      1.87 o
  -6  -7 -20       31.57       32.60      1.41 o
  -6  -7 -19       40.18       40.72      1.72 o
  -6  -7 -18       10.47       12.92      1.48 o
  -6  -7 -16       23.32       24.38      1.26 o
  -6  -7 -15       15.13       16.25      1.23 o
  -6  -7 -14       16.19       16.34      1.20 o
  -6  -7 -13       29.63       28.73      1.22 o
  -6  -7 -12       30.84       30.10      1.40 o
  -6  -7 -11       38.18       38.85      1.22 o
  -6  -7 -10       54.19       51.62      1.33 o
  -6  -7  -9       24.49       22.51      2.20 o
  -6  -7  -8       67.41       64.83      1.50 o
  -6  -7  -7       36.55       38.02      1.64 o
  -6  -7  -5       27.27       27.03      1.48 o
  -6  -7  -4       37.60       37.70      1.53 o
  -6  -7  -3       76.81       78.18      1.63 o
  -6  -7  -2       26.14       28.70      2.16 o
  -6  -7  -1       33.19       35.47      1.50 o
  -6  -6 -43        3.60        5.24      2.22 o
  -6  -6 -42       17.45       20.06      2.05 o
  -6  -6 -41       26.76       29.79      2.03 o
  -6  -6 -40       26.05       27.47      2.25 o
  -6  -6 -37        8.13       10.04      2.07 o
  -6  -6 -36        4.81        6.60      1.62 o
  -6  -6 -35       11.77       13.66      1.56 o
  -6  -6 -34       19.28       19.61      1.54 o
  -6  -6 -33        0.89        5.41      1.83 o
  -6  -6 -32       49.82       48.89      1.62 o
  -6  -6 -31       12.72       12.99      1.66 o
  -6  -6 -30       17.70       18.21      1.45 o
  -6  -6 -29        5.28        6.27      1.46 o
  -6  -6 -28        6.10        6.58      1.43 o
  -6  -6 -27      148.02      149.09      3.62 o
  -6  -6 -26       36.04       36.37      1.60 o
  -6  -6 -25       30.40       31.69      1.57 o
  -6  -6 -24       26.91       26.78      1.61 o
  -6  -6 -23       19.24       18.79      1.44 o
  -6  -6 -22       65.54       67.39      1.54 o
  -6  -6 -21       86.53       84.80      2.60 o
  -6  -6 -19       10.03        9.39      1.29 o
  -6  -6 -18       15.25       13.97      1.85 o
  -6  -6 -17       29.63       31.45      1.50 o
  -6  -6 -16       33.46       33.54      1.41 o
  -6  -6 -15       24.94       26.22      1.25 o
  -6  -6 -14        5.72        6.02      1.23 o
  -6  -6 -13       21.27       20.85      1.32 o
  -6  -6 -12       31.76       30.79      1.29 o
  -6  -6 -11      107.35      104.11      1.54 o
  -6  -6 -10       25.74       24.00      1.38 o
  -6  -6  -9      205.95      204.75      2.22 o
  -6  -6  -8        2.50        3.72      1.64 o
  -6  -6  -7       93.44       96.08      1.99 o
  -6  -6  -6       16.94       17.43      2.00 o
  -6  -6  -5      167.42      167.71      3.77 o
  -6  -6  -4       20.55       19.77      2.38 o
  -6  -6  -3       36.61       38.17      1.49 o
  -6  -6  -1       68.43       69.72      1.86 o
  -6  -5 -42       10.22        9.79      2.07 o
  -6  -5 -41        5.82        6.22      2.10 o
  -6  -5 -40       11.07       13.91      1.90 o
  -6  -5 -39        8.04        9.90      2.64 o
  -6  -5 -38       39.85       36.62      2.52 o
  -6  -5 -36       15.05       16.57      1.59 o
  -6  -5 -34        1.85        3.71      1.65 o
  -6  -5 -33       19.81       19.40      1.52 o
  -6  -5 -32        7.01        6.72      1.51 o
  -6  -5 -31        9.75        9.42      1.48 o
  -6  -5 -30       50.37       50.78      1.82 o
  -6  -5 -28       26.62       25.06      1.67 o
  -6  -5 -26       55.32       53.80      1.87 o
  -6  -5 -25        4.46        4.64      1.70 o
  -6  -5 -24       63.53       62.94      1.68 o
  -6  -5 -23        1.22        4.38      1.53 o
  -6  -5 -22       19.34       19.97      1.42 o
  -6  -5 -21        9.39        9.15      1.39 o
  -6  -5 -20       14.36       17.58      1.32 o
  -6  -5 -19       39.36       39.39      1.34 o
  -6  -5 -18       52.56       52.78      2.23 o
  -6  -5 -17       69.93       67.69      1.58 o
  -6  -5 -16       31.01       31.12      1.40 o
  -6  -5 -15       15.98       16.44      1.24 o
  -6  -5 -14       46.53       48.81      1.36 o
  -6  -5 -12      187.25      186.44      2.24 o
  -6  -5 -11       16.20       17.39      1.25 o
  -6  -5 -10       31.37       29.53      1.19 o
  -6  -5  -9       16.57       18.51      1.27 o
  -6  -5  -8      131.00      126.81      1.79 o
  -6  -5  -7       11.42       11.32      1.50 o
  -6  -5  -6       36.38       36.93      2.29 o
  -6  -5  -5        3.22        4.24      1.51 o
  -6  -5  -4       27.45       28.39      1.47 o
  -6  -5  -3       12.41       11.09      1.45 o
  -6  -5  -2       39.30       38.65      1.50 o
  -6  -5  -1       99.43       94.44      1.88 o
  -6  -4 -44        5.79        5.80      2.19 o
  -6  -4 -43       11.15       14.14      2.18 o
  -6  -4 -42        4.47        5.38      2.32 o
  -6  -4 -40       13.57       17.78      1.87 o
  -6  -4 -38        3.86        6.50      2.15 o
  -6  -4 -37       13.87       16.32      1.61 o
  -6  -4 -36       18.84       18.57      1.59 o
  -6  -4 -35       28.44       25.70      1.67 o
  -6  -4 -34       18.63       18.75      1.77 o
  -6  -4 -31      112.14      110.69      2.26 o
  -6  -4 -30      108.23      105.85      2.95 o
  -6  -4 -23       45.13       44.51      1.42 o
  -6  -4 -22       22.18       22.29      1.36 o
  -6  -4 -21       70.01       71.38      2.26 o
  -6  -4 -20       44.76       44.66      1.38 o
  -6  -4 -19        1.93        4.49      1.34 o
  -6  -4 -18      113.38      110.41      1.80 o
  -6  -4 -17      147.32      145.65      2.82 o
  -6  -4 -16       16.42       17.17      1.74 o
  -6  -4 -15       41.87       41.44      1.30 o
  -6  -4 -14       31.11       33.13      1.63 o
  -6  -4 -13       69.11       66.79      1.33 o
  -6  -4 -12      273.80      271.97      1.81 o
  -6  -4 -11      166.44      162.97      2.48 o
  -6  -4 -10      104.50      104.55      1.39 o
  -6  -4  -9       65.51       65.71      2.02 o
  -6  -4  -8       48.71       53.07      1.80 o
  -6  -4  -7       81.21       79.12      1.69 o
  -6  -4  -6       33.71       34.07      1.73 o
  -6  -4  -5       18.99       19.37      1.47 o
  -6  -4  -4       40.16       38.20      1.74 o
  -6  -4  -3      178.67      172.16      1.85 o
  -6  -4  -2       68.58       66.77      1.59 o
  -6  -4  -1      133.83      134.18      2.76 o
  -6  -3 -44        6.14        9.73      2.09 o
  -6  -3 -42       34.63       35.39      2.20 o
  -6  -3 -41        8.64        8.37      1.95 o
  -6  -3 -40       15.77       16.09      2.01 o
  -6  -3 -38        4.86        4.48      1.99 o
  -6  -3 -37        6.00        5.31      1.69 o
  -6  -3 -36        2.85        4.00      1.90 o
  -6  -3 -35       10.82        7.10      1.61 o
  -6  -3 -34        4.56        7.02      1.70 o
  -6  -3 -33       61.07       58.27      1.61 o
  -6  -3 -32      116.94      108.23      2.34 o
  -6  -3 -31       51.27       51.28      1.69 o
  -6  -3 -30       32.40       28.83      1.62 o
  -6  -3 -28      127.48      125.21      1.67 o
  -6  -3 -27       23.72       23.02      1.49 o
  -6  -3 -26       42.82       43.85      1.68 o
  -6  -3 -25       23.07       23.22      1.61 o
  -6  -3 -24       51.76       48.67      1.80 o
  -6  -3 -23       23.46       21.88      1.39 o
  -6  -3 -22       11.60       10.58      1.40 o
  -6  -3 -21       31.96       31.17      1.39 o
  -6  -3 -20       67.42       67.70      1.43 o
  -6  -3 -19       38.96       41.05      1.34 o
  -6  -3 -18       38.27       37.77      1.33 o
  -6  -3 -17       35.36       32.03      1.40 o
  -6  -3 -16        5.17        6.44      1.50 o
  -6  -3 -15       26.16       26.14      1.43 o
  -6  -3 -14      198.24      194.50      2.49 o
  -6  -3 -13      211.22      207.92      1.73 o
  -6  -3 -12       35.74       34.35      1.16 o
  -6  -3 -11       12.43       10.60      1.18 o
  -6  -3 -10      160.16      156.12      1.45 o
  -6  -3  -9       28.96       28.19      1.27 o
  -6  -3  -8        6.23        6.20      1.53 o
  -6  -3  -7       18.55       21.42      1.47 o
  -6  -3  -6       47.54       46.81      1.55 o
  -6  -3  -5      185.37      176.57      4.56 o
  -6  -3  -4        2.41        3.33      1.56 o
  -6  -3  -3        2.10        5.12      2.20 o
  -6  -3  -2       56.39       53.54      2.08 o
  -6  -3  -1       85.89       84.04      1.64 o
  -6  -2 -45       25.90       28.95      2.25 o
  -6  -2 -44       28.99       28.47      2.06 o
  -6  -2 -42        8.50        6.68      2.07 o
  -6  -2 -41       11.67        9.54      1.91 o
  -6  -2 -40        2.55        6.53      2.01 o
  -6  -2 -37       74.76       71.26      2.19 o
  -6  -2 -36       12.72       12.47      1.67 o
  -6  -2 -35        9.06        9.44      1.59 o
  -6  -2 -34        9.74       10.88      1.56 o
  -6  -2 -33       71.73       69.96      2.35 o
  -6  -2 -32       63.17       62.64      2.06 o
  -6  -2 -31        5.70        6.38      1.53 o
  -6  -2 -30       20.10       21.49      1.48 o
  -6  -2 -29       41.99       40.53      2.14 o
  -6  -2 -28       48.69       49.43      1.77 o
  -6  -2 -27      145.75      141.24      2.89 o
  -6  -2 -26      178.76      178.26      2.56 o
  -6  -2 -25       12.80       16.44      1.84 o
  -6  -2 -24       20.51       20.24      1.63 o
  -6  -2 -22       17.74       18.76      1.31 o
  -6  -2 -21      102.36      103.42      1.61 o
  -6  -2 -20       44.94       46.09      1.61 o
  -6  -2 -19       38.89       37.42      1.55 o
  -6  -2 -18       31.88       31.01      1.31 o
  -6  -2 -17      136.08      131.91      2.75 o
  -6  -2 -16       33.44       32.55      1.58 o
  -6  -2 -15       18.13       19.45      2.68 o
  -6  -2 -14      197.41      190.19      1.72 o
  -6  -2 -13       96.25       94.93      1.39 o
  -6  -2 -12       85.00       81.97      1.31 o
  -6  -2 -11       49.06       44.70      1.34 o
  -6  -2 -10      138.27      132.37      2.55 o
  -6  -2  -9      298.01      289.75      2.33 o
  -6  -2  -8      116.90      116.67      1.94 o
  -6  -2  -7      103.53       99.95      1.70 o
  -6  -2  -6      216.37      207.99      5.35 o
  -6  -2  -5        6.14        5.96      1.50 o
  -6  -2  -4       33.05       33.36      1.75 o
  -6  -2  -3        7.64        7.53      1.47 o
  -6  -2  -2      137.84      134.98      2.03 o
  -6  -2  -1       82.22       77.78      1.60 o
  -6  -1 -45       29.97       31.80      2.66 o
  -6  -1 -44       55.27       56.92      2.12 o
  -6  -1 -43       14.65       17.16      2.01 o
  -6  -1 -42       10.59       10.49      1.92 o
  -6  -1 -41       21.70       24.96      2.08 o
  -6  -1 -40       20.94       20.35      2.16 o
  -6  -1 -39       39.01       40.38      1.70 o
  -6  -1 -38        5.78        4.29      1.77 o
  -6  -1 -37       26.82       26.91      1.64 o
  -6  -1 -36       27.03       27.83      1.71 o
  -6  -1 -35       63.00       59.51      1.96 o
  -6  -1 -32        3.81        4.00      1.60 o
  -6  -1 -31        3.42        4.22      1.58 o
  -6  -1 -30       52.85       50.58      1.55 o
  -6  -1 -29        5.96        5.64      1.62 o
  -6  -1 -28      136.15      132.49      2.57 o
  -6  -1 -27        9.82       12.39      1.59 o
  -6  -1 -26       89.66       87.29      1.77 o
  -6  -1 -25      167.54      166.84      2.34 o
  -6  -1 -24      147.43      142.20      2.47 o
  -6  -1 -23       34.57       35.07      1.53 o
  -6  -1 -22       29.94       29.08      1.33 o
  -6  -1 -21      281.36      275.66      1.78 o
  -6  -1 -20       58.71       58.35      1.59 o
  -6  -1 -18       45.87       44.24      1.33 o
  -6  -1 -17      113.86      109.73      2.42 o
  -6  -1 -16        9.07        9.48      1.44 o
  -6  -1 -15      234.66      231.43      1.79 o
  -6  -1 -14        6.64        8.37      1.39 o
  -6  -1 -13       63.38       60.10      1.32 o
  -6  -1 -12      129.55      124.94      1.34 o
  -6  -1 -11       29.83       28.07      1.16 o
  -6  -1 -10      580.95      573.19      2.56 o
  -6  -1  -9       12.06       12.16      1.29 o
  -6  -1  -8      303.29      291.99      4.03 o
  -6  -1  -7      182.79      177.99      2.23 o
  -6  -1  -6      702.27      688.24     10.63 o
  -6  -1  -5        8.13        7.00      1.83 o
  -6  -1  -4      261.72      257.82      2.04 o
  -6  -1  -3       44.07       39.81      1.69 o
  -6  -1  -2      102.70       94.87      2.49 o
  -6  -1  -1      234.43      225.79      1.96 o
  -5 -21  -7       16.80       14.75      2.67 o
  -5 -21  -6       11.88       12.91      2.65 o
  -5 -20 -15        2.47        5.69      2.83 o
  -5 -20 -12        9.59       11.50      2.54 o
  -5 -20 -10       18.06       23.24      2.61 o
  -5 -20  -9        5.84        8.42      2.60 o
  -5 -20  -8       16.79       15.73      2.02 o
  -5 -20  -7        6.26        7.11      2.72 o
  -5 -20  -6        5.34        7.03      2.71 o
  -5 -20  -5        8.50       13.80      4.11 o
  -5 -19  -6        7.38        8.04      1.71 o
  -5 -19  -4        4.21        2.98      1.09 o
  -5 -19  -2       13.58       14.23      2.49 o
  -5 -18 -23       11.07        8.72      1.92 o
  -5 -18 -21        7.55        8.13      2.04 o
  -5 -18 -19       15.66       16.70      1.66 o
  -5 -18 -18        7.86        5.25      2.16 o
  -5 -18 -15       21.86       21.81      4.92 o
  -5 -18 -11        3.37        4.49      1.93 o
  -5 -18 -10        6.46        5.55      2.35 o
  -5 -18  -9        5.52        4.24      0.93 o
  -5 -18  -8       14.22       11.08      1.67 o
  -5 -18  -6        8.06        9.47      2.61 o
  -5 -18  -5       13.29       10.66      2.47 o
  -5 -18  -4       14.92       11.11      2.83 o
  -5 -18  -3        7.20        7.31      1.87 o
  -5 -18  -1       14.43       13.47      3.16 o
  -5 -17 -26       14.75       13.90      3.05 o
  -5 -17 -25        0.70        5.17      1.96 o
  -5 -17 -22       10.72       14.10      3.30 o
  -5 -17 -21       18.71       19.36      2.98 o
  -5 -17 -19        6.70        7.90      2.41 o
  -5 -17 -18        3.61        4.09      1.72 o
  -5 -17 -17        4.50        5.02      1.79 o
  -5 -17 -16       16.11       17.14      2.35 o
  -5 -17 -14        8.57        9.13      1.74 o
  -5 -17 -10       28.14       22.44      3.29 o
  -5 -17  -8       33.69       34.87      1.83 o
  -5 -17  -6       13.56       10.80      1.59 o
  -5 -17  -3        9.39        8.66      2.28 o
  -5 -17  -2        9.39        5.32      1.87 o
  -5 -16 -30        7.26        5.72      1.78 o
  -5 -16 -29        5.17        5.86      1.74 o
  -5 -16 -28        7.70        7.39      1.69 o
  -5 -16 -26       15.90       13.59      2.18 o
  -5 -16 -25        5.84        9.55      1.90 o
  -5 -16 -24        7.21        9.96      2.28 o
  -5 -16 -23        7.97       11.29      2.19 o
  -5 -16 -22       18.43       18.96      2.48 o
  -5 -16 -20       10.24        9.74      2.22 o
  -5 -16 -19       10.56       13.57      2.04 o
  -5 -16 -18        8.96       11.20      1.82 o
  -5 -16 -15       13.03       14.20      1.98 o
  -5 -16 -14        6.25        5.21      1.33 o
  -5 -16 -13        3.88        4.69      1.28 o
  -5 -16 -12       20.58       17.27      1.90 o
  -5 -16 -11       11.02       11.11      1.58 o
  -5 -16 -10        4.23        2.21      0.94 o
  -5 -16  -8       22.39       19.70      2.87 o
  -5 -16  -7       11.02        9.83      2.00 o
  -5 -16  -6       58.91       62.25      2.98 o
  -5 -16  -5        2.80        3.06      1.24 o
  -5 -16  -4       22.08       26.83      2.42 o
  -5 -16  -3       11.53       13.80      1.93 o
  -5 -16  -2        5.85        7.98      1.40 o
  -5 -16  -1       10.67       11.51      1.56 o
  -5 -15 -31       11.09       11.14      2.01 o
  -5 -15 -30        9.95       10.19      1.85 o
  -5 -15 -28       33.76       38.29      2.43 o
  -5 -15 -27        9.55       10.52      1.94 o
  -5 -15 -26       18.86       18.42      1.83 o
  -5 -15 -24       13.72       13.26      2.24 o
  -5 -15 -19       12.94       11.70      1.66 o
  -5 -15 -14       10.79        9.03      1.42 o
  -5 -15 -13       57.69       57.71      3.30 o
  -5 -15 -12       24.92       24.92      2.40 o
  -5 -15 -11        7.91        8.57      1.46 o
  -5 -15 -10       40.74       44.08      5.58 o
  -5 -15  -9        4.83        4.31      1.43 o
  -5 -15  -8       41.39       42.39      2.68 o
  -5 -15  -7       32.76       33.82      2.15 o
  -5 -15  -6        7.85        7.60      2.21 o
  -5 -15  -5        9.04       11.95      1.68 o
  -5 -15  -4       17.31       18.41      1.38 o
  -5 -15  -3       23.90       23.50      2.83 o
  -5 -15  -2        5.00        4.62      1.72 o
  -5 -15  -1       44.69       46.43      1.94 o
  -5 -14 -35       22.78       24.98      2.85 o
  -5 -14 -34        6.18        7.18      2.68 o
  -5 -14 -33        4.32        6.55      2.40 o
  -5 -14 -30        3.68        4.35      1.95 o
  -5 -14 -29       17.89       17.27      2.02 o
  -5 -14 -28       16.80       25.93      3.15 o
  -5 -14 -27        3.41        4.63      2.17 o
  -5 -14 -26        9.63       12.65      1.99 o
  -5 -14 -25       14.59       15.12      1.93 o
  -5 -14 -24       11.88       12.74      1.90 o
  -5 -14 -23       10.57       10.89      1.88 o
  -5 -14 -22       18.48       17.49      2.16 o
  -5 -14 -20        6.47        6.04      1.58 o
  -5 -14 -19       59.86       64.24      2.60 o
  -5 -14 -18        4.35        3.12      1.03 o
  -5 -14 -17       40.30       45.59      4.04 o
  -5 -14 -15       20.32       26.37      2.70 o
  -5 -14 -14       17.85       16.77      1.55 o
  -5 -14 -13       29.62       29.53      2.22 o
  -5 -14 -12       20.91       22.18      1.57 o
  -5 -14 -11        6.09        5.63      0.99 o
  -5 -14 -10       17.45       19.15      1.17 o
  -5 -14  -9       45.94       41.56      2.86 o
  -5 -14  -8       41.44       48.42      1.42 o
  -5 -14  -6       38.58       43.39      1.99 o
  -5 -14  -5       29.01       31.01      2.72 o
  -5 -14  -4       33.65       32.33      1.83 o
  -5 -14  -3       59.44       65.13      2.33 o
  -5 -14  -2       10.18       11.44      1.39 o
  -5 -14  -1       76.07       79.12      3.63 o
  -5 -13 -35        8.42       10.45      2.17 o
  -5 -13 -34        3.69        5.48      1.88 o
  -5 -13 -33       17.25       18.53      1.78 o
  -5 -13 -32        3.78        3.92      1.89 o
  -5 -13 -31       25.32       28.41      1.75 o
  -5 -13 -30        4.08        7.14      2.06 o
  -5 -13 -28        5.00        9.43      2.07 o
  -5 -13 -27       24.02       26.06      3.55 o
  -5 -13 -26       29.87       34.88      2.03 o
  -5 -13 -23       13.95       12.70      1.96 o
  -5 -13 -22       26.06       26.52      2.27 o
  -5 -13 -21       50.77       41.48      2.77 o
  -5 -13 -20        9.78        8.86      1.52 o
  -5 -13 -19        2.36        2.71      1.17 o
  -5 -13 -17       73.66       74.14      3.73 o
  -5 -13 -16       28.70       31.68      2.05 o
  -5 -13 -15       36.61       35.14      2.29 o
  -5 -13 -14       15.50       15.73      1.01 o
  -5 -13 -12       68.71       76.96      2.91 o
  -5 -13 -11      129.74      133.82      3.73 o
  -5 -13 -10       17.42       18.83      1.81 o
  -5 -13  -9        6.32        6.88      1.16 o
  -5 -13  -8       68.89       80.99      4.84 o
  -5 -13  -7      107.22      112.72      2.68 o
  -5 -13  -6       42.40       43.36      2.68 o
  -5 -13  -5       33.25       33.41      2.62 o
  -5 -13  -4       42.26       48.62      2.34 o
  -5 -13  -3        6.33        7.93      1.36 o
  -5 -13  -2       21.90       22.39      1.61 o
  -5 -13  -1      104.51      114.47      2.90 o
  -5 -12 -39       17.75       22.39      5.03 o
  -5 -12 -37       49.18       48.96      2.74 o
  -5 -12 -36       48.54       51.91      3.39 o
  -5 -12 -35       32.23       34.57      2.84 o
  -5 -12 -34       22.14       20.35      3.49 o
  -5 -12 -33        2.10        5.50      2.00 o
  -5 -12 -31        5.08        5.15      1.94 o
  -5 -12 -30       24.05       26.55      2.49 o
  -5 -12 -28       22.48       22.49      1.86 o
  -5 -12 -27       17.30       21.94      2.01 o
  -5 -12 -26       29.82       32.06      3.47 o
  -5 -12 -25        8.03       11.15      2.03 o
  -5 -12 -24        4.30        5.17      1.08 o
  -5 -12 -23       22.33       25.24      2.22 o
  -5 -12 -22       10.35       12.15      2.13 o
  -5 -12 -20       19.75       19.46      1.59 o
  -5 -12 -19      214.31      223.80      7.06 o
  -5 -12 -18       12.32       12.16      1.41 o
  -5 -12 -17       86.95       88.99      3.87 o
  -5 -12 -16      119.36      119.52      2.56 o
  -5 -12 -15       70.02       75.10      3.01 o
  -5 -12 -14       95.79       99.50      4.30 o
  -5 -12 -13       32.56       36.17      1.36 o
  -5 -12 -12        9.16       10.33      1.19 o
  -5 -12 -10       10.91       11.38      0.97 o
  -5 -12  -9        5.42        7.67      1.09 o
  -5 -12  -8        8.23        7.15      1.40 o
  -5 -12  -7       12.40       14.26      1.54 o
  -5 -12  -6       19.85       19.49      2.05 o
  -5 -12  -5        3.15        3.67      1.32 o
  -5 -12  -4       21.79       21.02      1.37 o
  -5 -12  -3       66.91       72.86      2.44 o
  -5 -12  -2       67.77       72.07      1.56 o
  -5 -12  -1      157.55      167.58      5.48 o
  -5 -11 -40       31.90       34.75      2.54 o
  -5 -11 -39       36.54       41.69      3.08 o
  -5 -11 -37       13.00       12.94      2.07 o
  -5 -11 -36       50.10       50.03      2.68 o
  -5 -11 -35       24.13       29.60      2.01 o
  -5 -11 -34       16.87       18.40      1.96 o
  -5 -11 -32       15.66       16.85      2.49 o
  -5 -11 -31       17.25       19.76      3.73 o
  -5 -11 -30       20.19       23.82      1.93 o
  -5 -11 -29        4.79        4.60      2.01 o
  -5 -11 -28       75.15       85.35      4.32 o
  -5 -11 -27       11.54       12.00      1.80 o
  -5 -11 -26        0.69        2.57      1.23 o
  -5 -11 -25       44.52       49.93      3.14 o
  -5 -11 -24       47.40       48.26      1.90 o
  -5 -11 -23        8.66        9.89      1.12 o
  -5 -11 -22       40.65       41.71      2.00 o
  -5 -11 -21      196.77      205.56      2.89 o
  -5 -11 -20       93.14       98.90      4.28 o
  -5 -11 -19      137.55      147.40      3.07 o
  -5 -11 -18      162.14      160.66      2.91 o
  -5 -11 -17        5.23        6.23      1.74 o
  -5 -11 -16      128.51      130.95      2.57 o
  -5 -11 -15       17.23       17.90      1.62 o
  -5 -11 -14        6.85        5.84      1.38 o
  -5 -11 -13       12.98       11.83      1.14 o
  -5 -11 -12       61.55       66.55      2.16 o
  -5 -11 -11        6.35        7.56      1.42 o
  -5 -11 -10       10.21       10.31      1.03 o
  -5 -11  -9       73.09       76.49      1.93 o
  -5 -11  -8       95.39      103.18      4.63 o
  -5 -11  -7       49.47       49.51      2.64 o
  -5 -11  -6       15.09       16.10      1.92 o
  -5 -11  -5        3.23        4.34      1.47 o
  -5 -11  -4       10.65       12.76      1.33 o
  -5 -11  -3      100.06      102.50      3.03 o
  -5 -11  -2      399.49      427.34     10.16 o
  -5 -11  -1      182.70      196.42      3.45 o
  -5 -10 -40       13.23       12.87      2.25 o
  -5 -10 -39       36.53       38.15      2.09 o
  -5 -10 -38       85.65       75.14      3.14 o
  -5 -10 -37       13.94       15.71      1.89 o
  -5 -10 -36       16.88       20.26      1.85 o
  -5 -10 -35       13.27       13.24      1.96 o
  -5 -10 -34       24.09       19.92      2.08 o
  -5 -10 -33       93.85       94.76      2.75 o
  -5 -10 -31       20.56       24.00      2.15 o
  -5 -10 -30       29.28       30.54      2.03 o
  -5 -10 -29        8.45        8.76      2.43 o
  -5 -10 -28       15.54       17.51      1.41 o
  -5 -10 -27       21.14       20.44      1.32 o
  -5 -10 -26       36.81       37.53      1.92 o
  -5 -10 -25        3.67        2.95      1.23 o
  -5 -10 -24       15.68       13.48      1.30 o
  -5 -10 -23       11.66       10.95      1.30 o
  -5 -10 -22      131.42      133.28      3.26 o
  -5 -10 -21       34.39       35.65      2.63 o
  -5 -10 -20      144.82      160.08      2.87 o
  -5 -10 -19      138.25      143.00      3.30 o
  -5 -10 -18       82.67       86.43      1.38 o
  -5 -10 -17       12.56       12.70      1.13 o
  -5 -10 -16      112.67      111.86      3.13 o
  -5 -10 -15      134.13      138.11      2.36 o
  -5 -10 -14        4.54        5.83      1.37 o
  -5 -10 -13        9.47       11.66      1.01 o
  -5 -10 -12       37.04       39.07      1.32 o
  -5 -10 -11       69.61       72.31      2.72 o
  -5 -10 -10       11.86       11.48      1.05 o
  -5 -10  -9       67.80       70.65      2.20 o
  -5 -10  -8       22.47       23.57      1.48 o
  -5 -10  -7        8.00       10.83      1.30 o
  -5 -10  -6       26.16       28.76      1.21 o
  -5 -10  -5       13.72       14.87      1.62 o
  -5 -10  -4      370.94      382.84      8.43 o
  -5 -10  -3       32.58       38.59      1.88 o
  -5 -10  -2       13.05       13.40      1.33 o
  -5 -10  -1      180.08      194.28      3.54 o
  -5  -9 -41        9.34        8.79      2.98 o
  -5  -9 -39       40.06       38.21      2.21 o
  -5  -9 -38       26.35       27.89      1.91 o
  -5  -9 -37       11.06       11.45      2.02 o
  -5  -9 -36        6.50        8.52      1.86 o
  -5  -9 -35       39.54       42.93      1.87 o
  -5  -9 -34        9.86       12.27      2.07 o
  -5  -9 -33        6.40        6.34      2.06 o
  -5  -9 -32        6.11        6.15      1.91 o
  -5  -9 -31       12.78       13.14      1.83 o
  -5  -9 -29       52.61       53.15      1.44 o
  -5  -9 -28       21.76       22.30      1.80 o
  -5  -9 -27        6.90        8.00      1.62 o
  -5  -9 -26       13.48       15.43      1.62 o
  -5  -9 -25       19.86       19.32      1.60 o
  -5  -9 -24        7.50        7.87      1.18 o
  -5  -9 -23       72.78       71.87      1.98 o
  -5  -9 -22       62.37       65.77      2.24 o
  -5  -9 -21       57.94       59.74      3.01 o
  -5  -9 -20       20.78       23.98      1.70 o
  -5  -9 -19       81.02       83.89      1.80 o
  -5  -9 -18       65.79       69.08      1.73 o
  -5  -9 -17      121.22      128.57      2.14 o
  -5  -9 -16       18.24       18.49      1.14 o
  -5  -9 -15       21.68       22.20      1.25 o
  -5  -9 -14       28.71       29.28      1.10 o
  -5  -9 -13       27.36       27.50      1.13 o
  -5  -9 -12       29.77       28.52      1.60 o
  -5  -9 -11       50.74       52.19      1.65 o
  -5  -9 -10       96.04       94.00      2.04 o
  -5  -9  -9       41.51       40.50      1.72 o
  -5  -9  -8      115.01      114.55      3.31 o
  -5  -9  -7       34.39       34.52      1.40 o
  -5  -9  -6        4.88        5.92      1.48 o
  -5  -9  -5       13.79       13.27      1.45 o
  -5  -9  -4       40.52       44.69      1.80 o
  -5  -9  -3       76.06       79.37      1.48 o
  -5  -9  -2       29.26       34.82      2.32 o
  -5  -9  -1      178.07      184.78      3.57 o
  -5  -8 -42        3.82        8.09      2.40 o
  -5  -8 -40       13.86       13.39      2.45 o
  -5  -8 -38       23.58       25.80      2.08 o
  -5  -8 -36       42.46       48.34      2.36 o
  -5  -8 -35       49.26       49.69      2.23 o
  -5  -8 -33       20.56       18.28      2.17 o
  -5  -8 -32        7.42        7.76      1.88 o
  -5  -8 -31       31.74       31.74      1.85 o
  -5  -8 -30        5.22        4.41      1.45 o
  -5  -8 -29       10.37       11.55      1.30 o
  -5  -8 -28       20.35       22.46      1.77 o
  -5  -8 -27       34.64       33.26      1.33 o
  -5  -8 -26       65.58       63.07      1.56 o
  -5  -8 -25      115.70      113.55      1.73 o
  -5  -8 -24       25.04       25.84      1.21 o
  -5  -8 -23       40.61       40.81      1.23 o
  -5  -8 -22        6.30        7.96      1.53 o
  -5  -8 -21       26.15       26.26      1.85 o
  -5  -8 -20       41.39       43.40      1.22 o
  -5  -8 -19       12.39       15.68      1.27 o
  -5  -8 -18       92.77       94.57      1.37 o
  -5  -8 -17       59.93       60.34      1.29 o
  -5  -8 -16      173.90      180.97      2.63 o
  -5  -8 -15       30.50       32.64      1.12 o
  -5  -8 -14      123.85      123.60      2.48 o
  -5  -8 -13       31.07       29.77      1.08 o
  -5  -8 -12       61.52       61.91      1.88 o
  -5  -8 -11       28.88       28.73      1.22 o
  -5  -8 -10       79.10       75.72      2.16 o
  -5  -8  -9      209.74      206.24      4.01 o
  -5  -8  -8       81.44       81.13      2.45 o
  -5  -8  -7        4.37        4.09      1.23 o
  -5  -8  -6      230.70      228.70      7.99 o
  -5  -8  -5       43.37       43.95      2.11 o
  -5  -8  -4       11.40       11.87      1.28 o
  -5  -8  -2      197.17      199.12      3.68 o
  -5  -8  -1       31.43       33.57      1.34 o
  -5  -7 -44       12.92       14.14      2.17 o
  -5  -7 -42       15.37       18.55      4.26 o
  -5  -7 -41        5.45        8.64      2.29 o
  -5  -7 -40        5.43        7.43      1.99 o
  -5  -7 -39        7.78        7.17      2.23 o
  -5  -7 -38        9.77        7.78      1.94 o
  -5  -7 -37       24.41       25.60      1.86 o
  -5  -7 -36       19.13       17.18      2.02 o
  -5  -7 -33        6.14        9.70      1.88 o
  -5  -7 -32        5.17        5.75      1.54 o
  -5  -7 -31       61.11       62.86      1.78 o
  -5  -7 -30       27.25       27.54      1.45 o
  -5  -7 -29        2.90        3.60      1.68 o
  -5  -7 -28       13.49       14.38      1.29 o
  -5  -7 -27       32.49       31.61      1.31 o
  -5  -7 -26      111.19      110.88      1.82 o
  -5  -7 -25       22.80       23.77      1.24 o
  -5  -7 -24        4.71        4.67      1.23 o
  -5  -7 -23       14.85       16.70      1.53 o
  -5  -7 -22        4.84        4.35      1.66 o
  -5  -7 -21       17.51       18.04      1.66 o
  -5  -7 -20       21.72       20.57      1.24 o
  -5  -7 -19       67.40       68.25      1.95 o
  -5  -7 -18       83.10       83.30      1.34 o
  -5  -7 -16       73.66       72.70      1.74 o
  -5  -7 -15       82.50       85.88      2.56 o
  -5  -7 -14       16.16       18.63      1.25 o
  -5  -7 -13        5.95        6.98      1.05 o
  -5  -7 -12       55.39       56.00      1.14 o
  -5  -7 -11       93.25       91.83      1.83 o
  -5  -7 -10       16.85       16.31      1.01 o
  -5  -7  -9       41.02       41.95      1.67 o
  -5  -7  -8       22.65       21.99      1.20 o
  -5  -7  -7       28.61       28.54      1.21 o
  -5  -7  -6       84.34       82.99      2.08 o
  -5  -7  -5       41.59       44.36      1.35 o
  -5  -7  -4       17.03       15.77      1.47 o
  -5  -7  -3       81.25       86.19      2.26 o
  -5  -7  -2       15.39       16.42      1.62 o
  -5  -7  -1       18.55       22.17      1.28 o
  -5  -6 -45       19.34       22.93      2.16 o
  -5  -6 -44        4.96        7.54      2.19 o
  -5  -6 -43        9.75       12.15      2.12 o
  -5  -6 -42        5.09        5.62      2.42 o
  -5  -6 -40       26.95       31.37      1.94 o
  -5  -6 -38        5.50        7.33      2.04 o
  -5  -6 -37       10.19       10.27      1.87 o
  -5  -6 -36        1.74        4.12      1.98 o
  -5  -6 -35       21.47       25.82      1.93 o
  -5  -6 -34       38.74       39.53      2.97 o
  -5  -6 -33       32.35       31.41      2.51 o
  -5  -6 -32        9.42        8.30      1.43 o
  -5  -6 -31       12.77       12.27      1.45 o
  -5  -6 -30       57.72       53.31      2.01 o
  -5  -6 -29       52.66       53.41      2.21 o
  -5  -6 -28       52.88       54.03      1.38 o
  -5  -6 -27       17.99       20.20      1.28 o
  -5  -6 -26       36.55       37.41      1.31 o
  -5  -6 -25       37.24       36.62      1.28 o
  -5  -6 -24       66.66       65.43      1.47 o
  -5  -6 -22       82.18       86.72      1.58 o
  -5  -6 -20       31.86       31.85      1.21 o
  -5  -6 -19       46.92       44.62      1.21 o
  -5  -6 -18       20.06       20.69      1.39 o
  -5  -6 -17       45.60       45.91      1.30 o
  -5  -6 -16      146.48      143.28      2.45 o
  -5  -6 -15       37.71       37.71      1.13 o
  -5  -6 -13      130.09      127.11      1.68 o
  -5  -6 -12       74.06       76.93      1.18 o
  -5  -6 -11       73.32       73.21      1.16 o
  -5  -6 -10      177.92      179.88      2.29 o
  -5  -6  -9       16.12       15.57      1.29 o
  -5  -6  -8      109.58      108.57      1.30 o
  -5  -6  -7       35.56       37.33      1.23 o
  -5  -6  -6       29.52       29.66      1.68 o
  -5  -6  -5       90.02       90.41      1.88 o
  -5  -6  -4      125.45      128.51      2.02 o
  -5  -6  -3       31.37       31.87      2.40 o
  -5  -6  -1        6.91        8.02      1.28 o
  -5  -5 -46        7.73        6.84      2.26 o
  -5  -5 -45       10.94       10.88      2.18 o
  -5  -5 -43       25.78       27.02      2.38 o
  -5  -5 -42        9.47       11.22      2.38 o
  -5  -5 -40        7.20        8.14      1.95 o
  -5  -5 -39       49.22       53.37      1.98 o
  -5  -5 -38       27.42       30.23      1.89 o
  -5  -5 -36       40.28       43.89      3.76 o
  -5  -5 -34       43.60       47.90      2.80 o
  -5  -5 -33       28.28       27.47      1.52 o
  -5  -5 -32       20.59       21.87      1.43 o
  -5  -5 -31       34.70       34.09      1.52 o
  -5  -5 -30       12.35       14.28      1.43 o
  -5  -5 -29       56.38       55.56      2.04 o
  -5  -5 -28       11.85       11.22      1.41 o
  -5  -5 -27       13.69       14.60      1.49 o
  -5  -5 -26       29.40       29.44      1.30 o
  -5  -5 -25      110.22      110.15      1.97 o
  -5  -5 -24       57.07       55.41      1.91 o
  -5  -5 -23       42.85       43.23      1.42 o
  -5  -5 -21       99.49       98.53      1.78 o
  -5  -5 -20      149.84      150.17      2.04 o
  -5  -5 -19       37.97       38.34      1.21 o
  -5  -5 -18       87.70       86.29      1.55 o
  -5  -5 -17       11.42        9.27      1.23 o
  -5  -5 -16       15.59       16.90      1.11 o
  -5  -5 -15        9.10        9.58      1.16 o
  -5  -5 -14       15.26       15.95      1.08 o
  -5  -5 -13       59.79       58.06      1.26 o
  -5  -5 -12        4.25        5.49      1.18 o
  -5  -5 -11      179.66      177.49      1.67 o
  -5  -5 -10      109.05      105.44      1.40 o
  -5  -5  -9      126.82      127.75      1.83 o
  -5  -5  -8       25.42       28.64      1.21 o
  -5  -5  -7       47.16       45.49      1.36 o
  -5  -5  -6       14.14       14.77      1.76 o
  -5  -5  -5       13.22       10.44      1.28 o
  -5  -5  -4       52.04       48.13      1.34 o
  -5  -5  -3       55.76       58.77      1.36 o
  -5  -5  -2       68.43       68.24      2.46 o
  -5  -5  -1       98.80       94.58      3.81 o
  -5  -4 -46        8.24        9.84      2.23 o
  -5  -4 -45        6.23        9.63      2.18 o
  -5  -4 -43       30.26       30.46      2.10 o
  -5  -4 -42       25.95       29.23      2.08 o
  -5  -4 -41       36.02       40.90      1.97 o
  -5  -4 -40        6.50        5.29      2.02 o
  -5  -4 -39       13.09       19.58      1.88 o
  -5  -4 -38       17.54       17.38      1.86 o
  -5  -4 -37        7.48        8.46      1.78 o
  -5  -4 -36      104.54      103.79      3.43 o
  -5  -4 -35       13.00       14.49      2.14 o
  -5  -4 -34       10.56       10.38      1.74 o
  -5  -4 -33       51.30       46.63      1.53 o
  -5  -4 -32       49.65       47.26      1.78 o
  -5  -4 -30       73.85       72.17      1.91 o
  -5  -4 -29       54.86       53.28      1.49 o
  -5  -4 -28        3.71        3.78      1.47 o
  -5  -4 -27       32.52       32.24      1.33 o
  -5  -4 -26       83.29       81.34      1.74 o
  -5  -4 -25       29.35       29.47      1.28 o
  -5  -4 -24       50.01       52.02      1.46 o
  -5  -4 -23        8.01        8.93      1.45 o
  -5  -4 -22      173.43      175.28      3.88 o
  -5  -4 -21       22.25       22.08      1.23 o
  -5  -4 -20      185.36      187.76      1.66 o
  -5  -4 -19       70.15       71.76      1.40 o
  -5  -4 -18       10.37        9.58      1.19 o
  -5  -4 -17        6.51        5.83      1.29 o
  -5  -4 -16      133.10      129.99      1.35 o
  -5  -4 -15       56.40       54.10      1.28 o
  -5  -4 -14       40.62       40.78      1.27 o
  -5  -4 -13        4.49        2.77      1.19 o
  -5  -4 -12       17.43       19.74      1.06 o
  -5  -4 -11       98.68       95.96      1.31 o
  -5  -4 -10       23.78       22.48      1.04 o
  -5  -4  -9      125.79      123.44      1.71 o
  -5  -4  -8       72.09       69.02      1.37 o
  -5  -4  -7       13.28       13.48      1.08 o
  -5  -4  -6        2.60        3.39      1.21 o
  -5  -4  -5        5.36        7.51      1.51 o
  -5  -4  -4      322.51      321.25      1.95 o
  -5  -4  -3       65.90       65.03      1.38 o
  -5  -4  -2        3.85        3.93      1.31 o
  -5  -4  -1      180.45      179.87      1.91 o
  -5  -3 -46        9.62       11.12      2.32 o
  -5  -3 -45       50.18       50.76      2.34 o
  -5  -3 -44       10.42       10.93      2.30 o
  -5  -3 -41       31.38       31.59      1.94 o
  -5  -3 -40       15.95       17.01      1.90 o
  -5  -3 -39       10.98       10.76      1.88 o
  -5  -3 -38        3.69        4.86      2.04 o
  -5  -3 -37       40.36       38.38      1.77 o
  -5  -3 -36       49.16       50.03      2.73 o
  -5  -3 -34       69.66       68.36      1.71 o
  -5  -3 -33       11.42       11.10      1.46 o
  -5  -3 -32        6.83        6.24      1.46 o
  -5  -3 -30        8.09        8.95      1.49 o
  -5  -3 -29       19.94       18.52      1.36 o
  -5  -3 -28       13.08       12.12      1.34 o
  -5  -3 -27       65.34       63.46      1.96 o
  -5  -3 -26       20.97       22.20      1.29 o
  -5  -3 -25        6.28        6.86      1.33 o
  -5  -3 -24       62.84       64.31      1.49 o
  -5  -3 -23       25.42       25.17      1.44 o
  -5  -3 -22       55.94       56.28      1.49 o
  -5  -3 -21       82.26       80.39      1.35 o
  -5  -3 -20      176.27      171.06      2.35 o
  -5  -3 -19       39.83       39.69      1.17 o
  -5  -3 -18      239.65      234.25      1.51 o
  -5  -3 -17       52.96       53.26      1.15 o
  -5  -3 -16       16.95       16.62      1.19 o
  -5  -3 -15      141.32      138.06      1.39 o
  -5  -3 -14       53.77       51.11      1.16 o
  -5  -3 -13        5.73        6.50      1.07 o
  -5  -3 -12       45.46       45.42      1.62 o
  -5  -3 -11       99.13      101.30      1.63 o
  -5  -3 -10        5.09        5.02      1.05 o
  -5  -3  -9       11.54       10.49      0.95 o
  -5  -3  -8        4.51        5.88      1.01 o
  -5  -3  -7      112.61      110.09      1.66 o
  -5  -3  -6       95.64       94.56      1.49 o
  -5  -3  -5      222.67      216.16      4.11 o
  -5  -3  -4       34.49       32.92      1.46 o
  -5  -3  -3       86.24       86.34      1.71 o
  -5  -3  -2      406.08      403.84      2.09 o
  -5  -3  -1      197.03      187.48      4.64 o
  -5  -2 -47       11.65       10.42      2.47 o
  -5  -2 -46       27.41       28.69      2.40 o
  -5  -2 -45       28.69       29.69      2.37 o
  -5  -2 -44       13.66       16.04      2.34 o
  -5  -2 -41       48.98       46.06      1.98 o
  -5  -2 -40       24.07       25.96      2.02 o
  -5  -2 -39       17.24       20.87      1.98 o
  -5  -2 -38       11.88       10.06      1.77 o
  -5  -2 -37        6.73        5.15      2.01 o
  -5  -2 -35        1.59        3.94      1.61 o
  -5  -2 -34       74.70       72.03      2.06 o
  -5  -2 -33       10.20        9.39      1.47 o
  -5  -2 -32       13.88       15.30      1.44 o
  -5  -2 -31       16.83       16.56      1.49 o
  -5  -2 -30       22.26       22.29      1.40 o
  -5  -2 -29       80.32       77.33      2.35 o
  -5  -2 -28      148.43      143.40      2.71 o
  -5  -2 -27       71.66       69.06      1.52 o
  -5  -2 -26       99.44       97.48      2.52 o
  -5  -2 -25       31.61       30.07      1.45 o
  -5  -2 -24       56.06       54.49      1.66 o
  -5  -2 -23       67.74       65.24      2.10 o
  -5  -2 -22        9.77       12.22      1.40 o
  -5  -2 -21       15.37       15.66      1.33 o
  -5  -2 -20       62.07       64.03      1.24 o
  -5  -2 -19        8.19        9.00      1.14 o
  -5  -2 -18       33.49       33.18      1.14 o
  -5  -2 -17       16.01       16.78      1.14 o
  -5  -2 -16      156.32      153.88      1.48 o
  -5  -2 -15       55.32       56.04      1.19 o
  -5  -2 -14       28.65       30.24      1.17 o
  -5  -2 -13      204.42      200.64      3.42 o
  -5  -2 -12      254.96      249.77      3.08 o
  -5  -2 -11       12.46       11.73      1.19 o
  -5  -2 -10      337.94      337.77      3.59 o
  -5  -2  -9      460.52      455.86      4.08 o
  -5  -2  -8       74.28       74.04      1.24 o
  -5  -2  -7      436.51      428.55      5.20 o
  -5  -2  -6      274.57      262.61      4.06 o
  -5  -2  -5      148.70      143.82      1.59 o
  -5  -2  -4       86.91       85.73      1.48 o
  -5  -2  -3      256.88      250.68      1.79 o
  -5  -2  -2      103.45       97.88      2.22 o
  -5  -2  -1      186.14      179.35      1.87 o
  -5  -1 -47        6.48        4.95      2.34 o
  -5  -1 -46       17.91       20.22      2.32 o
  -5  -1 -44       13.78       12.85      2.07 o
  -5  -1 -43       57.40       55.52      3.11 o
  -5  -1 -42       17.04       17.03      2.27 o
  -5  -1 -40       18.50       19.87      2.30 o
  -5  -1 -38       57.76       57.85      2.38 o
  -5  -1 -36       24.12       25.00      2.11 o
  -5  -1 -35       14.58       13.72      1.52 o
  -5  -1 -34       72.92       70.10      1.73 o
  -5  -1 -33       21.40       20.18      1.47 o
  -5  -1 -32       12.99       13.89      1.44 o
  -5  -1 -31      237.83      228.94      3.78 o
  -5  -1 -30       34.70       36.47      2.00 o
  -5  -1 -29      196.61      191.55      3.55 o
  -5  -1 -28       34.54       35.80      1.38 o
  -5  -1 -27       52.60       51.70      1.55 o
  -5  -1 -26      154.76      148.77      2.40 o
  -5  -1 -25      220.47      212.77      3.46 o
  -5  -1 -24       42.58       43.10      1.49 o
  -5  -1 -23       10.24       12.76      1.57 o
  -5  -1 -22       67.66       63.96      1.50 o
  -5  -1 -21       45.23       44.05      1.73 o
  -5  -1 -20        8.39        8.32      1.16 o
  -5  -1 -19        8.88        8.65      1.22 o
  -5  -1 -18      121.70      119.64      1.98 o
  -5  -1 -17       98.19       95.65      1.41 o
  -5  -1 -16       30.36       32.56      1.17 o
  -5  -1 -15      147.03      147.49      1.41 o
  -5  -1 -14      446.23      437.70      5.36 o
  -5  -1 -13      233.26      233.15      1.62 o
  -5  -1 -12      182.37      182.08      2.11 o
  -5  -1 -11      904.18      899.31      8.61 o
  -5  -1 -10        5.44        7.70      1.07 o
  -5  -1  -9      308.67      301.36      1.52 o
  -5  -1  -8       96.06       93.26      1.92 o
  -5  -1  -7     1178.70     1165.47     10.67 o
  -5  -1  -6      220.68      211.22      1.92 o
  -5  -1  -5      184.44      180.19      1.68 o
  -5  -1  -4      221.51      221.80      1.76 o
  -5  -1  -3      177.18      170.70      2.64 o
  -5  -1  -2      198.96      186.55      4.82 o
  -5  -1  -1       68.88       63.24      2.73 o
  -4 -21  -7        7.35        6.74      2.00 o
  -4 -21  -2        7.74        6.02      2.74 o
  -4 -20 -20       16.95       18.57      2.42 o
  -4 -20 -14       11.38       13.77      6.82 o
  -4 -20 -11       13.38       14.79      2.28 o
  -4 -20 -10       10.59       11.58      1.93 o
  -4 -20  -9       11.88        6.88      2.81 o
  -4 -20  -7       18.59       15.06      2.82 o
  -4 -20  -6        6.91        6.43      2.91 o
  -4 -20  -5        9.04       11.44      2.32 o
  -4 -20  -4       17.73       14.47      2.34 o
  -4 -20  -1        8.35        6.80      1.18 o
  -4 -19 -23       12.65       14.45      2.55 o
  -4 -19 -20        2.56        5.21      2.30 o
  -4 -19 -18       13.23       12.41      1.73 o
  -4 -19 -14       15.53       11.67      2.01 o
  -4 -19 -13       13.45       11.93      1.84 o
  -4 -19 -12        8.54        4.04      1.56 o
  -4 -19 -11        6.53        5.17      1.14 o
  -4 -19  -9       49.67       56.27      4.16 o
  -4 -19  -7        6.54        4.33      1.94 o
  -4 -19  -6        6.36        4.72      1.89 o
  -4 -19  -5       12.74       14.14      2.24 o
  -4 -19  -1        6.06        7.38      1.19 o
  -4 -18 -28        1.71        5.79      2.33 o
  -4 -18 -27       29.16       34.24      2.68 o
  -4 -18 -26        8.19        9.89      3.65 o
  -4 -18 -24       13.35       13.98      3.44 o
  -4 -18 -22       15.52       21.75      4.76 o
  -4 -18 -21        6.42        9.72      2.39 o
  -4 -18 -19        8.01        5.73      2.28 o
  -4 -18 -18        8.35        8.32      1.43 o
  -4 -18 -16        7.91        7.94      1.52 o
  -4 -18 -10       22.95       17.17      3.34 o
  -4 -18  -9       48.78       58.41      2.08 o
  -4 -18  -7       11.21       13.40      4.21 o
  -4 -18  -6       23.86       19.84      3.81 o
  -4 -18  -5        6.98        5.70      1.52 o
  -4 -18  -3        6.74        3.51      1.29 o
  -4 -18  -2        3.26        3.16      1.49 o
  -4 -18  -1        5.21        5.91      1.25 o
  -4 -17 -29       26.15       26.24      2.75 o
  -4 -17 -28       17.48       15.40      2.54 o
  -4 -17 -27        5.61        9.09      2.19 o
  -4 -17 -26        3.16        4.86      2.29 o
  -4 -17 -25       23.65       31.70      3.02 o
  -4 -17 -22       16.14       15.22      2.70 o
  -4 -17 -21        7.94        6.76      2.03 o
  -4 -17 -20        9.08        5.79      2.00 o
  -4 -17 -18       29.50       29.41      2.01 o
  -4 -17 -17        4.28        5.33      1.22 o
  -4 -17 -12        9.83       10.53      1.83 o
  -4 -17 -11       18.56       16.02      2.71 o
  -4 -17 -10       59.93       60.04      8.70 o
  -4 -17  -9       56.94       63.02      4.11 o
  -4 -17  -8       14.02        9.03      1.51 o
  -4 -17  -7       13.49       10.52      2.42 o
  -4 -17  -6        6.56        8.76      2.38 o
  -4 -17  -5        0.89        2.98      1.21 o
  -4 -17  -4        3.59        3.23      0.87 o
  -4 -17  -3       12.96        9.84      1.22 o
  -4 -17  -2       60.68       69.36      5.83 o
  -4 -17  -1        6.93        7.78      1.27 o
  -4 -16 -33       14.97       14.05      4.52 o
  -4 -16 -32        9.85       11.44      2.81 o
  -4 -16 -30        2.60        5.06      2.33 o
  -4 -16 -29        6.43        6.18      2.24 o
  -4 -16 -28        9.72        6.16      2.21 o
  -4 -16 -27        7.83        6.22      1.69 o
  -4 -16 -26       12.98       11.27      1.99 o
  -4 -16 -25        4.60        5.30      1.43 o
  -4 -16 -24        6.23        8.39      1.62 o
  -4 -16 -23        8.05        7.51      1.31 o
  -4 -16 -20       18.61       21.31      2.22 o
  -4 -16 -19       22.72       24.84      3.48 o
  -4 -16 -18       30.82       30.40      1.97 o
  -4 -16 -17        6.15        7.02      1.83 o
  -4 -16 -16       11.11       10.17      2.27 o
  -4 -16 -15       10.59       11.09      1.43 o
  -4 -16 -14       20.44       19.65      1.99 o
  -4 -16 -13       28.19       30.70      3.36 o
  -4 -16 -12        9.43        8.17      1.44 o
  -4 -16 -11        9.98        8.14      3.79 o
  -4 -16 -10       32.75       36.16      1.90 o
  -4 -16  -9       10.96       13.86      1.77 o
  -4 -16  -8        5.15        5.88      1.61 o
  -4 -16  -7        6.99        8.23      1.46 o
  -4 -16  -6       20.02       14.66      1.69 o
  -4 -16  -5       23.96       17.91      4.43 o
  -4 -16  -4       34.33       34.75      6.67 o
  -4 -16  -2       85.58       85.08      4.99 o
  -4 -16  -1        5.27        5.60      1.40 o
  -4 -15 -34        7.94        9.32      1.69 o
  -4 -15 -33       16.70       10.26      2.39 o
  -4 -15 -31        9.92        7.73      1.80 o
  -4 -15 -30        3.52        4.17      2.02 o
  -4 -15 -28       12.39        8.86      2.14 o
  -4 -15 -27        8.06       11.23      1.78 o
  -4 -15 -26        4.52        4.45      1.64 o
  -4 -15 -25       23.10       23.76      1.76 o
  -4 -15 -22       14.34       17.74      1.53 o
  -4 -15 -21       42.67       45.01      3.47 o
  -4 -15 -20       19.44       18.49      3.04 o
  -4 -15 -19        3.05        4.29      1.94 o
  -4 -15 -18        6.54        4.16      1.97 o
  -4 -15 -17       37.39       44.88      3.95 o
  -4 -15 -16       13.40       13.08      2.04 o
  -4 -15 -15       45.45       51.54      2.25 o
  -4 -15 -14       22.82       22.62      1.60 o
  -4 -15 -13        4.63        4.42      1.34 o
  -4 -15 -12        9.46       12.13      2.60 o
  -4 -15 -11       19.72       21.83      2.57 o
  -4 -15 -10       24.64       19.81      2.57 o
  -4 -15  -8       10.82        8.56      1.04 o
  -4 -15  -7       12.15       11.32      1.99 o
  -4 -15  -6       11.55       11.96      2.35 o
  -4 -15  -5        5.65        4.92      0.96 o
  -4 -15  -4       44.33       50.91      2.23 o
  -4 -15  -3       15.59       12.05      5.08 o
  -4 -15  -2       14.14       14.51      1.62 o
  -4 -15  -1       26.47       32.07      3.09 o
  -4 -14 -37       32.31       36.06      4.22 o
  -4 -14 -36       91.30       91.55      3.90 o
  -4 -14 -35       13.47       13.17      1.74 o
  -4 -14 -34        2.56        3.95      1.94 o
  -4 -14 -31       12.01       14.87      1.70 o
  -4 -14 -30       13.04       14.25      2.80 o
  -4 -14 -29       56.54       56.84      2.96 o
  -4 -14 -27       24.29       25.92      1.99 o
  -4 -14 -25       17.01       18.86      1.55 o
  -4 -14 -23       19.88       24.36      4.56 o
  -4 -14 -22       29.03       34.65      2.35 o
  -4 -14 -21        5.41        5.18      1.52 o
  -4 -14 -20       82.97       90.38      4.16 o
  -4 -14 -19       17.92       21.42      1.92 o
  -4 -14 -18      206.78      239.83     18.78 o
  -4 -14 -17       80.74       94.02      2.50 o
  -4 -14 -16       60.94       57.78      8.15 o
  -4 -14 -15       47.36       51.92      6.59 o
  -4 -14 -13       72.43       78.92      4.07 o
  -4 -14 -12       15.08       15.86      1.76 o
  -4 -14 -11       21.10       20.85      1.37 o
  -4 -14 -10        4.59        5.29      0.69 o
  -4 -14  -9        8.37        6.93      0.84 o
  -4 -14  -7        6.35        6.60      0.78 o
  -4 -14  -6       13.10       14.02      1.26 o
  -4 -14  -4       30.55       33.29      1.40 o
  -4 -14  -3        4.60        4.90      1.49 o
  -4 -14  -2       93.81       92.81      3.09 o
  -4 -14  -1       56.87       62.11      3.50 o
  -4 -13 -39       19.01       12.24      3.54 o
  -4 -13 -37       12.17       13.48      2.09 o
  -4 -13 -36       10.99       11.55      1.90 o
  -4 -13 -35       30.89       29.02      2.02 o
  -4 -13 -33        4.31        6.16      1.72 o
  -4 -13 -32       35.48       33.58      2.94 o
  -4 -13 -31       15.19       19.98      1.96 o
  -4 -13 -30       16.78       17.39      1.59 o
  -4 -13 -29       17.74       21.48      1.56 o
  -4 -13 -28       13.32       12.46      1.52 o
  -4 -13 -27       59.34       65.50      2.19 o
  -4 -13 -25        3.90        5.15      1.46 o
  -4 -13 -24       23.42       25.58      1.76 o
  -4 -13 -23       61.18       74.21      5.09 o
  -4 -13 -22       28.71       31.62      1.72 o
  -4 -13 -21       43.47       47.75      6.48 o
  -4 -13 -19       89.91       99.45      3.69 o
  -4 -13 -18       58.28       62.94      2.67 o
  -4 -13 -17       87.52       88.30      3.80 o
  -4 -13 -16       15.00       11.69      1.52 o
  -4 -13 -15       29.69       31.04      2.72 o
  -4 -13 -14       74.07       87.44     11.54 o
  -4 -13 -13       13.05       12.80      1.00 o
  -4 -13 -12       20.98       21.84      1.78 o
  -4 -13 -11       14.97       14.79      1.74 o
  -4 -13 -10        9.05       10.05      1.07 o
  -4 -13  -9        3.92        3.53      1.12 o
  -4 -13  -8       13.98       12.38      1.18 o
  -4 -13  -7       32.09       32.61      1.96 o
  -4 -13  -6       39.48       38.98      1.19 o
  -4 -13  -5       32.13       33.59      1.38 o
  -4 -13  -4       30.71       33.64      1.09 o
  -4 -13  -3      115.37      117.45      2.40 o
  -4 -13  -1      124.41      137.69      1.97 o
  -4 -12 -41        7.36       12.28      3.35 o
  -4 -12 -40       28.62       30.46      4.14 o
  -4 -12 -39       10.05       11.65      2.35 o
  -4 -12 -38       14.40       16.88      2.15 o
  -4 -12 -37       13.36       15.52      2.20 o
  -4 -12 -34       51.37       47.00      5.57 o
  -4 -12 -33        5.32        7.57      2.43 o
  -4 -12 -30       14.08       18.12      1.73 o
  -4 -12 -28        6.22        6.53      1.89 o
  -4 -12 -26       13.63       16.71      1.64 o
  -4 -12 -25       10.30       10.99      1.88 o
  -4 -12 -24        5.54        7.92      1.58 o
  -4 -12 -23       28.92       28.11      1.58 o
  -4 -12 -22       14.33       16.10      1.66 o
  -4 -12 -21       66.13       70.97      2.14 o
  -4 -12 -20       48.67       50.85      2.35 o
  -4 -12 -19      141.07      146.37      3.37 o
  -4 -12 -18       28.18       26.83      2.38 o
  -4 -12 -17       50.40       43.45      2.18 o
  -4 -12 -16      147.08      155.33      5.49 o
  -4 -12 -14       22.31       25.10      2.08 o
  -4 -12 -13        5.43        6.18      1.95 o
  -4 -12 -12       25.21       26.19      1.13 o
  -4 -12 -11       13.52       13.11      0.83 o
  -4 -12 -10       66.04       69.62      1.77 o
  -4 -12  -9       36.71       36.36      1.83 o
  -4 -12  -8      133.94      140.06      4.79 o
  -4 -12  -6        1.85        3.04      1.08 o
  -4 -12  -5        2.46        2.52      1.11 o
  -4 -12  -4       70.77       71.93      2.54 o
  -4 -12  -3       74.50       68.36      2.64 o
  -4 -12  -2       72.51       72.86      1.69 o
  -4 -12  -1      284.52      305.38      7.20 o
  -4 -11 -41       13.98       15.37      2.08 o
  -4 -11 -40       16.34       15.15      2.29 o
  -4 -11 -39       28.64       32.86      2.43 o
  -4 -11 -38       48.51       49.19      2.38 o
  -4 -11 -37       23.12       25.04      1.92 o
  -4 -11 -36       18.70       17.49      2.21 o
  -4 -11 -34        8.96        6.72      2.44 o
  -4 -11 -33        4.24        5.61      1.99 o
  -4 -11 -32       24.08       25.58      1.66 o
  -4 -11 -31        4.10        4.48      1.71 o
  -4 -11 -30       34.92       37.77      1.63 o
  -4 -11 -29        3.31        4.11      1.65 o
  -4 -11 -28        5.59        7.26      1.86 o
  -4 -11 -27       89.21       89.38      3.35 o
  -4 -11 -26       37.88       40.87      1.71 o
  -4 -11 -25       20.33       24.33      2.06 o
  -4 -11 -23       25.77       26.92      1.65 o
  -4 -11 -22       40.65       43.87      2.09 o
  -4 -11 -21       18.23       17.79      1.04 o
  -4 -11 -20       44.05       44.56      2.38 o
  -4 -11 -19       33.90       40.08      2.15 o
  -4 -11 -18        6.18        4.38      1.18 o
  -4 -11 -17        7.91        9.40      1.18 o
  -4 -11 -16       63.80       67.99      1.74 o
  -4 -11 -15       26.86       28.23      2.18 o
  -4 -11 -14      116.37      117.50      2.87 o
  -4 -11 -13        4.09        4.59      0.88 o
  -4 -11 -12      103.77      108.64      2.61 o
  -4 -11 -11      204.04      215.06      4.91 o
  -4 -11 -10        8.59        9.03      0.84 o
  -4 -11  -9       38.65       38.39      1.38 o
  -4 -11  -8       65.90       66.49      2.39 o
  -4 -11  -7      319.48      342.32      4.56 o
  -4 -11  -6        7.31        8.97      0.92 o
  -4 -11  -5       22.67       24.75      1.34 o
  -4 -11  -4       39.80       40.15      2.08 o
  -4 -11  -3       48.38       50.84      1.24 o
  -4 -11  -2       48.72       52.05      1.45 o
  -4 -11  -1       25.63       26.13      1.45 o
  -4 -10 -42        9.79        7.83      2.38 o
  -4 -10 -41       15.76       18.80      2.06 o
  -4 -10 -40       12.81       14.61      1.90 o
  -4 -10 -39        8.34       10.14      1.99 o
  -4 -10 -38       17.11       19.39      2.07 o
  -4 -10 -35        6.08        8.76      2.20 o
  -4 -10 -34       22.01       29.84      2.12 o
  -4 -10 -33        7.75        7.15      1.86 o
  -4 -10 -32       23.04       24.53      1.79 o
  -4 -10 -31        9.70       10.18      1.63 o
  -4 -10 -30       12.19        8.27      1.71 o
  -4 -10 -28       19.22       20.68      1.72 o
  -4 -10 -27        9.10        9.35      1.70 o
  -4 -10 -26       68.72       76.11      2.96 o
  -4 -10 -25        0.78        3.47      1.62 o
  -4 -10 -24       51.12       55.16      1.99 o
  -4 -10 -23       25.07       24.86      1.48 o
  -4 -10 -22       47.85       50.16      1.91 o
  -4 -10 -21       61.78       63.63      1.74 o
  -4 -10 -20       45.90       47.22      2.27 o
  -4 -10 -19       26.93       26.23      0.95 o
  -4 -10 -18       37.75       38.43      1.65 o
  -4 -10 -17       66.50       65.29      3.10 o
  -4 -10 -16       39.90       43.36      1.53 o
  -4 -10 -15       87.18       92.26      2.19 o
  -4 -10 -14       41.30       39.67      1.31 o
  -4 -10 -13       31.76       35.15      1.10 o
  -4 -10 -12       38.80       41.35      1.65 o
  -4 -10 -11       10.18        7.92      1.00 o
  -4 -10 -10      108.54      111.12      1.24 o
  -4 -10  -9        7.66        7.68      1.13 o
  -4 -10  -8       84.05       77.61      4.15 o
  -4 -10  -6        7.69        6.04      0.91 o
  -4 -10  -5      229.02      236.99      2.73 o
  -4 -10  -4       17.40       20.78      1.24 o
  -4 -10  -3       17.30       17.29      1.27 o
  -4 -10  -2      167.01      170.34      6.38 o
  -4 -10  -1       59.47       61.42      1.65 o
  -4  -9 -44        9.48        9.84      2.98 o
  -4  -9 -43       21.39       18.23      2.57 o
  -4  -9 -42       13.35       11.06      2.90 o
  -4  -9 -38       30.09       31.86      1.95 o
  -4  -9 -37       28.97       32.05      1.92 o
  -4  -9 -35       21.93       25.99      2.04 o
  -4  -9 -34        8.00       11.82      1.71 o
  -4  -9 -32       11.08        8.05      1.66 o
  -4  -9 -31       34.18       32.74      1.91 o
  -4  -9 -30       24.33       26.90      1.73 o
  -4  -9 -29       13.02       12.92      1.77 o
  -4  -9 -28       36.10       40.37      1.75 o
  -4  -9 -27       76.14       81.79      3.38 o
  -4  -9 -26       32.44       34.74      1.68 o
  -4  -9 -25        1.99        3.17      1.11 o
  -4  -9 -24       10.15       11.35      1.10 o
  -4  -9 -23       83.28       84.67      1.53 o
  -4  -9 -22      158.41      158.90      2.57 o
  -4  -9 -21       13.86       14.55      1.64 o
  -4  -9 -20       46.86       49.09      1.36 o
  -4  -9 -19      247.34      247.47      3.94 o
  -4  -9 -18       23.29       26.24      1.56 o
  -4  -9 -17        6.17        7.88      0.91 o
  -4  -9 -16       86.50       90.53      1.53 o
  -4  -9 -15       10.42       10.79      0.89 o
  -4  -9 -14       41.92       44.51      1.05 o
  -4  -9 -13       13.91       16.08      1.07 o
  -4  -9 -12       37.49       39.51      0.96 o
  -4  -9 -11       80.50       81.63      2.03 o
  -4  -9 -10        4.38        5.51      0.89 o
  -4  -9  -9      123.73      126.55      2.73 o
  -4  -9  -8       72.62       72.80      0.97 o
  -4  -9  -7      153.42      158.00      3.13 o
  -4  -9  -6       22.34       23.55      0.84 o
  -4  -9  -5       71.61       73.20      2.54 o
  -4  -9  -4      276.29      285.79      6.66 o
  -4  -9  -3       21.33       22.73      1.35 o
  -4  -9  -2      159.93      164.56      6.73 o
  -4  -9  -1      280.53      294.35      4.58 o
  -4  -8 -45       23.88       22.56      2.35 o
  -4  -8 -44       28.32       28.89      2.22 o
  -4  -8 -43        6.67        7.69      2.18 o
  -4  -8 -42        2.72        4.95      2.38 o
  -4  -8 -41       12.95       11.87      2.25 o
  -4  -8 -40       17.66       19.80      2.41 o
  -4  -8 -39        5.33        6.22      2.26 o
  -4  -8 -38       49.05       51.64      2.41 o
  -4  -8 -37       73.34       76.99      2.16 o
  -4  -8 -36      119.15      129.97      5.74 o
  -4  -8 -35       37.00       40.44      2.01 o
  -4  -8 -34       86.82       87.99      1.98 o
  -4  -8 -32        9.22        8.91      1.72 o
  -4  -8 -31       44.52       44.32      1.66 o
  -4  -8 -30      101.48       88.65      4.93 o
  -4  -8 -29       59.10       60.76      2.16 o
  -4  -8 -28        6.76       10.86      1.61 o
  -4  -8 -27       60.63       59.34      2.88 o
  -4  -8 -26       20.39       22.28      1.14 o
  -4  -8 -25       29.09       31.21      1.67 o
  -4  -8 -24       37.04       38.23      1.92 o
  -4  -8 -23       16.12       15.06      1.07 o
  -4  -8 -22       65.66       68.40      1.79 o
  -4  -8 -21       26.01       25.84      1.12 o
  -4  -8 -20       91.97       95.02      1.99 o
  -4  -8 -19      184.48      186.87      3.67 o
  -4  -8 -18      335.95      335.01      6.17 o
  -4  -8 -17      149.81      151.47      2.82 o
  -4  -8 -16       53.40       56.02      1.96 o
  -4  -8 -15        4.91        6.32      1.03 o
  -4  -8 -14      136.37      136.92      2.43 o
  -4  -8 -13       11.97       12.46      1.15 o
  -4  -8 -12      160.56      162.24      1.56 o
  -4  -8 -11      143.04      147.47      2.72 o
  -4  -8 -10       24.82       25.06      0.98 o
  -4  -8  -9       40.73       38.02      1.13 o
  -4  -8  -8        9.47        9.39      0.82 o
  -4  -8  -7      182.79      183.29      4.17 o
  -4  -8  -6       46.85       47.99      0.99 o
  -4  -8  -5      140.68      141.29      1.52 o
  -4  -8  -4      114.90      117.03      2.04 o
  -4  -8  -3      185.62      190.63      3.30 o
  -4  -8  -2      189.73      200.83      4.05 o
  -4  -8  -1       43.22       45.55      1.19 o
  -4  -7 -46        6.92        4.98      2.46 o
  -4  -7 -45        4.06        4.74      2.18 o
  -4  -7 -43       18.41       14.66      3.00 o
  -4  -7 -42       38.07       38.98      2.35 o
  -4  -7 -41        6.91        9.28      2.03 o
  -4  -7 -39      115.93      118.52      3.64 o
  -4  -7 -38        4.19        6.04      1.99 o
  -4  -7 -37        7.23        8.85      2.34 o
  -4  -7 -36       31.30       33.03      2.70 o
  -4  -7 -35       65.39       66.09      2.48 o
  -4  -7 -34       48.89       51.20      1.78 o
  -4  -7 -33       39.43       42.40      2.03 o
  -4  -7 -32      116.82      119.17      2.11 o
  -4  -7 -31       13.86       12.06      1.83 o
  -4  -7 -30        8.43       11.83      1.67 o
  -4  -7 -29       15.30       16.52      2.52 o
  -4  -7 -28        9.33        8.95      1.61 o
  -4  -7 -27       11.02       11.06      1.19 o
  -4  -7 -26       41.33       40.64      1.43 o
  -4  -7 -25       23.50       25.13      1.65 o
  -4  -7 -24       51.30       50.73      1.49 o
  -4  -7 -23       31.86       29.90      1.09 o
  -4  -7 -22       46.15       48.33      1.17 o
  -4  -7 -21      119.85      122.81      1.87 o
  -4  -7 -20      130.11      134.29      1.91 o
  -4  -7 -19      405.04      398.74      5.54 o
  -4  -7 -18       88.16       90.87      2.45 o
  -4  -7 -17       11.62       12.36      0.97 o
  -4  -7 -16       88.00       88.96      1.23 o
  -4  -7 -15       29.13       28.70      0.96 o
  -4  -7 -14       66.23       67.33      1.17 o
  -4  -7 -13       38.23       38.51      1.20 o
  -4  -7 -12       82.24       82.31      1.57 o
  -4  -7 -11       36.30       33.53      0.90 o
  -4  -7 -10      112.38      111.33      1.83 o
  -4  -7  -9       58.06       55.40      1.11 o
  -4  -7  -8        2.68        2.71      0.85 o
  -4  -7  -7       29.76       27.87      0.94 o
  -4  -7  -4       69.59       70.09      1.86 o
  -4  -7  -3       20.21       20.83      1.42 o
  -4  -7  -2       27.29       28.03      1.12 o
  -4  -7  -1      397.46      411.29      4.00 o
  -4  -6 -47        5.45        9.35      2.33 o
  -4  -6 -46       21.20       21.83      2.16 o
  -4  -6 -45        1.25        6.20      2.11 o
  -4  -6 -44       27.07       27.43      2.08 o
  -4  -6 -43       17.52       14.69      2.24 o
  -4  -6 -42        4.34        5.53      2.32 o
  -4  -6 -41       15.66       17.20      2.39 o
  -4  -6 -40       16.44       15.38      1.97 o
  -4  -6 -39       13.16       13.72      1.93 o
  -4  -6 -38        9.08        9.10      2.10 o
  -4  -6 -37       36.25       35.38      3.73 o
  -4  -6 -36       72.41       69.36      1.87 o
  -4  -6 -35       11.04       11.87      1.73 o
  -4  -6 -34       25.04       24.91      1.92 o
  -4  -6 -33       25.75       28.60      1.83 o
  -4  -6 -32        5.38        9.90      1.61 o
  -4  -6 -31       55.65       54.38      1.78 o
  -4  -6 -30       11.53       12.74      1.80 o
  -4  -6 -28       83.83       82.51      1.42 o
  -4  -6 -25       15.07       16.33      1.50 o
  -4  -6 -24       53.58       51.77      1.49 o
  -4  -6 -23      183.62      185.25      2.87 o
  -4  -6 -22      125.90      124.29      1.94 o
  -4  -6 -21      163.57      164.81      2.20 o
  -4  -6 -20       23.72       25.22      1.21 o
  -4  -6 -19       50.50       49.69      1.23 o
  -4  -6 -18      104.43      110.18      1.29 o
  -4  -6 -17      456.32      456.56      8.05 o
  -4  -6 -16      135.53      136.20      1.83 o
  -4  -6 -15       74.50       75.77      1.08 o
  -4  -6 -14       20.90       20.12      1.36 o
  -4  -6 -13       56.25       53.50      1.28 o
  -4  -6 -12        8.46        8.98      0.93 o
  -4  -6 -11      115.48      116.22      1.71 o
  -4  -6 -10       24.76       24.03      0.93 o
  -4  -6  -9       86.87       86.27      1.01 o
  -4  -6  -8      247.81      244.32      1.96 o
  -4  -6  -7       39.55       39.81      0.88 o
  -4  -6  -6      103.24      103.94      1.45 o
  -4  -6  -5      409.05      418.62      4.31 o
  -4  -6  -4       60.95       61.20      1.22 o
  -4  -6  -3       59.37       62.78      2.54 o
  -4  -6  -2       89.90       92.29      2.18 o
  -4  -6  -1      548.75      556.27     14.34 o
  -4  -5 -47        8.21        9.49      2.11 o
  -4  -5 -46       49.21       46.71      2.24 o
  -4  -5 -45       27.54       27.11      2.37 o
  -4  -5 -44       14.46       13.53      2.27 o
  -4  -5 -43        6.56        6.03      2.12 o
  -4  -5 -41       13.10       12.42      1.98 o
  -4  -5 -40        4.99        5.49      2.04 o
  -4  -5 -39       34.21       37.10      1.94 o
  -4  -5 -38       10.77       11.07      2.05 o
  -4  -5 -37        4.36        5.96      1.83 o
  -4  -5 -36        7.69        9.06      1.76 o
  -4  -5 -35        9.15        9.18      1.73 o
  -4  -5 -33       33.30       35.19      1.67 o
  -4  -5 -31       32.50       30.94      1.71 o
  -4  -5 -30      115.48      109.09      3.38 o
  -4  -5 -29      120.97      118.77      2.55 o
  -4  -5 -28       13.17       12.51      1.29 o
  -4  -5 -27       11.52       12.87      1.21 o
  -4  -5 -26       11.02       10.56      1.17 o
  -4  -5 -25       29.14       27.50      1.26 o
  -4  -5 -24       11.85       14.36      1.12 o
  -4  -5 -23       22.77       25.70      1.16 o
  -4  -5 -22        7.22        5.56      1.18 o
  -4  -5 -21       16.34       16.31      1.06 o
  -4  -5 -20      176.19      175.99      1.52 o
  -4  -5 -19      300.53      302.22      4.54 o
  -4  -5 -18       32.99       34.62      1.06 o
  -4  -5 -17        8.62        7.25      1.00 o
  -4  -5 -16      119.53      118.13      2.57 o
  -4  -5 -15       14.39       13.81      0.91 o
  -4  -5 -14        3.83        4.71      0.97 o
  -4  -5 -13      174.25      171.24      1.51 o
  -4  -5 -12       48.82       50.85      1.03 o
  -4  -5 -11       95.33       97.78      1.56 o
  -4  -5 -10      225.04      225.70      1.26 o
  -4  -5  -9      226.11      230.21      3.05 o
  -4  -5  -8      128.53      128.35      1.66 o
  -4  -5  -7      138.09      137.97      1.60 o
  -4  -5  -6      173.86      177.01      1.68 o
  -4  -5  -5       42.11       38.55      1.15 o
  -4  -5  -4      322.45      326.12      4.79 o
  -4  -5  -3      125.95      122.25      2.15 o
  -4  -5  -2      138.58      136.38      1.38 o
  -4  -5  -1      397.61      402.43      3.45 o
  -4  -4 -48       38.30       36.70      2.60 o
  -4  -4 -47       11.72        8.42      2.36 o
  -4  -4 -46       44.80       41.21      2.43 o
  -4  -4 -45        7.41        6.14      2.20 o
  -4  -4 -44       13.82       16.49      2.24 o
  -4  -4 -43       15.99       17.77      2.02 o
  -4  -4 -42        3.58        4.69      2.27 o
  -4  -4 -41        7.54        9.55      1.98 o
  -4  -4 -40       48.15       48.15      2.00 o
  -4  -4 -39       57.00       56.21      2.33 o
  -4  -4 -38       45.66       45.98      1.94 o
  -4  -4 -37       37.48       38.75      1.79 o
  -4  -4 -36        6.12        5.63      1.80 o
  -4  -4 -35        3.13        4.85      2.01 o
  -4  -4 -34        7.98       14.10      1.66 o
  -4  -4 -33       32.18       32.16      1.69 o
  -4  -4 -31       40.62       38.95      2.27 o
  -4  -4 -30       20.30       21.32      1.40 o
  -4  -4 -29       18.76       19.55      1.56 o
  -4  -4 -28      272.91      274.20      3.00 o
  -4  -4 -27      153.84      149.16      1.96 o
  -4  -4 -26      174.23      163.99      3.62 o
  -4  -4 -25       21.78       21.78      1.18 o
  -4  -4 -24       57.03       56.91      1.37 o
  -4  -4 -23       25.79       23.76      1.18 o
  -4  -4 -22       63.30       62.87      1.24 o
  -4  -4 -21       34.81       35.14      1.25 o
  -4  -4 -20       84.46       81.90      1.32 o
  -4  -4 -19       85.60       87.98      1.52 o
  -4  -4 -18       57.27       59.10      1.24 o
  -4  -4 -17        6.80        6.08      1.01 o
  -4  -4 -16       25.95       25.82      0.96 o
  -4  -4 -15      248.73      245.47      2.68 o
  -4  -4 -14      151.11      149.26      2.49 o
  -4  -4 -13      134.39      135.18      1.11 o
  -4  -4 -12      244.83      234.51      2.45 o
  -4  -4 -11      190.07      190.91      1.89 o
  -4  -4 -10      134.87      136.32      1.63 o
  -4  -4  -9      322.08      320.09      3.71 o
  -4  -4  -8     1206.43     1243.72     16.42 o
  -4  -4  -7      103.05      104.35      2.20 o
  -4  -4  -6      354.09      354.24      5.01 o
  -4  -4  -5       44.59       47.18      1.98 o
  -4  -4  -4      187.64      186.37      1.62 o
  -4  -4  -3      113.65      113.12      1.31 o
  -4  -4  -2      471.16      471.70      1.94 o
  -4  -4  -1        8.50        8.15      1.21 o
  -4  -3 -48        6.23        6.95      2.41 o
  -4  -3 -47        8.49       14.52      2.39 o
  -4  -3 -46        4.37        7.04      2.45 o
  -4  -3 -45        5.27        7.81      2.13 o
  -4  -3 -44       45.71       49.07      2.10 o
  -4  -3 -43       73.21       73.16      2.15 o
  -4  -3 -42        7.32        5.15      2.11 o
  -4  -3 -41       34.63       36.04      1.97 o
  -4  -3 -39       31.96       32.39      1.91 o
  -4  -3 -38       18.00       21.32      1.86 o
  -4  -3 -37       37.40       37.67      1.77 o
  -4  -3 -35       26.30       25.23      1.69 o
  -4  -3 -34       12.85       16.53      1.76 o
  -4  -3 -33       98.37       95.25      2.75 o
  -4  -3 -32        9.24       11.60      1.91 o
  -4  -3 -31       21.30       22.36      1.57 o
  -4  -3 -30       14.99       14.82      1.31 o
  -4  -3 -29       67.81       65.68      1.50 o
  -4  -3 -28      169.38      166.37      2.92 o
  -4  -3 -27      218.13      216.32      2.59 o
  -4  -3 -26      172.17      169.54      2.72 o
  -4  -3 -25       27.37       25.89      1.41 o
  -4  -3 -24      192.51      188.91      2.30 o
  -4  -3 -23      131.67      132.73      1.74 o
  -4  -3 -22       19.93       20.32      1.10 o
  -4  -3 -21       12.50       12.28      1.21 o
  -4  -3 -20       17.98       18.49      1.37 o
  -4  -3 -19       16.10       16.87      1.21 o
  -4  -3 -18       28.52       29.20      1.06 o
  -4  -3 -17      156.29      155.06      1.67 o
  -4  -3 -16      109.34      109.54      1.41 o
  -4  -3 -15      172.20      168.37      2.51 o
  -4  -3 -14       32.38       33.59      0.98 o
  -4  -3 -13       80.12       83.43      1.18 o
  -4  -3 -12      389.63      387.36      7.31 o
  -4  -3 -11      142.97      143.88      2.51 o
  -4  -3 -10      335.00      333.46      3.00 o
  -4  -3  -9      941.39      953.43     10.28 o
  -4  -3  -8       32.61       30.24      0.98 o
  -4  -3  -7      144.97      149.40      2.02 o
  -4  -3  -6      876.48      902.33     13.19 o
  -4  -3  -5        7.68        8.61      1.07 o
  -4  -3  -4       48.08       50.20      1.13 o
  -4  -3  -2      212.32      203.86      1.69 o
  -4  -3  -1       93.97       89.12      1.23 o
  -4  -2 -48       22.92       23.92      3.35 o
  -4  -2 -46       97.43      101.28      2.80 o
  -4  -2 -44       15.74       14.57      2.16 o
  -4  -2 -43       10.47       12.17      2.15 o
  -4  -2 -42        3.32        4.95      2.26 o
  -4  -2 -41       29.67       29.02      2.08 o
  -4  -2 -40       42.58       45.00      2.07 o
  -4  -2 -39        8.48        9.50      1.88 o
  -4  -2 -37        7.80        9.55      1.75 o
  -4  -2 -36        4.19        7.75      1.73 o
  -4  -2 -35       31.39       32.59      1.81 o
  -4  -2 -34       22.09       24.89      1.74 o
  -4  -2 -33       63.36       63.38      1.78 o
  -4  -2 -32       10.56       12.55      2.16 o
  -4  -2 -31       86.56       86.68      2.06 o
  -4  -2 -30      185.33      180.00      2.58 o
  -4  -2 -29       24.98       25.64      1.32 o
  -4  -2 -28      424.20      415.56      5.05 o
  -4  -2 -27       93.25       91.79      1.66 o
  -4  -2 -26      260.54      256.56      2.02 o
  -4  -2 -25       60.01       59.85      1.95 o
  -4  -2 -23       92.04       92.37      1.28 o
  -4  -2 -22      185.33      183.73      2.22 o
  -4  -2 -21      264.53      264.90      2.20 o
  -4  -2 -20       18.45       19.99      1.23 o
  -4  -2 -19       62.75       60.46      1.31 o
  -4  -2 -18       10.71       11.11      1.10 o
  -4  -2 -17        8.03        7.91      0.98 o
  -4  -2 -16       45.86       47.03      1.22 o
  -4  -2 -15       84.30       83.36      1.14 o
  -4  -2 -14       18.11       17.66      0.97 o
  -4  -2 -13      262.30      258.43      2.58 o
  -4  -2 -12      381.19      376.28      4.65 o
  -4  -2 -11      201.09      195.95      1.98 o
  -4  -2 -10      417.71      417.97      2.53 o
  -4  -2  -9      126.86      127.11      3.72 o
  -4  -2  -8     1200.79     1239.10     23.22 o
  -4  -2  -7       20.92       21.20      0.97 o
  -4  -2  -6       58.94       57.14      1.25 o
  -4  -2  -5      181.30      179.91      2.42 o
  -4  -2  -4      279.13      270.92      1.84 o
  -4  -2  -3       88.30       86.45      1.23 o
  -4  -2  -2      225.87      215.85      1.49 o
  -4  -2  -1      486.72      464.69      5.51 o
  -4  -1 -49       21.93       21.73      2.33 o
  -4  -1 -48       21.89       21.51      2.61 o
  -4  -1 -47       20.48       20.67      2.38 o
  -4  -1 -46        9.16        8.56      2.76 o
  -4  -1 -45       22.73       21.86      2.30 o
  -4  -1 -44        8.21        6.78      2.07 o
  -4  -1 -42       31.79       32.84      2.32 o
  -4  -1 -40       13.38       15.34      2.02 o
  -4  -1 -39       11.11        7.78      2.17 o
  -4  -1 -38        6.85        8.71      2.31 o
  -4  -1 -37       96.31       95.70      2.30 o
  -4  -1 -36       33.87       33.66      2.09 o
  -4  -1 -35      138.46      137.41      1.93 o
  -4  -1 -34       18.99       19.73      1.70 o
  -4  -1 -33      104.67       98.81      2.24 o
  -4  -1 -32       84.84       84.37      2.40 o
  -4  -1 -31       41.70       40.43      1.40 o
  -4  -1 -30       24.29       24.44      1.32 o
  -4  -1 -29      133.49      131.15      2.10 o
  -4  -1 -28      130.84      130.60      2.01 o
  -4  -1 -26       10.75       12.04      1.32 o
  -4  -1 -25      232.16      228.67      1.65 o
  -4  -1 -24       67.04       67.40      1.26 o
  -4  -1 -23       34.51       35.27      1.78 o
  -4  -1 -22        5.69        6.97      1.18 o
  -4  -1 -21       72.85       73.76      1.37 o
  -4  -1 -20       10.53       10.50      1.22 o
  -4  -1 -19      114.42      113.44      1.40 o
  -4  -1 -18      130.68      131.53      2.24 o
  -4  -1 -17      296.73      297.78      2.64 o
  -4  -1 -16       31.88       31.04      0.99 o
  -4  -1 -15       33.88       32.55      0.97 o
  -4  -1 -14      341.72      340.80      2.28 o
  -4  -1 -13      396.69      400.99      5.55 o
  -4  -1 -12      476.88      479.79      3.62 o
  -4  -1 -11      341.75      338.62      2.63 o
  -4  -1 -10      183.88      181.50      1.58 o
  -4  -1  -9       20.09       22.02      0.89 o
  -4  -1  -8      268.11      262.15      1.68 o
  -4  -1  -7      381.88      385.18      4.98 o
  -4  -1  -6       61.16       60.08      1.12 o
  -4  -1  -5      368.06      365.58      4.69 o
  -4  -1  -4       46.99       48.50      1.51 o
  -4  -1  -3      590.67      575.50      4.03 o
  -4  -1  -2       70.83       69.81      1.21 o
  -4  -1  -1      512.31      497.25      2.10 o
  -3 -22 -10       11.33       13.12      4.92 o
  -3 -22  -8       14.90       15.91      4.16 o
  -3 -22  -2       14.24        7.92      3.73 o
  -3 -21 -17        9.08        8.82      3.29 o
  -3 -21 -13       13.67       14.65      2.99 o
  -3 -21 -12        8.48       14.92      4.23 o
  -3 -21  -7        7.87        6.69      2.76 o
  -3 -21  -6       10.20       10.93      2.60 o
  -3 -20 -22        4.21        6.35      2.02 o
  -3 -20 -21        7.23        8.04      1.94 o
  -3 -20 -19        6.99        8.21      1.84 o
  -3 -20 -18        9.16        8.50      1.94 o
  -3 -20 -12        3.37        7.07      2.97 o
  -3 -20 -11        9.81        8.48      2.88 o
  -3 -20  -9       11.21       12.67      2.68 o
  -3 -20  -7        5.94        5.78      2.73 o
  -3 -20  -3       12.77        5.65      1.27 o
  -3 -20  -2        4.47        3.42      1.00 o
  -3 -20  -1       17.64       14.21      2.14 o
  -3 -19 -27        7.77        9.45      2.24 o
  -3 -19 -26        9.41       11.37      3.03 o
  -3 -19 -21        7.25       10.46      3.01 o
  -3 -19 -20        6.10        6.23      1.63 o
  -3 -19 -19       30.43       31.08      3.32 o
  -3 -19 -18        6.69        6.17      2.64 o
  -3 -19 -12        3.38        4.64      1.46 o
  -3 -19 -11       33.57       29.32      1.78 o
  -3 -19 -10       10.56        9.04      2.26 o
  -3 -19  -9       19.29       18.03      2.11 o
  -3 -19  -7       14.73       13.72      2.45 o
  -3 -19  -5       20.13       19.37      2.59 o
  -3 -19  -3       45.85       46.52      8.63 o
  -3 -19  -2       12.22        8.80      1.45 o
  -3 -19  -1       51.00       44.48      3.14 o
  -3 -18 -30       12.10        9.72      2.75 o
  -3 -18 -29       13.39       14.24      1.86 o
  -3 -18 -28        6.71        6.43      2.33 o
  -3 -18 -26        4.11        4.75      1.93 o
  -3 -18 -25        8.85       10.31      1.96 o
  -3 -18 -24        3.87        5.88      2.47 o
  -3 -18 -23        7.68        9.06      2.32 o
  -3 -18 -21        8.67        7.79      3.35 o
  -3 -18 -20       28.94       31.72      4.52 o
  -3 -18 -17       20.39       20.23      4.23 o
  -3 -18 -15       17.25       19.47      1.93 o
  -3 -18 -14       12.58        9.80      1.52 o
  -3 -18 -13       12.19       10.87      1.58 o
  -3 -18 -12        8.35        6.17      1.06 o
  -3 -18 -10       37.19       38.24      1.97 o
  -3 -18  -9       33.72       33.52      3.01 o
  -3 -18  -6        5.56        6.66      1.57 o
  -3 -18  -5       48.98       46.12      4.43 o
  -3 -18  -4        3.04        2.57      0.70 o
  -3 -18  -3        4.01        2.41      1.20 o
  -3 -18  -2        3.56        5.35      2.34 o
  -3 -18  -1       70.37       79.71      7.56 o
  -3 -17 -33        5.82        5.53      2.06 o
  -3 -17 -31       18.20       16.19      2.79 o
  -3 -17 -30       16.23       14.33      2.35 o
  -3 -17 -28       25.02       28.21      4.04 o
  -3 -17 -27       16.98       16.44      2.96 o
  -3 -17 -26       34.03       34.22      3.39 o
  -3 -17 -25       12.04       16.21      3.00 o
  -3 -17 -24       19.45       18.43      1.92 o
  -3 -17 -23        6.32        4.83      2.19 o
  -3 -17 -22        9.18        9.73      2.78 o
  -3 -17 -21       18.68       15.13      2.04 o
  -3 -17 -19       30.23       29.74      3.06 o
  -3 -17 -18       20.13       19.29      4.33 o
  -3 -17 -17       24.86       30.65      4.15 o
  -3 -17 -16       66.78       72.73      4.07 o
  -3 -17 -15        5.62        5.30      1.96 o
  -3 -17 -14       31.17       26.74      3.02 o
  -3 -17 -13       28.63       29.29      1.39 o
  -3 -17 -12       14.97       13.59      1.35 o
  -3 -17 -11       16.97       16.41      1.38 o
  -3 -17 -10       44.98       49.09      2.09 o
  -3 -17  -9        8.54        6.46      2.79 o
  -3 -17  -8       67.02       69.00      5.33 o
  -3 -17  -7       29.40       31.53      2.05 o
  -3 -17  -5       17.84       15.88      2.64 o
  -3 -17  -4        5.44        4.37      1.96 o
  -3 -17  -3       17.61       14.96      1.37 o
  -3 -17  -2       20.07       18.19      2.51 o
  -3 -16 -35        1.94        6.52      2.58 o
  -3 -16 -34       12.99        9.64      2.93 o
  -3 -16 -33       10.98        9.98      2.83 o
  -3 -16 -32        4.69        6.20      2.76 o
  -3 -16 -30       15.98       15.19      2.52 o
  -3 -16 -29       25.44       26.39      4.18 o
  -3 -16 -28       14.58       10.29      3.24 o
  -3 -16 -27        7.21        7.49      1.72 o
  -3 -16 -26       20.59       20.99      2.64 o
  -3 -16 -25       37.59       40.04      2.49 o
  -3 -16 -22       19.36       17.06      1.36 o
  -3 -16 -21       45.25       45.89      3.41 o
  -3 -16 -20       55.24       56.19      4.71 o
  -3 -16 -19       56.65       58.44      3.88 o
  -3 -16 -18       85.04       88.15      5.12 o
  -3 -16 -17       18.77       23.26      2.90 o
  -3 -16 -16       39.98       38.68      1.48 o
  -3 -16 -15       25.68       27.83      2.28 o
  -3 -16 -12       13.58       13.72      2.33 o
  -3 -16 -11       38.96       45.21      2.06 o
  -3 -16  -9       83.33       90.65      3.82 o
  -3 -16  -8        9.89       14.48      1.76 o
  -3 -16  -7       19.88       19.24      3.09 o
  -3 -16  -5       10.33       10.72      1.75 o
  -3 -16  -3        8.98        9.50      2.13 o
  -3 -16  -2       36.03       34.46      2.02 o
  -3 -16  -1       63.71       65.59      4.96 o
  -3 -15 -37        9.18        7.21      2.37 o
  -3 -15 -35       32.79       32.85      2.79 o
  -3 -15 -33       13.26       14.35      3.98 o
  -3 -15 -32        1.01        4.72      1.95 o
  -3 -15 -31        0.68        4.13      1.65 o
  -3 -15 -30        6.36        6.28      1.96 o
  -3 -15 -29       28.76       30.00      3.43 o
  -3 -15 -28       30.14       31.78      1.77 o
  -3 -15 -26       32.51       33.34      3.24 o
  -3 -15 -25       14.97       15.70      2.64 o
  -3 -15 -24       19.91       18.48      1.44 o
  -3 -15 -23       21.70       25.85      2.24 o
  -3 -15 -22       38.45       39.45      3.04 o
  -3 -15 -21       22.82       26.96      1.48 o
  -3 -15 -20       14.46       11.76      1.68 o
  -3 -15 -19       57.04       52.49      2.52 o
  -3 -15 -18       13.57       13.30      1.21 o
  -3 -15 -17      183.41      201.75      2.99 o
  -3 -15 -15       48.67       48.25      2.37 o
  -3 -15 -14        0.99        3.03      1.36 o
  -3 -15 -13        9.51        8.41      2.35 o
  -3 -15 -12       34.59       35.40      2.71 o
  -3 -15 -11       32.34       33.01      1.34 o
  -3 -15 -10       45.72       47.16      4.09 o
  -3 -15  -8       55.08       56.38      5.79 o
  -3 -15  -7       65.12       52.62      4.67 o
  -3 -15  -6       64.59       57.32      3.11 o
  -3 -15  -5        4.32        2.51      1.12 o
  -3 -15  -4       34.06       31.20      1.79 o
  -3 -15  -3       95.13       98.26      4.04 o
  -3 -15  -2       65.77       65.45      2.40 o
  -3 -15  -1      121.41      116.84      5.60 o
  -3 -14 -39       33.18       32.47      2.38 o
  -3 -14 -38       42.69       40.06      2.36 o
  -3 -14 -37        8.62        8.08      2.58 o
  -3 -14 -36        5.77        6.43      2.56 o
  -3 -14 -34       13.53       15.97      1.97 o
  -3 -14 -33       20.41       24.20      2.72 o
  -3 -14 -32       19.41       16.90      2.27 o
  -3 -14 -31        6.51        6.15      2.33 o
  -3 -14 -30        4.19        4.57      1.75 o
  -3 -14 -29       10.89       10.77      1.46 o
  -3 -14 -28        5.32        7.31      1.80 o
  -3 -14 -27       10.72       11.02      1.67 o
  -3 -14 -26        4.58        5.11      1.82 o
  -3 -14 -25       11.25       11.75      1.31 o
  -3 -14 -24        9.09        8.87      1.24 o
  -3 -14 -22       13.63       13.78      1.97 o
  -3 -14 -21       22.99       25.38      1.40 o
  -3 -14 -20       73.72       79.22      2.81 o
  -3 -14 -19       43.39       48.02      2.10 o
  -3 -14 -18      173.07      167.49      6.07 o
  -3 -14 -17       16.66       20.45      2.29 o
  -3 -14 -16       10.38       11.94      1.51 o
  -3 -14 -15       10.09       12.87      1.93 o
  -3 -14 -14       71.97       80.10      9.44 o
  -3 -14 -11       42.26       44.68      2.64 o
  -3 -14 -10       22.45       21.34      1.43 o
  -3 -14  -9       16.87       15.85      2.67 o
  -3 -14  -8       14.35       16.14      2.47 o
  -3 -14  -7       11.14       10.41      0.94 o
  -3 -14  -6       11.11        9.93      0.94 o
  -3 -14  -5       25.20       24.47      2.43 o
  -3 -14  -4       71.27       72.09      2.90 o
  -3 -14  -3       40.28       39.40      3.39 o
  -3 -14  -2       55.86       51.60      6.51 o
  -3 -14  -1       36.63       35.44      1.52 o
  -3 -13 -40       36.26       33.06      2.79 o
  -3 -13 -37       25.70       28.40      1.91 o
  -3 -13 -36       20.71       22.36      4.22 o
  -3 -13 -35       17.93       19.36      1.95 o
  -3 -13 -34        6.02        5.42      1.96 o
  -3 -13 -33        2.91        4.12      1.84 o
  -3 -13 -32       19.92       20.30      1.71 o
  -3 -13 -31       23.67       25.22      2.03 o
  -3 -13 -30        5.13        5.15      1.59 o
  -3 -13 -29        5.25        6.30      1.42 o
  -3 -13 -28       15.72       16.80      1.88 o
  -3 -13 -27       17.74       17.79      1.97 o
  -3 -13 -26       30.91       33.81      2.08 o
  -3 -13 -25       13.28       13.24      1.29 o
  -3 -13 -24        1.91        4.16      2.05 o
  -3 -13 -23        4.20        5.29      1.24 o
  -3 -13 -22        8.48       10.81      1.20 o
  -3 -13 -21       67.87       70.43      2.51 o
  -3 -13 -20       30.51       31.67      1.51 o
  -3 -13 -19        5.54        6.06      1.30 o
  -3 -13 -18       25.62       27.47      1.94 o
  -3 -13 -15       51.55       53.13      2.64 o
  -3 -13 -14        3.47        4.93      1.25 o
  -3 -13 -12       55.10       60.83      4.41 o
  -3 -13 -11        3.34        3.62      1.50 o
  -3 -13 -10       34.18       36.39      2.23 o
  -3 -13  -9       44.63       45.18      2.87 o
  -3 -13  -8       71.71       66.14      3.18 o
  -3 -13  -7       21.01       22.00      2.39 o
  -3 -13  -6       70.41       62.07      3.55 o
  -3 -13  -5       24.77       22.35      2.22 o
  -3 -13  -4        2.98        2.89      0.98 o
  -3 -13  -3       65.25       63.22      1.76 o
  -3 -13  -2       44.09       26.90      0.81 o
  -3 -13  -1        1.69        1.55      0.74 o
  -3 -12 -41       10.33       12.11      2.17 o
  -3 -12 -40       17.04       21.75      2.46 o
  -3 -12 -39       28.30       32.99      3.92 o
  -3 -12 -35       43.39       42.51      2.99 o
  -3 -12 -34       12.37       11.01      1.62 o
  -3 -12 -33       19.91       19.50      1.65 o
  -3 -12 -32        8.80        9.44      1.53 o
  -3 -12 -31       18.65       20.03      1.51 o
  -3 -12 -30       25.91       27.72      1.83 o
  -3 -12 -29        9.08       11.70      1.44 o
  -3 -12 -28        5.25        5.46      1.64 o
  -3 -12 -27       13.19       14.41      1.59 o
  -3 -12 -26       36.45       37.08      3.14 o
  -3 -12 -25       14.10       15.33      1.37 o
  -3 -12 -24       31.68       34.06      2.66 o
  -3 -12 -23       16.74       20.06      1.58 o
  -3 -12 -22       49.90       52.29      2.11 o
  -3 -12 -21        9.78        9.99      1.48 o
  -3 -12 -20       49.97       48.42      2.43 o
  -3 -12 -19       66.14       67.03      3.68 o
  -3 -12 -18       48.16       51.72      2.79 o
  -3 -12 -17       10.19       11.57      1.30 o
  -3 -12 -16       35.14       39.68      2.20 o
  -3 -12 -15       13.24       13.57      1.46 o
  -3 -12 -14       27.79       31.20      2.05 o
  -3 -12 -13        7.37        8.35      1.08 o
  -3 -12 -12       78.67       83.38      1.74 o
  -3 -12 -11       25.84       26.60      1.81 o
  -3 -12 -10       13.15       10.73      0.88 o
  -3 -12  -8       51.94       49.57      2.70 o
  -3 -12  -7       47.52       45.35      2.14 o
  -3 -12  -6        5.87        5.61      0.58 o
  -3 -12  -5       22.23       21.02      1.00 o
  -3 -12  -4       24.96       23.58      1.29 o
  -3 -12  -3        5.48        6.30      1.30 o
  -3 -12  -2       28.93       26.66      1.50 o
  -3 -12  -1       31.26       31.57      1.35 o
  -3 -11 -44        3.39        6.21      2.30 o
  -3 -11 -42       15.68       14.75      2.12 o
  -3 -11 -41        5.78        6.42      2.14 o
  -3 -11 -39        3.94        5.82      2.07 o
  -3 -11 -38        4.94        6.72      2.63 o
  -3 -11 -35       19.41       20.86      1.79 o
  -3 -11 -33       22.15       25.80      1.83 o
  -3 -11 -32       44.18       44.22      2.66 o
  -3 -11 -30       25.31       26.86      1.95 o
  -3 -11 -29       74.44       71.10      2.98 o
  -3 -11 -28       54.42       53.71      2.79 o
  -3 -11 -27       19.05       17.91      1.39 o
  -3 -11 -26       57.33       59.53      1.75 o
  -3 -11 -25       15.75       16.50      1.31 o
  -3 -11 -24       10.69       10.57      1.52 o
  -3 -11 -23       41.71       46.20      1.99 o
  -3 -11 -22       33.99       32.85      1.93 o
  -3 -11 -21       24.34       25.85      1.33 o
  -3 -11 -20       73.47       80.38      2.69 o
  -3 -11 -19        6.41        6.09      1.25 o
  -3 -11 -18       18.33       20.49      1.41 o
  -3 -11 -17       17.34       18.09      1.51 o
  -3 -11 -16        3.80        4.43      1.20 o
  -3 -11 -15       38.38       40.51      2.22 o
  -3 -11 -14       44.32       45.12      2.52 o
  -3 -11 -13       40.93       41.69      1.17 o
  -3 -11 -12       21.69       20.42      2.38 o
  -3 -11 -11      176.18      191.18      4.96 o
  -3 -11 -10       44.60       43.86      2.24 o
  -3 -11  -9       40.91       41.54      0.81 o
  -3 -11  -8       43.19       42.45      1.65 o
  -3 -11  -7       83.76       78.59      2.93 o
  -3 -11  -6       55.76       55.25      2.30 o
  -3 -11  -5       16.63       14.77      0.71 o
  -3 -11  -4       13.47       14.09      1.02 o
  -3 -11  -3      121.99      129.91      3.42 o
  -3 -11  -2       19.65       22.31      1.01 o
  -3 -11  -1       29.95       30.05      1.71 o
  -3 -10 -45        6.41        6.69      2.66 o
  -3 -10 -44       10.44       10.55      2.48 o
  -3 -10 -43       17.22       21.59      2.40 o
  -3 -10 -42        9.45       12.10      2.38 o
  -3 -10 -40       15.42       12.67      2.42 o
  -3 -10 -38       52.90       58.64      5.09 o
  -3 -10 -37       26.85       27.14      2.41 o
  -3 -10 -36       64.07       64.75      2.78 o
  -3 -10 -35       10.63       11.39      1.79 o
  -3 -10 -34       24.01       25.54      3.01 o
  -3 -10 -33       10.43       11.83      1.71 o
  -3 -10 -31       52.17       53.40      2.58 o
  -3 -10 -30       49.85       51.63      2.09 o
  -3 -10 -29       50.51       52.73      2.63 o
  -3 -10 -28        9.31        9.65      1.56 o
  -3 -10 -27       18.53       22.42      1.39 o
  -3 -10 -26       79.57       80.60      1.79 o
  -3 -10 -25       22.74       25.14      1.34 o
  -3 -10 -24       11.36       11.31      1.28 o
  -3 -10 -23       12.47       12.28      1.39 o
  -3 -10 -22       38.19       38.78      2.84 o
  -3 -10 -21       16.32       18.48      1.31 o
  -3 -10 -20       97.03       95.33      3.43 o
  -3 -10 -19       11.67       10.40      1.80 o
  -3 -10 -18       89.48       95.66      2.91 o
  -3 -10 -17       35.07       33.79      1.68 o
  -3 -10 -16       55.43       52.59      1.78 o
  -3 -10 -15       69.25       73.23      1.76 o
  -3 -10 -14       15.43       17.83      1.74 o
  -3 -10 -13      125.81      128.14      4.03 o
  -3 -10 -12       21.70       21.08      0.82 o
  -3 -10 -11       81.01       84.69      2.00 o
  -3 -10 -10       74.55       79.33      3.33 o
  -3 -10  -9       12.50       12.47      0.74 o
  -3 -10  -8       83.09       84.00      3.33 o
  -3 -10  -7       90.39       94.05      1.56 o
  -3 -10  -6       96.74       93.50      2.70 o
  -3 -10  -5       11.90       11.23      1.03 o
  -3 -10  -4       22.86       25.84      1.30 o
  -3 -10  -3        5.01        4.62      0.78 o
  -3 -10  -2       64.90       66.80      1.48 o
  -3 -10  -1        4.57        5.25      0.92 o
  -3  -9 -44        3.75        6.53      2.55 o
  -3  -9 -41       32.09       34.87      2.40 o
  -3  -9 -40       32.54       36.08      2.95 o
  -3  -9 -39       34.16       41.30      4.12 o
  -3  -9 -38       16.62       16.64      2.24 o
  -3  -9 -37       36.15       40.24      2.96 o
  -3  -9 -36       19.18       18.89      1.71 o
  -3  -9 -35       16.75       19.04      1.67 o
  -3  -9 -34        7.92        4.56      1.81 o
  -3  -9 -33       69.66       71.86      2.41 o
  -3  -9 -32       25.52       27.05      1.97 o
  -3  -9 -30       36.32       38.00      1.62 o
  -3  -9 -28       15.09       15.57      1.43 o
  -3  -9 -27       14.21       13.56      1.39 o
  -3  -9 -26       34.69       36.49      1.48 o
  -3  -9 -25       23.43       23.76      1.45 o
  -3  -9 -24       18.99       20.73      1.44 o
  -3  -9 -23        9.96       11.47      1.38 o
  -3  -9 -22       39.39       40.43      2.62 o
  -3  -9 -21       48.89       52.98      1.43 o
  -3  -9 -20      116.16      123.01      3.07 o
  -3  -9 -19       66.64       65.09      1.02 o
  -3  -9 -18       34.84       35.08      1.06 o
  -3  -9 -17      210.84      200.95      3.11 o
  -3  -9 -16       33.43       33.32      0.75 o
  -3  -9 -15       57.95       60.72      1.93 o
  -3  -9 -14       44.75       46.07      1.64 o
  -3  -9 -13      205.99      214.38      3.37 o
  -3  -9 -12        8.90       12.16      1.09 o
  -3  -9 -11      145.15      154.26      1.38 o
  -3  -9 -10      196.30      198.73      4.78 o
  -3  -9  -9       19.32       18.41      0.73 o
  -3  -9  -8       54.69       57.50      1.12 o
  -3  -9  -7       11.03       11.01      0.62 o
  -3  -9  -6      121.59      121.48      2.86 o
  -3  -9  -5       15.32       16.15      0.79 o
  -3  -9  -4        1.89        2.27      0.79 o
  -3  -9  -3       77.13       77.69      1.79 o
  -3  -9  -2      118.22      116.32      5.09 o
  -3  -9  -1       67.44       69.13      2.87 o
  -3  -8 -46       19.58       22.73      3.81 o
  -3  -8 -45       27.21       26.33      2.53 o
  -3  -8 -44        1.05        5.88      2.25 o
  -3  -8 -43       19.66       19.61      2.11 o
  -3  -8 -42       12.18       13.33      2.22 o
  -3  -8 -41        6.48        5.45      2.14 o
  -3  -8 -39       54.20       59.39      3.16 o
  -3  -8 -38       25.61       28.42      3.91 o
  -3  -8 -37       16.93       18.92      1.91 o
  -3  -8 -36       18.93       17.31      2.58 o
  -3  -8 -35       46.83       43.53      2.11 o
  -3  -8 -34        6.56        6.76      1.73 o
  -3  -8 -32       29.79       33.16      1.66 o
  -3  -8 -31        8.42       12.24      1.85 o
  -3  -8 -30        6.05        6.13      1.52 o
  -3  -8 -29       35.19       33.62      1.48 o
  -3  -8 -28        6.43        5.61      1.45 o
  -3  -8 -27       22.62       22.27      2.03 o
  -3  -8 -26        5.74        6.50      1.36 o
  -3  -8 -25       12.27       12.72      1.46 o
  -3  -8 -24       54.89       58.66      3.47 o
  -3  -8 -23       76.23       77.24      1.75 o
  -3  -8 -22      113.93      121.70      2.94 o
  -3  -8 -21       53.36       56.25      1.71 o
  -3  -8 -20      193.16      193.53      1.82 o
  -3  -8 -19       53.20       54.53      1.31 o
  -3  -8 -18      357.26      358.20      4.73 o
  -3  -8 -16       35.43       35.67      1.05 o
  -3  -8 -15      226.11      233.20      2.88 o
  -3  -8 -14       46.94       46.96      0.86 o
  -3  -8 -13       27.89       28.06      0.92 o
  -3  -8 -12       41.52       42.11      1.08 o
  -3  -8 -11      116.73      116.88      2.66 o
  -3  -8 -10       65.77       67.12      0.83 o
  -3  -8  -9      329.35      334.79      3.41 o
  -3  -8  -8       26.33       27.85      0.75 o
  -3  -8  -7       71.19       70.22      1.56 o
  -3  -8  -6       11.10       11.09      0.73 o
  -3  -8  -5      147.94      147.06      2.14 o
  -3  -8  -4      548.17      559.14      6.26 o
  -3  -8  -3       12.75       13.60      1.00 o
  -3  -8  -2      332.23      360.06      3.87 o
  -3  -8  -1      131.17      130.12      2.62 o
  -3  -7 -47       58.29       59.49      4.80 o
  -3  -7 -45       20.31       20.79      3.25 o
  -3  -7 -44       16.49       15.78      2.41 o
  -3  -7 -42       35.53       36.49      2.52 o
  -3  -7 -40        5.37        6.60      2.09 o
  -3  -7 -39       11.57        9.13      2.20 o
  -3  -7 -38       24.93       26.40      2.07 o
  -3  -7 -37       66.15       67.30      3.37 o
  -3  -7 -36       25.06       28.16      1.99 o
  -3  -7 -35       18.55       19.12      1.93 o
  -3  -7 -33       11.69       14.48      1.90 o
  -3  -7 -31       10.49       11.90      1.61 o
  -3  -7 -30        7.67        8.11      1.50 o
  -3  -7 -29      153.79      154.84      2.18 o
  -3  -7 -28       43.00       42.87      1.47 o
  -3  -7 -27       49.96       52.70      1.45 o
  -3  -7 -26       33.04       34.88      2.16 o
  -3  -7 -25       60.63       58.58      1.59 o
  -3  -7 -24       51.50       57.21      1.49 o
  -3  -7 -23       58.69       60.08      1.42 o
  -3  -7 -22       53.37       51.63      1.64 o
  -3  -7 -21      317.82      312.84      4.05 o
  -3  -7 -20      160.87      163.29      1.70 o
  -3  -7 -19       52.32       54.40      1.42 o
  -3  -7 -18      120.25      125.03      3.07 o
  -3  -7 -17      463.29      470.47      4.03 o
  -3  -7 -16       17.52       16.67      1.03 o
  -3  -7 -15      139.81      142.39      2.25 o
  -3  -7 -14       66.14       65.82      0.94 o
  -3  -7 -13       11.37       12.26      0.70 o
  -3  -7 -12       98.40      101.92      1.48 o
  -3  -7 -11       87.57       87.26      1.02 o
  -3  -7 -10      296.33      305.41      3.62 o
  -3  -7  -9      454.14      462.55      4.44 o
  -3  -7  -8       81.32       80.45      1.74 o
  -3  -7  -7       84.81       85.16      1.03 o
  -3  -7  -6      163.70      162.98      2.40 o
  -3  -7  -5       55.96       55.46      1.13 o
  -3  -7  -4      195.12      203.57      2.17 o
  -3  -7  -3     1153.76     1169.08      9.85 o
  -3  -7  -2       12.22       13.78      0.96 o
  -3  -7  -1      941.49      981.08     11.40 o
  -3  -6 -48       29.63       30.93      4.23 o
  -3  -6 -47       22.01       22.80      3.77 o
  -3  -6 -46       14.26       14.93      4.10 o
  -3  -6 -45       20.20       18.04      2.96 o
  -3  -6 -44       52.92       56.39      3.06 o
  -3  -6 -43       12.84       12.55      2.11 o
  -3  -6 -41        5.46        8.71      2.01 o
  -3  -6 -40       28.59       29.26      1.84 o
  -3  -6 -39       52.96       54.90      2.13 o
  -3  -6 -38      124.10      124.04      2.79 o
  -3  -6 -37      125.85      125.84      2.36 o
  -3  -6 -36       13.16       12.89      1.79 o
  -3  -6 -35      107.19      112.04      2.90 o
  -3  -6 -34       27.91       30.52      1.71 o
  -3  -6 -33       35.04       38.62      2.03 o
  -3  -6 -32       21.79       21.96      2.11 o
  -3  -6 -31       12.72       12.72      1.61 o
  -3  -6 -30       97.73      100.11      1.82 o
  -3  -6 -29       41.95       42.31      1.57 o
  -3  -6 -28        3.73        3.64      1.61 o
  -3  -6 -27      166.06      168.82      3.45 o
  -3  -6 -26       73.28       76.45      1.66 o
  -3  -6 -25      117.73      116.19      3.21 o
  -3  -6 -24       58.39       57.84      2.26 o
  -3  -6 -23      108.67      107.45      2.08 o
  -3  -6 -22       13.36       14.93      1.12 o
  -3  -6 -21       45.01       48.86      1.25 o
  -3  -6 -20      129.20      127.11      3.02 o
  -3  -6 -19      423.29      426.60      3.64 o
  -3  -6 -18       54.41       53.60      0.97 o
  -3  -6 -17       53.64       54.89      0.94 o
  -3  -6 -16       80.59       80.35      1.91 o
  -3  -6 -15      322.00      319.51      3.46 o
  -3  -6 -14      249.02      249.38      2.19 o
  -3  -6 -13       53.74       51.61      0.97 o
  -3  -6 -12      318.07      327.51      2.25 o
  -3  -6 -11       96.94       98.14      3.39 o
  -3  -6 -10       25.39       25.63      0.87 o
  -3  -6  -9      407.02      410.43      3.47 o
  -3  -6  -8      187.55      184.11      2.21 o
  -3  -6  -7      509.59      527.95      3.47 o
  -3  -6  -6      305.60      306.95      3.37 o
  -3  -6  -5      216.16      216.03      2.93 o
  -3  -6  -4      169.53      169.21      1.65 o
  -3  -6  -3      463.84      484.44      9.43 o
  -3  -6  -2      271.79      274.55      2.58 o
  -3  -6  -1      407.96      424.28      5.40 o
  -3  -5 -48        6.79        9.16      3.26 o
  -3  -5 -47       70.11       58.48      6.30 o
  -3  -5 -45       46.83       46.73      2.37 o
  -3  -5 -44       60.42       56.49      2.80 o
  -3  -5 -42       41.34       40.20      2.01 o
  -3  -5 -41       19.98       21.58      1.85 o
  -3  -5 -40       20.33       21.58      2.06 o
  -3  -5 -39       17.83       17.66      2.03 o
  -3  -5 -38       60.38       63.85      2.48 o
  -3  -5 -37      183.95      182.75      3.26 o
  -3  -5 -36       71.43       74.22      2.35 o
  -3  -5 -35       65.80       65.96      2.01 o
  -3  -5 -34       37.25       36.95      1.73 o
  -3  -5 -33       60.59       59.79      1.75 o
  -3  -5 -32       10.73       11.29      1.54 o
  -3  -5 -31      140.78      148.09      2.84 o
  -3  -5 -30       31.15       32.58      1.77 o
  -3  -5 -29      317.08      313.81      3.59 o
  -3  -5 -28       44.50       43.49      1.61 o
  -3  -5 -27      405.36      387.56      3.91 o
  -3  -5 -26      169.33      166.66      4.62 o
  -3  -5 -25       98.35       99.71      2.50 o
  -3  -5 -24        9.43       10.18      1.03 o
  -3  -5 -23      170.53      173.58      2.34 o
  -3  -5 -22       52.18       53.63      1.06 o
  -3  -5 -21      126.50      127.91      1.29 o
  -3  -5 -20      440.95      445.70      5.59 o
  -3  -5 -19      254.29      258.27      2.98 o
  -3  -5 -18      338.50      344.68      2.70 o
  -3  -5 -17       77.46       79.56      1.71 o
  -3  -5 -16      319.99      322.53      3.70 o
  -3  -5 -15      262.53      266.16      3.47 o
  -3  -5 -14      180.05      182.88      1.22 o
  -3  -5 -13       69.18       70.42      1.70 o
  -3  -5 -12      179.21      180.02      1.07 o
  -3  -5 -11      296.72      300.13      3.27 o
  -3  -5 -10       31.58       31.87      0.73 o
  -3  -5  -9     1552.22     1605.41     14.59 o
  -3  -5  -8      685.67      709.53      8.40 o
  -3  -5  -7      540.75      557.39      7.47 o
  -3  -5  -6       70.26       71.26      1.05 o
  -3  -5  -5       88.77       85.83      1.29 o
  -3  -5  -4       36.87       37.01      1.50 o
  -3  -5  -3      103.78      106.60      1.01 o
  -3  -5  -2     1502.85     1473.97     17.01 o
  -3  -5  -1       97.61       99.83      1.24 o
  -3  -4 -49       23.98       22.57      2.86 o
  -3  -4 -48       18.16       20.21      2.40 o
  -3  -4 -47       58.93       56.52      3.54 o
  -3  -4 -46       17.42       15.68      2.46 o
  -3  -4 -45       18.51       20.38      2.18 o
  -3  -4 -44       22.68       24.46      1.94 o
  -3  -4 -43       42.71       41.20      2.03 o
  -3  -4 -41       30.29       30.87      2.11 o
  -3  -4 -40       12.69       10.27      1.91 o
  -3  -4 -39        8.37        9.58      2.04 o
  -3  -4 -38       18.06       14.67      1.83 o
  -3  -4 -37       30.22       31.51      1.81 o
  -3  -4 -36       78.78       78.30      1.90 o
  -3  -4 -35       39.97       43.18      1.77 o
  -3  -4 -34       21.37       22.59      2.11 o
  -3  -4 -33        9.05       10.29      2.09 o
  -3  -4 -32       19.66       20.14      1.61 o
  -3  -4 -31      100.65      100.39      1.68 o
  -3  -4 -30       46.25       48.57      1.52 o
  -3  -4 -29      106.96      106.09      2.18 o
  -3  -4 -28      228.09      233.10      4.85 o
  -3  -4 -27      448.32      453.80      6.87 o
  -3  -4 -26      102.72      102.68      2.39 o
  -3  -4 -25      167.73      166.19      2.44 o
  -3  -4 -24      129.26      127.51      1.48 o
  -3  -4 -23      188.70      188.80      1.95 o
  -3  -4 -22       13.79       14.40      1.04 o
  -3  -4 -21       93.51       95.88      1.36 o
  -3  -4 -20       66.30       69.10      1.04 o
  -3  -4 -19       78.09       75.63      1.07 o
  -3  -4 -18       30.79       31.75      0.99 o
  -3  -4 -17      404.84      412.88      5.50 o
  -3  -4 -16      174.46      181.26      2.06 o
  -3  -4 -15      101.46      102.78      1.02 o
  -3  -4 -14       90.46       88.04      2.08 o
  -3  -4 -13       34.06       34.04      0.83 o
  -3  -4 -12      227.04      233.49      4.37 o
  -3  -4 -11      202.31      205.72      1.71 o
  -3  -4 -10     1494.51     1524.30     21.58 o
  -3  -4  -9      109.48      113.85      1.32 o
  -3  -4  -8      380.53      390.29      3.76 o
  -3  -4  -7      308.55      304.32      3.65 o
  -3  -4  -6      463.54      471.58      9.43 o
  -3  -4  -5      105.63      103.61      1.36 o
  -3  -4  -4      259.14      249.49      4.58 o
  -3  -4  -3       85.70       84.10      1.65 o
  -3  -4  -2      989.77      988.69     10.73 o
  -3  -4  -1      129.33      128.35      0.98 o
  -3  -3 -48        9.64       10.97      2.30 o
  -3  -3 -47       13.09       14.37      2.78 o
  -3  -3 -45       10.80        8.38      2.00 o
  -3  -3 -44       15.42       17.35      2.07 o
  -3  -3 -43        8.86        6.31      1.97 o
  -3  -3 -41       19.40       23.44      1.90 o
  -3  -3 -40       29.91       32.02      1.88 o
  -3  -3 -39       21.10       20.67      2.01 o
  -3  -3 -38       19.56       22.83      1.84 o
  -3  -3 -36        4.78        5.12      1.83 o
  -3  -3 -35       19.15       20.08      1.86 o
  -3  -3 -34       25.58       26.72      1.67 o
  -3  -3 -33       26.31       28.35      1.79 o
  -3  -3 -32       75.96       78.76      1.65 o
  -3  -3 -31       15.05       15.21      1.50 o
  -3  -3 -30      262.33      264.96      2.76 o
  -3  -3 -29       29.47       31.60      1.81 o
  -3  -3 -28       10.84       12.16      1.34 o
  -3  -3 -27       78.87       78.07      2.07 o
  -3  -3 -26       80.16       80.84      1.40 o
  -3  -3 -25       69.62       67.82      1.44 o
  -3  -3 -24        7.25        7.11      1.10 o
  -3  -3 -23       62.11       63.31      1.27 o
  -3  -3 -22        2.68        3.73      1.03 o
  -3  -3 -21      112.54      115.32      1.34 o
  -3  -3 -20       30.93       31.80      1.39 o
  -3  -3 -19      168.52      168.32      3.28 o
  -3  -3 -18      206.71      210.08      3.01 o
  -3  -3 -16      114.52      116.66      1.57 o
  -3  -3 -15      275.35      278.01      2.47 o
  -3  -3 -14        7.11        7.24      0.85 o
  -3  -3 -13      125.42      126.96      1.76 o
  -3  -3 -12     1377.25     1432.64     18.15 o
  -3  -3 -11      801.58      806.06      7.20 o
  -3  -3 -10      140.58      143.60      1.23 o
  -3  -3  -9       69.57       68.25      1.32 o
  -3  -3  -8      655.45      658.02      5.28 o
  -3  -3  -7      596.05      589.06      3.60 o
  -3  -3  -6      812.33      845.41     17.13 o
  -3  -3  -5      294.67      296.97      3.65 o
  -3  -3  -4      378.42      367.34      1.89 o
  -3  -3  -3       17.69       15.80      0.84 o
  -3  -3  -2       29.79       28.53      0.86 o
  -3  -3  -1      138.79      139.32      2.72 o
  -3  -2 -50        5.30        6.84      2.28 o
  -3  -2 -49        3.23        7.75      2.22 o
  -3  -2 -48       28.53       28.10      3.23 o
  -3  -2 -47       96.91       99.01      3.83 o
  -3  -2 -46        7.73        7.56      2.71 o
  -3  -2 -44       34.01       33.29      2.06 o
  -3  -2 -43       12.29       11.92      2.02 o
  -3  -2 -42       16.63       18.92      1.92 o
  -3  -2 -41       54.61       57.22      1.99 o
  -3  -2 -40       15.38       15.93      1.86 o
  -3  -2 -39       28.67       31.89      2.56 o
  -3  -2 -38       29.96       29.99      1.80 o
  -3  -2 -37       20.17       21.32      1.76 o
  -3  -2 -36      174.77      174.11      3.60 o
  -3  -2 -35       17.39       19.70      1.68 o
  -3  -2 -34       62.62       64.27      2.94 o
  -3  -2 -33        7.07        9.19      1.55 o
  -3  -2 -32       11.00       13.40      1.50 o
  -3  -2 -31        9.43       11.05      1.49 o
  -3  -2 -30      127.88      127.78      3.01 o
  -3  -2 -29      191.86      194.21      2.96 o
  -3  -2 -28       63.64       60.96      1.41 o
  -3  -2 -27       19.18       20.97      1.64 o
  -3  -2 -26      128.85      128.50      1.55 o
  -3  -2 -25       59.21       58.77      1.18 o
  -3  -2 -24       10.22       10.20      1.15 o
  -3  -2 -23       12.61       11.21      1.04 o
  -3  -2 -21        4.77        6.14      1.10 o
  -3  -2 -20      169.10      176.05      2.33 o
  -3  -2 -19      103.56      103.24      1.10 o
  -3  -2 -18      194.53      197.05      1.94 o
  -3  -2 -17      416.74      422.94      3.78 o
  -3  -2 -16      180.21      179.68      1.51 o
  -3  -2 -15      168.45      169.21      2.28 o
  -3  -2 -14       13.35       14.58      0.85 o
  -3  -2 -13       20.72       20.17      0.85 o
  -3  -2 -12       94.74       94.59      0.97 o
  -3  -2 -11      152.80      151.57      0.96 o
  -3  -2 -10      521.96      523.92      7.88 o
  -3  -2  -9      573.12      592.35      9.92 o
  -3  -2  -8       27.23       28.56      1.13 o
  -3  -2  -7      122.33      122.42      1.26 o
  -3  -2  -6      508.65      505.86      2.15 o
  -3  -2  -5      332.66      331.09      4.90 o
  -3  -2  -4      414.22      415.92      4.81 o
  -3  -2  -3      118.85      114.88      2.18 o
  -3  -2  -2       31.01       27.65      1.11 o
  -3  -2  -1      998.56      954.05      5.71 o
  -3  -1 -48        3.85        7.15      2.32 o
  -3  -1 -47       13.65       12.78      2.54 o
  -3  -1 -46        9.06        7.94      2.58 o
  -3  -1 -45        8.30        6.23      3.02 o
  -3  -1 -44       14.88       12.40      2.30 o
  -3  -1 -43        7.22       11.26      2.39 o
  -3  -1 -42       19.50       20.95      2.03 o
  -3  -1 -41       19.30       19.37      1.98 o
  -3  -1 -40       23.86       23.25      1.85 o
  -3  -1 -39       21.34       22.64      2.05 o
  -3  -1 -38       87.73       87.64      2.91 o
  -3  -1 -37       13.25       16.07      1.89 o
  -3  -1 -36       72.79       73.66      2.57 o
  -3  -1 -35        3.08        5.20      1.85 o
  -3  -1 -34       66.61       67.16      1.85 o
  -3  -1 -33        6.86        8.47      1.71 o
  -3  -1 -32      168.48      166.52      2.86 o
  -3  -1 -31       18.53       20.68      1.86 o
  -3  -1 -30       51.26       52.38      1.87 o
  -3  -1 -29       77.60       75.42      1.59 o
  -3  -1 -28       22.54       23.09      1.31 o
  -3  -1 -27       15.78       15.32      1.16 o
  -3  -1 -26       84.90       81.58      1.35 o
  -3  -1 -25       46.51       45.47      1.21 o
  -3  -1 -24      272.76      275.52      1.63 o
  -3  -1 -23       19.56       21.60      1.13 o
  -3  -1 -22       62.11       61.65      1.10 o
  -3  -1 -21       20.11       20.14      1.00 o
  -3  -1 -20      182.75      186.90      1.83 o
  -3  -1 -19      141.39      143.93      1.59 o
  -3  -1 -18       49.71       51.65      1.54 o
  -3  -1 -17       35.87       34.95      1.08 o
  -3  -1 -16      245.04      240.62      3.35 o
  -3  -1 -15      101.47      102.39      1.23 o
  -3  -1 -14       68.34       66.41      1.54 o
  -3  -1 -13       35.19       34.55      1.02 o
  -3  -1 -12       13.07       12.57      0.79 o
  -3  -1 -11      464.86      461.32      6.70 o
  -3  -1 -10      506.55      495.62      5.08 o
  -3  -1  -9       25.36       23.95      0.71 o
  -3  -1  -8       36.79       36.16      0.72 o
  -3  -1  -7      452.90      449.80      4.65 o
  -3  -1  -6      195.95      196.04      1.62 o
  -3  -1  -5      288.10      284.75      2.21 o
  -3  -1  -4      435.04      433.63      5.33 o
  -3  -1  -3      283.60      269.92      3.99 o
  -3  -1  -2      184.96      171.23      3.39 o
  -3  -1  -1      423.13      405.97      2.14 o
  -2 -22 -13        8.19        8.65      3.00 o
  -2 -22  -7        8.22        7.18      2.63 o
  -2 -22  -3        2.80        6.19      2.27 o
  -2 -21 -15       14.31       14.02      3.00 o
  -2 -21 -10        6.18        8.22      3.94 o
  -2 -21  -9       15.18       16.01      3.74 o
  -2 -21  -4       21.37       16.75      3.28 o
  -2 -21  -2       16.63       14.81      3.04 o
  -2 -21  -1        8.49       10.32      2.87 o
  -2 -20 -22       12.76       15.47      3.77 o
  -2 -20 -21        9.76       11.89      4.19 o
  -2 -20 -20       10.35       11.35      5.24 o
  -2 -20 -17       13.69        7.83      3.13 o
  -2 -20 -13        8.08        7.70      2.84 o
  -2 -20 -12        8.14        7.67      2.79 o
  -2 -20 -11       13.04       11.49      2.66 o
  -2 -20 -10        5.79        7.15      2.67 o
  -2 -20  -8       19.42       18.92      3.97 o
  -2 -20  -7        6.09        6.54      2.44 o
  -2 -20  -6        7.05        8.29      2.34 o
  -2 -20  -4        9.10        8.97      2.91 o
  -2 -20  -3        6.96        2.46      0.99 o
  -2 -20  -2       16.56       11.29      1.94 o
  -2 -20  -1       18.84       12.63      2.98 o
  -2 -19 -27       17.19       13.77      2.47 o
  -2 -19 -25        6.91        9.46      4.37 o
  -2 -19 -24        5.63        7.95      2.48 o
  -2 -19 -22        7.64        6.74      1.85 o
  -2 -19 -20       14.39       15.82      2.28 o
  -2 -19 -19       25.16       21.31      3.49 o
  -2 -19 -18       24.43       22.99      2.85 o
  -2 -19 -17       18.43       15.35      1.52 o
  -2 -19 -16        9.29        6.52      3.10 o
  -2 -19 -15       24.84       24.16      4.60 o
  -2 -19 -13       19.30       21.93      2.69 o
  -2 -19 -12       20.36       16.25      2.00 o
  -2 -19  -8        6.61        6.27      3.11 o
  -2 -19  -5       11.66        8.35      3.29 o
  -2 -19  -4        6.84        3.90      1.88 o
  -2 -19  -3       11.86        6.61      1.27 o
  -2 -19  -2       30.17       21.14      2.48 o
  -2 -19  -1        4.54        3.43      1.42 o
  -2 -18 -30       14.52       13.69      1.73 o
  -2 -18 -29        4.03        4.04      1.66 o
  -2 -18 -28        5.17        6.17      2.15 o
  -2 -18 -27        7.09        7.13      2.40 o
  -2 -18 -24       13.12       11.16      1.31 o
  -2 -18 -22       29.96       18.99      4.15 o
  -2 -18 -21       10.21        9.98      1.87 o
  -2 -18 -20        4.08        4.59      1.34 o
  -2 -18 -19       91.22       42.23      2.22 o
  -2 -18 -18       30.21       31.95      3.91 o
  -2 -18 -17       11.04        4.08      1.77 o
  -2 -18 -15        7.17        5.15      2.17 o
  -2 -18 -14        5.63        7.81      1.59 o
  -2 -18 -12       25.19       21.64      3.65 o
  -2 -18  -8       25.67       16.64      1.28 o
  -2 -18  -6       20.49       21.70      2.23 o
  -2 -18  -5        2.02        4.65      2.23 o
  -2 -18  -2       31.91       26.54      1.31 o
  -2 -18  -1       51.09       45.56      6.53 o
  -2 -17 -34        9.73        8.96      1.96 o
  -2 -17 -33       11.31        8.42      1.92 o
  -2 -17 -32        4.61        4.75      1.92 o
  -2 -17 -29        9.94        8.21      2.11 o
  -2 -17 -28       19.30       16.70      1.85 o
  -2 -17 -27        6.23        6.68      2.01 o
  -2 -17 -24        8.03        4.85      1.80 o
  -2 -17 -23       37.35       39.17      2.18 o
  -2 -17 -22       10.41        8.30      1.63 o
  -2 -17 -21       19.36       16.52      1.89 o
  -2 -17 -19       27.57       27.97      1.93 o
  -2 -17 -18       64.44       63.45      5.71 o
  -2 -17 -17       71.29       75.16      2.79 o
  -2 -17 -16       92.40       96.05      2.90 o
  -2 -17 -15       26.95       19.89      3.97 o
  -2 -17 -14       10.24        8.36      1.64 o
  -2 -17 -12        4.34        6.18      2.69 o
  -2 -17 -10       23.39       26.95      3.59 o
  -2 -17  -9        5.31        5.53      2.42 o
  -2 -17  -8        1.89        2.47      1.21 o
  -2 -17  -6       38.80       40.49      5.27 o
  -2 -17  -5       23.70       16.05      5.23 o
  -2 -17  -3       34.73       25.54      2.68 o
  -2 -17  -2       33.83       27.24      1.31 o
  -2 -17  -1       94.09       86.83      1.83 o
  -2 -16 -36        4.31        4.62      2.20 o
  -2 -16 -35        6.70        6.35      2.62 o
  -2 -16 -34        4.02        5.92      2.92 o
  -2 -16 -32       14.49       12.89      3.94 o
  -2 -16 -31        5.54        5.24      2.26 o
  -2 -16 -29       39.82       36.46      2.93 o
  -2 -16 -27        5.60        5.25      2.03 o
  -2 -16 -25        5.75        7.01      1.42 o
  -2 -16 -24        5.69        6.27      1.38 o
  -2 -16 -23       31.15       32.64      2.06 o
  -2 -16 -22        7.18        7.48      1.94 o
  -2 -16 -20       52.81       60.28      3.59 o
  -2 -16 -19       61.45       57.21      4.12 o
  -2 -16 -18       42.88       38.00      4.82 o
  -2 -16 -17        5.68        9.17      2.59 o
  -2 -16 -15       36.66       38.31      2.65 o
  -2 -16 -14       57.00       58.61      3.50 o
  -2 -16 -13        4.55        4.08      1.48 o
  -2 -16 -12        5.75        5.39      1.52 o
  -2 -16 -11       21.69       23.47      2.39 o
  -2 -16 -10       31.85       33.38      2.95 o
  -2 -16  -9      107.70      108.55      4.98 o
  -2 -16  -8       15.27       11.35      3.38 o
  -2 -16  -6       53.96       54.29      5.73 o
  -2 -16  -5       22.45       18.55      2.55 o
  -2 -16  -4       27.75       25.22      2.19 o
  -2 -16  -3       55.12       50.73      2.11 o
  -2 -16  -1       53.48       49.88      3.15 o
  -2 -15 -38        4.89        5.90      2.70 o
  -2 -15 -37       17.90       17.29      3.07 o
  -2 -15 -35       17.17       17.92      4.26 o
  -2 -15 -34        7.39        7.51      2.30 o
  -2 -15 -33        8.99        7.48      1.95 o
  -2 -15 -32       10.53        9.87      1.74 o
  -2 -15 -31        5.41        5.18      1.75 o
  -2 -15 -30        9.31        8.10      1.15 o
  -2 -15 -29       41.64       33.60      3.15 o
  -2 -15 -28       24.30       22.76      1.62 o
  -2 -15 -27       10.60        9.27      1.99 o
  -2 -15 -26       93.43       76.89      1.61 o
  -2 -15 -25       26.58       24.68      2.10 o
  -2 -15 -24        7.19        4.52      0.87 o
  -2 -15 -23       13.72       11.82      1.90 o
  -2 -15 -22       30.08       22.57      2.36 o
  -2 -15 -21        5.28        6.60      1.83 o
  -2 -15 -20       30.74       32.78      1.99 o
  -2 -15 -19       60.24       63.24      2.90 o
  -2 -15 -18        5.62        7.22      1.98 o
  -2 -15 -17        6.83        7.62      1.38 o
  -2 -15 -16       10.77       11.48      2.69 o
  -2 -15 -14       20.61       19.51      1.53 o
  -2 -15 -13        4.52        3.68      1.12 o
  -2 -15 -12       56.48       59.40      1.36 o
  -2 -15 -11       27.84       30.32      2.47 o
  -2 -15 -10       49.25       56.19      2.45 o
  -2 -15  -9       66.37       68.37      3.23 o
  -2 -15  -8      128.01      142.44      5.26 o
  -2 -15  -7        1.83        1.70      0.74 o
  -2 -15  -6       26.41       26.55      1.89 o
  -2 -15  -5       11.02        7.22      3.10 o
  -2 -15  -4       61.58       65.99      2.87 o
  -2 -15  -3       17.99       24.47      1.53 o
  -2 -15  -2       15.83       18.48      2.33 o
  -2 -15  -1       11.77       10.46      0.71 o
  -2 -14 -39        7.18        7.23      2.06 o
  -2 -14 -38        5.45        6.29      2.18 o
  -2 -14 -36       14.98       13.74      2.18 o
  -2 -14 -35       15.19       10.79      2.01 o
  -2 -14 -34       15.15       16.72      1.57 o
  -2 -14 -33        1.77        3.34      1.03 o
  -2 -14 -32        7.68        6.49      1.17 o
  -2 -14 -31       49.03       53.23      1.56 o
  -2 -14 -30       11.52       12.01      1.23 o
  -2 -14 -29       38.80       38.94      2.34 o
  -2 -14 -28       36.03       36.89      1.58 o
  -2 -14 -27       33.28       35.40      3.40 o
  -2 -14 -26       12.86       12.57      1.92 o
  -2 -14 -25       47.98       46.80      3.71 o
  -2 -14 -24       12.98       13.42      1.79 o
  -2 -14 -23       27.05       26.22      1.81 o
  -2 -14 -22       10.11        9.07      1.69 o
  -2 -14 -21      127.60      122.01      2.31 o
  -2 -14 -20       25.58       23.73      3.14 o
  -2 -14 -19       33.69       33.24      1.40 o
  -2 -14 -18        7.63        9.40      1.80 o
  -2 -14 -17        9.57        6.84      1.40 o
  -2 -14 -16       14.19       15.04      4.75 o
  -2 -14 -15        4.51        6.48      0.84 o
  -2 -14 -14       45.88       47.13      1.78 o
  -2 -14 -13        7.91        9.80      1.73 o
  -2 -14 -12        8.74       10.01      2.96 o
  -2 -14 -11      185.11      194.35      5.00 o
  -2 -14 -10      144.75      158.17      6.63 o
  -2 -14  -9      167.46      184.01      2.77 o
  -2 -14  -8       40.96       42.97      1.63 o
  -2 -14  -6       23.67       25.00      1.42 o
  -2 -14  -5        7.98       11.42      2.58 o
  -2 -14  -4       13.44       12.88      1.53 o
  -2 -14  -3       12.92       12.72      0.72 o
  -2 -14  -2       12.22       11.36      1.90 o
  -2 -14  -1        5.74        6.10      1.02 o
  -2 -13 -41        8.24        7.60      2.10 o
  -2 -13 -39       13.27        9.28      2.20 o
  -2 -13 -38       12.70       12.09      2.12 o
  -2 -13 -37       10.72        9.80      1.27 o
  -2 -13 -36       12.93       12.94      1.24 o
  -2 -13 -35        5.69        6.44      1.19 o
  -2 -13 -33       46.12       44.87      2.97 o
  -2 -13 -32       14.26       15.27      1.42 o
  -2 -13 -31        4.62        4.76      1.40 o
  -2 -13 -30       23.09       23.07      2.51 o
  -2 -13 -29       40.34       43.17      2.00 o
  -2 -13 -28       26.84       29.75      1.36 o
  -2 -13 -27       59.21       57.64      8.02 o
  -2 -13 -26       21.94       22.82      2.04 o
  -2 -13 -25       19.30       22.45      1.59 o
  -2 -13 -24       11.49       12.26      1.12 o
  -2 -13 -23       42.61       43.17      2.38 o
  -2 -13 -22       13.94       14.24      1.67 o
  -2 -13 -21       49.36       50.98      1.78 o
  -2 -13 -20       28.19       31.75      3.24 o
  -2 -13 -19       57.52       59.66      3.77 o
  -2 -13 -18        7.68        6.97      1.59 o
  -2 -13 -16        7.46        8.27      1.51 o
  -2 -13 -15        8.38       10.45      0.89 o
  -2 -13 -14       82.94       85.43      2.53 o
  -2 -13 -13        1.59        2.32      0.84 o
  -2 -13 -12       75.84       80.81      3.41 o
  -2 -13 -11       99.52      107.38      3.38 o
  -2 -13 -10       15.26       15.04      1.18 o
  -2 -13  -9       46.16       40.42      3.13 o
  -2 -13  -8       31.74       32.13      1.44 o
  -2 -13  -7      181.72      193.83     19.17 o
  -2 -13  -6       14.53       12.04      5.15 o
  -2 -13  -4       71.41       66.58      8.77 o
  -2 -13  -3        5.15        4.48      0.66 o
  -2 -13  -2       24.82       25.01      4.08 o
  -2 -13  -1       33.87       30.67      2.05 o
  -2 -12 -43        6.07        8.56      1.63 o
  -2 -12 -42        8.96        7.62      1.68 o
  -2 -12 -41       15.39       13.43      1.96 o
  -2 -12 -40        6.14        6.07      1.56 o
  -2 -12 -39       33.52       29.97      3.96 o
  -2 -12 -38       13.49       10.84      1.72 o
  -2 -12 -37       59.50       48.93      2.43 o
  -2 -12 -35       37.52       37.35      2.75 o
  -2 -12 -34       33.17       31.27      1.90 o
  -2 -12 -33        2.98        5.30      1.63 o
  -2 -12 -32       16.35       17.59      2.16 o
  -2 -12 -31       17.34       19.21      1.50 o
  -2 -12 -29        7.38        8.42      1.42 o
  -2 -12 -28       74.79       78.77      3.99 o
  -2 -12 -27        4.57        5.29      1.33 o
  -2 -12 -26       16.80       16.32      1.28 o
  -2 -12 -25       24.18       25.57      1.36 o
  -2 -12 -24       19.46       21.38      1.34 o
  -2 -12 -23        5.83        4.55      1.52 o
  -2 -12 -22       32.06       35.03      2.51 o
  -2 -12 -21       69.09       71.32      2.14 o
  -2 -12 -20       14.18       14.90      1.97 o
  -2 -12 -19       18.76       19.30      1.53 o
  -2 -12 -18       54.62       58.84      2.22 o
  -2 -12 -17      233.32      222.06      3.92 o
  -2 -12 -16       12.41       13.73      1.21 o
  -2 -12 -15       33.23       33.39      1.37 o
  -2 -12 -14       22.20       23.79      1.57 o
  -2 -12 -13        3.91        5.15      1.35 o
  -2 -12 -11       24.10       24.23      2.12 o
  -2 -12 -10       38.55       42.20      1.18 o
  -2 -12  -9       22.23       24.29      1.93 o
  -2 -12  -8       77.81       82.92      3.72 o
  -2 -12  -7       18.60       18.33      1.01 o
  -2 -12  -6       22.81       21.56      1.80 o
  -2 -12  -5       46.09       45.01      1.75 o
  -2 -12  -4        1.31        2.11      0.64 o
  -2 -12  -3       42.78       41.29      1.37 o
  -2 -12  -2       10.47        8.92      0.76 o
  -2 -12  -1      117.35      116.56      3.99 o
  -2 -11 -44        5.53        8.13      1.71 o
  -2 -11 -43        5.51        5.85      2.13 o
  -2 -11 -42        4.78        5.17      1.67 o
  -2 -11 -41        9.61        7.55      1.55 o
  -2 -11 -40       10.56        7.26      1.50 o
  -2 -11 -37        8.94        9.04      2.04 o
  -2 -11 -36       12.83       10.20      1.81 o
  -2 -11 -33       26.82       26.54      1.80 o
  -2 -11 -32       73.34       72.64      2.60 o
  -2 -11 -31       16.87       19.78      2.88 o
  -2 -11 -29        4.90        4.50      1.66 o
  -2 -11 -28       11.40       13.15      2.00 o
  -2 -11 -27        4.04        4.94      1.69 o
  -2 -11 -26        6.97        8.04      1.21 o
  -2 -11 -25       30.84       33.41      1.27 o
  -2 -11 -24       36.44       39.43      1.67 o
  -2 -11 -23       14.84       16.89      1.39 o
  -2 -11 -22        3.81        4.17      1.46 o
  -2 -11 -20       78.81       79.37      3.23 o
  -2 -11 -19       48.88       51.54      2.02 o
  -2 -11 -18       90.12       95.62      1.99 o
  -2 -11 -17       13.73       13.62      0.90 o
  -2 -11 -16       18.61       18.07      1.41 o
  -2 -11 -15        8.86       10.93      0.96 o
  -2 -11 -14       84.42       87.76      3.23 o
  -2 -11 -13       80.15       85.79      3.50 o
  -2 -11 -12       29.72       33.59      1.42 o
  -2 -11 -11       17.20       19.04      0.95 o
  -2 -11  -8       19.75       21.04      3.17 o
  -2 -11  -7       39.01       39.89      1.37 o
  -2 -11  -6       65.69       64.92      2.16 o
  -2 -11  -5      150.88      145.89      4.86 o
  -2 -11  -4        4.28        3.52      0.79 o
  -2 -11  -3       10.03       10.07      0.87 o
  -2 -11  -2       35.06       32.59      1.20 o
  -2 -11  -1       78.39       77.64      1.15 o
  -2 -10 -46        9.78        9.45      1.85 o
  -2 -10 -45       17.39       16.45      2.85 o
  -2 -10 -44        7.64        5.07      2.31 o
  -2 -10 -42        8.35        9.82      1.81 o
  -2 -10 -40       10.11        9.07      2.08 o
  -2 -10 -38        6.72        5.38      2.23 o
  -2 -10 -37       59.55       62.62      3.13 o
  -2 -10 -36       83.56       81.51      2.93 o
  -2 -10 -35       41.78       42.28      2.06 o
  -2 -10 -34       18.34       20.89      2.45 o
  -2 -10 -33       12.08       16.05      1.83 o
  -2 -10 -32        8.63        5.96      1.70 o
  -2 -10 -30       28.37       27.91      1.89 o
  -2 -10 -28       23.00       25.56      2.52 o
  -2 -10 -26       14.67       17.43      1.42 o
  -2 -10 -25        5.84        5.99      1.32 o
  -2 -10 -24       11.51       12.54      1.70 o
  -2 -10 -23        8.66        8.47      1.59 o
  -2 -10 -22       37.57       38.27      1.24 o
  -2 -10 -21       81.56       76.94      2.82 o
  -2 -10 -20       49.91       55.25      1.50 o
  -2 -10 -19      139.30      137.43      2.81 o
  -2 -10 -18      133.64      137.34      1.55 o
  -2 -10 -17      359.16      373.47      6.49 o
  -2 -10 -16       35.62       36.02      1.46 o
  -2 -10 -14        7.13        6.97      0.99 o
  -2 -10 -13        6.34        7.05      1.16 o
  -2 -10 -12       42.52       45.07      1.39 o
  -2 -10 -11       27.12       29.27      0.98 o
  -2 -10 -10      109.75      115.09      2.00 o
  -2 -10  -9       24.04       23.98      1.05 o
  -2 -10  -8      330.33      342.09      5.01 o
  -2 -10  -7       21.45       22.72      1.02 o
  -2 -10  -6        8.24        6.76      1.14 o
  -2 -10  -5       76.43       75.37      1.98 o
  -2 -10  -4       56.03       53.54      1.36 o
  -2 -10  -3      351.50      358.51     10.77 o
  -2 -10  -2       80.93       80.09      2.15 o
  -2 -10  -1      524.65      520.93      4.92 o
  -2  -9 -47        5.55        6.51      2.34 o
  -2  -9 -46       29.58       27.47      2.03 o
  -2  -9 -44        3.64        4.66      1.77 o
  -2  -9 -43        9.53        8.69      1.82 o
  -2  -9 -42        6.03        5.89      1.66 o
  -2  -9 -41       32.72       33.24      2.12 o
  -2  -9 -40       13.88       15.08      2.04 o
  -2  -9 -39       16.83       17.83      2.19 o
  -2  -9 -38       22.82       23.15      2.15 o
  -2  -9 -36       25.06       30.56      2.03 o
  -2  -9 -34       24.21       24.67      2.17 o
  -2  -9 -33       20.61       21.00      1.69 o
  -2  -9 -32        8.86        5.90      2.10 o
  -2  -9 -30       13.74       14.10      1.51 o
  -2  -9 -29      118.79      116.36      3.26 o
  -2  -9 -28      155.72      157.55      3.97 o
  -2  -9 -27        5.06        5.38      1.86 o
  -2  -9 -26       72.29       71.15      2.02 o
  -2  -9 -25       53.61       55.97      1.56 o
  -2  -9 -24        3.11        6.26      1.51 o
  -2  -9 -23       22.44       23.68      1.93 o
  -2  -9 -22      103.22      106.90      2.07 o
  -2  -9 -21        8.77        9.63      1.05 o
  -2  -9 -20       99.24       98.80      1.49 o
  -2  -9 -19       28.54       31.07      1.03 o
  -2  -9 -17       35.25       39.18      1.61 o
  -2  -9 -16       19.61       18.96      0.98 o
  -2  -9 -15       61.61       64.56      1.59 o
  -2  -9 -14       40.05       40.17      1.29 o
  -2  -9 -13       34.62       36.05      2.01 o
  -2  -9 -12      139.49      146.89      1.32 o
  -2  -9 -11      395.38      413.63      4.94 o
  -2  -9 -10      149.87      153.65      2.13 o
  -2  -9  -9       88.35       90.63      1.06 o
  -2  -9  -8      139.68      145.41      2.19 o
  -2  -9  -7       10.75       11.51      0.59 o
  -2  -9  -6      193.67      186.60      3.72 o
  -2  -9  -5       32.55       32.34      1.29 o
  -2  -9  -4      155.16      155.25      1.53 o
  -2  -9  -3       19.03       19.32      1.20 o
  -2  -9  -2      110.43      100.57      3.11 o
  -2  -9  -1      268.47      264.61      5.62 o
  -2  -8 -46       12.47       13.29      2.88 o
  -2  -8 -44       25.41       23.49      1.97 o
  -2  -8 -43       83.80       75.43      3.21 o
  -2  -8 -41        7.46       12.11      2.68 o
  -2  -8 -40        6.42       10.27      2.62 o
  -2  -8 -39       58.94       64.75      2.82 o
  -2  -8 -38       24.29       27.70      2.47 o
  -2  -8 -37       34.31       37.09      2.13 o
  -2  -8 -36       16.72       19.77      2.28 o
  -2  -8 -35       14.76       11.49      2.37 o
  -2  -8 -33       15.00       15.18      1.76 o
  -2  -8 -32       29.56       30.74      2.62 o
  -2  -8 -31       83.23       82.92      2.67 o
  -2  -8 -30        8.99        9.63      1.52 o
  -2  -8 -29      228.47      227.76      2.62 o
  -2  -8 -28       43.30       41.93      1.77 o
  -2  -8 -27       87.41       93.75      2.38 o
  -2  -8 -26      143.29      148.30      1.91 o
  -2  -8 -25       92.27      100.03      4.12 o
  -2  -8 -24       13.45       11.91      1.34 o
  -2  -8 -23        7.82        9.47      1.22 o
  -2  -8 -22       18.52       19.85      1.18 o
  -2  -8 -21       33.64       35.13      1.18 o
  -2  -8 -20      114.88      118.72      1.95 o
  -2  -8 -19      100.90      103.32      1.81 o
  -2  -8 -18       36.55       38.11      1.13 o
  -2  -8 -17       38.05       39.05      2.20 o
  -2  -8 -16       73.53       74.74      1.46 o
  -2  -8 -15       24.16       21.76      1.49 o
  -2  -8 -14      182.12      187.89      1.68 o
  -2  -8 -13      207.20      212.40      4.46 o
  -2  -8 -12        5.76        6.69      0.70 o
  -2  -8 -11      399.12      405.15      1.66 o
  -2  -8 -10       25.28       25.29      0.78 o
  -2  -8  -9      658.80      669.01     16.40 o
  -2  -8  -8       18.88       18.65      0.72 o
  -2  -8  -7      165.80      161.07      1.75 o
  -2  -8  -6       57.96       57.12      1.36 o
  -2  -8  -5      114.07      117.60      1.62 o
  -2  -8  -4      178.54      180.55      2.20 o
  -2  -8  -3      200.23      204.49      4.56 o
  -2  -8  -2       71.12       66.08      2.81 o
  -2  -8  -1       28.73       28.58      0.90 o
  -2  -7 -48       26.56       23.71      2.17 o
  -2  -7 -47        8.79        9.87      2.28 o
  -2  -7 -46       87.19       76.46      3.67 o
  -2  -7 -45       24.60       23.54      3.85 o
  -2  -7 -44       67.94       64.38      3.34 o
  -2  -7 -42        2.42        7.82      2.54 o
  -2  -7 -41       21.46       23.27      2.43 o
  -2  -7 -40       10.75       12.17      2.72 o
  -2  -7 -39        9.43       12.65      3.08 o
  -2  -7 -38      171.93      168.31      3.49 o
  -2  -7 -37        5.77        7.08      1.88 o
  -2  -7 -36       29.68       34.68      1.82 o
  -2  -7 -35        8.71        8.63      1.78 o
  -2  -7 -34       49.17       51.51      1.98 o
  -2  -7 -33       21.91       23.38      1.69 o
  -2  -7 -32       42.01       39.25      2.29 o
  -2  -7 -31       12.53       13.10      1.59 o
  -2  -7 -30      214.05      201.40      3.61 o
  -2  -7 -29       41.93       44.10      3.17 o
  -2  -7 -28      600.81      591.96     11.35 o
  -2  -7 -27       36.31       38.33      1.66 o
  -2  -7 -26      455.99      472.09      6.37 o
  -2  -7 -25       50.89       52.51      1.49 o
  -2  -7 -24       23.02       22.92      1.29 o
  -2  -7 -23       13.92       14.24      1.23 o
  -2  -7 -22       53.48       55.19      1.59 o
  -2  -7 -21       45.12       48.41      1.23 o
  -2  -7 -20       30.55       30.75      1.19 o
  -2  -7 -19       99.42       99.15      1.66 o
  -2  -7 -18      384.19      397.66      4.88 o
  -2  -7 -17       28.72       30.78      1.12 o
  -2  -7 -16      233.62      241.41      3.59 o
  -2  -7 -15      187.88      187.10      2.16 o
  -2  -7 -14      156.58      157.14      1.97 o
  -2  -7 -13       12.90       13.41      0.69 o
  -2  -7 -12       82.25       84.49      1.31 o
  -2  -7 -11       78.62       83.42      0.95 o
  -2  -7 -10     1223.60     1255.83      5.78 o
  -2  -7  -9      123.93      129.38      1.28 o
  -2  -7  -8     1916.13     1925.76     25.66 o
  -2  -7  -7      256.11      259.30      2.07 o
  -2  -7  -6      283.16      286.79      1.06 o
  -2  -7  -5       85.41       86.01      1.34 o
  -2  -7  -3      278.56      265.61      5.76 o
  -2  -7  -2      136.88      134.07      1.70 o
  -2  -7  -1      242.89      237.55      6.08 o
  -2  -6 -49       10.14        9.93      2.08 o
  -2  -6 -46       26.35       24.74      1.85 o
  -2  -6 -45       37.31       37.86      2.63 o
  -2  -6 -43       11.62       14.28      2.42 o
  -2  -6 -42       29.22       27.17      2.19 o
  -2  -6 -41        9.78        7.95      2.54 o
  -2  -6 -40       47.20       49.73      3.10 o
  -2  -6 -39        4.43        4.73      2.08 o
  -2  -6 -38       52.18       51.75      1.98 o
  -2  -6 -37       13.11       14.11      1.86 o
  -2  -6 -36       10.73        8.14      1.85 o
  -2  -6 -35        9.15        7.69      1.89 o
  -2  -6 -34        9.91        9.35      1.74 o
  -2  -6 -33       11.43       11.14      1.69 o
  -2  -6 -32       25.69       24.58      1.75 o
  -2  -6 -31       47.73       47.25      2.13 o
  -2  -6 -30        9.58       11.18      2.71 o
  -2  -6 -29      152.40      157.64      3.09 o
  -2  -6 -28       97.91       98.68      1.87 o
  -2  -6 -27       86.10       87.59      1.70 o
  -2  -6 -26      187.17      187.97      3.33 o
  -2  -6 -25      112.34      114.01      1.75 o
  -2  -6 -24      153.02      152.65      3.35 o
  -2  -6 -23      123.23      126.35      4.54 o
  -2  -6 -22       65.54       69.02      2.04 o
  -2  -6 -21       70.69       75.00      1.79 o
  -2  -6 -20       18.35       19.01      1.29 o
  -2  -6 -19       48.65       51.23      1.83 o
  -2  -6 -18       50.09       52.78      1.22 o
  -2  -6 -17      123.26      127.47      1.34 o
  -2  -6 -16      489.53      492.56      4.91 o
  -2  -6 -15      134.11      135.78      1.71 o
  -2  -6 -14      212.70      211.31      2.86 o
  -2  -6 -13      131.78      132.85      0.93 o
  -2  -6 -12       77.32       79.47      1.19 o
  -2  -6 -11      675.18      706.57      7.25 o
  -2  -6 -10      778.61      815.91     12.34 o
  -2  -6  -9      841.61      840.93     10.65 o
  -2  -6  -8      137.64      139.58      2.72 o
  -2  -6  -7      245.03      244.45      2.36 o
  -2  -6  -6       43.75       42.94      0.70 o
  -2  -6  -5      785.40      789.54      6.48 o
  -2  -6  -4       94.24       92.88      0.95 o
  -2  -6  -3       27.03       26.56      0.48 o
  -2  -6  -2       58.76       59.53      1.30 o
  -2  -6  -1      736.26      738.90      5.05 o
  -2  -5 -50        6.98        4.84      2.27 o
  -2  -5 -49       36.45       32.29      2.08 o
  -2  -5 -48       31.71       31.54      2.18 o
  -2  -5 -47        5.67        7.71      2.15 o
  -2  -5 -46       60.65       59.09      1.94 o
  -2  -5 -45       19.31       19.84      1.96 o
  -2  -5 -44       11.63       10.46      2.31 o
  -2  -5 -42        5.54        5.74      2.33 o
  -2  -5 -41       30.01       31.72      1.91 o
  -2  -5 -40       20.16       21.10      2.19 o
  -2  -5 -39       16.40       14.82      1.95 o
  -2  -5 -38      112.32      118.54      3.13 o
  -2  -5 -37      100.46      100.30      2.95 o
  -2  -5 -36      105.06      109.52      3.55 o
  -2  -5 -35       17.09       15.63      1.78 o
  -2  -5 -34       50.80       52.82      1.79 o
  -2  -5 -33       16.57       12.87      2.22 o
  -2  -5 -32        4.65        5.41      1.80 o
  -2  -5 -31       10.64       11.74      1.91 o
  -2  -5 -30       83.83       87.11      1.82 o
  -2  -5 -29      142.72      146.50      2.89 o
  -2  -5 -28       88.80       95.15      1.78 o
  -2  -5 -27      152.32      157.26      2.89 o
  -2  -5 -26       38.32       39.86      1.52 o
  -2  -5 -25       32.83       33.00      1.50 o
  -2  -5 -24       75.97       78.67      1.81 o
  -2  -5 -23       48.33       52.90      2.17 o
  -2  -5 -22       93.04       95.51      1.56 o
  -2  -5 -21       21.05       21.89      1.65 o
  -2  -5 -20      294.24      301.99      3.19 o
  -2  -5 -19      230.40      242.37      4.15 o
  -2  -5 -18      701.23      699.42     13.22 o
  -2  -5 -17       53.31       55.06      0.88 o
  -2  -5 -16      676.33      699.12      6.33 o
  -2  -5 -15       97.27       95.99      1.54 o
  -2  -5 -14       87.93       87.85      0.95 o
  -2  -5 -13      471.97      484.83      3.49 o
  -2  -5 -12      363.47      378.46      2.18 o
  -2  -5 -11      476.92      493.76      4.33 o
  -2  -5 -10      129.35      130.66      1.51 o
  -2  -5  -9      969.70      982.00     11.21 o
  -2  -5  -8      330.17      332.67      1.99 o
  -2  -5  -7      272.18      289.09      4.96 o
  -2  -5  -6       49.53       47.94      0.55 o
  -2  -5  -5      418.55      439.15      4.50 o
  -2  -5  -4      389.73      399.30      5.52 o
  -2  -5  -3      709.43      713.38      5.60 o
  -2  -5  -2     3191.46     3225.93     36.68 o
  -2  -5  -1       40.09       38.23      1.11 o
  -2  -4 -49       21.42       19.11      2.03 o
  -2  -4 -48       19.28       19.88      2.20 o
  -2  -4 -47        3.85        5.99      2.54 o
  -2  -4 -46       10.93       11.07      1.85 o
  -2  -4 -45       78.71       77.34      2.48 o
  -2  -4 -43       20.96       22.44      2.26 o
  -2  -4 -41       19.89       18.72      1.91 o
  -2  -4 -40       32.29       33.33      2.69 o
  -2  -4 -39       46.23       49.62      2.13 o
  -2  -4 -38        3.54        4.37      2.05 o
  -2  -4 -37      233.88      228.55      4.52 o
  -2  -4 -35      100.69      102.27      2.26 o
  -2  -4 -34       64.76       64.97      2.10 o
  -2  -4 -33      158.46      163.08      4.08 o
  -2  -4 -32        4.94        7.26      1.76 o
  -2  -4 -31       71.06       72.13      2.17 o
  -2  -4 -30       46.09       43.83      1.71 o
  -2  -4 -29       44.04       44.36      1.95 o
  -2  -4 -28       13.26       13.51      1.86 o
  -2  -4 -27       43.89       45.15      2.62 o
  -2  -4 -26       20.10       21.59      1.40 o
  -2  -4 -25       79.92       86.49      2.31 o
  -2  -4 -24        3.40        3.54      1.65 o
  -2  -4 -23       40.57       42.52      1.32 o
  -2  -4 -22      224.40      234.12      1.69 o
  -2  -4 -21      205.61      211.46      4.89 o
  -2  -4 -20      108.73      104.01      4.08 o
  -2  -4 -19     1130.79     1155.75     11.61 o
  -2  -4 -18      106.90      106.49      1.07 o
  -2  -4 -17       28.06       26.46      0.85 o
  -2  -4 -16       92.99       93.03      1.95 o
  -2  -4 -15      245.13      244.30      2.77 o
  -2  -4 -14      288.10      291.24      3.66 o
  -2  -4 -13      146.61      148.78      1.90 o
  -2  -4 -12       34.62       35.62      0.77 o
  -2  -4 -11      265.49      259.58      3.22 o
  -2  -4 -10      145.32      142.87      1.82 o
  -2  -4  -9       60.79       62.09      0.68 o
  -2  -4  -8       14.40       13.83      0.55 o
  -2  -4  -7      489.38      489.28      5.89 o
  -2  -4  -6      138.14      134.39      2.46 o
  -2  -4  -5     1186.98     1152.71      8.35 o
  -2  -4  -4     1832.46     1787.58     13.53 o
  -2  -4  -3      168.18      164.26      2.24 o
  -2  -4  -2      637.03      641.54      4.35 o
  -2  -4  -1     4679.03     4649.03     42.90 o
  -2  -3 -49        1.51        5.00      2.16 o
  -2  -3 -48       29.60       27.15      2.02 o
  -2  -3 -47       14.60       14.44      2.04 o
  -2  -3 -46       22.99       21.36      2.03 o
  -2  -3 -45       18.75       19.77      2.54 o
  -2  -3 -44        9.54        8.87      2.35 o
  -2  -3 -43       34.88       34.79      1.99 o
  -2  -3 -42        6.06        9.61      2.25 o
  -2  -3 -41       13.68       15.02      1.89 o
  -2  -3 -40       13.60       13.16      1.98 o
  -2  -3 -39       32.59       32.41      1.97 o
  -2  -3 -38      143.32      140.80      4.68 o
  -2  -3 -37       42.14       44.72      1.90 o
  -2  -3 -36      365.70      361.41      6.73 o
  -2  -3 -35       40.79       42.20      1.92 o
  -2  -3 -34       45.25       45.34      1.88 o
  -2  -3 -33      132.21      130.78      2.05 o
  -2  -3 -32       22.43       26.22      1.74 o
  -2  -3 -31       34.03       34.72      1.72 o
  -2  -3 -30      182.52      186.91      3.45 o
  -2  -3 -29       55.18       59.28      1.69 o
  -2  -3 -28       26.30       27.42      1.75 o
  -2  -3 -27       49.96       50.74      1.58 o
  -2  -3 -25       83.53       87.12      1.88 o
  -2  -3 -23      299.93      305.46      4.81 o
  -2  -3 -22      205.37      216.42      1.94 o
  -2  -3 -21      277.43      290.33      3.29 o
  -2  -3 -20      363.84      365.87      3.66 o
  -2  -3 -19      327.38      341.67      3.25 o
  -2  -3 -18      544.60      547.38      5.63 o
  -2  -3 -17      526.19      535.25      5.17 o
  -2  -3 -16      295.37      306.64      3.48 o
  -2  -3 -15       85.37       84.69      0.97 o
  -2  -3 -14       51.60       49.72      0.76 o
  -2  -3 -13       91.49       89.93      1.58 o
  -2  -3 -12      251.09      250.28      2.85 o
  -2  -3 -11      139.74      138.67      2.21 o
  -2  -3 -10      315.53      315.17      2.53 o
  -2  -3  -9      241.29      247.10      4.62 o
  -2  -3  -8      108.23      110.09      1.25 o
  -2  -3  -7      129.65      132.23      1.16 o
  -2  -3  -6       67.88       64.51      0.94 o
  -2  -3  -5      349.51      352.50     11.09 o
  -2  -3  -4      666.49      662.06      6.74 o
  -2  -3  -3      597.21      597.46      8.49 o
  -2  -3  -2      326.54      333.79      4.46 o
  -2  -3  -1     1125.72     1097.11      8.87 o
  -2  -2 -50        9.57        8.63      2.02 o
  -2  -2 -49       12.49       13.03      2.04 o
  -2  -2 -47       37.78       37.54      1.93 o
  -2  -2 -46        6.19        6.33      2.09 o
  -2  -2 -45       10.72       11.24      2.56 o
  -2  -2 -44        6.95        4.98      2.46 o
  -2  -2 -43       17.62       18.92      2.46 o
  -2  -2 -42        9.94       12.09      1.92 o
  -2  -2 -40       74.14       73.45      2.41 o
  -2  -2 -39      132.61      133.07      3.75 o
  -2  -2 -38       40.17       38.39      2.29 o
  -2  -2 -37       86.90       78.27      2.14 o
  -2  -2 -36       67.60       68.31      4.33 o
  -2  -2 -35       40.47       39.78      2.41 o
  -2  -2 -34       71.84       75.18      2.49 o
  -2  -2 -33       17.00       22.45      3.11 o
  -2  -2 -32       81.76       81.77      3.33 o
  -2  -2 -31       45.68       46.45      2.23 o
  -2  -2 -30       40.51       40.61      1.80 o
  -2  -2 -29      202.02      202.74      4.90 o
  -2  -2 -28       28.08       29.60      1.70 o
  -2  -2 -27      189.92      192.07      3.87 o
  -2  -2 -26       48.08       49.85      1.46 o
  -2  -2 -25       17.93       20.29      1.35 o
  -2  -2 -24      191.40      198.93      1.90 o
  -2  -2 -23       60.29       62.55      1.36 o
  -2  -2 -22      422.57      433.07      5.18 o
  -2  -2 -21       13.02       15.06      1.31 o
  -2  -2 -20       12.70       13.87      0.97 o
  -2  -2 -19      714.10      749.51      6.69 o
  -2  -2 -18      778.68      816.20     11.84 o
  -2  -2 -17       18.77       19.35      0.81 o
  -2  -2 -16       13.34       13.35      0.77 o
  -2  -2 -15      277.15      280.07      2.10 o
  -2  -2 -13      324.73      328.93      4.53 o
  -2  -2 -12      460.05      455.87      3.31 o
  -2  -2 -11      368.18      361.62      4.55 o
  -2  -2 -10      177.76      176.95      2.14 o
  -2  -2  -9     1200.18     1151.87      7.51 o
  -2  -2  -8      276.50      265.06      2.83 o
  -2  -2  -7      207.70      207.25      2.41 o
  -2  -2  -6      148.93      141.54      1.76 o
  -2  -2  -5      648.33      631.03      7.23 o
  -2  -2  -4      142.68      136.90      2.71 o
  -2  -2  -3     1376.23     1371.52     16.09 o
  -2  -2  -2      779.14      740.79      5.66 o
  -2  -2  -1     1307.34     1286.18     10.68 o
  -2  -1 -50       14.71       14.10      2.63 o
  -2  -1 -49        4.61        4.81      2.19 o
  -2  -1 -48        5.57        7.46      2.08 o
  -2  -1 -46       14.67       15.26      1.86 o
  -2  -1 -45       10.23       11.53      3.47 o
  -2  -1 -44        4.99        5.90      2.33 o
  -2  -1 -43       13.61       11.14      2.23 o
  -2  -1 -41       10.78        9.68      2.04 o
  -2  -1 -40       77.44       78.62      2.50 o
  -2  -1 -39       47.71       49.67      2.17 o
  -2  -1 -38       28.27       27.44      2.16 o
  -2  -1 -37       17.42       16.50      2.20 o
  -2  -1 -36        3.57        5.56      2.13 o
  -2  -1 -35       11.07       12.51      1.98 o
  -2  -1 -34       25.29       26.43      2.08 o
  -2  -1 -33       40.69       43.30      2.37 o
  -2  -1 -32       44.99       45.59      2.21 o
  -2  -1 -31       76.95       80.16      2.17 o
  -2  -1 -30       71.19       72.96      1.88 o
  -2  -1 -29       10.81       17.81      1.70 o
  -2  -1 -28       82.55       86.27      2.08 o
  -2  -1 -27       83.35       83.28      3.06 o
  -2  -1 -26       14.67       15.22      1.48 o
  -2  -1 -25       88.29       93.55      2.11 o
  -2  -1 -24       42.77       42.67      1.45 o
  -2  -1 -23       37.53       39.38      1.24 o
  -2  -1 -22      241.21      249.67      1.78 o
  -2  -1 -21       28.94       29.10      1.04 o
  -2  -1 -20       86.26       85.76      1.20 o
  -2  -1 -19       10.17       11.35      0.87 o
  -2  -1 -18       12.32       12.39      0.84 o
  -2  -1 -17       16.65       15.95      0.82 o
  -2  -1 -16      192.02      193.81      3.58 o
  -2  -1 -15      324.91      318.42      3.97 o
  -2  -1 -14      377.16      364.05      4.67 o
  -2  -1 -13       99.98       98.62      2.04 o
  -2  -1 -12       25.09       27.28      0.94 o
  -2  -1 -11      360.02      366.01      3.10 o
  -2  -1 -10     1292.23     1271.86      9.80 o
  -2  -1  -9      321.12      322.46      3.84 o
  -2  -1  -8      123.74      125.79      1.93 o
  -2  -1  -7      972.84      947.67      5.28 o
  -2  -1  -6     1560.46     1508.11     15.57 o
  -2  -1  -5      533.33      530.16      8.42 o
  -2  -1  -4      396.52      390.68      3.95 o
  -2  -1  -3      726.95      716.06      5.92 o
  -2  -1  -2      610.05      584.59      4.78 o
  -2  -1  -1      710.29      664.99      5.37 o
  -1 -22 -16        5.56        6.81      3.17 o
  -1 -21 -18       25.32       21.23      3.07 o
  -1 -21 -14        8.76        6.88      3.27 o
  -1 -21 -11        6.93        6.35      2.71 o
  -1 -21  -8        5.97        7.85      2.39 o
  -1 -21  -6        7.28        5.90      2.30 o
  -1 -21  -1        6.04        3.41      1.06 o
  -1 -20 -19       10.16       10.87      4.50 o
  -1 -20 -15        7.25        9.01      4.25 o
  -1 -20 -12        8.79       10.70      3.85 o
  -1 -20 -10       14.18       17.23      3.45 o
  -1 -20  -8       13.89        9.53      3.42 o
  -1 -20  -1       26.28       16.01      1.16 o
  -1 -19 -27        8.02        7.06      2.40 o
  -1 -19 -22       13.28       12.54      2.27 o
  -1 -19 -20       44.97       33.13      3.18 o
  -1 -19 -18       41.27       30.96      4.32 o
  -1 -19 -16       83.98       63.03      3.25 o
  -1 -19 -15       30.67       30.09      8.04 o
  -1 -19 -12        6.42       10.18      2.52 o
  -1 -19 -10        5.34        5.11      2.55 o
  -1 -19  -7       16.59       18.09      6.14 o
  -1 -19  -6       15.29       17.08      2.13 o
  -1 -19  -5       37.93       25.79      3.22 o
  -1 -19  -4       18.11       11.47      2.64 o
  -1 -19  -3        7.98        4.80      0.79 o
  -1 -19  -2       92.21       70.21      1.73 o
  -1 -18 -30        6.24        4.87      1.83 o
  -1 -18 -26        2.21        3.98      1.57 o
  -1 -18 -21       14.52       10.72      1.48 o
  -1 -18 -19       28.49       19.46      4.34 o
  -1 -18 -16        9.27        7.67      2.78 o
  -1 -18 -15       12.04       13.03      2.64 o
  -1 -18 -14       26.34       21.19      1.77 o
  -1 -18 -13       15.08       13.80      3.35 o
  -1 -18 -11        8.95        9.23      2.40 o
  -1 -18 -10        7.21        7.50      2.38 o
  -1 -18  -9        7.12        6.61      2.33 o
  -1 -18  -8        9.56        9.97      4.22 o
  -1 -18  -5       10.62       10.00      4.84 o
  -1 -18  -4       25.55       17.28      2.90 o
  -1 -18  -3        6.20        5.22      1.02 o
  -1 -18  -2       39.12       32.91      6.04 o
  -1 -18  -1       25.39       16.90      1.80 o
  -1 -17 -34       16.08       16.02      2.51 o
  -1 -17 -32        4.50        4.44      1.73 o
  -1 -17 -29        5.32        4.24      2.00 o
  -1 -17 -27        4.89        6.05      1.44 o
  -1 -17 -26       16.67       12.30      1.37 o
  -1 -17 -24       21.21       13.85      2.78 o
  -1 -17 -22        5.33        4.87      1.30 o
  -1 -17 -21        5.27        5.66      1.70 o
  -1 -17 -20       64.92       54.27      2.48 o
  -1 -17 -19       57.45       42.10      4.49 o
  -1 -17 -18        7.06        4.58      1.03 o
  -1 -17 -16       15.88       14.99      1.32 o
  -1 -17 -12        8.02        7.12      1.16 o
  -1 -17 -11       14.15        9.69      1.11 o
  -1 -17 -10       10.02        9.55      3.38 o
  -1 -17  -8       12.39       12.46      2.72 o
  -1 -17  -7        7.24        5.50      2.16 o
  -1 -17  -5       21.50       20.63      2.16 o
  -1 -17  -4        8.79        6.12      1.58 o
  -1 -17  -3       11.81        6.77      1.49 o
  -1 -17  -2       50.48       50.66      7.59 o
  -1 -17  -1       48.01       39.87      2.65 o
  -1 -16 -37        4.54        5.08      2.15 o
  -1 -16 -34       11.86       10.53      1.90 o
  -1 -16 -32       10.28        7.50      2.23 o
  -1 -16 -31       16.78        9.16      2.23 o
  -1 -16 -28       11.87       11.57      2.51 o
  -1 -16 -27       21.81       19.35      2.74 o
  -1 -16 -26       16.42       13.56      3.18 o
  -1 -16 -24       21.23       16.24      1.57 o
  -1 -16 -23       12.72        9.39      1.50 o
  -1 -16 -22       14.24       12.47      1.72 o
  -1 -16 -21        6.22        4.23      1.42 o
  -1 -16 -20       62.18       51.24      3.83 o
  -1 -16 -18       20.65       16.71      2.21 o
  -1 -16 -17        5.35        3.28      1.20 o
  -1 -16 -16        6.25        5.54      1.30 o
  -1 -16 -15        6.11        4.14      1.35 o
  -1 -16 -13        9.98        5.95      1.26 o
  -1 -16 -12       23.83       21.14      1.51 o
  -1 -16 -11       92.35       77.90      2.27 o
  -1 -16 -10        6.06        5.84      1.23 o
  -1 -16  -9       44.40       41.59      5.44 o
  -1 -16  -8        5.89        6.72      2.17 o
  -1 -16  -7       73.20       80.70      5.49 o
  -1 -16  -6       10.74        9.60      1.91 o
  -1 -16  -5        8.90        6.19      0.76 o
  -1 -16  -3       12.95       12.06      0.98 o
  -1 -16  -2       14.78       12.95      1.74 o
  -1 -16  -1       10.34       11.55      1.53 o
  -1 -15 -39       22.82       16.85      2.15 o
  -1 -15 -38       19.87       18.06      2.09 o
  -1 -15 -36       17.06       10.61      2.41 o
  -1 -15 -34       23.78       17.76      2.85 o
  -1 -15 -30        5.74        4.46      1.80 o
  -1 -15 -29       64.14       60.59      3.12 o
  -1 -15 -28        7.33        6.22      1.83 o
  -1 -15 -27        6.72        5.25      1.79 o
  -1 -15 -26       11.85       11.86      1.84 o
  -1 -15 -24       11.85        7.86      1.41 o
  -1 -15 -22       58.48       55.65      2.82 o
  -1 -15 -21        7.51        6.09      1.14 o
  -1 -15 -20        8.84        6.86      1.07 o
  -1 -15 -19       51.73       49.26      1.87 o
  -1 -15 -18       63.25       44.76      3.77 o
  -1 -15 -17       15.16       14.04      2.70 o
  -1 -15 -16       18.68       15.07      1.86 o
  -1 -15 -15       13.12       10.93      2.11 o
  -1 -15 -14        4.78        4.26      0.84 o
  -1 -15 -13       54.40       55.97      3.14 o
  -1 -15 -12       29.57       27.77      1.14 o
  -1 -15 -11       12.19        7.63      2.34 o
  -1 -15 -10        3.56        4.10      1.34 o
  -1 -15  -9       38.97       37.28      1.32 o
  -1 -15  -8       50.93       53.71      2.92 o
  -1 -15  -7        8.11        9.47      2.70 o
  -1 -15  -6       18.36       17.52      2.61 o
  -1 -15  -5       21.52       20.52      1.80 o
  -1 -15  -4       13.24       11.59      1.47 o
  -1 -15  -3       50.80       46.56      2.87 o
  -1 -15  -2        2.19        2.85      0.80 o
  -1 -15  -1       14.85       12.68      1.04 o
  -1 -14 -41       14.54       16.82      3.33 o
  -1 -14 -38       18.74       16.31      2.26 o
  -1 -14 -37       10.89        6.58      2.32 o
  -1 -14 -36        7.10        8.03      2.22 o
  -1 -14 -35        8.97        8.58      2.16 o
  -1 -14 -34       13.96       10.68      1.11 o
  -1 -14 -33        7.47       11.77      2.02 o
  -1 -14 -32       11.79        9.77      2.02 o
  -1 -14 -31       23.26       20.03      2.49 o
  -1 -14 -30       19.61       15.04      1.33 o
  -1 -14 -29       22.70       18.42      1.69 o
  -1 -14 -28       60.46       58.14      2.65 o
  -1 -14 -27       59.06       48.95      2.63 o
  -1 -14 -26       10.09       10.42      2.32 o
  -1 -14 -25       12.78       14.83      1.94 o
  -1 -14 -24        9.34        7.32      1.73 o
  -1 -14 -23       10.76       10.54      1.43 o
  -1 -14 -22       16.70       14.47      1.39 o
  -1 -14 -21       17.92       15.50      1.67 o
  -1 -14 -20       41.42       36.04      2.41 o
  -1 -14 -19       29.95       24.48      2.99 o
  -1 -14 -18       79.60       78.06      3.58 o
  -1 -14 -16        6.93        7.15      1.30 o
  -1 -14 -15       18.11       14.36      1.41 o
  -1 -14 -14        6.48        7.12      1.09 o
  -1 -14 -13       85.10       88.96      1.88 o
  -1 -14 -12       20.70       18.08      2.90 o
  -1 -14 -11       56.99       54.56      2.41 o
  -1 -14 -10       61.57       62.71      1.14 o
  -1 -14  -9       22.71       23.26      1.79 o
  -1 -14  -8      111.96      112.32      2.86 o
  -1 -14  -7      258.18      273.84      7.96 o
  -1 -14  -6       18.92       17.26      2.63 o
  -1 -14  -5       10.86        9.42      1.15 o
  -1 -14  -4       32.17       26.95      3.02 o
  -1 -14  -3       44.90       37.84      2.76 o
  -1 -14  -2       22.06       20.34      1.50 o
  -1 -14  -1       52.85       53.27      1.61 o
  -1 -13 -42        5.90        9.00      2.26 o
  -1 -13 -40        3.48        4.83      2.31 o
  -1 -13 -38        5.97        5.93      1.57 o
  -1 -13 -37       10.55       12.66      2.03 o
  -1 -13 -35        9.31        6.98      1.29 o
  -1 -13 -34       20.35       17.41      1.16 o
  -1 -13 -33        8.34        7.28      0.94 o
  -1 -13 -32        7.58        7.44      1.18 o
  -1 -13 -31        2.43        2.25      0.90 o
  -1 -13 -30       13.03       12.10      2.11 o
  -1 -13 -29       21.35       18.60      1.70 o
  -1 -13 -28       17.79       17.38      1.99 o
  -1 -13 -27      105.58      107.75      4.12 o
  -1 -13 -26       13.60       13.91      1.70 o
  -1 -13 -25       58.46       59.80      2.50 o
  -1 -13 -24       13.92       11.30      1.42 o
  -1 -13 -23       14.78       14.61      1.36 o
  -1 -13 -22       15.94       15.38      2.43 o
  -1 -13 -21       18.05       15.64      1.87 o
  -1 -13 -20      134.77      133.56      4.67 o
  -1 -13 -19        8.92        8.58      1.42 o
  -1 -13 -18       61.35       61.34      2.81 o
  -1 -13 -17       25.19       23.76      2.24 o
  -1 -13 -16       41.58       39.84      3.48 o
  -1 -13 -15       39.12       37.42      3.86 o
  -1 -13 -14       27.20       25.14      1.12 o
  -1 -13 -13       32.29       35.72      2.53 o
  -1 -13 -12       18.40       21.68      1.30 o
  -1 -13 -11      140.69      152.17      6.37 o
  -1 -13 -10       20.10       20.17      1.98 o
  -1 -13  -9       88.68       94.31      4.41 o
  -1 -13  -8       15.23       10.21      2.10 o
  -1 -13  -7      158.13      159.67      4.79 o
  -1 -13  -6       41.81       40.82      2.07 o
  -1 -13  -5       52.31       39.27      5.95 o
  -1 -13  -4       52.82       47.62      3.72 o
  -1 -13  -3        5.88        5.96      0.71 o
  -1 -13  -2      284.56      282.30      8.83 o
  -1 -13  -1       38.85       37.64      1.88 o
  -1 -12 -43        4.66        5.48      2.20 o
  -1 -12 -42       12.99       11.88      1.54 o
  -1 -12 -41        8.63        9.68      1.54 o
  -1 -12 -38        5.31        6.04      1.48 o
  -1 -12 -37       36.88       35.60      3.06 o
  -1 -12 -36       33.65       34.01      3.49 o
  -1 -12 -33       24.41       20.71      1.45 o
  -1 -12 -32        4.66        5.70      1.11 o
  -1 -12 -30       70.88       63.21      1.98 o
  -1 -12 -29       67.14       60.32      3.63 o
  -1 -12 -28       92.42       94.82      4.70 o
  -1 -12 -27       18.85       17.07      1.59 o
  -1 -12 -26       90.97       92.69      2.11 o
  -1 -12 -25       50.92       49.69      1.33 o
  -1 -12 -24       34.19       34.00      1.42 o
  -1 -12 -23       44.08       45.30      2.43 o
  -1 -12 -22       41.46       43.39      1.97 o
  -1 -12 -21       20.11       17.53      1.53 o
  -1 -12 -20        6.30        5.27      1.68 o
  -1 -12 -19       64.81       56.89      2.32 o
  -1 -12 -18      175.78      179.02      3.27 o
  -1 -12 -17       79.78       76.72      4.51 o
  -1 -12 -16       30.06       29.86      2.91 o
  -1 -12 -15       27.65       27.30      3.29 o
  -1 -12 -14       22.52       22.50      1.77 o
  -1 -12 -13      142.21      149.82      1.79 o
  -1 -12 -12      185.59      163.76      4.15 o
  -1 -12 -11      103.27      106.23      2.46 o
  -1 -12 -10      348.80      338.56      4.43 o
  -1 -12  -9      153.28      159.05      2.76 o
  -1 -12  -8      387.67      399.87      7.89 o
  -1 -12  -7       25.45       25.39      1.74 o
  -1 -12  -6       31.51       32.36      0.93 o
  -1 -12  -5       64.17       58.61      2.66 o
  -1 -12  -4       62.68       59.84      1.96 o
  -1 -12  -3        5.73        5.37      0.55 o
  -1 -12  -2      115.58      112.18      5.50 o
  -1 -12  -1      122.17      121.24      5.05 o
  -1 -11 -45       10.58       10.31      1.71 o
  -1 -11 -44        3.16        4.12      1.73 o
  -1 -11 -43        6.14        5.81      1.59 o
  -1 -11 -42        8.96        7.16      1.53 o
  -1 -11 -40       41.96       31.12      2.93 o
  -1 -11 -39        5.23        5.57      2.52 o
  -1 -11 -38       22.71       20.22      1.81 o
  -1 -11 -37       24.97       25.32      1.57 o
  -1 -11 -36       38.44       36.07      1.52 o
  -1 -11 -34       24.38       23.04      1.26 o
  -1 -11 -33       31.25       34.21      1.62 o
  -1 -11 -32       12.63        8.78      2.41 o
  -1 -11 -31       19.05       18.18      1.33 o
  -1 -11 -30      125.60      116.90      2.32 o
  -1 -11 -29       59.73       60.39      1.99 o
  -1 -11 -28       72.35       66.64      2.32 o
  -1 -11 -27       16.22       16.93      1.28 o
  -1 -11 -26       14.24       14.95      1.47 o
  -1 -11 -25       30.22       28.07      2.16 o
  -1 -11 -24       15.16       16.49      1.35 o
  -1 -11 -23       26.69       25.92      1.87 o
  -1 -11 -22       60.70       62.49      3.49 o
  -1 -11 -21       25.84       26.28      1.50 o
  -1 -11 -20        9.19       10.86      4.16 o
  -1 -11 -19       17.10       20.17      3.80 o
  -1 -11 -18      134.45      131.31      3.59 o
  -1 -11 -17       44.05       43.68      1.53 o
  -1 -11 -16        5.79        4.92      0.71 o
  -1 -11 -15      248.71      245.78      8.02 o
  -1 -11 -14       77.97       81.11      1.61 o
  -1 -11 -12      109.41      104.80      5.46 o
  -1 -11 -11       24.76       24.27      1.02 o
  -1 -11 -10      149.12      154.39      4.46 o
  -1 -11  -9      324.30      321.60      3.61 o
  -1 -11  -8      173.02      181.65      4.23 o
  -1 -11  -7       60.05       64.30      1.49 o
  -1 -11  -6        3.81        3.61      0.75 o
  -1 -11  -5      127.68      131.22      1.17 o
  -1 -11  -4       10.33       11.03      0.59 o
  -1 -11  -3       56.04       54.15      2.84 o
  -1 -11  -2       76.30       69.87      5.93 o
  -1 -11  -1       26.39       22.09      3.28 o
  -1 -10 -46       17.49       16.81      1.93 o
  -1 -10 -45       36.10       32.14      1.93 o
  -1 -10 -44       31.60       30.03      1.89 o
  -1 -10 -43       11.99       11.98      2.43 o
  -1 -10 -42       42.42       36.24      1.82 o
  -1 -10 -41        5.43        4.49      1.80 o
  -1 -10 -39       20.80       16.75      1.75 o
  -1 -10 -38       39.47       37.91      1.55 o
  -1 -10 -37       31.24       32.10      1.40 o
  -1 -10 -36       28.69       27.23      2.29 o
  -1 -10 -35       31.78       32.80      2.17 o
  -1 -10 -34        2.10        3.16      1.53 o
  -1 -10 -33       37.82       38.85      1.65 o
  -1 -10 -32       15.35       15.57      1.35 o
  -1 -10 -31       74.19       70.54      2.93 o
  -1 -10 -30        4.60        6.62      1.29 o
  -1 -10 -29       45.32       48.80      2.35 o
  -1 -10 -28       22.86       25.13      1.30 o
  -1 -10 -27      235.03      235.32      3.98 o
  -1 -10 -26      137.03      135.66      2.51 o
  -1 -10 -25       74.61       77.80      1.75 o
  -1 -10 -24       82.46       88.14      3.05 o
  -1 -10 -23       19.78       20.82      1.07 o
  -1 -10 -22        3.92        3.89      1.29 o
  -1 -10 -21       31.17       30.67      2.40 o
  -1 -10 -19       71.50       75.95      4.19 o
  -1 -10 -18      263.25      263.66      7.33 o
  -1 -10 -17       42.44       44.27      2.40 o
  -1 -10 -16       25.18       24.50      1.40 o
  -1 -10 -15       10.41       11.23      1.97 o
  -1 -10 -14       36.73       34.73      1.29 o
  -1 -10 -13       36.25       37.70      5.26 o
  -1 -10 -12       14.59       14.72      1.39 o
  -1 -10 -11      109.65      110.12      3.23 o
  -1 -10 -10       34.58       35.63      1.33 o
  -1 -10  -9      180.39      181.11      4.16 o
  -1 -10  -8       39.28       43.32      0.95 o
  -1 -10  -7      155.44      162.50      4.13 o
  -1 -10  -6      153.38      161.33      1.76 o
  -1 -10  -5       13.41       12.07      0.98 o
  -1 -10  -4       86.45       87.26      3.06 o
  -1 -10  -3       13.69       11.92      0.56 o
  -1 -10  -2        6.67        5.72      0.82 o
  -1 -10  -1       40.64       38.05      3.20 o
  -1  -9 -46       14.77       14.22      1.74 o
  -1  -9 -45       33.70       32.86      2.90 o
  -1  -9 -44        5.06        7.95      1.65 o
  -1  -9 -42        2.46        3.85      1.81 o
  -1  -9 -40       11.26        9.55      1.59 o
  -1  -9 -39       32.78       31.75      1.84 o
  -1  -9 -37       11.77       14.28      1.63 o
  -1  -9 -36       14.04       13.98      1.29 o
  -1  -9 -35       10.88       10.62      1.25 o
  -1  -9 -34       64.13       63.91      1.41 o
  -1  -9 -33       54.41       52.57      1.58 o
  -1  -9 -32        3.50        2.77      1.31 o
  -1  -9 -31       55.35       55.88      1.83 o
  -1  -9 -30        8.63        7.80      1.84 o
  -1  -9 -29      326.77      329.72      5.26 o
  -1  -9 -28      182.15      188.43      4.21 o
  -1  -9 -27      188.16      185.76      3.86 o
  -1  -9 -26       98.76      100.07      1.61 o
  -1  -9 -25       41.86       43.67      1.79 o
  -1  -9 -24       46.74       46.30      1.32 o
  -1  -9 -23       62.23       66.27      2.12 o
  -1  -9 -22       14.61       14.72      1.73 o
  -1  -9 -21       70.26       72.29      1.65 o
  -1  -9 -20       57.07       55.72      1.56 o
  -1  -9 -19      168.92      176.85      3.04 o
  -1  -9 -18       45.07       46.34      1.06 o
  -1  -9 -17       59.83       60.68      1.89 o
  -1  -9 -16      123.45      122.97      2.75 o
  -1  -9 -15       51.37       50.99      1.35 o
  -1  -9 -14      184.71      188.21      5.20 o
  -1  -9 -13       49.11       51.30      1.46 o
  -1  -9 -12      249.34      260.05      5.11 o
  -1  -9 -11      312.44      321.36      5.61 o
  -1  -9 -10      408.63      407.47      3.96 o
  -1  -9  -9      550.49      562.99      8.97 o
  -1  -9  -8      328.36      314.33      8.20 o
  -1  -9  -7      460.58      474.71      5.45 o
  -1  -9  -6      281.95      291.66      2.30 o
  -1  -9  -5       89.09       97.22      2.05 o
  -1  -9  -4      153.59      150.38      2.97 o
  -1  -9  -3      113.36      110.61      3.92 o
  -1  -9  -2      544.02      531.71     12.63 o
  -1  -9  -1      266.04      264.28      1.01 o
  -1  -8 -47       24.01       26.92      2.10 o
  -1  -8 -45       48.85       45.92      1.79 o
  -1  -8 -44       16.72       16.00      1.67 o
  -1  -8 -43        3.79        3.87      1.92 o
  -1  -8 -42        2.27        4.17      1.77 o
  -1  -8 -41        7.40        7.26      1.66 o
  -1  -8 -38       40.51       37.77      2.04 o
  -1  -8 -37       75.44       74.54      3.51 o
  -1  -8 -36       11.45       13.07      1.46 o
  -1  -8 -35       36.90       35.18      1.53 o
  -1  -8 -34       12.50       12.23      1.30 o
  -1  -8 -33        5.70        6.17      1.69 o
  -1  -8 -32       35.16       36.26      1.80 o
  -1  -8 -30       33.91       35.46      1.55 o
  -1  -8 -29       50.59       50.35      1.66 o
  -1  -8 -28        6.41        7.87      1.52 o
  -1  -8 -27      196.55      191.49      5.09 o
  -1  -8 -26        3.18        4.58      1.63 o
  -1  -8 -25      241.69      248.87      2.25 o
  -1  -8 -24       19.89       22.63      1.96 o
  -1  -8 -23       27.07       28.20      2.20 o
  -1  -8 -22       40.53       40.75      1.62 o
  -1  -8 -21       18.62       17.97      1.55 o
  -1  -8 -20       94.26       96.82      1.37 o
  -1  -8 -19       79.95       82.23      1.07 o
  -1  -8 -18       27.32       27.39      0.87 o
  -1  -8 -17       97.23       97.89      1.28 o
  -1  -8 -16       62.34       64.22      2.29 o
  -1  -8 -15       26.85       27.06      0.79 o
  -1  -8 -14       67.26       69.67      1.32 o
  -1  -8 -13       41.87       42.77      1.06 o
  -1  -8 -12      329.34      332.75      3.45 o
  -1  -8 -11      594.23      600.68     10.00 o
  -1  -8 -10       18.33       19.69      0.76 o
  -1  -8  -9      708.02      699.01     17.75 o
  -1  -8  -8      200.99      203.89      3.21 o
  -1  -8  -7      341.37      346.12      5.34 o
  -1  -8  -6      124.62      125.37      2.35 o
  -1  -8  -5       90.58       91.88      0.80 o
  -1  -8  -4      221.95      225.67      5.09 o
  -1  -8  -3       46.99       48.53      0.57 o
  -1  -8  -2      125.91      124.35      1.01 o
  -1  -8  -1       39.13       41.60      0.70 o
  -1  -7 -49       29.61       29.80      3.17 o
  -1  -7 -48       92.30       82.67      2.55 o
  -1  -7 -47       25.03       23.07      2.54 o
  -1  -7 -46       19.23       19.72      2.14 o
  -1  -7 -45       18.16       17.78      2.01 o
  -1  -7 -44        4.16        3.97      1.91 o
  -1  -7 -39       15.33       13.50      1.76 o
  -1  -7 -38       72.70       70.98      3.37 o
  -1  -7 -37       90.38       87.48      1.87 o
  -1  -7 -36      109.78      108.89      2.00 o
  -1  -7 -35       13.69       13.02      2.08 o
  -1  -7 -34       20.09       20.44      1.72 o
  -1  -7 -33       31.71       33.69      1.70 o
  -1  -7 -32       34.90       38.19      1.67 o
  -1  -7 -31       33.69       35.13      2.56 o
  -1  -7 -30       89.55       93.88      2.08 o
  -1  -7 -29      156.81      160.19      2.37 o
  -1  -7 -28      240.01      239.76      5.86 o
  -1  -7 -26       45.10       47.26      1.35 o
  -1  -7 -25       24.37       23.23      1.25 o
  -1  -7 -24       27.02       28.36      2.00 o
  -1  -7 -23        7.15        6.72      1.13 o
  -1  -7 -22       31.88       31.00      1.55 o
  -1  -7 -21      137.73      142.57      2.45 o
  -1  -7 -20      231.08      231.74      2.13 o
  -1  -7 -19       49.95       50.80      1.60 o
  -1  -7 -18      144.68      146.98      2.36 o
  -1  -7 -17       20.11       21.30      0.92 o
  -1  -7 -16       13.35       13.72      0.82 o
  -1  -7 -15      112.20      115.06      1.50 o
  -1  -7 -14       35.57       34.54      1.11 o
  -1  -7 -13      286.51      290.66      3.45 o
  -1  -7 -12       69.74       72.15      0.81 o
  -1  -7 -11      204.09      205.96      1.84 o
  -1  -7 -10     1830.31     1873.44     24.27 o
  -1  -7  -9        7.87        6.76      1.17 o
  -1  -7  -8      132.67      133.32      1.46 o
  -1  -7  -7       78.73       78.39      0.68 o
  -1  -7  -6        2.44        3.24      0.50 o
  -1  -7  -5      213.91      219.60      3.00 o
  -1  -7  -4       28.36       28.65      0.75 o
  -1  -7  -3      165.20      162.49      2.50 o
  -1  -7  -2      168.52      162.76      3.38 o
  -1  -7  -1      105.15       94.12      4.41 o
  -1  -6 -50       21.56       21.76      2.35 o
  -1  -6 -49        0.27        5.00      2.21 o
  -1  -6 -46        6.74        7.14      1.92 o
  -1  -6 -45       18.62       15.66      2.00 o
  -1  -6 -44       41.75       38.71      2.67 o
  -1  -6 -43        7.76        6.33      1.69 o
  -1  -6 -42        4.87        5.82      1.66 o
  -1  -6 -41       15.09       11.46      1.60 o
  -1  -6 -40       11.85       11.26      1.71 o
  -1  -6 -39       21.96       22.72      1.98 o
  -1  -6 -38       39.79       38.36      1.53 o
  -1  -6 -37        5.78        7.48      1.75 o
  -1  -6 -36       59.21       59.08      2.02 o
  -1  -6 -35       44.24       47.31      1.84 o
  -1  -6 -34       78.61       78.29      1.90 o
  -1  -6 -33       16.59       18.39      1.68 o
  -1  -6 -32       69.13       70.60      2.62 o
  -1  -6 -31       12.63       13.54      1.73 o
  -1  -6 -30      213.90      216.11      2.93 o
  -1  -6 -29        5.67        6.94      1.58 o
  -1  -6 -28       57.72       59.87      1.48 o
  -1  -6 -27       37.52       36.65      1.38 o
  -1  -6 -26       93.32       96.15      1.95 o
  -1  -6 -25       32.01       34.37      1.55 o
  -1  -6 -24      112.04      113.09      2.31 o
  -1  -6 -23      135.62      139.15      1.47 o
  -1  -6 -22      133.28      137.72      1.98 o
  -1  -6 -21      141.19      146.77      1.81 o
  -1  -6 -20      130.10      132.07      1.37 o
  -1  -6 -19       27.21       29.84      1.14 o
  -1  -6 -18       91.89       98.25      2.40 o
  -1  -6 -17       56.24       54.51      1.07 o
  -1  -6 -16       58.37       60.02      1.31 o
  -1  -6 -15      103.17      108.54      1.29 o
  -1  -6 -14        0.94        2.32      0.80 o
  -1  -6 -13      154.29      158.60      1.79 o
  -1  -6 -12      147.64      151.47      3.45 o
  -1  -6 -11       91.44       88.95      3.34 o
  -1  -6 -10      517.97      532.32      5.72 o
  -1  -6  -9       59.66       59.32      1.07 o
  -1  -6  -8      418.55      417.02      5.20 o
  -1  -6  -7      135.77      133.28      1.88 o
  -1  -6  -6      275.48      273.10      2.55 o
  -1  -6  -5      268.11      271.80      1.81 o
  -1  -6  -4      383.51      383.08      2.48 o
  -1  -6  -3      601.88      591.08      3.74 o
  -1  -6  -2      656.89      657.82      7.31 o
  -1  -6  -1       40.67       41.11      0.89 o
  -1  -5 -49       17.66       18.20      1.99 o
  -1  -5 -48       16.27       14.96      1.94 o
  -1  -5 -46       24.01       23.11      2.31 o
  -1  -5 -45       19.06       20.31      1.86 o
  -1  -5 -43        5.41        6.28      1.81 o
  -1  -5 -42       10.40        7.87      1.65 o
  -1  -5 -41       18.42       18.67      1.78 o
  -1  -5 -40       21.31       20.37      1.56 o
  -1  -5 -39       79.18       77.27      2.16 o
  -1  -5 -38       49.74       49.34      2.76 o
  -1  -5 -37      131.17      124.57      2.42 o
  -1  -5 -36       10.85       11.83      2.18 o
  -1  -5 -35       16.63       14.90      2.12 o
  -1  -5 -34      131.72      130.66      2.36 o
  -1  -5 -33       54.24       52.90      2.12 o
  -1  -5 -32       52.54       50.87      1.86 o
  -1  -5 -31       45.24       46.04      1.82 o
  -1  -5 -30       89.68       92.55      1.88 o
  -1  -5 -29      146.08      150.73      1.99 o
  -1  -5 -28       83.75       84.70      1.79 o
  -1  -5 -27       24.65       27.01      1.35 o
  -1  -5 -26      334.40      343.63      4.93 o
  -1  -5 -25       87.86       88.47      1.41 o
  -1  -5 -24      137.50      140.63      1.54 o
  -1  -5 -23       47.73       50.91      1.38 o
  -1  -5 -22       11.12       11.56      1.78 o
  -1  -5 -21       10.65       12.00      1.13 o
  -1  -5 -20      112.53      118.63      1.34 o
  -1  -5 -19      377.53      374.03      3.02 o
  -1  -5 -18      335.97      354.82      3.39 o
  -1  -5 -17      197.94      201.62      1.30 o
  -1  -5 -16      561.41      577.39      5.45 o
  -1  -5 -15       97.03       94.21      1.01 o
  -1  -5 -14       33.39       32.94      0.83 o
  -1  -5 -13       25.81       27.38      0.93 o
  -1  -5 -12       43.64       45.52      1.12 o
  -1  -5 -11       31.54       30.53      0.79 o
  -1  -5 -10      384.09      388.17      7.82 o
  -1  -5  -9      467.08      494.01      7.66 o
  -1  -5  -8     1019.79     1038.58      8.89 o
  -1  -5  -7      132.67      136.41      1.33 o
  -1  -5  -6      235.58      240.53      2.14 o
  -1  -5  -5       61.09       59.03      0.72 o
  -1  -5  -4       33.00       33.33      0.81 o
  -1  -5  -3       82.68       78.99      1.32 o
  -1  -5  -2      772.99      758.11      9.64 o
  -1  -5  -1      220.58      221.41      4.49 o
  -1  -4 -49        9.69        7.20      2.06 o
  -1  -4 -47        8.87        9.88      2.44 o
  -1  -4 -46       21.04       21.83      2.36 o
  -1  -4 -45       22.61       21.78      2.19 o
  -1  -4 -43       31.08       32.88      2.83 o
  -1  -4 -42       14.60       16.85      1.70 o
  -1  -4 -41       38.97       40.66      2.18 o
  -1  -4 -40       80.72       76.68      2.89 o
  -1  -4 -39       24.54       26.34      1.56 o
  -1  -4 -38       24.33       24.84      1.53 o
  -1  -4 -37      144.12      150.08      2.68 o
  -1  -4 -35       67.73       68.52      1.90 o
  -1  -4 -33       81.00       78.35      1.56 o
  -1  -4 -32       37.72       39.27      1.60 o
  -1  -4 -31      120.51      120.24      1.65 o
  -1  -4 -30       65.26       67.40      1.48 o
  -1  -4 -29        5.37        5.77      1.37 o
  -1  -4 -28        4.93        6.18      1.32 o
  -1  -4 -27       45.07       45.58      1.32 o
  -1  -4 -26       61.03       63.56      1.52 o
  -1  -4 -25       52.05       51.14      1.26 o
  -1  -4 -23       65.38       64.27      1.71 o
  -1  -4 -22      210.73      220.83      2.43 o
  -1  -4 -21      267.28      275.05      4.26 o
  -1  -4 -20      334.06      344.09      3.28 o
  -1  -4 -19       13.59       13.64      1.06 o
  -1  -4 -18       72.78       75.93      1.85 o
  -1  -4 -17      753.17      787.07      3.46 o
  -1  -4 -16      261.26      266.29      1.59 o
  -1  -4 -15      128.19      130.02      1.38 o
  -1  -4 -14      713.20      722.14      5.86 o
  -1  -4 -13     1013.76      976.98     12.88 o
  -1  -4 -12       75.58       79.79      1.40 o
  -1  -4 -11       36.99       39.67      0.87 o
  -1  -4 -10      258.84      262.48      1.88 o
  -1  -4  -9      580.24      598.59     11.42 o
  -1  -4  -8      537.60      553.59      7.58 o
  -1  -4  -7       21.31       20.63      0.54 o
  -1  -4  -6      440.88      447.39      7.86 o
  -1  -4  -5     1051.78     1038.41      6.25 o
  -1  -4  -4       83.59       80.79      0.95 o
  -1  -4  -3      206.41      214.05      2.91 o
  -1  -4  -2     2862.42     2849.06     12.18 o
  -1  -4  -1     1112.16     1115.50      8.65 o
  -1  -3 -50        3.32        4.79      2.17 o
  -1  -3 -49        9.86        8.30      2.91 o
  -1  -3 -48       36.24       35.77      2.48 o
  -1  -3 -47       24.76       23.11      2.80 o
  -1  -3 -46       23.75       23.05      2.11 o
  -1  -3 -45       36.61       32.12      2.00 o
  -1  -3 -44       26.49       27.03      2.24 o
  -1  -3 -43       24.59       24.40      1.75 o
  -1  -3 -42        7.68        8.75      1.90 o
  -1  -3 -41        6.59        6.02      1.66 o
  -1  -3 -39      130.45      131.47      2.91 o
  -1  -3 -38       57.97       60.30      1.61 o
  -1  -3 -37       95.36       97.35      2.07 o
  -1  -3 -36       36.06       39.86      1.77 o
  -1  -3 -35       63.76       64.73      2.17 o
  -1  -3 -34      129.58      130.84      1.69 o
  -1  -3 -33        9.21       11.24      1.47 o
  -1  -3 -32        8.35        9.61      1.63 o
  -1  -3 -31       23.69       23.61      1.59 o
  -1  -3 -30       17.57       18.08      1.55 o
  -1  -3 -29       73.64       73.34      2.15 o
  -1  -3 -28      235.95      245.39      2.56 o
  -1  -3 -27       13.13       14.71      1.65 o
  -1  -3 -26       15.88       15.09      2.55 o
  -1  -3 -25        5.86        7.27      2.01 o
  -1  -3 -24       10.98        9.73      1.51 o
  -1  -3 -23       13.04       10.68      1.48 o
  -1  -3 -22       54.59       59.62      1.51 o
  -1  -3 -21       63.01       63.55      1.90 o
  -1  -3 -20       88.49       93.97      1.97 o
  -1  -3 -19      510.04      526.12      9.01 o
  -1  -3 -18      145.96      149.53      2.49 o
  -1  -3 -17      576.70      584.46      4.32 o
  -1  -3 -16      421.63      426.69      2.09 o
  -1  -3 -15      247.73      249.24      1.68 o
  -1  -3 -14       77.50       75.54      1.72 o
  -1  -3 -13      249.23      250.03      1.57 o
  -1  -3 -12      598.03      606.44     11.89 o
  -1  -3 -11      650.09      658.51      7.49 o
  -1  -3 -10      106.63      105.99      1.44 o
  -1  -3  -9     1018.32     1039.54     11.75 o
  -1  -3  -8      536.41      515.67      6.41 o
  -1  -3  -7      633.85      630.87      5.69 o
  -1  -3  -6      139.67      138.22      1.20 o
  -1  -3  -5     1533.87     1517.66     17.40 o
  -1  -3  -4      854.17      826.08      9.43 o
  -1  -3  -3     3412.38     3354.03     37.95 o
  -1  -3  -2     1813.19     1838.26     18.93 o
  -1  -3  -1     6149.31     6005.54     80.53 o
  -1  -2 -51        8.92        9.15      2.13 o
  -1  -2 -49       22.64       19.17      2.49 o
  -1  -2 -48       10.72       11.00      2.87 o
  -1  -2 -47       18.38       19.17      2.41 o
  -1  -2 -46       50.46       41.38      2.43 o
  -1  -2 -45        9.16       10.83      1.96 o
  -1  -2 -43       17.12       17.81      1.75 o
  -1  -2 -42       63.01       61.38      2.34 o
  -1  -2 -39       26.95       28.21      1.85 o
  -1  -2 -38       47.11       46.41      1.53 o
  -1  -2 -37      195.14      199.99      2.71 o
  -1  -2 -36       84.35       85.18      1.86 o
  -1  -2 -35       45.29       45.12      1.76 o
  -1  -2 -34       80.03       81.83      1.57 o
  -1  -2 -33       18.26       19.91      1.41 o
  -1  -2 -32       18.10       19.47      1.43 o
  -1  -2 -31        9.35       10.89      1.69 o
  -1  -2 -30       31.38       30.39      2.11 o
  -1  -2 -29        4.67        4.82      1.38 o
  -1  -2 -28      151.97      157.18      1.75 o
  -1  -2 -26       51.61       52.38      1.49 o
  -1  -2 -25       57.57       58.40      2.22 o
  -1  -2 -24      118.93      122.57      3.31 o
  -1  -2 -23       24.39       25.89      1.25 o
  -1  -2 -22      115.95      120.26      1.60 o
  -1  -2 -21      519.23      548.86      3.95 o
  -1  -2 -20       96.93      106.04      1.51 o
  -1  -2 -19     1751.08     1819.28     23.78 o
  -1  -2 -18      465.96      474.79      7.74 o
  -1  -2 -17      558.86      572.84      7.89 o
  -1  -2 -16       83.83       85.00      1.26 o
  -1  -2 -15      381.18      392.73      2.35 o
  -1  -2 -14      279.18      273.31      3.72 o
  -1  -2 -13       10.06       10.03      0.81 o
  -1  -2 -12      391.47      390.26      4.21 o
  -1  -2 -11      419.57      411.08      3.75 o
  -1  -2 -10      529.09      542.89     10.50 o
  -1  -2  -9     1187.10     1192.07     11.31 o
  -1  -2  -8     1547.04     1547.97     14.50 o
  -1  -2  -7      883.09      882.18     15.16 o
  -1  -2  -6      195.73      180.04      2.21 o
  -1  -2  -5       35.21       34.12      0.42 o
  -1  -2  -4     1244.17     1252.02      8.05 o
  -1  -2  -3     5807.08     5826.67     74.28 o
  -1  -2  -2     3899.38     3928.71     21.97 o
  -1  -2  -1    23802.54    23279.04    129.74 o
  -1  -1 -51        7.66       10.60      2.31 o
  -1  -1 -49        8.11        5.91      2.66 o
  -1  -1 -47       24.04       25.69      2.61 o
  -1  -1 -46       32.90       32.94      2.54 o
  -1  -1 -45        5.13        6.25      1.78 o
  -1  -1 -43       13.33       14.51      1.74 o
  -1  -1 -42       32.27       33.00      1.75 o
  -1  -1 -41       58.46       56.68      2.06 o
  -1  -1 -40       54.45       54.58      1.67 o
  -1  -1 -39       45.96       43.62      1.55 o
  -1  -1 -38       54.64       53.92      1.84 o
  -1  -1 -37      150.11      154.04      3.90 o
  -1  -1 -36       45.57       47.73      1.56 o
  -1  -1 -35      100.02      102.23      1.65 o
  -1  -1 -34       32.58       31.89      1.57 o
  -1  -1 -33        7.82        9.46      1.52 o
  -1  -1 -32        8.67        8.99      1.44 o
  -1  -1 -31       16.22       17.08      1.38 o
  -1  -1 -30       57.86       56.96      1.68 o
  -1  -1 -29      137.88      142.79      2.27 o
  -1  -1 -28      256.08      258.40      5.03 o
  -1  -1 -27       38.25       40.07      1.51 o
  -1  -1 -26      147.90      152.80      1.73 o
  -1  -1 -25       94.38       97.70      2.18 o
  -1  -1 -24      121.93      127.62      2.45 o
  -1  -1 -23      230.48      233.58      3.09 o
  -1  -1 -22      110.36      110.41      1.55 o
  -1  -1 -21      222.46      222.15      3.64 o
  -1  -1 -20      204.06      211.83      3.37 o
  -1  -1 -19      833.43      883.72      9.34 o
  -1  -1 -18       31.81       31.86      1.22 o
  -1  -1 -17      254.02      258.19      3.20 o
  -1  -1 -16      279.72      282.53      4.06 o
  -1  -1 -15       22.45       24.45      0.77 o
  -1  -1 -14      580.55      597.67      6.32 o
  -1  -1 -13      527.71      522.15      4.02 o
  -1  -1 -12      406.51      410.21      4.44 o
  -1  -1 -11      534.73      533.65      4.87 o
  -1  -1 -10      791.94      780.41     10.55 o
  -1  -1  -9       19.77       21.51      0.65 o
  -1  -1  -8     5114.16     5198.87     60.02 o
  -1  -1  -7     1063.79     1049.69     12.98 o
  -1  -1  -6     1916.07     1916.96     15.79 o
  -1  -1  -5      545.09      551.80      7.93 o
  -1  -1  -4      748.20      751.43      6.41 o
  -1  -1  -3     2951.80     2923.38     22.92 o
  -1  -1  -2     1047.70     1018.94      5.30 o
  -1  -1  -1     2000.65     1966.75     16.99 o
   0   0   2      168.69      160.80      2.06 o
   0   0   4     5250.08     5343.96     20.59 o
   0   0   6     1910.96     2046.05     14.91 o
   0   0   8      132.56      139.19      2.06 o
   0   0  10     3150.32     3062.19     23.11 o
   0   0  12      111.19      107.19      2.69 o
   0   0  14      531.57      537.58      4.01 o
   0   0  16      680.49      689.90      4.70 o
   0   0  18     5404.63     5742.49     36.29 o
   0   0  20     3909.50     4164.04     41.01 o
   0   0  22      506.51      514.78      5.75 o
   0   0  24      137.34      124.00      2.19 o
   0   0  34      131.40      128.61      3.43 o
   0   0  38      658.41      661.72     15.42 o
   0   0  42       77.16       75.75      2.61 o
   0   0  46       56.05       52.15      6.48 o
   0   0  50       16.69       16.77      3.00 o
   0   1   1     1134.04     1163.66      9.72 o
   0   1   2     2216.34     2204.92     62.31 o
   0   1   3     1623.89     1660.96     24.07 o
   0   1   4     2054.71     2057.21     15.60 o
   0   1   5     1508.81     1509.26      8.93 o
   0   1   6        3.04        5.97      1.17 o
   0   1   7       63.83       62.43      2.12 o
   0   1   8     2296.06     2199.51     31.81 o
   0   1   9     1477.94     1477.04     10.60 o
   0   1  10      172.11      171.66      2.45 o
   0   1  11      380.23      374.56      2.70 o
   0   1  12     1364.89     1362.78      9.90 o
   0   1  13      236.09      227.10      2.25 o
   0   1  14      145.91      144.16      1.63 o
   0   1  15     1503.72     1590.87      9.98 o
   0   1  17      180.30      190.63      1.21 o
   0   1  18        1.41        2.57      0.95 o
   0   1  19      112.44      111.50      1.33 o
   0   1  20       26.40       27.72      1.11 o
   0   1  21        8.51       10.22      1.01 o
   0   1  22       22.24       25.88      1.15 o
   0   1  23       27.80       29.64      1.10 o
   0   1  24        4.65        4.74      1.22 o
   0   1  25       33.69       34.62      1.05 o
   0   1  26      125.76      128.33      1.69 o
   0   1  27       50.14       52.46      1.15 o
   0   1  28        9.89       12.04      1.30 o
   0   1  29      125.29      129.08      1.61 o
   0   1  30       38.25       38.63      1.53 o
   0   1  32        9.62       11.10      1.33 o
   0   1  33      110.40      112.40      1.47 o
   0   1  34       45.70       45.01      1.52 o
   0   1  35      370.25      381.98      6.43 o
   0   1  36        2.67        3.63      1.60 o
   0   1  37       99.90      102.98      1.85 o
   0   1  38       10.54       11.33      1.45 o
   0   1  39       30.65       31.80      1.51 o
   0   1  40      126.27      125.39      2.04 o
   0   1  41       53.06       51.92      1.74 o
   0   1  42       12.38       14.53      1.69 o
   0   1  43       10.16       10.60      1.74 o
   0   1  45        3.15        4.33      1.72 o
   0   1  46       31.90       29.20      2.03 o
   0   1  47       84.04       83.64      3.88 o
   0   1  48       29.47       27.18      2.26 o
   0   1  50       12.74       11.78      2.23 o
   0   2   0     1568.19     1585.61     10.75 o
   0   2   1     2378.93     2405.31     27.73 o
   0   2   2      827.39      884.94     13.37 o
   0   2   3     2597.87     2793.82     35.17 o
   0   2   4     1348.05     1350.68      9.57 o
   0   2   6      954.05      957.81      6.88 o
   0   2   7      325.28      327.52      3.41 o
   0   2   8      144.93      152.64      1.04 o
   0   2   9       85.12       86.71      0.89 o
   0   2  10        0.83        1.66      0.63 o
   0   2  11      342.40      355.50      3.13 o
   0   2  12      830.56      830.16      5.77 o
   0   2  13      460.80      471.04      2.52 o
   0   2  14     1402.35     1430.46     16.40 o
   0   2  15      278.44      292.11      3.43 o
   0   2  16      833.40      853.61      4.85 o
   0   2  17      272.02      280.08      2.36 o
   0   2  18        3.76        4.20      0.90 o
   0   2  19     1892.44     1998.07      9.57 o
   0   2  20     1519.26     1595.02     19.07 o
   0   2  21      310.67      329.53      2.75 o
   0   2  22       30.39       34.12      1.00 o
   0   2  23       13.04       15.58      1.05 o
   0   2  24       42.54       43.83      1.26 o
   0   2  25        2.29        2.94      1.06 o
   0   2  27      152.59      154.23      1.61 o
   0   2  29       58.42       59.14      1.34 o
   0   2  30      159.77      167.57      2.41 o
   0   2  31       11.30       12.84      1.21 o
   0   2  32       73.57       72.37      1.36 o
   0   2  33       15.87       17.59      1.59 o
   0   2  34       22.54       20.20      1.64 o
   0   2  35       37.87       36.65      1.48 o
   0   2  36      359.91      358.21      5.73 o
   0   2  37       57.17       59.21      2.02 o
   0   2  38      288.45      285.56      3.61 o
   0   2  39      113.71      110.20      1.96 o
   0   2  40      129.10      126.50      1.98 o
   0   2  41       68.42       69.71      2.62 o
   0   2  42       44.09       44.32      1.67 o
   0   2  43        0.50        4.57      1.74 o
   0   2  44       16.66       15.59      1.68 o
   0   2  45        6.69        4.80      2.29 o
   0   2  46       20.23       20.30      2.35 o
   0   2  47        3.78        6.27      2.07 o
   0   2  48       16.02       16.83      2.03 o
   0   2  49        9.75        7.95      2.24 o
   0   2  50       10.30       11.43      2.44 o
   0   3   1      248.92      237.09      5.37 o
   0   3   2       40.27       39.86      0.38 o
   0   3   3      273.23      288.13      4.36 o
   0   3   4      929.10      966.92     13.79 o
   0   3   5     1648.97     1327.28     63.97 o
   0   3   6       49.73       49.55      1.13 o
   0   3   7     7999.53     8188.29    111.67 o
   0   3   8      299.36      316.82      3.38 o
   0   3   9     1224.83     1242.26     16.61 o
   0   3  10        1.52        3.68      0.53 o
   0   3  11     3480.17     3559.98     28.25 o
   0   3  12       44.11       43.09      0.71 o
   0   3  13      113.43      115.95      2.02 o
   0   3  14       13.20       11.85      0.81 o
   0   3  15      371.88      383.38      4.10 o
   0   3  16       20.15       23.03      0.82 o
   0   3  17      221.09      224.50      2.48 o
   0   3  18      302.73      300.87      5.97 o
   0   3  19      168.85      169.82      3.19 o
   0   3  20      159.26      167.68      3.86 o
   0   3  21       15.71       17.28      1.04 o
   0   3  22      377.89      389.89      4.02 o
   0   3  23        4.04        5.30      1.13 o
   0   3  25       16.37       16.15      1.00 o
   0   3  26      104.97      107.36      1.39 o
   0   3  27     1491.42     1549.77     15.56 o
   0   3  28        3.42        4.81      1.13 o
   0   3  29       18.14       19.31      1.23 o
   0   3  31       71.20       72.87      1.54 o
   0   3  32        3.49        6.66      1.24 o
   0   3  33       10.54       11.03      1.37 o
   0   3  34       26.95       25.22      1.48 o
   0   3  35       39.73       41.29      1.38 o
   0   3  36       33.99       34.09      1.40 o
   0   3  37      254.25      251.91      2.75 o
   0   3  38      109.93      103.37      2.06 o
   0   3  39       39.74       37.60      1.56 o
   0   3  40       25.74       22.93      1.61 o
   0   3  41        4.67        5.63      1.63 o
   0   3  42        7.75        7.75      1.62 o
   0   3  44       15.81       15.45      2.08 o
   0   3  45       60.68       61.19      2.21 o
   0   3  46        6.23        7.19      2.28 o
   0   3  47       62.30       64.38      3.42 o
   0   4   0      505.89      514.38      5.34 o
   0   4   1        0.50        1.21      0.41 o
   0   4   2       55.05       46.72      2.67 o
   0   4   3     1851.45     1806.18     11.27 o
   0   4   4      752.79      772.97     10.12 o
   0   4   5      785.14      765.36      6.63 o
   0   4   6      363.22      363.19      7.34 o
   0   4   7        1.45        1.24      0.35 o
   0   4   8     1877.44     1908.85     24.18 o
   0   4   9       21.07       21.63      1.28 o
   0   4  10      375.46      393.82     10.00 o
   0   4  11       36.30       36.70      0.86 o
   0   4  12      212.33      213.01      3.60 o
   0   4  13      117.44      117.41      1.59 o
   0   4  14        2.64        2.68      0.75 o
   0   4  15       87.39       85.76      1.44 o
   0   4  17       50.96       52.24      0.98 o
   0   4  18      289.59      301.92      2.82 o
   0   4  19       23.05       23.94      0.84 o
   0   4  20      136.98      140.71      1.66 o
   0   4  22      299.88      310.65      3.24 o
   0   4  23      136.27      141.19      1.65 o
   0   4  24       35.30       36.03      0.99 o
   0   4  25      164.72      173.48      2.09 o
   0   4  26       56.38       58.66      1.10 o
   0   4  27       11.84       12.70      1.05 o
   0   4  28      121.35      119.54      1.80 o
   0   4  30       11.97       13.07      1.26 o
   0   4  31        9.39        7.95      1.20 o
   0   4  33        7.49        8.31      1.61 o
   0   4  34      116.75      117.37      1.58 o
   0   4  36       21.88       21.19      1.47 o
   0   4  37       12.87       15.28      1.44 o
   0   4  38       44.85       45.96      1.47 o
   0   4  39       14.43       15.32      1.45 o
   0   4  40       21.31       20.48      1.49 o
   0   4  41       23.07       23.64      1.69 o
   0   4  42       10.22       11.34      1.61 o
   0   4  43       10.55       12.01      2.06 o
   0   4  44        3.86        4.62      1.91 o
   0   4  46        5.77        6.27      2.03 o
   0   4  47        9.72        9.26      1.84 o
   0   4  48        4.78        7.19      2.19 o
   0   4  51       11.53       11.85      1.99 o
   0   5   1      616.73      607.77      5.02 o
   0   5   2      137.14      130.74      1.52 o
   0   5   3       44.07       43.83      1.58 o
   0   5   4      297.97      304.87      3.17 o
   0   5   5      133.96      131.77      0.89 o
   0   5   6     1010.15     1027.49     11.96 o
   0   5   7      377.35      385.22     14.17 o
   0   5   8     1206.08     1221.28     14.49 o
   0   5   9      871.20      871.15      9.47 o
   0   5  10       97.34      101.59      2.00 o
   0   5  11     1113.42     1138.70     14.77 o
   0   5  12      356.13      361.09      3.87 o
   0   5  13       63.63       66.55      1.04 o
   0   5  14      194.82      198.63      2.40 o
   0   5  15       58.45       58.30      0.87 o
   0   5  16      179.32      181.57      1.69 o
   0   5  17       28.98       29.71      0.74 o
   0   5  18      149.41      150.98      1.23 o
   0   5  19        1.68        2.14      0.83 o
   0   5  21      101.16      107.96      1.19 o
   0   5  22      106.67      111.43      1.62 o
   0   5  23       20.96       22.64      0.91 o
   0   5  25       46.61       47.32      1.02 o
   0   5  26       48.82       48.72      1.29 o
   0   5  27      226.30      226.46      3.38 o
   0   5  29       12.69       11.54      1.22 o
   0   5  30       48.20       46.41      1.49 o
   0   5  31       62.00       60.00      1.62 o
   0   5  32       17.50       17.84      1.20 o
   0   5  33       70.29       69.58      1.36 o
   0   5  34       10.84       12.40      1.49 o
   0   5  35       64.08       65.13      1.52 o
   0   5  36      168.37      166.65      3.56 o
   0   5  37       18.40       17.36      1.38 o
   0   5  38        7.84        6.18      1.44 o
   0   5  39        2.54        4.45      1.50 o
   0   5  40       66.72       66.81      2.06 o
   0   5  42       11.64       12.08      2.70 o
   0   5  45       14.37       16.49      1.75 o
   0   5  46       25.24       25.75      2.15 o
   0   5  47       84.35       82.71      1.99 o
   0   5  48        8.11        9.16      1.86 o
   0   5  49       11.07        8.28      1.85 o
   0   5  50       31.94       28.74      1.89 o
   0   6   2      804.18      805.86      4.67 o
   0   6   3       41.02       40.46      0.42 o
   0   6   4      254.94      257.12      2.51 o
   0   6   5      978.76      957.44      9.97 o
   0   6   6      104.05      104.50      0.97 o
   0   6   7      198.68      200.93      1.15 o
   0   6   8      421.98      434.54      5.51 o
   0   6   9       71.16       69.65      1.16 o
   0   6  10       70.27       68.17      1.91 o
   0   6  11      387.33      381.95      3.38 o
   0   6  12       46.47       47.84      1.34 o
   0   6  13        9.03        8.32      0.90 o
   0   6  14      193.28      194.74      2.67 o
   0   6  15      249.79      254.68      2.76 o
   0   6  17       14.36       12.90      0.80 o
   0   6  18      275.05      285.73      2.24 o
   0   6  19       36.31       39.50      0.93 o
   0   6  20       31.10       33.81      1.08 o
   0   6  22        5.14        5.68      0.81 o
   0   6  23        6.02        7.08      0.96 o
   0   6  24       60.91       62.91      1.38 o
   0   6  25        8.09        8.62      1.12 o
   0   6  26       11.27       11.96      1.17 o
   0   6  27       10.55       10.41      1.13 o
   0   6  29       33.08       32.28      2.01 o
   0   6  30       22.39       20.56      1.35 o
   0   6  31       36.53       36.80      2.11 o
   0   6  32      222.52      215.95      2.35 o
   0   6  33       10.54        8.57      1.36 o
   0   6  34       39.15       39.01      1.61 o
   0   6  36        3.28        3.76      1.40 o
   0   6  37       74.39       71.59      1.62 o
   0   6  38        2.93        3.17      1.51 o
   0   6  40       57.87       56.05      1.77 o
   0   6  41       18.72       21.45      1.92 o
   0   6  44       45.43       42.33      1.77 o
   0   6  45        6.71        5.70      2.41 o
   0   6  47        9.20        7.79      1.94 o
   0   6  48       16.15       16.64      1.90 o
   0   6  49        4.85        7.10      2.03 o
   0   7   1      608.83      595.06      5.71 o
   0   7   2      666.55      667.65      9.89 o
   0   7   3     1698.49     1706.26     30.76 o
   0   7   4        2.37        2.17      0.30 o
   0   7   5      125.44      121.50      1.69 o
   0   7   6        5.82        4.75      0.48 o
   0   7   7      178.74      177.00      2.72 o
   0   7   9       14.49       14.41      0.68 o
   0   7  10        9.08       10.11      0.75 o
   0   7  11        6.65        7.27      0.77 o
   0   7  12        6.35        7.95      0.83 o
   0   7  13      225.82      222.25      3.43 o
   0   7  14       31.12       28.68      1.17 o
   0   7  15      235.80      233.01      2.56 o
   0   7  16       64.45       69.20      1.77 o
   0   7  17      956.55      973.38      7.34 o
   0   7  18      149.98      151.19      2.74 o
   0   7  19       58.39       58.93      1.10 o
   0   7  20      319.62      321.76      3.50 o
   0   7  21      130.03      129.41      1.66 o
   0   7  22       27.16       26.90      0.83 o
   0   7  23       14.90       14.28      1.04 o
   0   7  25       12.91       13.01      0.93 o
   0   7  26      119.04      119.79      1.86 o
   0   7  27        5.38        6.07      1.17 o
   0   7  28      168.14      170.14      3.02 o
   0   7  29       49.85       52.60      1.91 o
   0   7  30      115.80      115.01      2.60 o
   0   7  31       46.14       46.10      1.23 o
   0   7  32       49.00       48.34      1.34 o
   0   7  33       28.75       29.26      1.23 o
   0   7  34       48.74       46.31      1.31 o
   0   7  35      132.31      134.40      1.67 o
   0   7  36       12.23       11.36      1.39 o
   0   7  37       21.10       19.76      1.57 o
   0   7  38       48.97       46.81      1.85 o
   0   7  39        2.99        3.43      1.56 o
   0   7  40       31.18       32.10      1.66 o
   0   7  42       15.33       15.04      1.79 o
   0   7  44        7.39        8.28      1.90 o
   0   7  45       13.44       13.62      1.68 o
   0   7  48        7.58        7.90      2.08 o
   0   7  49       17.17       19.99      2.89 o
   0   8   0      290.34      287.81      1.50 o
   0   8   1        6.47        6.17      0.78 o
   0   8   2       29.03       27.83      0.98 o
   0   8   3      183.68      176.69      1.37 o
   0   8   4      409.27      415.40      6.61 o
   0   8   5       15.10       13.59      0.55 o
   0   8   6       55.42       50.23      1.34 o
   0   8   7        3.29        2.39      0.53 o
   0   8   8       32.61       31.17      1.04 o
   0   8   9      238.97      237.51      4.00 o
   0   8  10       18.61       18.72      0.89 o
   0   8  11        1.22        2.69      0.74 o
   0   8  12       40.70       38.38      1.47 o
   0   8  13        4.83        4.91      0.84 o
   0   8  14      251.97      251.82      2.48 o
   0   8  17       96.83       95.79      1.53 o
   0   8  18       15.32       15.28      0.69 o
   0   8  19       13.59       11.61      0.76 o
   0   8  20      107.88      110.78      1.91 o
   0   8  21       53.80       52.76      1.08 o
   0   8  22       88.89       91.32      1.10 o
   0   8  23      168.09      161.66      3.47 o
   0   8  26        5.74        5.80      0.88 o
   0   8  28        9.68        9.13      0.97 o
   0   8  29      183.84      185.66      2.70 o
   0   8  31       73.63       70.69      1.30 o
   0   8  32      123.21      119.63      1.99 o
   0   8  34       18.32       22.87      1.44 o
   0   8  35       72.63       70.39      1.40 o
   0   8  36        1.70        2.89      1.39 o
   0   8  37       23.25       22.53      1.42 o
   0   8  38       29.12       28.06      1.39 o
   0   8  40        3.32        4.91      1.75 o
   0   8  41       12.25       13.70      1.51 o
   0   8  42        6.20        7.70      1.55 o
   0   8  44       26.65       22.25      1.77 o
   0   8  47        7.97        8.55      2.03 o
   0   9   1      189.49      186.07      1.78 o
   0   9   3       15.35       13.95      0.79 o
   0   9   4      212.24      207.35      2.01 o
   0   9   5       11.40        9.97      1.18 o
   0   9   6       54.55       49.83      4.52 o
   0   9   8      239.75      237.00      3.24 o
   0   9   9      496.11      498.35      5.31 o
   0   9  10      178.91      182.71      1.53 o
   0   9  11       24.11       24.06      0.68 o
   0   9  12       44.28       42.48      0.93 o
   0   9  13       15.66       16.65      0.85 o
   0   9  14        8.93        9.88      0.89 o
   0   9  15       28.94       25.35      1.61 o
   0   9  16      319.28      304.94      9.07 o
   0   9  17       10.80       10.97      1.23 o
   0   9  18      152.42      148.33      3.61 o
   0   9  19      346.34      348.49      3.09 o
   0   9  21       42.55       41.57      1.35 o
   0   9  22       67.04       65.62      1.47 o
   0   9  23       13.68       13.41      0.93 o
   0   9  24       20.29       20.84      0.96 o
   0   9  25       32.69       32.91      1.05 o
   0   9  26       91.07       91.81      1.80 o
   0   9  27      153.57      155.11      1.76 o
   0   9  28        0.13        2.66      1.22 o
   0   9  29      261.02      263.68      4.15 o
   0   9  30       54.85       52.03      1.80 o
   0   9  32       89.27       86.36      3.18 o
   0   9  33       91.75       87.47      2.37 o
   0   9  34       42.37       40.61      1.60 o
   0   9  35       15.45       13.90      1.22 o
   0   9  36        4.61        4.15      1.35 o
   0   9  37      173.40      160.28      3.67 o
   0   9  38       48.05       46.47      1.58 o
   0   9  39        4.41        4.64      1.46 o
   0   9  42       20.06       23.51      2.06 o
   0   9  44       42.56       41.31      1.95 o
   0   9  45        7.09        4.87      2.04 o
   0   9  46        9.99        9.76      1.98 o
   0   9  47      163.66      155.71      3.93 o
   0  10   0       12.68       12.65      1.37 o
   0  10   1        3.23        3.69      0.62 o
   0  10   2       48.17       45.25      1.66 o
   0  10   3      193.42      189.48      2.72 o
   0  10   4       57.74       57.22      1.35 o
   0  10   6       14.20       13.14      0.97 o
   0  10   7      121.96      121.99      4.41 o
   0  10   8      507.77      493.61      7.42 o
   0  10   9     1281.66     1285.57     16.57 o
   0  10  10     1501.10     1486.78     17.82 o
   0  10  11      354.12      345.46      5.43 o
   0  10  12      124.52      115.58      2.57 o
   0  10  13      204.33      202.35      2.75 o
   0  10  14      145.21      145.07      1.76 o
   0  10  15      197.64      194.31      3.67 o
   0  10  16      125.61      125.06      2.98 o
   0  10  17       29.71       29.79      1.34 o
   0  10  18       12.08       14.60      1.65 o
   0  10  19       15.39       15.30      0.78 o
   0  10  20        4.71        5.72      1.49 o
   0  10  21      236.31      227.54      4.96 o
   0  10  22       18.41       19.27      1.14 o
   0  10  23       11.74       10.56      1.35 o
   0  10  24      184.87      180.61      2.99 o
   0  10  25       43.09       42.37      1.21 o
   0  10  26       27.71       27.30      1.12 o
   0  10  27       74.07       70.15      1.96 o
   0  10  28      248.85      244.68      3.78 o
   0  10  29      261.45      260.39      3.14 o
   0  10  30      162.14      151.26      6.08 o
   0  10  35       11.32        9.21      2.07 o
   0  10  38       19.88       21.78      3.24 o
   0  10  39       28.22       27.33      1.87 o
   0  10  40        6.71       10.03      1.87 o
   0  10  41        7.54        5.64      1.80 o
   0  10  44       37.54       34.68      1.92 o
   0  10  45        6.59        8.73      2.31 o
   0  11   1      242.28      241.02      7.17 o
   0  11   2       93.47       96.87      2.04 o
   0  11   3       28.73       27.61      0.73 o
   0  11   4      144.98      138.70      3.73 o
   0  11   5      233.56      218.96      3.07 o
   0  11   6       17.01       16.53      0.75 o
   0  11   7      518.41      502.67      2.18 o
   0  11   8       21.70       21.78      0.80 o
   0  11   9      125.78      111.06      6.08 o
   0  11  10       59.86       50.80      2.61 o
   0  11  11      416.30      399.15     10.18 o
   0  11  13       25.54       23.99      1.43 o
   0  11  15       56.06       50.91      1.80 o
   0  11  17       50.35       44.12      1.28 o
   0  11  18        2.76        3.04      1.02 o
   0  11  19       11.91        9.70      1.14 o
   0  11  20       12.88       10.72      1.19 o
   0  11  22        5.84        6.55      1.31 o
   0  11  23      197.11      167.58      6.95 o
   0  11  24      131.70      123.39      3.57 o
   0  11  25       93.48       81.35      2.17 o
   0  11  26       22.92       20.60      0.95 o
   0  11  27      347.89      334.79      3.93 o
   0  11  28        4.15        4.92      1.49 o
   0  11  29       20.01       18.72      1.23 o
   0  11  30       79.93       70.02      2.38 o
   0  11  32       11.99       12.70      1.32 o
   0  11  33       15.09       17.40      2.38 o
   0  11  35       43.87       40.86      2.18 o
   0  11  39        8.02        9.46      1.59 o
   0  11  41       11.15       10.76      1.69 o
   0  11  42        8.32        7.71      1.88 o
   0  11  43       14.19       14.53      1.79 o
   0  11  44        7.19        7.37      2.01 o
   0  11  45       41.63       39.79      2.09 o
   0  12   0       15.76       14.32      1.05 o
   0  12   1      191.61      179.76      5.44 o
   0  12   2       72.19       68.69      2.45 o
   0  12   3       60.55       56.85      2.70 o
   0  12   5      285.84      249.01      1.91 o
   0  12   6      257.52      212.50      1.75 o
   0  12  10      926.23      865.24     16.41 o
   0  12  11       41.33       36.79      1.31 o
   0  12  13        3.37        2.83      0.69 o
   0  12  15       36.00       33.39      2.09 o
   0  12  16        3.91        3.25      1.29 o
   0  12  17       33.23       29.59      1.55 o
   0  12  19      140.22      135.61      5.03 o
   0  12  20       27.32       23.19      1.13 o
   0  12  21       77.75       68.46      1.85 o
   0  12  22       21.75       19.86      1.37 o
   0  12  23      112.72      103.96      5.93 o
   0  12  24       15.43       13.74      1.40 o
   0  12  26      129.95      110.02      4.32 o
   0  12  27       53.71       42.40      3.68 o
   0  12  28      302.51      251.57      3.61 o
   0  12  29       53.45       47.52      1.40 o
   0  12  30      172.34      165.27      4.89 o
   0  12  32        5.58        5.46      1.07 o
   0  12  33       20.94       19.38      1.86 o
   0  12  34        8.97        7.37      1.00 o
   0  12  35        7.82        7.23      1.04 o
   0  12  36       39.43       34.74      1.67 o
   0  12  37       10.68       10.08      1.43 o
   0  12  39       11.17        8.30      1.60 o
   0  12  40       33.58       30.24      1.60 o
   0  12  42       10.03        9.91      1.35 o
   0  12  43       17.05       16.19      2.06 o
   0  12  44       24.01       22.30      2.11 o
   0  13   1       28.87       25.47      0.90 o
   0  13   2       92.96       91.71      3.54 o
   0  13   3       15.33       15.94      1.37 o
   0  13   4        5.59        3.02      0.88 o
   0  13   6       97.16       74.32     10.40 o
   0  13   7        0.13        0.98      0.43 o
   0  13   8       20.44       16.68      3.12 o
   0  13   9       12.74        8.89      0.97 o
   0  13  10       50.61       49.64      1.29 o
   0  13  11      133.02      117.83      3.49 o
   0  13  12       19.22       16.74      2.85 o
   0  13  14       92.98       87.02      2.64 o
   0  13  15       61.87       57.73      2.18 o
   0  13  16       94.71       86.55      2.86 o
   0  13  17       26.01       20.45      2.23 o
   0  13  18       98.67       82.96      3.37 o
   0  13  19      115.13      107.53      2.30 o
   0  13  20       23.30       21.13      1.12 o
   0  13  21       33.30       29.62      1.21 o
   0  13  22        7.23        6.10      1.32 o
   0  13  23        6.09        3.89      1.30 o
   0  13  24        9.92        9.84      1.28 o
   0  13  25        9.13        7.38      1.35 o
   0  13  27        3.86        3.98      1.51 o
   0  13  28       55.33       47.73      2.69 o
   0  13  29       67.05       58.05      1.72 o
   0  13  30       43.90       38.20      1.65 o
   0  13  32        3.98        3.37      1.08 o
   0  13  35        2.42        2.62      1.16 o
   0  13  36       32.09       26.07      1.25 o
   0  13  37       88.29       77.06      2.71 o
   0  13  38       16.22       13.86      1.91 o
   0  13  40        6.01        5.56      2.25 o
   0  13  41       38.77       32.78      2.25 o
   0  13  43       17.12       16.26      2.28 o
   0  14   0      260.77      269.22      2.95 o
   0  14   1        4.70        4.25      1.67 o
   0  14   3      118.95      109.22      4.58 o
   0  14   4       63.23       60.58      2.09 o
   0  14   5        1.47        2.01      0.62 o
   0  14   6       40.46       39.66      3.79 o
   0  14   7       19.81       19.45      2.29 o
   0  14   8       23.40       20.75      2.69 o
   0  14   9       11.45        9.69      1.50 o
   0  14  10      172.34      141.47      7.34 o
   0  14  12      116.38      106.64      1.77 o
   0  14  13       48.11       34.67      7.55 o
   0  14  14        5.33        4.04      0.71 o
   0  14  15        8.09        6.83      3.02 o
   0  14  17        5.89        4.20      1.09 o
   0  14  18       55.71       47.73      3.47 o
   0  14  19        9.41        8.08      1.01 o
   0  14  20       45.98       43.75      2.47 o
   0  14  21       11.66       11.53      1.34 o
   0  14  24       30.95       27.83      1.72 o
   0  14  25        4.93        5.23      1.48 o
   0  14  26       90.66       85.64      2.20 o
   0  14  28       21.92       19.74      1.80 o
   0  14  29        5.46        4.85      1.58 o
   0  14  32       17.43       11.80      1.67 o
   0  14  38       20.98       19.99      2.06 o
   0  14  39       17.53       15.71      3.29 o
   0  15   1      385.44      341.36      2.85 o
   0  15   2       12.56        9.03      2.09 o
   0  15   3      114.03      126.94      2.71 o
   0  15   8       48.06       45.93      3.58 o
   0  15  10       13.89        8.87      1.78 o
   0  15  11        5.83        7.09      3.23 o
   0  15  13       27.17       19.62      1.67 o
   0  15  15       50.01       35.69      4.73 o
   0  15  17      187.28      168.68      2.56 o
   0  15  18       71.13       57.11      2.69 o
   0  15  21       76.27       65.27      2.82 o
   0  15  22        6.35        5.02      1.32 o
   0  15  23        0.12        3.39      1.63 o
   0  15  25        8.45        7.50      1.59 o
   0  15  27        7.49        6.22      1.61 o
   0  15  28        7.37        6.59      1.59 o
   0  15  29        6.81        5.20      1.94 o
   0  15  35       35.28       26.57      2.16 o
   0  15  36       22.38       17.98      3.68 o
   0  15  37        8.50        7.79      2.25 o
   0  15  38        6.15        5.25      2.39 o
   0  16   0        6.07        9.37      1.76 o
   0  16   1       31.69       29.18      4.02 o
   0  16   3        6.30        4.27      0.96 o
   0  16   4       15.14       11.64      1.47 o
   0  16   5        1.83        1.53      0.69 o
   0  16   7       11.13       10.81      1.95 o
   0  16   8       30.25       29.95      4.11 o
   0  16   9       39.04       37.06      3.10 o
   0  16  12       36.87       26.10      3.79 o
   0  16  14        8.79        7.54      1.68 o
   0  16  15       17.74       10.46      3.24 o
   0  16  16       40.07       31.67      2.33 o
   0  16  17       20.91       12.41      0.80 o
   0  16  21       11.00        8.63      2.10 o
   0  16  22        4.71        3.77      1.26 o
   0  16  24       14.62       13.09      2.35 o
   0  16  29       23.80       16.28      1.77 o
   0  16  32       26.36       22.07      1.94 o
   0  17   1        3.58        2.84      1.23 o
   0  17   3        8.06        8.64      0.85 o
   0  17   5       20.07       13.67      2.33 o
   0  17   6       50.05       49.59      7.01 o
   0  17   7       31.58       29.07      2.73 o
   0  17   8       28.45       28.35      2.43 o
   0  17  10       25.35       25.36      6.55 o
   0  17  13       42.93       25.39      3.44 o
   0  17  14       20.45       18.08      3.08 o
   0  17  15       36.72       29.93      4.10 o
   0  17  17        9.63        5.66      2.19 o
   0  17  18        4.64        2.45      0.91 o
   0  17  19       26.10       19.07      2.19 o
   0  17  21        9.08        4.33      1.15 o
   0  17  24        3.42        3.43      1.38 o
   0  17  25       17.26       10.41      1.43 o
   0  17  26       42.95       32.41      1.91 o
   0  17  31        3.09        4.59      1.90 o
   0  18   7       12.96       11.78      2.01 o
   0  18   9       11.21       10.94      2.16 o
   0  18  10       48.19       44.69     10.07 o
   0  18  11        9.84        7.08      3.52 o
   0  18  14       14.06       14.15      5.69 o
   0  18  15        7.78        5.20      1.14 o
   0  18  16        5.92        5.87      2.11 o
   0  18  17        5.39        4.89      1.21 o
   0  18  18        7.38        4.16      1.34 o
   0  18  21       19.45        7.78      1.94 o
   0  18  24        4.25        3.42      1.39 o
   0  18  25       20.60       12.17      2.49 o
   0  18  29       11.85        7.19      1.66 o
   0  18  30        7.00        3.77      1.80 o
   0  19   1        4.76        3.32      1.14 o
   0  19   2       31.45       25.28      2.43 o
   0  19   4        6.97        5.92      2.83 o
   0  19   7       21.35       19.02      4.47 o
   0  19  11        8.06        7.11      3.53 o
   0  19  18       10.10        5.88      1.75 o
   0  19  19       38.41       22.75      1.97 o
   0  19  23       56.51       34.61      2.48 o
   0  19  27        7.20        8.20      3.01 o
   0  19  28        4.55        5.18      2.36 o
   0  20   1       61.05       47.94      4.81 o
   0  20   2        7.55        6.06      1.39 o
   0  20   4        6.06        4.46      1.42 o
   0  20   5       16.10       14.38      1.95 o
   0  20   6        7.65        7.35      2.07 o
   0  20  11        2.78        5.91      2.51 o
   0  20  19       54.41       53.49      9.24 o
   0  20  20       11.93       10.46      4.75 o
   0  20  21       13.68       11.67      3.12 o
   0  20  22        7.91        9.68      3.20 o
   0  21   1       11.99        5.57      1.87 o
   0  21   2        7.98        4.68      0.97 o
   0  21   3       76.62       59.10      4.65 o
   0  21   6       13.13       10.21      4.56 o
   0  21  14       15.39       14.34      2.70 o
   0  21  15       12.97       11.84      3.34 o
   0  21  17       49.97       40.90      7.46 o
   0  21  18       20.00       21.49      3.23 o
   0  22   2        6.24        4.47      1.82 o
   0  22   4       12.25        9.46      2.90 o
   0  22   7       13.15        9.78      2.29 o
   0  22  14       16.28       14.23      2.83 o
   1   0   1      227.63      227.34      3.20 o
   1   0   2     1755.57     1755.99     12.82 o
   1   0   3      628.36      640.11      3.45 o
   1   0   4        0.62        4.28      0.44 o
   1   0   5        9.23        7.66      0.50 o
   1   0   6       24.44       24.44      0.54 o
   1   0   7      250.08      256.52      6.08 o
   1   0   8     3211.45     3219.35     27.05 o
   1   0   9      216.08      214.24      2.64 o
   1   0  10      525.05      538.50     11.04 o
   1   0  11      482.47      481.45      6.25 o
   1   0  12      165.81      161.11      2.22 o
   1   0  13      619.94      617.51      6.12 o
   1   0  14       94.90       97.78      1.10 o
   1   0  15       13.60       13.18      0.85 o
   1   0  17      972.73     1024.76     18.53 o
   1   0  18     2086.04     2160.72     21.60 o
   1   0  19      128.19      132.29      1.36 o
   1   0  20      442.45      467.96      5.32 o
   1   0  21     1156.64     1233.25     12.54 o
   1   0  22       22.86       21.85      1.09 o
   1   0  23       44.72       45.31      1.24 o
   1   0  24        4.45        3.92      1.19 o
   1   0  27       14.25       16.55      1.44 o
   1   0  28      517.88      533.91      3.73 o
   1   0  29       62.66       63.41      1.66 o
   1   0  30       48.56       52.22      1.53 o
   1   0  31      139.60      143.33      3.00 o
   1   0  32       40.46       42.27      1.45 o
   1   0  33        3.55        4.07      1.45 o
   1   0  34       10.03        9.06      1.56 o
   1   0  35      366.09      368.72      5.94 o
   1   0  36      181.63      185.98      3.07 o
   1   0  37       86.13       87.84      2.92 o
   1   0  38      218.81      219.69      5.59 o
   1   0  39      401.94      404.53      7.05 o
   1   0  40       77.73       79.14      1.82 o
   1   0  42       14.78       16.06      1.72 o
   1   0  43       16.82       16.89      1.74 o
   1   0  46       25.65       24.42      1.96 o
   1   0  47        1.32        5.57      2.61 o
   1   0  48       58.07       61.94      2.60 o
   1   0  49       28.43       26.59      2.54 o
   1   1   0      284.38      269.93      2.26 o
   1   1   1     2000.65     1985.61     17.31 o
   1   1   2     1047.70     1020.13     10.62 o
   1   1   3     2951.80     2990.16     23.34 o
   1   1   4      748.20      749.67      7.06 o
   1   1   5      545.09      537.07      7.22 o
   1   1   6     1916.07     1953.58     12.23 o
   1   1   7     1063.79     1044.15     12.32 o
   1   1   8     5114.16     5178.69     35.76 o
   1   1   9       19.77       21.37      0.64 o
   1   1  10      791.94      776.97      5.79 o
   1   1  11      534.73      540.29      9.83 o
   1   1  12      406.51      407.34      4.42 o
   1   1  13      527.71      529.81      3.81 o
   1   1  14      580.55      615.74      6.12 o
   1   1  15       22.45       25.63      0.74 o
   1   1  16      279.72      282.77      1.95 o
   1   1  17      254.02      258.69      1.76 o
   1   1  18       31.81       33.53      0.94 o
   1   1  19      833.43      861.90     10.62 o
   1   1  20      204.06      213.86      1.78 o
   1   1  21      222.46      228.40      3.07 o
   1   1  22      110.36      110.15      2.07 o
   1   1  23      230.48      239.28      3.85 o
   1   1  24      121.93      127.43      1.65 o
   1   1  25       94.38      101.02      1.86 o
   1   1  26      147.90      149.30      3.32 o
   1   1  27       38.25       38.01      1.48 o
   1   1  28      256.08      254.83      2.57 o
   1   1  29      137.88      141.10      1.53 o
   1   1  30       57.86       58.96      1.92 o
   1   1  31       16.22       17.09      1.35 o
   1   1  32        8.67        8.46      1.34 o
   1   1  33        7.82        8.97      1.37 o
   1   1  34       32.58       32.21      1.55 o
   1   1  35      100.02       98.83      1.72 o
   1   1  36       45.57       45.97      1.65 o
   1   1  37      150.11      149.44      2.91 o
   1   1  38       54.64       55.86      1.96 o
   1   1  39       45.96       47.11      1.55 o
   1   1  40       54.45       55.83      1.60 o
   1   1  41       58.46       58.28      1.74 o
   1   1  42       32.27       31.61      1.74 o
   1   1  43       13.33       11.10      1.68 o
   1   1  46       32.90       33.79      2.52 o
   1   1  47       24.04       23.36      2.20 o
   1   1  49        8.11        8.99      2.61 o
   1   1  50        6.47        6.37      2.41 o
   1   1  51        7.66       10.52      2.50 o
   1   2   0     3463.28     3425.23     11.15 o
   1   2   1    23802.54    23997.98    272.31 o
   1   2   2     3899.38     3980.78     44.31 o
   1   2   3     5807.08     5846.82     65.09 o
   1   2   4     1244.17     1254.13      8.17 o
   1   2   5       35.21       34.35      0.74 o
   1   2   6      195.73      181.12      2.03 o
   1   2   7      883.09      883.29     12.63 o
   1   2   8     1547.04     1525.19      8.73 o
   1   2   9     1187.10     1159.44     14.06 o
   1   2  10      529.09      528.80      4.74 o
   1   2  11      419.57      415.36      4.71 o
   1   2  12      391.47      386.62      3.87 o
   1   2  13       10.06        9.98      0.60 o
   1   2  14      279.18      276.23      2.89 o
   1   2  15      381.18      390.87      3.71 o
   1   2  16       83.83       86.76      1.05 o
   1   2  17      558.86      574.47      5.00 o
   1   2  18      465.96      487.69      4.03 o
   1   2  19     1751.08     1809.50     12.36 o
   1   2  20       96.93      100.99      1.41 o
   1   2  21      519.23      538.30      3.49 o
   1   2  22      115.95      121.35      1.94 o
   1   2  23       24.39       24.73      1.16 o
   1   2  24      118.93      122.11      2.06 o
   1   2  25       57.57       58.73      1.52 o
   1   2  26       51.61       53.29      1.39 o
   1   2  28      151.97      159.32      2.15 o
   1   2  29        4.67        3.88      1.30 o
   1   2  30       31.38       30.76      1.42 o
   1   2  31        9.35        8.37      1.28 o
   1   2  32       18.10       18.39      1.32 o
   1   2  33       18.26       17.71      1.36 o
   1   2  34       80.03       82.41      1.63 o
   1   2  35       45.29       46.27      2.00 o
   1   2  36       84.35       85.32      3.30 o
   1   2  37      195.14      188.09      3.60 o
   1   2  38       47.11       46.89      1.62 o
   1   2  39       26.95       28.29      1.51 o
   1   2  42       63.01       61.40      1.99 o
   1   2  43       17.12       18.24      1.87 o
   1   2  45        9.16        9.37      2.22 o
   1   2  46       50.46       49.47      2.24 o
   1   2  47       18.38       16.59      2.20 o
   1   2  48       10.72       11.46      2.57 o
   1   2  49       22.64       20.49      2.29 o
   1   2  51        8.92        8.99      2.98 o
   1   3   0     1158.25     1155.05      6.36 o
   1   3   1     6149.31     6203.76     43.80 o
   1   3   2     1813.19     1824.95     16.78 o
   1   3   3     3412.38     3352.17     25.60 o
   1   3   4      854.17      827.55     11.72 o
   1   3   5     1533.87     1516.50     15.19 o
   1   3   6      139.67      139.83      0.82 o
   1   3   7      633.85      614.28      3.91 o
   1   3   8      536.41      511.35      3.38 o
   1   3   9     1018.32     1023.13     10.60 o
   1   3  10      106.63      103.46      1.72 o
   1   3  11      650.09      653.70      5.27 o
   1   3  12      598.03      617.25      7.65 o
   1   3  13      249.23      252.76      2.44 o
   1   3  14       77.50       75.41      1.19 o
   1   3  15      247.73      252.40      2.63 o
   1   3  16      421.63      434.30      3.33 o
   1   3  17      576.70      595.91      4.37 o
   1   3  18      145.96      149.69      2.31 o
   1   3  19      510.04      518.75      5.19 o
   1   3  20       88.49       91.68      1.68 o
   1   3  21       63.01       63.28      1.48 o
   1   3  22       54.59       56.82      1.08 o
   1   3  23       13.04       14.86      1.02 o
   1   3  24       10.98       10.32      1.18 o
   1   3  25        5.86        5.13      1.12 o
   1   3  26       15.88       18.11      1.15 o
   1   3  27       13.13       14.16      1.28 o
   1   3  28      235.95      243.80      2.57 o
   1   3  29       73.64       74.58      1.71 o
   1   3  30       17.57       17.86      1.31 o
   1   3  31       23.69       25.44      1.52 o
   1   3  32        8.35        9.90      1.28 o
   1   3  33        9.21        8.97      1.35 o
   1   3  34      129.58      129.17      2.59 o
   1   3  35       63.76       62.09      1.50 o
   1   3  36       36.06       33.04      1.30 o
   1   3  37       95.36       93.39      1.58 o
   1   3  38       57.97       55.69      1.68 o
   1   3  39      130.45      128.91      1.79 o
   1   3  41        6.59        7.85      1.55 o
   1   3  42        7.68        9.06      1.87 o
   1   3  43       24.59       23.03      1.89 o
   1   3  44       26.49       25.76      1.93 o
   1   3  45       36.61       37.01      2.46 o
   1   3  46       23.75       24.70      2.34 o
   1   3  47       24.76       24.42      2.23 o
   1   3  48       36.24       37.02      3.06 o
   1   3  49        9.86       10.30      2.90 o
   1   4   0       27.52       31.14      0.57 o
   1   4   1     1112.16     1104.88      9.97 o
   1   4   2     2862.42     2851.03     15.79 o
   1   4   3      206.41      209.91      2.97 o
   1   4   4       83.59       81.91      0.40 o
   1   4   5     1051.78     1043.24      7.60 o
   1   4   6      440.88      438.97      6.16 o
   1   4   7       21.31       19.19      0.40 o
   1   4   8      537.60      532.68      4.84 o
   1   4   9      580.24      577.62      6.69 o
   1   4  10      258.84      255.21      3.86 o
   1   4  11       36.99       37.90      0.99 o
   1   4  12       75.58       79.24      0.97 o
   1   4  13     1013.76     1029.63     11.52 o
   1   4  14      713.20      719.15      7.66 o
   1   4  15      128.19      130.89      0.99 o
   1   4  16      261.26      263.14      4.83 o
   1   4  17      753.17      778.27      9.38 o
   1   4  18       72.78       74.29      0.91 o
   1   4  19       13.59       14.15      1.01 o
   1   4  20      334.06      344.35      1.93 o
   1   4  21      267.28      273.65      3.58 o
   1   4  22      210.73      218.31      2.43 o
   1   4  23       65.38       66.06      2.25 o
   1   4  25       52.05       50.44      1.46 o
   1   4  26       61.03       62.41      1.33 o
   1   4  27       45.07       45.41      1.22 o
   1   4  28        4.93        5.08      1.35 o
   1   4  29        5.37        3.74      1.19 o
   1   4  30       65.26       64.67      1.73 o
   1   4  31      120.51      120.50      1.58 o
   1   4  32       37.72       35.84      1.39 o
   1   4  33       81.00       79.52      1.55 o
   1   4  35       67.73       65.44      1.60 o
   1   4  36        2.41        4.32      1.30 o
   1   4  37      144.12      140.71      2.36 o
   1   4  38       24.33       24.20      1.45 o
   1   4  39       24.54       23.67      1.66 o
   1   4  40       80.72       79.79      1.84 o
   1   4  41       38.97       37.80      1.86 o
   1   4  42       14.60       15.17      1.85 o
   1   4  43       31.08       29.31      1.89 o
   1   4  45       22.61       23.89      2.15 o
   1   4  46       21.04       19.24      2.50 o
   1   4  47        8.87        8.77      2.25 o
   1   4  49        9.69       13.50      2.06 o
   1   5   0      813.99      825.84     13.51 o
   1   5   1      220.58      222.23      3.68 o
   1   5   2      772.99      772.97      8.19 o
   1   5   3       82.68       80.92      0.99 o
   1   5   4       33.00       34.22      0.41 o
   1   5   5       61.09       60.05      0.46 o
   1   5   6      235.58      239.22      1.93 o
   1   5   7      132.67      135.53      1.03 o
   1   5   8     1019.79     1025.50      8.70 o
   1   5   9      467.08      466.19      4.74 o
   1   5  10      384.09      388.58      3.18 o
   1   5  11       31.54       30.30      0.49 o
   1   5  12       43.64       43.79      0.70 o
   1   5  13       25.81       25.49      0.94 o
   1   5  14       33.39       34.22      0.58 o
   1   5  15       97.03       97.26      1.01 o
   1   5  16      561.41      572.87      4.20 o
   1   5  17      197.94      199.60      1.51 o
   1   5  18      335.97      350.24      1.75 o
   1   5  19      377.53      381.85      4.21 o
   1   5  20      112.53      115.33      1.23 o
   1   5  21       10.65       11.65      1.02 o
   1   5  22       11.12       11.51      0.89 o
   1   5  23       47.73       49.04      1.02 o
   1   5  24      137.50      140.88      1.47 o
   1   5  25       87.86       84.22      1.66 o
   1   5  26      334.40      338.59      3.44 o
   1   5  27       24.65       26.84      1.16 o
   1   5  28       83.75       84.35      2.71 o
   1   5  29      146.08      145.43      2.47 o
   1   5  30       89.68       88.21      1.55 o
   1   5  31       45.24       46.09      1.35 o
   1   5  32       52.54       52.82      2.20 o
   1   5  33       54.24       51.02      1.64 o
   1   5  34      131.72      127.40      2.12 o
   1   5  35       16.63       14.28      1.34 o
   1   5  36       10.85       10.05      1.57 o
   1   5  37      131.17      129.61      2.18 o
   1   5  38       49.74       47.48      1.69 o
   1   5  39       79.18       76.11      1.79 o
   1   5  40       21.31       22.05      1.69 o
   1   5  41       18.42       18.18      1.73 o
   1   5  42       10.40        9.52      1.77 o
   1   5  45       19.06       20.86      2.44 o
   1   5  46       24.01       22.89      1.99 o
   1   5  48       16.27       17.08      2.04 o
   1   5  49       17.66       15.55      2.09 o
   1   6   0      540.84      537.28      4.05 o
   1   6   1       40.67       43.86      0.81 o
   1   6   2      656.89      653.77      5.17 o
   1   6   3      601.88      583.86      9.79 o
   1   6   4      383.51      372.50      5.66 o
   1   6   5      268.11      259.05      2.60 o
   1   6   6      275.48      271.95      3.94 o
   1   6   7      135.77      134.31      1.83 o
   1   6   8      418.55      422.68      4.07 o
   1   6   9       59.66       58.68      1.00 o
   1   6  10      517.97      516.19      6.48 o
   1   6  11       91.44       86.72      1.28 o
   1   6  12      147.64      145.84      0.94 o
   1   6  13      154.29      150.75      1.15 o
   1   6  14        0.94        1.58      0.46 o
   1   6  15      103.17      106.11      1.12 o
   1   6  16       58.37       62.25      0.81 o
   1   6  17       56.24       56.62      1.09 o
   1   6  18       91.89       95.60      1.73 o
   1   6  19       27.21       27.96      0.91 o
   1   6  20      130.10      132.99      1.61 o
   1   6  21      141.19      144.13      1.99 o
   1   6  22      133.28      133.43      1.40 o
   1   6  23      135.62      137.21      1.68 o
   1   6  24      112.04      111.94      1.88 o
   1   6  25       32.01       31.76      1.30 o
   1   6  26       93.32       95.24      3.21 o
   1   6  27       37.52       37.65      1.27 o
   1   6  28       57.72       55.90      2.55 o
   1   6  29        5.67        6.43      1.45 o
   1   6  30      213.90      210.88      3.33 o
   1   6  31       12.63       12.01      1.17 o
   1   6  32       69.13       68.56      1.58 o
   1   6  33       16.59       18.84      1.25 o
   1   6  34       78.61       77.71      1.54 o
   1   6  35       44.24       43.67      2.21 o
   1   6  36       59.21       56.33      1.64 o
   1   6  37        5.78        6.24      1.61 o
   1   6  38       39.79       38.60      1.67 o
   1   6  39       21.96       18.24      1.87 o
   1   6  40       11.85       11.67      1.68 o
   1   6  41       15.09       13.06      1.81 o
   1   6  42        4.87        4.66      2.18 o
   1   6  43        7.76        9.69      1.87 o
   1   6  44       41.75       40.18      2.86 o
   1   6  45       18.62       16.27      2.06 o
   1   6  46        6.74        6.43      2.03 o
   1   6  50       21.56       20.30      1.86 o
   1   7   0      737.80      721.43      5.78 o
   1   7   1      105.15       97.23      3.09 o
   1   7   2      168.52      169.17      0.96 o
   1   7   3      165.20      166.83      1.05 o
   1   7   4       28.36       28.02      0.73 o
   1   7   5      213.91      216.25      4.57 o
   1   7   6        2.44        3.54      0.40 o
   1   7   7       78.73       78.33      2.88 o
   1   7   8      132.67      129.81      2.03 o
   1   7   9        7.87        8.04      0.60 o
   1   7  10     1830.31     1852.81     30.90 o
   1   7  11      204.09      200.81      3.93 o
   1   7  12       69.74       70.44      0.98 o
   1   7  13      286.51      285.73      5.16 o
   1   7  14       35.57       41.98      2.69 o
   1   7  15      112.20      112.07      0.83 o
   1   7  16       13.35       12.12      0.62 o
   1   7  17       20.11       19.85      0.81 o
   1   7  18      144.68      139.13      1.34 o
   1   7  19       49.95       49.49      0.82 o
   1   7  20      231.08      230.37      1.55 o
   1   7  21      137.73      134.24      1.91 o
   1   7  22       31.88       31.29      0.97 o
   1   7  23        7.15        7.21      0.96 o
   1   7  24       27.02       26.01      1.22 o
   1   7  25       24.37       23.71      1.09 o
   1   7  26       45.10       44.52      1.21 o
   1   7  27        1.90        2.75      1.20 o
   1   7  28      240.01      232.59      5.55 o
   1   7  29      156.81      146.94      3.32 o
   1   7  30       89.55       89.44      1.43 o
   1   7  31       33.69       29.97      1.19 o
   1   7  32       34.90       33.03      1.58 o
   1   7  33       31.71       29.96      1.42 o
   1   7  34       20.09       20.30      1.39 o
   1   7  35       13.69       13.31      1.76 o
   1   7  36      109.78      113.63      2.77 o
   1   7  37       90.38       87.48      2.04 o
   1   7  38       72.70       70.54      2.10 o
   1   7  39       15.33       15.57      1.63 o
   1   7  41        6.82        7.68      1.81 o
   1   7  42        3.88        6.54      1.87 o
   1   7  45       18.16       13.56      2.24 o
   1   7  46       19.23       15.84      1.72 o
   1   7  47       25.03       23.51      1.90 o
   1   7  48       92.30       86.75      2.11 o
   1   7  49       29.61       29.24      1.86 o
   1   8   0       11.11       11.64      0.60 o
   1   8   1       39.13       41.43      0.52 o
   1   8   2      125.91      117.64      1.89 o
   1   8   3       46.99       49.45      0.94 o
   1   8   4      221.95      236.99      5.46 o
   1   8   5       90.58       85.68      4.73 o
   1   8   6      124.62      126.08      3.95 o
   1   8   7      341.37      333.15      5.90 o
   1   8   8      200.99      203.37      2.98 o
   1   8   9      708.02      706.71     11.56 o
   1   8  10       18.33       18.46      0.91 o
   1   8  11      594.23      594.89      2.62 o
   1   8  12      329.34      333.65      2.20 o
   1   8  13       41.87       39.93      3.03 o
   1   8  14       67.26       67.06      1.00 o
   1   8  15       26.85       25.62      0.91 o
   1   8  16       62.34       55.93      1.20 o
   1   8  17       97.23       91.47      2.33 o
   1   8  18       27.32       25.99      0.68 o
   1   8  19       79.95       76.50      1.15 o
   1   8  20       94.26       88.63      1.41 o
   1   8  21       18.62       18.48      0.90 o
   1   8  22       40.53       40.63      0.93 o
   1   8  23       27.07       26.51      0.99 o
   1   8  24       19.89       18.20      0.81 o
   1   8  25      241.69      234.89      3.92 o
   1   8  26        3.18        3.58      0.89 o
   1   8  27      196.55      187.98      2.04 o
   1   8  28        6.41        6.41      1.05 o
   1   8  29       50.59       47.83      1.53 o
   1   8  30       33.91       32.61      1.15 o
   1   8  31        3.90        4.72      1.16 o
   1   8  32       35.16       33.74      1.22 o
   1   8  33        5.70        5.03      1.43 o
   1   8  34       12.50       12.19      1.43 o
   1   8  35       36.90       35.08      1.52 o
   1   8  36       11.45       14.71      1.75 o
   1   8  37       75.44       70.20      2.93 o
   1   8  38       40.51       37.40      2.03 o
   1   8  41        7.40        6.90      1.61 o
   1   8  42        2.27        4.70      2.02 o
   1   8  43        3.79        6.75      1.60 o
   1   8  44       16.72       16.67      1.63 o
   1   8  45       48.85       45.78      2.01 o
   1   8  47       24.01       24.00      1.88 o
   1   9   0       47.13       45.27      0.51 o
   1   9   1      266.04      255.97      6.21 o
   1   9   2      544.02      534.38     13.43 o
   1   9   3      113.36      125.75      9.15 o
   1   9   4      153.59      163.07      7.97 o
   1   9   5       89.09       91.41      2.81 o
   1   9   6      281.95      291.33      9.39 o
   1   9   7      460.58      492.18     13.40 o
   1   9   8      328.36      308.43     10.25 o
   1   9   9      550.49      577.03     20.00 o
   1   9  10      408.63      413.66      2.14 o
   1   9  11      312.44      319.12      8.01 o
   1   9  12      249.34      249.98      5.83 o
   1   9  13       49.11       47.97      1.45 o
   1   9  14      184.71      180.12      3.54 o
   1   9  15       51.37       52.04      1.61 o
   1   9  16      123.45      119.07      3.60 o
   1   9  17       59.83       60.98      3.70 o
   1   9  18       45.07       43.94      1.18 o
   1   9  19      168.92      156.75      6.37 o
   1   9  20       57.07       52.62      2.02 o
   1   9  21       70.26       65.81      1.50 o
   1   9  22       14.61       14.23      1.05 o
   1   9  23       62.23       59.60      1.24 o
   1   9  24       46.74       42.64      0.91 o
   1   9  25       41.86       40.27      0.88 o
   1   9  26       98.76       95.35      2.64 o
   1   9  27      188.16      181.81      4.08 o
   1   9  28      182.15      183.69      3.63 o
   1   9  29      326.77      317.22      5.17 o
   1   9  30        8.63        8.15      1.03 o
   1   9  31       55.35       52.39      1.73 o
   1   9  32        3.50        2.77      1.16 o
   1   9  33       54.41       52.67      1.35 o
   1   9  34       64.13       61.62      2.12 o
   1   9  35       10.88       10.66      2.49 o
   1   9  36       14.04       13.63      1.37 o
   1   9  37       11.77        9.01      1.34 o
   1   9  39       32.78       30.92      1.47 o
   1   9  40       11.26       11.19      1.45 o
   1   9  42        2.46        4.97      1.97 o
   1   9  44        5.06        5.12      1.88 o
   1   9  45       33.70       32.65      2.00 o
   1   9  46       14.77       14.35      1.67 o
   1  10   0      552.63      546.35     12.20 o
   1  10   1       40.64       42.07      1.09 o
   1  10   2        6.67        6.23      0.84 o
   1  10   3       13.69       14.75      0.94 o
   1  10   4       86.45       89.57      1.41 o
   1  10   5       13.41       13.64      0.72 o
   1  10   6      153.38      151.17      4.36 o
   1  10   7      155.44      156.74      3.44 o
   1  10   8       39.28       38.26      1.62 o
   1  10   9      180.39      179.03      1.24 o
   1  10  10       34.58       33.95      1.10 o
   1  10  11      109.65      106.04      3.68 o
   1  10  12       14.59       14.73      0.76 o
   1  10  13       36.25       35.07      1.10 o
   1  10  14       36.73       35.11      0.93 o
   1  10  15       10.41        9.80      0.69 o
   1  10  16       25.18       24.86      0.83 o
   1  10  17       42.44       42.89      1.11 o
   1  10  18      263.25      248.42      3.51 o
   1  10  19       71.50       68.68      1.73 o
   1  10  20        6.29        6.55      0.84 o
   1  10  21       31.17       29.63      1.27 o
   1  10  22        3.92        5.02      1.07 o
   1  10  23       19.78       16.78      0.68 o
   1  10  24       82.46       81.35      2.45 o
   1  10  25       74.61       69.71      1.56 o
   1  10  26      137.03      126.63      2.63 o
   1  10  27      235.03      225.58      5.49 o
   1  10  28       22.86       21.60      1.64 o
   1  10  29       45.32       39.95      1.02 o
   1  10  30        4.60        3.58      0.98 o
   1  10  31       74.19       72.21      2.90 o
   1  10  32       15.35       13.99      1.07 o
   1  10  33       37.82       34.31      1.44 o
   1  10  35       31.78       27.99      1.25 o
   1  10  36       28.69       30.54      1.68 o
   1  10  37       31.24       30.16      1.76 o
   1  10  38       39.47       36.13      1.83 o
   1  10  39       20.80       19.13      1.66 o
   1  10  41        5.43        4.09      1.63 o
   1  10  42       42.42       38.47      2.27 o
   1  10  43       11.99        9.29      1.53 o
   1  10  44       31.60       27.17      1.61 o
   1  10  45       36.10       31.92      1.94 o
   1  10  46       17.49       15.60      1.65 o
   1  11   0       19.51       19.24      1.80 o
   1  11   1       26.39       23.98      1.17 o
   1  11   2       76.30       74.58      1.33 o
   1  11   3       56.04       56.72      4.70 o
   1  11   4       10.33        9.36      1.31 o
   1  11   5      127.68      127.36      1.42 o
   1  11   6        3.81        2.06      0.54 o
   1  11   7       60.05       53.51      5.48 o
   1  11   8      173.02      174.03      6.51 o
   1  11   9      324.30      300.77     13.54 o
   1  11  10      149.12      142.27      3.79 o
   1  11  11       24.76       22.49      0.76 o
   1  11  12      109.41      102.86      3.44 o
   1  11  13        5.59        6.54      0.80 o
   1  11  14       77.97       74.08      3.10 o
   1  11  15      248.71      228.85      8.59 o
   1  11  16        5.79        7.03      1.98 o
   1  11  17       44.05       37.70      1.05 o
   1  11  18      134.45      137.03      2.94 o
   1  11  19       17.10       15.46      0.97 o
   1  11  20        9.19        9.47      1.09 o
   1  11  21       25.84       21.82      1.75 o
   1  11  22       60.70       57.74      3.61 o
   1  11  23       26.69       24.39      1.68 o
   1  11  24       15.16       14.56      1.19 o
   1  11  25       30.22       27.64      2.36 o
   1  11  26       14.24       13.32      1.55 o
   1  11  27       16.22       13.70      0.90 o
   1  11  28       72.35       65.08      1.74 o
   1  11  29       59.73       55.23      2.15 o
   1  11  30      125.60      119.06      2.06 o
   1  11  31       19.05       17.93      1.13 o
   1  11  32       12.63       11.87      1.30 o
   1  11  33       31.25       29.31      1.97 o
   1  11  34       24.38       23.26      1.90 o
   1  11  36       38.44       37.24      1.56 o
   1  11  37       24.97       22.12      1.53 o
   1  11  38       22.71       21.10      1.29 o
   1  11  39        5.23        6.74      1.33 o
   1  11  40       41.96       36.15      1.45 o
   1  11  42        8.96        8.27      1.52 o
   1  11  43        6.14        5.72      1.50 o
   1  11  44        3.16        3.71      1.66 o
   1  11  45       10.58        8.30      1.62 o
   1  12   0      338.63      326.29      9.25 o
   1  12   1      122.17      121.90      3.60 o
   1  12   2      115.58      115.29      2.41 o
   1  12   3        5.73        4.60      1.92 o
   1  12   4       62.68       60.52      1.72 o
   1  12   5       64.17       64.55      1.88 o
   1  12   6       31.51       30.50      0.94 o
   1  12   7       25.45       19.38      2.54 o
   1  12   8      387.67      383.94      9.52 o
   1  12   9      153.28      143.52      4.49 o
   1  12  10      348.80      335.14      2.92 o
   1  12  11      103.27       86.49      3.05 o
   1  12  12      185.59      159.90     15.86 o
   1  12  13      142.21      129.36      4.74 o
   1  12  14       22.52       20.31      1.46 o
   1  12  15       27.65       25.24      1.78 o
   1  12  16       30.06       26.25      1.62 o
   1  12  17       79.78       70.86      2.70 o
   1  12  18      175.78      166.10      5.83 o
   1  12  19       64.81       57.29      2.42 o
   1  12  20        6.30        5.69      1.09 o
   1  12  21       20.11       15.54      1.12 o
   1  12  22       41.46       34.66      1.31 o
   1  12  23       44.08       40.53      1.55 o
   1  12  24       34.19       31.41      1.58 o
   1  12  25       50.92       45.48      2.30 o
   1  12  26       90.97       88.74      5.93 o
   1  12  27       18.85       17.43      1.56 o
   1  12  28       92.42       89.32      2.17 o
   1  12  29       67.14       61.57      3.52 o
   1  12  30       70.88       55.93      3.97 o
   1  12  31        1.49        4.47      1.82 o
   1  12  32        4.66        3.98      1.91 o
   1  12  33       24.41       20.46      1.85 o
   1  12  36       33.65       31.43      2.84 o
   1  12  37       36.88       32.90      2.47 o
   1  12  38        5.31        5.60      1.19 o
   1  12  39        6.15        7.13      1.21 o
   1  12  41        8.63        9.18      2.34 o
   1  12  42       12.99       10.60      2.76 o
   1  13   0      135.51      133.17      5.41 o
   1  13   1       38.85       37.85      1.43 o
   1  13   2      284.56      279.58      8.66 o
   1  13   3        5.88        5.36      1.19 o
   1  13   4       52.82       49.97      1.28 o
   1  13   5       52.31       48.09      0.91 o
   1  13   6       41.81       39.43      2.12 o
   1  13   7      158.13      154.69      9.62 o
   1  13   8       15.23       11.08      1.94 o
   1  13   9       88.68       83.59      2.49 o
   1  13  10       20.10       13.70      1.87 o
   1  13  11      140.69      143.98     11.20 o
   1  13  12       18.40       14.61      1.76 o
   1  13  13       32.29       27.28      1.64 o
   1  13  14       27.20       23.26      1.60 o
   1  13  15       39.12       33.50      3.00 o
   1  13  16       41.58       34.85      2.58 o
   1  13  17       25.19       17.86      1.55 o
   1  13  18       61.35       52.43      4.29 o
   1  13  19        8.92        6.00      2.25 o
   1  13  20      134.77      120.70      5.38 o
   1  13  21       18.05       15.54      1.33 o
   1  13  22       15.94       13.60      1.51 o
   1  13  23       14.78       11.40      1.48 o
   1  13  24       13.92       13.59      2.27 o
   1  13  25       58.46       51.69      2.80 o
   1  13  26       13.60       15.30      2.73 o
   1  13  27      105.58       96.23      5.23 o
   1  13  28       17.79       15.36      2.13 o
   1  13  29       21.35       18.55      2.81 o
   1  13  30       13.03       11.67      2.63 o
   1  13  32        7.58        5.99      2.37 o
   1  13  33        8.34        7.03      2.04 o
   1  13  34       20.35       16.68      2.03 o
   1  13  35        9.31        7.31      2.12 o
   1  13  36        3.35        2.66      1.10 o
   1  13  37       10.55        8.09      3.14 o
   1  13  38        5.97        5.23      2.35 o
   1  13  42        5.90        6.45      2.49 o
   1  14   0       47.95       46.85      3.71 o
   1  14   1       52.85       49.97      1.46 o
   1  14   2       22.06       22.00      1.27 o
   1  14   3       44.90       46.89      3.27 o
   1  14   4       32.17       33.35      2.10 o
   1  14   5       10.86       12.41      1.52 o
   1  14   6       18.92       20.81      2.22 o
   1  14   7      258.18      265.55     13.67 o
   1  14   8      111.96      108.24      4.57 o
   1  14   9       22.71       18.24      0.85 o
   1  14  10       61.57       51.71      3.02 o
   1  14  11       56.99       53.67      4.43 o
   1  14  12       20.70       14.75      1.19 o
   1  14  13       85.10       86.08      6.79 o
   1  14  14        6.48        5.12      1.08 o
   1  14  15       18.11       14.07      1.21 o
   1  14  16        6.93        6.50      0.94 o
   1  14  18       79.60       72.13      1.52 o
   1  14  19       29.95       25.42      1.56 o
   1  14  20       41.42       36.26      1.91 o
   1  14  21       17.92       13.34      1.41 o
   1  14  22       16.70       14.60      1.89 o
   1  14  23       10.76        8.93      1.33 o
   1  14  24        9.34        7.50      1.38 o
   1  14  25       12.78       13.58      2.06 o
   1  14  26       10.09        8.09      1.49 o
   1  14  27       59.06       52.12      2.39 o
   1  14  28       60.46       50.88      2.89 o
   1  14  29       22.70       21.39      2.47 o
   1  14  30       19.61       15.53      1.84 o
   1  14  31       23.26       20.01      1.88 o
   1  14  32       11.79       11.32      2.48 o
   1  14  33        7.47        7.87      1.98 o
   1  14  34       13.96       15.75      2.52 o
   1  14  35        8.97       12.28      3.49 o
   1  14  37       10.89       10.46      2.75 o
   1  14  38       18.74       18.28      2.42 o
   1  14  41       14.54       13.29      2.14 o
   1  15   0       52.23       47.20      2.79 o
   1  15   1       14.85       15.26      1.05 o
   1  15   2        2.19        2.79      1.08 o
   1  15   3       50.80       46.12      1.16 o
   1  15   4       13.24       12.18      0.97 o
   1  15   5       21.52       14.02      2.39 o
   1  15   7        8.11        6.05      1.76 o
   1  15   8       50.93       45.34      2.82 o
   1  15   9       38.97       29.11      5.58 o
   1  15  11       12.19        7.54      1.18 o
   1  15  12       29.57       24.05      4.40 o
   1  15  13       54.40       51.10      2.32 o
   1  15  14        4.78        2.13      0.98 o
   1  15  15       13.12        8.04      1.15 o
   1  15  16       18.68       11.39      1.14 o
   1  15  17       15.16       11.42      1.28 o
   1  15  18       63.25       47.99      2.40 o
   1  15  19       51.73       41.34      2.75 o
   1  15  20        8.84        5.54      1.52 o
   1  15  21        7.51        5.41      1.39 o
   1  15  22       58.48       50.56      2.77 o
   1  15  24       11.85        9.65      1.33 o
   1  15  25        3.52        4.15      1.65 o
   1  15  26       11.85       11.58      1.62 o
   1  15  27        6.72        5.46      1.42 o
   1  15  28        7.33        4.88      1.61 o
   1  15  29       64.14       51.38      3.02 o
   1  15  30        5.74        4.47      1.91 o
   1  15  34       23.78       17.85      2.24 o
   1  15  35        6.12        6.36      1.96 o
   1  15  36       17.06       13.49      1.83 o
   1  15  38       19.87       14.06      2.12 o
   1  15  39       22.82       12.93      2.56 o
   1  16   0        4.81        6.16      1.06 o
   1  16   1       10.34        7.47      1.11 o
   1  16   2       14.78       11.41      1.36 o
   1  16   3       12.95       12.38      1.39 o
   1  16   5        8.90        7.95      0.94 o
   1  16   6       10.74        7.25      0.87 o
   1  16   7       73.20       60.59      1.53 o
   1  16   8        5.89        3.35      1.01 o
   1  16   9       44.40       39.10      3.02 o
   1  16  10        6.06        6.83      2.05 o
   1  16  11       92.35       89.15      9.03 o
   1  16  12       23.83       23.19      2.54 o
   1  16  13        9.98        8.14      3.33 o
   1  16  15        6.11       10.73      2.35 o
   1  16  16        6.25        4.20      1.02 o
   1  16  17        5.35        3.49      0.72 o
   1  16  18       20.65       18.24      1.71 o
   1  16  19        2.29        2.67      1.01 o
   1  16  20       62.18       49.20      4.29 o
   1  16  21        6.22        4.97      1.04 o
   1  16  22       14.24       10.78      1.52 o
   1  16  23       12.72       10.47      1.45 o
   1  16  24       21.23       15.65      1.60 o
   1  16  25        4.42        4.54      1.59 o
   1  16  26       16.42       13.69      2.05 o
   1  16  27       21.81       17.62      2.13 o
   1  16  28       11.87        6.52      1.47 o
   1  16  31       16.78        9.23      2.13 o
   1  16  32       10.28        8.96      1.96 o
   1  16  34       11.86       11.96      1.72 o
   1  16  36        4.65        5.17      1.88 o
   1  17   0       78.84       71.46     10.10 o
   1  17   1       48.01       43.00      3.10 o
   1  17   2       50.48       44.66      4.37 o
   1  17   3       11.81       10.27      2.15 o
   1  17   4        8.79        7.94      0.93 o
   1  17   5       21.50       17.99      1.40 o
   1  17   6        5.46        4.03      0.88 o
   1  17   7        7.24        3.38      1.09 o
   1  17   8       12.39       12.99      2.87 o
   1  17  12        8.02        6.97      3.44 o
   1  17  14        7.81        4.63      1.30 o
   1  17  16       15.88       11.71      2.68 o
   1  17  18        7.06        3.66      0.73 o
   1  17  19       57.45       36.13      1.85 o
   1  17  20       64.92       46.18      3.19 o
   1  17  22        5.33        3.36      1.13 o
   1  17  24       21.21       16.00      2.48 o
   1  17  26       16.67        9.95      1.95 o
   1  17  28        3.89        4.73      1.78 o
   1  17  29        5.32        3.65      1.55 o
   1  17  30        6.39        4.22      1.63 o
   1  17  34       16.08       14.47      1.85 o
   1  18   0        5.98        4.35      1.00 o
   1  18   1       25.39       20.62      1.56 o
   1  18   2       39.12       35.54      4.12 o
   1  18   3        6.20        4.31      1.00 o
   1  18   4       25.55       21.37      2.57 o
   1  18   5       10.62        6.82      2.62 o
   1  18   6        5.11        3.28      1.14 o
   1  18   8        9.56        6.14      1.56 o
   1  18   9        7.12        7.96      3.11 o
   1  18  11        8.95        9.08      3.27 o
   1  18  15       12.04        3.89      1.42 o
   1  18  16        9.27        4.86      2.09 o
   1  18  18        3.21        4.85      1.97 o
   1  18  19       28.49       14.82      3.09 o
   1  18  21       14.52        7.77      1.17 o
   1  18  30        6.24        5.94      1.52 o
   1  18  31        4.62        6.20      1.71 o
   1  19   0       78.69       60.18      3.51 o
   1  19   2       92.21       70.85      4.62 o
   1  19   3        7.98        6.66      1.15 o
   1  19   4       18.11       10.86      1.26 o
   1  19   5       37.93       31.18      4.02 o
   1  19   6       15.29        8.54      1.29 o
   1  19  10        5.34        4.95      2.35 o
   1  19  15       30.67       23.81      3.85 o
   1  19  16       83.98       70.16      4.29 o
   1  19  18       41.27       20.01      6.82 o
   1  19  20       44.97       32.39      4.22 o
   1  19  22       13.28       10.91      2.89 o
   1  19  25       12.99        7.50      2.26 o
   1  19  27        8.02        5.63      2.18 o
   1  20   1       26.28       17.36      1.50 o
   1  20   3        7.99        6.27      1.38 o
   1  20   8       13.89       12.20      2.68 o
   1  20  10       14.18       15.08      2.68 o
   1  20  11        4.63        6.22      2.44 o
   1  20  12        8.79        8.78      2.45 o
   1  20  15        7.25        5.88      2.89 o
   1  20  17       49.19       32.97      4.13 o
   1  20  19       10.16       10.06      4.25 o
   1  21   0       30.43       17.08      1.26 o
   1  21   1        6.04        4.48      1.26 o
   1  21   3        6.57        4.25      1.47 o
   1  21   6        7.28        6.81      2.09 o
   1  21  18       25.32       21.42      5.31 o
   1  21  20        9.80       11.83      3.51 o
   1  21  21       11.60       13.37      3.11 o
   1  22   9        7.66        8.40      3.50 o
   2   0   0      727.26      715.94     21.67 o
   2   0   1      939.82      901.29     10.12 o
   2   0   2     1086.14     1041.56      9.32 o
   2   0   3      432.48      423.97      5.45 o
   2   0   4     2063.85     2014.63     18.37 o
   2   0   5      150.97      161.58      2.75 o
   2   0   6       66.92       63.99      1.30 o
   2   0   7     3122.78     3071.31     18.61 o
   2   0   8      600.62      584.66      8.47 o
   2   0   9      888.25      877.02     12.07 o
   2   0  10     1451.00     1462.74     10.04 o
   2   0  11     1768.61     1718.25     15.40 o
   2   0  12       96.47       94.33      1.30 o
   2   0  13      442.90      436.71      2.81 o
   2   0  14      179.20      177.17      2.27 o
   2   0  15       61.00       59.74      0.91 o
   2   0  16       74.98       74.39      1.29 o
   2   0  17       36.13       34.47      0.85 o
   2   0  18      798.72      838.71      9.79 o
   2   0  19       17.00       17.78      0.89 o
   2   0  20       50.52       52.33      0.97 o
   2   0  21       98.00       99.11      2.60 o
   2   0  22       13.15       13.26      1.15 o
   2   0  23        1.90        4.15      1.30 o
   2   0  25      161.46      162.46      2.55 o
   2   0  27      585.80      591.47      5.82 o
   2   0  28       25.49       28.16      1.66 o
   2   0  30       75.85       77.27      2.07 o
   2   0  31      127.31      125.26      3.90 o
   2   0  33       71.52       74.55      3.40 o
   2   0  34        4.62        7.29      1.97 o
   2   0  35       37.92       42.97      2.02 o
   2   0  36       34.41       37.82      2.06 o
   2   0  37        6.31        8.97      2.20 o
   2   0  38       70.50       68.38      2.19 o
   2   0  39       11.10       15.68      2.73 o
   2   0  40        6.60        6.81      2.15 o
   2   0  41       31.97       32.19      2.30 o
   2   0  42        5.91        8.07      2.13 o
   2   0  43        7.40        6.97      2.14 o
   2   0  45       69.40       66.07      3.78 o
   2   0  47       63.87       63.31      2.11 o
   2   0  48       97.54       91.77      2.50 o
   2   0  49        8.93        6.13      2.01 o
   2   0  50       10.29        8.93      1.83 o
   2   0  51       15.45       13.82      1.99 o
   2   1   0       77.00       68.96      1.33 o
   2   1   1      710.29      673.30      4.78 o
   2   1   2      610.05      584.44      4.37 o
   2   1   3      726.95      709.17      8.14 o
   2   1   4      396.52      380.52      1.95 o
   2   1   5      533.33      526.02      7.11 o
   2   1   6     1560.46     1501.68     13.36 o
   2   1   7      972.84      949.66     11.91 o
   2   1   8      123.74      124.08      1.89 o
   2   1   9      321.12      329.38      5.00 o
   2   1  10     1292.23     1270.39     18.62 o
   2   1  11      360.02      364.87      5.20 o
   2   1  12       25.09       27.25      0.86 o
   2   1  13       99.98      100.49      2.15 o
   2   1  14      377.16      366.58      2.86 o
   2   1  15      324.91      325.15      4.80 o
   2   1  16      192.02      194.64      2.12 o
   2   1  17       16.65       16.69      0.88 o
   2   1  18       12.32       12.10      0.93 o
   2   1  19       10.17       10.85      0.87 o
   2   1  20       86.26       87.55      1.08 o
   2   1  21       28.94       27.72      0.97 o
   2   1  22      241.21      250.16      3.96 o
   2   1  23       37.53       41.46      1.52 o
   2   1  24       42.77       43.71      1.34 o
   2   1  25       88.29       92.84      1.84 o
   2   1  26       14.67       14.28      1.45 o
   2   1  27       83.35       84.84      1.76 o
   2   1  28       82.55       85.09      1.81 o
   2   1  29       10.81       12.44      1.69 o
   2   1  30       71.19       72.63      1.87 o
   2   1  31       76.95       76.22      2.38 o
   2   1  32       44.99       45.37      2.16 o
   2   1  33       40.69       39.97      1.91 o
   2   1  34       25.29       24.62      1.92 o
   2   1  35       11.07       13.56      1.96 o
   2   1  37       17.42       14.97      2.06 o
   2   1  38       28.27       28.05      2.73 o
   2   1  39       47.71       51.77      2.39 o
   2   1  40       77.44       83.02      2.56 o
   2   1  41       10.78       14.46      1.99 o
   2   1  42        3.04        4.59      2.19 o
   2   1  43       13.61       11.13      2.34 o
   2   1  44        4.99        5.62      1.93 o
   2   1  45       10.23       13.45      1.63 o
   2   1  46       14.67       13.59      1.70 o
   2   1  48        5.57        7.28      1.88 o
   2   1  49        4.61        5.75      1.90 o
   2   1  50       14.71       14.78      1.94 o
   2   2   0     3300.25     3322.98     36.49 o
   2   2   1     1307.34     1286.44     18.22 o
   2   2   2      779.14      747.90      8.45 o
   2   2   3     1376.23     1341.50     10.82 o
   2   2   4      142.68      136.31      0.82 o
   2   2   5      648.33      633.80      6.30 o
   2   2   6      148.93      139.50      2.27 o
   2   2   7      207.70      207.40      2.38 o
   2   2   8      276.50      262.24      3.05 o
   2   2   9     1200.18     1195.56     11.23 o
   2   2  10      177.76      173.91      2.35 o
   2   2  11      368.18      365.73      5.17 o
   2   2  12      460.05      455.78      3.14 o
   2   2  13      324.73      320.30      2.74 o
   2   2  15      277.15      280.26      2.01 o
   2   2  16       13.34       12.87      0.77 o
   2   2  17       18.77       20.02      0.82 o
   2   2  18      778.68      825.45     11.54 o
   2   2  19      714.10      741.95      5.19 o
   2   2  20       12.70       13.39      0.94 o
   2   2  21       13.02       15.49      0.92 o
   2   2  22      422.57      437.42      5.88 o
   2   2  23       60.29       61.20      1.60 o
   2   2  24      191.40      194.94      2.12 o
   2   2  25       17.93       19.70      1.19 o
   2   2  26       48.08       47.22      1.89 o
   2   2  27      189.92      189.04      5.79 o
   2   2  28       28.08       28.01      1.63 o
   2   2  29      202.02      199.25      2.14 o
   2   2  30       40.51       44.38      1.76 o
   2   2  31       45.68       48.91      2.21 o
   2   2  32       81.76       84.39      2.65 o
   2   2  33       17.00       19.12      2.08 o
   2   2  34       71.84       70.79      2.02 o
   2   2  35       40.47       39.34      2.27 o
   2   2  36       67.60       65.55      2.42 o
   2   2  37       86.90       88.14      3.57 o
   2   2  38       40.17       39.86      2.03 o
   2   2  39      132.61      128.48      5.34 o
   2   2  40       74.14       73.16      2.07 o
   2   2  42        9.94       13.70      2.13 o
   2   2  43       17.62       16.34      1.80 o
   2   2  44        6.95        6.46      1.90 o
   2   2  45       10.72        9.04      1.79 o
   2   2  46        6.19        4.06      1.91 o
   2   2  47       37.78       35.01      2.14 o
   2   2  49       12.49       12.09      1.93 o
   2   2  50        9.57       10.21      1.82 o
   2   3   0     1516.66     1489.30      8.14 o
   2   3   1     1125.72     1101.84      7.87 o
   2   3   2      326.54      331.03      3.04 o
   2   3   3      597.21      586.47      4.38 o
   2   3   4      666.49      654.13      4.89 o
   2   3   5      349.51      344.59      1.68 o
   2   3   6       67.88       63.43      0.67 o
   2   3   7      129.65      127.74      1.31 o
   2   3   8      108.23      107.82      1.50 o
   2   3   9      241.29      240.40      2.36 o
   2   3  10      315.53      316.90      2.56 o
   2   3  11      139.74      138.77      2.19 o
   2   3  12      251.09      249.26      2.13 o
   2   3  13       91.49       92.35      1.07 o
   2   3  14       51.60       50.31      0.86 o
   2   3  15       85.37       82.66      0.86 o
   2   3  16      295.37      306.14      3.20 o
   2   3  17      526.19      536.56      5.16 o
   2   3  18      544.60      546.83      5.48 o
   2   3  19      327.38      333.86      2.55 o
   2   3  20      363.84      355.99      3.66 o
   2   3  21      277.43      282.81      2.08 o
   2   3  22      205.37      211.91      1.69 o
   2   3  23      299.93      303.07      4.68 o
   2   3  25       83.53       85.34      1.38 o
   2   3  27       49.96       47.85      1.38 o
   2   3  28       26.30       26.16      1.35 o
   2   3  29       55.18       57.90      1.48 o
   2   3  30      182.52      179.76      3.28 o
   2   3  31       34.03       33.63      1.49 o
   2   3  32       22.43       22.74      1.67 o
   2   3  33      132.21      127.26      3.78 o
   2   3  34       45.25       44.73      1.86 o
   2   3  35       40.79       40.75      1.71 o
   2   3  36      365.70      358.52      6.86 o
   2   3  37       42.14       42.81      1.78 o
   2   3  38      143.32      135.25      3.68 o
   2   3  39       32.59       33.07      1.81 o
   2   3  40       13.60       11.63      1.83 o
   2   3  41       13.68       14.32      1.71 o
   2   3  42        6.06        9.31      1.76 o
   2   3  43       34.88       33.62      1.82 o
   2   3  44        9.54        9.68      1.58 o
   2   3  45       18.75       17.76      1.75 o
   2   3  46       22.99       22.21      1.78 o
   2   3  47       14.60       13.81      1.81 o
   2   3  48       29.60       28.07      1.95 o
   2   4   0     1832.81     1802.50     13.47 o
   2   4   1     4679.03     4603.77     20.97 o
   2   4   2      637.03      655.64      6.95 o
   2   4   3      168.18      166.08      0.81 o
   2   4   4     1832.46     1805.54     11.94 o
   2   4   5     1186.98     1165.56      8.00 o
   2   4   6      138.14      132.81      1.84 o
   2   4   7      489.38      489.99      4.82 o
   2   4   8       14.40       13.99      0.53 o
   2   4   9       60.79       62.08      0.93 o
   2   4  10      145.32      144.00      2.03 o
   2   4  11      265.49      263.41      2.41 o
   2   4  12       34.62       35.42      0.84 o
   2   4  13      146.61      144.63      1.01 o
   2   4  14      288.10      288.88      2.85 o
   2   4  15      245.13      245.97      2.37 o
   2   4  16       92.99       94.26      1.18 o
   2   4  17       28.06       25.91      0.85 o
   2   4  18      106.90      111.35      1.41 o
   2   4  19     1130.79     1168.03      8.71 o
   2   4  20      108.73      107.12      1.40 o
   2   4  21      205.61      210.46      2.03 o
   2   4  22      224.40      229.31      1.91 o
   2   4  23       40.57       40.56      1.37 o
   2   4  24        3.40        2.99      1.26 o
   2   4  25       79.92       80.87      1.60 o
   2   4  26       20.10       21.85      1.35 o
   2   4  27       43.89       43.21      1.49 o
   2   4  28       13.26       13.54      1.43 o
   2   4  29       44.04       44.63      1.40 o
   2   4  30       46.09       44.24      1.45 o
   2   4  31       71.06       68.70      2.08 o
   2   4  32        4.94        5.83      1.68 o
   2   4  33      158.46      162.35      5.18 o
   2   4  34       64.76       64.94      1.68 o
   2   4  35      100.69       99.59      1.83 o
   2   4  36        5.74        4.64      1.75 o
   2   4  37      233.88      226.92      5.20 o
   2   4  38        3.54        3.91      1.69 o
   2   4  39       46.23       48.30      2.79 o
   2   4  40       32.29       32.07      1.68 o
   2   4  41       19.89       20.13      1.75 o
   2   4  42        5.95        7.00      1.90 o
   2   4  43       20.96       17.99      1.54 o
   2   4  45       78.71       71.07      2.35 o
   2   4  46       10.93        9.90      1.93 o
   2   4  48       19.28       17.67      1.76 o
   2   4  49       21.42       17.87      1.78 o
   2   5   0     4593.95     4623.77     37.11 o
   2   5   1       40.09       40.47      1.50 o
   2   5   2     3191.46     3168.04     81.97 o
   2   5   3      709.43      707.38      5.45 o
   2   5   4      389.73      388.32      4.76 o
   2   5   5      418.55      427.71      4.07 o
   2   5   6       49.53       49.62      0.65 o
   2   5   7      272.18      282.11      3.33 o
   2   5   8      330.17      334.81      2.78 o
   2   5   9      969.70      981.11      5.19 o
   2   5  10      129.35      130.75      1.46 o
   2   5  11      476.92      479.33      1.92 o
   2   5  12      363.47      375.61      2.77 o
   2   5  13      471.97      478.89      6.53 o
   2   5  14       87.93       85.44      1.12 o
   2   5  15       97.27       97.04      1.55 o
   2   5  16      676.33      686.51      4.71 o
   2   5  17       53.31       54.14      1.28 o
   2   5  18      701.23      708.68      6.64 o
   2   5  19      230.40      235.38      2.47 o
   2   5  20      294.24      300.97      3.60 o
   2   5  21       21.05       20.30      0.95 o
   2   5  22       93.04       92.00      1.39 o
   2   5  23       48.33       47.06      1.08 o
   2   5  24       75.97       72.39      1.19 o
   2   5  25       32.83       32.13      1.34 o
   2   5  26       38.32       39.10      1.47 o
   2   5  27      152.32      148.82      1.57 o
   2   5  28       88.80       86.52      1.63 o
   2   5  29      142.72      140.66      1.99 o
   2   5  30       83.83       80.37      2.11 o
   2   5  31       10.64       10.25      1.40 o
   2   5  32        4.65        3.80      1.50 o
   2   5  33       16.57       16.49      1.67 o
   2   5  34       50.80       48.64      1.61 o
   2   5  35       17.09       14.80      1.57 o
   2   5  36      105.06      103.39      1.86 o
   2   5  37      100.46      100.45      1.96 o
   2   5  38      112.32      112.74      3.95 o
   2   5  39       16.40       15.59      1.59 o
   2   5  40       20.16       20.39      1.62 o
   2   5  41       30.01       28.36      1.77 o
   2   5  42        5.54        5.50      1.53 o
   2   5  44       11.63       11.13      1.95 o
   2   5  45       19.31       20.03      1.73 o
   2   5  46       60.65       56.77      2.34 o
   2   5  47        5.67        6.78      1.75 o
   2   5  48       31.71       32.94      1.86 o
   2   5  49       36.45       34.53      2.02 o
   2   6   0      134.15      124.29      3.41 o
   2   6   1      736.26      744.37      7.59 o
   2   6   2       58.76       60.70      0.68 o
   2   6   3       27.03       26.74      0.62 o
   2   6   4       94.24       92.29      0.71 o
   2   6   5      785.40      762.55     11.55 o
   2   6   6       43.75       41.20      0.60 o
   2   6   7      245.03      244.30      2.91 o
   2   6   8      137.64      141.79      2.59 o
   2   6   9      841.61      855.66      7.26 o
   2   6  10      778.61      787.37      4.63 o
   2   6  11      675.18      692.68      7.52 o
   2   6  12       77.32       76.57      1.33 o
   2   6  13      131.78      130.70      1.76 o
   2   6  14      212.70      211.60      2.38 o
   2   6  15      134.11      136.37      1.77 o
   2   6  16      489.53      494.32      3.34 o
   2   6  17      123.26      124.48      1.12 o
   2   6  18       50.09       50.13      1.09 o
   2   6  19       48.65       50.26      1.15 o
   2   6  20       18.35       18.29      0.73 o
   2   6  21       70.69       73.86      1.02 o
   2   6  22       65.54       68.60      1.73 o
   2   6  23      123.23      122.54      1.82 o
   2   6  24      153.02      153.48      3.19 o
   2   6  25      112.34      109.07      1.92 o
   2   6  26      187.17      181.69      2.12 o
   2   6  27       86.10       84.06      1.36 o
   2   6  28       97.91       92.97      1.89 o
   2   6  29      152.40      151.73      2.47 o
   2   6  30        9.58        9.49      1.30 o
   2   6  31       47.73       48.43      1.72 o
   2   6  32       25.69       27.65      2.06 o
   2   6  33       11.43        9.60      1.73 o
   2   6  34        9.91        7.63      1.71 o
   2   6  35        9.15       10.34      1.51 o
   2   6  36       10.73       10.08      1.49 o
   2   6  37       13.11       12.47      1.47 o
   2   6  38       52.18       51.98      2.09 o
   2   6  40       47.20       47.00      1.74 o
   2   6  41        9.78        6.63      1.60 o
   2   6  42       29.22       27.79      1.66 o
   2   6  43       11.62        9.49      1.68 o
   2   6  45       37.31       37.56      3.00 o
   2   6  46       26.35       25.34      1.70 o
   2   6  47        2.75        4.85      1.79 o
   2   6  49       10.14        8.68      1.94 o
   2   7   1      242.89      240.06      5.12 o
   2   7   2      136.88      140.76      2.83 o
   2   7   3      278.56      275.70      7.15 o
   2   7   4        1.43        1.94      0.51 o
   2   7   5       85.41       87.45      0.64 o
   2   7   6      283.16      272.88      2.32 o
   2   7   7      256.11      260.03      6.40 o
   2   7   8     1916.13     1966.03     24.10 o
   2   7   9      123.93      127.54      1.94 o
   2   7  10     1223.60     1234.53      8.86 o
   2   7  11       78.62       81.51      2.29 o
   2   7  12       82.25       85.30      1.94 o
   2   7  13       12.90       13.86      0.74 o
   2   7  14      156.58      149.86      2.37 o
   2   7  15      187.88      186.43      3.15 o
   2   7  16      233.62      241.24      3.51 o
   2   7  17       28.72       29.12      0.70 o
   2   7  18      384.19      391.31      4.79 o
   2   7  19       99.42      101.01      2.18 o
   2   7  20       30.55       31.06      0.79 o
   2   7  21       45.12       44.16      0.99 o
   2   7  22       53.48       51.88      1.10 o
   2   7  23       13.92       13.63      0.95 o
   2   7  24       23.02       23.43      0.96 o
   2   7  25       50.89       49.64      1.34 o
   2   7  26      455.99      453.87      7.57 o
   2   7  27       36.31       33.77      1.45 o
   2   7  28      600.81      601.42      9.35 o
   2   7  29       41.93       41.78      1.29 o
   2   7  30      214.05      206.82      2.01 o
   2   7  31       12.53       14.37      1.27 o
   2   7  32       42.01       36.54      1.63 o
   2   7  33       21.91       21.28      1.38 o
   2   7  34       49.17       49.69      1.56 o
   2   7  35        8.71        9.25      1.62 o
   2   7  36       29.68       31.79      2.46 o
   2   7  37        5.77        6.23      1.86 o
   2   7  38      171.93      169.38      4.35 o
   2   7  39        9.43        7.93      1.54 o
   2   7  40       10.75       13.40      1.39 o
   2   7  41       21.46       20.86      1.53 o
   2   7  44       67.94       65.29      3.20 o
   2   7  45       24.60       19.92      1.80 o
   2   7  46       87.19       74.98      2.30 o
   2   7  47        8.79        8.77      1.70 o
   2   7  48       26.56       25.60      1.74 o
   2   8   0       72.36       74.04      0.87 o
   2   8   1       28.73       28.57      1.49 o
   2   8   2       71.12       71.89      0.87 o
   2   8   3      200.23      205.73      3.64 o
   2   8   4      178.54      182.26      4.45 o
   2   8   5      114.07      120.39      2.33 o
   2   8   6       57.96       58.38      1.38 o
   2   8   7      165.80      154.49      4.63 o
   2   8   8       18.88       16.23      0.81 o
   2   8   9      658.80      650.73     11.52 o
   2   8  10       25.28       25.95      0.84 o
   2   8  11      399.12      413.38      6.49 o
   2   8  12        5.76        8.14      0.70 o
   2   8  13      207.20      205.66      3.18 o
   2   8  14      182.12      181.81      3.27 o
   2   8  15       24.16       23.35      0.98 o
   2   8  16       73.53       72.69      1.23 o
   2   8  17       38.05       39.21      1.07 o
   2   8  18       36.55       35.81      0.80 o
   2   8  19      100.90       98.50      1.18 o
   2   8  20      114.88      109.30      1.82 o
   2   8  21       33.64       32.34      1.15 o
   2   8  22       18.52       16.02      0.99 o
   2   8  23        7.82        9.04      1.19 o
   2   8  24       13.45       13.94      0.87 o
   2   8  25       92.27       91.09      1.78 o
   2   8  26      143.29      135.59      2.35 o
   2   8  27       87.41       84.49      1.70 o
   2   8  28       43.30       40.06      1.48 o
   2   8  29      228.47      224.95      3.55 o
   2   8  30        8.99        7.18      1.19 o
   2   8  31       83.23       81.78      2.56 o
   2   8  32       29.56       27.98      1.89 o
   2   8  33       15.00       13.62      1.89 o
   2   8  35       14.76       13.69      1.31 o
   2   8  36       16.72       17.00      1.37 o
   2   8  37       34.31       32.40      1.98 o
   2   8  38       24.29       24.15      1.28 o
   2   8  39       58.94       56.20      1.73 o
   2   8  40        6.42        5.54      1.39 o
   2   8  41        7.46        7.64      1.48 o
   2   8  43       83.80       77.33      2.29 o
   2   8  44       25.41       24.48      1.73 o
   2   8  46       12.47       14.63      1.76 o
   2   8  48        1.80        5.84      1.95 o
   2   9   0        0.92        2.01      0.86 o
   2   9   1      268.47      271.68      3.60 o
   2   9   2      110.43      112.92      1.59 o
   2   9   3       19.03       20.22      1.31 o
   2   9   4      155.16      157.26      5.08 o
   2   9   5       32.55       34.39      0.88 o
   2   9   6      193.67      185.84      3.21 o
   2   9   7       10.75       10.43      0.47 o
   2   9   8      139.68      133.52      4.57 o
   2   9   9       88.35       92.01      1.67 o
   2   9  10      149.87      155.43      2.42 o
   2   9  11      395.38      419.54      6.60 o
   2   9  12      139.49      147.80      4.85 o
   2   9  13       34.62       35.74      1.68 o
   2   9  14       40.05       41.53      1.78 o
   2   9  15       61.61       62.54      1.76 o
   2   9  16       19.61       17.79      1.26 o
   2   9  17       35.25       35.72      1.27 o
   2   9  19       28.54       26.92      1.14 o
   2   9  20       99.24       95.02      2.73 o
   2   9  21        8.77        7.90      0.82 o
   2   9  22      103.22       99.15      1.23 o
   2   9  23       22.44       22.77      1.42 o
   2   9  24        3.11        3.44      1.41 o
   2   9  25       53.61       51.72      1.18 o
   2   9  26       72.29       66.69      2.51 o
   2   9  27        5.06        3.87      1.11 o
   2   9  28      155.72      152.24      2.70 o
   2   9  29      118.79      111.74      2.94 o
   2   9  30       13.74       13.69      1.37 o
   2   9  31        3.87        3.20      1.33 o
   2   9  32        8.86        9.26      1.19 o
   2   9  33       20.61       19.81      1.19 o
   2   9  34       24.21       22.40      1.21 o
   2   9  35        3.30        3.93      1.44 o
   2   9  36       25.06       25.49      1.49 o
   2   9  37        4.75        5.62      1.21 o
   2   9  38       22.82       21.86      1.32 o
   2   9  39       16.83       17.53      1.33 o
   2   9  40       13.88       14.16      1.36 o
   2   9  41       32.72       30.39      1.59 o
   2   9  42        6.03        8.72      1.58 o
   2   9  43        9.53        9.68      1.62 o
   2   9  44        3.64        3.79      1.78 o
   2   9  46       29.58       25.74      2.17 o
   2   9  47        5.55        4.88      1.86 o
   2  10   0        3.23        4.54      0.88 o
   2  10   1      524.65      518.89      9.73 o
   2  10   2       80.93       80.44      1.23 o
   2  10   3      351.50      360.00      8.02 o
   2  10   4       56.03       55.18      1.51 o
   2  10   5       76.43       78.43      1.65 o
   2  10   6        8.24        7.32      0.78 o
   2  10   7       21.45       20.34      1.66 o
   2  10   8      330.33      332.39      4.36 o
   2  10   9       24.04       24.05      1.96 o
   2  10  10      109.75      113.34      2.26 o
   2  10  11       27.12       28.95      1.43 o
   2  10  12       42.52       42.10      1.45 o
   2  10  13        6.34        6.58      0.72 o
   2  10  14        7.13        6.56      0.85 o
   2  10  15        4.24        3.12      0.92 o
   2  10  16       35.62       32.32      1.46 o
   2  10  17      359.16      356.29      2.74 o
   2  10  18      133.64      133.19      1.58 o
   2  10  19      139.30      137.27      2.59 o
   2  10  20       49.91       48.85      1.38 o
   2  10  21       81.56       67.68      2.57 o
   2  10  22       37.57       32.54      1.54 o
   2  10  23        8.66        7.22      0.77 o
   2  10  24       11.51        9.96      0.69 o
   2  10  25        5.84        5.44      0.70 o
   2  10  26       14.67       12.82      0.77 o
   2  10  28       23.00       22.33      0.92 o
   2  10  30       28.37       24.62      1.54 o
   2  10  31        1.33        2.98      1.02 o
   2  10  32        8.63       10.04      1.03 o
   2  10  33       12.08       12.12      1.00 o
   2  10  34       18.34       16.60      1.05 o
   2  10  35       41.78       36.78      1.51 o
   2  10  36       83.56       77.69      2.01 o
   2  10  37       59.55       54.88      2.61 o
   2  10  38        6.72        4.80      1.65 o
   2  10  40       10.11        9.13      1.37 o
   2  10  42        8.35        9.46      1.44 o
   2  10  44        7.64        9.00      1.59 o
   2  10  45       17.39       15.20      1.56 o
   2  10  46        9.78        9.04      1.59 o
   2  11   0      215.81      217.44      5.25 o
   2  11   1       78.39       77.74      2.81 o
   2  11   2       35.06       35.98      1.20 o
   2  11   3       10.03        8.36      1.12 o
   2  11   4        4.28        3.66      1.32 o
   2  11   5      150.88      151.44      5.13 o
   2  11   6       65.69       70.80      1.49 o
   2  11   7       39.01       41.15      1.49 o
   2  11   8       19.75       17.16      1.22 o
   2  11  11       17.20       16.11      1.11 o
   2  11  12       29.72       29.91      1.54 o
   2  11  13       80.15       83.35      1.22 o
   2  11  14       84.42       89.44      1.78 o
   2  11  15        8.86        9.01      1.16 o
   2  11  16       18.61       16.99      1.87 o
   2  11  17       13.73       12.21      0.94 o
   2  11  18       90.12       88.62      3.36 o
   2  11  19       48.88       46.47      2.05 o
   2  11  20       78.81       73.22      2.19 o
   2  11  22        3.81        6.79      1.18 o
   2  11  23       14.84       14.95      1.25 o
   2  11  24       36.44       35.28      1.87 o
   2  11  25       30.84       23.62      1.73 o
   2  11  26        6.97        4.55      1.82 o
   2  11  27        4.04        4.96      1.12 o
   2  11  28       11.40       10.07      1.74 o
   2  11  29        4.90        3.33      1.11 o
   2  11  31       16.87       13.11      1.31 o
   2  11  32       73.34       63.54      1.55 o
   2  11  33       26.82       21.29      1.25 o
   2  11  34        3.59        3.01      1.16 o
   2  11  36       12.83       11.90      1.49 o
   2  11  37        8.94        8.88      1.55 o
   2  11  38        8.43        7.90      1.42 o
   2  11  40       10.56        6.46      1.63 o
   2  11  41        9.61        7.47      1.35 o
   2  11  42        4.78        3.83      1.51 o
   2  11  43        5.51        3.80      1.62 o
   2  11  44        5.53        4.55      2.26 o
   2  12   0       15.81       15.29      1.26 o
   2  12   1      117.35      115.58      2.56 o
   2  12   2       10.47       10.69      0.77 o
   2  12   3       42.78       45.18      1.32 o
   2  12   5       46.09       48.40      3.23 o
   2  12   6       22.81       23.28      0.96 o
   2  12   7       18.60       18.16      1.66 o
   2  12   8       77.81       81.01      5.42 o
   2  12   9       22.23       21.16      1.81 o
   2  12  10       38.55       41.17      1.16 o
   2  12  11       24.10       22.73      2.10 o
   2  12  13        3.91        3.80      1.43 o
   2  12  14       22.20       21.12      1.77 o
   2  12  15       33.23       31.03      2.93 o
   2  12  16       12.41       10.89      1.33 o
   2  12  17      233.32      233.36      5.77 o
   2  12  18       54.62       53.22      1.68 o
   2  12  19       18.76       16.47      1.33 o
   2  12  20       14.18       13.61      1.45 o
   2  12  21       69.09       68.90      5.17 o
   2  12  22       32.06       28.50      1.29 o
   2  12  23        5.83        4.89      1.61 o
   2  12  24       19.46       16.96      1.20 o
   2  12  25       24.18       22.54      2.68 o
   2  12  26       16.80       17.10      1.53 o
   2  12  27        4.57        3.52      1.27 o
   2  12  28       74.79       71.67      4.02 o
   2  12  29        7.38        8.21      1.20 o
   2  12  31       17.34       17.87      1.35 o
   2  12  32       16.35       13.29      0.93 o
   2  12  33        2.98        2.89      1.16 o
   2  12  34       33.17       25.86      1.31 o
   2  12  35       37.52       28.70      1.70 o
   2  12  36        3.46        3.63      1.02 o
   2  12  37       59.50       50.15      2.64 o
   2  12  38       13.49       11.77      1.39 o
   2  12  39       33.52       27.37      1.28 o
   2  12  41       15.39       10.42      2.01 o
   2  12  42        8.96        6.42      2.11 o
   2  12  43        6.07        8.24      2.07 o
   2  13   0        2.75        4.06      0.88 o
   2  13   1       33.87       34.54      1.45 o
   2  13   2       24.82       23.58      0.89 o
   2  13   3        5.15        5.81      0.72 o
   2  13   4       71.41       66.56      1.16 o
   2  13   6       14.53       16.59      0.90 o
   2  13   7      181.72      184.75      8.51 o
   2  13   8       31.74       35.52      1.49 o
   2  13   9       46.16       50.63      1.71 o
   2  13  10       15.26       13.35      1.93 o
   2  13  11       99.52      100.16      3.05 o
   2  13  12       75.84       71.64      3.93 o
   2  13  13        1.59        2.93      1.07 o
   2  13  14       82.94       81.80      2.43 o
   2  13  15        8.38        7.09      0.84 o
   2  13  16        7.46        5.87      1.45 o
   2  13  18        7.68        6.16      0.93 o
   2  13  19       57.52       46.19      1.51 o
   2  13  20       28.19       28.44      1.68 o
   2  13  21       49.36       45.21      1.94 o
   2  13  22       13.94       10.73      1.29 o
   2  13  23       42.61       37.05      2.45 o
   2  13  24       11.49       10.99      1.51 o
   2  13  25       19.30       15.44      1.17 o
   2  13  26       21.94       18.65      1.27 o
   2  13  27       59.21       56.04      3.08 o
   2  13  28       26.84       23.83      1.48 o
   2  13  29       40.34       34.28      2.12 o
   2  13  30       23.09       19.51      1.76 o
   2  13  31        4.62        5.75      1.32 o
   2  13  32       14.26       11.67      1.32 o
   2  13  33       46.12       40.90      4.04 o
   2  13  35        5.69        2.84      0.69 o
   2  13  36       12.93        8.81      1.84 o
   2  13  37       10.72       12.51      1.85 o
   2  13  38       12.70       11.09      1.91 o
   2  13  39       13.27        9.92      1.95 o
   2  13  41        8.24        6.70      2.06 o
   2  14   0       19.75       19.33      1.04 o
   2  14   1        5.74        4.44      0.74 o
   2  14   2       12.22       12.58      1.98 o
   2  14   3       12.92       11.43      0.94 o
   2  14   4       13.44       12.05      0.84 o
   2  14   5        7.98        7.76      1.15 o
   2  14   6       23.67       23.64      0.86 o
   2  14   8       40.96       34.37      3.72 o
   2  14   9      167.46      184.23      3.46 o
   2  14  10      144.75      145.99      8.21 o
   2  14  11      185.11      185.49      5.16 o
   2  14  12        8.74        6.44      0.77 o
   2  14  13        7.91        6.73      0.70 o
   2  14  14       45.88       45.81      3.24 o
   2  14  15        4.51        4.77      1.00 o
   2  14  16       14.19       11.33      1.05 o
   2  14  17        9.57        8.76      1.02 o
   2  14  18        7.63        6.93      1.41 o
   2  14  19       33.69       29.13      1.98 o
   2  14  20       25.58       19.77      0.93 o
   2  14  21      127.60      129.11      4.41 o
   2  14  22       10.11        8.21      0.91 o
   2  14  23       27.05       26.24      2.54 o
   2  14  24       12.98       10.37      1.02 o
   2  14  25       47.98       41.96      2.18 o
   2  14  26       12.86        8.64      1.77 o
   2  14  27       33.28       25.67      2.93 o
   2  14  28       36.03       33.28      1.55 o
   2  14  29       38.80       35.05      2.62 o
   2  14  30       11.52       10.10      1.15 o
   2  14  31       49.03       46.33      2.20 o
   2  14  32        7.68        8.21      1.81 o
   2  14  34       15.15       14.12      1.74 o
   2  14  35       15.19       11.99      1.78 o
   2  14  36       14.98       14.75      1.81 o
   2  14  39        7.18        5.99      1.98 o
   2  15   0       30.93       22.94      3.98 o
   2  15   1       11.77       12.38      1.57 o
   2  15   2       15.83       14.83      1.42 o
   2  15   3       17.99       16.26      1.26 o
   2  15   4       61.58       61.09      3.16 o
   2  15   5       11.02        7.31      1.27 o
   2  15   6       26.41       28.34      1.43 o
   2  15   8      128.01      128.93      3.42 o
   2  15   9       66.37       62.56      3.14 o
   2  15  10       49.25       52.41      8.03 o
   2  15  11       27.84       24.59      2.08 o
   2  15  12       56.48       52.66      6.02 o
   2  15  13        4.52        3.34      0.77 o
   2  15  14       20.61       16.36      2.12 o
   2  15  15        3.03        2.19      0.83 o
   2  15  16       10.77        6.69      1.60 o
   2  15  17        6.83        5.43      0.81 o
   2  15  18        5.62        4.01      0.79 o
   2  15  19       60.24       57.89      4.15 o
   2  15  20       30.74       30.56      1.93 o
   2  15  21        5.28        4.48      1.08 o
   2  15  22       30.08       19.44      1.48 o
   2  15  23       13.72        9.75      1.17 o
   2  15  24        7.19        6.49      1.63 o
   2  15  25       26.58       21.34      2.77 o
   2  15  26       93.43       79.53      2.19 o
   2  15  27       10.60        7.06      1.57 o
   2  15  28       24.30       20.31      2.19 o
   2  15  29       41.64       36.97      2.53 o
   2  15  30        9.31        5.02      1.96 o
   2  15  31        5.41        6.27      1.96 o
   2  15  32       10.53        8.60      1.66 o
   2  15  33        8.99        6.85      2.41 o
   2  15  34        7.39        6.03      1.78 o
   2  15  35       17.17       15.20      1.79 o
   2  15  37       17.90       15.41      2.25 o
   2  15  38        4.89        6.49      2.36 o
   2  16   0      293.69      268.52      2.55 o
   2  16   1       53.48       51.38      4.17 o
   2  16   2        1.82        4.38      1.25 o
   2  16   3       55.12       55.81      2.63 o
   2  16   4       27.75       26.69      2.32 o
   2  16   5       22.45       19.08      2.46 o
   2  16   6       53.96       54.40      1.90 o
   2  16   8       15.27       12.90      1.22 o
   2  16   9      107.70      104.41      9.47 o
   2  16  10       31.85       30.86      2.48 o
   2  16  11       21.69       20.26      4.91 o
   2  16  12        5.75        8.52      2.18 o
   2  16  14       57.00       62.40      3.41 o
   2  16  15       36.66       25.20      3.24 o
   2  16  17        5.68        3.35      0.97 o
   2  16  18       42.88       33.43      3.38 o
   2  16  19       61.45       52.98      4.95 o
   2  16  20       52.81       48.36      5.62 o
   2  16  21        1.56        3.49      1.29 o
   2  16  22        7.18        8.34      2.39 o
   2  16  23       31.15       28.92      2.86 o
   2  16  24        5.69        3.94      1.93 o
   2  16  25        5.75        6.41      2.00 o
   2  16  29       39.82       36.39      4.93 o
   2  16  31        5.54        4.98      1.80 o
   2  16  32       14.49       11.81      1.82 o
   2  16  34        4.02        5.16      1.95 o
   2  16  35        6.70        5.27      2.00 o
   2  16  36        4.31        5.24      2.52 o
   2  17   0       65.47       61.53      4.26 o
   2  17   1       94.09       82.74      3.18 o
   2  17   2       33.83       31.81      2.61 o
   2  17   3       34.73       27.27      1.70 o
   2  17   4       86.34       82.64      3.45 o
   2  17   5       23.70       23.40      1.97 o
   2  17   6       38.80       33.78      2.86 o
   2  17   7        9.73        7.38      1.03 o
   2  17   9        5.31        3.27      1.04 o
   2  17  10       23.39       17.18      1.34 o
   2  17  12        4.34        2.41      0.62 o
   2  17  13        2.51        2.10      0.63 o
   2  17  14       10.24        8.79      2.39 o
   2  17  15       26.95       18.39      4.01 o
   2  17  16       92.40       95.74      4.01 o
   2  17  17       71.29       80.40      4.00 o
   2  17  18       64.44       54.51      4.82 o
   2  17  19       27.57       22.77      3.47 o
   2  17  21       19.36       14.51      1.77 o
   2  17  22       10.41        7.23      1.51 o
   2  17  23       37.35       31.78      2.63 o
   2  17  24        8.03        6.20      1.22 o
   2  17  27        6.23        6.00      1.54 o
   2  17  28       19.30       14.35      1.91 o
   2  17  29        9.94        8.28      1.64 o
   2  17  33       11.31        6.48      1.89 o
   2  17  34        9.73        5.38      1.96 o
   2  18   0       13.27       10.87      1.03 o
   2  18   1       51.09       47.75      3.43 o
   2  18   2       31.91       27.22      1.38 o
   2  18   4        5.48        5.20      1.50 o
   2  18   6       20.49       16.93      1.23 o
   2  18   7        9.12        7.12      1.33 o
   2  18   8       25.67       22.05      2.10 o
   2  18  12       25.19       25.06      2.35 o
   2  18  15        7.17        6.17      2.67 o
   2  18  17       11.04        7.61      3.17 o
   2  18  18       30.21       29.92      3.94 o
   2  18  19       91.22       46.13      1.52 o
   2  18  22       29.96       17.10      3.19 o
   2  18  24       13.12        8.35      1.79 o
   2  18  25        4.78        3.94      1.69 o
   2  18  27        7.09        5.69      1.62 o
   2  18  30       14.52        9.00      1.55 o
   2  19   2       30.17       28.35      2.29 o
   2  19   3       11.86        9.32      1.30 o
   2  19   5       11.66        6.80      2.02 o
   2  19   8        6.61        3.14      1.55 o
   2  19  12       20.36       17.47      2.37 o
   2  19  13       19.30       24.39      4.73 o
   2  19  15       24.84       26.00      3.57 o
   2  19  16        9.29        8.62      2.71 o
   2  19  17       18.43       18.36      2.72 o
   2  19  18       24.43       25.15      3.30 o
   2  19  19       25.16       21.36      2.88 o
   2  19  20       14.39        8.30      2.29 o
   2  19  22        7.64        5.54      1.92 o
   2  19  24        5.63        6.25      2.27 o
   2  19  27       17.19        8.31      3.47 o
   2  20   1       18.84       12.59      1.39 o
   2  20   2       16.56       11.49      1.15 o
   2  20   4        9.10        8.47      1.49 o
   2  20   6        7.05        5.74      2.01 o
   2  20   7        6.09        3.99      1.75 o
   2  20   8       19.42       10.16      2.07 o
   2  20  11       13.04       15.69      3.31 o
   2  20  17       13.69        9.63      2.84 o
   2  20  20       10.35        9.06      3.04 o
   2  20  22       12.76        8.61      3.21 o
   2  20  23        2.13        7.18      3.21 o
   2  21   0       14.09        9.38      2.52 o
   2  21   1        8.49        6.16      1.13 o
   2  21   2       16.63       12.02      2.47 o
   2  21   4       21.37       14.26      2.04 o
   2  21   9       15.18       12.46      2.30 o
   2  21  12        4.50        7.56      3.70 o
   2  22   7        8.22        4.85      2.36 o
   2  22   8       10.03        8.18      3.32 o
   2  22  11        4.75        7.86      2.54 o
   2  22  13        8.19        6.62      2.77 o
   3   0   1      199.09      177.58      5.47 o
   3   0   2      707.41      673.87      7.11 o
   3   0   3     1867.73     1773.29     12.40 o
   3   0   4       78.55       82.37      2.29 o
   3   0   6       38.25       37.24      0.78 o
   3   0   7      240.99      232.24      2.46 o
   3   0   8      288.11      280.15      4.70 o
   3   0   9      703.24      706.67      8.24 o
   3   0  10        3.97        4.81      0.85 o
   3   0  11        8.94        9.30      0.73 o
   3   0  12       50.08       52.11      0.82 o
   3   0  13      151.60      147.40      1.40 o
   3   0  14        3.21        2.98      0.84 o
   3   0  15        4.89        3.42      1.00 o
   3   0  16      363.29      360.10      8.41 o
   3   0  18       40.85       42.91      0.97 o
   3   0  19      155.69      152.60      1.46 o
   3   0  20      445.56      455.17      5.24 o
   3   0  21      313.65      320.04      2.67 o
   3   0  22       53.15       53.93      1.09 o
   3   0  23       61.07       62.67      1.41 o
   3   0  24        6.25        7.06      1.16 o
   3   0  26      216.67      216.57      1.79 o
   3   0  28       53.00       55.11      1.62 o
   3   0  29       74.26       73.55      1.64 o
   3   0  30      134.66      136.64      3.46 o
   3   0  31       28.46       29.74      1.55 o
   3   0  32       11.45       14.44      2.14 o
   3   0  33       22.68       23.79      1.79 o
   3   0  34      170.13      170.92      2.21 o
   3   0  35       10.45       11.57      1.66 o
   3   0  36        3.49        6.10      1.74 o
   3   0  38        6.99        5.60      1.83 o
   3   0  39        7.51        8.33      1.82 o
   3   0  40       30.13       28.68      1.84 o
   3   0  41       40.34       41.51      2.15 o
   3   0  42       37.41       39.57      2.36 o
   3   0  45       23.79       23.82      2.03 o
   3   0  46       28.21       28.42      2.06 o
   3   0  47        5.15        7.42      2.28 o
   3   0  49        4.60        5.10      2.25 o
   3   0  50        6.91       10.08      2.14 o
   3   1   0      960.66      914.17     15.99 o
   3   1   1      423.13      412.56      2.02 o
   3   1   2      184.96      179.96      1.73 o
   3   1   3      283.60      268.62      5.14 o
   3   1   4      435.04      437.56      7.16 o
   3   1   5      288.10      284.26      1.15 o
   3   1   6      195.95      196.46      2.55 o
   3   1   7      452.90      448.28      2.20 o
   3   1   8       36.79       37.14      0.97 o
   3   1   9       25.36       24.72      0.71 o
   3   1  10      506.55      501.64      6.60 o
   3   1  11      464.86      451.04      3.77 o
   3   1  12       13.07       13.01      0.76 o
   3   1  13       35.19       34.85      0.82 o
   3   1  14       68.34       66.71      0.90 o
   3   1  15      101.47      101.97      1.13 o
   3   1  16      245.04      242.56      2.49 o
   3   1  17       35.87       36.07      1.77 o
   3   1  18       49.71       51.93      1.02 o
   3   1  19      141.39      144.95      1.23 o
   3   1  20      182.75      182.22      2.61 o
   3   1  21       20.11       21.51      1.00 o
   3   1  22       62.11       63.76      1.22 o
   3   1  23       19.56       21.05      1.24 o
   3   1  24      272.76      274.77      2.56 o
   3   1  25       46.51       46.73      1.27 o
   3   1  26       84.90       84.90      1.27 o
   3   1  27       15.78       17.02      1.22 o
   3   1  28       22.54       24.30      1.28 o
   3   1  29       77.60       77.89      2.72 o
   3   1  30       51.26       52.95      1.48 o
   3   1  31       18.53       19.49      1.47 o
   3   1  32      168.48      166.67      3.32 o
   3   1  33        6.86        5.41      1.61 o
   3   1  34       66.61       64.05      1.71 o
   3   1  35        3.08        5.32      1.69 o
   3   1  36       72.79       71.76      1.80 o
   3   1  37       13.25       13.20      1.91 o
   3   1  38       87.73       88.92      4.03 o
   3   1  39       21.34       23.56      2.02 o
   3   1  40       23.86       21.00      1.93 o
   3   1  41       19.30       20.54      1.84 o
   3   1  42       19.50       19.32      1.87 o
   3   1  43        7.22        8.12      2.15 o
   3   1  44       14.88       14.20      1.87 o
   3   1  45        8.30        7.23      1.96 o
   3   1  46        9.06        7.75      2.09 o
   3   1  47       13.65       11.88      2.26 o
   3   1  48        3.85        5.40      2.10 o
   3   1  50        3.33        5.00      2.25 o
   3   2   0     1472.11     1440.85     16.35 o
   3   2   1      998.56      961.25      7.24 o
   3   2   2       31.01       28.14      1.00 o
   3   2   3      118.85      118.59      1.07 o
   3   2   4      414.22      413.49      3.21 o
   3   2   5      332.66      326.26      4.74 o
   3   2   6      508.65      512.57      4.72 o
   3   2   7      122.33      121.03      2.08 o
   3   2   8       27.23       27.77      0.69 o
   3   2   9      573.12      591.66     15.28 o
   3   2  10      521.96      524.51      4.50 o
   3   2  11      152.80      145.13      2.85 o
   3   2  12       94.74       95.10      0.90 o
   3   2  13       20.72       22.18      0.94 o
   3   2  14       13.35       13.24      0.86 o
   3   2  15      168.45      170.59      1.74 o
   3   2  16      180.21      177.54      3.30 o
   3   2  17      416.74      415.91      4.88 o
   3   2  18      194.53      190.22      2.37 o
   3   2  19      103.56      105.39      1.11 o
   3   2  20      169.10      174.94      1.34 o
   3   2  21        4.77        4.82      1.01 o
   3   2  23       12.61       14.57      1.22 o
   3   2  24       10.22       11.24      1.19 o
   3   2  25       59.21       58.79      1.19 o
   3   2  26      128.85      127.63      1.94 o
   3   2  27       19.18       21.10      1.14 o
   3   2  28       63.64       63.57      1.35 o
   3   2  29      191.86      193.57      2.39 o
   3   2  30      127.88      125.79      2.53 o
   3   2  31        9.43       11.60      1.55 o
   3   2  32       11.00       12.86      1.50 o
   3   2  33        7.07        5.55      1.75 o
   3   2  34       62.62       62.38      1.91 o
   3   2  35       17.39       15.94      1.61 o
   3   2  36      174.77      170.95      4.60 o
   3   2  37       20.17       19.17      1.69 o
   3   2  38       29.96       30.78      1.74 o
   3   2  39       28.67       27.75      1.77 o
   3   2  40       15.38       14.02      1.79 o
   3   2  41       54.61       54.08      1.91 o
   3   2  42       16.63       14.14      2.03 o
   3   2  43       12.29       10.43      1.90 o
   3   2  44       34.01       32.80      1.86 o
   3   2  46        7.73        8.43      1.95 o
   3   2  47       96.91       91.93      3.00 o
   3   2  48       28.53       33.98      2.30 o
   3   2  49        3.23        4.72      2.27 o
   3   2  50        5.30        5.43      2.04 o
   3   3   0      871.10      844.80      6.36 o
   3   3   1      138.79      138.63      1.26 o
   3   3   2       29.79       26.86      1.36 o
   3   3   3       17.69       15.77      0.75 o
   3   3   4      378.42      360.00      6.42 o
   3   3   5      294.67      287.73      2.72 o
   3   3   6      812.33      859.63     16.57 o
   3   3   7      596.05      591.73      6.31 o
   3   3   8      655.45      672.31      7.72 o
   3   3   9       69.57       67.78      1.15 o
   3   3  10      140.58      141.88      1.14 o
   3   3  11      801.58      788.57      5.73 o
   3   3  12     1377.25     1398.81     11.86 o
   3   3  13      125.42      125.27      1.05 o
   3   3  14        7.11        8.54      0.85 o
[truncated: 218,345 more chars]
