# Supplementary material for: The advanced treatment of hydrogen bonding in quantum crystallography
Source: J Appl Crystallogr. 2021 Apr 16;54(Pt 3):718–29. doi: 10.1107/S1600576721001126 (PMC8202034; doi:10.1107/S1600576721001126)
Supplement: Supplementary file 5 [file j-54-00718-sup5.zip › 8HQ_tonto_b3lyp_def2-TZVP.cif]

#\#CIF_1.1
 
#  CIF produced by WinGX routine CIF_UPDATE
#  Created on 2020-09-09 at 14:27:33
#  Using CIFtbx version 3.0.4  1 Sep 2006
 
#  Dictionary name : cif_core.dic
#  Dictionary vers : 2.4.3
#  Request file    : c:\wingx\files\archive.reqdat
#  CIF files read  : 8hq_b3lyp_def2 old_gh_for_data_red 8HQHMAL
 
#------------------ SECTION 1. GLOBAL INFORMATION ---------------------------#
 
data_global
 
#------------------ AUDIT DETAILS -------------------------------------------#
 
_audit_creation_date            2020-09-09
_audit_creation_method          'WinGX routine CIF_UPDATE'
_audit_conform_dict_name        cif_core.dic
_audit_conform_dict_version     2.4
_audit_conform_dict_location    ftp://ftp.iucr.org/pub/cif_core.dic
_audit_update_record            ?
 
#==============================================================================
#
# SUBMISSION DETAILS
# Name and address of author for correspondence

_publ_contact_author
;
  Lorraine A. Malaspina
  University of Bremen
  Institute for Inorganic Chemistry and Crystallography
  Leobener Str. NW2
  28359 Bremen
  Germany
;
_publ_contact_author_email 'lorraine.malaspina@gmail.com'
_publ_contact_author_fax '0049-421-218-65667'
_publ_contact_author_phone '0049-421-218-65667'

#==============================================================================
#
# TITLE AND AUTHOR LIST

_publ_requested_journal 'Journal of Applied Crystallography'
_publ_section_title
;
lamaGOET: GUI interface for HAR using Tonto and other softwares
;

loop_
_publ_author_name
_publ_author_address

'Malaspina, Lorraine Andrade'
;
University of Bremen
Institute for Inorganic Chemistry and Crystallography
Leobener Str. NW2
28359 Bremen
Germany
;

'Genoni, Alessandro'
;
Université de Lorraine
CNRS, Laboratoire LPCT
1 Boulevard Arago
57078 Metz
France
;

'Grabowsky, Simon'
;
Dr. Simon Grabowsky
University of Bremen
Institute for Inorganic Chemistry and Crystallography
Leobener Str. NW2
28359 Bremen
Germany
;
 
#------------------  SECTION 2. COMPOUND(S) DETAILS -------------------------#
 
data_8HQ_b3lyp_def2-TZVP
 
_audit_creation_date                    2020-09-09T14:27:33-00:00
_audit_creation_method                  'WinGX routine CIF_UPDATE'
 
#----------------------------------------------------------------------------#
#                   CHEMICAL INFORMATION                                     #
#----------------------------------------------------------------------------#
 
_chemical_name_common                 '8-hydroxyquinolinium hydrogen maleate'
_chemical_formula_moiety              'C9 H8 N O, C4 H3 O4'
_chemical_formula_sum                 'C13 H11 N O5'
_chemical_formula_weight              261.2363
_chemical_absolute_configuration      syn
 
#----------------------------------------------------------------------------#
#                   UNIT CELL INFORMATION                                    #
#----------------------------------------------------------------------------#
 
_symmetry_cell_setting                  Orthorhombic
_symmetry_space_group_name_H-M          'p 21 21 21'
_symmetry_space_group_name_Hall         'p 2ac 2ab'
_symmetry_Int_Tables_number             19
loop_
    _symmetry_equiv_pos_as_xyz
'+x, +y, +z'
'-x+1/2, -y, +z+1/2'
'+x+1/2, -y+1/2, -z'
'-x, +y+1/2, -z+1/2'
 
_cell_length_a                          5.33860(10)
_cell_length_b                          9.9878(2)
_cell_length_c                          22.3493(4)
_cell_angle_alpha                       90
_cell_angle_beta                        90
_cell_angle_gamma                       90
_cell_volume                            1191.68(4)
_cell_formula_units_Z                   4
_cell_measurement_temperature           15(2)
_cell_measurement_reflns_used           100369
_cell_measurement_theta_min             0.91
_cell_measurement_theta_max             26.19
_cell_measurement_wavelength            0.35307
 
#----------------------------------------------------------------------------#
#                   CRYSTAL INFORMATION                                      #
#----------------------------------------------------------------------------#
 
_exptl_crystal_description              needle
_exptl_crystal_colour                   yellow
_exptl_crystal_size_max                 0.119
_exptl_crystal_size_mid                 0.092
_exptl_crystal_size_min                 0.066
_exptl_crystal_density_diffrn           1.456
_exptl_crystal_density_method           'not measured'
_exptl_crystal_F_000                    544
 
#----------------------------------------------------------------------------#
#                   ABSORPTION CORRECTION                                    #
#----------------------------------------------------------------------------#
 
_exptl_absorpt_coefficient_mu           0.038
_exptl_absorpt_correction_type          none
_shelx_estimated_absorpt_T_min          0.995
_shelx_estimated_absorpt_T_max          0.997
 
#----------------------------------------------------------------------------#
#                   DATA COLLECTION                                          #
#----------------------------------------------------------------------------#
 
_diffrn_source                          SPring-8
_diffrn_ambient_temperature             15(2)
_diffrn_radiation_wavelength            0.35307
_diffrn_radiation_type                  synchrotron
_diffrn_radiation_monochromator         graphite
_diffrn_radiation_probe                 x-ray
_diffrn_detector                        'SPring-8 BL02B1 Curved Imaging Plate'
_diffrn_detector_area_resol_mean        10
_diffrn_orient_matrix_type              fs_process
_diffrn_orient_matrix_ub_11             0.183986
_diffrn_orient_matrix_ub_12             0.006502
_diffrn_orient_matrix_ub_13             0.007879
_diffrn_orient_matrix_ub_21             -0.024343
_diffrn_orient_matrix_ub_22             0.091336
_diffrn_orient_matrix_ub_23             0.017382
_diffrn_orient_matrix_ub_31             -0.025364
_diffrn_orient_matrix_ub_32             -0.040496
_diffrn_orient_matrix_ub_33             0.04047
_diffrn_measurement_device              'quarter \C-circle diffractometer'
_diffrn_measurement_device_type         IPDSC-Q
_diffrn_measurement_method              'phi or omega oscillation scans'
_diffrn_standards_number                0
_diffrn_standards_interval_time         .
_diffrn_standards_interval_count        .
_diffrn_standards_decay_%               ?
_diffrn_reflns_av_R_equivalents         0.0522
_diffrn_reflns_av_unetI/netI            0.0328
_diffrn_reflns_number                   80044
_diffrn_reflns_limit_h_min              -12
_diffrn_reflns_limit_h_max              12
_diffrn_reflns_limit_k_min              -21
_diffrn_reflns_limit_k_max              22
_diffrn_reflns_limit_l_min              -51
_diffrn_reflns_limit_l_max              50
_diffrn_reflns_theta_min                0.905
_diffrn_reflns_theta_max                24.239
_diffrn_reflns_theta_full               12.23
_diffrn_measured_fraction_theta_full
                                        0.998
_diffrn_measured_fraction_theta_max
                                        0.997
_diffrn_reflns_Laue_measured_fraction_full
                                        0.998
_diffrn_reflns_Laue_measured_fraction_max
                                        0.997
_diffrn_reflns_point_group_measured_fraction_full
                                        0.999
_diffrn_reflns_point_group_measured_fraction_max
                                        0.996
_reflns_Friedel_fraction_full           1
_reflns_Friedel_fraction_max            0.995
_reflns_Friedel_coverage                0.809
_reflns_number_total                    15641
_reflns_number_gt                       12569
_reflns_threshold_expression            'F>0 & F/u(F)>4.0 & |F_calc|>10^-3'
 
#----------------------------------------------------------------------------#
#                   COMPUTER PROGRAMS USED                                   #
#----------------------------------------------------------------------------#
 
_computing_data_collection              'CrystalClear (Rigaku/MSC Inc., 2006)'
_computing_cell_refinement              'CrystalClear (Rigaku/MSC Inc., 2006)'
_computing_data_reduction
               'CrystalClear (Rigaku/MSC Inc., 2006), SORTAV (Blessing, 1995)'
_computing_structure_solution           'SHELXT-2014 (Sheldrick, 2014)'
_computing_structure_refinement
                            'Tonto 18.12.17 github v. 2b3dd9c (Capelli, 2014)'
 
#----------------------------------------------------------------------------#
#                   STRUCTURE SOLUTION                                       #
#----------------------------------------------------------------------------#
 
_atom_sites_solution_primary            dual
_atom_sites_solution_hydrogens          difmap
 
#----------------------------------------------------------------------------#
#                   REFINEMENT INFORMATION                                   #
#----------------------------------------------------------------------------#
 
_refine_special_details
;
  .  Hirshfeld atom refinement:
     .  Uses aspherical atomic scattering factors
        obtained from Hirshfeld partitioning of a
        gaussian quantum chemical wavefunction.
     .  Hirshfeld weight functions obtained from
        spherically averaged unrestricted atomic
        densities.
  .  Wavefunction type : rks using 8A SC cluster charges, 
  .  Gaussian basis set: def2-TZVP
  .  Refinement based on |F| with weight=1/sigma(|F|)
  .  Negative |F|^^2 were pruned from the data
  .  |F| < 4.0 sigma(|F|) were pruned from the data
  .  Eigenvalues < 0.1E-04 removed from normal equations
  .  Reflection used in the refinement appear below
  .  Refined using the Tonto program
  . If constraints were applied they are defined by zero
  eigenvalues of the least-squares hessian, see the
  value of _refine_ls_SVD_threshold
;
_refine_ls_structure_factor_coef        F
_refine_ls_coordinate_system            cartesian
_refine_ls_SVD_threshold                0.1E-02
_refine_ls_matrix_type                  full
_refine_ls_weighting_scheme             sigma
_refine_ls_weighting_details            w=1/\s(F)
_refine_ls_hydrogen_treatment           refall
_refine_ls_extinction_method            none
_refine_ls_number_reflns                12569
_refine_ls_number_parameters            271
_refine_ls_number_restraints            0
_refine_ls_number_constraints           0
_refine_ls_R_factor_all                 0.0327
_refine_ls_R_factor_gt                  0.0327
_refine_ls_wR_factor_gt                 0.0194
_refine_ls_wR_factor_all                0.0194
_refine_ls_goodness_of_fit_gt           1.5895
_refine_ls_goodness_of_fit_all          1.5895
_refine_ls_shift/su_max                 0.0032
_refine_ls_shift/su_mean                0
_refine_ls_abs_structure_details
;
 Flack x determined using 4959 quotients [(I+)-(I-)]/[(I+)+(I-)]
 (Parsons, Flack and Wagner, Acta Cryst. B69 (2013) 249-259).
;
_refine_ls_abs_structure_Flack          0.0(6)
_refine_diff_density_max                0.3312
_refine_diff_density_min                -0.2887
_refine_diff_density_rms                0.0471
 
#----------------------------------------------------------------------------#
#                   CONSTRAINTS AND RESTRAINTS                               #
#----------------------------------------------------------------------------#
 
 
#----------------------------------------------------------------------------#
#                   ATOMIC TYPES, COORDINATES AND THERMAL PARAMETERS         #
#----------------------------------------------------------------------------#
 
loop_
    _atom_type_symbol
    _atom_type_description
    _atom_type_scat_dispersion_real
    _atom_type_scat_dispersion_imag
    _atom_type_scat_source
C C 0 0 'Hirshfeld partitioning of a quantum chemical wavefunction.'
H H 0 0 'Hirshfeld partitioning of a quantum chemical wavefunction.'
N N 0 0 'Hirshfeld partitioning of a quantum chemical wavefunction.'
O O 0 0 'Hirshfeld partitioning of a quantum chemical wavefunction.'
 
loop_
    _atom_site_label
    _atom_site_fract_x
    _atom_site_fract_y
    _atom_site_fract_z
    _atom_site_U_iso_or_equiv
    _atom_site_adp_type
    _atom_site_occupancy
    _atom_site_disorder_group
C1 0.58573(6) 0.67796(3) 0.596489(13) 0.01149(11) Uani 1 0
C2 0.73563(6) 0.64412(3) 0.541923(13) 0.01109(11) Uani 1 0
C3 0.93456(6) 0.56299(3) 0.534628(12) 0.01081(11) Uani 1 0
C4 1.07529(6) 0.48123(3) 0.579648(12) 0.00964(10) Uani 1 0
C6 0.79199(6) 0.16233(3) 0.589291(12) 0.01119(11) Uani 1 0
C7 0.98009(7) 0.06753(4) 0.586773(14) 0.01518(13) Uani 1 0
C8 1.09169(7) 0.01803(4) 0.639822(15) 0.01680(14) Uani 1 0
C9 1.02032(7) 0.06444(4) 0.695319(14) 0.01473(13) Uani 1 0
C10 0.82756(6) 0.16177(3) 0.699625(13) 0.01069(11) Uani 1 0
C5 0.71227(5) 0.20837(3) 0.646388(12) 0.00961(10) Uani 1 0
C13 0.44214(6) 0.34826(3) 0.701756(12) 0.01079(11) Uani 1 0
C12 0.55045(6) 0.30736(3) 0.755715(12) 0.01162(11) Uani 1 0
C11 0.74124(6) 0.21442(3) 0.754730(12) 0.01168(11) Uani 1 0
N1 0.52239(5) 0.29949(3) 0.649878(10) 0.00965(9) Uani 1 0
O5 0.67652(5) 0.21640(3) 0.541794(10) 0.01410(10) Uani 1 0
O4 1.25526(5) 0.41261(2) 0.559773(10) 0.01195(9) Uani 1 0
O2 1.01589(5) 0.48359(2) 0.634418(9) 0.01251(9) Uani 1 0
O3 0.41196(5) 0.75679(3) 0.592028(11) 0.01703(11) Uani 1 0
O1 0.64283(5) 0.62231(3) 0.647774(10) 0.01451(10) Uani 1 0
H8 1.1130(14) 0.0278(6) 0.7353(3) 0.039(4) Uani 1 0
H7 1.2345(13) -0.0578(7) 0.6352(3) 0.041(4) Uani 1 0
H6 1.0434(11) 0.0337(6) 0.5434(2) 0.031(4) Uani 1 0
H5 0.7244(15) 0.1727(8) 0.5056(3) 0.032(4) Uani 1 0
H4 0.4298(13) 0.3334(7) 0.6113(3) 0.027(4) Uani 1 0
H9 0.8256(12) 0.1816(7) 0.7962(3) 0.036(4) Uani 1 0
H10 0.4783(12) 0.3469(6) 0.7977(2) 0.031(4) Uani 1 0
H11 0.2878(11) 0.4173(6) 0.6986(2) 0.027(3) Uani 1 0
H1 0.8027(15) 0.5632(7) 0.6434(3) 0.023(4) Uani 1 0
H2 0.6670(12) 0.6963(6) 0.5027(2) 0.030(4) Uani 1 0
H3 1.0116(12) 0.5572(6) 0.4901(2) 0.031(3) Uani 1 0
 
loop_
    _atom_site_aniso_label
    _atom_site_aniso_U_11
    _atom_site_aniso_U_22
    _atom_site_aniso_U_33
    _atom_site_aniso_U_23
    _atom_site_aniso_U_13
    _atom_site_aniso_U_12
C1 0.01218(11) 0.01289(12) 0.00941(9) -0.00006(8) 0.00060(8) 0.00265(9)
C2 0.01170(11) 0.01294(12) 0.00863(9) 0.00088(8) 0.00012(8) 0.00249(9)
C3 0.01083(11) 0.01396(12) 0.00765(9) 0.00065(8) 0.00023(8) 0.00221(9)
C4 0.00960(10) 0.01171(11) 0.00762(9) 0.00010(8) -0.00040(7) 0.00060(9)
C6 0.01235(12) 0.01348(13) 0.00773(9) -0.00119(8) 0.00008(7) 0.00237(9)
C7 0.01665(14) 0.01821(15) 0.01067(11) -0.00241(10) 0.00027(9) 0.00657(11)
C8 0.01882(15) 0.01883(15) 0.01274(11) -0.00145(10) -0.00055(10) 0.00941(12)
C9 0.01683(14) 0.01632(14) 0.01106(11) 0.00008(9) -0.00151(9) 0.00711(11)
C10 0.01240(11) 0.01169(12) 0.00800(9) 0.00026(8) -0.00048(8) 0.00247(9)
C5 0.01064(11) 0.01102(11) 0.00718(8) -0.00026(8) -0.00018(7) 0.00109(9)
C13 0.01184(12) 0.01282(12) 0.00773(9) -0.00044(8) 0.00005(8) 0.00232(9)
C12 0.01386(12) 0.01389(13) 0.00712(9) -0.00028(8) 0.00020(8) 0.00188(10)
C11 0.01396(12) 0.01354(12) 0.00755(9) 0.00066(8) -0.00091(8) 0.00238(10)
N1 0.01059(10) 0.01134(10) 0.00704(8) -0.00024(7) -0.00027(6) 0.00149(8)
O5 0.01667(10) 0.01804(11) 0.00760(7) -0.00132(7) -0.00045(7) 0.00480(8)
O4 0.01234(9) 0.01541(10) 0.00809(7) -0.00091(7) -0.00070(7) 0.00378(8)
O2 0.01317(10) 0.01663(11) 0.00773(7) 0.00111(7) 0.00054(6) 0.00386(8)
O3 0.01848(11) 0.01985(12) 0.01275(9) 0.00102(8) 0.00131(8) 0.00930(9)
O1 0.01660(11) 0.01764(12) 0.00929(8) 0.00144(7) 0.00239(7) 0.00607(9)
H8 0.047(5) 0.045(4) 0.024(3) 0.006(3) -0.012(3) 0.011(4)
H7 0.042(4) 0.058(5) 0.023(3) 0.000(3) -0.001(3) 0.030(4)
H6 0.032(4) 0.040(4) 0.021(3) -0.005(3) -0.002(3) 0.018(3)
H5 0.035(5) 0.030(4) 0.030(4) -0.009(3) 0.001(3) 0.020(4)
H4 0.025(4) 0.031(4) 0.026(4) -0.010(3) -0.007(3) 0.008(4)
H9 0.039(4) 0.045(4) 0.024(3) 0.005(3) -0.012(3) 0.014(4)
H10 0.045(4) 0.035(4) 0.014(3) -0.005(3) 0.003(3) 0.007(3)
H11 0.023(3) 0.038(4) 0.019(3) -0.001(3) 0.002(2) 0.013(3)
H1 0.030(5) 0.025(4) 0.015(4) 0.010(3) -0.005(3) -0.014(4)
H2 0.035(4) 0.037(4) 0.019(3) 0.007(3) -0.003(3) 0.018(3)
H3 0.031(4) 0.047(4) 0.016(3) 0.002(3) 0.006(3) 0.016(3)
 
 
#----------------------------------------------------------------------------#
#                   MOLECULAR GEOMETRY                                       #
#----------------------------------------------------------------------------#
 
_geom_special_details
;
 All esds (except the esd in the dihedral angle between two l.s. planes)
 are estimated using the full covariance matrix.  The cell esds are taken
 into account individually in the estimation of esds in distances, angles
 and torsion angles; correlations between esds in cell parameters are only
 used when they are defined by crystal symmetry.  An approximate (isotropic)
 treatment of cell esds is used for estimating esds involving l.s. planes.
;
loop_
    _geom_bond_atom_site_label_1
    _geom_bond_atom_site_label_2
    _geom_bond_distance
    _geom_bond_site_symmetry_1
    _geom_bond_site_symmetry_2
    _geom_bond_publ_flag
O5 C6 1.3411(4) . . yes
O4 C4 1.2610(4) . . yes
O2 C4 1.2647(3) . . yes
O3 C1 1.2208(4) . . yes
O1 C1 1.3098(4) . . yes
O5 H5 0.954(6) . . yes
O1 H1 1.042(8) . . yes
N1 C5 1.3646(4) . . yes
N1 C13 1.3285(4) . . yes
N1 H4 1.050(6) . . yes
C1 C2 1.4973(4) . . yes
C2 C3 1.3458(4) . . yes
C3 C4 1.4979(4) . . yes
C6 C7 1.3813(5) . . yes
C6 C5 1.4216(4) . . yes
C7 C8 1.4160(5) . . yes
C8 C9 1.3778(5) . . yes
C9 C10 1.4189(5) . . yes
C10 C5 1.4181(4) . . yes
C10 C11 1.4162(4) . . yes
C13 C12 1.3984(4) . . yes
C12 C11 1.3782(5) . . yes
C2 H2 1.084(5) . . yes
C3 H3 1.079(5) . . yes
C7 H6 1.081(5) . . yes
C8 H7 1.080(6) . . yes
C9 H8 1.085(6) . . yes
C13 H11 1.077(5) . . yes
C12 H10 1.089(5) . . yes
C11 H9 1.082(5) . . yes
 
loop_
    _geom_angle_atom_site_label_1
    _geom_angle_atom_site_label_2
    _geom_angle_atom_site_label_3
    _geom_angle
    _geom_angle_site_symmetry_1
    _geom_angle_site_symmetry_2
    _geom_angle_site_symmetry_3
    _geom_angle_publ_flag
O4 C4 O2 122.83(3) . . . yes
O3 C1 O1 121.47(3) . . . yes
O5 C6 C7 125.30(3) . . . yes
O5 C6 C5 116.28(3) . . . yes
O4 C4 C3 116.22(2) . . . yes
O2 C4 C3 120.94(3) . . . yes
O3 C1 C2 119.03(3) . . . yes
O1 C1 C2 119.51(3) . . . yes
N1 C5 C6 119.30(3) . . . yes
N1 C5 C10 119.56(3) . . . yes
N1 C13 C12 120.81(3) . . . yes
N1 C13 H11 115.2(3) . . . yes
C1 O1 H1 110.4(3) . . . yes
C6 O5 H5 111.3(4) . . . yes
C5 N1 C13 122.27(3) . . . yes
C5 N1 H4 121.2(4) . . . yes
C13 N1 H4 116.5(4) . . . yes
C1 C2 C3 131.02(3) . . . yes
C2 C3 C4 129.99(3) . . . yes
C6 C7 C8 120.74(3) . . . yes
C6 C5 C10 121.14(3) . . . yes
C7 C6 C5 118.42(3) . . . yes
C7 C8 C9 121.33(3) . . . yes
C8 C9 C10 119.48(3) . . . yes
C9 C10 C5 118.86(3) . . . yes
C9 C10 C11 123.33(3) . . . yes
C10 C11 C12 120.30(3) . . . yes
C5 C10 C11 117.81(3) . . . yes
C13 C12 C11 119.25(3) . . . yes
C1 C2 H2 111.7(3) . . . yes
C2 C3 H3 116.4(3) . . . yes
C3 C2 H2 117.3(3) . . . yes
C4 C3 H3 113.5(3) . . . yes
C6 C7 H6 118.6(3) . . . yes
C7 C8 H7 117.6(3) . . . yes
C8 C7 H6 120.7(3) . . . yes
C8 C9 H8 120.1(4) . . . yes
C9 C8 H7 121.1(3) . . . yes
C10 C9 H8 120.4(4) . . . yes
C10 C11 H9 119.8(3) . . . yes
C13 C12 H10 119.4(3) . . . yes
C12 C13 H11 124.0(3) . . . yes
C12 C11 H9 119.9(3) . . . yes
C11 C12 H10 121.3(3) . . . yes
 
#----------------------------------------------------------------------------#
#                   TONTO INSTRUCTION FILE                                   #
#----------------------------------------------------------------------------#
_iucr_refine_instructions_details
;
!!!!!!!!!!!!!!!!!!!!!!!!!!!!!!!!!!!!!!!!!!!!!!!!!!!!!!!!!!!!!!!!!!!!!!!!!!!!!!
!!!                                                                        !!!
!!!              This stdin was written with lamaGOET                      !!!
!!!                                                                        !!!
!!!          script written by Lorraine Andrade Malaspina                  !!!
!!!              contact: lorraine.malaspina@gmail.com                     !!!
!!!                                                                        !!!
!!!!!!!!!!!!!!!!!!!!!!!!!!!!!!!!!!!!!!!!!!!!!!!!!!!!!!!!!!!!!!!!!!!!!!!!!!!!!!
{ 

   keyword_echo_on

   name= 8HQ_b3lyp_def2


   ! Process the CIF
   CIF= {
       file_name= ./new_cell_coord_from_neutron_neutron_ADPs.cif
    }

   process_CIF

   name= 8HQ_b3lyp_def2

   basis_directory= /basis_sets
   basis_name= def2-TZVP

   charge= 0
   multiplicity= 1


   crystal= {    
      xray_data= {   
         thermal_smearing_model= hirshfeld
         partition_model= mulliken
         optimise_extinction= false
         correct_dispersion= no
         optimise_scale_factor= true
         wavelength= 0.35307 Angstrom
         REDIRECT ./8HQ_from_olex2.hkl
         f_sigma_cutoff= 4
         tol_for_shift_on_esd= 0.010000
         refine_H_U_iso= no

      }  
   }  

   ! Geometry    
   put

   ! Normal SCF
   scfdata= {
      initial_density= promolecule 
      kind= rhf
      output= true 
      use_SC_cluster_charges= FALSE
      convergence= 0.001
      diis= { convergence_tolerance= 0.0002 }
   }

   scf

   ! SC cluster charge SCF
   scfdata= {
      initial_MOs= restricted
      kind= rks
      output= true 
      dft_exchange_functional= b3lypgx
      dft_correlation_functional= b3lypgc
      use_SC_cluster_charges= TRUE
      cluster_radius= 8 angstrom
      defragment= true
      convergence= 0.001
      diis= { convergence_tolerance= 0.0002 }
   }

   ! Make Hirshfeld structure factors
   refine_hirshfeld_atoms


}
;

#----------------------------------------------------------------------------#
#                   TONTO REFLECTION FILE                                    #
#----------------------------------------------------------------------------#
_iucr_refine_reflections_details
;
reflection_data= {
   keys= { h= k= l= i_exp= i_sigma= }
      data= {
 -12  -5  -7     60.29     45.37
 -12  -5  -6     74.70     34.99
 -12  -5  -5    347.42     31.62
 -12  -5  -4      2.16     30.45
 -12  -5  -3     13.13     44.60
 -12  -5  -2     61.93     34.86
 -12  -5  -1    126.77     30.36
 -12  -4  -9     10.28     30.07
 -12  -4  -8     54.16     30.25
 -12  -4  -7    181.52     36.67
 -12  -4  -6     61.55     44.50
 -12  -4  -5    197.67     35.56
 -12  -4  -4     79.23     30.66
 -12  -4  -3     26.32     30.03
 -12  -4  -2     51.03     35.82
 -12  -4  -1    161.56     35.14
 -12  -3 -11     49.09     30.49
 -12  -3 -10     23.06     41.97
 -12  -3  -9    182.90     31.07
 -12  -3  -8      0.00     36.07
 -12  -3  -7      0.00     30.06
 -12  -3  -6     62.88     37.45
 -12  -3  -5     86.18     39.70
 -12  -3  -4     14.89     63.55
 -12  -3  -3     85.65     30.39
 -12  -3  -2     79.46     36.31
 -12  -3  -1     97.22     30.43
 -12  -2 -12     80.95     30.74
 -12  -2 -11    129.88     30.74
 -12  -2 -10     26.74     35.15
 -12  -2  -9     53.64     30.42
 -12  -2  -8     10.74     30.20
 -12  -2  -7     22.13     35.54
 -12  -2  -6      0.00     41.28
 -12  -2  -5     32.24     35.26
 -12  -2  -4     35.74     30.28
 -12  -2  -3    105.55     35.45
 -12  -2  -2    140.19     30.62
 -12  -2  -1     24.62     42.95
 -12  -1 -13     33.68     30.83
 -12  -1 -12    106.97     30.68
 -12  -1 -11     66.38     30.42
 -12  -1 -10     64.72     30.42
 -12  -1  -9     27.49     34.86
 -12  -1  -8     53.41     30.33
 -12  -1  -7      0.00     35.11
 -12  -1  -6     79.57     30.29
 -12  -1  -5    110.59     35.99
 -12  -1  -4    263.56     36.28
 -12  -1  -3      3.00     30.04
 -12  -1  -2     36.48     42.71
 -12  -1  -1     68.61     34.82
 -11 -10  -8    214.65     29.76
 -11 -10  -7    259.94     30.12
 -11 -10  -6      1.40     29.11
 -11 -10  -5    179.73     29.65
 -11 -10  -4     19.37     28.91
 -11 -10  -3     38.84     28.75
 -11 -10  -2    151.13     30.47
 -11 -10  -1      5.35     34.88
 -11  -9 -13    110.15     33.83
 -11  -9 -12    183.00     29.92
 -11  -9 -11     67.25     29.12
 -11  -9 -10     78.46     37.64
 -11  -9  -9    142.44     29.55
 -11  -9  -8     46.84     33.16
 -11  -9  -7      0.00     38.51
 -11  -9  -6    252.21     30.05
 -11  -9  -5    141.45     33.81
 -11  -9  -4    139.65     30.92
 -11  -9  -3     49.76     29.00
 -11  -9  -2    178.98     29.09
 -11  -9  -1    123.55     34.52
 -11  -8 -16     48.34     22.58
 -11  -8 -15     61.17     27.12
 -11  -8 -14    159.69     31.41
 -11  -8 -13     29.44     29.41
 -11  -8 -12    364.85     39.26
 -11  -8 -11     41.53     33.19
 -11  -8 -10     20.08     29.11
 -11  -8  -9     36.32     29.16
 -11  -8  -8     95.35     29.33
 -11  -8  -7     64.06     29.08
 -11  -8  -6    282.03     33.92
 -11  -8  -5    148.66     33.24
 -11  -8  -4    168.36     29.13
 -11  -8  -3     85.34     29.01
 -11  -8  -2    107.14     28.83
 -11  -8  -1     31.94     28.37
 -11  -7 -18     81.50     23.03
 -11  -7 -17    115.38     23.18
 -11  -7 -16    202.76     25.73
 -11  -7 -15    170.36     27.63
 -11  -7 -14      0.00     27.09
 -11  -7 -13    143.35     34.43
 -11  -7 -12     41.32     29.38
 -11  -7 -11      0.00     29.00
 -11  -7 -10    250.41     29.82
 -11  -7  -9     13.92     43.10
 -11  -7  -8     38.08     28.71
 -11  -7  -7      0.50     28.60
 -11  -7  -6     57.12     28.91
 -11  -7  -5     60.91     34.46
 -11  -7  -4     59.94     32.90
 -11  -7  -3     56.59     28.63
 -11  -7  -2    198.36     28.83
 -11  -7  -1     25.23     28.33
 -11  -6 -20     20.69     23.17
 -11  -6 -19    124.77     23.58
 -11  -6 -18     63.97     24.31
 -11  -6 -17     75.29     24.25
 -11  -6 -16     39.49     24.32
 -11  -6 -15     16.61     27.04
 -11  -6 -14    150.17     29.63
 -11  -6 -13      0.00     33.41
 -11  -6 -12    116.09     29.28
 -11  -6 -11     42.12     29.02
 -11  -6 -10     72.79     28.96
 -11  -6  -9     44.88     34.57
 -11  -6  -8     31.82     34.75
 -11  -6  -7     86.95     39.66
 -11  -6  -6     47.89     28.73
 -11  -6  -5     58.22     35.55
 -11  -6  -4     44.91     28.16
 -11  -6  -3     22.73     28.34
 -11  -6  -2     77.95     32.57
 -11  -6  -1    221.85     37.76
 -11  -5 -21     90.93     25.03
 -11  -5 -20     56.52     23.34
 -11  -5 -19     96.54     24.88
 -11  -5 -18     28.69     22.78
 -11  -5 -17      0.00     25.29
 -11  -5 -16     78.57     26.79
 -11  -5 -15     11.17     28.70
 -11  -5 -14     57.22     28.96
 -11  -5 -13     59.55     79.49
 -11  -5 -12    130.64     33.40
 -11  -5 -11     23.26     32.73
 -11  -5 -10      0.00     28.58
 -11  -5  -9      0.00     28.68
 -11  -5  -8     78.00     28.69
 -11  -5  -7     63.60     38.50
 -11  -5  -6     89.19     32.98
 -11  -5  -5     27.85     28.65
 -11  -5  -4    145.23     29.03
 -11  -5  -3    119.76     28.85
 -11  -5  -2     56.13     32.59
 -11  -5  -1     72.84     28.23
 -11  -4 -22     42.73     24.92
 -11  -4 -21     55.56     28.42
 -11  -4 -20     29.83     24.72
 -11  -4 -19    179.04     23.56
 -11  -4 -18     27.82     24.12
 -11  -4 -17    157.42     25.69
 -11  -4 -16     33.42     22.67
 -11  -4 -15     16.97     27.05
 -11  -4 -14    168.73     29.59
 -11  -4 -13     33.89     29.08
 -11  -4 -12     66.44     29.00
 -11  -4 -11     91.86     28.82
 -11  -4 -10     54.75     33.09
 -11  -4  -9     64.41     35.22
 -11  -4  -8     44.81     34.23
 -11  -4  -7    194.19     29.21
 -11  -4  -6     54.12     32.34
 -11  -4  -5     17.72     49.79
 -11  -4  -4     15.56     41.55
 -11  -4  -3    106.45     28.39
 -11  -4  -2     21.88     28.35
 -11  -4  -1     29.88     28.24
 -11  -3 -23     75.50     23.86
 -11  -3 -22     91.19     23.75
 -11  -3 -21      9.78     28.23
 -11  -3 -20     21.74     24.66
 -11  -3 -19     53.35     24.99
 -11  -3 -18     50.92     25.94
 -11  -3 -17     40.68     22.82
 -11  -3 -16     99.87     24.66
 -11  -3 -15     39.47     27.33
 -11  -3 -14    108.35     29.32
 -11  -3 -13     81.89     29.27
 -11  -3 -12    308.85     30.08
 -11  -3 -11    211.16     29.44
 -11  -3 -10     72.23     28.72
 -11  -3  -9     42.15     33.21
 -11  -3  -8     41.54     33.04
 -11  -3  -7     22.14     28.77
 -11  -3  -6    342.84     30.05
 -11  -3  -5    860.94     36.05
 -11  -3  -4     28.17     33.06
 -11  -3  -3    158.06     47.03
 -11  -3  -2    119.33     28.61
 -11  -3  -1     22.43     28.10
 -11  -2 -23    247.86     27.20
 -11  -2 -22     80.47     25.79
 -11  -2 -21    146.39     25.46
 -11  -2 -20    129.22     25.33
 -11  -2 -19     86.50     26.58
 -11  -2 -18      9.22     24.92
 -11  -2 -17     27.80     25.05
 -11  -2 -16     67.86     22.87
 -11  -2 -15    123.53     27.76
 -11  -2 -14     62.96     33.61
 -11  -2 -13    131.11     29.26
 -11  -2 -12     68.39     41.64
 -11  -2 -11    166.14     33.52
 -11  -2 -10    262.58     29.73
 -11  -2  -9    200.57     33.77
 -11  -2  -8    279.37     29.73
 -11  -2  -7     86.88     76.30
 -11  -2  -6    224.69     29.31
 -11  -2  -5    181.20     29.34
 -11  -2  -4    295.01     36.25
 -11  -2  -3    537.77     30.28
 -11  -2  -2     51.92     41.98
 -11  -2  -1    245.92     33.23
 -11  -1 -23     61.25     23.80
 -11  -1 -22    250.30     31.16
 -11  -1 -21      0.00     25.09
 -11  -1 -20     37.06     26.57
 -11  -1 -19    136.69     28.44
 -11  -1 -18     90.71     23.08
 -11  -1 -17     72.43     23.24
 -11  -1 -16    348.46     25.53
 -11  -1 -15    396.23     29.03
 -11  -1 -14     66.72     29.27
 -11  -1 -13     60.52     33.11
 -11  -1 -12    100.09     29.11
 -11  -1 -11     53.66     34.34
 -11  -1 -10     90.01     29.24
 -11  -1  -9     46.90     32.51
 -11  -1  -8    534.71     34.96
 -11  -1  -7     60.10     28.77
 -11  -1  -6     30.43     59.53
 -11  -1  -5     43.46     28.79
 -11  -1  -4     48.87     28.91
 -11  -1  -3    500.24     29.96
 -11  -1  -2     92.78     33.15
 -11  -1  -1    150.45     43.44
 -10 -13 -10     28.18     35.13
 -10 -13  -9     72.87     48.12
 -10 -13  -8     63.94     27.35
 -10 -13  -7      0.00     36.29
 -10 -13  -6    165.02     27.86
 -10 -13  -5     38.85     27.52
 -10 -13  -4    177.45     27.90
 -10 -13  -3     16.64     33.44
 -10 -13  -2    147.80     27.84
 -10 -13  -1     88.10     33.54
 -10 -12 -15     40.63     23.58
 -10 -12 -14    219.09     29.61
 -10 -12 -13    298.08     36.53
 -10 -12 -12    288.12     32.29
 -10 -12 -11     81.33     31.58
 -10 -12 -10    222.64     36.55
 -10 -12  -9    211.27     30.23
 -10 -12  -8    342.94     28.96
 -10 -12  -7    169.83     41.53
 -10 -12  -6    222.29     28.11
 -10 -12  -5    281.10     28.49
 -10 -12  -4    123.20     27.74
 -10 -12  -3     27.04     41.98
 -10 -12  -2     39.00     35.64
 -10 -12  -1     82.86     27.36
 -10 -11 -18     57.33     21.74
 -10 -11 -17    114.86     30.20
 -10 -11 -16     71.04     21.51
 -10 -11 -15    205.15     21.77
 -10 -11 -14     23.43     29.07
 -10 -11 -13     78.94     25.93
 -10 -11 -12     73.61     27.86
 -10 -11 -11     88.99     32.00
 -10 -11 -10    465.42     33.39
 -10 -11  -9     51.86     27.80
 -10 -11  -8    226.99     28.29
 -10 -11  -7    179.27     34.56
 -10 -11  -6     13.91     31.12
 -10 -11  -5    301.74     28.38
 -10 -11  -4    127.05     33.31
 -10 -11  -3    509.40     35.17
 -10 -11  -2     94.23     27.38
 -10 -11  -1     40.68     29.90
 -10 -10 -21     44.55     21.88
 -10 -10 -20     46.84     21.79
 -10 -10 -19     25.04     21.72
 -10 -10 -18     24.79     21.57
 -10 -10 -17     42.76     23.70
 -10 -10 -16    130.89     21.59
 -10 -10 -15     19.99     22.70
 -10 -10 -14    285.20     47.00
 -10 -10 -13    545.62     29.78
 -10 -10 -12    233.49     29.65
 -10 -10 -11    131.33     27.88
 -10 -10 -10    216.44     36.46
 -10 -10  -9     33.78     27.39
 -10 -10  -8     92.46     31.43
 -10 -10  -7    641.74     36.40
 -10 -10  -6    459.19     28.80
 -10 -10  -5    199.95     27.94
 -10 -10  -4     53.11     27.40
 -10 -10  -3    248.58     47.67
 -10 -10  -2      0.00     35.90
 -10 -10  -1    169.84     33.53
 -10  -9 -23    103.50     22.71
 -10  -9 -22    129.20     23.96
 -10  -9 -21     98.91     25.45
 -10  -9 -20    111.22     21.92
 -10  -9 -19     24.68     23.42
 -10  -9 -18     58.88     24.11
 -10  -9 -17     57.52     21.51
 -10  -9 -16    126.78     21.80
 -10  -9 -15    148.47     21.52
 -10  -9 -14     10.99     25.65
 -10  -9 -13    300.33     26.24
 -10  -9 -12    304.83     32.60
 -10  -9 -11    217.38     31.52
 -10  -9 -10     13.85     27.30
 -10  -9  -9    133.98     27.66
 -10  -9  -8      0.29     27.45
 -10  -9  -7    106.92     27.39
 -10  -9  -6    151.14     31.30
 -10  -9  -5    176.07     27.40
 -10  -9  -4     94.38     27.10
 -10  -9  -3    102.82     32.98
 -10  -9  -2      0.00     26.65
 -10  -9  -1    139.40     27.22
 -10  -8 -25    101.87     24.49
 -10  -8 -24    169.53     26.63
 -10  -8 -23    268.46     23.15
 -10  -8 -22     81.31     22.38
 -10  -8 -21     25.95     22.09
 -10  -8 -20     83.03     22.15
 -10  -8 -19    106.89     23.45
 -10  -8 -18      0.00     21.66
 -10  -8 -17     56.07     21.58
 -10  -8 -16    105.93     23.27
 -10  -8 -15     86.33     21.31
 -10  -8 -14    104.00     30.69
 -10  -8 -13    149.76     25.73
 -10  -8 -12      8.93     27.04
 -10  -8 -11     58.93     27.33
 -10  -8 -10     55.72     31.86
 -10  -8  -9    122.67     27.55
 -10  -8  -8     12.05     26.92
 -10  -8  -7    100.71     27.55
 -10  -8  -6    382.33     28.33
 -10  -8  -5    244.98     27.93
 -10  -8  -4    230.79     31.45
 -10  -8  -3    223.21     27.32
 -10  -8  -2      3.46     30.93
 -10  -8  -1     27.12     26.53
 -10  -7 -26    115.28     25.91
 -10  -7 -25     68.75     26.03
 -10  -7 -24    119.31     26.73
 -10  -7 -23    229.01     24.51
 -10  -7 -22     12.14     22.09
 -10  -7 -21    110.98     25.89
 -10  -7 -20    413.65     40.75
 -10  -7 -19     75.21     23.40
 -10  -7 -18     91.62     23.37
 -10  -7 -17    132.82     21.68
 -10  -7 -16     11.55     22.37
 -10  -7 -15     62.60     23.62
 -10  -7 -14     16.64     30.19
 -10  -7 -13    164.56     32.20
 -10  -7 -12     71.46     25.51
 -10  -7 -11     32.78     27.15
 -10  -7 -10     10.81     26.89
 -10  -7  -9     12.35     30.31
 -10  -7  -8     74.04     38.74
 -10  -7  -7     67.19     27.16
 -10  -7  -6     74.17     27.23
 -10  -7  -5    141.81     27.49
 -10  -7  -4    186.49     44.84
 -10  -7  -3     31.08     26.79
 -10  -7  -2    146.51     31.13
 -10  -7  -1    156.63     27.21
 -10  -6 -27     50.65     26.32
 -10  -6 -26     93.30     23.09
 -10  -6 -25     80.22     25.96
 -10  -6 -24    157.06     24.61
 -10  -6 -23     72.27     22.51
 -10  -6 -22     74.11     22.35
 -10  -6 -21     17.49     21.99
 -10  -6 -20    106.36     24.58
 -10  -6 -19    174.40     22.29
 -10  -6 -18    174.77     25.15
 -10  -6 -17     69.84     23.09
 -10  -6 -16     62.17     23.00
 -10  -6 -15    277.43     22.07
 -10  -6 -14     61.81     25.75
 -10  -6 -13     72.94     25.49
 -10  -6 -12     51.40     27.36
 -10  -6 -11    318.80     32.52
 -10  -6 -10    155.41     36.56
 -10  -6  -9     83.98     27.08
 -10  -6  -8    101.12     27.28
 -10  -6  -7      0.42     26.91
 -10  -6  -6      0.00     57.90
 -10  -6  -5    292.96     28.53
 -10  -6  -4    113.36     30.61
 -10  -6  -3      4.84     26.82
 -10  -6  -2    270.42     32.83
 -10  -6  -1     26.33     39.09
 -10  -5 -28    107.86     24.36
 -10  -5 -27      2.22     23.93
 -10  -5 -26      0.00     22.77
 -10  -5 -25     34.38     38.37
 -10  -5 -24     80.12     24.59
 -10  -5 -23     89.20     22.52
 -10  -5 -22     46.25     23.40
 -10  -5 -21     29.32     22.17
 -10  -5 -20     19.48     21.95
 -10  -5 -19     36.61     21.81
 -10  -5 -18     49.70     23.23
 -10  -5 -17      0.00     24.85
 -10  -5 -16     89.47     23.41
 -10  -5 -15    173.18     21.83
 -10  -5 -14      0.00     27.15
 -10  -5 -13    476.26     28.89
 -10  -5 -12     32.40     27.43
 -10  -5 -11     66.93     31.28
 -10  -5 -10    218.21     27.81
 -10  -5  -9    291.30     28.08
 -10  -5  -8    184.19     31.16
 -10  -5  -7    193.11     27.45
 -10  -5  -6    199.38     33.51
 -10  -5  -5    288.85     27.91
 -10  -5  -4    111.66     27.02
 -10  -5  -3     83.21     26.87
 -10  -5  -2    150.69     26.98
 -10  -5  -1      0.00     26.35
 -10  -4 -29     12.30     27.78
 -10  -4 -28      0.00     24.04
 -10  -4 -27     83.21     22.96
 -10  -4 -26      3.35     22.73
 -10  -4 -25    468.68     27.84
 -10  -4 -24    112.48     22.79
 -10  -4 -23     36.07     22.41
 -10  -4 -22     69.61     22.36
 -10  -4 -21     49.60     28.06
 -10  -4 -20    156.77     23.98
 -10  -4 -19    223.59     22.41
 -10  -4 -18    155.17     25.34
 -10  -4 -17     15.84     26.00
 -10  -4 -16     32.88     23.12
 -10  -4 -15     96.89     21.68
 -10  -4 -14    272.51     33.81
 -10  -4 -13    212.90     28.12
 -10  -4 -12    247.77     28.00
 -10  -4 -11    123.46     27.32
 -10  -4 -10    173.66     27.47
 -10  -4  -9     41.32     27.28
 -10  -4  -8     62.14     31.26
 -10  -4  -7    328.14     29.35
 -10  -4  -6    255.22     27.71
 -10  -4  -5    169.24     40.35
 -10  -4  -4    292.11     27.57
 -10  -4  -3     49.79     30.85
 -10  -4  -2    277.10     27.47
 -10  -4  -1     88.36     26.95
 -10  -3 -30    139.67     29.01
 -10  -3 -29    328.85     28.78
 -10  -3 -28    156.56     29.98
 -10  -3 -27    314.34     25.80
 -10  -3 -26     30.35     25.28
 -10  -3 -25     45.68     27.08
 -10  -3 -24     45.21     22.77
 -10  -3 -23    273.46     24.31
 -10  -3 -22     29.85     22.23
 -10  -3 -21     48.87     22.06
 -10  -3 -20     39.40     24.88
 -10  -3 -19      9.75     26.06
 -10  -3 -18    116.44     22.09
 -10  -3 -17    427.59     24.27
 -10  -3 -16    268.80     23.52
 -10  -3 -15    101.48     21.50
 -10  -3 -14     35.60     25.68
 -10  -3 -13     38.07     27.25
 -10  -3 -12    168.16     27.63
 -10  -3 -11    185.38     31.41
 -10  -3 -10    375.08     28.29
 -10  -3  -9     62.89     30.84
 -10  -3  -8     34.24     26.70
 -10  -3  -7    179.92     29.68
 -10  -3  -6      0.00     30.66
 -10  -3  -5    215.47     27.12
 -10  -3  -4     39.83     26.62
 -10  -3  -3    104.30     26.71
 -10  -3  -2    192.06     27.06
 -10  -3  -1      0.93     36.75
 -10  -2 -30     24.10     28.65
 -10  -2 -29    432.35     28.91
 -10  -2 -28     30.13     25.89
 -10  -2 -27     29.92     23.11
 -10  -2 -26     43.62     22.88
 -10  -2 -25     71.38     24.63
 -10  -2 -24    238.43     24.88
 -10  -2 -23    143.51     22.82
 -10  -2 -22     59.55     22.41
 -10  -2 -21     94.36     22.41
 -10  -2 -20      2.46     23.10
 -10  -2 -19     50.81     23.10
 -10  -2 -18     91.43     22.15
 -10  -2 -17    253.26     32.24
 -10  -2 -16    436.39     24.40
 -10  -2 -15    103.01     23.37
 -10  -2 -14    349.11     34.95
 -10  -2 -13    723.85     29.61
 -10  -2 -12     36.80     27.05
 -10  -2 -11    147.05     27.32
 -10  -2 -10     69.98     27.23
 -10  -2  -9    564.05     28.85
 -10  -2  -8    402.70     33.41
 -10  -2  -7    158.90     27.40
 -10  -2  -6    369.96     31.17
 -10  -2  -5    112.98     31.68
 -10  -2  -4    193.76     27.17
 -10  -2  -3    193.22     26.92
 -10  -2  -2    437.33     32.04
 -10  -2  -1    156.01     26.99
 -10  -1 -30     39.36     25.70
 -10  -1 -29     15.66     30.66
 -10  -1 -28     17.36     23.16
 -10  -1 -27    225.53     23.70
 -10  -1 -26      0.00     22.70
 -10  -1 -25     85.33     22.86
 -10  -1 -24    300.63     26.46
 -10  -1 -23     53.04     24.40
 -10  -1 -22    386.26     25.42
 -10  -1 -21    372.92     23.57
 -10  -1 -20    281.39     25.42
 -10  -1 -19    255.84     22.74
 -10  -1 -18    206.68     22.34
 -10  -1 -17     94.95     23.40
 -10  -1 -16     73.25     26.20
 -10  -1 -15    140.30     25.72
 -10  -1 -14    270.85     35.81
 -10  -1 -13    146.29     27.79
 -10  -1 -12     82.32     27.35
 -10  -1 -11    412.47     39.13
 -10  -1 -10      0.00     27.07
 -10  -1  -9    842.99     34.43
 -10  -1  -8    129.17     27.41
 -10  -1  -7    336.15     28.08
 -10  -1  -6    395.07     28.17
 -10  -1  -5     80.39     27.24
 -10  -1  -4    118.15     30.91
 -10  -1  -3     47.49     32.03
 -10  -1  -2   1136.21     30.52
 -10  -1  -1     10.25     26.93
  -9 -15 -12     22.44     22.22
  -9 -15 -11     98.82     24.09
  -9 -15 -10    119.57     29.80
  -9 -15  -9     18.89     23.33
  -9 -15  -8      0.00     25.70
  -9 -15  -7    210.75     26.45
  -9 -15  -6     79.14     25.82
  -9 -15  -5    159.29     30.28
  -9 -15  -4     51.35     38.38
  -9 -15  -3     35.73     25.71
  -9 -15  -2     47.86     25.88
  -9 -15  -1      0.00     38.28
  -9 -14 -17     65.52     22.06
  -9 -14 -16     28.54     33.63
  -9 -14 -15    129.68     20.04
  -9 -14 -14     88.73     21.05
  -9 -14 -13     26.27     20.84
  -9 -14 -12    218.25     24.56
  -9 -14 -11    492.93     31.66
  -9 -14 -10     84.86     24.12
  -9 -14  -9    542.69     40.06
  -9 -14  -8     22.93     26.00
  -9 -14  -7    287.53     26.85
  -9 -14  -6    248.19     26.42
  -9 -14  -5     36.99     28.88
  -9 -14  -4    101.56     28.71
  -9 -14  -3     35.64     25.31
  -9 -14  -2     95.76     33.79
  -9 -14  -1      3.72     31.44
  -9 -13 -20     31.67     21.40
  -9 -13 -19     27.91     25.47
  -9 -13 -18      8.34     21.15
  -9 -13 -17     39.46     19.85
  -9 -13 -16    182.90     21.45
  -9 -13 -15    146.26     21.50
  -9 -13 -14    290.49     22.21
  -9 -13 -13      0.00     22.20
  -9 -13 -12    256.80     27.19
  -9 -13 -11     30.78     23.76
  -9 -13 -10    322.90     24.90
  -9 -13  -9     80.57     24.55
  -9 -13  -8    165.42     26.05
  -9 -13  -7     59.07     25.80
  -9 -13  -6    895.75     44.68
  -9 -13  -5    257.97     30.71
  -9 -13  -4    244.25     29.68
  -9 -13  -3    233.69     26.16
  -9 -13  -2     37.72     25.48
  -9 -13  -1     76.96     25.63
  -9 -12 -23     54.95     24.45
  -9 -12 -22    126.78     23.43
  -9 -12 -21     62.37     21.60
  -9 -12 -20     44.00     20.35
  -9 -12 -19      0.00     21.33
  -9 -12 -18     44.68     21.73
  -9 -12 -17     14.60     23.21
  -9 -12 -16    101.32     20.23
  -9 -12 -15    195.72     41.12
  -9 -12 -14      0.00     22.47
  -9 -12 -13    138.23     21.37
  -9 -12 -12    165.51     30.56
  -9 -12 -11    226.47     33.43
  -9 -12 -10     77.19     23.59
  -9 -12  -9     20.01     25.17
  -9 -12  -8    107.92     32.24
  -9 -12  -7     95.31     25.60
  -9 -12  -6     31.66     25.30
  -9 -12  -5    253.25     26.31
  -9 -12  -4     33.52     28.21
  -9 -12  -3      9.31     25.23
  -9 -12  -2    283.82     39.12
  -9 -12  -1     32.26     24.88
  -9 -11 -25     27.31     23.78
  -9 -11 -24    142.47     27.45
  -9 -11 -23    134.60     26.33
  -9 -11 -22    100.34     23.90
  -9 -11 -21     40.81     21.70
  -9 -11 -20    121.10     24.15
  -9 -11 -19     73.04     19.37
  -9 -11 -18    222.89     20.82
  -9 -11 -17     24.14     23.12
  -9 -11 -16     44.24     21.18
  -9 -11 -15     25.52     19.97
  -9 -11 -14    335.30     31.43
  -9 -11 -13    185.82     21.69
  -9 -11 -12    265.83     21.72
  -9 -11 -11     84.52     28.70
  -9 -11 -10    134.76     25.90
  -9 -11  -9    140.39     29.48
  -9 -11  -8    134.79     36.66
  -9 -11  -7     13.29     25.11
  -9 -11  -6     42.26     25.11
  -9 -11  -5    147.32     25.56
  -9 -11  -4    111.67     28.17
  -9 -11  -3     46.80     25.05
  -9 -11  -2    222.65     25.64
  -9 -11  -1    225.69     25.63
  -9 -10 -27      0.00     27.66
  -9 -10 -26    196.21     23.06
  -9 -10 -25    155.36     29.04
  -9 -10 -24    148.33     22.60
  -9 -10 -23     80.09     22.25
  -9 -10 -22     65.51     23.70
  -9 -10 -21    309.63     21.50
  -9 -10 -20      0.00     21.76
  -9 -10 -19     30.42     21.88
  -9 -10 -18     38.66     20.40
  -9 -10 -17    286.41     28.05
  -9 -10 -16    119.18     21.52
  -9 -10 -15    301.99     25.27
  -9 -10 -14     59.16     20.97
  -9 -10 -13    110.02     19.88
  -9 -10 -12     48.05     23.51
  -9 -10 -11     78.07     23.45
  -9 -10 -10      0.00     25.02
  -9 -10  -9    166.59     30.91
  -9 -10  -8     80.82     62.74
  -9 -10  -7    328.30     29.98
  -9 -10  -6     65.18     26.40
  -9 -10  -5    520.02     29.98
  -9 -10  -4    334.75     26.45
  -9 -10  -3    388.45     30.46
  -9 -10  -2      0.00     24.98
  -9 -10  -1     98.38     29.93
  -9  -9 -29      5.33     27.45
  -9  -9 -28    213.61     25.89
  -9  -9 -27    101.08     26.71
  -9  -9 -26    181.87     25.82
  -9  -9 -25    144.08     22.65
  -9  -9 -24     59.03     25.89
  -9  -9 -23      9.12     21.79
  -9  -9 -22    129.92     21.31
  -9  -9 -21     23.31     20.58
  -9  -9 -20     35.94     20.54
  -9  -9 -19    614.28     32.75
  -9  -9 -18     28.51     21.42
  -9  -9 -17    190.03     20.61
  -9  -9 -16    489.31     25.01
  -9  -9 -15     95.13     20.02
  -9  -9 -14     96.31     19.86
  -9  -9 -13    274.03     24.44
  -9  -9 -12    172.20     23.96
  -9  -9 -11     44.69     23.38
  -9  -9 -10    125.37     26.06
  -9  -9  -9    226.59     25.97
  -9  -9  -8     15.66     33.23
  -9  -9  -7    270.54     25.86
  -9  -9  -6     11.92     25.02
  -9  -9  -5    184.33     29.37
  -9  -9  -4    149.84     25.41
  -9  -9  -3     19.74     24.90
  -9  -9  -2    380.09     26.29
  -9  -9  -1    175.94     25.34
  -9  -8 -31     59.65     27.62
  -9  -8 -30    227.31     30.52
  -9  -8 -29     62.69     25.54
  -9  -8 -28     53.10     30.42
  -9  -8 -27    170.45     28.66
  -9  -8 -26      7.29     22.41
  -9  -8 -25    185.15     30.65
  -9  -8 -24    112.69     28.72
  -9  -8 -23     41.57     20.98
  -9  -8 -22     77.67     22.26
  -9  -8 -21    158.86     21.33
  -9  -8 -20    181.29     21.15
  -9  -8 -19     43.47     21.41
  -9  -8 -18    140.90     21.89
  -9  -8 -17     33.58     19.99
  -9  -8 -16     48.10     20.00
  -9  -8 -15     74.05     20.05
  -9  -8 -14     27.32     22.95
  -9  -8 -13    165.90     24.18
  -9  -8 -12    963.23     33.06
  -9  -8 -11    646.03     47.35
  -9  -8 -10     46.44     30.15
  -9  -8  -9     97.13     25.52
  -9  -8  -8    358.55     30.09
  -9  -8  -7   1003.00     32.52
  -9  -8  -6     96.41     26.47
  -9  -8  -5    248.45     29.09
  -9  -8  -4    268.66     25.95
  -9  -8  -3     75.80     28.56
  -9  -8  -2    412.94     30.07
  -9  -8  -1      0.00     24.61
  -9  -7 -32    119.28     24.31
  -9  -7 -31    137.03     26.22
  -9  -7 -30     87.78     25.93
  -9  -7 -29     72.98     27.23
  -9  -7 -28     92.95     24.78
  -9  -7 -27    174.86     23.25
  -9  -7 -26     47.55     22.54
  -9  -7 -25    201.06     25.04
  -9  -7 -24    375.47     22.14
  -9  -7 -23    136.50     23.49
  -9  -7 -22     32.96     20.66
  -9  -7 -21     81.78     27.39
  -9  -7 -20     62.32     23.29
  -9  -7 -19    199.92     23.25
  -9  -7 -18     33.45     20.20
  -9  -7 -17     97.44     20.37
  -9  -7 -16     30.49     19.91
  -9  -7 -15    230.82     21.82
  -9  -7 -14    231.46     20.22
  -9  -7 -13    252.76     24.34
  -9  -7 -12    266.91     24.19
  -9  -7 -11    216.84     39.34
  -9  -7 -10     98.57     25.61
  -9  -7  -9     30.33     25.43
  -9  -7  -8    344.49     26.56
  -9  -7  -7    216.56     29.53
  -9  -7  -6   1132.41     28.77
  -9  -7  -5    262.13     25.98
  -9  -7  -4    184.90     30.84
  -9  -7  -3    682.63     44.26
  -9  -7  -2    348.31     31.71
  -9  -7  -1    571.30     42.59
  -9  -6 -33    102.27     25.62
  -9  -6 -32    165.75     24.61
  -9  -6 -31    100.84     29.09
  -9  -6 -30    138.42     27.47
  -9  -6 -29     68.46     27.14
  -9  -6 -28    174.43     27.33
  -9  -6 -27    529.04     25.95
  -9  -6 -26    255.45     23.33
  -9  -6 -25     49.95     21.68
  -9  -6 -24    525.10     22.73
  -9  -6 -23    174.73     21.54
  -9  -6 -22     45.73     23.76
  -9  -6 -21    285.80     25.25
  -9  -6 -20    140.97     20.97
  -9  -6 -19     78.22     20.79
  -9  -6 -18    146.58     22.25
  -9  -6 -17    377.90     21.20
  -9  -6 -16     25.34     20.02
  -9  -6 -15     62.01     20.47
  -9  -6 -14    618.77     31.15
  -9  -6 -13     92.99     23.93
  -9  -6 -12    664.06     30.61
  -9  -6 -11    133.99     25.56
  -9  -6 -10    154.68     25.59
  -9  -6  -9    413.34     26.70
  -9  -6  -8   1397.54     29.90
  -9  -6  -7     49.81     25.40
  -9  -6  -6    818.32     33.29
  -9  -6  -5      0.00     24.69
  -9  -6  -4      3.74     24.53
  -9  -6  -3     94.50     25.57
  -9  -6  -2    139.66     25.15
  -9  -6  -1    819.49     27.36
  -9  -5 -34    212.90     24.71
  -9  -5 -33     79.56     23.26
  -9  -5 -32     67.57     26.14
  -9  -5 -31     24.74     26.05
  -9  -5 -30    246.55     27.72
  -9  -5 -29    311.66     46.27
  -9  -5 -28      0.00     26.53
  -9  -5 -27     61.26     22.87
  -9  -5 -26    312.80     22.08
  -9  -5 -25    160.01     21.83
  -9  -5 -24     39.66     21.31
  -9  -5 -23    198.75     21.67
  -9  -5 -22     75.28     21.09
  -9  -5 -21    145.03     21.04
  -9  -5 -20    149.19     27.44
  -9  -5 -19     75.88     22.20
  -9  -5 -18    102.80     23.09
  -9  -5 -17     94.03     21.39
  -9  -5 -16     10.08     27.15
  -9  -5 -15    340.59     20.90
  -9  -5 -14    114.01     21.43
  -9  -5 -13     28.36     28.65
  -9  -5 -12     40.38     23.49
  -9  -5 -11    135.47     25.44
  -9  -5 -10    252.44     38.56
  -9  -5  -9    118.81     25.72
  -9  -5  -8    641.43     32.05
  -9  -5  -7    114.35     31.01
  -9  -5  -6     74.29     24.91
  -9  -5  -5     54.19     25.00
  -9  -5  -4     75.12     24.87
  -9  -5  -3     34.56     29.21
  -9  -5  -2    298.09     25.39
  -9  -5  -1     29.27     24.56
  -9  -4 -34     50.53     24.67
  -9  -4 -33    476.26     31.98
  -9  -4 -32    122.87     26.36
  -9  -4 -31    198.10     27.90
  -9  -4 -30    297.24     27.87
  -9  -4 -29     36.61     30.20
  -9  -4 -28     48.40     23.24
  -9  -4 -27    179.44     23.41
  -9  -4 -26     38.59     20.65
  -9  -4 -25    307.51     22.67
  -9  -4 -24     56.54     28.99
  -9  -4 -23     32.54     21.09
  -9  -4 -22    315.52     22.68
  -9  -4 -21    541.03     29.76
  -9  -4 -20    504.52     23.76
  -9  -4 -19    155.00     22.91
  -9  -4 -18    167.69     20.96
  -9  -4 -17    224.55     33.05
  -9  -4 -16    453.25     21.44
  -9  -4 -15    445.59     21.27
  -9  -4 -14    218.86     21.97
  -9  -4 -13    797.30     33.18
  -9  -4 -12    190.48     25.96
  -9  -4 -11     69.60     25.59
  -9  -4 -10    742.16     33.05
  -9  -4  -9    343.45     26.26
  -9  -4  -8    895.79     31.93
  -9  -4  -7    183.66     25.57
  -9  -4  -6    119.12     25.27
  -9  -4  -5    701.98     31.10
  -9  -4  -4    322.08     26.01
  -9  -4  -3    332.57     29.38
  -9  -4  -2    899.08     27.45
  -9  -4  -1    755.76     26.99
  -9  -3 -35    452.32     26.98
  -9  -3 -34     81.20     25.03
  -9  -3 -33     77.09     24.74
  -9  -3 -32     28.31     30.99
  -9  -3 -31      9.74     26.98
  -9  -3 -30     71.42     26.88
  -9  -3 -29     16.39     28.20
  -9  -3 -28     68.81     23.21
  -9  -3 -27     82.42     23.15
  -9  -3 -26     66.29     23.06
  -9  -3 -25    124.35     22.22
  -9  -3 -24     49.21     20.34
  -9  -3 -23    483.24     22.96
  -9  -3 -22    211.34     21.56
  -9  -3 -21   1089.30     26.36
  -9  -3 -20    370.38     21.69
  -9  -3 -19     89.82     20.85
  -9  -3 -18    313.91     25.13
  -9  -3 -17    455.76     26.18
  -9  -3 -16    319.64     22.48
  -9  -3 -15    968.57     28.23
  -9  -3 -14    313.57     21.99
  -9  -3 -13    379.34     39.75
  -9  -3 -12    530.44     27.16
  -9  -3 -11    345.82     29.00
  -9  -3 -10   1099.30     28.57
  -9  -3  -9    225.15     29.39
  -9  -3  -8    296.23     25.85
  -9  -3  -7     78.81     25.24
  -9  -3  -6    949.18     32.36
  -9  -3  -5    483.83     26.30
  -9  -3  -4    331.93     29.37
  -9  -3  -3    598.39     26.89
  -9  -3  -2    142.62     29.15
  -9  -3  -1    271.73     25.48
  -9  -2 -35     10.29     27.67
  -9  -2 -34     43.37     24.86
  -9  -2 -33      2.22     24.57
  -9  -2 -32     97.52     35.26
  -9  -2 -31     33.06     27.10
  -9  -2 -30    498.84     32.40
  -9  -2 -29     37.63     26.59
  -9  -2 -28     77.76     26.57
  -9  -2 -27      5.74     23.54
  -9  -2 -26     79.50     22.02
  -9  -2 -25     80.50     20.57
  -9  -2 -24     87.66     24.39
  -9  -2 -23    358.58     22.94
  -9  -2 -22    212.63     22.83
  -9  -2 -21    134.87     23.00
  -9  -2 -20    287.23     23.15
  -9  -2 -19     61.98     22.47
  -9  -2 -18    260.72     21.10
  -9  -2 -17    517.26     22.58
  -9  -2 -16     12.78     20.32
  -9  -2 -15    273.49     20.79
  -9  -2 -14    432.91     20.99
  -9  -2 -13    181.09     21.61
  -9  -2 -12    468.61     26.57
  -9  -2 -11    449.97     26.53
  -9  -2 -10     33.47     29.20
  -9  -2  -9    342.12     34.54
  -9  -2  -8    331.21     36.02
  -9  -2  -7     85.58     24.91
  -9  -2  -6     42.38     25.04
  -9  -2  -5   1119.99     39.90
  -9  -2  -4    536.04     30.84
  -9  -2  -3    129.89     25.75
  -9  -2  -2    254.51     25.42
  -9  -2  -1     94.38     38.28
  -9  -1 -35     71.36     25.04
  -9  -1 -34     33.52     24.82
  -9  -1 -33    146.58     24.77
  -9  -1 -32    334.71     31.05
  -9  -1 -31     45.51     29.85
  -9  -1 -30    332.28     27.70
  -9  -1 -29     39.20     26.52
  -9  -1 -28     19.00     28.72
  -9  -1 -27    131.93     22.54
  -9  -1 -26   1049.28     36.10
  -9  -1 -25     70.70     20.47
  -9  -1 -24    132.12     22.16
  -9  -1 -23    206.61     20.46
  -9  -1 -22    486.46     22.14
  -9  -1 -21     99.25     20.99
  -9  -1 -20    309.61     21.23
  -9  -1 -19     89.19     21.81
  -9  -1 -18    223.92     22.68
  -9  -1 -17      0.00     28.05
  -9  -1 -16    217.71     20.73
  -9  -1 -15    470.42     21.10
  -9  -1 -14     23.99     19.94
  -9  -1 -13    337.37     24.41
  -9  -1 -12    356.24     38.48
  -9  -1 -11     84.61     25.24
  -9  -1 -10    104.22     26.18
  -9  -1  -9    187.26     41.18
  -9  -1  -8    204.33     29.89
  -9  -1  -7    495.20     26.41
  -9  -1  -6    363.24     25.93
  -9  -1  -5     94.84     46.50
  -9  -1  -4    655.04     29.84
  -9  -1  -3    809.03     29.20
  -9  -1  -2    156.40     28.96
  -9  -1  -1    401.55     25.79
  -8 -17 -11     73.05     23.05
  -8 -17 -10     97.17     28.45
  -8 -17  -9     24.63     25.98
  -8 -17  -8    100.78     26.78
  -8 -17  -7     46.95     30.34
  -8 -17  -6    201.94     24.76
  -8 -17  -5    130.79     24.58
  -8 -17  -4    141.11     24.47
  -8 -17  -3      6.27     23.82
  -8 -17  -2    125.37     48.20
  -8 -17  -1    149.80     24.44
  -8 -16 -17     90.98     21.86
  -8 -16 -16     77.55     21.96
  -8 -16 -15    175.23     25.80
  -8 -16 -14     97.56     21.65
  -8 -16 -13    129.52     21.95
  -8 -16 -12    319.39     44.76
  -8 -16 -11     62.06     21.98
  -8 -16 -10    500.77     67.87
  -8 -16  -9    178.93     24.69
  -8 -16  -8    759.00     27.51
  -8 -16  -7     88.79     21.97
  -8 -16  -6    178.10     24.69
  -8 -16  -5    363.73     59.66
  -8 -16  -4     66.49     23.98
  -8 -16  -3    183.00     24.47
  -8 -16  -2    144.74     23.99
  -8 -16  -1     30.23     23.58
  -8 -15 -21     19.67     27.61
  -8 -15 -20      8.83     22.47
  -8 -15 -19    115.38     22.71
  -8 -15 -18     36.59     29.03
  -8 -15 -17     59.63     25.77
  -8 -15 -16     17.91     19.00
  -8 -15 -15    388.76     30.59
  -8 -15 -14     21.66     18.90
  -8 -15 -13    271.53     33.15
  -8 -15 -12    154.75     21.81
  -8 -15 -11    471.11     25.52
  -8 -15 -10      5.81     20.77
  -8 -15  -9     44.88     21.85
  -8 -15  -8     84.05     31.53
  -8 -15  -7    540.93     37.12
  -8 -15  -6    182.97     24.26
  -8 -15  -5    254.17     24.62
  -8 -15  -4     94.32     24.01
  -8 -15  -3    307.37     24.71
  -8 -15  -2    164.25     46.13
  -8 -15  -1    207.50     24.30
  -8 -14 -24      2.72     29.74
  -8 -14 -23    187.01     25.38
  -8 -14 -22     26.50     19.03
  -8 -14 -21    102.74     19.78
  -8 -14 -20      0.00     20.84
  -8 -14 -19     21.82     17.40
  -8 -14 -18     26.52     31.83
  -8 -14 -17    117.65     21.06
  -8 -14 -16     26.62     19.13
  -8 -14 -15    166.15     19.47
  -8 -14 -14    304.35     20.20
  -8 -14 -13    131.67     20.50
  -8 -14 -12    297.81     27.21
  -8 -14 -11     10.78     32.02
  -8 -14 -10    149.50     24.43
  -8 -14  -9     13.70     21.49
  -8 -14  -8     46.92     21.44
  -8 -14  -7      9.76     23.25
  -8 -14  -6    360.37     54.10
  -8 -14  -5      9.63     23.41
  -8 -14  -4    110.51     30.14
  -8 -14  -3     35.72     35.10
  -8 -14  -2     24.10     23.11
  -8 -14  -1     88.01     23.58
  -8 -13 -27     85.28     20.89
  -8 -13 -26    180.93     26.38
  -8 -13 -25    168.11     25.47
  -8 -13 -24    184.93     29.89
  -8 -13 -23      0.00     19.95
  -8 -13 -22      0.00     18.81
  -8 -13 -21     76.43     27.13
  -8 -13 -20     15.70     23.86
  -8 -13 -19    318.88     27.06
  -8 -13 -18     10.30     19.30
  -8 -13 -17    242.36     34.21
  -8 -13 -16     93.53     28.27
  -8 -13 -15     49.72     18.29
  -8 -13 -14     77.99     19.32
  -8 -13 -13     30.82     17.95
  -8 -13 -12     86.28     19.16
  -8 -13 -11    450.74     32.43
  -8 -13 -10     16.66     23.55
  -8 -13  -9     81.31     23.71
  -8 -13  -8    226.22     24.10
  -8 -13  -7     24.93     23.06
  -8 -13  -6      9.26     35.34
  -8 -13  -5     38.30     23.16
  -8 -13  -4    335.39     24.51
  -8 -13  -3     73.19     37.25
  -8 -13  -2     27.34     23.07
  -8 -13  -1    151.59     23.59
  -8 -12 -29    214.87     23.45
  -8 -12 -28     69.16     20.17
  -8 -12 -27    105.65     27.10
  -8 -12 -26     76.63     23.81
  -8 -12 -25    233.09     27.47
  -8 -12 -24     34.06     23.27
  -8 -12 -23    268.49     28.75
  -8 -12 -22    223.18     21.51
  -8 -12 -21     85.98     20.16
  -8 -12 -20    187.12     20.25
  -8 -12 -19     60.63     23.80
  -8 -12 -18    389.22     28.17
  -8 -12 -17      7.75     18.67
  -8 -12 -16    133.42     18.68
  -8 -12 -15     11.42     18.01
  -8 -12 -14     33.10     20.97
  -8 -12 -13     76.17     20.42
  -8 -12 -12     30.41     18.84
  -8 -12 -11     56.72     23.79
  -8 -12 -10    237.22     30.96
  -8 -12  -9    121.62     22.99
  -8 -12  -8    143.38     27.65
  -8 -12  -7     63.68     23.21
  -8 -12  -6    238.29     36.16
  -8 -12  -5    295.35     39.66
  -8 -12  -4    388.06     24.83
  -8 -12  -3      0.00     28.75
  -8 -12  -2    572.49     32.88
  -8 -12  -1     80.03     27.08
  -8 -11 -31     91.05     20.96
  -8 -11 -30    134.11     23.12
  -8 -11 -29     20.41     21.46
  -8 -11 -28    193.74     22.14
  -8 -11 -27    287.14     46.47
  -8 -11 -26     92.93     23.63
  -8 -11 -25     54.79     23.32
  -8 -11 -24    117.53     19.88
  -8 -11 -23      6.14     20.11
  -8 -11 -22    136.12     26.64
  -8 -11 -21      0.00     19.87
  -8 -11 -20    155.44     22.01
  -8 -11 -19     46.29     19.83
  -8 -11 -18    160.44     19.04
  -8 -11 -17     31.98     18.59
  -8 -11 -16    137.51     18.75
  -8 -11 -15    408.00     33.27
  -8 -11 -14    203.82     23.86
  -8 -11 -13    210.94     18.83
  -8 -11 -12    106.89     18.09
  -8 -11 -11      0.00     21.23
  -8 -11 -10     64.25     21.35
  -8 -11  -9    183.74     23.79
  -8 -11  -8      0.00     23.16
  -8 -11  -7    143.42     23.34
  -8 -11  -6     29.61     34.56
  -8 -11  -5    177.74     23.50
  -8 -11  -4    175.83     27.06
  -8 -11  -3    265.35     29.29
  -8 -11  -2     30.81     27.10
  -8 -11  -1    152.46     31.17
  -8 -10 -32     39.59     22.94
  -8 -10 -31    101.17     22.33
  -8 -10 -30     85.89     21.05
  -8 -10 -29     10.42     20.48
  -8 -10 -28     69.41     27.86
  -8 -10 -27     34.27     23.90
  -8 -10 -26     95.95     25.78
  -8 -10 -25    118.27     19.95
  -8 -10 -24     98.04     20.51
  -8 -10 -23     12.89     20.23
  -8 -10 -22    222.17     27.81
  -8 -10 -21     64.54     20.07
  -8 -10 -20    166.14     20.25
  -8 -10 -19     99.94     19.14
  -8 -10 -18     77.53     19.81
  -8 -10 -17     44.13     23.51
  -8 -10 -16     16.47     18.35
  -8 -10 -15     91.50     24.12
  -8 -10 -14    179.01     18.59
  -8 -10 -13    243.73     18.58
  -8 -10 -12     44.87     30.90
  -8 -10 -11    431.51     33.49
  -8 -10 -10    220.19     23.79
  -8 -10  -9    238.16     24.11
  -8 -10  -8    245.65     23.97
  -8 -10  -7     38.23     23.09
  -8 -10  -6    105.81     28.74
  -8 -10  -5    489.17     24.68
  -8 -10  -4    179.76     23.46
  -8 -10  -3    220.84     30.27
  -8 -10  -2     11.25     23.36
  -8 -10  -1    135.19     36.91
  -8  -9 -34    168.02     24.00
  -8  -9 -33     76.60     24.26
  -8  -9 -32      6.32     21.26
  -8  -9 -31     45.24     21.30
  -8  -9 -30     44.12     21.08
  -8  -9 -29      0.00     28.08
  -8  -9 -28    106.67     24.34
  -8  -9 -27    131.59     24.14
  -8  -9 -26     29.29     23.64
  -8  -9 -25    279.72     23.06
  -8  -9 -24    121.65     28.00
  -8  -9 -23    434.13     25.63
  -8  -9 -22    141.33     20.61
  -8  -9 -21     48.03     19.33
  -8  -9 -20    562.27     32.99
  -8  -9 -19    319.06     19.70
  -8  -9 -18    345.59     20.97
  -8  -9 -17     82.01     19.69
  -8  -9 -16     58.28     18.58
  -8  -9 -15    129.97     18.56
  -8  -9 -14     29.78     18.22
  -8  -9 -13     30.33     25.19
  -8  -9 -12    159.65     19.49
  -8  -9 -11     82.46     21.62
  -8  -9 -10    243.78     22.40
  -8  -9  -9    444.91     32.91
  -8  -9  -8    347.01     24.20
  -8  -9  -7   1025.81     30.64
  -8  -9  -6     71.20     31.44
  -8  -9  -5    638.67     33.61
  -8  -9  -4    161.37     26.83
  -8  -9  -3     77.74     23.13
  -8  -9  -2    745.20     50.99
  -8  -9  -1   1136.97     26.86
  -8  -8 -35     38.70     25.48
  -8  -8 -34      2.66     21.62
  -8  -8 -33    109.78     28.46
  -8  -8 -32    518.50     25.67
  -8  -8 -31     88.20     21.62
  -8  -8 -30    106.29     23.53
  -8  -8 -29    114.90     24.66
  -8  -8 -28    412.46     37.33
  -8  -8 -27    307.25     27.39
  -8  -8 -26    115.00     21.36
  -8  -8 -25    380.57     22.53
  -8  -8 -24     38.10     23.15
  -8  -8 -23    103.53     24.09
  -8  -8 -22     42.42     19.43
  -8  -8 -21    157.37     19.43
  -8  -8 -20     33.54     19.17
  -8  -8 -19     23.92     18.96
  -8  -8 -18     60.49     19.79
  -8  -8 -17    301.40     19.43
  -8  -8 -16    253.31     20.41
  -8  -8 -15    155.67     18.82
  -8  -8 -14    782.94     23.65
  -8  -8 -13    908.49     21.88
  -8  -8 -12    155.82     23.41
  -8  -8 -11    206.37     21.94
  -8  -8 -10    725.68     25.38
  -8  -8  -9    370.07     24.36
  -8  -8  -8    288.22     23.99
  -8  -8  -7   1378.16     52.69
  -8  -8  -6    181.16     23.72
  -8  -8  -5    848.07     28.73
  -8  -8  -4    101.49     23.21
  -8  -8  -3    401.09     23.97
  -8  -8  -2     55.50     22.61
  -8  -8  -1     73.27     22.41
  -8  -7 -36    144.41     25.01
  -8  -7 -35    342.69     23.01
  -8  -7 -34     48.34     21.77
  -8  -7 -33     91.21     21.72
  -8  -7 -32    599.48     27.24
  -8  -7 -31    356.03     23.86
  -8  -7 -30      6.22     31.92
  -8  -7 -29    346.92     28.69
  -8  -7 -28     58.78     24.25
  -8  -7 -27    105.87     25.44
  -8  -7 -26    117.79     24.24
  -8  -7 -25     33.57     21.20
  -8  -7 -24     87.91     22.55
  -8  -7 -23     37.01     20.85
  -8  -7 -22    513.93     25.10
  -8  -7 -21    167.51     22.11
  -8  -7 -20    509.72     21.47
  -8  -7 -19    117.01     20.60
  -8  -7 -18     63.25     20.84
  -8  -7 -17     72.37     19.92
  -8  -7 -16    390.31     19.50
  -8  -7 -15    362.62     22.29
  -8  -7 -14     99.01     18.60
  -8  -7 -13    281.40     24.33
  -8  -7 -12    605.33     25.30
  -8  -7 -11   1098.89     36.98
  -8  -7 -10    216.71     27.29
  -8  -7  -9     50.80     31.34
  -8  -7  -8    280.40     24.11
  -8  -7  -7   1078.61     34.14
  -8  -7  -6    203.51     25.07
  -8  -7  -5    308.97     23.67
  -8  -7  -4    327.68     27.45
  -8  -7  -3    302.50     29.74
  -8  -7  -2      3.08     26.96
  -8  -7  -1    108.32     28.01
  -8  -6 -37     97.66     24.75
  -8  -6 -36    504.94     26.99
  -8  -6 -35    263.93     22.77
  -8  -6 -34    317.16     37.30
  -8  -6 -33     50.07     21.68
  -8  -6 -32    331.74     22.50
  -8  -6 -31    249.52     22.97
  -8  -6 -30    120.72     26.75
  -8  -6 -29     99.79     26.60
  -8  -6 -28    421.45     29.27
  -8  -6 -27     48.22     25.47
  -8  -6 -26    685.24     23.48
  -8  -6 -25    253.75     21.91
  -8  -6 -24    202.55     21.46
  -8  -6 -23    218.79     20.40
  -8  -6 -22    899.51     29.24
  -8  -6 -21    279.30     20.21
  -8  -6 -20    447.28     21.30
  -8  -6 -19    267.47     19.69
  -8  -6 -18    653.65     22.69
  -8  -6 -17    714.80     21.14
  -8  -6 -16   1353.04     43.02
  -8  -6 -15     80.90     20.69
  -8  -6 -14    796.67     22.93
  -8  -6 -13    838.21     22.26
  -8  -6 -12   1168.38     22.38
  -8  -6 -11    347.36     30.54
  -8  -6 -10    572.78     25.04
  -8  -6  -9    838.44     27.67
  -8  -6  -8    726.69     52.87
  -8  -6  -7   1894.35     41.69
  -8  -6  -6   2753.77     52.56
  -8  -6  -5    455.10     24.62
  -8  -6  -4    366.53     24.09
  -8  -6  -3    596.06     27.60
  -8  -6  -2   1448.48     27.35
  -8  -6  -1    277.41     23.67
  -8  -5 -38     70.48     24.57
  -8  -5 -37    181.27     25.26
  -8  -5 -36     84.15     22.32
  -8  -5 -35    335.16     23.15
  -8  -5 -34    159.19     22.56
  -8  -5 -33     22.90     23.09
  -8  -5 -32    126.18     23.86
  -8  -5 -31    233.07     23.77
  -8  -5 -30    303.15     24.89
  -8  -5 -29    119.48     28.53
  -8  -5 -28     45.69     27.83
  -8  -5 -27    174.47     32.90
  -8  -5 -26    292.99     22.19
  -8  -5 -25    242.35     22.08
  -8  -5 -24    264.89     20.91
  -8  -5 -23     10.71     21.83
  -8  -5 -22    871.23     33.48
  -8  -5 -21    399.67     20.33
  -8  -5 -20    938.33     26.67
  -8  -5 -19    335.14     25.89
  -8  -5 -18    228.27     19.56
  -8  -5 -17   1291.95     41.68
  -8  -5 -16   1002.64     31.45
  -8  -5 -15    292.66     19.23
  -8  -5 -14    217.43     20.38
  -8  -5 -13   1198.43     21.35
  -8  -5 -12    937.61     24.71
  -8  -5 -11    208.13     24.84
  -8  -5 -10    634.34     37.86
  -8  -5  -9   1866.22     66.06
  -8  -5  -8    144.58     23.66
  -8  -5  -7    181.61     23.35
  -8  -5  -6   1476.73     27.52
  -8  -5  -5   1432.09     40.50
  -8  -5  -4    491.48     24.36
  -8  -5  -3    859.65     27.75
  -8  -5  -2    819.63     32.09
  -8  -5  -1   1532.68     33.23
  -8  -4 -38    463.14     28.29
  -8  -4 -37     62.23     21.56
  -8  -4 -36    125.12     22.67
  -8  -4 -35    168.02     23.19
  -8  -4 -34     27.65     21.96
  -8  -4 -33    221.99     23.22
  -8  -4 -32     39.78     21.69
  -8  -4 -31    222.73     23.49
  -8  -4 -30    311.93     31.79
  -8  -4 -29     98.15     25.38
  -8  -4 -28    275.44     32.92
  -8  -4 -27    822.05     30.43
  -8  -4 -26    540.87     24.92
  -8  -4 -25    102.67     21.64
  -8  -4 -24    240.00     20.91
  -8  -4 -23    344.85     21.05
  -8  -4 -22    654.66     21.55
  -8  -4 -21     87.39     20.76
  -8  -4 -20    126.81     22.21
  -8  -4 -19    110.35     19.27
  -8  -4 -18    720.30     20.60
  -8  -4 -17     79.33     19.96
  -8  -4 -16    404.43     22.15
  -8  -4 -15   1257.60     37.26
  -8  -4 -14     25.20     18.48
  -8  -4 -13    716.35     21.31
  -8  -4 -12     36.13     18.08
  -8  -4 -11     15.88     19.75
  -8  -4 -10    706.64     32.55
  -8  -4  -9   1003.98     28.96
  -8  -4  -8    390.53     24.00
  -8  -4  -7    129.13     35.65
  -8  -4  -6     55.53     22.78
  -8  -4  -5   1118.41     29.63
  -8  -4  -4    572.38     24.45
  -8  -4  -3    317.49     23.78
  -8  -4  -2   1569.17     33.89
  -8  -4  -1     19.10     31.10
  -8  -3 -39    264.61     22.73
  -8  -3 -38     58.80     23.58
  -8  -3 -37     17.74     21.48
  -8  -3 -36     52.60     22.90
  -8  -3 -35      4.63     25.22
  -8  -3 -34    121.65     22.13
  -8  -3 -33    215.08     24.54
  -8  -3 -32    209.29     22.09
  -8  -3 -31    354.80     22.38
  -8  -3 -30    262.21     26.37
  -8  -3 -29    543.05     28.25
  -8  -3 -28    489.04     29.24
  -8  -3 -27    101.84     27.65
  -8  -3 -26    211.64     23.72
  -8  -3 -25   1025.51     25.40
  -8  -3 -24    397.77     27.07
  -8  -3 -23    340.42     20.84
  -8  -3 -22     37.24     19.82
  -8  -3 -21   1268.91     37.95
  -8  -3 -20    572.50     28.35
  -8  -3 -19     51.23     19.07
  -8  -3 -18    160.19     20.83
  -8  -3 -17    351.34     19.54
  -8  -3 -16    226.24     24.60
  -8  -3 -15     73.65     18.58
  -8  -3 -14    321.32     19.14
  -8  -3 -13    299.16     28.74
  -8  -3 -12     99.13     18.28
  -8  -3 -11    869.72     26.02
  -8  -3 -10    186.19     23.31
  -8  -3  -9    241.66     23.55
  -8  -3  -8     75.56     22.78
  -8  -3  -7    281.84     23.46
  -8  -3  -6    458.70     27.06
  -8  -3  -5    156.64     23.11
  -8  -3  -4    474.33     24.03
  -8  -3  -3   1573.68     32.12
  -8  -3  -2    479.50     24.06
  -8  -3  -1    627.24     34.15
  -8  -2 -39    129.88     23.90
  -8  -2 -38    137.61     22.08
  -8  -2 -37     42.46     21.50
  -8  -2 -36     39.33     22.02
  -8  -2 -35    116.33     23.89
  -8  -2 -34      0.00     23.88
  -8  -2 -33    176.62     22.22
  -8  -2 -32     51.90     23.49
  -8  -2 -31    238.53     24.56
  -8  -2 -30    251.87     27.13
  -8  -2 -29    576.66     26.53
  -8  -2 -28    326.19     25.64
  -8  -2 -27    152.30     27.43
  -8  -2 -26    299.29     22.87
  -8  -2 -25    144.12     22.12
  -8  -2 -24    151.29     22.29
  -8  -2 -23    439.92     23.57
  -8  -2 -22    173.27     21.07
  -8  -2 -21     20.71     20.97
  -8  -2 -20    336.26     18.97
  -8  -2 -19    265.62     26.41
  -8  -2 -18    207.57     19.26
  -8  -2 -17    367.97     19.53
  -8  -2 -16    131.02     22.89
  -8  -2 -15    272.88     19.09
  -8  -2 -14     57.43     18.43
  -8  -2 -13    655.09     19.65
  -8  -2 -12    343.90     18.91
  -8  -2 -11    264.84     20.20
  -8  -2 -10    125.66     26.19
  -8  -2  -9     77.06     22.65
  -8  -2  -8     84.45     22.76
  -8  -2  -7    261.23     26.51
  -8  -2  -6     27.99     25.79
  -8  -2  -5    553.49     24.05
  -8  -2  -4    171.74     22.83
  -8  -2  -3    688.08     24.31
  -8  -2  -2    164.92     22.51
  -8  -2  -1    290.51     22.98
  -8  -1 -39     41.50     25.35
  -8  -1 -38     22.33     21.77
  -8  -1 -37    239.97     23.73
  -8  -1 -36    100.60     21.50
  -8  -1 -35     44.13     23.37
  -8  -1 -34    190.64     21.46
  -8  -1 -33    398.06     22.85
  -8  -1 -32     85.67     23.26
  -8  -1 -31    212.99     22.72
  -8  -1 -30     30.51     24.84
  -8  -1 -29     43.24     27.73
  -8  -1 -28    150.41     24.81
  -8  -1 -27    353.28     31.88
  -8  -1 -26     36.11     21.98
  -8  -1 -25    581.57     25.94
  -8  -1 -24    404.76     25.83
  -8  -1 -23    240.70     20.63
  -8  -1 -22    700.17     21.56
  -8  -1 -21    136.75     19.93
  -8  -1 -20     58.90     18.25
  -8  -1 -19     71.93     19.91
  -8  -1 -18    152.91     22.86
  -8  -1 -17    499.62     19.92
  -8  -1 -16    128.52     18.77
  -8  -1 -15    160.89     18.92
  -8  -1 -14    717.03     20.08
  -8  -1 -13    821.44     23.18
  -8  -1 -12   1072.55     23.14
  -8  -1 -11    359.81     20.56
  -8  -1 -10    155.47     24.52
  -8  -1  -9   1449.29     36.33
  -8  -1  -8    416.56     24.02
  -8  -1  -7     83.57     24.19
  -8  -1  -6    328.58     23.54
  -8  -1  -5   1270.25     30.85
  -8  -1  -4     44.03     25.88
  -8  -1  -3     96.60     22.44
  -8  -1  -2    316.76     23.10
  -8  -1  -1    344.62     22.98
  -7 -19  -5     41.67     34.62
  -7 -19  -4     53.54     51.30
  -7 -19  -3     40.98     34.39
  -7 -19  -2     33.66     24.14
  -7 -19  -1     37.25     24.16
  -7 -18 -14     67.14     32.08
  -7 -18 -13     29.01     26.29
  -7 -18 -12     87.41     32.09
  -7 -18 -11    106.63     23.91
  -7 -18 -10    796.24     74.77
  -7 -18  -9    139.49     31.48
  -7 -18  -8    330.88     42.20
  -7 -18  -7    134.42     47.91
  -7 -18  -6    419.92     50.79
  -7 -18  -5    162.31     37.27
  -7 -18  -4     81.87     21.89
  -7 -18  -3     17.38     28.67
  -7 -18  -2     29.27     22.05
  -7 -18  -1     28.93     24.28
  -7 -17 -19     27.73     22.36
  -7 -17 -18      2.15     26.26
  -7 -17 -17     14.11     25.45
  -7 -17 -16     23.23     21.53
  -7 -17 -15     17.05     21.14
  -7 -17 -14     68.92     26.55
  -7 -17 -13    332.84     66.07
  -7 -17 -12    351.04     32.11
  -7 -17 -11    264.14     24.09
  -7 -17 -10     10.17     16.42
  -7 -17  -9    133.08     19.73
  -7 -17  -8     26.59     20.96
  -7 -17  -7    231.85     22.24
  -7 -17  -6    154.56     22.26
  -7 -17  -5    141.17     19.85
  -7 -17  -4    149.22     31.12
  -7 -17  -3     86.15     21.76
  -7 -17  -2      3.21     24.61
  -7 -17  -1    106.54     58.44
  -7 -16 -23     26.12     21.82
  -7 -16 -22    163.91     22.16
  -7 -16 -21     29.25     22.21
  -7 -16 -20     31.74     22.59
  -7 -16 -19     55.70     19.39
  -7 -16 -18    106.25     22.74
  -7 -16 -17      0.00     21.63
  -7 -16 -16    314.79     27.40
  -7 -16 -15     16.49     15.45
  -7 -16 -14    184.34     33.28
  -7 -16 -13    231.34     18.72
  -7 -16 -12    362.42     51.59
  -7 -16 -11      2.91     17.57
  -7 -16 -10     12.45     22.22
  -7 -16  -9    539.10     34.17
  -7 -16  -8      5.26     28.69
  -7 -16  -7    351.77     21.20
  -7 -16  -6    183.11     46.44
  -7 -16  -5    128.92     21.83
  -7 -16  -4     84.09     21.47
  -7 -16  -3     58.89     21.59
  -7 -16  -2     76.29     21.66
  -7 -16  -1     17.09     24.68
  -7 -15 -26     42.90     22.60
  -7 -15 -25     23.08     22.07
  -7 -15 -24     72.59     22.12
  -7 -15 -23     98.06     21.86
  -7 -15 -22    144.51     28.22
  -7 -15 -21    131.56     24.02
  -7 -15 -20    276.88     21.95
  -7 -15 -19      0.00     15.16
  -7 -15 -18    280.57     24.66
  -7 -15 -17    433.27     23.96
  -7 -15 -16      0.00     19.90
  -7 -15 -15     24.01     16.62
  -7 -15 -14     40.50     16.62
  -7 -15 -13    198.99     25.62
  -7 -15 -12      0.00     16.40
  -7 -15 -11      0.00     20.48
  -7 -15 -10     11.29     20.74
  -7 -15  -9     34.58     23.45
  -7 -15  -8     78.37     21.69
  -7 -15  -7    415.47     49.97
  -7 -15  -6     90.10     19.45
  -7 -15  -5    150.95     25.84
  -7 -15  -4     53.50     27.52
  -7 -15  -3    597.55     34.72
  -7 -15  -2    296.58     27.63
  -7 -15  -1    221.86     22.26
  -7 -14 -29     62.87     34.33
  -7 -14 -28    142.24     31.75
  -7 -14 -27     57.76     25.04
  -7 -14 -26    259.67     26.53
  -7 -14 -25     26.14     22.09
  -7 -14 -24     34.74     17.09
  -7 -14 -23      4.48     23.96
  -7 -14 -22    125.51     21.48
  -7 -14 -21    100.96     21.40
  -7 -14 -20    132.28     24.15
  -7 -14 -19      5.71     20.56
  -7 -14 -18     16.35     16.35
  -7 -14 -17    531.58     44.53
  -7 -14 -16    124.44     16.53
  -7 -14 -15    137.71     21.40
  -7 -14 -14    247.21     19.30
  -7 -14 -13    148.69     28.59
  -7 -14 -12    114.78     17.47
  -7 -14 -11     47.64     20.20
  -7 -14 -10     91.20     20.64
  -7 -14  -9     64.03     24.37
  -7 -14  -8     51.75     22.10
  -7 -14  -7    260.42     43.07
  -7 -14  -6     45.79     21.00
  -7 -14  -5    100.80     21.42
  -7 -14  -4    359.76     22.84
  -7 -14  -3    587.61     34.14
  -7 -14  -2    102.54     24.99
  -7 -14  -1     41.41     23.68
  -7 -13 -31    178.99     28.43
  -7 -13 -30     12.01     23.65
  -7 -13 -29    148.24     23.90
  -7 -13 -28     29.13     18.01
  -7 -13 -27     97.74     21.07
  -7 -13 -26     95.30     29.65
  -7 -13 -25     40.65     23.21
  -7 -13 -24    220.27     23.48
  -7 -13 -23    206.81     23.56
  -7 -13 -22      1.24     21.98
  -7 -13 -21    608.11     30.33
  -7 -13 -20    337.02     23.73
  -7 -13 -19     40.37     19.05
  -7 -13 -18    446.50     27.71
  -7 -13 -17    317.88     18.55
  -7 -13 -16    334.51     24.70
  -7 -13 -15    212.12     16.92
  -7 -13 -14    443.60     31.30
  -7 -13 -13    123.73     16.50
  -7 -13 -12     50.45     16.05
  -7 -13 -11    245.71     27.24
  -7 -13 -10    195.46     24.52
  -7 -13  -9    163.49     27.09
  -7 -13  -8    138.72     19.57
  -7 -13  -7     79.30     32.63
  -7 -13  -6     23.03     20.78
  -7 -13  -5     72.15     24.86
  -7 -13  -4    208.35     21.75
  -7 -13  -3    546.03     25.93
  -7 -13  -2    852.06     30.74
  -7 -13  -1    183.99     21.74
  -7 -12 -33    144.84     28.34
  -7 -12 -32     57.34     18.39
  -7 -12 -31     15.85     18.99
  -7 -12 -30    201.59     24.39
  -7 -12 -29     87.79     19.76
  -7 -12 -28    151.37     20.48
  -7 -12 -27      5.27     18.11
  -7 -12 -26     85.73     18.33
  -7 -12 -25     43.08     24.07
  -7 -12 -24     32.28     24.51
  -7 -12 -23     74.29     21.41
  -7 -12 -22     17.13     17.38
  -7 -12 -21    114.80     17.42
  -7 -12 -20     83.57     20.47
  -7 -12 -19    138.43     19.16
  -7 -12 -18     41.60     21.45
  -7 -12 -17    249.35     18.37
  -7 -12 -16    534.02     41.90
  -7 -12 -15     70.62     16.54
  -7 -12 -14     31.53     15.49
  -7 -12 -13     27.35     16.27
  -7 -12 -12    203.59     19.56
  -7 -12 -11    138.40     19.13
  -7 -12 -10    734.42     49.81
  -7 -12  -9     88.50     19.48
  -7 -12  -8    742.40     23.76
  -7 -12  -7    271.72     27.81
  -7 -12  -6    343.38     39.91
  -7 -12  -5     22.74     20.75
  -7 -12  -4    160.29     24.55
  -7 -12  -3     59.91     23.32
  -7 -12  -2    212.21     21.71
  -7 -12  -1    158.13     26.39
  -7 -11 -35    135.25     28.79
  -7 -11 -34     45.10     21.69
  -7 -11 -33     30.08     19.58
  -7 -11 -32     13.16     20.88
  -7 -11 -31    106.21     20.10
  -7 -11 -30     71.25     19.59
  -7 -11 -29     89.79     20.93
  -7 -11 -28     23.92     18.81
  -7 -11 -27      0.00     18.84
  -7 -11 -26    243.66     26.93
  -7 -11 -25    632.23     24.32
  -7 -11 -24    971.12     33.44
  -7 -11 -23     55.58     23.53
  -7 -11 -22    113.96     18.98
  -7 -11 -21    165.06     23.39
  -7 -11 -20     12.43     18.09
  -7 -11 -19    230.20     19.49
  -7 -11 -18    152.13     18.14
  -7 -11 -17    242.30     18.34
  -7 -11 -16     38.07     19.52
  -7 -11 -15    157.16     16.74
  -7 -11 -14    115.17     24.11
  -7 -11 -13     20.82     17.16
  -7 -11 -12    252.18     16.75
  -7 -11 -11      8.18     17.00
  -7 -11 -10    357.63     29.17
  -7 -11  -9    121.50     30.05
  -7 -11  -8    484.95     24.83
  -7 -11  -7    218.64     34.21
  -7 -11  -6   1589.95     31.39
  -7 -11  -5    357.08     31.72
  -7 -11  -4    182.46     21.26
  -7 -11  -3    139.56     21.03
  -7 -11  -2    248.24     24.98
  -7 -11  -1    349.72     22.14
  -7 -10 -36     29.54     28.66
  -7 -10 -35     56.27     20.55
  -7 -10 -34     17.43     20.07
  -7 -10 -33     43.88     19.99
  -7 -10 -32     42.17     19.66
  -7 -10 -31    141.70     19.77
  -7 -10 -30    157.52     19.57
  -7 -10 -29     94.23     19.17
  -7 -10 -28    287.46     21.72
  -7 -10 -27    288.10     24.20
  -7 -10 -26    328.43     24.19
  -7 -10 -25    199.59     27.27
  -7 -10 -24    338.97     24.36
  -7 -10 -23     62.91     18.06
  -7 -10 -22    206.84     20.05
  -7 -10 -21    277.01     27.49
  -7 -10 -20    349.07     19.24
  -7 -10 -19     43.97     19.10
  -7 -10 -18     62.50     18.91
  -7 -10 -17    112.22     16.95
  -7 -10 -16    118.97     16.90
  -7 -10 -15     70.09     16.78
  -7 -10 -14    432.84     20.37
  -7 -10 -13    192.22     16.84
  -7 -10 -12    339.05     16.27
  -7 -10 -11    537.25     22.87
  -7 -10 -10    220.34     22.08
  -7 -10  -9    534.69     21.78
  -7 -10  -8   1007.25     32.36
  -7 -10  -7    296.53     29.49
  -7 -10  -6    567.26     25.51
  -7 -10  -5     19.97     34.10
  -7 -10  -4    753.32     23.22
  -7 -10  -3     39.94     20.66
  -7 -10  -2    174.47     20.94
  -7 -10  -1    322.46     28.12
  -7  -9 -37    385.19     33.12
  -7  -9 -36    102.48     22.39
  -7  -9 -35    275.98     21.48
  -7  -9 -34    226.91     27.56
  -7  -9 -33    164.17     20.60
  -7  -9 -32     34.28     19.98
  -7  -9 -31    518.50     22.76
  -7  -9 -30     74.66     23.20
  -7  -9 -29    339.65     20.25
  -7  -9 -28    410.35     22.16
  -7  -9 -27     66.31     25.71
  -7  -9 -26     96.58     22.75
  -7  -9 -25    141.99     22.31
  -7  -9 -24     31.70     21.20
  -7  -9 -23    189.58     23.78
  -7  -9 -22    598.39     20.70
  -7  -9 -21    476.36     20.15
  -7  -9 -20    355.16     20.66
  -7  -9 -19    329.42     22.08
  -7  -9 -18     84.40     19.68
  -7  -9 -17    561.17     30.86
  -7  -9 -16     32.60     16.66
  -7  -9 -15    202.10     19.31
  -7  -9 -14    127.80     24.57
  -7  -9 -13    900.74     38.88
  -7  -9 -12    554.64     30.33
  -7  -9 -11    834.98     26.75
  -7  -9 -10    685.07     39.96
  -7  -9  -9     28.35     30.07
  -7  -9  -8    104.15     23.14
  -7  -9  -7    295.93     21.52
  -7  -9  -6    693.80     22.88
  -7  -9  -5    803.89     34.32
  -7  -9  -4   1215.08     36.60
  -7  -9  -3    701.90     31.59
  -7  -9  -2    322.60     21.52
  -7  -9  -1    767.29     23.12
  -7  -8 -39    178.43     29.76
  -7  -8 -38     30.35     30.63
  -7  -8 -37     46.22     21.69
  -7  -8 -36     89.36     20.37
  -7  -8 -35    979.29     25.65
  -7  -8 -34    188.56     21.30
  -7  -8 -33    220.35     20.83
  -7  -8 -32     17.42     19.82
  -7  -8 -31    241.28     24.08
  -7  -8 -30      0.00     19.52
  -7  -8 -29     87.43     19.55
  -7  -8 -28    135.20     19.43
  -7  -8 -27    313.89     24.47
  -7  -8 -26     77.72     23.92
  -7  -8 -25    526.28     34.54
  -7  -8 -24     36.87     19.50
  -7  -8 -23    769.65     21.56
  -7  -8 -22     86.97     22.66
  -7  -8 -21    543.88     33.66
  -7  -8 -20    170.61     19.16
  -7  -8 -19    148.67     18.90
  -7  -8 -18    459.03     19.37
  -7  -8 -17    659.22     19.77
  -7  -8 -16     82.21     18.83
  -7  -8 -15   2716.46     34.10
  -7  -8 -14    502.67     31.99
  -7  -8 -13    105.90     17.52
  -7  -8 -12    410.02     21.39
  -7  -8 -11    593.75     18.31
  -7  -8 -10    171.10     17.49
  -7  -8  -9    137.19     23.46
  -7  -8  -8   1075.51     26.70
  -7  -8  -7    413.02     26.77
  -7  -8  -6    382.06     21.55
  -7  -8  -5    177.18     20.94
  -7  -8  -4    293.42     37.32
  -7  -8  -3   1572.20     42.04
  -7  -8  -2    542.87     22.33
  -7  -8  -1    684.65     26.13
  -7  -7 -39    308.67     31.62
  -7  -7 -38    103.57     20.92
  -7  -7 -37    240.38     21.77
  -7  -7 -36    137.04     20.54
  -7  -7 -35    149.77     23.28
  -7  -7 -34     55.73     19.72
  -7  -7 -33      9.00     19.39
  -7  -7 -32    371.89     21.65
  -7  -7 -31     93.93     20.17
  -7  -7 -30    175.38     20.24
  -7  -7 -29     94.72     20.99
  -7  -7 -28    172.38     23.02
  -7  -7 -27     65.00     22.35
  -7  -7 -26    150.71     25.05
  -7  -7 -25     70.63     22.97
  -7  -7 -24     51.81     23.06
  -7  -7 -23     81.09     19.47
  -7  -7 -22    520.25     26.75
  -7  -7 -21    911.50     22.21
  -7  -7 -20   1092.94     22.95
  -7  -7 -19   1204.71     25.24
  -7  -7 -18    586.22     22.99
  -7  -7 -17   1984.11     53.45
  -7  -7 -16    801.90     22.53
  -7  -7 -15    381.81     17.82
  -7  -7 -14   1044.11     45.52
  -7  -7 -13    744.97     25.67
  -7  -7 -12    417.37     18.62
  -7  -7 -11    181.15     16.68
  -7  -7 -10    620.40     21.04
  -7  -7  -9     81.67     19.25
  -7  -7  -8    104.77     20.70
  -7  -7  -7    603.62     27.41
  -7  -7  -6    197.84     20.67
  -7  -7  -5     25.85     20.19
  -7  -7  -4    496.00     21.96
  -7  -7  -3    546.04     22.14
  -7  -7  -2   1220.79     24.54
  -7  -7  -1   2235.49     28.02
  -7  -6 -40    441.68     54.87
  -7  -6 -39    566.04     27.20
  -7  -6 -38    177.10     21.34
  -7  -6 -37    187.71     21.08
  -7  -6 -36      0.00     20.19
  -7  -6 -35    213.44     20.50
  -7  -6 -34    805.21     22.63
  -7  -6 -33    247.56     20.27
  -7  -6 -32    111.84     22.34
  -7  -6 -31    688.68     21.34
  -7  -6 -30    726.65     24.68
  -7  -6 -29    391.79     21.62
  -7  -6 -28    304.65     23.35
  -7  -6 -27    307.80     36.19
  -7  -6 -26    297.11     25.56
  -7  -6 -25    173.50     22.28
  -7  -6 -24   1015.22     28.53
  -7  -6 -23    691.73     22.96
  -7  -6 -22    227.18     18.79
  -7  -6 -21    458.32     30.13
  -7  -6 -20    885.11     20.16
  -7  -6 -19    404.19     18.73
  -7  -6 -18    341.92     18.24
  -7  -6 -17    214.36     19.62
  -7  -6 -16    814.29     25.18
  -7  -6 -15   1076.58     25.09
  -7  -6 -14   1596.20     29.89
  -7  -6 -13    252.22     17.06
  -7  -6 -12    748.38     18.25
  -7  -6 -11   1658.10     24.04
  -7  -6 -10      0.00     19.26
  -7  -6  -9   1189.98     44.76
  -7  -6  -8     13.53     20.66
  -7  -6  -7    440.16     21.69
  -7  -6  -6    282.51     26.42
  -7  -6  -5     44.93     23.46
  -7  -6  -4   3580.59     44.40
  -7  -6  -3   1362.61     30.08
  -7  -6  -2    960.41     23.49
  -7  -6  -1    462.43     21.57
  -7  -5 -41     93.81     29.73
  -7  -5 -40    269.14     23.77
  -7  -5 -39    129.26     21.44
  -7  -5 -38    232.09     21.52
  -7  -5 -37      9.64     20.53
  -7  -5 -36     33.06     23.15
  -7  -5 -35     21.47     23.56
  -7  -5 -34    239.34     20.31
  -7  -5 -33    180.69     20.04
  -7  -5 -32    137.52     19.71
  -7  -5 -31    331.51     29.75
  -7  -5 -30   1007.89     27.30
  -7  -5 -29    204.59     19.28
  -7  -5 -28    193.26     22.84
  -7  -5 -27    253.15     25.65
  -7  -5 -26    103.74     25.02
  -7  -5 -25    169.48     21.96
  -7  -5 -24    315.81     20.29
  -7  -5 -23    367.82     20.20
  -7  -5 -22    707.45     34.71
  -7  -5 -21    107.33     18.32
  -7  -5 -20    664.98     19.57
  -7  -5 -19    710.80     20.39
  -7  -5 -18    202.87     19.70
  -7  -5 -17     41.73     17.32
  -7  -5 -16    428.42     17.90
  -7  -5 -15    155.78     20.54
  -7  -5 -14     89.80     16.77
  -7  -5 -13    629.18     19.41
  -7  -5 -12   2248.17     33.42
  -7  -5 -11    279.25     16.90
  -7  -5 -10    323.30     22.11
  -7  -5  -9    234.31     21.80
  -7  -5  -8   1233.10     28.92
  -7  -5  -7     90.15     20.91
  -7  -5  -6    109.99     20.55
  -7  -5  -5     76.08     23.49
  -7  -5  -4   1201.92     23.88
  -7  -5  -3     26.05     20.31
  -7  -5  -2   1302.72     44.78
  -7  -5  -1    418.85     21.76
  -7  -4 -41     92.98     27.39
  -7  -4 -40    328.33     24.62
  -7  -4 -39    171.71     22.47
  -7  -4 -38     75.86     21.85
  -7  -4 -37     98.06     20.68
  -7  -4 -36    127.37     20.74
  -7  -4 -35    122.83     20.34
  -7  -4 -34     53.76     19.96
  -7  -4 -33      9.19     19.41
  -7  -4 -32    114.83     22.43
  -7  -4 -31    307.14     19.99
  -7  -4 -30    453.18     20.22
  -7  -4 -29    143.49     21.54
  -7  -4 -28   1166.41     25.24
  -7  -4 -27    755.48     25.48
  -7  -4 -26     86.51     26.45
  -7  -4 -25    511.37     21.20
  -7  -4 -24    839.39     30.10
  -7  -4 -23   1269.37     29.68
  -7  -4 -22     53.62     21.53
  -7  -4 -21     12.66     21.73
  -7  -4 -20    720.76     19.81
  -7  -4 -19    124.06     20.45
  -7  -4 -18    765.91     19.45
  -7  -4 -17    639.74     20.19
  -7  -4 -16    326.14     18.65
  -7  -4 -15    560.20     24.33
  -7  -4 -14    233.69     17.03
  -7  -4 -13    519.16     17.62
  -7  -4 -12    739.76     18.12
  -7  -4 -11    147.69     16.63
  -7  -4 -10   2315.15     25.30
  -7  -4  -9    669.16     22.92
  -7  -4  -8    543.13     22.36
  -7  -4  -7   2068.16     26.34
  -7  -4  -6   1258.47     30.45
  -7  -4  -5   2109.57     43.20
  -7  -4  -4    289.97     21.22
  -7  -4  -3     19.76     19.92
  -7  -4  -2    348.46     20.82
  -7  -4  -1    108.67     20.64
  -7  -3 -42     30.21     34.05
  -7  -3 -41     47.65     25.45
  -7  -3 -40     36.73     23.08
  -7  -3 -39    111.75     21.36
  -7  -3 -38    251.97     23.11
  -7  -3 -37    271.31     25.36
  -7  -3 -36    290.26     22.94
  -7  -3 -35      6.86     20.14
  -7  -3 -34    171.19     21.76
  -7  -3 -33    111.37     24.03
  -7  -3 -32    221.18     19.95
  -7  -3 -31    496.84     22.32
  -7  -3 -30    508.42     20.33
  -7  -3 -29    262.53     23.60
  -7  -3 -28    480.93     25.24
  -7  -3 -27    403.87     25.24
  -7  -3 -26    520.72     24.51
  -7  -3 -25   1440.96     29.25
  -7  -3 -24    332.60     20.61
  -7  -3 -23    855.53     33.15
  -7  -3 -22    122.55     20.58
  -7  -3 -21    125.85     19.50
  -7  -3 -20    464.67     22.10
  -7  -3 -19    179.59     17.96
  -7  -3 -18    309.39     18.20
  -7  -3 -17    194.39     19.15
  -7  -3 -16    399.70     18.02
  -7  -3 -15    773.02     18.62
  -7  -3 -14    411.93     17.52
  -7  -3 -13    700.24     19.09
  -7  -3 -12   1255.47     27.76
  -7  -3 -11   3525.85     33.53
  -7  -3 -10   2313.71     82.44
  -7  -3  -9    390.95     22.29
  -7  -3  -8   3138.74     38.93
  -7  -3  -7   6277.00     41.86
  -7  -3  -6    108.78     22.48
  -7  -3  -5    574.29     23.99
  -7  -3  -4    323.58     25.14
  -7  -3  -3   1879.55     29.53
  -7  -3  -2   1557.39     28.40
  -7  -3  -1    363.63     24.99
  -7  -2 -42     45.20     30.16
  -7  -2 -41     22.58     23.34
  -7  -2 -40    127.30     21.59
  -7  -2 -39     88.25     21.31
  -7  -2 -38    114.83     20.99
  -7  -2 -37     60.87     20.67
  -7  -2 -36     28.09     23.23
  -7  -2 -35     91.71     21.65
  -7  -2 -34    246.94     20.51
  -7  -2 -33     67.02     22.18
  -7  -2 -32     58.75     19.67
  -7  -2 -31    166.12     19.61
  -7  -2 -30     68.37     19.27
  -7  -2 -29    485.31     28.03
  -7  -2 -28    134.36     22.02
  -7  -2 -27    290.80     22.25
  -7  -2 -26    127.30     21.52
  -7  -2 -25    843.15     35.07
  -7  -2 -24     65.20     18.72
  -7  -2 -23    172.44     18.81
  -7  -2 -22    108.34     18.31
  -7  -2 -21      4.23     19.18
  -7  -2 -20    257.86     19.71
  -7  -2 -19   1080.07     30.56
  -7  -2 -18    372.30     19.98
  -7  -2 -17    372.74     21.08
  -7  -2 -16     38.78     17.17
  -7  -2 -15    173.72     16.13
  -7  -2 -14     41.50     16.67
  -7  -2 -13    475.84     18.82
  -7  -2 -12     59.82     16.29
  -7  -2 -11    187.78     16.62
  -7  -2 -10    201.01     21.04
  -7  -2  -9    783.37     22.85
  -7  -2  -8    150.35     23.76
  -7  -2  -7    114.76     20.64
  -7  -2  -6     14.48     20.13
  -7  -2  -5    734.74     22.19
  -7  -2  -4    294.30     20.87
  -7  -2  -3    317.77     21.08
  -7  -2  -2    306.97     20.81
  -7  -2  -1    517.90     30.13
  -7  -1 -42    122.06     35.79
  -7  -1 -41     71.37     21.90
  -7  -1 -40    182.69     21.71
  -7  -1 -39    159.05     23.16
  -7  -1 -38     11.22     21.72
  -7  -1 -37     12.30     20.66
  -7  -1 -36    242.59     21.11
  -7  -1 -35    257.54     28.51
  -7  -1 -34    586.56     24.05
  -7  -1 -33    106.17     22.28
  -7  -1 -32    479.89     20.83
  -7  -1 -31    214.05     24.47
  -7  -1 -30    217.16     25.28
  -7  -1 -29    288.24     22.68
  -7  -1 -28     54.35     23.29
  -7  -1 -27   1194.00     27.22
  -7  -1 -26    517.45     22.48
  -7  -1 -25    695.86     24.23
  -7  -1 -24    804.41     20.75
  -7  -1 -23    329.30     21.17
  -7  -1 -22    916.17     22.13
  -7  -1 -21     81.64     22.57
  -7  -1 -20    322.34     19.78
  -7  -1 -19    696.55     20.76
  -7  -1 -18    531.29     18.97
  -7  -1 -17    956.43     30.20
  -7  -1 -16   1383.80     36.03
  -7  -1 -15    178.03     16.30
  -7  -1 -14   1322.66     27.13
  -7  -1 -13    562.62     19.16
  -7  -1 -12    562.64     17.57
  -7  -1 -11    287.41     20.58
  -7  -1 -10    370.63     21.58
  -7  -1  -9    452.60     21.92
  -7  -1  -8   1376.31     24.51
  -7  -1  -7    742.58     22.74
  -7  -1  -6    144.28     20.41
  -7  -1  -5    208.23     20.93
  -7  -1  -4   2371.74     26.50
  -7  -1  -3   1053.10     26.87
  -7  -1  -2     10.47     21.75
  -7  -1  -1    529.47     25.22
  -6 -20  -8      0.00     28.15
  -6 -20  -7    161.45     39.47
  -6 -20  -6     30.89     34.77
  -6 -20  -5     43.82     23.36
  -6 -20  -4     88.66     27.72
  -6 -20  -3     29.17     31.59
  -6 -20  -2     58.43     26.60
  -6 -20  -1     38.17     26.04
  -6 -19 -16     22.29     39.59
  -6 -19 -15     60.36     43.54
  -6 -19 -14     87.11     27.02
  -6 -19 -13    181.53     24.44
  -6 -19 -12    267.62     34.56
  -6 -19 -11      0.00     20.49
  -6 -19 -10    149.90     28.76
  -6 -19  -9    131.07     46.30
  -6 -19  -8    103.33     35.19
  -6 -19  -7     72.05     27.60
  -6 -19  -6    107.09     27.26
  -6 -19  -5     40.64     33.10
  -6 -19  -4    117.25     37.61
  -6 -19  -3     14.81     21.08
  -6 -19  -2      0.00     21.38
  -6 -19  -1     38.90     22.02
  -6 -18 -21     31.78     22.63
  -6 -18 -20     54.03     22.62
  -6 -18 -19     18.75     24.38
  -6 -18 -18     34.14     24.44
  -6 -18 -17    244.55     42.44
  -6 -18 -16    111.73     29.39
  -6 -18 -15     79.67     28.86
  -6 -18 -14     22.87     23.86
  -6 -18 -13    202.97     37.69
  -6 -18 -12     77.07     30.36
  -6 -18 -11    249.35     27.57
  -6 -18 -10     57.89     26.56
  -6 -18  -9      7.47     17.85
  -6 -18  -8    373.75     30.40
  -6 -18  -7     58.87     23.64
  -6 -18  -6     62.66     31.59
  -6 -18  -5     44.55     16.58
  -6 -18  -4     30.64     25.03
  -6 -18  -3     10.66     17.70
  -6 -18  -2    123.32     39.79
  -6 -18  -1    100.08     21.93
  -6 -17 -24      0.00     39.51
  -6 -17 -23     44.69     25.49
  -6 -17 -22     25.92     33.68
  -6 -17 -21     17.13     22.52
  -6 -17 -20     92.75     22.48
  -6 -17 -19      2.19     22.14
  -6 -17 -18    217.05     42.04
  -6 -17 -17     14.29     18.78
  -6 -17 -16     56.90     20.29
  -6 -17 -15      9.85     17.27
  -6 -17 -14     61.21     28.31
  -6 -17 -13      0.00     17.93
  -6 -17 -12    106.21     22.25
  -6 -17 -11      0.00     17.38
  -6 -17 -10     33.24     15.42
  -6 -17  -9    147.52     19.38
  -6 -17  -8     17.16     19.78
  -6 -17  -7     70.11     24.39
  -6 -17  -6    180.66     19.52
  -6 -17  -5     50.19     22.61
  -6 -17  -4    178.46     22.91
  -6 -17  -3     38.18     21.85
  -6 -17  -2    129.06     22.79
  -6 -17  -1      0.00     24.61
  -6 -16 -28      0.00     30.86
  -6 -16 -27    229.50     32.23
  -6 -16 -26     10.47     45.76
  -6 -16 -25      0.00     33.09
  -6 -16 -24     48.42     25.95
  -6 -16 -23     16.60     32.54
  -6 -16 -22    232.52     26.29
  -6 -16 -21      0.00     23.29
  -6 -16 -20     38.19     28.94
  -6 -16 -19    227.19     35.98
  -6 -16 -18     42.46     17.26
  -6 -16 -17     37.78     18.07
  -6 -16 -16    159.50     14.73
  -6 -16 -15    110.43     13.46
  -6 -16 -14    198.35     19.86
  -6 -16 -13    138.19     24.87
  -6 -16 -12     61.35     15.63
  -6 -16 -11    127.53     20.23
  -6 -16 -10    117.90     23.21
  -6 -16  -9    609.92     23.48
  -6 -16  -8     30.02     17.72
  -6 -16  -7    135.13     17.40
  -6 -16  -6     88.53     18.90
  -6 -16  -5    353.95     32.56
  -6 -16  -4      0.00     16.90
  -6 -16  -3    247.77     25.87
  -6 -16  -2    119.45     19.69
  -6 -16  -1    198.57     48.29
  -6 -15 -30      0.00     28.10
  -6 -15 -29    103.79     27.85
  -6 -15 -28     12.70     27.39
  -6 -15 -27    141.73     61.09
  -6 -15 -26     66.90     37.34
  -6 -15 -25    220.77     48.18
  -6 -15 -24     10.72     26.53
  -6 -15 -23     99.60     23.66
  -6 -15 -22    461.36     35.78
  -6 -15 -21     16.67     16.67
  -6 -15 -20    246.25     34.80
  -6 -15 -19     81.71     22.27
  -6 -15 -18     19.52     18.47
  -6 -15 -17     37.95     13.06
  -6 -15 -16     90.53     13.71
  -6 -15 -15     80.25     21.21
  -6 -15 -14     20.03     13.27
  -6 -15 -13    133.80     13.82
  -6 -15 -12    212.63     34.70
  -6 -15 -11    565.03     32.81
  -6 -15 -10     36.73     15.46
  -6 -15  -9    145.59     58.16
  -6 -15  -8     31.57     18.43
  -6 -15  -7    439.03     33.95
  -6 -15  -6     40.43     17.10
  -6 -15  -5    277.33     26.31
  -6 -15  -4    321.37     20.30
  -6 -15  -3    113.15     25.09
  -6 -15  -2     96.62     19.42
  -6 -15  -1    205.18     29.37
  -6 -14 -33     82.50     28.72
  -6 -14 -32     22.18     25.96
  -6 -14 -31    147.66     28.02
  -6 -14 -30     35.11     27.03
  -6 -14 -29     58.53     29.69
  -6 -14 -28    184.30     35.69
  -6 -14 -27    305.49     30.25
  -6 -14 -26     86.10     24.74
  -6 -14 -25     40.14     18.65
  -6 -14 -24     47.34     22.04
  -6 -14 -23    202.24     24.52
  -6 -14 -22    234.35     23.87
  -6 -14 -21    288.79     51.16
  -6 -14 -20    110.40     19.37
  -6 -14 -19      6.40     18.61
  -6 -14 -18    236.85     21.87
  -6 -14 -17     88.95     65.92
  -6 -14 -16    275.73     15.64
  -6 -14 -15     72.19     13.53
  -6 -14 -14     39.23     17.11
  -6 -14 -13     27.33     14.44
  -6 -14 -12    195.36     17.04
  -6 -14 -11    320.94     31.31
  -6 -14 -10    425.68     40.37
  -6 -14  -9    986.79     60.40
  -6 -14  -8    178.14     17.69
  -6 -14  -7    722.25     36.25
  -6 -14  -6    157.77     19.71
  -6 -14  -5    742.25     25.03
  -6 -14  -4    509.15     23.84
  -6 -14  -3    393.48     22.92
  -6 -14  -2    106.16     19.12
  -6 -14  -1     95.98     24.08
  -6 -13 -34    169.09     25.50
  -6 -13 -33      0.00     31.30
  -6 -13 -32     21.05     31.52
  -6 -13 -31    210.42     28.46
  -6 -13 -30     83.00     34.50
  -6 -13 -29      0.00     24.96
  -6 -13 -28     82.40     22.85
  -6 -13 -27    380.06     27.53
  -6 -13 -26    155.82     15.80
  -6 -13 -25    466.91     20.76
  -6 -13 -24    446.62     27.09
  -6 -13 -23    159.24     16.92
  -6 -13 -22     81.64     20.83
  -6 -13 -21    269.62     23.57
  -6 -13 -20    345.65     22.62
  -6 -13 -19     61.71     17.29
  -6 -13 -18    289.47     19.52
  -6 -13 -17     87.60     14.56
  -6 -13 -16    198.12     15.64
  -6 -13 -15    327.93     16.08
  -6 -13 -14    221.54     16.93
  -6 -13 -13     71.95     17.02
  -6 -13 -12     92.10     17.10
  -6 -13 -11    523.27     30.01
  -6 -13 -10    171.45     15.55
  -6 -13  -9    957.29     52.86
  -6 -13  -8    124.03     19.03
  -6 -13  -7    335.31     20.07
  -6 -13  -6    868.74     24.78
  -6 -13  -5    314.64     33.77
  -6 -13  -4     74.74     18.98
  -6 -13  -3    972.08     22.65
  -6 -13  -2    482.41     46.09
  -6 -13  -1    595.29     32.79
  -6 -12 -36    218.26     24.46
  -6 -12 -35     64.46     25.40
  -6 -12 -34    202.39     32.51
  -6 -12 -33     39.30     35.49
  -6 -12 -32    202.94     28.67
  -6 -12 -31     80.05     28.36
  -6 -12 -30     12.33     25.23
  -6 -12 -29    544.94     35.25
  -6 -12 -28     63.25     16.45
  -6 -12 -27     87.38     22.63
  -6 -12 -26     14.92     16.70
  -6 -12 -25     98.37     20.41
  -6 -12 -24    276.59     22.94
  -6 -12 -23    660.17     21.91
  -6 -12 -22    294.89     21.94
  -6 -12 -21     69.55     33.35
  -6 -12 -20    213.74     18.41
  -6 -12 -19    509.37     32.85
  -6 -12 -18    353.34     15.89
  -6 -12 -17    260.87     16.31
  -6 -12 -16    661.99     36.66
  -6 -12 -15    234.63     19.58
  -6 -12 -14    492.01     26.84
  -6 -12 -13    200.51     28.88
  -6 -12 -12     70.12     13.64
  -6 -12 -11    393.76     31.42
  -6 -12 -10    150.36     23.72
  -6 -12  -9    292.68     20.10
  -6 -12  -8    305.08     23.10
  -6 -12  -7     77.83     18.84
  -6 -12  -6     19.88     18.72
  -6 -12  -5   1803.47     47.74
  -6 -12  -4    733.23     23.51
  -6 -12  -3     22.71     18.71
  -6 -12  -2   1236.63     22.99
  -6 -12  -1    636.75     25.88
  -6 -11 -38    174.52     24.86
  -6 -11 -37     25.13     27.44
  -6 -11 -36    169.35     27.39
  -6 -11 -35    324.80     34.16
  -6 -11 -34    479.06     28.17
  -6 -11 -33     49.65     26.52
  -6 -11 -32    177.55     26.42
  -6 -11 -31     13.72     25.66
  -6 -11 -30   1052.05     66.64
  -6 -11 -29    129.38     17.38
  -6 -11 -28     99.76     18.41
  -6 -11 -27     26.33     16.58
  -6 -11 -26    121.39     24.31
  -6 -11 -25    101.01     17.38
  -6 -11 -24    294.52     16.76
  -6 -11 -23    123.62     20.33
  -6 -11 -22    257.77     23.72
  -6 -11 -21     87.46     15.98
  -6 -11 -20   1528.68     47.42
  -6 -11 -19    331.56     23.04
  -6 -11 -18    908.53     50.24
  -6 -11 -17   1338.11     37.44
  -6 -11 -16    459.39     17.13
  -6 -11 -15     36.43     15.38
  -6 -11 -14    995.52     31.57
  -6 -11 -13     17.28     15.41
  -6 -11 -12    678.42     22.88
  -6 -11 -11    974.99     24.28
  -6 -11 -10   1155.42     26.43
  -6 -11  -9    311.79     32.51
  -6 -11  -8    950.43     35.51
  -6 -11  -7    701.35     20.18
  -6 -11  -6    516.97     20.29
  -6 -11  -5    164.70     18.96
  -6 -11  -4   1200.56     29.25
  -6 -11  -3    140.77     18.92
  -6 -11  -2    341.49     21.37
  -6 -11  -1   1138.64     43.44
  -6 -10 -39    100.78     24.85
  -6 -10 -38     12.73     24.37
  -6 -10 -37    409.58     31.64
  -6 -10 -36    704.41     40.53
  -6 -10 -35    678.47     29.05
  -6 -10 -34     88.43     24.88
  -6 -10 -33     61.43     29.92
  -6 -10 -32      0.00     18.17
  -6 -10 -31      3.75     18.53
  -6 -10 -30     14.23     17.78
  -6 -10 -29    293.45     18.47
  -6 -10 -28    157.83     17.65
  -6 -10 -27    128.34     17.31
  -6 -10 -26    248.01     17.83
  -6 -10 -25    181.16     17.16
  -6 -10 -24    277.71     20.82
  -6 -10 -23     25.65     22.67
  -6 -10 -22    950.67     24.89
  -6 -10 -21    457.93     17.37
  -6 -10 -20     89.11     16.58
  -6 -10 -19     18.85     17.66
  -6 -10 -18    509.07     18.83
  -6 -10 -17   3042.75     38.87
  -6 -10 -16   1769.82     32.68
  -6 -10 -15    676.01     16.82
  -6 -10 -14    477.06     26.05
  -6 -10 -13    950.14     25.73
  -6 -10 -12    729.02     28.99
  -6 -10 -11     29.39     14.19
  -6 -10 -10     77.59     15.93
  -6 -10  -9    181.22     17.32
  -6 -10  -8     14.01     16.69
  -6 -10  -7    144.86     17.14
  -6 -10  -6    300.96     19.25
  -6 -10  -5     56.60     18.39
  -6 -10  -4    843.49     21.34
  -6 -10  -3   1678.29     28.98
  -6 -10  -2    683.07     28.16
  -6 -10  -1   1013.00     24.27
  -6  -9 -40     85.11     24.85
  -6  -9 -39     98.98     24.78
  -6  -9 -38    471.82     48.04
  -6  -9 -37     44.79     27.78
  -6  -9 -36    695.44     29.02
  -6  -9 -35    115.12     31.18
  -6  -9 -34    108.72     26.71
  -6  -9 -33    152.43     18.38
  -6  -9 -32    153.25     18.13
  -6  -9 -31    786.49     26.96
  -6  -9 -30    167.16     18.72
  -6  -9 -29    292.54     23.42
  -6  -9 -28    244.88     17.35
  -6  -9 -27    393.47     36.11
  -6  -9 -26     54.97     17.15
  -6  -9 -25    515.55     22.99
  -6  -9 -24      0.00     19.86
  -6  -9 -23    308.16     23.85
  -6  -9 -22    448.87     20.23
  -6  -9 -21     59.61     17.24
  -6  -9 -20   1750.05     34.75
  -6  -9 -19    439.55     18.00
  -6  -9 -18   2031.14     47.92
  -6  -9 -17   1149.62     30.54
  -6  -9 -16   1455.95     55.25
  -6  -9 -15    477.91     32.44
  -6  -9 -14    160.59     15.37
  -6  -9 -13    796.80     29.72
  -6  -9 -12    427.73     16.63
  -6  -9 -11    771.02     30.29
  -6  -9 -10    181.91     15.52
  -6  -9  -9     88.94     15.79
  -6  -9  -8    115.77     18.79
  -6  -9  -7    329.90     19.13
  -6  -9  -6     52.87     18.96
  -6  -9  -5     18.58     18.03
  -6  -9  -4    698.34     20.29
  -6  -9  -3    778.48     20.83
  -6  -9  -2   2791.19     50.81
  -6  -9  -1    151.63     23.14
  -6  -8 -41    925.35     30.78
  -6  -8 -40     23.41     24.61
  -6  -8 -39    321.32     25.20
  -6  -8 -38    277.91     24.47
  -6  -8 -37    365.52     27.60
  -6  -8 -36     26.44     27.69
  -6  -8 -35    167.44     27.28
  -6  -8 -34     34.68     18.47
  -6  -8 -33    350.81     21.59
  -6  -8 -32    273.52     18.71
  -6  -8 -31     96.23     17.80
  -6  -8 -30    227.47     19.00
  -6  -8 -29    277.85     21.37
  -6  -8 -28    345.14     17.97
  -6  -8 -27    790.48     19.57
  -6  -8 -26    353.63     18.10
  -6  -8 -25    446.21     23.83
  -6  -8 -24    574.50     22.88
  -6  -8 -23   2754.65     37.59
  -6  -8 -22     98.27     17.41
  -6  -8 -21   1088.88     30.50
  -6  -8 -20    543.84     27.66
  -6  -8 -19    668.84     21.68
  -6  -8 -18    291.72     19.17
  -6  -8 -17   1157.23     26.10
  -6  -8 -16    230.56     15.84
  -6  -8 -15   1077.22     34.80
  -6  -8 -14    424.46     19.71
  -6  -8 -13    398.47     15.45
  -6  -8 -12    129.04     16.98
  -6  -8 -11     31.26     15.29
  -6  -8 -10    749.39     16.27
  -6  -8  -9    825.05     23.82
  -6  -8  -8    781.27     19.56
  -6  -8  -7   1159.92     27.01
  -6  -8  -6    349.32     21.79
  -6  -8  -5    729.61     23.04
  -6  -8  -4    421.33     19.94
  -6  -8  -3   5134.10     99.63
  -6  -8  -2    703.75     20.56
  -6  -8  -1    535.85     19.66
  -6  -7 -42     98.84     25.22
  -6  -7 -41    134.97     25.26
  -6  -7 -40     31.00     24.45
  -6  -7 -39     47.49     24.23
  -6  -7 -38    819.63     31.79
  -6  -7 -37    196.93     29.97
  -6  -7 -36      7.81     28.38
  -6  -7 -35     45.98     21.75
  -6  -7 -34    233.82     20.32
  -6  -7 -33    194.92     20.49
  -6  -7 -32     53.61     18.10
  -6  -7 -31    475.23     19.10
  -6  -7 -30     17.09     18.42
  -6  -7 -29     25.22     22.46
  -6  -7 -28    401.59     18.10
  -6  -7 -27     88.73     16.99
  -6  -7 -26     46.82     21.52
  -6  -7 -25    121.32     19.18
  -6  -7 -24    200.10     22.25
  -6  -7 -23    659.94     33.65
  -6  -7 -22    134.20     19.37
  -6  -7 -21    846.81     23.81
  -6  -7 -20    418.60     17.95
  -6  -7 -19    522.84     21.89
  -6  -7 -18    165.89     18.43
  -6  -7 -17     16.18     15.36
  -6  -7 -16    312.99     15.91
  -6  -7 -15    208.70     15.49
  -6  -7 -14    209.85     15.08
  -6  -7 -13    368.93     15.49
  -6  -7 -12    386.45     17.77
  -6  -7 -11    498.81     15.56
  -6  -7 -10    662.78     16.97
  -6  -7  -9    289.01     27.60
  -6  -7  -8    832.37     19.11
  -6  -7  -7    488.10     20.87
  -6  -7  -6     33.30     20.29
  -6  -7  -5    347.00     18.80
  -6  -7  -4    484.05     19.40
  -6  -7  -3   1003.74     20.85
  -6  -7  -2    368.51     27.17
  -6  -7  -1    455.40     19.01
  -6  -6 -43     67.25     25.44
  -6  -6 -42    257.56     25.65
  -6  -6 -41    382.53     25.59
  -6  -6 -40    352.67     28.31
  -6  -6 -39     27.57     24.50
  -6  -6 -38     24.21     25.40
  -6  -6 -37    128.97     25.26
  -6  -6 -36     84.79     19.50
  -6  -6 -35    175.42     19.43
  -6  -6 -34    251.83     19.42
  -6  -6 -33     69.46     21.54
  -6  -6 -32    627.67     20.65
  -6  -6 -31    166.75     20.64
  -6  -6 -30    233.75     18.19
  -6  -6 -29     80.47     17.60
  -6  -6 -28     84.49     17.37
  -6  -6 -27   1914.21     46.24
  -6  -6 -26    467.02     20.34
  -6  -6 -25    406.83     19.88
  -6  -6 -24    343.84     20.34
  -6  -6 -23    241.26     18.14
  -6  -6 -22    865.27     19.67
  -6  -6 -21   1088.75     33.19
  -6  -6 -20      0.00     15.93
  -6  -6 -19    120.51     15.96
  -6  -6 -18    179.33     22.93
  -6  -6 -17    403.83     18.98
  -6  -6 -16    430.58     17.96
  -6  -6 -15    336.70     15.83
  -6  -6 -14     77.31     14.97
  -6  -6 -13    267.66     16.69
  -6  -6 -12    395.34     16.34
  -6  -6 -11   1336.76     19.66
  -6  -6 -10    308.11     17.47
  -6  -6  -9   2628.95     28.42
  -6  -6  -8     47.79     18.78
  -6  -6  -7   1233.61     25.46
  -6  -6  -6    223.83     24.94
  -6  -6  -5   2153.29     48.09
  -6  -6  -4    253.78     29.58
  -6  -6  -3    490.07     18.91
  -6  -6  -2     18.43     17.58
  -6  -6  -1    895.15     23.78
  -6  -5 -44     46.86     25.57
  -6  -5 -43      0.00     25.03
  -6  -5 -42    125.72     25.20
  -6  -5 -41     79.80     24.70
  -6  -5 -40    178.57     23.56
  -6  -5 -39    127.16     31.59
  -6  -5 -38    470.17     31.77
  -6  -5 -37      7.42     19.64
  -6  -5 -36    212.69     19.96
  -6  -5 -35      0.00     18.99
  -6  -5 -34     47.62     18.80
  -6  -5 -33    249.15     19.19
  -6  -5 -32     86.27     18.34
  -6  -5 -31    120.90     18.26
  -6  -5 -30    651.95     23.11
  -6  -5 -29     36.14     17.52
  -6  -5 -28    321.70     21.12
  -6  -5 -27     30.34     18.25
  -6  -5 -26    690.82     23.80
  -6  -5 -25     59.63     19.88
  -6  -5 -24    808.09     21.42
  -6  -5 -23     56.21     17.91
  -6  -5 -22    256.37     17.86
  -6  -5 -21    117.49     17.21
  -6  -5 -20    225.73     16.57
  -6  -5 -19    505.74     17.08
  -6  -5 -18    677.68     28.29
  -6  -5 -17    869.06     20.12
  -6  -5 -16    399.61     17.82
  -6  -5 -15    211.13     15.60
  -6  -5 -14    626.69     17.29
  -6  -5 -13      0.00     15.55
  -6  -5 -12   2393.79     28.62
  -6  -5 -11    223.26     15.71
  -6  -5 -10    379.10     15.08
  -6  -5  -9    237.70     16.08
  -6  -5  -8   1628.19     22.89
  -6  -5  -7    145.29     18.61
  -6  -5  -6    474.13     28.98
  -6  -5  -5     54.42     17.69
  -6  -5  -4    364.51     18.60
  -6  -5  -3    142.35     18.02
  -6  -5  -2    496.30     19.02
  -6  -5  -1   1212.59     24.05
  -6  -4 -44     74.52     25.43
  -6  -4 -43    181.59     26.91
  -6  -4 -42     69.13     26.55
  -6  -4 -41      9.65     26.01
  -6  -4 -40    228.35     23.40
  -6  -4 -39      9.33     25.50
  -6  -4 -38     83.49     25.37
  -6  -4 -37    209.49     20.15
  -6  -4 -36    238.43     19.97
  -6  -4 -35    329.92     21.14
  -6  -4 -34    240.76     22.21
  -6  -4 -33     28.54     21.63
  -6  -4 -32      2.11     18.45
  -6  -4 -31   1421.24     28.88
  -6  -4 -30   1359.11     37.67
  -6  -4 -29     19.61     17.65
  -6  -4 -28     29.90     19.82
  -6  -4 -27     18.94     17.06
  -6  -4 -26     17.40     18.97
  -6  -4 -25     11.25     19.54
  -6  -4 -24     42.82     24.82
  -6  -4 -23    571.44     18.03
  -6  -4 -22    286.14     17.21
  -6  -4 -21    916.53     28.79
  -6  -4 -20    573.38     17.60
  -6  -4 -19     57.70     15.90
  -6  -4 -18   1417.64     23.03
  -6  -4 -17   1870.04     36.02
  -6  -4 -16    220.42     21.74
  -6  -4 -15    532.06     16.50
  -6  -4 -14    425.36     20.66
  -6  -4 -13    857.59     16.99
  -6  -4 -12   3491.95     23.22
  -6  -4 -11   2092.50     31.71
  -6  -4 -10   1342.41     17.74
  -6  -4  -9    843.73     25.68
  -6  -4  -8    681.39     22.86
  -6  -4  -7   1015.91     21.61
  -6  -4  -6    437.50     21.93
  -6  -4  -5    248.75     18.48
  -6  -4  -4    490.53     22.04
  -6  -4  -3   2210.47     23.67
  -6  -4  -2    857.23     20.33
  -6  -4  -1   1722.77     35.29
  -6  -3 -45      2.95     25.44
  -6  -3 -44    124.93     25.42
  -6  -3 -43     14.71     24.96
  -6  -3 -42    454.39     27.82
  -6  -3 -41    107.45     23.55
  -6  -3 -40    206.64     24.98
  -6  -3 -39      0.00     27.31
  -6  -3 -38     57.53     22.67
  -6  -3 -37     68.14     19.96
  -6  -3 -36     51.37     21.46
  -6  -3 -35     91.14     19.54
  -6  -3 -34     90.16     20.52
  -6  -3 -33    748.19     20.51
  -6  -3 -32   1389.56     29.82
  -6  -3 -31    658.43     21.57
  -6  -3 -30    370.20     20.52
  -6  -3 -29     29.37     19.14
  -6  -3 -28   1607.58     21.31
  -6  -3 -27    295.54     18.88
  -6  -3 -26    562.99     21.35
  -6  -3 -25    298.15     20.31
  -6  -3 -24    624.91     22.88
  -6  -3 -23    280.98     17.55
  -6  -3 -22    135.78     17.37
  -6  -3 -21    400.19     17.63
  -6  -3 -20    869.17     18.27
  -6  -3 -19    527.00     17.11
  -6  -3 -18    484.93     16.89
  -6  -3 -17    411.22     17.82
  -6  -3 -16     82.73     18.19
  -6  -3 -15    335.62     18.09
  -6  -3 -14   2497.30     31.93
  -6  -3 -13   2669.53     22.21
  -6  -3 -12    441.04     14.82
  -6  -3 -11    136.14     14.75
  -6  -3 -10   2004.53     18.53
  -6  -3  -9    362.00     16.13
  -6  -3  -8     79.64     18.38
  -6  -3  -7    275.00     18.60
  -6  -3  -6    600.97     19.69
  -6  -3  -5   2267.10     58.11
  -6  -3  -4     42.71     17.65
  -6  -3  -3     65.69     25.24
  -6  -3  -2    687.37     26.50
  -6  -3  -1   1078.98     21.00
  -6  -2 -45    371.70     28.36
  -6  -2 -44    365.54     25.96
  -6  -2 -43     52.00     24.87
  -6  -2 -42     85.74     24.55
  -6  -2 -41    122.55     23.33
  -6  -2 -40     83.81     23.85
  -6  -2 -39     30.60     28.30
  -6  -2 -38     47.82     23.94
  -6  -2 -37    914.98     27.91
  -6  -2 -36    160.08     20.68
  -6  -2 -35    121.21     19.54
  -6  -2 -34    139.65     19.34
  -6  -2 -33    898.23     29.90
  -6  -2 -32    804.23     26.21
  -6  -2 -31     81.89     18.41
  -6  -2 -30    275.92     18.69
  -6  -2 -29    520.44     27.07
  -6  -2 -28    634.65     22.48
  -6  -2 -27   1813.47     36.86
  -6  -2 -26   2288.79     32.72
  -6  -2 -25    211.11     23.01
  -6  -2 -24    259.84     20.48
  -6  -2 -23     23.18     16.81
  -6  -2 -22    240.90     16.47
  -6  -2 -21   1327.83     20.60
  -6  -2 -20    591.79     20.52
  -6  -2 -19    480.43     19.68
  -6  -2 -18    398.19     16.69
  -6  -2 -17   1693.65     35.18
  -6  -2 -16    417.93     20.01
  -6  -2 -15    249.67     33.25
  -6  -2 -14   2441.93     22.02
  -6  -2 -13   1218.89     17.74
  -6  -2 -12   1052.42     16.79
  -6  -2 -11    573.90     17.08
  -6  -2 -10   1699.60     32.64
  -6  -2  -9   3720.22     29.90
  -6  -2  -8   1497.96     24.86
  -6  -2  -7   1283.27     21.69
  -6  -2  -6   2670.55     68.26
  -6  -2  -5     76.47     18.04
  -6  -2  -4    428.36     22.20
  -6  -2  -3     96.64     17.94
  -6  -2  -2   1733.11     26.00
  -6  -2  -1    998.67     20.40
  -6  -1 -45    408.30     33.48
  -6  -1 -44    730.78     26.95
  -6  -1 -43    220.33     25.01
  -6  -1 -42    134.64     23.50
  -6  -1 -41    320.45     26.12
  -6  -1 -40    261.28     26.95
  -6  -1 -39    518.49     21.63
  -6  -1 -38     55.10     20.35
  -6  -1 -37    345.56     20.76
  -6  -1 -36    357.30     21.64
  -6  -1 -35    764.07     24.94
  -6  -1 -34      0.00     20.42
  -6  -1 -33      4.17     20.05
  -6  -1 -32     51.35     18.45
  -6  -1 -31     54.15     18.39
  -6  -1 -30    649.44     19.70
  -6  -1 -29     72.37     19.31
  -6  -1 -28   1701.07     32.86
  -6  -1 -27    159.02     19.71
  -6  -1 -26   1120.77     22.67
  -6  -1 -25   2142.10     29.92
  -6  -1 -24   1825.79     31.61
  -6  -1 -23    450.23     19.38
  -6  -1 -22    373.31     16.83
  -6  -1 -21   3539.31     22.83
  -6  -1 -20    749.22     20.33
  -6  -1 -19     19.03     15.86
  -6  -1 -18    568.05     17.00
  -6  -1 -17   1408.91     30.91
  -6  -1 -16    121.75     17.84
  -6  -1 -15   2971.39     22.99
  -6  -1 -14    107.51     17.06
  -6  -1 -13    771.59     16.83
  -6  -1 -12   1604.17     17.11
  -6  -1 -11    360.35     14.72
  -6  -1 -10   7359.48     32.84
  -6  -1  -9    156.19     16.16
  -6  -1  -8   3748.97     51.57
  -6  -1  -7   2285.32     28.48
  -6  -1  -6   8836.72    136.00
  -6  -1  -5     89.86     21.93
  -6  -1  -4   3310.26     26.11
  -6  -1  -3    511.15     21.41
  -6  -1  -2   1218.08     31.75
  -6  -1  -1   2899.08     25.05
  -5 -21  -7    189.38     32.78
  -5 -21  -6    165.80     32.25
  -5 -21  -5      2.56     30.47
  -5 -21  -4      0.00     30.68
  -5 -21  -3     13.47     33.78
  -5 -21  -2      0.00     30.86
  -5 -21  -1      0.00     45.15
  -5 -20 -16      1.85     48.14
  -5 -20 -15     73.01     31.79
  -5 -20 -14     62.65     41.65
  -5 -20 -13     69.27     32.38
  -5 -20 -12    147.66     30.86
  -5 -20 -11     63.29     30.29
  -5 -20 -10    298.34     32.58
  -5 -20  -9    108.14     30.81
  -5 -20  -8    202.02     25.09
  -5 -20  -7     91.30     31.59
  -5 -20  -6     90.21     31.49
  -5 -20  -5    177.14     48.87
  -5 -20  -4     23.65     46.46
  -5 -20  -3     17.38     30.22
  -5 -20  -2     68.17     30.68
  -5 -20  -1      9.23     42.13
  -5 -19 -21     18.21     21.88
  -5 -19 -20     25.85     21.04
  -5 -19 -19     47.25     23.26
  -5 -19 -18      9.64     22.65
  -5 -19 -17     50.00     25.89
  -5 -19 -16     87.50     48.96
  -5 -19 -15     46.55     38.32
  -5 -19 -14     39.77     25.44
  -5 -19 -13     46.42     41.99
  -5 -19 -12     61.53     27.32
  -5 -19 -11     25.00     20.23
  -5 -19 -10     45.99     23.20
  -5 -19  -9     63.42     34.49
  -5 -19  -8     60.85     45.27
  -5 -19  -7     13.88     28.22
  -5 -19  -6    103.28     20.76
  -5 -19  -5     53.85     24.48
  -5 -19  -4     38.25     12.71
  -5 -19  -3     31.39     16.65
  -5 -19  -2    182.77     30.52
  -5 -19  -1     46.06     22.96
  -5 -18 -25     39.80     25.71
  -5 -18 -24     48.97     23.46
  -5 -18 -23    112.00     23.31
  -5 -18 -22     10.13     18.68
  -5 -18 -21    104.39     24.59
  -5 -18 -20     26.53     19.81
  -5 -18 -19    214.44     20.84
  -5 -18 -18     67.41     24.93
  -5 -18 -17     34.09     21.09
  -5 -18 -16      0.00     20.82
  -5 -18 -15    280.07     59.58
  -5 -18 -14     47.25     25.54
  -5 -18 -13     14.52     29.57
  -5 -18 -12     27.73     58.10
  -5 -18 -11     57.64     22.10
  -5 -18 -10     71.30     27.00
  -5 -18  -9     54.44     11.26
  -5 -18  -8    142.24     20.63
  -5 -18  -7     28.92     27.46
  -5 -18  -6    121.61     31.23
  -5 -18  -5    136.87     29.83
  -5 -18  -4    142.65     34.07
  -5 -18  -3     93.82     22.43
  -5 -18  -2     19.49     16.90
  -5 -18  -1    172.98     38.23
  -5 -17 -28     47.12     31.57
  -5 -17 -27     39.66     28.22
  -5 -17 -26    178.46     36.98
  -5 -17 -25     66.42     22.77
  -5 -17 -24     35.08     22.53
  -5 -17 -23     12.30     22.37
  -5 -17 -22    181.00     39.93
  -5 -17 -21    248.55     36.77
  -5 -17 -20     24.39     22.34
  -5 -17 -19    101.43     28.59
  -5 -17 -18     52.51     19.75
  -5 -17 -17     64.42     20.91
  -5 -17 -16    220.12     29.12
  -5 -17 -15     30.29     21.73
  -5 -17 -14    117.21     21.28
  -5 -17 -13      0.00     25.80
  -5 -17 -12      2.44     24.75
  -5 -17 -11     17.45     27.74
  -5 -17 -10    288.14     40.64
  -5 -17  -9      0.00     12.75
  -5 -17  -8    447.70     23.16
  -5 -17  -7     26.93     18.84
  -5 -17  -6    138.61     19.69
  -5 -17  -5     10.04     14.68
  -5 -17  -4     23.00     28.54
  -5 -17  -3    111.23     27.36
  -5 -17  -2     68.25     21.95
  -5 -17  -1      0.00     32.66
  -5 -16 -31     20.45     22.42
  -5 -16 -30     73.44     21.09
  -5 -16 -29     75.18     20.65
  -5 -16 -28     94.92     20.44
  -5 -16 -27      0.00     29.28
  -5 -16 -26    174.53     26.87
  -5 -16 -25    122.59     23.22
  -5 -16 -24    127.82     27.65
  -5 -16 -23    144.99     26.79
  -5 -16 -22    243.47     30.75
  -5 -16 -21     63.50     29.45
  -5 -16 -20    125.12     26.83
  -5 -16 -19    174.18     25.26
  -5 -16 -18    143.83     22.40
  -5 -16 -17     45.23     41.67
  -5 -16 -16      8.49     20.28
  -5 -16 -15    182.26     24.54
  -5 -16 -14     66.92     16.01
  -5 -16 -13     60.17     15.31
  -5 -16 -12    221.80     23.72
  -5 -16 -11    142.66     19.51
  -5 -16 -10     28.35     10.81
  -5 -16  -9     52.63     26.17
  -5 -16  -8    252.88     35.48
  -5 -16  -7    126.23     24.41
  -5 -16  -6    799.21     37.85
  -5 -16  -5     39.35     14.26
  -5 -16  -4    344.54     30.32
  -5 -16  -3    177.19     23.94
  -5 -16  -2    102.47     17.24
  -5 -16  -1    147.74     19.39
  -5 -15 -33     66.62     32.67
  -5 -15 -32     41.42     29.68
  -5 -15 -31    143.03     24.67
  -5 -15 -30    130.79     22.68
  -5 -15 -29      0.00     21.70
  -5 -15 -28    491.59     30.72
  -5 -15 -27    135.05     23.78
  -5 -15 -26    236.51     22.92
  -5 -15 -25     38.63     21.48
  -5 -15 -24    170.19     27.50
  -5 -15 -23     16.83     29.86
  -5 -15 -22     63.59     39.16
  -5 -15 -21     25.57     25.86
  -5 -15 -20     37.76     29.69
  -5 -15 -19    150.19     20.59
  -5 -15 -18     31.72     19.73
  -5 -15 -17     38.83     18.15
  -5 -15 -16      3.43     15.77
  -5 -15 -15     13.82     14.43
  -5 -15 -14    115.97     17.53
  -5 -15 -13    740.96     41.71
  -5 -15 -12    319.92     30.04
  -5 -15 -11    110.01     18.00
  -5 -15 -10    565.95     69.38
  -5 -15  -9     55.32     16.82
  -5 -15  -8    544.23     33.90
  -5 -15  -7    434.28     27.22
  -5 -15  -6     97.60     26.27
  -5 -15  -5    153.46     20.77
  -5 -15  -4    236.42     17.34
  -5 -15  -3    301.79     35.20
  -5 -15  -2     59.37     19.99
  -5 -15  -1    596.20     24.64
  -5 -14 -35    320.69     35.54
  -5 -14 -34     92.23     31.20
  -5 -14 -33     84.13     28.02
  -5 -14 -32     34.95     22.83
  -5 -14 -31     35.18     22.43
  -5 -14 -30     55.82     22.20
  -5 -14 -29    221.78     25.18
  -5 -14 -28    332.93     39.21
  -5 -14 -27     59.44     24.55
  -5 -14 -26    162.42     24.53
  -5 -14 -25    194.13     23.97
  -5 -14 -24    163.58     23.50
  -5 -14 -23    139.77     23.11
  -5 -14 -22    224.51     26.83
  -5 -14 -21     36.01     23.36
  -5 -14 -20     77.51     18.91
  -5 -14 -19    824.77     33.05
  -5 -14 -18     40.00     12.09
  -5 -14 -17    585.36     50.78
  -5 -14 -16     28.54     15.94
  -5 -14 -15    338.61     33.79
  -5 -14 -14    215.34     19.45
  -5 -14 -13    379.10     27.93
  -5 -14 -12    284.83     19.77
  -5 -14 -11     72.27     12.11
  -5 -14 -10    245.91     14.79
  -5 -14  -9    533.55     36.06
  -5 -14  -8    621.65     18.13
  -5 -14  -7      7.84     16.03
  -5 -14  -6    557.15     25.29
  -5 -14  -5    398.15     34.20
  -5 -14  -4    415.04     23.12
  -5 -14  -3    836.19     29.65
  -5 -14  -2    146.89     17.30
  -5 -14  -1   1015.87     46.13
  -5 -13 -37     48.60     37.09
  -5 -13 -36      0.00     25.85
  -5 -13 -35    134.21     26.38
  -5 -13 -34     70.36     22.06
  -5 -13 -33    237.94     22.32
  -5 -13 -32     50.35     21.32
  -5 -13 -31    364.74     22.14
  -5 -13 -30     91.64     24.59
  -5 -13 -29     42.73     24.99
  -5 -13 -28    121.14     25.10
  -5 -13 -27    334.60     43.99
  -5 -13 -26    447.86     25.63
  -5 -13 -25     28.65     23.18
  -5 -13 -24     46.17     23.40
  -5 -13 -23    163.06     24.15
  -5 -13 -22    340.49     28.48
  -5 -13 -21    532.52     34.94
  -5 -13 -20    113.76     18.73
  -5 -13 -19     34.80     13.45
  -5 -13 -18     41.03     18.07
  -5 -13 -17    951.98     47.29
  -5 -13 -16    406.80     25.87
  -5 -13 -15    451.15     28.89
  -5 -13 -14    202.01     12.79
  -5 -13 -13     24.51     12.30
  -5 -13 -12    988.18     37.02
  -5 -13 -11   1718.17     47.55
  -5 -13 -10    241.79     22.74
  -5 -13  -9     88.37     14.25
  -5 -13  -8   1039.87     61.17
  -5 -13  -7   1447.21     34.18
  -5 -13  -6    556.67     33.89
  -5 -13  -5    428.93     33.00
  -5 -13  -4    624.22     29.74
  -5 -13  -3    101.83     16.75
  -5 -13  -2    287.54     20.33
  -5 -13  -1   1469.74     37.04
  -5 -12 -39    287.46     61.00
  -5 -12 -38     64.79     37.37
  -5 -12 -37    628.64     34.75
  -5 -12 -36    666.56     42.76
  -5 -12 -35    443.81     35.75
  -5 -12 -34    261.30     42.86
  -5 -12 -33     70.64     23.35
  -5 -12 -32     50.94     22.63
  -5 -12 -31     66.13     22.56
  -5 -12 -30    340.88     31.18
  -5 -12 -29     16.86     22.76
  -5 -12 -28    288.79     23.41
  -5 -12 -27    281.72     25.18
  -5 -12 -26    411.66     43.29
  -5 -12 -25    143.11     24.84
  -5 -12 -24     66.39     13.17
  -5 -12 -23    324.09     27.87
  -5 -12 -22    155.99     26.13
  -5 -12 -21      7.48     12.10
  -5 -12 -20    249.80     20.00
  -5 -12 -19   2873.51     89.87
  -5 -12 -18    156.17     17.54
  -5 -12 -17   1142.59     49.15
  -5 -12 -16   1534.63     32.75
  -5 -12 -15    964.29     38.26
  -5 -12 -14   1277.53     54.58
  -5 -12 -13    464.35     17.24
  -5 -12 -12    132.67     14.80
  -5 -12 -11     30.47     19.68
  -5 -12 -10    146.06     12.23
  -5 -12  -9     98.53     13.45
  -5 -12  -8     91.74     17.12
  -5 -12  -7    183.15     19.29
  -5 -12  -6    250.21     25.68
  -5 -12  -5     47.08     15.45
  -5 -12  -4    269.87     17.25
  -5 -12  -3    935.46     31.10
  -5 -12  -2    925.35     19.87
  -5 -12  -1   2151.67     69.76
  -5 -11 -40    446.20     32.04
  -5 -11 -39    535.32     38.83
  -5 -11 -38     40.45     27.09
  -5 -11 -37    166.15     25.50
  -5 -11 -36    642.32     33.89
  -5 -11 -35    380.04     25.43
  -5 -11 -34    236.27     24.53
  -5 -11 -33     12.41     27.44
  -5 -11 -32    216.38     30.79
  -5 -11 -31    253.69     45.58
  -5 -11 -30    305.86     24.30
  -5 -11 -29     59.12     22.99
  -5 -11 -28   1095.89     54.71
  -5 -11 -27    154.02     22.21
  -5 -11 -26     32.96     13.90
  -5 -11 -25    641.04     39.63
  -5 -11 -24    619.63     24.19
  -5 -11 -23    127.00     13.97
  -5 -11 -22    535.52     25.32
  -5 -11 -21   2639.28     36.98
  -5 -11 -20   1269.80     54.30
  -5 -11 -19   1892.56     39.23
  -5 -11 -18   2062.73     37.20
  -5 -11 -17     80.03     20.75
  -5 -11 -16   1681.37     32.86
  -5 -11 -15    229.89     20.27
  -5 -11 -14     74.96     16.62
  -5 -11 -13    151.85     14.26
  -5 -11 -12    854.44     27.51
  -5 -11 -11     97.05     17.39
  -5 -11 -10    132.39     12.88
  -5 -11  -9    982.14     24.66
  -5 -11  -8   1324.80     58.75
  -5 -11  -7    635.65     33.44
  -5 -11  -6    206.73     23.90
  -5 -11  -5     55.73     17.26
  -5 -11  -4    163.88     16.60
  -5 -11  -3   1316.03     38.61
  -5 -11  -2   5486.80    129.64
  -5 -11  -1   2521.92     44.10
  -5 -10 -41      0.00     25.27
  -5 -10 -40    165.24     27.57
  -5 -10 -39    489.79     26.49
  -5 -10 -38    964.75     39.89
  -5 -10 -37    201.72     23.58
  -5 -10 -36    260.11     23.23
  -5 -10 -35    169.95     24.25
  -5 -10 -34    255.82     26.01
  -5 -10 -33   1216.64     34.99
  -5 -10 -32     12.13     26.67
  -5 -10 -31    308.17     27.00
  -5 -10 -30    392.14     25.60
  -5 -10 -29    112.47     29.02
  -5 -10 -28    224.79     17.79
  -5 -10 -27    262.46     16.66
  -5 -10 -26    481.83     24.33
  -5 -10 -25     37.91     14.18
  -5 -10 -24    173.03     16.30
  -5 -10 -23    140.56     16.14
  -5 -10 -22   1711.31     41.54
  -5 -10 -21    457.75     33.20
  -5 -10 -20   2055.30     36.63
  -5 -10 -19   1836.01     42.11
  -5 -10 -18   1109.78     17.67
  -5 -10 -17    163.06     14.15
  -5 -10 -16   1436.24     39.92
  -5 -10 -15   1773.23     30.18
  -5 -10 -14     74.88     16.54
  -5 -10 -13    149.75     12.68
  -5 -10 -12    501.59     16.83
  -5 -10 -11    928.37     34.58
  -5 -10 -10    147.38     13.23
  -5 -10  -9    907.16     27.98
  -5 -10  -8    302.68     18.76
  -5 -10  -7    139.01     16.13
  -5 -10  -6    369.30     15.40
  -5 -10  -5    190.94     20.23
  -5 -10  -4   4915.50    107.69
  -5 -10  -3    495.52     23.86
  -5 -10  -2    172.05     16.70
  -5 -10  -1   2494.50     45.21
  -5  -9 -43     49.50     28.65
  -5  -9 -42     46.03     28.47
  -5  -9 -41    112.83     35.03
  -5  -9 -40     66.95     29.81
  -5  -9 -39    490.61     28.00
  -5  -9 -38    358.05     24.07
  -5  -9 -37    147.00     24.74
  -5  -9 -36    109.34     22.58
  -5  -9 -35    551.17     23.74
  -5  -9 -34    157.53     25.40
  -5  -9 -33     81.40     24.35
  -5  -9 -32     78.94     22.65
  -5  -9 -31    168.77     22.62
  -5  -9 -30     53.92     23.82
  -5  -9 -29    682.48     18.33
  -5  -9 -28    286.31     22.65
  -5  -9 -27    102.73     19.70
  -5  -9 -26    198.05     20.25
  -5  -9 -25    248.00     20.14
  -5  -9 -24    101.05     14.55
  -5  -9 -23    922.83     25.22
  -5  -9 -22    844.45     28.46
  -5  -9 -21    767.05     38.10
  -5  -9 -20    307.83     21.44
  -5  -9 -19   1077.06     23.04
  -5  -9 -18    886.97     22.10
  -5  -9 -17   1650.72     27.34
  -5  -9 -16    237.37     14.44
  -5  -9 -15    285.03     15.81
  -5  -9 -14    375.97     14.04
  -5  -9 -13    353.12     14.39
  -5  -9 -12    366.22     20.30
  -5  -9 -11    670.06     21.07
  -5  -9 -10   1206.87     26.04
  -5  -9  -9    520.06     21.89
  -5  -9  -8   1470.73     42.20
  -5  -9  -7    443.18     17.77
  -5  -9  -6     75.96     17.78
  -5  -9  -5    170.39     18.05
  -5  -9  -4    573.75     22.91
  -5  -9  -3   1019.12     18.90
  -5  -9  -2    447.12     29.26
  -5  -9  -1   2372.45     45.56
  -5  -8 -44     44.58     29.06
  -5  -8 -43      0.00     28.51
  -5  -8 -42    103.85     28.56
  -5  -8 -41     20.30     30.96
  -5  -8 -40    171.94     30.01
  -5  -8 -39     15.28     27.65
  -5  -8 -38    331.23     26.19
  -5  -8 -37     55.59     29.66
  -5  -8 -36    620.60     29.98
  -5  -8 -35    638.02     28.27
  -5  -8 -34     46.17     24.72
  -5  -8 -33    234.65     27.05
  -5  -8 -32     99.58     22.65
  -5  -8 -31    407.53     23.39
  -5  -8 -30     56.61     17.14
  -5  -8 -29    148.30     16.20
  -5  -8 -28    288.38     22.31
  -5  -8 -27    426.98     16.85
  -5  -8 -26    809.78     19.95
  -5  -8 -25   1457.95     22.17
  -5  -8 -24    331.72     15.38
  -5  -8 -23    524.03     15.63
  -5  -8 -22    102.26     18.75
  -5  -8 -21    337.14     23.29
  -5  -8 -20    557.19     15.59
  -5  -8 -19    201.30     16.03
  -5  -8 -18   1214.25     17.59
  -5  -8 -17    774.71     16.49
  -5  -8 -16   2323.56     33.65
  -5  -8 -15    419.12     14.31
  -5  -8 -14   1586.94     31.62
  -5  -8 -13    382.23     13.69
  -5  -8 -12    794.86     23.99
  -5  -8 -11    368.94     15.50
  -5  -8 -10    972.26     27.55
  -5  -8  -9   2648.06     51.26
  -5  -8  -8   1041.66     31.22
  -5  -8  -7     52.51     14.64
  -5  -8  -6   2936.45    101.67
  -5  -8  -5    564.34     26.74
  -5  -8  -4    152.41     15.94
  -5  -8  -3     31.50     17.77
  -5  -8  -2   2556.62     47.09
  -5  -8  -1    430.97     16.98
  -5  -7 -44    181.57     26.74
  -5  -7 -43     43.43     25.90
  -5  -7 -42    238.18     51.54
  -5  -7 -41    110.93     27.49
  -5  -7 -40     95.41     23.89
  -5  -7 -39     92.08     26.43
  -5  -7 -38     99.83     23.37
  -5  -7 -37    328.67     23.49
  -5  -7 -36    220.63     25.20
  -5  -7 -35     53.94     28.32
  -5  -7 -34     21.00     23.11
  -5  -7 -33    124.53     22.94
  -5  -7 -32     73.87     18.46
  -5  -7 -31    807.14     22.73
  -5  -7 -30    353.63     18.34
  -5  -7 -29     46.26     19.02
  -5  -7 -28    184.59     16.22
  -5  -7 -27    405.90     16.63
  -5  -7 -26   1423.69     23.31
  -5  -7 -25    305.22     15.71
  -5  -7 -24     59.99     14.73
  -5  -7 -23    214.43     19.25
  -5  -7 -22     55.84     19.27
  -5  -7 -21    231.63     20.86
  -5  -7 -20    264.05     15.72
  -5  -7 -19    876.34     24.90
  -5  -7 -18   1069.52     17.19
  -5  -7 -17      8.40     14.14
  -5  -7 -16    933.40     22.17
  -5  -7 -15   1102.66     32.60
  -5  -7 -14    239.20     15.80
  -5  -7 -13     89.66     13.00
  -5  -7 -12    719.04     14.50
  -5  -7 -11   1179.09     23.40
  -5  -7 -10    209.47     12.77
  -5  -7  -9    538.60     21.22
  -5  -7  -8    282.35     15.21
  -5  -7  -7    366.43     15.41
  -5  -7  -6   1065.52     26.59
  -5  -7  -5    569.50     17.26
  -5  -7  -4    202.44     18.43
  -5  -7  -3   1106.67     28.87
  -5  -7  -2    210.87     20.23
  -5  -7  -1    284.68     16.25
  -5  -6 -45    294.39     27.11
  -5  -6 -44     96.85     26.05
  -5  -6 -43    155.98     25.99
  -5  -6 -42     72.15     27.69
  -5  -6 -41     10.62     23.84
  -5  -6 -40    402.72     24.53
  -5  -6 -39      0.07     23.17
  -5  -6 -38     94.13     24.36
  -5  -6 -37    131.81     22.90
  -5  -6 -36     52.85     22.40
  -5  -6 -35    331.52     24.37
  -5  -6 -34    507.58     37.46
  -5  -6 -33    403.30     31.60
  -5  -6 -32    106.62     17.52
  -5  -6 -31    157.59     18.10
  -5  -6 -30    684.53     25.53
  -5  -6 -29    685.79     28.13
  -5  -6 -28    693.77     17.66
  -5  -6 -27    259.40     16.20
  -5  -6 -26    480.38     16.63
  -5  -6 -25    470.19     16.30
  -5  -6 -24    840.09     18.72
  -5  -6 -23     28.12     19.32
  -5  -6 -22   1113.45     20.15
  -5  -6 -21     31.58     17.06
  -5  -6 -20    408.98     15.33
  -5  -6 -19    572.89     15.49
  -5  -6 -18    265.60     17.56
  -5  -6 -17    589.42     16.60
  -5  -6 -16   1839.60     31.31
  -5  -6 -15    484.13     14.46
  -5  -6 -14     16.38     14.28
  -5  -6 -13   1631.99     21.56
  -5  -6 -12    987.70     15.15
  -5  -6 -11    939.92     14.88
  -5  -6 -10   2309.59     29.32
  -5  -6  -9    199.87     16.18
  -5  -6  -8   1394.04     16.65
  -5  -6  -7    479.26     15.71
  -5  -6  -6    380.78     21.28
  -5  -6  -5   1160.77     24.02
  -5  -6  -4   1650.01     25.78
  -5  -6  -3    409.18     30.26
  -5  -6  -2      7.61     15.27
  -5  -6  -1    102.92     15.76
  -5  -5 -46     87.81     26.57
  -5  -5 -45    139.66     26.54
  -5  -5 -44      0.00     29.25
  -5  -5 -43    346.97     29.83
  -5  -5 -42    144.06     28.90
  -5  -5 -41     52.85     23.80
  -5  -5 -40    104.48     23.57
  -5  -5 -39    685.24     25.15
  -5  -5 -38    388.11     23.84
  -5  -5 -37     46.35     22.47
  -5  -5 -36    563.51     47.29
  -5  -5 -35     46.41     23.30
  -5  -5 -34    615.07     35.40
  -5  -5 -33    352.73     19.28
  -5  -5 -32    280.84     18.12
  -5  -5 -31    437.74     19.34
  -5  -5 -30    183.35     17.94
  -5  -5 -29    713.39     25.91
  -5  -5 -28    144.01     17.58
  -5  -5 -27    187.49     18.60
  -5  -5 -26    377.97     16.48
  -5  -5 -25   1414.27     25.13
  -5  -5 -24    711.38     24.27
  -5  -5 -23    555.01     18.12
  -5  -5 -22     17.00     18.40
  -5  -5 -21   1265.02     22.70
  -5  -5 -20   1928.11     26.04
  -5  -5 -19    492.23     15.39
  -5  -5 -18   1107.88     19.76
  -5  -5 -17    119.01     15.25
  -5  -5 -16    216.99     13.96
  -5  -5 -15    123.06     14.39
  -5  -5 -14    204.76     13.62
  -5  -5 -13    745.47     16.03
  -5  -5 -12     70.46     14.28
  -5  -5 -11   2278.86     21.41
  -5  -5 -10   1353.78     17.97
  -5  -5  -9   1640.28     23.38
  -5  -5  -8    367.74     15.33
  -5  -5  -7    584.04     17.36
  -5  -5  -6    189.70     21.96
  -5  -5  -5    134.05     15.90
  -5  -5  -4    617.98     17.03
  -5  -5  -3    754.59     17.33
  -5  -5  -2    876.17     31.31
  -5  -5  -1   1214.41     48.37
  -5  -4 -46    126.31     26.96
  -5  -4 -45    123.68     26.36
  -5  -4 -44     54.21     25.82
  -5  -4 -43    391.13     26.54
  -5  -4 -42    375.32     26.28
  -5  -4 -41    525.12     24.98
  -5  -4 -40     67.91     23.47
  -5  -4 -39    251.38     23.51
  -5  -4 -38    223.20     23.20
  -5  -4 -37    108.67     21.67
  -5  -4 -36   1332.63     43.71
  -5  -4 -35    185.99     26.52
  -5  -4 -34    133.31     21.36
  -5  -4 -33    598.67     19.43
  -5  -4 -32    606.79     22.60
  -5  -4 -31     32.81     17.08
  -5  -4 -30    926.58     24.40
  -5  -4 -29    684.12     18.98
  -5  -4 -28     48.50     17.07
  -5  -4 -27    413.98     16.88
  -5  -4 -26   1044.37     22.17
  -5  -4 -25    378.41     16.26
  -5  -4 -24    667.89     18.61
  -5  -4 -23    114.69     17.88
  -5  -4 -22   2250.57     49.49
  -5  -4 -21    283.53     15.60
  -5  -4 -20   2410.73     21.33
  -5  -4 -19    921.35     17.87
  -5  -4 -18    123.04     14.82
  -5  -4 -17     74.85     15.59
  -5  -4 -16   1669.06     17.34
  -5  -4 -15    694.66     16.36
  -5  -4 -14    523.63     16.14
  -5  -4 -13     35.56     13.62
  -5  -4 -12    253.43     13.48
  -5  -4 -11   1232.04     16.78
  -5  -4 -10    288.68     13.25
  -5  -4  -9   1584.85     21.90
  -5  -4  -8    886.15     17.45
  -5  -4  -7    173.04     13.57
  -5  -4  -6     43.51     14.14
  -5  -4  -5     96.43     18.45
  -5  -4  -4   4124.66     24.96
  -5  -4  -3    835.00     17.68
  -5  -4  -2     50.44     15.40
  -5  -4  -1   2309.44     24.43
  -5  -3 -47     49.17     26.68
  -5  -3 -46    142.79     28.25
  -5  -3 -45    651.73     29.74
  -5  -3 -44    140.30     27.94
  -5  -3 -43     35.93     27.03
  -5  -3 -42     38.35     24.98
  -5  -3 -41    405.54     24.55
  -5  -3 -40    218.42     23.68
  -5  -3 -39    138.15     23.11
  -5  -3 -38     62.39     23.47
  -5  -3 -37    492.74     22.51
  -5  -3 -36    642.32     34.63
  -5  -3 -35     38.91     18.50
  -5  -3 -34    877.67     21.82
  -5  -3 -33    142.51     18.18
  -5  -3 -32     80.11     17.65
  -5  -3 -31     38.88     17.18
  -5  -3 -30    114.94     18.39
  -5  -3 -29    237.81     17.16
  -5  -3 -28    155.58     16.70
  -5  -3 -27    814.78     24.95
  -5  -3 -26    285.04     16.35
  -5  -3 -25     88.04     16.26
  -5  -3 -24    825.70     19.04
  -5  -3 -23    323.16     18.27
  -5  -3 -22    722.55     19.02
  -5  -3 -21   1032.19     17.29
  -5  -3 -20   2196.28     30.11
  -5  -3 -19    509.58     14.95
  -5  -3 -18   3007.71     19.37
  -5  -3 -17    683.87     14.73
  -5  -3 -16    213.41     15.01
  -5  -3 -15   1772.59     17.79
  -5  -3 -14    656.28     14.77
  -5  -3 -13     83.45     13.15
  -5  -3 -12    583.22     20.61
  -5  -3 -11   1300.66     20.83
  -5  -3 -10     64.49     12.73
  -5  -3  -9    134.66     11.93
  -5  -3  -8     75.50     12.41
  -5  -3  -7   1413.47     21.22
  -5  -3  -6   1214.06     19.02
  -5  -3  -5   2775.42     52.48
  -5  -3  -4    422.66     18.51
  -5  -3  -3   1108.50     21.83
  -5  -3  -2   5185.12     26.78
  -5  -3  -1   2407.17     59.24
  -5  -2 -47    133.77     29.84
  -5  -2 -46    368.39     30.12
  -5  -2 -45    381.20     29.86
  -5  -2 -44    205.89     28.98
  -5  -2 -43     25.30     27.89
  -5  -2 -42      0.00     27.31
  -5  -2 -41    591.40     25.09
  -5  -2 -40    333.34     25.41
  -5  -2 -39    267.98     24.77
  -5  -2 -38    129.21     21.68
  -5  -2 -37     66.08     23.24
  -5  -2 -36     51.18     26.21
  -5  -2 -35     50.58     18.58
  -5  -2 -34    924.88     26.25
  -5  -2 -33    120.62     18.18
  -5  -2 -32    196.43     18.02
  -5  -2 -31    212.66     18.76
  -5  -2 -30    286.23     17.66
  -5  -2 -29    992.87     29.98
  -5  -2 -28   1841.20     34.68
  -5  -2 -27    886.67     19.44
  -5  -2 -26   1251.54     32.20
  -5  -2 -25    386.09     18.40
  -5  -2 -24    699.57     21.13
  -5  -2 -23    837.71     26.70
  -5  -2 -22    156.95     17.44
  -5  -2 -21    201.08     16.68
  -5  -2 -20    822.05     15.82
  -5  -2 -19    115.60     14.12
  -5  -2 -18    426.03     14.45
  -5  -2 -17    215.42     14.37
  -5  -2 -16   1975.76     18.97
  -5  -2 -15    719.53     15.19
  -5  -2 -14    388.28     14.91
  -5  -2 -13   2576.11     43.74
  -5  -2 -12   3206.94     39.44
  -5  -2 -11    150.63     14.84
  -5  -2 -10   4336.86     46.03
  -5  -2  -9   5853.01     52.33
  -5  -2  -8    950.61     15.90
  -5  -2  -7   5502.39     66.61
  -5  -2  -6   3371.72     51.99
  -5  -2  -5   1846.53     20.41
  -5  -2  -4   1100.78     18.94
  -5  -2  -3   3218.65     23.00
  -5  -2  -2   1256.76     28.29
  -5  -2  -1   2302.75     23.97
  -5  -1 -47     63.56     26.50
  -5  -1 -46    259.67     28.88
  -5  -1 -45      7.05     25.44
  -5  -1 -44    164.98     25.54
  -5  -1 -43    712.87     39.41
  -5  -1 -42    218.70     28.12
  -5  -1 -41     30.72     25.70
  -5  -1 -40    255.10     28.73
  -5  -1 -39     15.78     22.41
  -5  -1 -38    742.73     30.19
  -5  -1 -37     23.21     22.09
  -5  -1 -36    320.99     26.56
  -5  -1 -35    176.19     18.96
  -5  -1 -34    900.07     22.07
  -5  -1 -33    259.12     18.52
  -5  -1 -32    178.37     18.06
  -5  -1 -31   2939.53     48.31
  -5  -1 -30    468.24     25.29
  -5  -1 -29   2459.43     45.40
  -5  -1 -28    459.67     17.58
  -5  -1 -27    663.79     19.79
  -5  -1 -26   1910.19     30.70
  -5  -1 -25   2731.82     44.19
  -5  -1 -24    553.38     19.01
  -5  -1 -23    163.89     19.53
  -5  -1 -22    821.19     19.12
  -5  -1 -21    565.60     22.04
  -5  -1 -20    106.77     14.32
  -5  -1 -19    111.11     15.11
  -5  -1 -18   1536.07     25.37
  -5  -1 -17   1228.13     18.04
  -5  -1 -16    418.08     14.94
  -5  -1 -15   1893.69     18.00
  -5  -1 -14   5619.79     68.65
  -5  -1 -13   2993.52     20.70
  -5  -1 -12   2337.81     27.00
  -5  -1 -11  11546.73    110.26
  -5  -1 -10     98.86     13.21
  -5  -1  -9   3869.30     19.45
  -5  -1  -8   1197.39     24.51
  -5  -1  -7  14964.11    136.65
  -5  -1  -6   2711.98     24.62
  -5  -1  -5   2313.57     21.51
  -5  -1  -4   2847.80     22.50
  -5  -1  -3   2191.72     33.76
  -5  -1  -2   2395.27     61.49
  -5  -1  -1    811.94     34.71
  -4 -21 -14     69.69     37.86
  -4 -21 -13     57.70     37.03
  -4 -21 -12      0.00     51.51
  -4 -21 -10     35.60     36.09
  -4 -21  -9     29.26     35.38
  -4 -21  -8     14.87     34.60
  -4 -21  -7     86.58     23.73
  -4 -21  -6     14.05     23.58
  -4 -21  -5     18.52     23.65
  -4 -21  -4     42.01     40.86
  -4 -21  -3     63.73     46.90
  -4 -21  -2     77.24     31.19
  -4 -21  -1     64.76     30.04
  -4 -20 -20    238.41     30.00
  -4 -20 -19      0.00     39.35
  -4 -20 -18     16.70     39.36
  -4 -20 -17     33.60     38.37
  -4 -20 -16     85.27     54.08
  -4 -20 -15     38.72     54.35
  -4 -20 -14    176.84     76.75
  -4 -20 -13     54.55     25.05
  -4 -20 -12     37.49     18.14
  -4 -20 -11    189.84     28.16
  -4 -20 -10    148.69     23.74
  -4 -20  -9     88.31     32.38
  -4 -20  -8     37.52     22.98
  -4 -20  -7    193.37     34.53
  -4 -20  -6     82.50     33.17
  -4 -20  -5    146.87     28.33
  -4 -20  -4    185.80     28.83
  -4 -20  -3      3.94     27.51
  -4 -20  -2     46.50     37.23
  -4 -20  -1     87.34     14.46
  -4 -19 -24     33.90     42.10
  -4 -19 -23    185.50     31.31
  -4 -19 -22      8.74     29.09
  -4 -19 -21     50.58     31.53
  -4 -19 -20     66.93     26.26
  -4 -19 -19     27.27     21.45
  -4 -19 -18    159.29     21.42
  -4 -19 -17     61.74     38.62
  -4 -19 -16     77.62     37.74
  -4 -19 -15     43.93     21.67
  -4 -19 -14    149.80     24.65
  -4 -19 -13    153.12     22.71
  -4 -19 -12     51.86     18.09
  -4 -19 -11     66.38     13.82
  -4 -19 -10     43.49     23.57
  -4 -19  -9    722.47     52.48
  -4 -19  -8     16.47     62.54
  -4 -19  -7     55.54     22.07
  -4 -19  -6     60.59     21.85
  -4 -19  -5    181.49     27.60
  -4 -19  -4     31.73     33.63
  -4 -19  -3     12.62     10.85
  -4 -19  -2     26.77     16.04
  -4 -19  -1     94.71     14.63
  -4 -18 -28     74.37     26.94
  -4 -18 -27    439.67     33.73
  -4 -18 -26    127.00     42.57
  -4 -18 -25     84.47     41.52
  -4 -18 -24    179.50     41.42
  -4 -18 -23     45.46     40.85
  -4 -18 -22    279.32     57.76
  -4 -18 -21    124.86     28.81
  -4 -18 -20     35.24     18.57
  -4 -18 -19     73.59     26.41
  -4 -18 -18    106.88     17.52
  -4 -18 -17     10.67     23.34
  -4 -18 -16    101.94     18.58
  -4 -18 -15      1.17     28.45
  -4 -18 -14     98.88     43.97
  -4 -18 -13      0.00     48.45
  -4 -18 -12    137.23     63.36
  -4 -18 -11     20.47     26.79
  -4 -18 -10    220.44     40.78
  -4 -18  -9    749.94     26.42
  -4 -18  -8     51.01     22.75
  -4 -18  -7    172.02     49.86
  -4 -18  -6    254.68     46.55
  -4 -18  -5     73.20     18.26
  -4 -18  -4      8.24     10.77
  -4 -18  -3     45.10     15.04
  -4 -18  -2     40.54     16.85
  -4 -18  -1     75.89     15.18
  -4 -17 -31     73.77     33.18
  -4 -17 -30     19.92     43.64
  -4 -17 -29    336.96     34.39
  -4 -17 -28    197.77     31.27
  -4 -17 -27    116.69     26.48
  -4 -17 -26     62.40     25.95
  -4 -17 -25    407.05     37.84
  -4 -17 -24     25.02     19.09
  -4 -17 -23     38.14     18.97
  -4 -17 -22    195.37     33.09
  -4 -17 -21     86.79     24.12
  -4 -17 -20     74.31     23.48
  -4 -17 -19      2.06     15.70
  -4 -17 -18    377.57     25.31
  -4 -17 -17     68.44     14.81
  -4 -17 -16     13.68     18.00
  -4 -17 -15     22.28     16.58
  -4 -17 -14     35.40     15.88
  -4 -17 -13     46.54     29.82
  -4 -17 -12    135.23     22.49
  -4 -17 -11    205.70     33.35
  -4 -17 -10    770.91    107.65
  -4 -17  -9    809.15     51.92
  -4 -17  -8    115.92     18.63
  -4 -17  -7    135.09     29.24
  -4 -17  -6    112.50     28.51
  -4 -17  -5     38.28     13.94
  -4 -17  -4     41.45     10.42
  -4 -17  -3    126.40     15.21
  -4 -17  -2    890.54     73.34
  -4 -17  -1     99.87     15.69
  -4 -16 -33    180.45     53.34
  -4 -16 -32    146.82     33.81
  -4 -16 -31      0.00     33.14
  -4 -16 -30     64.92     26.46
  -4 -16 -29     79.29     26.10
  -4 -16 -28     79.08     25.86
  -4 -16 -27     79.89     20.25
  -4 -16 -26    144.71     24.38
  -4 -16 -25     68.07     17.16
  -4 -16 -24    107.69     19.78
  -4 -16 -23     96.42     16.11
  -4 -16 -22      6.25     18.00
  -4 -16 -21     17.32     19.15
  -4 -16 -20    273.58     27.80
  -4 -16 -19    318.90     43.10
  -4 -16 -18    390.26     24.84
  -4 -16 -17     90.16     22.02
  -4 -16 -16    130.54     27.51
  -4 -16 -15    142.38     17.76
  -4 -16 -14    252.27     24.96
  -4 -16 -13    394.23     41.92
  -4 -16 -12    104.85     17.70
  -4 -16 -11    104.45     42.95
  -4 -16 -10    464.34     24.11
  -4 -16  -9    177.95     21.95
  -4 -16  -8     75.49     19.22
  -4 -16  -7    105.72     17.94
  -4 -16  -6    188.22     21.10
  -4 -16  -5    229.96     53.40
  -4 -16  -4    446.14     81.58
  -4 -16  -3      5.88     17.38
  -4 -16  -2   1092.41     63.13
  -4 -16  -1     71.85     16.85
  -4 -15 -35     16.91     36.74
  -4 -15 -34    119.61     20.66
  -4 -15 -33    131.75     28.89
  -4 -15 -32     27.23     24.49
  -4 -15 -31     99.24     21.78
  -4 -15 -30     53.53     22.81
  -4 -15 -29      4.81     19.68
  -4 -15 -28    113.80     25.85
  -4 -15 -27    144.25     21.93
  -4 -15 -26     57.18     19.09
  -4 -15 -25    305.06     22.16
  -4 -15 -24     22.25     26.37
  -4 -15 -23     37.32     16.68
  -4 -15 -22    227.78     19.20
  -4 -15 -21    577.86     43.74
  -4 -15 -20    237.45     37.45
  -4 -15 -19     55.11     22.12
  -4 -15 -18     53.46     22.28
  -4 -15 -17    576.21     49.65
  -4 -15 -16    167.90     25.23
  -4 -15 -15    661.71     28.62
  -4 -15 -14    290.44     20.20
  -4 -15 -13     56.69     15.89
  -4 -15 -12    155.70     31.55
  -4 -15 -11    280.35     32.04
  -4 -15 -10    254.31     31.92
  -4 -15  -9     18.16      8.92
  -4 -15  -8    109.94     12.89
  -4 -15  -7    145.31     24.48
  -4 -15  -6    153.62     28.67
  -4 -15  -5     63.11     11.73
  -4 -15  -4    653.62     28.38
  -4 -15  -3    154.67     58.30
  -4 -15  -2    186.30     20.18
  -4 -15  -1    411.78     38.67
  -4 -14 -37    462.94     52.56
  -4 -14 -36   1175.42     49.56
  -4 -14 -35    169.06     21.62
  -4 -14 -34     50.76     21.82
  -4 -14 -33     12.36     23.54
  -4 -14 -32      7.78     24.32
  -4 -14 -31    190.98     21.19
  -4 -14 -30    182.97     34.23
  -4 -14 -29    729.75     37.47
  -4 -14 -28      0.00     18.96
  -4 -14 -27    332.77     25.04
  -4 -14 -26      2.27     19.01
  -4 -14 -25    242.09     19.47
  -4 -14 -24      3.17     18.21
  -4 -14 -23    312.77     55.78
  -4 -14 -22    444.84     29.64
  -4 -14 -21     66.50     18.10
  -4 -14 -20   1160.40     52.78
  -4 -14 -19    274.99     24.07
  -4 -14 -18   3079.28    236.44
  -4 -14 -17   1207.20     31.88
  -4 -14 -16    741.87    101.01
  -4 -14 -15    666.57     81.88
  -4 -14 -14     25.29     17.47
  -4 -14 -13   1013.24     51.63
  -4 -14 -12    203.66     21.96
  -4 -14 -11    267.74     17.27
  -4 -14 -10     67.86      8.57
  -4 -14  -9     88.93     10.46
  -4 -14  -8     12.61      9.30
  -4 -14  -7     84.68      9.75
  -4 -14  -6    179.99     15.76
  -4 -14  -5     12.92     13.39
  -4 -14  -4    427.46     17.77
  -4 -14  -3     62.95     17.69
  -4 -14  -2   1191.57     39.38
  -4 -14  -1    797.52     44.27
  -4 -13 -39    157.17     42.14
  -4 -13 -38     54.79     30.95
  -4 -13 -37    173.06     25.85
  -4 -13 -36    148.28     23.39
  -4 -13 -35    372.61     25.54
  -4 -13 -34     28.64     20.74
  -4 -13 -33     79.14     20.50
  -4 -13 -32    431.21     36.88
  -4 -13 -31    256.52     24.57
  -4 -13 -30    223.24     19.92
  -4 -13 -29    275.82     19.69
  -4 -13 -28    160.04     18.96
  -4 -13 -27    841.02     27.84
  -4 -13 -26     31.94     17.90
  -4 -13 -25     66.14     17.42
  -4 -13 -24    328.40     22.22
  -4 -13 -23    952.84     64.21
  -4 -13 -22    406.02     21.74
  -4 -13 -21    613.09     80.38
  -4 -13 -20     41.92     21.14
  -4 -13 -19   1276.83     46.89
  -4 -13 -18    808.14     33.92
  -4 -13 -17   1133.70     48.32
  -4 -13 -16    150.05     18.92
  -4 -13 -15    398.54     34.15
  -4 -13 -14   1122.68    143.27
  -4 -13 -13    164.38     12.58
  -4 -13 -12    280.38     22.34
  -4 -13 -11    189.93     21.74
  -4 -13 -10    129.07     13.37
  -4 -13  -9     45.28     13.29
  -4 -13  -8    158.90     14.77
  -4 -13  -7    418.66     24.82
  -4 -13  -6    500.47     15.21
  -4 -13  -5    431.33     17.57
  -4 -13  -4    431.96     13.94
  -4 -13  -3   1508.05     30.68
  -4 -13  -2     29.65     17.83
  -4 -13  -1   1767.85     25.25
  -4 -12 -41    157.69     40.12
  -4 -12 -40    391.13     51.32
  -4 -12 -39    149.59     28.63
  -4 -12 -38    216.67     26.72
  -4 -12 -37    199.33     27.27
  -4 -12 -36     56.37     25.78
  -4 -12 -35     50.52     26.89
  -4 -12 -34    603.40     69.42
  -4 -12 -33     97.17     28.73
  -4 -12 -32     34.61     20.90
  -4 -12 -31      6.33     19.59
  -4 -12 -30    232.62     21.71
  -4 -12 -29     14.32     20.27
  -4 -12 -28     83.88     22.52
  -4 -12 -27      5.04     18.02
  -4 -12 -26    214.53     20.48
  -4 -12 -25    141.09     23.11
  -4 -12 -24    101.66     19.25
  -4 -12 -23    360.87     19.98
  -4 -12 -22    206.67     20.75
  -4 -12 -21    911.26     27.23
  -4 -12 -20    652.92     29.84
  -4 -12 -19   1879.29     42.99
  -4 -12 -18    344.52     29.85
  -4 -12 -17    557.90     27.61
  -4 -12 -16   1994.34     69.82
  -4 -12 -15     25.09     13.91
  -4 -12 -14    322.30     26.16
  -4 -12 -13     79.35     23.11
  -4 -12 -12    336.26     14.30
  -4 -12 -11    168.28     10.49
  -4 -12 -10    893.86     22.57
  -4 -12  -9    466.84     23.21
  -4 -12  -8   1798.31     60.97
  -4 -12  -7     35.38     16.88
  -4 -12  -6     38.97     12.61
  -4 -12  -5     32.36     12.69
  -4 -12  -4    923.56     32.31
  -4 -12  -3    877.71     33.55
  -4 -12  -2    935.51     21.55
  -4 -12  -1   3920.96     91.86
  -4 -11 -42     14.64     23.88
  -4 -11 -41    197.36     25.82
  -4 -11 -40    194.47     28.26
  -4 -11 -39    421.92     30.64
  -4 -11 -38    631.61     30.17
  -4 -11 -37    321.56     24.13
  -4 -11 -36    224.62     27.49
  -4 -11 -35     65.43     29.75
  -4 -11 -34     86.32     28.52
  -4 -11 -33     72.07     23.28
  -4 -11 -32    328.43     21.01
  -4 -11 -31     57.52     19.90
  -4 -11 -30    484.92     20.72
  -4 -11 -29     52.80     19.04
  -4 -11 -28     93.22     22.30
  -4 -11 -27   1147.64     42.61
  -4 -11 -26    524.69     21.70
  -4 -11 -25    312.37     25.94
  -4 -11 -24      0.00     23.83
  -4 -11 -23    345.68     20.89
  -4 -11 -22    563.23     26.55
  -4 -11 -21    228.44     13.19
  -4 -11 -20    572.16     30.17
  -4 -11 -19    514.63     27.18
  -4 -11 -18     56.26     14.15
  -4 -11 -17    120.70     14.65
  -4 -11 -16    872.99     22.20
  -4 -11 -15    362.46     27.49
  -4 -11 -14   1508.61     36.67
  -4 -11 -13     58.93     10.77
  -4 -11 -12   1394.83     33.36
  -4 -11 -11   2761.25     62.72
  -4 -11 -10    115.95     10.58
  -4 -11  -9    492.91     17.51
  -4 -11  -8    853.65     30.35
  -4 -11  -7   4395.21     58.41
  -4 -11  -6    115.14     11.45
  -4 -11  -5    317.72     16.94
  -4 -11  -4    515.53     26.34
  -4 -11  -3    652.71     15.80
  -4 -11  -2    668.26     18.51
  -4 -11  -1    335.54     18.42
  -4 -10 -43     29.16     24.12
  -4 -10 -42    100.58     28.26
  -4 -10 -41    241.40     25.76
  -4 -10 -40    187.56     23.64
  -4 -10 -39    130.23     24.25
  -4 -10 -38    249.00     25.82
  -4 -10 -37     60.08     29.90
  -4 -10 -36     53.56     24.54
  -4 -10 -35    112.41     26.51
  -4 -10 -34    383.07     26.76
  -4 -10 -33     91.77     22.34
  -4 -10 -32    315.01     22.62
  -4 -10 -31    130.66     20.13
  -4 -10 -30    106.20     20.85
  -4 -10 -29     24.94     20.77
  -4 -10 -28    265.56     21.60
  -4 -10 -27    120.09     20.78
  -4 -10 -26    977.22     37.63
  -4 -10 -25     44.58     18.38
  -4 -10 -24    708.22     25.29
  -4 -10 -23    319.22     18.76
  -4 -10 -22    644.00     24.35
  -4 -10 -21    817.01     22.20
  -4 -10 -20    606.29     28.84
  -4 -10 -19    336.72     12.14
  -4 -10 -18    493.39     20.96
  -4 -10 -17    838.31     39.37
  -4 -10 -16    556.73     19.43
  -4 -10 -15   1184.60     27.91
  -4 -10 -14    509.35     16.64
  -4 -10 -13    451.30     14.07
  -4 -10 -12    530.91     20.96
  -4 -10 -11    101.68     12.40
  -4 -10 -10   1426.69     15.89
  -4 -10  -9     98.58     14.03
  -4 -10  -8    996.41     52.52
  -4 -10  -7     22.11      9.76
  -4 -10  -6     77.57     11.23
  -4 -10  -5   3042.84     34.96
  -4 -10  -4    266.81     15.63
  -4 -10  -3    222.02     16.01
  -4 -10  -2   2187.13     81.09
  -4 -10  -1    788.66     21.06
  -4  -9 -44    126.33     35.36
  -4  -9 -43    234.10     31.79
  -4  -9 -42    142.00     34.81
  -4  -9 -41     37.76     27.18
  -4  -9 -40     19.32     25.82
  -4  -9 -39     49.17     23.77
  -4  -9 -38    409.04     24.64
  -4  -9 -37    411.55     24.23
  -4  -9 -36     15.48     24.32
  -4  -9 -35    333.69     25.62
  -4  -9 -34    151.82     21.18
  -4  -9 -33     28.14     20.48
  -4  -9 -32    103.40     20.25
  -4  -9 -31    420.41     24.11
  -4  -9 -30    345.41     21.81
  -4  -9 -29    165.93     21.90
  -4  -9 -28    518.37     22.25
  -4  -9 -27   1050.12     42.93
  -4  -9 -26    446.03     21.28
  -4  -9 -25     40.66     12.99
  -4  -9 -24    145.72     13.81
  -4  -9 -23   1087.07     19.60
  -4  -9 -22   2040.15     32.84
  -4  -9 -21    186.82     20.41
  -4  -9 -20    630.26     17.29
  -4  -9 -19   3177.36     50.35
  -4  -9 -18    336.93     19.78
  -4  -9 -17    101.12     11.39
  -4  -9 -16   1162.32     19.55
  -4  -9 -15    138.52     11.13
  -4  -9 -14    571.54     13.43
  -4  -9 -13    206.48     13.53
  -4  -9 -12    507.30     12.29
  -4  -9 -11   1048.14     25.87
  -4  -9 -10     70.72     10.92
  -4  -9  -9   1624.81     34.90
  -4  -9  -8    934.77     12.35
  -4  -9  -7   2028.63     40.04
  -4  -9  -6    302.32     10.66
  -4  -9  -5    939.90     32.36
  -4  -9  -4   3669.36     84.95
  -4  -9  -3    291.85     17.07
  -4  -9  -2   2112.83     85.48
  -4  -9  -1   3779.25     58.56
  -4  -8 -45    289.68     29.41
  -4  -8 -44    370.92     27.98
  -4  -8 -43     98.69     25.97
  -4  -8 -42     63.60     26.86
  -4  -8 -41    152.44     27.50
  -4  -8 -40    254.21     30.06
  -4  -8 -39     79.82     26.41
  -4  -8 -38    663.04     30.58
  -4  -8 -37    988.57     27.59
  -4  -8 -36   1668.75     72.94
  -4  -8 -35    519.24     25.52
  -4  -8 -34   1129.72     25.34
  -4  -8 -33     26.09     20.37
  -4  -8 -32    114.45     21.03
  -4  -8 -31    569.08     21.14
  -4  -8 -30   1138.26     62.46
  -4  -8 -29    780.08     27.53
  -4  -8 -28    139.43     19.94
  -4  -8 -27    761.86     36.57
  -4  -8 -26    286.05     14.50
  -4  -8 -25    400.68     21.17
  -4  -8 -24    490.90     24.36
  -4  -8 -23    193.39     13.54
  -4  -8 -22    878.18     22.81
  -4  -8 -21    331.73     14.23
  -4  -8 -20   1219.95     25.38
  -4  -8 -19   2399.31     46.92
  -4  -8 -18   4301.32     78.91
  -4  -8 -17   1944.85     36.00
  -4  -8 -16    719.24     24.91
  -4  -8 -15     81.15     12.72
  -4  -8 -14   1758.04     31.09
  -4  -8 -13    159.92     14.38
  -4  -8 -12   2083.05     19.99
  -4  -8 -11   1893.39     34.77
  -4  -8 -10    321.71     12.43
  -4  -8  -9    488.11     14.42
  -4  -8  -8    120.52     10.30
  -4  -8  -7   2353.38     53.24
  -4  -8  -6    616.19     12.69
  -4  -8  -5   1814.09     19.41
  -4  -8  -4   1502.66     26.11
  -4  -8  -3   2447.53     42.18
  -4  -8  -2   2578.54     51.79
  -4  -8  -1    584.88     15.16
  -4  -7 -46     64.00     27.69
  -4  -7 -45     60.90     24.79
  -4  -7 -44     30.05     29.07
  -4  -7 -43    188.24     36.59
  -4  -7 -42    500.46     29.75
  -4  -7 -41    119.17     24.59
  -4  -7 -40     42.05     24.04
  -4  -7 -39   1521.76     46.36
  -4  -7 -38     77.52     23.43
  -4  -7 -37    113.65     28.09
  -4  -7 -36    424.06     33.93
  -4  -7 -35    848.51     31.50
  -4  -7 -34    657.41     22.60
  -4  -7 -33    544.37     25.81
  -4  -7 -32   1530.11     26.92
  -4  -7 -31    154.81     22.56
  -4  -7 -30    151.90     20.65
  -4  -7 -29    212.13     31.12
  -4  -7 -28    114.91     19.73
  -4  -7 -27    141.98     14.84
  -4  -7 -26    521.74     18.21
  -4  -7 -25    322.72     20.81
  -4  -7 -24    651.31     18.95
  -4  -7 -23    383.86     13.91
  -4  -7 -22    620.56     14.90
  -4  -7 -21   1576.85     23.89
  -4  -7 -20   1724.28     24.47
  -4  -7 -19   5119.63     70.88
  -4  -7 -18   1166.76     31.23
  -4  -7 -17    158.74     12.16
  -4  -7 -16   1142.22     15.80
  -4  -7 -15    368.45     12.16
  -4  -7 -14    864.53     14.95
  -4  -7 -13    494.42     15.29
  -4  -7 -12   1056.76     20.02
  -4  -7 -11    430.46     11.44
  -4  -7 -10   1429.45     23.34
  -4  -7  -9    711.33     14.21
  -4  -7  -8     34.75     10.08
  -4  -7  -7    357.81     11.93
  -4  -7  -6      8.89     10.47
  -4  -7  -5     13.95     11.75
  -4  -7  -4    899.89     23.75
  -4  -7  -3    267.46     17.90
  -4  -7  -2    359.87     14.26
  -4  -7  -1   5280.72     51.27
  -4  -6 -47    120.06     28.00
  -4  -6 -46    280.31     27.02
  -4  -6 -45     79.60     24.82
  -4  -6 -44    352.21     26.20
  -4  -6 -43    188.56     27.71
  -4  -6 -42     70.99     26.71
  -4  -6 -41    220.79     29.62
  -4  -6 -40    197.45     24.45
  -4  -6 -39    176.15     23.95
  -4  -6 -38    116.78     25.46
  -4  -6 -37    454.24     46.60
  -4  -6 -36    890.49     23.82
  -4  -6 -35    152.41     21.44
  -4  -6 -34    319.84     24.13
  -4  -6 -33    367.16     23.15
  -4  -6 -32    127.12     19.88
  -4  -6 -31    698.26     22.65
  -4  -6 -30    163.59     22.34
  -4  -6 -29     36.63     22.70
  -4  -6 -28   1059.43     18.16
  -4  -6 -27      0.00     14.49
  -4  -6 -26     18.30     14.20
  -4  -6 -25    209.64     18.79
  -4  -6 -24    664.72     18.96
  -4  -6 -23   2378.52     36.74
  -4  -6 -22   1595.86     24.79
  -4  -6 -21   2116.08     28.15
  -4  -6 -20    323.75     15.35
  -4  -6 -19    638.01     15.73
  -4  -6 -18   1414.61     16.48
  -4  -6 -17   5861.97    102.95
  -4  -6 -16   1748.75     23.48
  -4  -6 -15    972.85     13.80
  -4  -6 -14    258.36     17.22
  -4  -6 -13    686.90     16.33
  -4  -6 -12    115.35     11.61
  -4  -6 -11   1492.25     21.91
  -4  -6 -10    308.48     11.88
  -4  -6  -9   1107.72     12.97
  -4  -6  -8   3136.97     25.15
  -4  -6  -7    511.08     11.28
  -4  -6  -6   1334.57     18.56
  -4  -6  -5   5374.81     55.24
  -4  -6  -4    785.81     15.55
  -4  -6  -3    806.07     32.29
  -4  -6  -2   1184.95     27.87
  -4  -6  -1   7142.22    182.90
  -4  -5 -47    121.88     25.56
  -4  -5 -46    599.71     28.37
  -4  -5 -45    348.14     29.73
  -4  -5 -44    173.73     27.97
  -4  -5 -43     77.45     24.83
  -4  -5 -42     46.76     24.44
  -4  -5 -41    159.51     24.44
  -4  -5 -40     70.52     23.73
  -4  -5 -39    476.30     24.60
  -4  -5 -38    142.16     25.08
  -4  -5 -37     76.52     21.74
  -4  -5 -36    116.34     21.53
  -4  -5 -35    117.88     21.15
  -4  -5 -34     22.40     20.35
  -4  -5 -33    451.81     21.17
  -4  -5 -32     29.66     21.01
  -4  -5 -31    397.19     21.65
  -4  -5 -30   1400.68     43.11
  -4  -5 -29   1525.01     32.52
  -4  -5 -28    160.58     16.15
  -4  -5 -27    165.24     15.13
  -4  -5 -26    135.57     14.65
  -4  -5 -25    353.08     16.02
  -4  -5 -24    184.41     14.07
  -4  -5 -23    329.97     14.76
  -4  -5 -22     71.45     14.31
  -4  -5 -21    209.41     13.34
  -4  -5 -20   2259.64     19.41
  -4  -5 -19   3880.33     58.06
  -4  -5 -18    444.56     13.55
  -4  -5 -17     93.03     12.37
  -4  -5 -16   1516.75     32.77
  -4  -5 -15    177.27     11.51
  -4  -5 -14     60.42     11.83
  -4  -5 -13   2198.66     19.34
  -4  -5 -12    652.92     13.10
  -4  -5 -11   1255.45     19.93
  -4  -5 -10   2897.89     16.16
  -4  -5  -9   2955.80     39.03
  -4  -5  -8   1647.92     21.30
  -4  -5  -7   1771.43     20.46
  -4  -5  -6   2272.70     21.51
  -4  -5  -5    494.98     14.60
  -4  -5  -4   4187.24     61.23
  -4  -5  -3   1569.57     27.50
  -4  -5  -2   1751.06     17.61
  -4  -5  -1   5167.02     44.21
  -4  -4 -48    471.20     32.84
  -4  -4 -47    108.16     28.16
  -4  -4 -46    529.09     30.68
  -4  -4 -45     78.86     25.72
  -4  -4 -44    211.77     27.80
  -4  -4 -43    228.15     25.25
  -4  -4 -42     60.22     25.58
  -4  -4 -41    122.57     24.14
  -4  -4 -40    618.17     25.40
  -4  -4 -39    721.65     29.56
  -4  -4 -38    590.33     24.67
  -4  -4 -37    497.57     22.74
  -4  -4 -36     72.25     21.29
  -4  -4 -35     62.21     23.15
  -4  -4 -34    181.01     20.64
  -4  -4 -33    412.93     21.43
  -4  -4 -32     31.37     20.99
  -4  -4 -31    500.09     28.66
  -4  -4 -30    273.70     17.67
  -4  -4 -29    250.98     19.60
  -4  -4 -28   3520.59     38.37
  -4  -4 -27   1915.14     25.09
  -4  -4 -26   2105.49     46.18
  -4  -4 -25    279.59     14.97
  -4  -4 -24    730.75     17.50
  -4  -4 -23    305.04     15.00
  -4  -4 -22    807.21     15.84
  -4  -4 -21    451.24     15.92
  -4  -4 -20   1051.57     16.86
  -4  -4 -19   1129.66     19.44
  -4  -4 -18    758.77     15.80
  -4  -4 -17     78.04     12.43
  -4  -4 -16    331.46     12.21
  -4  -4 -15   3151.76     34.26
  -4  -4 -14   1916.45     31.81
  -4  -4 -13   1735.69     14.18
  -4  -4 -12   3010.96     31.35
  -4  -4 -11   2451.16     24.25
  -4  -4 -10   1750.31     20.82
  -4  -4  -9   4109.85     47.45
  -4  -4  -8  15968.76    210.13
  -4  -4  -7   1339.80     28.05
  -4  -4  -6   4548.25     64.13
  -4  -4  -5    605.71     25.16
  -4  -4  -4   2392.89     20.77
  -4  -4  -3   1452.42     16.71
  -4  -4  -2   6056.36     24.90
  -4  -4  -1    104.67     14.91
  -4  -3 -48     89.21     28.26
  -4  -3 -47    186.45     29.47
  -4  -3 -46     90.44     28.73
  -4  -3 -45    100.28     25.49
  -4  -3 -44    629.98     26.71
  -4  -3 -43    939.28     27.37
  -4  -3 -42     66.15     24.31
  -4  -3 -41    462.75     24.98
  -4  -3 -40     43.33     23.49
  -4  -3 -39    415.89     24.22
  -4  -3 -38    273.78     23.33
  -4  -3 -37    483.72     22.52
  -4  -3 -36      4.66     20.87
  -4  -3 -35    323.99     21.31
  -4  -3 -34    212.23     22.03
  -4  -3 -33   1222.91     35.08
  -4  -3 -32    148.88     23.53
  -4  -3 -31    287.05     19.85
  -4  -3 -30    190.29     16.46
  -4  -3 -29    843.25     19.12
  -4  -3 -28   2136.09     37.29
  -4  -3 -27   2777.43     33.13
  -4  -3 -26   2176.75     34.84
  -4  -3 -25    332.40     17.90
  -4  -3 -24   2425.55     29.42
  -4  -3 -23   1704.25     22.26
  -4  -3 -22    260.92     13.95
  -4  -3 -21    157.66     15.11
  -4  -3 -20    237.34     17.32
  -4  -3 -19    216.63     15.26
  -4  -3 -18    374.87     13.52
  -4  -3 -17   1990.91     21.43
  -4  -3 -16   1406.42     18.07
  -4  -3 -15   2161.75     32.05
  -4  -3 -14    431.28     12.53
  -4  -3 -13   1071.15     15.14
  -4  -3 -12   4973.48     93.44
  -4  -3 -11   1847.35     32.14
  -4  -3 -10   4281.51     38.40
  -4  -3  -9  12241.59    131.62
  -4  -3  -8    388.26     12.42
  -4  -3  -7   1918.20     25.86
  -4  -3  -6  11585.45    168.70
  -4  -3  -5    110.54     13.28
  -4  -3  -4    644.59     14.49
  -4  -3  -3     14.31     22.60
  -4  -3  -2   2617.44     21.64
  -4  -3  -1   1144.20     15.75
  -4  -2 -48    307.15     41.46
  -4  -2 -47     24.00     29.04
  -4  -2 -46   1300.34     35.66
  -4  -2 -45     50.65     26.61
  -4  -2 -44    187.06     26.76
  -4  -2 -43    156.29     26.42
  -4  -2 -42     63.59     25.66
  -4  -2 -41    372.55     26.26
  -4  -2 -40    577.74     26.29
  -4  -2 -39    122.00     22.94
  -4  -2 -38     32.93     22.40
  -4  -2 -37    122.63     21.39
  -4  -2 -36     99.56     20.96
  -4  -2 -35    418.49     22.94
  -4  -2 -34    319.60     22.01
  -4  -2 -33    813.78     22.74
  -4  -2 -32    161.17     26.52
  -4  -2 -31   1112.96     26.27
  -4  -2 -30   2311.13     32.99
  -4  -2 -29    329.26     16.68
  -4  -2 -28   5335.55     64.66
  -4  -2 -27   1178.57     21.18
  -4  -2 -26   3294.09     25.86
  -4  -2 -25    768.43     24.85
  -4  -2 -24     27.83     14.77
  -4  -2 -23   1186.01     16.32
  -4  -2 -22   2358.98     28.36
  -4  -2 -21   3401.20     28.22
  -4  -2 -20    256.65     15.59
  -4  -2 -19    776.27     16.67
  -4  -2 -18    142.59     13.80
  -4  -2 -17    101.51     12.22
  -4  -2 -16    603.82     15.56
  -4  -2 -15   1070.34     14.57
  -4  -2 -14    226.76     12.23
  -4  -2 -13   3318.10     33.01
  -4  -2 -12   4831.27     59.51
  -4  -2 -11   2515.91     25.30
  -4  -2 -10   5366.50     32.41
  -4  -2  -9   1632.01     47.38
  -4  -2  -8  15909.44    296.75
  -4  -2  -7    272.24     12.26
  -4  -2  -6    733.62     16.00
  -4  -2  -5   2309.95     30.95
  -4  -2  -4   3478.43     23.56
  -4  -2  -3   1109.92     15.69
  -4  -2  -2   2771.46     19.06
  -4  -2  -1   5966.38     70.52
  -4  -1 -49    279.05     29.17
  -4  -1 -48    276.19     32.53
  -4  -1 -47    265.33     29.67
  -4  -1 -46    109.90     32.54
  -4  -1 -45    280.61     28.70
  -4  -1 -44     87.05     24.56
  -4  -1 -43     47.06     26.38
  -4  -1 -42    421.62     29.25
  -4  -1 -41     13.68     23.30
  -4  -1 -40    196.90     25.12
  -4  -1 -39     99.87     25.94
  -4  -1 -38    111.86     27.69
  -4  -1 -37   1228.68     29.30
  -4  -1 -36    432.19     26.44
  -4  -1 -35   1764.32     24.71
  -4  -1 -34    253.27     21.39
  -4  -1 -33   1268.71     28.61
  -4  -1 -32   1083.27     30.55
  -4  -1 -31    519.14     17.79
  -4  -1 -30    313.77     16.76
  -4  -1 -29   1683.87     26.85
  -4  -1 -28   1676.78     25.71
  -4  -1 -27     34.46     15.20
  -4  -1 -26    154.54     16.44
  -4  -1 -25   2936.04     21.17
  -4  -1 -24    865.42     16.07
  -4  -1 -23    452.90     22.51
  -4  -1 -22     89.46     14.54
  -4  -1 -21    946.98     17.47
  -4  -1 -20    134.79     15.19
  -4  -1 -19   1456.53     17.95
  -4  -1 -18   1688.73     28.64
  -4  -1 -17   3823.30     33.81
  -4  -1 -16    398.48     12.61
  -4  -1 -15    417.92     12.39
  -4  -1 -14   4375.76     29.27
  -4  -1 -13   5148.45     71.03
  -4  -1 -12   6160.28     46.40
  -4  -1 -11   4347.66     33.73
  -4  -1 -10   2330.34     20.27
  -4  -1  -9    282.68     11.25
  -4  -1  -8   3365.90     21.53
  -4  -1  -7   4945.50     63.77
  -4  -1  -6    771.34     14.36
  -4  -1  -5   4693.89     59.97
  -4  -1  -4    622.66     19.18
  -4  -1  -3   7389.14     51.69
  -4  -1  -2    896.35     15.43
  -4  -1  -1   6384.44     26.96
  -3 -22 -10    168.47     57.23
  -3 -22  -9     19.50     33.07
  -3 -22  -8    204.31     49.97
  -3 -22  -7     69.23     32.29
  -3 -22  -6     38.23     30.80
  -3 -22  -5      0.00     42.46
  -3 -22  -4     25.10     29.63
  -3 -22  -3      0.00     28.53
  -3 -22  -2    101.72     42.21
  -3 -22  -1     20.85     27.33
  -3 -21 -18     74.20     54.34
  -3 -21 -17    113.22     38.29
  -3 -21 -16     31.38     45.44
  -3 -21 -15     36.85     46.04
  -3 -21 -14     20.37     35.48
  -3 -21 -13    188.13     36.44
  -3 -21 -12    191.61     50.50
  -3 -21 -11     18.23     47.80
  -3 -21 -10     27.95     33.48
  -3 -21  -9      0.00     32.60
  -3 -21  -8     26.04     32.10
  -3 -21  -7     85.84     31.79
  -3 -21  -6    140.35     31.38
  -3 -21  -5      0.00     29.69
  -3 -21  -4      0.00     41.78
  -3 -21  -3     39.88     28.57
  -3 -21  -2     13.86     27.28
  -3 -21  -1      0.00     38.95
  -3 -20 -23     53.87     39.75
  -3 -20 -22     81.54     23.86
  -3 -20 -21    103.25     23.39
  -3 -20 -20     14.58     30.10
  -3 -20 -19    105.36     22.34
  -3 -20 -18    109.15     23.52
  -3 -20 -17      0.00     52.21
  -3 -20 -16      0.00     51.93
  -3 -20 -15     58.57     36.06
  -3 -20 -14     13.69     70.37
  -3 -20 -13     18.92     34.33
  -3 -20 -12     90.79     34.13
  -3 -20 -11    108.86     33.82
  -3 -20 -10     88.44     41.90
  -3 -20  -9    162.63     32.56
  -3 -20  -8     54.53     31.18
  -3 -20  -7     74.24     30.95
  -3 -20  -6     67.01     42.92
  -3 -20  -5     49.67     40.27
  -3 -20  -4      0.00     27.93
  -3 -20  -3     72.48     15.35
  -3 -20  -2     43.93     11.89
  -3 -20  -1    182.45     26.44
  -3 -19 -27    121.37     27.01
  -3 -19 -26    145.99     36.33
  -3 -19 -25     23.33     38.05
  -3 -19 -24     42.40     31.88
  -3 -19 -23      0.00     30.95
  -3 -19 -22     35.23     35.63
  -3 -19 -21    134.25     35.90
  -3 -19 -20     79.97     19.59
  -3 -19 -19    399.06     41.43
  -3 -19 -18     79.16     30.28
  -3 -19 -17     14.16     24.01
  -3 -19 -16     41.44     23.38
  -3 -19 -15     10.86     15.33
  -3 -19 -14     20.19     15.21
  -3 -19 -13     10.01     11.34
  -3 -19 -12     59.55     17.26
  -3 -19 -11    376.46     22.45
  -3 -19 -10    116.11     27.17
  -3 -19  -9    231.48     26.26
  -3 -19  -8     18.77     13.91
  -3 -19  -7    176.11     30.09
  -3 -19  -6      0.00     29.40
  -3 -19  -5    248.69     32.19
  -3 -19  -4      8.63     11.28
  -3 -19  -3    597.23    105.62
  -3 -19  -2    112.97     17.86
  -3 -19  -1    571.15     39.58
  -3 -18 -30    124.74     32.83
  -3 -18 -29    182.85     23.10
  -3 -18 -28     82.50     27.20
  -3 -18 -27     48.50     26.52
  -3 -18 -26     61.01     22.26
  -3 -18 -25    132.39     23.97
  -3 -18 -24     75.47     28.36
  -3 -18 -23    116.37     27.92
  -3 -18 -22      0.00     38.19
  -3 -18 -21     99.99     38.37
  -3 -18 -20    407.24     55.93
  -3 -18 -19      0.00     36.52
  -3 -18 -18      8.67     18.40
  -3 -18 -17    259.71     51.44
  -3 -18 -16      0.00     19.73
  -3 -18 -15    250.02     24.18
  -3 -18 -14    125.82     18.75
  -3 -18 -13    139.52     19.59
  -3 -18 -12     79.19     13.00
  -3 -18 -11     24.85     12.48
  -3 -18 -10    490.96     24.96
  -3 -18  -9    430.44     37.77
  -3 -18  -8     24.77     32.09
  -3 -18  -7     24.12     10.88
  -3 -18  -6     85.51     18.95
  -3 -18  -5    592.15     55.56
  -3 -18  -4     32.98      8.35
  -3 -18  -3     30.95     13.48
  -3 -18  -2     68.75     26.80
  -3 -18  -1   1023.43     94.79
  -3 -17 -33     70.95     23.95
  -3 -17 -32     18.41     27.87
  -3 -17 -31    207.88     34.23
  -3 -17 -30    183.94     28.89
  -3 -17 -29     13.29     30.77
  -3 -17 -28    362.23     50.02
  -3 -17 -27    211.08     36.31
  -3 -17 -26    439.40     42.48
  -3 -17 -25    208.07     36.70
  -3 -17 -24    236.68     24.04
  -3 -17 -23     62.04     24.92
  -3 -17 -22    124.92     33.15
  -3 -17 -21    194.26     25.31
  -3 -17 -20     73.49     36.55
  -3 -17 -19    381.87     38.32
  -3 -17 -18    247.65     52.48
  -3 -17 -17    393.58     51.46
  -3 -17 -16    933.85     51.50
  -3 -17 -15     68.05     22.80
  -3 -17 -14    343.31     37.73
  -3 -17 -13    376.10     17.62
  -3 -17 -12    174.49     16.95
  -3 -17 -11    210.75     17.29
  -3 -17 -10    630.34     26.56
  -3 -17  -9     82.97     32.00
  -3 -17  -8    885.88     67.13
  -3 -17  -7    404.78     25.85
  -3 -17  -6     20.84     21.66
  -3 -17  -5    203.95     32.48
  -3 -17  -4     56.10     22.31
  -3 -17  -3    192.04     17.23
  -3 -17  -2    233.59     31.11
  -3 -16 -35     83.74     29.86
  -3 -16 -34    123.81     34.73
  -3 -16 -33    128.19     33.77
  -3 -16 -32     79.57     31.47
  -3 -16 -31     60.56     30.43
  -3 -16 -30    195.08     31.06
  -3 -16 -29    338.79     51.51
  -3 -16 -28    132.13     38.36
  -3 -16 -27     96.15     20.86
  -3 -16 -26    269.44     32.88
  -3 -16 -25    514.09     31.53
  -3 -16 -24      0.00     39.88
  -3 -16 -23     25.11     17.83
  -3 -16 -22    219.01     17.16
  -3 -16 -21    589.18     42.97
  -3 -16 -20    721.47     59.25
  -3 -16 -19    750.35     48.97
  -3 -16 -18   1131.83     64.79
  -3 -16 -17    298.71     36.03
  -3 -16 -16    496.58     18.86
  -3 -16 -15    357.37     28.62
  -3 -16 -14     23.71     15.26
  -3 -16 -13      0.00     24.10
  -3 -16 -12    176.15     28.65
  -3 -16 -11    580.52     26.11
  -3 -16 -10      1.45     40.54
  -3 -16  -9   1163.84     48.54
  -3 -16  -8    185.94     21.93
  -3 -16  -7    247.08     38.09
  -3 -16  -6      9.16     19.97
  -3 -16  -5    137.66     21.57
  -3 -16  -4      6.32     21.65
  -3 -16  -3    121.99     25.85
  -3 -16  -2    442.47     25.56
  -3 -16  -1    842.12     62.42
  -3 -15 -37     92.51     27.88
  -3 -15 -36      0.00     27.00
  -3 -15 -35    421.76     35.08
  -3 -15 -34      2.78     34.34
  -3 -15 -33    184.30     47.55
  -3 -15 -32     60.65     22.42
  -3 -15 -31     53.01     19.10
  -3 -15 -30     80.62     23.21
  -3 -15 -29    385.17     42.77
  -3 -15 -28    408.02     22.44
  -3 -15 -27     23.37     16.74
  -3 -15 -26    428.04     40.64
  -3 -15 -25    201.60     32.50
  -3 -15 -24    237.30     18.17
  -3 -15 -23    331.89     28.16
  -3 -15 -22    506.54     38.32
  -3 -15 -21    346.15     18.77
  -3 -15 -20    150.93     20.79
  -3 -15 -19    673.99     32.00
  -3 -15 -18    170.72     15.18
  -3 -15 -17   2590.33     38.22
  -3 -15 -16     41.61     19.62
  -3 -15 -15    619.46     30.09
  -3 -15 -14     38.94     15.50
  -3 -15 -13    107.92     28.03
  -3 -15 -12    454.49     34.13
  -3 -15 -11    423.80     17.03
  -3 -15 -10    605.56     51.37
  -3 -15  -9      8.57     27.25
  -3 -15  -8    723.95     72.39
  -3 -15  -7    675.58     58.63
  -3 -15  -6    735.93     39.45
  -3 -15  -5     32.17     12.77
  -3 -15  -4    400.60     22.63
  -3 -15  -3   1261.60     51.39
  -3 -15  -2    840.31     30.58
  -3 -15  -1   1500.14     71.09
  -3 -14 -39    416.95     30.03
  -3 -14 -38    514.33     29.87
  -3 -14 -37    103.68     30.53
  -3 -14 -36     82.61     29.58
  -3 -14 -35     52.20     36.02
  -3 -14 -34    205.11     24.55
  -3 -14 -33    310.68     33.91
  -3 -14 -32    216.98     28.21
  -3 -14 -31     78.93     27.04
  -3 -14 -30     58.71     20.35
  -3 -14 -29    138.24     18.14
  -3 -14 -28     93.83     21.68
  -3 -14 -27    141.46     20.62
  -3 -14 -26     65.62     21.31
  -3 -14 -25    150.87     16.36
  -3 -14 -24    113.87     15.36
  -3 -14 -23     13.64     14.41
  -3 -14 -22    176.89     24.42
  -3 -14 -21    325.90     17.75
  -3 -14 -20   1017.17     35.77
  -3 -14 -19    616.61     26.72
  -3 -14 -18   2150.50     77.24
  -3 -14 -17    262.63     28.63
  -3 -14 -16    153.27     18.78
  -3 -14 -15    165.26     23.82
  -3 -14 -14   1028.46    117.60
  -3 -14 -13     69.22     40.79
  -3 -14 -12      0.38     15.92
  -3 -14 -11    573.63     33.40
  -3 -14 -10    274.02     18.09
  -3 -14  -9    203.54     32.89
  -3 -14  -8    207.27     30.55
  -3 -14  -7    133.61     11.79
  -3 -14  -6    127.49     11.76
  -3 -14  -5    314.22     30.41
  -3 -14  -4    925.66     36.90
  -3 -14  -3    505.82     42.56
  -3 -14  -2    662.48     81.00
  -3 -14  -1    455.08     19.28
  -3 -13 -41      0.00     25.18
  -3 -13 -40    424.46     35.03
  -3 -13 -39     13.66     23.56
  -3 -13 -38      0.70     22.87
  -3 -13 -37    364.61     24.13
  -3 -13 -36    287.04     51.59
  -3 -13 -35    248.52     24.46
  -3 -13 -34     69.59     22.92
  -3 -13 -33     52.94     21.00
  -3 -13 -32    260.62     21.47
  -3 -13 -31    323.75     25.50
  -3 -13 -30     66.15     18.79
  -3 -13 -29     80.89     17.19
  -3 -13 -28    215.76     23.41
  -3 -13 -27    228.47     24.63
  -3 -13 -26    434.14     26.27
  -3 -13 -25    170.02     16.20
  -3 -13 -24     53.37     23.03
  -3 -13 -23     67.97     14.98
  -3 -13 -22    138.82     14.95
  -3 -13 -21    904.28     31.97
  -3 -13 -20    406.62     19.11
  -3 -13 -19     77.87     15.79
  -3 -13 -18    352.64     24.46
  -3 -13 -17     33.82     15.76
  -3 -13 -16     20.10     13.79
  -3 -13 -15    682.22     33.44
  -3 -13 -14     63.27     15.07
  -3 -13 -13     30.57     35.55
  -3 -13 -12    780.99     55.55
  -3 -13 -11     46.52     17.29
  -3 -13 -10    467.28     28.24
  -3 -13  -9    580.13     36.29
  -3 -13  -8    849.26     40.32
  -3 -13  -7    282.52     29.82
  -3 -13  -6    796.94     44.87
  -3 -13  -5    286.96     27.84
  -3 -13  -4     37.08     11.56
  -3 -13  -3    811.77     22.41
  -3 -13  -2    345.41     10.37
  -3 -13  -1     19.87      8.37
  -3 -12 -42     30.06     26.19
  -3 -12 -41    155.50     26.58
  -3 -12 -40    279.20     30.64
  -3 -12 -39    423.61     48.80
  -3 -12 -38     12.71     28.51
  -3 -12 -37     49.73     42.64
  -3 -12 -36     17.87     64.94
  -3 -12 -35    545.83     37.66
  -3 -12 -34    141.32     20.04
  -3 -12 -33    250.41     20.75
  -3 -12 -32    121.20     18.89
  -3 -12 -31    257.15     19.00
  -3 -12 -30    355.90     23.15
  -3 -12 -29    150.26     17.87
  -3 -12 -28     70.06     19.44
  -3 -12 -27    185.02     19.82
  -3 -12 -26    476.08     39.51
  -3 -12 -25    196.78     17.17
  -3 -12 -24    437.27     33.53
  -3 -12 -23    257.51     19.90
  -3 -12 -22    671.37     26.80
  -3 -12 -21    128.21     18.29
  -3 -12 -20    621.75     30.80
  -3 -12 -19    860.65     46.61
  -3 -12 -18    664.01     35.32
  -3 -12 -17    148.52     16.22
  -3 -12 -16    509.46     27.81
  -3 -12 -15    174.22     18.29
  -3 -12 -14    400.53     25.95
  -3 -12 -13    107.20     13.43
  -3 -12 -12   1070.51     22.22
  -3 -12 -11    341.59     22.82
  -3 -12 -10    137.74     11.06
  -3 -12  -9      6.11     11.18
  -3 -12  -8    636.49     34.22
  -3 -12  -7    582.24     27.14
  -3 -12  -6     72.08      7.21
  -3 -12  -5    269.89     12.73
  -3 -12  -4    302.71     16.30
  -3 -12  -3     80.85     15.81
  -3 -12  -2    342.34     19.01
  -3 -12  -1    405.30     17.18
  -3 -11 -44     79.67     26.79
  -3 -11 -43     29.52     25.94
  -3 -11 -42    189.44     26.21
  -3 -11 -41     82.48     25.24
  -3 -11 -40      8.28     24.28
  -3 -11 -39     74.78     24.19
  -3 -11 -38     86.32     30.50
  -3 -11 -37      0.00     31.07
  -3 -11 -36     18.70     23.65
  -3 -11 -35    267.82     22.44
  -3 -11 -34     40.24     21.13
  -3 -11 -33    331.23     23.13
  -3 -11 -32    567.79     33.60
  -3 -11 -31     17.87     20.48
  -3 -11 -30    344.92     24.56
  -3 -11 -29    912.87     37.88
  -3 -11 -28    689.57     35.32
  -3 -11 -27    229.96     17.53
  -3 -11 -26    764.28     22.35
  -3 -11 -25    211.81     16.44
  -3 -11 -24    135.73     18.79
  -3 -11 -23    593.21     25.28
  -3 -11 -22    421.77     24.40
  -3 -11 -21    331.91     16.80
  -3 -11 -20   1032.08     34.28
  -3 -11 -19     78.20     15.26
  -3 -11 -18    263.12     17.81
  -3 -11 -17    232.23     19.00
  -3 -11 -16     56.89     14.35
  -3 -11 -15    520.19     28.17
  -3 -11 -14    579.36     31.90
  -3 -11 -13    535.22     14.91
  -3 -11 -12    262.19     29.65
  -3 -11 -11   2454.60     63.33
  -3 -11 -10    563.14     28.39
  -3 -11  -9    533.38     10.31
  -3 -11  -8    545.08     20.92
  -3 -11  -7   1009.01     37.33
  -3 -11  -6    709.38     29.27
  -3 -11  -5    189.63      8.99
  -3 -11  -4    180.88     12.81
  -3 -11  -3   1668.04     43.67
  -3 -11  -2    286.39     12.77
  -3 -11  -1    385.86     21.61
  -3 -10 -45     85.93     30.75
  -3 -10 -44    135.48     29.97
  -3 -10 -43    277.16     30.01
  -3 -10 -42    155.31     29.01
  -3 -10 -41     35.76     27.87
  -3 -10 -40    162.67     29.59
  -3 -10 -39     41.19     28.78
  -3 -10 -38    752.89     63.95
  -3 -10 -37    348.48     30.22
  -3 -10 -36    831.36     35.33
  -3 -10 -35    146.21     22.11
  -3 -10 -34    327.97     37.46
  -3 -10 -33    151.92     21.20
  -3 -10 -32     15.55     21.30
  -3 -10 -31    685.61     32.67
  -3 -10 -30    662.96     26.53
  -3 -10 -29    677.04     33.34
  -3 -10 -28    123.85     19.21
  -3 -10 -27    287.85     17.53
  -3 -10 -26   1034.87     22.80
  -3 -10 -25    322.77     16.95
  -3 -10 -24    145.26     15.97
  -3 -10 -23    157.61     17.39
  -3 -10 -22    497.93     35.81
  -3 -10 -21    237.21     16.54
  -3 -10 -20   1223.95     43.67
  -3 -10 -19    133.50     22.06
  -3 -10 -18   1228.28     37.13
  -3 -10 -17    433.86     21.25
  -3 -10 -16    675.29     22.62
  -3 -10 -15    940.23     22.45
  -3 -10 -14    228.90     21.79
  -3 -10 -13   1645.22     51.39
  -3 -10 -12    270.72     10.48
  -3 -10 -11   1087.37     25.54
  -3 -10 -10   1018.57     42.29
  -3 -10  -9    160.11      9.37
  -3 -10  -8   1078.57     42.29
  -3 -10  -7   1207.59     20.00
  -3 -10  -6   1200.55     34.45
  -3 -10  -5    144.20     12.96
  -3 -10  -4    331.73     16.50
  -3 -10  -3     59.33      9.63
  -3 -10  -2    857.68     18.85
  -3 -10  -1     67.38     11.30
  -3  -9 -46     53.97     34.67
  -3  -9 -45     68.31     41.29
  -3  -9 -44     83.89     29.55
  -3  -9 -43     30.31     28.98
  -3  -9 -42      0.00     24.93
  -3  -9 -41    447.69     30.31
  -3  -9 -40    463.28     37.07
  -3  -9 -39    530.30     51.59
  -3  -9 -38    213.69     27.80
  -3  -9 -37    516.60     37.34
  -3  -9 -36    242.51     21.42
  -3  -9 -35    244.40     20.93
  -3  -9 -34     58.53     20.95
  -3  -9 -33    922.61     30.65
  -3  -9 -32    347.35     24.87
  -3  -9 -31      4.86     19.29
  -3  -9 -30    487.93     20.56
  -3  -9 -29     11.67     18.97
  -3  -9 -28    199.96     17.90
  -3  -9 -27    174.09     17.41
  -3  -9 -26    468.53     18.76
  -3  -9 -25    305.04     18.37
  -3  -9 -24    266.19     18.11
  -3  -9 -23    147.29     17.16
  -3  -9 -22    519.11     33.06
  -3  -9 -21    680.21     18.24
  -3  -9 -20   1579.41     39.17
  -3  -9 -19    835.77     13.00
  -3  -9 -18    450.42     13.50
  -3  -9 -17   2580.07     39.80
  -3  -9 -16    427.81      9.55
  -3  -9 -15    779.67     24.59
  -3  -9 -14    591.55     20.89
  -3  -9 -13   2752.59     43.14
  -3  -9 -12    156.12     13.71
  -3  -9 -11   1980.57     17.73
  -3  -9 -10   2551.53     61.00
  -3  -9  -9    236.33      9.25
  -3  -9  -8    738.23     14.31
  -3  -9  -7    141.32      7.91
  -3  -9  -6   1559.70     36.45
  -3  -9  -5    207.35      9.96
  -3  -9  -4     29.15      9.27
  -3  -9  -3    997.52     22.87
  -3  -9  -2   1493.49     64.67
  -3  -9  -1    887.57     36.43
  -3  -8 -47     64.96     32.11
  -3  -8 -46    291.83     46.85
  -3  -8 -45    338.04     31.72
  -3  -8 -44     75.48     26.09
  -3  -8 -43    251.82     26.34
  -3  -8 -42    171.09     27.35
  -3  -8 -41     69.96     24.82
  -3  -8 -40     47.34     24.42
  -3  -8 -39    762.50     40.04
  -3  -8 -38    364.96     48.49
  -3  -8 -37    242.95     23.93
  -3  -8 -36    222.19     31.92
  -3  -8 -35    558.89     26.71
  -3  -8 -34     86.83     20.78
  -3  -8 -33     40.59     20.29
  -3  -8 -32    425.79     21.01
  -3  -8 -31    157.14     22.90
  -3  -8 -30     78.68     18.32
  -3  -8 -29    431.63     18.85
  -3  -8 -28     72.05     17.40
  -3  -8 -27    285.91     25.46
  -3  -8 -26     83.42     16.59
  -3  -8 -25    163.30     18.26
  -3  -8 -24    753.15     43.86
  -3  -8 -23    991.74     22.35
  -3  -8 -22   1562.52     37.49
  -3  -8 -21    722.17     21.74
  -3  -8 -20   2484.87     23.25
  -3  -8 -19    700.15     16.76
  -3  -8 -18   4599.15     60.53
  -3  -8 -17     20.68      9.87
  -3  -8 -16    457.93     13.39
  -3  -8 -15   2994.18     36.82
  -3  -8 -14    602.88     11.00
  -3  -8 -13    360.32     11.76
  -3  -8 -12    540.63     13.79
  -3  -8 -11   1500.63     33.92
  -3  -8 -10    861.75     10.60
  -3  -8  -9   4298.52     43.71
  -3  -8  -8    357.61      9.54
  -3  -8  -7    901.55     19.92
  -3  -8  -6    142.41      9.24
  -3  -8  -5   1888.17     27.42
  -3  -8  -4   7179.03     80.21
  -3  -8  -3    174.66     12.58
  -3  -8  -2   4622.99     49.60
  -3  -8  -1   1670.62     33.45
  -3  -7 -47    763.83     60.43
  -3  -7 -46     58.23     42.71
  -3  -7 -45    266.90     40.06
  -3  -7 -44    202.56     29.77
  -3  -7 -43     37.81     28.58
  -3  -7 -42    468.54     31.85
  -3  -7 -41     27.95     24.75
  -3  -7 -40     84.80     24.69
  -3  -7 -39    117.19     26.57
  -3  -7 -38    338.99     26.07
  -3  -7 -37    864.09     42.78
  -3  -7 -36    361.62     25.05
  -3  -7 -35    245.46     24.16
  -3  -7 -34     37.30     22.80
  -3  -7 -33    185.98     23.55
  -3  -7 -32     49.84     23.13
  -3  -7 -31    152.77     20.01
  -3  -7 -30    104.08     18.32
  -3  -7 -29   1988.08     27.91
  -3  -7 -28    550.39     18.70
  -3  -7 -27    676.63     18.48
  -3  -7 -26    447.87     27.25
  -3  -7 -25    752.15     20.26
  -3  -7 -24    734.55     18.98
  -3  -7 -23    771.36     18.09
  -3  -7 -22    662.86     20.95
  -3  -7 -21   4016.70     51.77
  -3  -7 -20   2096.62     21.73
  -3  -7 -19    698.45     18.15
  -3  -7 -18   1605.33     39.12
  -3  -7 -17   6040.54     51.63
  -3  -7 -16    214.08     12.96
  -3  -7 -15   1828.27     28.76
  -3  -7 -14    845.14     12.05
  -3  -7 -13    157.46      8.83
  -3  -7 -12   1308.62     18.87
  -3  -7 -11   1120.35     13.09
  -3  -7 -10   3921.25     46.35
  -3  -7  -9   5938.92     56.88
  -3  -7  -8   1032.88     22.25
  -3  -7  -7   1093.46     13.14
  -3  -7  -6   2092.61     30.74
  -3  -7  -5    712.04     14.48
  -3  -7  -4   2613.73     27.81
  -3  -7  -3  15010.37    126.19
  -3  -7  -2    176.95     12.14
  -3  -7  -1  12596.52    145.92
  -3  -6 -48    397.10     52.44
  -3  -6 -47    292.69     46.35
  -3  -6 -46    191.73     49.02
  -3  -6 -45    231.68     36.46
  -3  -6 -44    724.08     38.74
  -3  -6 -43    161.10     25.99
  -3  -6 -42      4.06     23.10
  -3  -6 -41    111.78     24.34
  -3  -6 -40    375.68     23.21
  -3  -6 -39    704.93     27.09
  -3  -6 -38   1592.57     35.65
  -3  -6 -37   1615.74     30.10
  -3  -6 -36    165.45     22.13
  -3  -6 -35   1438.55     36.98
  -3  -6 -34    391.81     21.70
  -3  -6 -33    495.86     25.74
  -3  -6 -32    281.92     26.41
  -3  -6 -31    163.33     20.07
  -3  -6 -30   1285.37     23.28
  -3  -6 -29    543.25     19.95
  -3  -6 -28     46.69     18.41
  -3  -6 -27   2167.58     44.08
  -3  -6 -26    981.56     21.25
  -3  -6 -25   1491.84     40.97
  -3  -6 -24    742.59     28.68
  -3  -6 -23   1379.65     26.63
  -3  -6 -22    191.63     14.16
  -3  -6 -21    627.33     15.98
  -3  -6 -20   1632.00     38.49
  -3  -6 -19   5477.31     46.64
  -3  -6 -18    688.26     12.36
  -3  -6 -17    704.79     12.05
  -3  -6 -16   1031.59     24.33
  -3  -6 -15   4102.32     44.25
  -3  -6 -14   3201.90     28.06
  -3  -6 -13    662.64     12.45
  -3  -6 -12   4205.10     28.79
  -3  -6 -11   1260.02     43.12
  -3  -6 -10    329.10     11.12
  -3  -6  -9   5269.66     44.41
  -3  -6  -8   2363.94     28.23
  -3  -6  -7   6778.66     44.43
  -3  -6  -6   3941.07     43.18
  -3  -6  -5   2773.74     37.44
  -3  -6  -4   2172.58     21.09
  -3  -6  -3   6219.93    120.46
  -3  -6  -2   3525.08     33.08
  -3  -6  -1   5447.52     69.17
  -3  -5 -49     49.72     34.26
  -3  -5 -48    117.63     38.14
  -3  -5 -47    750.85     78.68
  -3  -5 -46     74.52     34.29
  -3  -5 -45    599.95     30.03
  -3  -5 -44    725.25     35.53
  -3  -5 -43     43.26     23.32
  -3  -5 -42    516.20     25.53
  -3  -5 -41    277.09     23.23
  -3  -5 -40    277.02     25.79
  -3  -5 -39    226.74     25.26
  -3  -5 -38    819.80     31.58
  -3  -5 -37   2346.40     41.61
  -3  -5 -36    952.90     29.91
  -3  -5 -35    846.84     25.66
  -3  -5 -34    474.47     21.95
  -3  -5 -33    767.68     22.25
  -3  -5 -32    144.96     19.12
  -3  -5 -31   1901.45     36.28
  -3  -5 -30    418.26     22.46
  -3  -5 -29   4029.15     45.98
  -3  -5 -28    558.34     20.45
  -3  -5 -27   4976.05     50.13
  -3  -5 -26   2139.78     58.95
  -3  -5 -25   1280.24     31.95
  -3  -5 -24    130.72     12.94
  -3  -5 -23   2228.64     29.98
  -3  -5 -22    688.55     13.51
  -3  -5 -21   1642.36     16.48
  -3  -5 -20   5722.60     71.56
  -3  -5 -19   3316.02     38.09
  -3  -5 -18   4425.53     34.63
  -3  -5 -17   1021.48     21.89
  -3  -5 -16   4141.16     47.33
  -3  -5 -15   3417.38     44.43
  -3  -5 -14   2348.04     15.59
  -3  -5 -13    904.12     21.73
  -3  -5 -12   2311.43     13.68
  -3  -5 -11   3853.50     41.86
  -3  -5 -10    409.22      9.34
  -3  -5  -9  20612.65    186.84
  -3  -5  -8   9110.01    107.52
  -3  -5  -7   7156.63     95.64
  -3  -5  -6    914.88     13.39
  -3  -5  -5   1102.00     16.49
  -3  -5  -4    475.20     19.06
  -3  -5  -3   1368.64     12.90
  -3  -5  -2  18925.10    217.73
  -3  -5  -1   1281.76     15.91
  -3  -4 -49    289.85     35.51
  -3  -4 -48    259.52     29.85
  -3  -4 -47    725.69     44.76
  -3  -4 -46    201.33     30.40
  -3  -4 -45    261.70     27.28
  -3  -4 -44    314.03     24.45
  -3  -4 -43    528.93     25.74
  -3  -4 -42     41.57     22.90
  -3  -4 -41    396.31     26.59
  -3  -4 -40    131.88     23.38
  -3  -4 -39    123.05     24.85
  -3  -4 -38    188.32     22.75
  -3  -4 -37    404.56     22.93
  -3  -4 -36   1005.36     24.26
  -3  -4 -35    554.38     22.45
  -3  -4 -34    290.07     26.48
  -3  -4 -33    132.11     25.49
  -3  -4 -32    258.64     20.27
  -3  -4 -31   1288.90     21.51
  -3  -4 -30    623.63     19.40
  -3  -4 -29   1362.08     27.81
  -3  -4 -28   2992.85     62.00
  -3  -4 -27   5826.59     87.83
  -3  -4 -26   1318.30     30.53
  -3  -4 -25   2133.84     31.24
  -3  -4 -24   1637.17     18.99
  -3  -4 -23   2424.16     24.95
  -3  -4 -22    184.83     13.06
  -3  -4 -21   1231.03     17.46
  -3  -4 -20    887.22     13.25
  -3  -4 -19    971.00     13.72
  -3  -4 -18    407.66     12.67
  -3  -4 -17   5301.20     70.44
  -3  -4 -16   2327.26     26.39
  -3  -4 -15   1319.58     13.04
  -3  -4 -14   1130.37     26.60
  -3  -4 -13    437.07     10.61
  -3  -4 -12   2997.95     55.86
  -3  -4 -11   2641.32     21.91
  -3  -4 -10  19571.21    276.15
  -3  -4  -9   1461.76     16.93
  -3  -4  -8   5011.19     48.18
  -3  -4  -7   3907.35     46.70
  -3  -4  -6   6054.80    120.51
  -3  -4  -5   1330.35     17.40
  -3  -4  -4   3203.35     58.57
  -3  -4  -3   1079.86     21.03
  -3  -4  -2  12694.32    137.34
  -3  -4  -1   1647.92     12.59
  -3  -3 -49     48.60     26.58
  -3  -3 -48    140.79     28.01
  -3  -3 -47    184.44     33.94
  -3  -3 -46     50.99     29.84
  -3  -3 -45    107.63     24.19
  -3  -3 -44    222.74     25.81
  -3  -3 -43     81.06     23.27
  -3  -3 -42     56.85     25.55
  -3  -3 -41    300.92     23.89
  -3  -3 -40    411.06     23.82
  -3  -3 -39    265.42     25.16
  -3  -3 -38    293.16     23.16
  -3  -3 -37     16.87     21.61
  -3  -3 -36     65.76     21.39
  -3  -3 -35    257.88     23.33
  -3  -3 -34    343.04     21.14
  -3  -3 -33    363.97     22.60
  -3  -3 -32   1011.30     21.13
  -3  -3 -31    195.25     18.77
  -3  -3 -30   3401.93     35.36
  -3  -3 -29    405.67     22.85
  -3  -3 -28    156.07     16.69
  -3  -3 -27   1002.34     26.38
  -3  -3 -26   1037.96     17.93
  -3  -3 -25    870.76     18.44
  -3  -3 -24     91.28     13.63
  -3  -3 -23    812.81     16.27
  -3  -3 -22     47.89     12.31
  -3  -3 -21   1480.67     17.21
  -3  -3 -20    408.33     17.64
  -3  -3 -19   2161.09     41.94
  -3  -3 -18   2697.27     38.45
  -3  -3 -17     14.65     12.28
  -3  -3 -16   1497.91     20.06
  -3  -3 -15   3569.51     31.63
  -3  -3 -14     92.95     10.60
  -3  -3 -13   1630.06     22.57
  -3  -3 -12  18394.38    232.30
  -3  -3 -11  10349.37     92.26
  -3  -3 -10   1843.80     15.81
  -3  -3  -9    876.33     16.86
  -3  -3  -8   8448.62     67.68
  -3  -3  -7   7563.22     46.10
  -3  -3  -6  10854.70    218.87
  -3  -3  -5   3812.91     46.71
  -3  -3  -4   4716.43     24.28
  -3  -3  -3    202.84     10.64
  -3  -3  -2    366.31     10.92
  -3  -3  -1   1788.79     34.69
  -3  -2 -50     87.76     26.88
  -3  -2 -49     99.53     26.42
  -3  -2 -48    360.82     40.33
  -3  -2 -47   1271.28     48.75
  -3  -2 -46     97.08     31.72
  -3  -2 -45      0.00     31.30
  -3  -2 -44    427.43     26.01
  -3  -2 -43    153.08     24.88
  -3  -2 -42    242.96     24.05
  -3  -2 -41    734.71     25.35
  -3  -2 -40    204.54     23.20
  -3  -2 -39    409.47     32.22
  -3  -2 -38    385.11     22.82
  -3  -2 -37    273.72     22.16
  -3  -2 -36   2235.47     45.97
  -3  -2 -35    252.92     21.11
  -3  -2 -34    825.23     37.27
  -3  -2 -33    118.03     19.05
  -3  -2 -32    172.06     18.78
  -3  -2 -31    141.85     18.44
  -3  -2 -30   1640.68     38.36
  -3  -2 -29   2493.53     37.92
  -3  -2 -28    782.64     17.94
  -3  -2 -27    269.25     20.63
  -3  -2 -26   1649.92     19.78
  -3  -2 -25    754.59     15.11
  -3  -2 -24    131.00     14.34
  -3  -2 -23    143.98     13.03
  -3  -2 -22     15.05     12.32
  -3  -2 -21     78.87     13.45
  -3  -2 -20   2260.40     29.78
  -3  -2 -19   1325.51     14.12
  -3  -2 -18   2530.03     24.87
  -3  -2 -17   5430.36     48.40
  -3  -2 -16   2307.05     19.30
  -3  -2 -15   2172.54     29.18
  -3  -2 -14    187.25     10.79
  -3  -2 -13    258.98     10.80
  -3  -2 -12   1214.53     12.36
  -3  -2 -11   1946.02     12.30
  -3  -2 -10   6726.93    100.77
  -3  -2  -9   7605.43    126.85
  -3  -2  -8    366.70     14.31
  -3  -2  -7   1571.81     16.09
  -3  -2  -6   6495.04     27.60
  -3  -2  -5   4250.97     62.74
  -3  -2  -4   5340.18     61.54
  -3  -2  -3   1475.00     27.83
  -3  -2  -2    355.03     14.13
  -3  -2  -1  12249.49     73.15
  -3  -1 -50     43.20     29.32
  -3  -1 -49     25.01     26.29
  -3  -1 -48     91.80     27.37
  -3  -1 -47    164.11     30.97
  -3  -1 -46    101.89     30.39
  -3  -1 -45     79.99     34.07
  -3  -1 -44    159.18     28.17
  -3  -1 -43    144.59     29.04
  -3  -1 -42    268.95     25.42
  -3  -1 -41    248.75     24.79
  -3  -1 -40    298.50     23.22
  -3  -1 -39    290.74     25.69
  -3  -1 -38   1125.19     37.07
  -3  -1 -37    206.27     23.59
  -3  -1 -36    945.81     32.68
  -3  -1 -35     66.75     21.67
  -3  -1 -34    862.28     23.61
  -3  -1 -33    108.80     20.90
  -3  -1 -32   2138.08     36.55
  -3  -1 -31    265.46     23.34
  -3  -1 -30    672.49     23.85
  -3  -1 -29    968.32     20.32
  -3  -1 -28    296.46     16.55
  -3  -1 -27    196.65     14.66
  -3  -1 -26   1047.51     17.20
  -3  -1 -25    583.84     15.37
  -3  -1 -24   3537.49     20.90
  -3  -1 -23    277.35     14.37
  -3  -1 -22    791.54     14.10
  -3  -1 -21    258.65     12.68
  -3  -1 -20   2399.74     23.38
  -3  -1 -19   1848.00     20.33
  -3  -1 -18    663.19     19.59
  -3  -1 -17    448.73     13.73
  -3  -1 -16   3089.49     42.92
  -3  -1 -15   1314.61     15.73
  -3  -1 -14    852.68     19.71
  -3  -1 -13    443.66     12.94
  -3  -1 -12    161.39     10.03
  -3  -1 -11   5923.08     85.65
  -3  -1 -10   6363.52     65.06
  -3  -1  -9    307.45      9.05
  -3  -1  -8    464.23      9.20
  -3  -1  -7   5775.16     59.58
  -3  -1  -6   2517.03     20.71
  -3  -1  -5   3655.99     28.31
  -3  -1  -4   5567.65     68.19
  -3  -1  -3   3465.68     50.98
  -3  -1  -2   2198.49     43.37
  -3  -1  -1   5212.43     27.42
  -2 -22 -14     55.14     49.82
  -2 -22 -13    111.09     35.19
  -2 -22 -12     65.41     34.28
  -2 -22 -11     40.00     33.33
  -2 -22 -10     22.96     32.18
  -2 -22  -9     33.44     44.96
  -2 -22  -8     56.24     31.84
  -2 -22  -7     92.22     30.65
  -2 -22  -6      0.00     29.04
  -2 -22  -5     13.94     27.75
  -2 -22  -4     24.44     27.32
  -2 -22  -3     79.44     26.42
  -2 -22  -2     46.40     25.82
  -2 -22  -1      6.32     24.57
  -2 -21 -20     84.65     38.74
  -2 -21 -19     77.34     53.41
  -2 -21 -18     82.51     37.30
  -2 -21 -17     38.25     36.52
  -2 -21 -16     57.85     36.00
  -2 -21 -15    179.99     36.47
  -2 -21 -14     26.93     34.14
  -2 -21 -13      0.68     33.38
  -2 -21 -12     29.57     46.23
  -2 -21 -11      5.44     35.66
  -2 -21 -10    105.51     44.56
  -2 -21  -9    205.58     45.22
  -2 -21  -8     43.68     42.20
  -2 -21  -7      0.00     40.91
  -2 -21  -6      0.00     39.79
  -2 -21  -5      0.00     38.19
  -2 -21  -4    215.08     40.00
  -2 -21  -3     81.02     36.23
  -2 -21  -2    190.18     36.98
  -2 -21  -1    132.46     34.30
  -2 -20 -25     36.09     24.04
  -2 -20 -24     27.87     30.21
  -2 -20 -23     53.50     39.55
  -2 -20 -22    198.60     45.43
  -2 -20 -21    152.69     49.01
  -2 -20 -20    145.70     59.56
  -2 -20 -19      0.00     52.32
  -2 -20 -18      0.00     52.15
  -2 -20 -17    100.56     36.15
  -2 -20 -16      0.00     34.16
  -2 -20 -15     52.50     33.87
  -2 -20 -14     51.62     33.61
  -2 -20 -13     98.89     33.08
  -2 -20 -12     98.51     32.55
  -2 -20 -11    147.53     32.14
  -2 -20 -10     91.83     31.09
  -2 -20  -9     28.10     30.55
  -2 -20  -8    242.88     48.31
  -2 -20  -7     84.03     28.41
  -2 -20  -6    106.38     27.92
  -2 -20  -5     16.10     26.83
  -2 -20  -4    115.13     34.38
  -2 -20  -3     31.54     11.48
  -2 -20  -2    144.98     23.80
  -2 -20  -1    162.19     36.01
  -2 -19 -28     32.97     29.32
  -2 -19 -27    176.79     30.26
  -2 -19 -26     71.07     32.76
  -2 -19 -25    121.44     49.65
  -2 -19 -24    102.07     29.36
  -2 -19 -23     18.25     27.74
  -2 -19 -22     86.54     22.13
  -2 -19 -21      2.52     27.82
  -2 -19 -20    203.10     28.23
  -2 -19 -19    273.65     42.99
  -2 -19 -18    295.15     35.46
  -2 -19 -17    197.07     19.02
  -2 -19 -16     83.72     35.03
  -2 -19 -15    310.23     56.20
  -2 -19 -14      0.00     32.69
  -2 -19 -13    281.58     33.44
  -2 -19 -12    208.59     24.83
  -2 -19 -11     25.24     11.16
  -2 -19 -10     23.64     71.57
  -2 -19  -9     27.80     40.99
  -2 -19  -8     80.45     34.94
  -2 -19  -7     26.98     33.36
  -2 -19  -6     68.63     37.44
  -2 -19  -5    107.22     38.03
  -2 -19  -4     50.09     21.26
  -2 -19  -3     84.87     15.48
  -2 -19  -2    271.42     30.92
  -2 -19  -1     44.10     16.38
  -2 -18 -31      0.00     20.06
  -2 -18 -30    175.83     21.57
  -2 -18 -29     51.88     19.13
  -2 -18 -28     79.19     25.19
  -2 -18 -27     91.56     28.25
  -2 -18 -26     33.52     20.00
  -2 -18 -25     36.77     18.47
  -2 -18 -24    143.23     16.27
  -2 -18 -23      0.00     14.88
  -2 -18 -22    243.87     50.42
  -2 -18 -21    128.17     22.84
  -2 -18 -20     58.94     15.90
  -2 -18 -19    542.16     28.12
  -2 -18 -18    410.17     48.66
  -2 -18 -17     52.42     20.30
  -2 -18 -16     17.53      9.85
  -2 -18 -15     66.06     24.88
  -2 -18 -14    100.28     19.36
  -2 -18 -13     14.52     21.64
  -2 -18 -12    277.80     44.88
  -2 -18 -11      5.39     29.80
  -2 -18 -10     15.16     29.35
  -2 -18  -9      9.23     14.85
  -2 -18  -8    213.59     16.10
  -2 -18  -7     45.30     34.52
  -2 -18  -6    278.67     27.87
  -2 -18  -5     59.66     25.23
  -2 -18  -4     19.49     24.94
  -2 -18  -3     20.41     12.22
  -2 -18  -2    340.79     16.66
  -2 -18  -1    584.93     80.79
  -2 -17 -34    114.98     23.82
  -2 -17 -33    108.09     23.26
  -2 -17 -32     61.04     22.20
  -2 -17 -31      9.28     24.30
  -2 -17 -30      0.00     23.31
  -2 -17 -29    105.38     25.36
  -2 -17 -28    214.37     23.10
  -2 -17 -27     85.73     23.84
  -2 -17 -26      0.00     18.52
  -2 -17 -25     28.18     18.79
  -2 -17 -24     62.22     20.99
  -2 -17 -23    502.98     27.55
  -2 -17 -22    106.57     19.88
  -2 -17 -21    212.17     23.62
  -2 -17 -20     26.98     15.15
  -2 -17 -19    359.07     24.36
  -2 -17 -18    814.61     71.65
  -2 -17 -17    965.01     35.47
  -2 -17 -16   1233.17     36.98
  -2 -17 -15    255.32     48.44
  -2 -17 -14    107.39     19.99
  -2 -17 -13     24.57     10.91
  -2 -17 -12     79.32     30.75
  -2 -17 -11     44.05     42.83
  -2 -17 -10    346.05     44.55
  -2 -17  -9     70.96     27.67
  -2 -17  -8     31.74     13.63
  -2 -17  -7     82.86     38.16
  -2 -17  -6    519.85     65.44
  -2 -17  -5    206.12     61.72
  -2 -17  -3    327.91     33.53
  -2 -17  -2    349.70     16.64
  -2 -17  -1   1114.86     23.43
  -2 -16 -36     59.30     24.90
  -2 -16 -35     81.53     30.14
  -2 -16 -34     76.00     32.91
  -2 -16 -33      0.00     27.73
  -2 -16 -32    165.47     46.74
  -2 -16 -31     67.23     25.84
  -2 -16 -30     47.81     21.26
  -2 -16 -29    468.16     36.87
  -2 -16 -28      0.00     18.82
  -2 -16 -27     67.47     23.53
  -2 -16 -26     10.58     17.61
  -2 -16 -25     89.99     17.32
  -2 -16 -24     80.46     16.77
  -2 -16 -23    419.07     26.00
  -2 -16 -22     96.00     23.27
  -2 -16 -21      0.00     21.21
  -2 -16 -20    773.98     45.39
  -2 -16 -19    734.54     51.97
  -2 -16 -18    487.86     59.92
  -2 -16 -17    117.79     30.89
  -2 -16 -16     41.82     23.15
  -2 -16 -15    491.82     33.46
  -2 -16 -14    752.48     44.25
  -2 -16 -13     52.37     17.24
  -2 -16 -12     69.21     18.10
  -2 -16 -11    301.36     29.93
  -2 -16 -10    428.64     37.04
  -2 -16  -9   1393.68     63.22
  -2 -16  -8    145.72     40.13
  -2 -16  -7      0.00     11.02
  -2 -16  -6    697.12     71.66
  -2 -16  -5    238.22     31.60
  -2 -16  -4    323.87     27.51
  -2 -16  -3    651.38     26.77
  -2 -16  -2     23.50     13.33
  -2 -16  -1    640.38     39.75
  -2 -15 -38     75.70     30.65
  -2 -15 -37    221.96     37.69
  -2 -15 -36     46.07     22.95
  -2 -15 -35    230.06     51.48
  -2 -15 -34     96.38     27.26
  -2 -15 -33     96.02     23.37
  -2 -15 -32    126.74     21.34
  -2 -15 -31     66.57     20.57
  -2 -15 -30    103.97     14.22
  -2 -15 -29    431.42     39.52
  -2 -15 -28    292.27     20.38
  -2 -15 -27    119.00     24.19
  -2 -15 -26    987.22     20.50
  -2 -15 -25    316.86     26.37
  -2 -15 -24     58.06     10.65
  -2 -15 -23    151.74     23.44
  -2 -15 -22    289.78     29.55
  -2 -15 -21     84.68     21.90
  -2 -15 -20    420.91     25.19
  -2 -15 -19    811.96     36.77
  -2 -15 -18     92.72     23.65
  -2 -15 -17     97.90     16.88
  -2 -15 -16    147.37     32.55
  -2 -15 -15     31.87     26.28
  -2 -15 -14    250.53     19.31
  -2 -15 -13     47.29     13.25
  -2 -15 -12    762.69     17.32
  -2 -15 -11    389.33     31.06
  -2 -15 -10    721.39     31.17
  -2 -15  -9    877.80     40.93
  -2 -15  -8   1828.85     66.86
  -2 -15  -7     21.87      8.50
  -2 -15  -6    340.91     23.89
  -2 -15  -5     92.73     35.50
  -2 -15  -4    847.26     36.48
  -2 -15  -3    314.23     19.32
  -2 -15  -2    237.22     29.02
  -2 -15  -1    134.35      8.99
  -2 -14 -40     41.68     24.54
  -2 -14 -39     92.78     24.51
  -2 -14 -38     80.73     25.58
  -2 -14 -37     44.43     24.91
  -2 -14 -36    176.46     26.93
  -2 -14 -35    138.57     24.59
  -2 -14 -34    214.71     19.73
  -2 -14 -33     42.91     12.20
  -2 -14 -32     83.27     14.31
  -2 -14 -31    683.49     19.89
  -2 -14 -30    154.17     15.43
  -2 -14 -29    499.92     29.55
  -2 -14 -28    473.63     20.10
  -2 -14 -27    454.55     42.61
  -2 -14 -26    161.42     23.75
  -2 -14 -25    600.92     46.74
  -2 -14 -24    172.31     22.24
  -2 -14 -23    336.65     22.86
  -2 -14 -22    116.46     20.71
  -2 -14 -21   1566.55     29.49
  -2 -14 -20    304.67     38.93
  -2 -14 -19    426.81     17.83
  -2 -14 -18    120.67     22.01
  -2 -14 -17     87.77     17.00
  -2 -14 -16    193.11     56.21
  -2 -14 -15     83.24     10.41
  -2 -14 -14    605.17     22.67
  -2 -14 -13    125.77     21.18
  -2 -14 -12    128.54     35.18
  -2 -14 -11   2495.42     63.74
  -2 -14 -10   2030.80     84.29
  -2 -14  -9   2362.58     35.44
  -2 -14  -8    551.66     20.76
  -2 -14  -7      2.76     16.03
  -2 -14  -6    321.02     18.00
  -2 -14  -5    146.63     31.26
  -2 -14  -4    165.32     19.02
  -2 -14  -3    163.38      9.08
  -2 -14  -2    145.91     23.34
  -2 -14  -1     78.27     12.57
  -2 -13 -42      0.00     26.78
  -2 -13 -41     97.53     25.09
  -2 -13 -40     22.59     16.61
  -2 -13 -39    119.09     26.61
  -2 -13 -38    155.20     26.02
  -2 -13 -37    125.82     15.81
  -2 -13 -36    166.09     15.54
  -2 -13 -35     82.68     14.60
  -2 -13 -34     13.65     25.24
  -2 -13 -33    576.11     37.50
  -2 -13 -32    196.05     17.82
  -2 -13 -31     61.11     16.67
  -2 -13 -30    296.15     31.41
  -2 -13 -29    554.23     25.37
  -2 -13 -28    382.03     17.25
  -2 -13 -27    740.13     99.36
  -2 -13 -26    292.94     25.57
  -2 -13 -25    288.25     20.02
  -2 -13 -24    157.35     14.08
  -2 -13 -23    554.33     30.15
  -2 -13 -22    182.86     20.87
  -2 -13 -21    654.51     22.71
  -2 -13 -20    407.65     40.57
  -2 -13 -19    765.98     47.67
  -2 -13 -18     89.50     19.24
  -2 -13 -17     24.15     10.82
  -2 -13 -16    106.18     18.45
  -2 -13 -15    134.22     11.20
  -2 -13 -14   1096.94     32.24
  -2 -13 -13     29.78      9.82
  -2 -13 -12   1037.52     43.30
  -2 -13 -11   1378.66     43.10
  -2 -13 -10    193.17     14.88
  -2 -13  -9    519.00     39.36
  -2 -13  -8    412.47     18.24
  -2 -13  -7   2488.70    240.03
  -2 -13  -6    154.58     59.07
  -2 -13  -5      0.46      8.15
  -2 -13  -4    854.90    108.92
  -2 -13  -3     57.53      8.20
  -2 -13  -2    321.11     50.29
  -2 -13  -1    393.85     25.82
  -2 -12 -43    109.93     19.95
  -2 -12 -42     97.83     20.36
  -2 -12 -41    172.42     24.28
  -2 -12 -40     77.92     18.72
  -2 -12 -39    384.76     49.17
  -2 -12 -38    139.13     21.22
  -2 -12 -37    628.20     30.81
  -2 -12 -36     41.03     23.39
  -2 -12 -35    479.60     34.67
  -2 -12 -34    401.53     24.04
  -2 -12 -33     68.02     19.35
  -2 -12 -32    225.90     26.83
  -2 -12 -31    246.68     18.90
  -2 -12 -30     27.03     17.40
  -2 -12 -29    108.11     17.46
  -2 -12 -28   1011.32     50.64
  -2 -12 -27     67.86     15.95
  -2 -12 -26    209.50     16.14
  -2 -12 -25    328.25     17.17
  -2 -12 -24    274.53     16.97
  -2 -12 -23     58.36     17.85
  -2 -12 -22    449.75     31.69
  -2 -12 -21    915.75     27.23
  -2 -12 -20    191.31     24.45
  -2 -12 -19    247.75     19.27
  -2 -12 -18    755.52     28.27
  -2 -12 -17   2851.18     50.13
  -2 -12 -16    176.32     15.16
  -2 -12 -15    428.67     17.38
  -2 -12 -14    305.45     19.83
  -2 -12 -13     66.11     16.23
  -2 -12 -12     11.45     10.16
  -2 -12 -11    311.05     26.67
  -2 -12 -10    541.77     15.00
  -2 -12  -9    311.84     24.30
  -2 -12  -8   1064.69     47.22
  -2 -12  -7    235.34     12.82
  -2 -12  -6    276.84     22.69
  -2 -12  -5    577.88     22.23
  -2 -12  -4     27.12      7.63
  -2 -12  -3    530.18     17.46
  -2 -12  -2    114.47      9.61
  -2 -12  -1   1496.59     50.77
  -2 -11 -45      7.03     20.95
  -2 -11 -44    104.36     20.80
  -2 -11 -43     75.05     24.90
  -2 -11 -42     66.41     19.74
  -2 -11 -41     96.93     18.89
  -2 -11 -40     93.24     18.31
  -2 -11 -39     44.69     21.58
  -2 -11 -38     64.46     34.94
  -2 -11 -37    116.09     24.67
  -2 -11 -36    131.00     22.17
  -2 -11 -35      2.31     21.08
  -2 -11 -34     40.82     22.00
  -2 -11 -33    340.81     22.77
  -2 -11 -32    932.64     33.12
  -2 -11 -31    253.92     35.58
  -2 -11 -30     32.17     17.89
  -2 -11 -29     57.75     19.32
  -2 -11 -28    168.84     24.74
  -2 -11 -27     63.46     19.89
  -2 -11 -26    103.20     14.91
  -2 -11 -25    429.02     16.20
  -2 -11 -24    506.22     21.16
  -2 -11 -23    216.84     17.51
  -2 -11 -22     53.52     17.14
  -2 -11 -21     11.04     12.22
  -2 -11 -20   1019.12     41.00
  -2 -11 -19    661.79     25.74
  -2 -11 -18   1227.72     25.47
  -2 -11 -17    174.89     11.41
  -2 -11 -16    232.07     17.80
  -2 -11 -15    140.31     12.05
  -2 -11 -14   1126.83     41.06
  -2 -11 -13   1101.53     44.52
  -2 -11 -12    431.22     18.09
  -2 -11 -11    244.40     12.04
  -2 -11 -10     15.55     10.15
  -2 -11  -9     29.68     14.91
  -2 -11  -8    270.15     39.14
  -2 -11  -7    512.22     17.45
  -2 -11  -6    833.49     27.46
  -2 -11  -5   1873.16     61.91
  -2 -11  -4     45.14      9.52
  -2 -11  -3    129.27     10.96
  -2 -11  -2    418.48     15.21
  -2 -11  -1    996.80     14.67
  -2 -10 -46    121.34     22.57
  -2 -10 -45    211.26     34.98
  -2 -10 -44     65.15     26.32
  -2 -10 -43      3.76     23.29
  -2 -10 -42    126.10     22.13
  -2 -10 -41     18.81     21.35
  -2 -10 -40    116.46     25.19
  -2 -10 -39     21.34     25.83
  -2 -10 -38     69.06     25.71
  -2 -10 -37    804.07     39.63
  -2 -10 -36   1046.50     37.29
  -2 -10 -35    542.85     26.09
  -2 -10 -34    268.19     30.52
  -2 -10 -33    206.01     22.80
  -2 -10 -32     76.50     20.26
  -2 -10 -31     35.82     23.82
  -2 -10 -30    358.33     23.87
  -2 -10 -29     25.77     17.42
  -2 -10 -28    328.15     31.57
  -2 -10 -27     34.04     21.43
  -2 -10 -26    223.73     17.82
  -2 -10 -25     76.95     15.98
  -2 -10 -24    161.07     21.06
  -2 -10 -23    108.76     19.51
  -2 -10 -22    491.33     15.79
  -2 -10 -21    987.89     35.87
  -2 -10 -20    709.42     19.09
  -2 -10 -19   1764.48     35.94
  -2 -10 -18   1763.33     19.80
  -2 -10 -17   4795.14     82.96
  -2 -10 -16    462.53     18.58
  -2 -10 -15     63.20     31.20
  -2 -10 -14     89.48     12.24
  -2 -10 -13     90.51     14.34
  -2 -10 -12    578.63     17.68
  -2 -10 -11    375.81     12.51
  -2 -10 -10   1477.76     25.57
  -2 -10  -9    307.88     13.37
  -2 -10  -8   4392.25     64.06
  -2 -10  -7    291.71     12.90
  -2 -10  -6     86.80     13.97
  -2 -10  -5    967.66     25.28
  -2 -10  -4    687.41     17.33
  -2 -10  -3   4603.06    137.28
  -2 -10  -2   1028.35     27.46
  -2 -10  -1   6688.42     63.08
  -2  -9 -47     83.53     27.36
  -2  -9 -46    352.71     25.64
  -2  -9 -45     19.29     21.73
  -2  -9 -44     59.89     20.52
  -2  -9 -43    111.63     22.16
  -2  -9 -42     75.58     19.78
  -2  -9 -41    426.82     26.78
  -2  -9 -40    193.60     25.36
  -2  -9 -39    228.89     27.20
  -2  -9 -38    297.23     26.97
  -2  -9 -37     52.91     24.70
  -2  -9 -36    392.40     25.61
  -2  -9 -35     32.73     24.68
  -2  -9 -34    316.77     27.22
  -2  -9 -33    269.64     21.23
  -2  -9 -32     75.79     24.52
  -2  -9 -31     26.13     19.05
  -2  -9 -30    181.03     18.89
  -2  -9 -29   1494.02     41.60
  -2  -9 -28   2022.88     50.61
  -2  -9 -27     69.11     21.84
  -2  -9 -26    913.57     25.73
  -2  -9 -25    718.63     19.91
  -2  -9 -24     80.42     18.26
  -2  -9 -23    304.07     24.26
  -2  -9 -22   1372.59     26.42
  -2  -9 -21    123.70     13.16
  -2  -9 -20   1268.59     19.12
  -2  -9 -19    398.89     13.15
  -2  -9 -18      8.16     12.30
  -2  -9 -17    503.06     20.49
  -2  -9 -16    243.41     12.46
  -2  -9 -15    828.98     20.23
  -2  -9 -14    515.75     16.47
  -2  -9 -13    462.85     25.43
  -2  -9 -12   1885.95     16.91
  -2  -9 -11   5310.77     63.22
  -2  -9 -10   1972.77     27.20
  -2  -9  -9   1163.63     13.61
  -2  -9  -8   1866.98     28.03
  -2  -9  -7    147.82      7.50
  -2  -9  -6   2395.80     47.54
  -2  -9  -5    415.21     16.44
  -2  -9  -4   1993.31     19.62
  -2  -9  -3    248.04     15.18
  -2  -9  -2   1291.27     39.66
  -2  -9  -1   3397.47     71.72
  -2  -8 -48     28.06     31.35
  -2  -8 -47     33.16     26.73
  -2  -8 -46    170.67     34.97
  -2  -8 -45     23.85     24.04
  -2  -8 -44    301.55     24.78
  -2  -8 -43    968.53     40.80
  -2  -8 -42     20.77     32.20
  -2  -8 -41    155.53     32.54
  -2  -8 -40    131.80     31.48
  -2  -8 -39    831.33     35.80
  -2  -8 -38    355.70     31.02
  -2  -8 -37    476.20     26.99
  -2  -8 -36    253.84     28.47
  -2  -8 -35    147.58     28.89
  -2  -8 -34     30.36     27.68
  -2  -8 -33    194.92     21.94
  -2  -8 -32    394.67     32.89
  -2  -8 -31   1064.69     33.98
  -2  -8 -30    123.67     18.78
  -2  -8 -29   2924.31     33.58
  -2  -8 -28    538.39     22.43
  -2  -8 -27   1203.73     30.33
  -2  -8 -26   1904.06     24.47
  -2  -8 -25   1284.28     52.38
  -2  -8 -24    152.96     16.67
  -2  -8 -23    121.54     15.17
  -2  -8 -22    254.87     14.98
  -2  -8 -21    451.08     14.98
  -2  -8 -20   1524.35     24.91
  -2  -8 -19   1326.56     23.11
  -2  -8 -18    489.32     14.36
  -2  -8 -17    501.39     27.79
  -2  -8 -16    959.57     18.62
  -2  -8 -15    279.35     18.84
  -2  -8 -14   2412.39     21.55
  -2  -8 -13   2727.14     56.91
  -2  -8 -12     85.92      8.81
  -2  -8 -11   5201.92     21.24
  -2  -8 -10    324.77      9.96
  -2  -8  -9   8589.79    209.29
  -2  -8  -8    239.47      9.13
  -2  -8  -7   2068.10     22.37
  -2  -8  -6    733.42     17.39
  -2  -8  -5   1509.96     20.69
  -2  -8  -4   2318.22     28.18
  -2  -8  -3   2625.61     58.22
  -2  -8  -2    848.47     35.72
  -2  -8  -1    366.94     11.44
  -2  -7 -48    304.46     27.17
  -2  -7 -47    126.74     27.57
  -2  -7 -46    981.67     46.59
  -2  -7 -45    302.26     47.39
  -2  -7 -44    826.56     42.35
  -2  -7 -43      9.91     30.34
  -2  -7 -42    100.46     29.95
  -2  -7 -41    298.82     30.36
  -2  -7 -40    156.22     33.02
  -2  -7 -39    162.39     37.11
  -2  -7 -38   2160.96     44.52
  -2  -7 -37     90.94     22.54
  -2  -7 -36    445.28     23.09
  -2  -7 -35    110.75     21.69
  -2  -7 -34    661.38     25.20
  -2  -7 -33    300.22     21.27
  -2  -7 -32    503.89     28.92
  -2  -7 -31    168.18     19.75
  -2  -7 -30   2585.90     46.14
  -2  -7 -29    566.24     39.96
  -2  -7 -28   7600.48    145.08
  -2  -7 -27    492.11     21.03
  -2  -7 -26   6061.46     81.49
  -2  -7 -25    674.22     18.99
  -2  -7 -24    294.25     16.35
  -2  -7 -23    182.80     15.44
  -2  -7 -22    708.61     20.25
  -2  -7 -21    621.53     15.70
  -2  -7 -20    394.83     15.13
  -2  -7 -19   1273.10     21.22
  -2  -7 -18   5105.75     62.43
  -2  -7 -17    395.17     14.26
  -2  -7 -16   3099.55     45.93
  -2  -7 -15   2402.21     27.59
  -2  -7 -14   2017.61     25.25
  -2  -7 -13    172.19      8.71
  -2  -7 -12   1084.82     16.79
  -2  -7 -11   1071.12     12.21
  -2  -7 -10  16124.29     74.10
  -2  -7  -9   1661.17     16.34
  -2  -7  -8  24725.80    328.42
  -2  -7  -7   3329.24     26.55
  -2  -7  -6   3682.30     13.60
  -2  -7  -5   1104.28     17.09
  -2  -7  -4     16.94      7.98
  -2  -7  -3   3410.26     73.60
  -2  -7  -2   1721.34     21.72
  -2  -7  -1   3050.02     77.59
  -2  -6 -49    127.51     25.29
  -2  -6 -48     19.80     28.19
  -2  -6 -47     43.33     27.70
  -2  -6 -46    317.70     23.26
  -2  -6 -45    486.15     33.22
  -2  -6 -44     40.62     28.70
  -2  -6 -43    183.31     29.72
  -2  -6 -42    348.85     27.53
  -2  -6 -41    102.10     30.05
  -2  -6 -40    638.47     39.18
  -2  -6 -39     60.71     23.73
  -2  -6 -38    664.48     25.18
  -2  -6 -37    181.15     23.14
  -2  -6 -36    104.48     22.38
  -2  -6 -35     98.70     22.76
  -2  -6 -34    120.07     21.29
  -2  -6 -33    143.02     20.85
  -2  -6 -32    315.63     22.06
  -2  -6 -31    606.72     27.10
  -2  -6 -30    143.60     32.73
  -2  -6 -29   2023.97     39.47
  -2  -6 -28   1266.96     23.89
  -2  -6 -27   1124.60     21.75
  -2  -6 -26   2413.40     42.51
  -2  -6 -25   1463.86     22.41
  -2  -6 -24   1959.89     42.72
  -2  -6 -23   1622.32     57.75
  -2  -6 -22    886.14     26.05
  -2  -6 -21    962.91     22.84
  -2  -6 -20    244.11     16.23
  -2  -6 -19    657.80     23.28
  -2  -6 -18    677.62     15.61
  -2  -6 -17   1636.64     17.10
  -2  -6 -16   6324.21     62.92
  -2  -6 -15   1743.29     21.85
  -2  -6 -14   2713.10     36.65
  -2  -6 -13   1705.75     11.86
  -2  -6 -12   1020.34     15.27
  -2  -6 -11   9072.04     92.88
  -2  -6 -10  10475.91    157.84
  -2  -6  -9  10797.07    136.30
  -2  -6  -8   1792.11     34.80
  -2  -6  -7   3138.62     30.18
  -2  -6  -6    551.28      8.91
  -2  -6  -5  10137.24     83.07
  -2  -6  -4   1192.58     12.11
  -2  -6  -3    340.96      6.13
  -2  -6  -2    764.28     16.65
  -2  -6  -1   9487.06     64.78
  -2  -5 -50     62.08     25.75
  -2  -5 -49    414.64     26.23
  -2  -5 -48    404.90     27.48
  -2  -5 -47     99.01     25.67
  -2  -5 -46    758.74     24.75
  -2  -5 -45    254.78     24.56
  -2  -5 -44    134.26     28.07
  -2  -5 -43      1.45     26.99
  -2  -5 -42     73.74     26.91
  -2  -5 -41    407.22     24.19
  -2  -5 -40    270.89     27.34
  -2  -5 -39    190.24     24.24
  -2  -5 -38   1522.05     39.98
  -2  -5 -37   1287.74     37.58
  -2  -5 -36   1406.24     45.18
  -2  -5 -35    200.67     22.24
  -2  -5 -34    678.21     22.81
  -2  -5 -33    165.26     27.26
  -2  -5 -32     69.48     21.15
  -2  -5 -31    150.69     23.54
  -2  -5 -30   1118.44     23.27
  -2  -5 -29   1881.05     36.91
  -2  -5 -28   1221.72     22.77
  -2  -5 -27   2019.08     36.95
  -2  -5 -26    511.82     19.37
  -2  -5 -25    423.69     19.07
  -2  -5 -24   1010.09     23.07
  -2  -5 -23    679.15     27.62
  -2  -5 -22   1226.29     19.99
  -2  -5 -21    281.02     20.81
  -2  -5 -20   3877.45     40.91
  -2  -5 -19   3111.95     53.11
  -2  -5 -18   8980.15    168.90
  -2  -5 -17    706.92     11.19
  -2  -5 -16   8976.31     81.06
  -2  -5 -15   1232.52     19.68
  -2  -5 -14   1128.01     12.11
  -2  -5 -13   6224.99     44.72
  -2  -5 -12   4859.28     27.90
  -2  -5 -11   6339.62     55.43
  -2  -5 -10   1677.67     19.36
  -2  -5  -9  12608.33    143.49
  -2  -5  -8   4271.38     25.51
  -2  -5  -7   3711.78     63.45
  -2  -5  -6    615.53      7.03
  -2  -5  -5   5638.53     57.57
  -2  -5  -4   5126.86     70.62
  -2  -5  -3   9159.50     71.76
  -2  -5  -2  41419.38    469.64
  -2  -5  -1    490.86     14.15
  -2  -4 -50     10.41     23.57
  -2  -4 -49    245.31     25.34
  -2  -4 -48    255.19     27.45
  -2  -4 -47     76.97     29.13
  -2  -4 -46    142.12     22.77
  -2  -4 -45    993.03     31.61
  -2  -4 -44     39.11     27.76
  -2  -4 -43    288.08     28.32
  -2  -4 -42     50.57     23.69
  -2  -4 -41    240.32     23.84
  -2  -4 -40    427.93     33.82
  -2  -4 -39    637.11     27.00
  -2  -4 -38     56.06     23.23
  -2  -4 -37   2934.45     57.78
  -2  -4 -36     44.84     22.40
  -2  -4 -35   1313.08     28.90
  -2  -4 -34    834.19     26.77
  -2  -4 -33   2093.85     52.00
  -2  -4 -32     93.17     21.19
  -2  -4 -31    926.11     27.64
  -2  -4 -30    562.73     21.75
  -2  -4 -29    569.60     24.82
  -2  -4 -28    173.42     23.01
  -2  -4 -27    579.69     33.18
  -2  -4 -26    277.21     17.64
  -2  -4 -25   1110.51     29.41
  -2  -4 -24     45.46     18.69
  -2  -4 -23    545.89     16.83
  -2  -4 -22   3006.01     21.70
  -2  -4 -21   2715.08     62.45
  -2  -4 -20   1335.38     51.81
  -2  -4 -19  14839.28    148.68
  -2  -4 -18   1367.25     13.69
  -2  -4 -17    339.71     10.85
  -2  -4 -16   1194.41     24.85
  -2  -4 -15   3136.74     35.52
  -2  -4 -14   3739.40     46.83
  -2  -4 -13   1910.24     24.32
  -2  -4 -12    457.39      9.83
  -2  -4 -11   3332.84     41.20
  -2  -4 -10   1834.33     23.30
  -2  -4  -9    797.26      8.73
  -2  -4  -8    177.52      7.04
  -2  -4  -7   6282.07     75.40
  -2  -4  -6   1725.56     31.46
  -2  -4  -5  14800.27    107.02
  -2  -4  -4  22951.63    173.34
  -2  -4  -3   2108.98     28.69
  -2  -4  -2   8237.05     55.72
  -2  -4  -1  59691.24    549.57
  -2  -3 -50     33.30     23.97
  -2  -3 -49     64.16     24.76
  -2  -3 -48    348.59     25.49
  -2  -3 -47    185.34     25.22
  -2  -3 -46    274.22     25.45
  -2  -3 -45    253.79     31.61
  -2  -3 -44    113.83     28.12
  -2  -3 -43    446.66     25.21
  -2  -3 -42    123.37     27.16
  -2  -3 -41    192.81     23.51
  -2  -3 -40    168.99     24.42
  -2  -3 -39    416.16     24.88
  -2  -3 -38   1807.76     59.61
  -2  -3 -37    574.20     24.19
  -2  -3 -36   4640.30     86.07
  -2  -3 -35    541.84     24.38
  -2  -3 -34    582.17     23.88
  -2  -3 -33   1679.16     26.26
  -2  -3 -32    336.60     21.95
  -2  -3 -31    445.73     21.75
  -2  -3 -30   2399.88     44.14
  -2  -3 -29    761.09     21.54
  -2  -3 -28    352.05     22.16
  -2  -3 -27    651.46     20.18
  -2  -3 -26     22.98     17.06
  -2  -3 -25   1118.59     24.04
  -2  -3 -24     24.59     16.10
  -2  -3 -23   3921.90     61.56
  -2  -3 -22   2778.76     24.89
  -2  -3 -21   3727.66     42.10
  -2  -3 -20   4697.58     46.87
  -2  -3 -19   4386.83     41.57
  -2  -3 -18   7028.11     72.08
  -2  -3 -17   6872.30     66.17
  -2  -3 -16   3937.15     44.50
  -2  -3 -15   1087.33     12.42
  -2  -3 -14    638.40      9.72
  -2  -3 -13   1154.68     20.18
  -2  -3 -12   3213.53     36.51
  -2  -3 -11   1780.48     28.31
  -2  -3 -10   4046.57     32.36
  -2  -3  -9   3172.67     59.00
  -2  -3  -8   1413.55     15.94
  -2  -3  -7   1697.72     14.87
  -2  -3  -6    828.22     12.05
  -2  -3  -5   4525.95    141.24
  -2  -3  -4   8500.58     86.36
  -2  -3  -3   7671.06    108.62
  -2  -3  -2   4285.70     57.04
  -2  -3  -1  14086.29    113.71
  -2  -2 -51     38.18     24.42
  -2  -2 -50    110.85     24.39
  -2  -2 -49    167.33     25.22
  -2  -2 -48     34.74     24.46
  -2  -2 -47    482.05     24.48
  -2  -2 -46     81.30     24.58
  -2  -2 -45    144.29     31.04
  -2  -2 -44     63.92     27.70
  -2  -2 -43    242.86     30.61
  -2  -2 -42    155.18     23.64
  -2  -2 -41     32.94     23.02
  -2  -2 -40    943.00     30.70
  -2  -2 -39   1708.52     47.85
  -2  -2 -38    492.95     29.02
  -2  -2 -37   1004.93     27.29
  -2  -2 -36    877.08     54.72
  -2  -2 -35    510.73     30.49
  -2  -2 -34    965.22     31.72
  -2  -2 -33    288.25     38.60
  -2  -2 -32   1049.89     42.26
  -2  -2 -31    596.40     28.26
  -2  -2 -30    521.39     22.89
  -2  -2 -29   2603.05     62.57
  -2  -2 -28    380.02     21.47
  -2  -2 -27   2466.13     49.39
  -2  -2 -26    640.06     18.56
  -2  -2 -25    260.45     17.02
  -2  -2 -24   2554.18     24.38
  -2  -2 -23    803.12     17.32
  -2  -2 -22   5560.43     66.28
  -2  -2 -21    193.40     16.51
  -2  -2 -20    178.14     12.25
  -2  -2 -19   9623.29     85.70
  -2  -2 -18  10479.65    151.43
  -2  -2 -17    248.45     10.30
  -2  -2 -16    171.36      9.71
  -2  -2 -15   3595.91     26.90
  -2  -2 -14     16.74      9.39
  -2  -2 -13   4223.29     57.99
  -2  -2 -12   5853.11     42.43
  -2  -2 -11   4642.96     58.28
  -2  -2 -10   2271.90     27.36
  -2  -2  -9  14789.39     96.24
  -2  -2  -8   3403.25     36.20
  -2  -2  -7   2661.05     30.80
  -2  -2  -6   1817.36     22.59
  -2  -2  -5   8102.07     92.62
  -2  -2  -4   1757.68     34.62
  -2  -2  -3  17609.64    205.97
  -2  -2  -2   9511.33     72.56
  -2  -2  -1  16513.96    136.78
  -2  -1 -51     14.12     22.35
  -2  -1 -50    180.99     32.17
  -2  -1 -49     61.82     24.91
  -2  -1 -48     95.82     24.88
  -2  -1 -47      7.34     25.26
  -2  -1 -46    195.94     23.11
  -2  -1 -45    148.01     41.16
  -2  -1 -44     75.76     26.98
  -2  -1 -43    143.01     27.24
  -2  -1 -42     36.95     24.87
  -2  -1 -41    124.25     24.81
  -2  -1 -40   1009.43     31.82
  -2  -1 -39    637.71     27.50
  -2  -1 -38    352.33     27.17
  -2  -1 -37    211.90     27.36
  -2  -1 -36     71.42     24.71
  -2  -1 -35    160.64     24.42
  -2  -1 -34    339.38     26.20
  -2  -1 -33    555.95     29.96
  -2  -1 -32    585.41     28.00
  -2  -1 -31   1029.18     27.70
  -2  -1 -30    936.80     24.04
  -2  -1 -29    228.69     21.35
  -2  -1 -28   1107.60     26.57
  -2  -1 -27   1069.29     38.90
  -2  -1 -26    195.36     18.60
  -2  -1 -25   1201.13     26.97
  -2  -1 -24    547.88     18.44
  -2  -1 -23    505.58     15.83
  -2  -1 -22   3205.67     22.75
  -2  -1 -21    373.61     13.21
  -2  -1 -20   1101.16     15.39
  -2  -1 -19    145.76     10.94
  -2  -1 -18    159.12     10.60
  -2  -1 -17    204.79     10.34
  -2  -1 -16   2488.46     45.72
  -2  -1 -15   4088.35     50.77
  -2  -1 -14   4674.22     59.71
  -2  -1 -13   1266.22     26.11
  -2  -1 -12    350.28     11.92
  -2  -1 -11   4699.41     39.70
  -2  -1 -10  16330.06    125.58
  -2  -1  -9   4140.28     49.21
  -2  -1  -8   1615.10     24.70
  -2  -1  -7  12167.58     67.68
  -2  -1  -6  19363.41    199.35
  -2  -1  -5   6807.03    107.74
  -2  -1  -4   5016.17     50.65
  -2  -1  -3   9193.90     75.79
  -2  -1  -2   7505.88     61.21
  -2  -1  -1   8538.09     68.81
  -1 -23  -5     24.41     27.41
  -1 -22 -16     87.43     36.01
  -1 -22 -15      0.00     36.72
  -1 -22 -14     17.73     47.42
  -1 -22 -13     17.02     32.76
  -1 -22 -12     63.00     32.22
  -1 -22 -11     26.69     31.16
  -1 -22 -10      0.00     30.21
  -1 -22  -9     88.44     42.77
  -1 -22  -8     39.17     28.61
  -1 -22  -7     38.71     42.52
  -1 -22  -6     15.34     37.00
  -1 -22  -5     56.73     37.39
  -1 -22  -4      0.00     24.97
  -1 -22  -3     37.49     34.63
  -1 -22  -2     45.73     23.07
  -1 -22  -1     26.87     21.55
  -1 -21 -21     55.31     54.06
  -1 -21 -20    118.67     53.59
  -1 -21 -19     33.97     36.63
  -1 -21 -18    272.61     38.00
  -1 -21 -17      0.00     34.97
  -1 -21 -16     69.41     34.68
  -1 -21 -15     52.24     33.36
  -1 -21 -14     88.33     36.96
  -1 -21 -13     16.40     41.17
  -1 -21 -12     12.84     44.50
  -1 -21 -11     81.50     31.11
  -1 -21 -10     10.39     29.67
  -1 -21  -9     65.44     45.37
  -1 -21  -8    100.78     28.36
  -1 -21  -7     49.60     27.25
  -1 -21  -6     75.69     26.64
  -1 -21  -5      0.00     25.18
  -1 -21  -4      7.56     24.36
  -1 -21  -3     70.36     42.42
  -1 -21  -2     35.96     32.09
  -1 -21  -1     43.77     12.54
  -1 -20 -26     16.02     39.89
  -1 -20 -25      0.53     39.53
  -1 -20 -24     17.96     38.39
  -1 -20 -23     35.52     45.98
  -1 -20 -22      0.00     37.66
  -1 -20 -21      2.26     37.14
  -1 -20 -20     31.90     35.93
  -1 -20 -19    139.62     51.81
  -1 -20 -18      0.00     50.00
  -1 -20 -16     32.34     48.51
  -1 -20 -15    115.68     48.12
  -1 -20 -14     80.05     45.76
  -1 -20 -13      8.11     43.82
  -1 -20 -12    137.38     44.96
  -1 -20 -11     86.30     42.29
  -1 -20 -10    221.24     42.07
  -1 -20  -9      0.00     38.71
  -1 -20  -8    122.39     39.93
  -1 -20  -7     20.00     36.36
  -1 -20  -5     20.98     24.67
  -1 -20  -4      3.21     23.50
  -1 -20  -3     56.55     33.18
  -1 -20  -2      8.44     10.40
  -1 -20  -1    205.56     14.66
  -1 -19 -29     14.21     29.19
  -1 -19 -28     25.46     28.21
  -1 -19 -27     90.62     28.23
  -1 -19 -26      0.00     26.68
  -1 -19 -25     96.79     55.37
  -1 -19 -24      6.58     34.20
  -1 -19 -23     39.20     32.61
  -1 -19 -22    160.99     27.86
  -1 -19 -21     32.77     36.09
  -1 -19 -20    425.40     39.79
  -1 -19 -19     19.57     29.58
  -1 -19 -18    397.53     53.48
  -1 -19 -17     23.54     24.94
  -1 -19 -16    809.27     41.20
  -1 -19 -15    386.31     96.32
  -1 -19 -14      0.00     44.82
  -1 -19 -13     70.07     31.11
  -1 -19 -12    130.76     30.32
  -1 -19 -11     51.42     29.50
  -1 -19 -10     65.61     28.65
  -1 -19  -9     81.50     39.91
  -1 -19  -8     38.18     39.50
  -1 -19  -7    232.22     72.17
  -1 -19  -6    219.30     26.49
  -1 -19  -5    331.10     40.03
  -1 -19  -4    147.30     31.97
  -1 -19  -3     61.60      9.73
  -1 -19  -2    901.46     22.06
  -1 -19  -1      7.08     14.12
  -1 -18 -32     34.63     21.34
  -1 -18 -31     37.56     19.41
  -1 -18 -30     62.57     21.34
  -1 -18 -29     11.95     17.90
  -1 -18 -28     26.40     20.54
  -1 -18 -27     18.22     19.52
  -1 -18 -26     51.12     18.12
  -1 -18 -25     14.31     15.12
  -1 -18 -24     32.13     16.48
  -1 -18 -23     19.73     27.57
  -1 -18 -22     17.73     18.39
  -1 -18 -21    137.68     18.34
  -1 -18 -20     32.05     24.91
  -1 -18 -19    249.92     52.67
  -1 -18 -18     70.24     35.35
  -1 -18 -17     20.83     10.10
  -1 -18 -16     98.42     32.44
  -1 -18 -15    167.28     32.22
  -1 -18 -14    272.04     22.19
  -1 -18 -13    177.18     40.35
  -1 -18 -12     13.07     15.04
  -1 -18 -11    118.45     28.85
  -1 -18 -10     96.28     28.08
  -1 -18  -9     84.85     27.27
  -1 -18  -8    128.05     48.49
  -1 -18  -7     13.65     36.45
  -1 -18  -6     52.53     33.03
  -1 -18  -5    128.34     54.66
  -1 -18  -4    221.84     35.73
  -1 -18  -3     67.07     12.51
  -1 -18  -2    422.58     74.00
  -1 -18  -1    217.04     22.54
  -1 -17 -35     17.62     22.95
  -1 -17 -34    205.64     31.01
  -1 -17 -33     14.81     20.61
  -1 -17 -32     56.96     20.02
  -1 -17 -31      0.00     25.31
  -1 -17 -30     48.64     32.65
  -1 -17 -29     54.45     22.64
  -1 -17 -28     12.03     17.87
  -1 -17 -27     77.65     17.37
  -1 -17 -26    157.96     17.13
  -1 -17 -25     29.30     17.65
  -1 -17 -24    177.85     33.90
  -1 -17 -23     33.84     15.81
  -1 -17 -22     62.52     15.62
  -1 -17 -21     72.73     20.20
  -1 -17 -20    696.82     31.42
  -1 -17 -19    540.60     56.06
  -1 -17 -18     58.82     12.47
  -1 -17 -17      0.97     11.62
  -1 -17 -16    192.46     16.60
  -1 -17 -15      3.16     10.75
  -1 -17 -14     59.78     42.12
  -1 -17 -13     63.57     40.63
  -1 -17 -12     91.46     14.28
  -1 -17 -11    124.44     13.88
  -1 -17 -10    122.66     39.59
  -1 -17  -9     39.34     26.48
  -1 -17  -8    159.92     32.97
  -1 -17  -7     70.64     25.06
  -1 -17  -6     45.99     34.33
  -1 -17  -5    264.87     27.00
  -1 -17  -4     78.53     19.00
  -1 -17  -3     86.95     18.05
  -1 -17  -2    650.51     93.85
  -1 -17  -1    511.91     33.40
  -1 -16 -37     65.22     24.65
  -1 -16 -36     55.30     25.88
  -1 -16 -35      0.00     23.20
  -1 -16 -34    135.25     23.33
  -1 -16 -33     55.25     26.80
  -1 -16 -32     96.28     26.54
  -1 -16 -31    117.60     26.85
  -1 -16 -30     13.40     20.28
  -1 -16 -29     14.44     26.97
  -1 -16 -28    148.60     30.45
  -1 -16 -27    248.42     33.93
  -1 -16 -26    174.14     38.45
  -1 -16 -25     43.52     19.42
  -1 -16 -24    208.48     19.68
  -1 -16 -23    120.62     18.53
  -1 -16 -22    160.07     21.35
  -1 -16 -21     54.28     16.65
  -1 -16 -20    657.94     48.30
  -1 -16 -19     40.83     27.90
  -1 -16 -18    214.54     27.42
  -1 -16 -17     42.11     14.00
  -1 -16 -16     71.19     15.69
  -1 -16 -15     53.14     15.88
  -1 -16 -14     21.32     29.84
  -1 -16 -13     76.35     15.27
  -1 -16 -12    271.46     19.02
  -1 -16 -11   1000.24     28.98
  -1 -16 -10     74.97     14.98
  -1 -16  -9    534.02     67.57
  -1 -16  -8     86.28     25.57
  -1 -16  -7   1036.12     69.26
  -1 -16  -6    123.32     23.26
  -1 -16  -5     79.47      9.40
  -1 -16  -4     16.18     20.67
  -1 -16  -3    154.79     12.38
  -1 -16  -2    166.33     21.63
  -1 -16  -1    148.32     18.94
  -1 -15 -39    216.30     26.67
  -1 -15 -38    231.93     26.04
  -1 -15 -37     50.52     29.39
  -1 -15 -36    136.20     29.17
  -1 -15 -35     58.07     28.21
  -1 -15 -34    227.98     35.14
  -1 -15 -33     57.79     28.36
  -1 -15 -32     30.36     24.93
  -1 -15 -31     21.31     21.08
  -1 -15 -30     57.22     20.81
  -1 -15 -29    778.00     39.55
  -1 -15 -28     79.91     21.73
  -1 -15 -27     67.39     20.97
  -1 -15 -26    152.29     22.67
  -1 -15 -25     15.70     17.43
  -1 -15 -24    100.88     17.24
  -1 -15 -23     25.33     19.47
  -1 -15 -22    714.55     35.77
  -1 -15 -21     78.17     13.98
  -1 -15 -20     88.09     13.25
  -1 -15 -19    632.51     23.78
  -1 -15 -18    574.71     47.35
  -1 -15 -17    180.33     33.03
  -1 -15 -16    193.50     23.18
  -1 -15 -15    140.36     25.83
  -1 -15 -14     54.73     10.22
  -1 -15 -13    718.65     39.80
  -1 -15 -12    356.52     14.47
  -1 -15 -11     98.01     27.75
  -1 -15 -10     52.62     15.79
  -1 -15  -9    478.64     16.85
  -1 -15  -8    689.61     37.04
  -1 -15  -7    121.62     32.16
  -1 -15  -6    224.92     32.22
  -1 -15  -5    263.44     22.55
  -1 -15  -4    148.84     18.24
  -1 -15  -3    597.78     36.27
  -1 -15  -2     36.55      9.52
  -1 -15  -1    162.80     13.03
  -1 -14 -41    215.99     40.60
  -1 -14 -40     35.62     26.21
  -1 -14 -39      3.25     25.50
  -1 -14 -38    209.43     28.07
  -1 -14 -37     84.44     27.21
  -1 -14 -36    103.09     26.48
  -1 -14 -35    110.18     26.00
  -1 -14 -34    137.07     13.94
  -1 -14 -33    151.07     24.86
  -1 -14 -32    125.49     24.55
  -1 -14 -31    257.18     31.02
  -1 -14 -30    193.12     16.73
  -1 -14 -29    236.52     21.17
  -1 -14 -28    746.52     33.62
  -1 -14 -27    628.54     33.32
  -1 -14 -26    133.75     28.08
  -1 -14 -25    190.39     24.12
  -1 -14 -24     93.98     20.90
  -1 -14 -23    135.27     17.79
  -1 -14 -22    185.74     17.42
  -1 -14 -21    198.95     20.87
  -1 -14 -20    462.77     30.42
  -1 -14 -19    314.35     37.17
  -1 -14 -18   1002.22     45.44
  -1 -14 -17      0.00     12.84
  -1 -14 -16     91.76     15.90
  -1 -14 -15    184.38     17.63
  -1 -14 -14     91.41     13.42
  -1 -14 -13   1142.14     24.03
  -1 -14 -12    232.14     35.74
  -1 -14 -11    700.55     30.64
  -1 -14 -10    805.22     14.56
  -1 -14  -9    298.71     22.57
  -1 -14  -8   1442.12     36.43
  -1 -14  -7   3515.93    101.45
  -1 -14  -6    221.63     32.45
  -1 -14  -5    120.94     14.36
  -1 -14  -4    345.98     37.71
  -1 -14  -3    485.87     34.74
  -1 -14  -2    261.16     18.92
  -1 -14  -1    683.96     20.57
  -1 -13 -42    115.58     27.16
  -1 -13 -41      0.00     28.44
  -1 -13 -40     62.07     26.16
  -1 -13 -39     37.13     18.60
  -1 -13 -38     76.15     18.86
  -1 -13 -37    162.57     25.07
  -1 -13 -36     33.10     26.31
  -1 -13 -35     89.57     15.75
  -1 -13 -34    223.55     14.65
  -1 -13 -33     93.49     11.69
  -1 -13 -32     95.48     14.59
  -1 -13 -31     28.90     10.42
  -1 -13 -30    155.35     25.92
  -1 -13 -29    238.81     21.29
  -1 -13 -28    223.19     24.84
  -1 -13 -27   1383.41     52.37
  -1 -13 -26    178.58     21.17
  -1 -13 -25    767.74     31.80
  -1 -13 -24    145.14     17.60
  -1 -13 -23    187.60     17.02
  -1 -13 -22    197.49     29.97
  -1 -13 -21    200.85     23.28
  -1 -13 -20   1714.81     59.43
  -1 -13 -19    110.18     17.44
  -1 -13 -18    787.55     35.72
  -1 -13 -17    305.02     28.14
  -1 -13 -16    511.56     43.65
  -1 -13 -15    480.49     48.25
  -1 -13 -14    322.79     14.26
  -1 -13 -13    458.68     31.89
  -1 -13 -12    278.39     16.39
  -1 -13 -11   1953.82     80.98
  -1 -13 -10    258.96     24.76
  -1 -13  -9   1210.86     56.01
  -1 -13  -8    131.10     25.59
  -1 -13  -7   2050.06     61.04
  -1 -13  -6    524.15     26.22
  -1 -13  -5    504.16     73.47
  -1 -13  -4    611.48     46.77
  -1 -13  -3     76.48      8.90
  -1 -13  -2   3624.60    112.51
  -1 -13  -1    483.24     23.81
  -1 -12 -44      0.00     44.65
  -1 -12 -43     70.36     25.43
  -1 -12 -42    152.58     19.18
  -1 -12 -41    124.31     19.02
  -1 -12 -40     21.71     21.54
  -1 -12 -39     39.95     23.44
  -1 -12 -38     77.54     17.83
  -1 -12 -37    457.06     38.41
  -1 -12 -36    436.65     43.69
  -1 -12 -35     12.63     36.89
  -1 -12 -34      4.12     17.80
  -1 -12 -33    265.90     18.34
  -1 -12 -32     73.21     13.52
  -1 -12 -31     27.41     20.45
  -1 -12 -30    811.56     25.17
  -1 -12 -29    774.52     45.87
  -1 -12 -28   1217.46     59.65
  -1 -12 -27    219.16     19.97
  -1 -12 -26   1190.15     26.96
  -1 -12 -25    637.99     16.94
  -1 -12 -24    436.50     18.10
  -1 -12 -23    581.57     30.84
  -1 -12 -22    557.16     24.95
  -1 -12 -21    225.05     19.27
  -1 -12 -20     67.63     19.83
  -1 -12 -19    730.43     29.53
  -1 -12 -18   2298.55     41.78
  -1 -12 -17    985.03     57.07
  -1 -12 -16    383.34     36.45
  -1 -12 -15    350.53     40.91
  -1 -12 -14    288.95     22.32
  -1 -12 -13   1923.64     22.97
  -1 -12 -12   2102.64     52.96
  -1 -12 -11   1363.89     31.44
  -1 -12 -10   4347.00     56.71
  -1 -12  -9   2042.14     35.32
  -1 -12  -8   5134.17    100.75
  -1 -12  -7    325.95     21.97
  -1 -12  -6    415.46     11.90
  -1 -12  -5    752.49     33.76
  -1 -12  -4    768.35     24.93
  -1 -12  -3     68.91      6.91
  -1 -12  -2   1440.38     69.75
  -1 -12  -1   1556.68     64.11
  -1 -11 -45    132.42     21.02
  -1 -11 -44     52.94     19.88
  -1 -11 -43     74.58     18.98
  -1 -11 -42     91.97     18.59
  -1 -11 -41      0.00     17.61
  -1 -11 -40    399.52     36.69
  -1 -11 -39     71.46     28.72
  -1 -11 -38    259.56     22.74
  -1 -11 -37    325.05     19.90
  -1 -11 -36    463.17     19.35
  -1 -11 -35     20.41     18.08
  -1 -11 -34    295.83     15.90
  -1 -11 -33    439.25     20.51
  -1 -11 -32    112.72     28.84
  -1 -11 -31    233.48     16.79
  -1 -11 -30   1500.94     29.68
  -1 -11 -29    775.38     25.31
  -1 -11 -28    855.58     29.48
  -1 -11 -27    217.32     16.18
  -1 -11 -26    191.95     18.39
  -1 -11 -25    360.42     27.17
  -1 -11 -24    211.75     17.02
  -1 -11 -23    332.74     23.53
  -1 -11 -22    802.31     44.18
  -1 -11 -21    337.39     19.03
  -1 -11 -20    139.39     48.32
  -1 -11 -19    259.02     46.49
  -1 -11 -18   1685.96     45.72
  -1 -11 -17    560.78     19.50
  -1 -11 -16     63.14      8.84
  -1 -11 -15   3155.69    102.14
  -1 -11 -14   1041.47     20.51
  -1 -11 -13     75.87     45.06
  -1 -11 -12   1345.52     69.17
  -1 -11 -11    311.63     13.02
  -1 -11 -10   1982.27     56.90
  -1 -11  -9   4129.15     46.25
  -1 -11  -8   2332.27     53.96
  -1 -11  -7    825.59     19.06
  -1 -11  -6     46.30      9.16
  -1 -11  -5   1684.82     15.02
  -1 -11  -4    141.62      7.51
  -1 -11  -3    695.27     36.01
  -1 -11  -2    897.09     74.48
  -1 -11  -1    283.61     40.50
  -1 -10 -46    215.86     24.06
  -1 -10 -45    412.67     24.41
  -1 -10 -44    385.63     23.88
  -1 -10 -43    153.83     29.57
  -1 -10 -42    465.34     23.09
  -1 -10 -41     57.68     20.81
  -1 -10 -40      0.00     30.68
  -1 -10 -39    215.02     21.85
  -1 -10 -38    486.73     19.73
  -1 -10 -37    412.19     17.82
  -1 -10 -36    349.58     28.78
  -1 -10 -35    421.14     27.35
  -1 -10 -34     40.57     17.26
  -1 -10 -33    498.79     20.93
  -1 -10 -32    199.94     17.01
  -1 -10 -31    905.73     37.20
  -1 -10 -30     85.01     15.77
  -1 -10 -29    626.52     29.82
  -1 -10 -28    322.69     16.50
  -1 -10 -27   3021.38     50.83
  -1 -10 -26   1741.82     32.14
  -1 -10 -25    998.92     22.29
  -1 -10 -24   1131.68     38.79
  -1 -10 -23    267.26     13.61
  -1 -10 -22     49.91     15.14
  -1 -10 -21    393.74     30.26
  -1 -10 -20     56.88     27.12
  -1 -10 -19    975.21     53.07
  -1 -10 -18   3385.30     93.48
  -1 -10 -17    568.46     30.34
  -1 -10 -16    314.62     17.68
  -1 -10 -15    144.17     24.18
  -1 -10 -14    445.93     16.38
  -1 -10 -13    483.99     65.14
  -1 -10 -12    189.05     17.40
  -1 -10 -11   1413.84     41.15
  -1 -10 -10    457.52     16.87
  -1 -10  -9   2325.33     53.06
  -1 -10  -8    556.26     12.16
  -1 -10  -7   2086.48     52.70
  -1 -10  -6   2071.44     22.48
  -1 -10  -5    154.93     12.29
  -1 -10  -4   1120.36     38.93
  -1 -10  -3    153.02      7.15
  -1 -10  -2     73.41     10.15
  -1 -10  -1    488.60     40.24
  -1  -9 -47     45.89     21.41
  -1  -9 -46    182.52     21.62
  -1  -9 -45    421.86     36.43
  -1  -9 -44    102.05     20.10
  -1  -9 -43     31.52     19.59
  -1  -9 -42     49.42     20.55
  -1  -9 -41      2.64     19.52
  -1  -9 -40    122.58     19.54
  -1  -9 -39    407.67     23.29
  -1  -9 -38     42.87     19.45
  -1  -9 -37    183.31     20.33
  -1  -9 -36    179.44     16.22
  -1  -9 -35    136.39     15.55
  -1  -9 -34    820.56     17.99
  -1  -9 -33    674.92     20.08
  -1  -9 -32     35.60     14.81
  -1  -9 -31    717.50     23.30
  -1  -9 -30    100.19     22.19
  -1  -9 -29   4233.45     67.24
  -1  -9 -28   2419.35     53.69
  -1  -9 -27   2385.12     49.27
  -1  -9 -26   1284.81     20.62
  -1  -9 -25    560.73     22.78
  -1  -9 -24    594.50     16.86
  -1  -9 -23    850.84     26.94
  -1  -9 -22    188.97     21.53
  -1  -9 -21    928.16     21.09
  -1  -9 -20    715.47     19.95
  -1  -9 -19   2270.63     38.81
  -1  -9 -18    594.93     13.47
  -1  -9 -17    779.05     24.02
  -1  -9 -16   1578.92     35.14
  -1  -9 -15    654.69     17.27
  -1  -9 -14   2416.49     66.36
  -1  -9 -13    658.63     18.67
  -1  -9 -12   3338.89     65.29
  -1  -9 -11   4126.08     71.77
  -1  -9 -10   5231.73     50.75
  -1  -9  -9   7228.51    114.67
  -1  -9  -8   4035.88    104.62
  -1  -9  -7   6095.10     69.75
  -1  -9  -6   3744.72     29.43
  -1  -9  -5   1248.21     26.23
  -1  -9  -4   1930.81     37.99
  -1  -9  -3   1420.17     49.94
  -1  -9  -2   6826.87    161.22
  -1  -9  -1   3393.21     12.97
  -1  -8 -48     34.77     21.95
  -1  -8 -47    345.60     26.39
  -1  -8 -46     35.60     21.25
  -1  -8 -45    589.59     22.79
  -1  -8 -44    205.48     20.83
  -1  -8 -43     49.70     21.56
  -1  -8 -42     53.55     20.31
  -1  -8 -41     93.27     20.09
  -1  -8 -40     13.35     25.11
  -1  -8 -39     15.30     19.87
  -1  -8 -38    484.91     25.86
  -1  -8 -37    957.05     44.50
  -1  -8 -36    167.76     18.27
  -1  -8 -35    451.74     19.42
  -1  -8 -34    157.07     16.21
  -1  -8 -33     79.22     20.20
  -1  -8 -32    465.62     22.82
  -1  -8 -31     51.51     24.51
  -1  -8 -30    455.24     19.71
  -1  -8 -29    646.45     21.08
  -1  -8 -28    101.01     18.52
  -1  -8 -27   2458.67     64.92
  -1  -8 -26     58.80     19.03
  -1  -8 -25   3195.38     28.87
  -1  -8 -24    290.50     24.59
  -1  -8 -23    362.11     27.66
  -1  -8 -22    523.18     20.57
  -1  -8 -21    230.70     19.42
  -1  -8 -20   1243.12     17.47
  -1  -8 -19   1055.73     13.68
  -1  -8 -18    351.72     11.06
  -1  -8 -17   1256.85     16.42
  -1  -8 -16    824.61     29.18
  -1  -8 -15    347.47     10.07
  -1  -8 -14    894.49     16.89
  -1  -8 -13    549.10     13.56
  -1  -8 -12   4272.37     44.20
  -1  -8 -11   7712.42    127.85
  -1  -8 -10    252.75      9.61
  -1  -8  -9   8974.99    226.51
  -1  -8  -8   2617.83     41.00
  -1  -8  -7   4444.01     68.33
  -1  -8  -6   1609.63     30.03
  -1  -8  -5   1179.74     10.28
  -1  -8  -4   2897.55     65.00
  -1  -8  -3    623.16      7.29
  -1  -8  -2   1596.58     12.92
  -1  -8  -1    534.13      8.94
  -1  -7 -49    382.57     39.59
  -1  -7 -48   1061.47     32.54
  -1  -7 -47    296.22     31.66
  -1  -7 -46    253.18     26.70
  -1  -7 -45    228.32     25.10
  -1  -7 -44     50.94     21.55
  -1  -7 -43     39.57     21.25
  -1  -7 -42     45.61     20.68
  -1  -7 -41     54.92     28.85
  -1  -7 -40     35.48     21.75
  -1  -7 -39    173.38     21.88
  -1  -7 -38    911.29     42.77
  -1  -7 -37   1123.26     23.90
  -1  -7 -36   1398.15     25.54
  -1  -7 -35    167.13     25.69
  -1  -7 -34    262.46     21.65
  -1  -7 -33    432.57     21.57
  -1  -7 -32    490.37     21.16
  -1  -7 -31    451.05     32.32
  -1  -7 -30   1205.33     26.56
  -1  -7 -29   2056.82     30.37
  -1  -7 -28   3078.42     74.84
  -1  -7 -27     29.99     16.17
  -1  -7 -26    606.76     17.16
  -1  -7 -25    298.25     15.79
  -1  -7 -24    364.11     25.28
  -1  -7 -23     86.29     13.94
  -1  -7 -22    398.03     19.68
  -1  -7 -21   1830.47     31.33
  -1  -7 -20   2975.47     27.29
  -1  -7 -19    652.27     20.33
  -1  -7 -18   1887.11     30.15
  -1  -7 -17    273.45     11.65
  -1  -7 -16    176.15     10.38
  -1  -7 -15   1477.35     19.21
  -1  -7 -14    443.50     14.11
  -1  -7 -13   3731.94     44.18
  -1  -7 -12    926.42     10.31
  -1  -7 -11   2644.42     23.54
  -1  -7 -10  24054.00    310.66
  -1  -7  -9     86.83     14.33
  -1  -7  -8   1711.78     18.68
  -1  -7  -7   1006.47      8.77
  -1  -7  -6     41.54      6.14
  -1  -7  -5   2819.61     38.37
  -1  -7  -4    367.88      9.61
  -1  -7  -3   2086.34     31.98
  -1  -7  -2   2089.72     43.18
  -1  -7  -1   1208.48     55.97
  -1  -6 -50    279.36     29.30
  -1  -6 -49     64.19     25.27
  -1  -6 -48     25.96     23.42
  -1  -6 -47     35.21     23.09
  -1  -6 -46     91.68     23.01
  -1  -6 -45    201.13     24.80
  -1  -6 -44    497.07     33.72
  -1  -6 -43     81.31     20.22
  -1  -6 -42     74.76     19.78
  -1  -6 -41    147.13     19.77
  -1  -6 -40    144.51     21.07
  -1  -6 -39    291.73     24.84
  -1  -6 -38    492.57     19.47
  -1  -6 -37     96.06     21.21
  -1  -6 -36    758.51     25.66
  -1  -6 -35    607.43     23.44
  -1  -6 -34   1005.18     24.23
  -1  -6 -33    236.16     21.13
  -1  -6 -32    906.53     33.30
  -1  -6 -31    173.82     21.56
  -1  -6 -30   2774.69     37.51
  -1  -6 -29     89.16     19.16
  -1  -6 -28    768.71     18.83
  -1  -6 -27    470.55     17.51
  -1  -6 -26   1234.57     24.93
  -1  -6 -25    441.26     19.67
  -1  -6 -24   1451.98     29.51
  -1  -6 -23   1786.62     18.79
  -1  -6 -22   1768.27     25.32
  -1  -6 -21   1884.50     23.12
  -1  -6 -20   1695.73     17.56
  -1  -6 -19    383.14     14.44
  -1  -6 -18   1261.50     30.59
  -1  -6 -17    699.84     13.61
  -1  -6 -16    770.67     16.72
  -1  -6 -15   1393.57     16.56
  -1  -6 -14     29.84      9.34
  -1  -6 -13   2036.29     22.86
  -1  -6 -12   1944.75     43.99
  -1  -6 -11   1142.07     42.49
  -1  -6 -10   6834.77     73.23
  -1  -6  -9    761.69     13.66
  -1  -6  -8   5354.31     66.59
  -1  -6  -7   1711.22     23.99
  -1  -6  -6   3506.45     32.72
  -1  -6  -5   3489.81     23.20
  -1  -6  -4   4918.60     31.76
  -1  -6  -3   7589.23     47.92
  -1  -6  -2   8446.05     93.60
  -1  -6  -1    527.83     11.31
  -1  -5 -50     30.58     28.16
  -1  -5 -49    233.67     24.83
  -1  -5 -48    192.08     24.11
  -1  -5 -47     21.72     23.51
  -1  -5 -46    296.77     28.88
  -1  -5 -45    260.79     23.29
  -1  -5 -44     39.59     22.02
  -1  -5 -43     80.67     21.62
  -1  -5 -42    101.09     20.10
  -1  -5 -41    239.77     22.30
  -1  -5 -40    261.48     19.65
  -1  -5 -39    992.12     27.53
  -1  -5 -38    633.53     34.94
  -1  -5 -37   1599.46     30.95
  -1  -5 -36    151.86     26.71
  -1  -5 -35    191.25     26.26
  -1  -5 -34   1677.58     30.21
  -1  -5 -33    679.17     26.91
  -1  -5 -32    653.12     23.70
  -1  -5 -31    591.15     23.11
  -1  -5 -30   1188.33     24.01
  -1  -5 -29   1935.30     25.45
  -1  -5 -28   1087.53     22.88
  -1  -5 -27    346.82     17.14
  -1  -5 -26   4412.10     63.10
  -1  -5 -25   1135.91     18.03
  -1  -5 -24   1805.60     19.78
  -1  -5 -23    653.67     17.55
  -1  -5 -22    148.39     21.95
  -1  -5 -21    154.04     14.12
  -1  -5 -20   1523.20     17.10
  -1  -5 -19   4802.40     38.65
  -1  -5 -18   4555.73     43.43
  -1  -5 -17   2588.73     16.67
  -1  -5 -16   7413.43     69.80
  -1  -5 -15   1209.64     12.94
  -1  -5 -14    422.99     10.53
  -1  -5 -13    351.53     11.85
  -1  -5 -12    584.50     14.30
  -1  -5 -11    391.93     10.14
  -1  -5 -10   4983.92     99.90
  -1  -5  -9   6342.90     97.98
  -1  -5  -8  13334.91    113.94
  -1  -5  -7   1751.45     17.08
  -1  -5  -6   3088.31     27.45
  -1  -5  -5    757.91      9.25
  -1  -5  -4    427.98     10.31
  -1  -5  -3   1014.23     16.93
  -1  -5  -2   9733.72    123.37
  -1  -5  -1   2842.76     57.41
  -1  -4 -51     13.73     24.89
  -1  -4 -50     41.03     24.66
  -1  -4 -49     92.48     24.53
  -1  -4 -48      7.94     25.79
  -1  -4 -47    126.83     29.35
  -1  -4 -46    280.29     29.47
  -1  -4 -45    279.68     27.43
  -1  -4 -44     48.00     23.53
  -1  -4 -43    422.13     35.55
  -1  -4 -42    216.37     21.27
  -1  -4 -41    522.07     27.61
  -1  -4 -40    984.58     36.72
  -1  -4 -39    338.14     19.70
  -1  -4 -38    318.88     19.28
  -1  -4 -37   1926.94     34.30
  -1  -4 -36     31.18     22.18
  -1  -4 -35    879.70     24.23
  -1  -4 -34     44.10     21.21
  -1  -4 -33   1005.95     19.87
  -1  -4 -32    504.22     20.38
  -1  -4 -31   1543.81     21.05
  -1  -4 -30    865.43     18.86
  -1  -4 -29     74.09     16.54
  -1  -4 -28     79.30     16.01
  -1  -4 -27    585.21     16.82
  -1  -4 -26    816.14     19.37
  -1  -4 -25    656.60     16.08
  -1  -4 -24     10.39     15.78
  -1  -4 -23    825.14     21.81
  -1  -4 -22   2835.31     31.16
  -1  -4 -21   3531.54     54.52
  -1  -4 -20   4417.99     42.06
  -1  -4 -19    175.10     13.39
  -1  -4 -18    974.86     23.57
  -1  -4 -17  10105.57     44.42
  -1  -4 -16   3419.08     20.42
  -1  -4 -15   1669.43     17.69
  -1  -4 -14   9271.86     75.15
  -1  -4 -13  12543.90    164.79
  -1  -4 -12   1024.48     17.89
  -1  -4 -11    509.33     11.16
  -1  -4 -10   3370.10     24.07
  -1  -4  -9   7685.64    145.92
  -1  -4  -8   7107.86     97.02
  -1  -4  -7    264.93      6.95
  -1  -4  -6   5744.22    100.47
  -1  -4  -5  13332.63     80.09
  -1  -4  -4   1037.32     12.10
  -1  -4  -3   2748.30     37.22
  -1  -4  -2  36580.47    156.21
  -1  -4  -1  14322.52    110.85
  -1  -3 -51     49.50     27.78
  -1  -3 -50     61.45     24.72
  -1  -3 -49    106.57     34.10
  -1  -3 -48    459.31     31.23
  -1  -3 -47    296.77     34.86
  -1  -3 -46    295.90     26.52
  -1  -3 -45    412.41     25.25
  -1  -3 -44    347.10     28.22
  -1  -3 -43    313.31     22.10
  -1  -3 -42    112.32     23.09
  -1  -3 -41     77.23     19.80
  -1  -3 -40     20.02     20.60
  -1  -3 -39   1688.07     37.20
  -1  -3 -38    774.19     20.55
  -1  -3 -37   1249.98     26.39
  -1  -3 -36    511.73     22.44
  -1  -3 -35    831.09     27.57
  -1  -3 -34   1679.92     21.61
  -1  -3 -33    144.28     18.29
  -1  -3 -32    123.35     20.02
  -1  -3 -31    303.18     20.02
  -1  -3 -30    232.09     19.46
  -1  -3 -29    941.61     27.36
  -1  -3 -28   3150.71     32.80
  -1  -3 -27    188.89     20.58
  -1  -3 -26    193.80     31.39
  -1  -3 -25     93.34     24.03
  -1  -3 -24    124.95     18.60
  -1  -3 -23    137.19     18.29
  -1  -3 -22    765.55     19.30
  -1  -3 -21    815.98     24.19
  -1  -3 -20   1206.51     25.10
  -1  -3 -19   6755.08    115.15
  -1  -3 -18   1919.91     31.85
  -1  -3 -17   7504.22     55.33
  -1  -3 -16   5478.43     26.75
  -1  -3 -15   3200.14     21.56
  -1  -3 -14    969.92     21.94
  -1  -3 -13   3210.23     20.15
  -1  -3 -12   7786.43    151.86
  -1  -3 -11   8454.90     95.86
  -1  -3 -10   1360.80     18.37
  -1  -3  -9  13347.17    150.46
  -1  -3  -8   6620.95     82.07
  -1  -3  -7   8100.01     72.91
  -1  -3  -6   1774.65     15.34
  -1  -3  -5  19486.00    222.73
  -1  -3  -4  10606.51    120.76
  -1  -3  -3  43064.12    485.85
  -1  -3  -2  23602.38    242.40
  -1  -3  -1  77108.17   1030.50
  -1  -2 -51    117.52     25.72
  -1  -2 -50     15.36     27.17
  -1  -2 -49    246.12     30.95
  -1  -2 -48    141.23     34.45
  -1  -2 -47    246.09     29.96
  -1  -2 -46    531.25     30.73
  -1  -2 -45    139.02     24.07
  -1  -2 -44     11.32     20.80
  -1  -2 -43    228.67     21.93
  -1  -2 -42    788.05     29.70
  -1  -2 -41     44.77     19.69
  -1  -2 -40     43.55     21.01
  -1  -2 -39    362.18     23.31
  -1  -2 -38    595.93     19.53
  -1  -2 -37   2567.71     34.63
  -1  -2 -36   1093.72     23.70
  -1  -2 -35    579.32     22.35
  -1  -2 -34   1050.60     20.08
  -1  -2 -33    255.59     17.83
  -1  -2 -32    249.96     18.00
  -1  -2 -31    139.79     20.84
  -1  -2 -30    390.18     26.62
  -1  -2 -29     61.90     16.40
  -1  -2 -28   2018.12     22.37
  -1  -2 -27     43.89     29.24
  -1  -2 -26    672.53     18.96
  -1  -2 -25    749.86     28.27
  -1  -2 -24   1573.80     42.23
  -1  -2 -23    332.37     15.85
  -1  -2 -22   1544.09     20.51
  -1  -2 -21   7047.11     50.58
  -1  -2 -20   1361.56     19.37
  -1  -2 -19  23358.69    304.29
  -1  -2 -18   6096.08     99.00
  -1  -2 -17   7355.04    101.00
  -1  -2 -16   1091.34     16.08
  -1  -2 -15   5042.46     30.11
  -1  -2 -14   3509.13     47.57
  -1  -2 -13    128.82     10.21
  -1  -2 -12   5010.79     53.92
  -1  -2 -11   5278.05     48.02
  -1  -2 -10   6970.44    134.18
  -1  -2  -9  15305.54    144.88
  -1  -2  -8  19875.13    185.74
  -1  -2  -7  11326.77    193.86
  -1  -2  -6   2311.68     28.27
  -1  -2  -5    438.13      5.40
  -1  -2  -4  16075.25    103.21
  -1  -2  -3  74811.49    950.63
  -1  -2  -2  50442.62    281.67
  -1  -2  -1  298891.2   1663.48
  -1  -1 -51    136.06     28.00
  -1  -1 -50     36.05     27.51
  -1  -1 -49     75.92     30.29
  -1  -1 -48     49.27     29.70
  -1  -1 -47    329.87     32.60
  -1  -1 -46    422.93     31.99
  -1  -1 -45     80.21     21.24
  -1  -1 -44     21.05     22.49
  -1  -1 -43    186.36     21.69
  -1  -1 -42    423.64     22.12
  -1  -1 -41    727.71     26.25
  -1  -1 -40    700.76     21.23
  -1  -1 -39    560.05     19.72
  -1  -1 -38    692.34     23.48
  -1  -1 -37   1977.83     49.76
  -1  -1 -36    612.78     19.87
  -1  -1 -35   1312.58     21.10
  -1  -1 -34    409.50     19.86
  -1  -1 -33    121.47     18.75
  -1  -1 -32    115.49     17.70
  -1  -1 -31    219.32     17.41
  -1  -1 -30    731.39     21.44
  -1  -1 -29   1833.38     29.02
  -1  -1 -28   3317.73     64.27
  -1  -1 -27    514.49     19.24
  -1  -1 -26   1961.90     22.14
  -1  -1 -25   1254.44     27.80
  -1  -1 -24   1638.54     31.34
  -1  -1 -23   2999.03     39.52
  -1  -1 -22   1417.58     19.77
  -1  -1 -21   2852.28     46.50
  -1  -1 -20   2719.76     43.10
  -1  -1 -19  11346.56    119.60
  -1  -1 -18    409.02     15.49
  -1  -1 -17   3315.01     40.91
  -1  -1 -16   3627.55     51.93
  -1  -1 -15    313.97      9.86
  -1  -1 -14   7673.74     80.87
  -1  -1 -13   6704.19     51.55
  -1  -1 -12   5266.90     56.86
  -1  -1 -11   6851.85     62.35
  -1  -1 -10  10020.04    135.05
  -1  -1  -9    276.22      8.29
  -1  -1  -8  66750.94    768.34
  -1  -1  -7  13477.52    166.10
  -1  -1  -6  24612.82    202.27
  -1  -1  -5   7084.87    101.42
  -1  -1  -4   9647.93     82.12
  -1  -1  -3  37534.77    293.72
  -1  -1  -2  13082.65     67.91
  -1  -1  -1  25252.06    217.72
   0   0   2   2064.65     26.31
   0   0   4  68613.79    264.12
   0   0   6  26270.32    191.11
   0   0   8   1787.10     26.30
   0   0  10  39317.01    296.18
   0   0  12   1376.22     34.36
   0   0  14   6902.20     51.44
   0   0  16   8857.91     60.28
   0   0  18  73730.66    465.23
   0   0  20  53464.16    525.19
   0   0  22   6609.58     73.65
   0   0  24   1592.15     27.96
   0   0  26     24.94     23.52
   0   0  28     42.92     19.44
   0   0  30      0.00     20.53
   0   0  32      0.00     21.49
   0   0  34   1651.30     43.76
   0   0  36     41.17     24.16
   0   0  38   8496.21    196.86
   0   0  40     17.47     25.86
   0   0  42    972.56     33.27
   0   0  44     40.28     30.38
   0   0  46    669.56     80.66
   0   0  48     35.42     42.81
   0   0  50    215.32     36.84
   0   1   1  14940.84    124.58
   0   1   2  28310.06    794.40
   0   1   3  21325.93    307.98
   0   1   4  26413.52    199.93
   0   1   5  19378.16    114.55
   0   1   6     76.67     14.32
   0   1   7    801.57     26.95
   0   1   8  28240.56    406.97
   0   1   9  18964.49    135.84
   0   1  10   2204.02     31.39
   0   1  11   4809.19     34.59
   0   1  12  17497.35    126.83
   0   1  13   2915.81     28.85
   0   1  14   1850.89     20.86
   0   1  15  20425.92    127.99
   0   1  16     11.82     10.39
   0   1  17   2447.64     15.45
   0   1  18     32.96     11.02
   0   1  19   1431.56     17.08
   0   1  20    355.88     14.10
   0   1  21    131.28     12.68
   0   1  22    332.33     14.66
   0   1  23    380.53     13.94
   0   1  24     60.80     14.70
   0   1  25    444.48     13.33
   0   1  26   1647.71     21.61
   0   1  27    673.57     14.66
   0   1  28    154.61     16.27
   0   1  29   1657.29     20.63
   0   1  30    495.96     19.50
   0   1  31     20.55     14.92
   0   1  32    142.46     16.59
   0   1  33   1443.19     18.76
   0   1  34    577.94     19.35
   0   1  35   4904.44     82.24
   0   1  36     46.65     18.26
   0   1  37   1322.26     23.62
   0   1  38    145.46     18.00
   0   1  39    408.24     19.14
   0   1  40   1609.92     26.14
   0   1  41    666.60     22.13
   0   1  42    186.54     21.09
   0   1  43    136.16     21.40
   0   1  44     48.58     22.20
   0   1  45     55.64     19.93
   0   1  46    374.85     25.59
   0   1  47   1073.90     49.24
   0   1  48    348.98     28.36
   0   1  49     50.59     25.00
   0   1  50    151.25     27.22
   0   1  51     28.32     28.98
   0   2   0  20358.50    137.78
   0   2   1  30882.93    355.07
   0   2   2  11362.17    170.96
   0   2   3  35871.31    450.19
   0   2   4  17341.99    122.68
   0   2   5      8.77      7.40
   0   2   6  12297.79     88.15
   0   2   7   4205.18     43.66
   0   2   8   1959.81     13.33
   0   2   9   1113.31     11.38
   0   2  10     21.29      7.30
   0   2  11   4564.48     40.11
   0   2  12  10658.81     74.01
   0   2  13   6047.91     32.27
   0   2  14  18366.34    209.91
   0   2  15   3750.52     43.96
   0   2  16  10959.96     62.23
   0   2  17   3596.06     30.19
   0   2  18     53.93     10.89
   0   2  19  25654.19    122.79
   0   2  20  20479.25    244.10
   0   2  21   4231.06     35.20
   0   2  22    438.07     12.77
   0   2  23    199.99     13.27
   0   2  24    562.77     16.00
   0   2  25     37.75     12.39
   0   2  26     11.94     12.74
   0   2  27   1980.27     20.67
   0   2  28     10.35     14.50
   0   2  29    759.36     17.13
   0   2  30   2151.56     30.77
   0   2  31    164.85     15.16
   0   2  32    929.25     17.33
   0   2  33    225.87     19.93
   0   2  34    259.33     20.59
   0   2  35    470.57     18.78
   0   2  36   4599.22     73.28
   0   2  37    760.19     25.67
   0   2  38   3666.41     46.16
   0   2  39   1414.96     25.00
   0   2  40   1624.18     25.34
   0   2  41    895.01     33.33
   0   2  42    569.10     21.27
   0   2  43     58.66     20.26
   0   2  44    200.21     21.05
   0   2  45     61.59     25.93
   0   2  46    260.60     29.28
   0   2  47     80.45     24.38
   0   2  48    216.11     25.31
   0   2  49    102.07     26.68
   0   2  50    146.71     29.66
   0   2  51      6.36     26.80
   0   3   1   3044.16     68.61
   0   3   2    511.80      4.85
   0   3   3   3699.42     55.83
   0   3   4  12414.78    176.38
   0   3   5  17041.62    811.50
   0   3   6    636.26     14.45
   0   3   7  105133.5   1428.94
   0   3   8   4067.87     43.28
   0   3   9  15949.99    212.54
   0   3  10     47.24      6.57
   0   3  11  45708.31    361.96
   0   3  12    553.22      9.05
   0   3  13   1488.70     25.88
   0   3  14    152.17     10.24
   0   3  15   4922.35     52.56
   0   3  16    295.72     10.41
   0   3  17   2882.46     31.81
   0   3  18   3863.01     76.27
   0   3  19   2180.39     40.82
   0   3  20   2152.99     49.30
   0   3  21    221.83     13.15
   0   3  22   5005.96     51.53
   0   3  23     68.00     13.70
   0   3  24     33.38     15.54
   0   3  25    207.37     12.65
   0   3  26   1378.44     17.84
   0   3  27  19898.21    199.32
   0   3  28     61.77     13.66
   0   3  29    247.99     15.48
   0   3  30     24.26     14.72
   0   3  31    935.61     19.67
   0   3  32     85.54     15.16
   0   3  33    141.58     17.05
   0   3  34    323.77     18.73
   0   3  35    530.20     17.54
   0   3  36    437.70     17.84
   0   3  37   3234.42     35.16
   0   3  38   1327.16     26.27
   0   3  39    482.76     19.83
   0   3  40    294.38     20.30
   0   3  41     72.27     19.38
   0   3  42     99.52     19.77
   0   3  43      7.65     20.12
   0   3  44    198.33     25.77
   0   3  45    785.66     28.07
   0   3  46     92.35     26.92
   0   3  47    826.63     43.39
   0   3  48      0.00     24.46
   0   3  49      4.33     24.82
   0   3  50     44.09     28.05
   0   3  51     37.66     27.14
   0   4   0   6604.40     68.38
   0   4   1     15.52      4.80
   0   4   2    599.82     33.80
   0   4   3  23190.50    144.46
   0   4   4   9924.49    129.53
   0   4   5   9826.84     85.00
   0   4   6   4663.15     93.71
   0   4   7     15.90      4.20
   0   4   8  24508.65    309.42
   0   4   9    277.73     16.22
   0   4  10   5056.50    127.60
   0   4  11    471.24     10.96
   0   4  12   2734.89     45.98
   0   4  13   1507.44     20.35
   0   4  14     34.41      8.97
   0   4  15   1101.14     18.35
   0   4  16     18.28     13.18
   0   4  17    670.76     12.52
   0   4  18   3876.48     36.18
   0   4  19    307.34     10.71
   0   4  20   1806.68     21.30
   0   4  21      0.00     11.33
   0   4  22   3988.58     41.55
   0   4  23   1812.76     21.09
   0   4  24    462.67     12.58
   0   4  25   2227.36     26.72
   0   4  26    753.18     14.06
   0   4  27    163.12     13.23
   0   4  28   1534.77     23.03
   0   4  29     28.71     13.77
   0   4  30    167.77     15.81
   0   4  31    102.11     14.83
   0   4  32     41.77     19.61
   0   4  33    106.64     19.69
   0   4  34   1506.98     20.28
   0   4  35     34.59     16.22
   0   4  36    272.13     18.53
   0   4  37    196.23     18.06
   0   4  38    590.07     18.77
   0   4  39    196.72     18.18
   0   4  40    262.95     18.80
   0   4  41    303.56     21.34
   0   4  42    145.56     19.94
   0   4  43    154.26     25.30
   0   4  44     59.35     21.98
   0   4  45     46.33     23.29
   0   4  46     80.53     23.99
   0   4  47    118.91     22.49
   0   4  48     92.35     26.00
   0   4  49      0.00     22.87
   0   4  50     28.11     22.60
   0   4  51    152.16     24.48
   0   5   1   7803.40     64.36
   0   5   2   1678.66     19.47
   0   5   3    562.80     20.14
   0   5   4   3914.43     40.64
   0   5   5   1691.88     11.46
   0   5   6  13192.47    153.06
   0   5   7   4945.99    180.28
   0   5   8  15680.62    185.52
   0   5   9  11185.19    121.27
   0   5  10   1304.32     25.51
   0   5  11  14620.38    189.06
   0   5  12   4636.25     49.60
   0   5  13    854.43     13.31
   0   5  14   2550.26     30.70
   0   5  15    748.60     11.14
   0   5  16   2331.28     21.71
   0   5  17    381.43      9.46
   0   5  18   1938.55     15.73
   0   5  19     27.48      9.60
   0   5  20      2.45     10.46
   0   5  21   1386.13     15.22
   0   5  22   1430.73     20.77
   0   5  23    290.72     11.62
   0   5  24     13.88     11.17
   0   5  25    607.62     13.05
   0   5  26    625.60     16.46
   0   5  27   2907.57     43.24
   0   5  28      0.00     13.04
   0   5  29    148.23     15.31
   0   5  30    595.94     18.99
   0   5  31    770.35     20.66
   0   5  32    229.06     15.19
   0   5  33    893.36     17.35
   0   5  34    159.24     18.61
   0   5  35    836.27     19.45
   0   5  36   2139.75     45.49
   0   5  37    222.92     17.37
   0   5  38     79.31     17.37
   0   5  39     57.18     17.60
   0   5  40    857.85     26.27
   0   5  41     40.88     25.55
   0   5  42    155.08     32.72
   0   5  43     19.08     20.36
   0   5  44     36.04     22.81
   0   5  45    211.75     21.84
   0   5  46    330.63     27.07
   0   5  47   1061.92     25.46
   0   5  48    117.62     22.72
   0   5  49    106.28     22.48
   0   5  50    368.99     23.91
   0   6   1      1.92      5.58
   0   6   2  10346.85     59.89
   0   6   3    519.47      5.40
   0   6   4   3301.28     32.12
   0   6   5  12293.05    127.71
   0   6   6   1341.74     12.48
   0   6   7   2579.88     14.75
   0   6   8   5579.24     70.55
   0   6   9    894.23     14.86
   0   6  10    875.28     24.29
   0   6  11   4904.06     43.36
   0   6  12    614.27     17.07
   0   6  13    106.87     11.25
   0   6  14   2500.41     34.16
   0   6  15   3269.99     35.33
   0   6  16      0.00      7.30
   0   6  17    165.60     10.10
   0   6  18   3668.59     28.66
   0   6  19    507.21     11.93
   0   6  20    434.12     13.72
   0   6  21     16.29     11.05
   0   6  22     72.93      9.98
   0   6  23     90.88     11.96
   0   6  24    807.73     17.58
   0   6  25    110.74     13.95
   0   6  26    153.57     14.67
   0   6  27    133.71     14.11
   0   6  28     29.22     14.89
   0   6  29    414.49     25.45
   0   6  30    264.03     17.11
   0   6  31    472.54     26.72
   0   6  32   2772.71     30.11
   0   6  33    110.05     16.82
   0   6  34    500.87     20.47
   0   6  35      0.00     19.32
   0   6  36     48.27     16.34
   0   6  37    919.16     20.68
   0   6  38     40.64     17.11
   0   6  39     24.70     20.02
   0   6  40    719.59     22.49
   0   6  41    275.39     24.14
   0   6  42      2.89     18.61
   0   6  43      3.84     21.94
   0   6  44    543.50     22.50
   0   6  45     73.15     27.71
   0   6  46     16.96     21.39
   0   6  47    100.00     23.40
   0   6  48    213.70     23.68
   0   6  49     91.20     24.20
   0   6  50     43.08     28.73
   0   7   1   7640.31     73.16
   0   7   2   8572.25    126.51
   0   7   3  21907.50    393.20
   0   7   4     27.88      3.69
   0   7   5   1560.03     21.68
   0   7   6     60.97      6.04
   0   7   7   2272.56     34.76
   0   7   8     19.43      9.36
   0   7   9    184.97      8.68
   0   7  10    129.79      9.39
   0   7  11     93.38      9.60
   0   7  12    102.05     10.38
   0   7  13   2853.56     43.91
   0   7  14    368.27     14.91
   0   7  15   2991.72     32.73
   0   7  16    888.43     22.62
   0   7  17  12497.75     94.12
   0   7  18   1941.24     35.00
   0   7  19    756.65     14.10
   0   7  20   4131.26     44.85
   0   7  21   1661.60     21.21
   0   7  22    345.42     10.59
   0   7  23    183.41     13.13
   0   7  24      9.28     12.44
   0   7  25    167.05     11.73
   0   7  26   1537.98     23.83
   0   7  27     77.90     14.30
   0   7  28   2184.46     38.58
   0   7  29    675.31     24.26
   0   7  30   1476.67     33.23
   0   7  31    591.90     15.70
   0   7  32    620.70     17.04
   0   7  33    375.70     15.58
   0   7  34    594.66     16.71
   0   7  35   1725.62     21.34
   0   7  36    145.88     17.29
   0   7  37    253.73     19.79
   0   7  38    600.99     23.57
   0   7  39     44.08     17.73
   0   7  40    412.18     21.02
   0   7  41     20.02     17.90
   0   7  42    193.10     22.33
   0   7  43      0.00     20.67
   0   7  44    106.35     23.03
   0   7  45    174.92     20.92
   0   7  46     23.68     20.84
   0   7  47     50.01     24.60
   0   7  48    101.37     24.96
   0   7  49    256.67     35.76
   0   8   0   3695.29     19.27
   0   8   1     79.20      9.72
   0   8   2    357.37     12.46
   0   8   3   2268.63     17.57
   0   8   4   5333.49     84.52
   0   8   5    174.52      6.94
   0   8   6    644.88     17.10
   0   8   7     30.75      6.45
   0   8   8    400.19     13.25
   0   8   9   3049.50     51.15
   0   8  10    240.32     11.23
   0   8  11     34.51      8.83
   0   8  12    492.73     18.64
   0   8  13     63.01     10.30
   0   8  14   3233.22     31.77
   0   8  15     15.98     10.46
   0   8  16     13.29     11.03
   0   8  17   1229.92     19.57
   0   8  18    196.16      8.74
   0   8  19    149.07      9.64
   0   8  20   1422.31     24.39
   0   8  21    677.37     13.85
   0   8  22   1172.47     14.08
   0   8  23   2075.63     44.37
   0   8  24      9.40     11.68
   0   8  25      5.98     15.74
   0   8  26     74.53     10.91
   0   8  27     24.80     11.30
   0   8  28    117.23     12.12
   0   8  29   2383.84     34.51
   0   8  30      9.79     13.68
   0   8  31    907.63     16.61
   0   8  32   1535.96     25.39
   0   8  33     29.87     16.82
   0   8  34    293.69     18.19
   0   8  35    903.81     17.88
   0   8  36     37.07     15.70
   0   8  37    289.27     17.99
   0   8  38    360.25     17.68
   0   8  39      0.00     17.58
   0   8  40     63.10     20.52
   0   8  41    175.86     18.82
   0   8  42     98.92     18.95
   0   8  43     19.61     20.22
   0   8  44    285.68     22.33
   0   8  45      0.00     23.38
   0   8  46      0.00     23.78
   0   8  47    109.84     24.48
   0   8  48     10.61     24.55
   0   9   1   2389.05     22.81
   0   9   3    179.06      9.96
   0   9   4   2662.23     25.77
   0   9   5    128.04     14.66
   0   9   6    639.82     56.67
   0   9   7     11.86      5.92
   0   9   8   3043.02     41.48
   0   9   9   6398.50     67.96
   0   9  10   2345.94     19.56
   0   9  11    308.93      8.70
   0   9  12    545.39     11.93
   0   9  13    213.74     10.74
   0   9  14    126.91     11.11
   0   9  15    325.44     20.30
   0   9  16   3915.25    115.64
   0   9  17    140.79     15.32
   0   9  18   1904.52     46.05
   0   9  19   4474.43     39.59
   0   9  20      4.02      8.64
   0   9  21    533.77     17.22
   0   9  22    842.50     18.72
   0   9  23    172.17     11.77
   0   9  24    267.57     12.22
   0   9  25    422.60     13.35
   0   9  26   1178.78     22.96
   0   9  27   1991.56     22.53
   0   9  28     34.09     13.90
   0   9  29   3385.54     53.11
   0   9  30    668.00     22.92
   0   9  31     27.33     13.22
   0   9  32   1108.77     40.41
   0   9  33   1123.06     30.22
   0   9  34    521.35     20.28
   0   9  35    178.43     15.30
   0   9  36     53.31     15.94
   0   9  37   2057.94     46.85
   0   9  38    596.67     20.08
   0   9  39     59.56     17.30
   0   9  40     10.25     17.67
   0   9  41     42.37     21.21
   0   9  42    301.87     25.83
   0   9  43      4.22     23.69
   0   9  44    530.34     24.71
   0   9  45     62.47     23.42
   0   9  46    125.35     24.17
   0   9  47   1999.27     50.08
   0  10   0    162.42     17.09
   0  10   1     47.38      7.66
   0  10   2    580.96     21.16
   0  10   3   2432.80     34.80
   0  10   4    734.64     17.25
   0  10   5      2.20     12.82
   0  10   6    168.74     12.17
   0  10   7   1566.32     56.17
   0  10   8   6337.73     94.86
   0  10   9  16506.07    212.02
   0  10  10  19089.51    228.13
   0  10  11   4435.53     69.49
   0  10  12   1484.04     32.78
   0  10  13   2598.12     35.14
   0  10  14   1862.60     22.59
   0  10  15   2494.84     46.92
   0  10  16   1605.71     38.05
   0  10  17    382.50     16.99
   0  10  18    187.49     20.57
   0  10  19    196.50      9.83
   0  10  20     73.50     17.89
   0  10  21   2921.47     63.35
   0  10  22    247.37     14.48
   0  10  23    135.58     16.78
   0  10  24   2318.88     38.19
   0  10  25    543.97     15.41
   0  10  26    350.50     14.24
   0  10  27    900.72     25.05
   0  10  28   3141.55     48.31
   0  10  29   3343.23     40.17
   0  10  30   1942.07     77.23
   0  10  31     26.86     12.43
   0  10  32     25.80     12.87
   0  10  33     30.01     16.42
   0  10  34     26.28     18.18
   0  10  35    118.30     25.05
   0  10  36     44.97     23.30
   0  10  37     44.83     23.80
   0  10  38    279.69     40.10
   0  10  39    350.86     23.54
   0  10  40    128.81     22.87
   0  10  41     72.38     21.26
   0  10  42     21.26     21.52
   0  10  43     24.10     21.94
   0  10  44    445.26     24.32
   0  10  45    112.14     27.69
   0  10  46      0.00     27.88
   0  11   1   3094.59     91.42
   0  11   2   1243.74     26.04
   0  11   3    354.47      9.37
   0  11   4   1780.85     47.51
   0  11   5   2811.39     39.34
   0  11   6    212.21      9.53
   0  11   7   6454.03     28.00
   0  11   8    279.60     10.17
   0  11   9   1425.90     77.01
   0  11  10    652.26     33.07
   0  11  11   5124.83    129.81
   0  11  12      4.40     12.11
   0  11  13    307.98     18.04
   0  11  14     16.02      9.72
   0  11  15    653.66     22.89
   0  11  16      0.00     12.87
   0  11  17    566.43     16.33
   0  11  18     39.09     12.05
   0  11  19    124.59     14.23
   0  11  20    137.68     14.80
   0  11  21     13.83     15.13
   0  11  22     84.05     16.00
   0  11  23   2151.68     88.35
   0  11  24   1584.27     45.51
   0  11  25   1044.54     27.68
   0  11  26    264.48     12.03
   0  11  27   4298.52     50.26
   0  11  28     63.12     17.64
   0  11  29    240.40     15.48
   0  11  30    899.00     30.25
   0  11  31      7.14     14.89
   0  11  32    163.08     16.45
   0  11  33    223.45     29.55
   0  11  34      0.00     16.18
   0  11  35    524.66     27.58
   0  11  36     38.52     27.77
   0  11  37     53.56     28.20
   0  11  38     26.62     24.41
   0  11  39    121.41     19.60
   0  11  40     24.54     19.93
   0  11  41    138.11     20.80
   0  11  42     99.01     22.64
   0  11  43    186.50     22.22
   0  11  44     94.68     24.03
   0  11  45    510.87     26.48
   0  12   0    183.92     13.24
   0  12   1   2308.03     69.32
   0  12   2    881.90     31.18
   0  12   3    729.89     34.31
   0  12   5   3197.14     24.44
   0  12   6   2728.39     22.41
   0  12  10  11109.21    209.65
   0  12  11    472.42     16.73
   0  12  12     14.17      9.88
   0  12  13     36.33      8.32
   0  12  14     20.20     10.12
   0  12  15    428.71     26.43
   0  12  16     41.69     14.94
   0  12  17    379.92     19.66
   0  12  18      0.00     19.05
   0  12  19   1741.15     63.93
   0  12  20    297.75     14.36
   0  12  21    879.02     23.64
   0  12  22    254.95     17.32
   0  12  23   1334.76     75.01
   0  12  24    176.40     17.50
   0  12  25     24.33     17.31
   0  12  26   1412.59     54.96
   0  12  27    544.40     46.26
   0  12  28   3229.99     46.13
   0  12  29    610.15     17.86
   0  12  30   2121.97     62.27
   0  12  31      5.67     14.24
   0  12  32     70.11     13.09
   0  12  33    248.83     23.34
   0  12  34     94.60     12.36
   0  12  35     92.79     12.86
   0  12  36    446.02     21.18
   0  12  37    129.48     17.66
   0  12  38     15.17     18.13
   0  12  39    106.58     19.57
   0  12  40    388.22     20.26
   0  12  41     18.83     16.51
   0  12  42    127.27     16.74
   0  12  43    207.85     25.63
   0  12  44    286.33     26.48
   0  13   1    327.00     11.42
   0  13   2   1177.51     45.01
   0  13   3    204.64     17.16
   0  13   4     38.75     10.45
   0  13   5     14.96     14.33
   0  13   6    954.27    128.85
   0  13   7     12.56      4.96
   0  13   8    214.20     38.15
   0  13   9    114.14     12.16
   0  13  10    637.34     16.47
   0  13  11   1512.90     44.46
   0  13  12    214.96     34.99
   0  13  13     21.24     10.33
   0  13  14   1117.27     33.64
   0  13  15    741.19     27.73
   0  13  16   1111.31     36.48
   0  13  17    262.62     27.82
   0  13  18   1065.20     42.84
   0  13  19   1380.65     29.39
   0  13  20    271.34     14.13
   0  13  21    380.29     15.34
   0  13  22     78.34     16.01
   0  13  23     50.00     15.26
   0  13  24    126.35     15.96
   0  13  25     94.72     16.58
   0  13  26     39.24     17.81
   0  13  27     51.09     17.55
   0  13  28    612.83     34.02
   0  13  29    745.31     21.98
   0  13  30    490.42     20.90
   0  13  31     24.17     12.31
   0  13  32     43.28     12.72
   0  13  33     35.70     20.70
   0  13  34      6.38     12.29
   0  13  35     33.66     13.28
   0  13  36    334.73     15.86
   0  13  37    989.42     34.53
   0  13  38    178.01     23.62
   0  13  39     22.97     23.29
   0  13  40     71.36     26.00
   0  13  41    420.85     28.42
   0  13  42     20.40     26.53
   0  13  43    208.74     28.21
   0  14   0   3456.64     37.75
   0  14   1     54.61     19.33
   0  14   2      3.32      9.40
   0  14   3   1402.28     58.13
   0  14   4    777.76     26.66
   0  14   5     25.85      7.33
   0  14   6    509.20     47.47
   0  14   7    249.67     28.53
   0  14   8    266.40     33.44
   0  14   9    124.42     18.46
   0  14  10   1816.41     93.06
   0  14  11     11.53     35.16
   0  14  12   1369.26     22.69
   0  14  13    445.13     91.65
   0  14  14     51.90      8.73
   0  14  15     87.75     34.47
   0  14  16      9.34     12.07
   0  14  17     53.97     13.12
   0  14  18    612.86     43.73
   0  14  19    103.77     12.56
   0  14  20    561.67     31.32
   0  14  21    148.03     16.71
   0  14  22     26.65     15.81
   0  14  23     11.26     15.57
   0  14  24    357.36     21.70
   0  14  25     67.15     17.67
   0  14  26   1099.62     28.10
   0  14  27     24.89     19.16
   0  14  28    253.44     22.56
   0  14  29     62.21     18.64
   0  14  30     24.26     19.05
   0  14  31      0.00     19.57
   0  14  32    151.47     20.71
   0  14  33     20.33     20.51
   0  14  34     33.66     21.00
   0  14  35      0.00     21.60
   0  14  36     26.03     21.99
   0  14  37      7.94     24.22
   0  14  38    256.63     25.82
   0  14  39    201.75     40.05
   0  14  40     49.39     30.58
   0  14  41     73.83     50.38
   0  15   1   4382.85     36.46
   0  15   2    115.98     25.28
   0  15   3   1629.88     34.65
   0  15   4      7.08     12.48
   0  15   6     11.38      8.28
   0  15   7     41.99     21.84
   0  15   8    589.70     45.01
   0  15   9     14.81      9.95
   0  15  10    113.93     21.76
   0  15  11     91.06     36.73
   0  15  12      3.87     11.46
   0  15  13    251.85     21.04
   0  15  14     18.93     17.16
   0  15  15    458.28     58.68
   0  15  16      0.00     13.10
   0  15  17   2165.77     32.80
   0  15  18    733.24     34.11
   0  15  19     19.98     25.07
   0  15  20     52.12     27.04
   0  15  21    838.05     35.82
   0  15  22     64.43     15.87
   0  15  23     43.49     18.41
   0  15  24      0.00     18.45
   0  15  25     96.27     19.28
   0  15  26     10.32     17.67
   0  15  27     79.90     19.38
   0  15  28     84.66     19.23
   0  15  29     66.80     22.54
   0  15  30      0.00     22.92
   0  15  31      0.00     23.41
   0  15  32      0.00     21.32
   0  15  33      9.67     23.92
   0  15  34     53.43     24.81
   0  15  35    341.18     27.17
   0  15  36    230.85     44.78
   0  15  37    100.05     26.79
   0  15  38     67.44     27.22
   0  15  39      7.91     27.66
   0  16   0    120.32     21.55
   0  16   1    374.69     49.79
   0  16   2      0.00     10.37
   0  16   3     54.86     11.63
   0  16   4    149.41     18.31
   0  16   5     19.70      7.89
   0  16   6      7.57     10.20
   0  16   7    138.83     23.92
   0  16   8    384.55     50.99
   0  16   9    475.87     38.91
   0  16  10     14.69     24.91
   0  16  11     15.51     10.55
   0  16  12    335.17     46.88
   0  16  13      9.51     17.43
   0  16  14     96.83     20.33
   0  16  15    134.24     38.33
   0  16  16    406.60     29.35
   0  16  17    159.28     10.10
   0  16  18     78.64     44.89
   0  16  19      9.19     15.76
   0  16  20     30.82     15.20
   0  16  21    110.86     25.31
   0  16  22     48.39     14.83
   0  16  23      0.00     48.89
   0  16  24    168.04     28.77
   0  16  25      0.00     17.30
   0  16  26     34.06     18.40
   0  16  27      0.00     19.04
   0  16  28     16.91     19.97
   0  16  29    209.03     22.10
   0  16  30     54.53     24.02
   0  16  31     19.68     25.05
   0  16  32    283.33     24.38
   0  16  33     44.55     23.62
   0  16  34      2.13     24.17
   0  16  35      0.00     24.73
   0  16  36     13.25     27.97
   0  16  37      8.77     26.16
   0  17   1     36.45     14.08
   0  17   3    110.97     10.64
   0  17   4     14.21      9.20
   0  17   5    175.50     28.65
   0  17   6    636.74     86.86
   0  17   7    373.23     34.17
   0  17   8    363.99     30.47
   0  17   9     55.83     24.89
   0  17  10    325.57     78.62
   0  17  11     18.59      8.28
   0  17  12      7.77     27.00
   0  17  13    325.97     42.64
   0  17  14    232.10     37.83
   0  17  15    384.23     50.85
   0  17  16     25.65     18.33
   0  17  17     72.70     25.43
   0  17  18     31.50     10.59
   0  17  19    244.86     27.30
   0  17  20     26.67     19.04
   0  17  21     55.57     13.80
   0  17  22      1.63     16.53
   0  17  23      0.00     26.41
   0  17  24     44.09     15.93
   0  17  25    133.64     17.71
   0  17  26    416.18     24.20
   0  17  27     18.32     18.50
   0  17  28      5.77     26.46
   0  17  29      0.00     23.25
   0  17  30     30.38     21.24
   0  17  31     58.94     21.87
   0  17  32      1.35     28.65
   0  17  33      0.00     34.58
   0  17  34     21.43     30.31
   0  17  35      0.88     31.04
   0  18   0      2.56     16.09
   0  18   1      7.98     20.59
   0  18   2     20.39     10.93
   0  18   3     14.29     14.31
   0  18   4     34.57     19.02
   0  18   5    105.37     48.92
   0  18   7    151.26     24.66
   0  18   8     47.08     34.31
   0  18   9    140.51     26.40
   0  18  10    573.79    121.97
   0  18  11     90.85     39.54
   0  18  12     33.95     28.15
   0  18  13      0.00     28.50
   0  18  14    181.62     65.68
   0  18  15     66.78     13.88
   0  18  16     75.37     24.69
   0  18  17     62.76     14.62
   0  18  18     53.37     15.80
   0  18  19     20.10     17.38
   0  18  20     39.87     49.05
   0  18  21     99.83     23.41
   0  18  22     10.87     15.50
   0  18  23     14.86     16.77
   0  18  24     43.97     15.99
   0  18  25    156.27     30.38
   0  18  26      6.73     15.57
   0  18  27     13.49     25.55
   0  18  28      4.22     21.68
   0  18  29     92.37     20.06
   0  18  30     48.44     20.40
   0  18  31      0.00     19.64
   0  18  32     34.16     20.20
   0  19   1     42.57     13.36
   0  19   2    324.53     30.46
   0  19   3      4.26     13.31
   0  19   4     76.01     31.99
   0  19   5     50.15     23.04
   0  19   6      0.00     23.62
   0  19   7    244.20     54.05
   0  19   8     17.16     36.03
   0  19   9     75.30     45.18
   0  19  10     84.93     38.31
   0  19  11     91.23     39.65
   0  19  12      0.00     40.15
   0  19  13     41.74     42.71
   0  19  14     21.34     30.31
   0  19  15     10.09     31.28
   0  19  16     26.80     18.38
   0  19  17     21.82     16.21
   0  19  18     75.44     20.84
   0  19  19    292.06     24.70
   0  19  20     78.97     35.22
   0  19  21     10.71     18.01
   0  19  22      6.77     18.88
   0  19  23    444.42     31.21
   0  19  24     38.95     40.56
   0  19  25    195.85     91.67
   0  19  26      0.00     28.61
   0  19  27    105.34     35.13
   0  19  28     66.47     26.83
   0  19  29      8.69     27.13
   0  20   0      0.00     23.87
   0  20   1    615.52     60.15
   0  20   2     77.86     16.84
   0  20   3     20.81     14.51
   0  20   4     57.28     16.77
   0  20   5    184.64     24.24
   0  20   6     94.43     24.74
   0  20   7      0.00     25.04
   0  20   8     35.45     26.09
   0  20   9     59.99     27.09
   0  20  10     49.80     39.28
   0  20  11     75.93     28.80
   0  20  12     21.64     29.79
   0  20  13     44.66     30.45
   0  20  14     50.91     30.89
   0  20  15      0.00     31.37
   0  20  16     23.73     45.80
   0  20  17     60.43     47.62
   0  20  18     16.89     40.96
   0  20  19    686.77    113.51
   0  20  20    134.32     54.07
   0  20  21    149.80     37.37
   0  20  22    124.28     37.65
   0  20  23      0.00     37.73
   0  20  24     28.13     37.90
   0  20  25      0.00     38.39
   0  20  26      0.00     39.66
   0  21   1     71.46     21.98
   0  21   2     60.06     11.82
   0  21   3    758.76     58.59
   0  21   4      5.57     31.94
   0  21   5     12.93     23.57
   0  21   6    131.09     52.03
   0  21   8      0.00     37.84
   0  21   9     10.45     27.88
   0  21  10      4.22     28.47
   0  21  11     28.09     53.48
   0  21  12      0.00     42.24
   0  21  13     57.00     37.05
   0  21  14    184.16     33.03
   0  21  15    152.00     39.88
   0  21  16     11.95     52.94
   0  21  17    525.11     91.39
   0  21  18    275.98     39.93
   0  21  19     58.91     35.64
   0  21  20      0.00     50.37
   0  21  21     75.45     53.35
   0  21  22      0.00     70.99
   0  22   2     57.36     20.97
   0  22   3      0.00     31.30
   0  22   4    121.51     34.35
   0  22   5     12.57     24.12
   0  22   6     25.28     25.20
   0  22   7    125.54     27.67
   0  22   8     25.95     27.19
   0  22   9     71.51     40.29
   0  22  10     28.86     29.27
   0  22  11     56.96     43.57
   0  22  12     25.10     44.58
   0  22  13      0.00     31.82
   0  22  14    182.74     34.52
   0  22  15     56.44     47.74
   0  22  16     63.63     34.91
   0  23   7      0.00     38.32
   1   0   1   2918.87     40.95
   1   0   2  22546.05    164.25
   1   0   3   8218.73     44.28
   1   0   4     54.90      5.48
   1   0   5     98.29      6.33
   1   0   6    313.81      6.95
   1   0   7   3293.56     77.58
   1   0   8  41334.85    346.53
   1   0   9   2750.71     33.85
   1   0  10   6914.09    141.08
   1   0  11   6181.52     79.94
   1   0  12   2068.52     28.43
   1   0  13   7928.55     78.41
   1   0  14   1255.40     14.02
   1   0  15    169.24     10.73
   1   0  16      0.98     10.81
   1   0  17  13157.40    236.78
   1   0  18  27742.51    276.59
   1   0  19   1698.58     17.40
   1   0  20   6008.32     68.11
   1   0  21  15834.33    160.63
   1   0  22    280.59     13.78
   1   0  23    581.72     15.80
   1   0  24     50.30     14.13
   1   0  25     22.81     16.55
   1   0  26     32.23     17.11
   1   0  27    212.55     18.12
   1   0  28   6855.17     47.83
   1   0  29    814.18     21.12
   1   0  30    670.43     19.49
   1   0  31   1840.29     38.31
   1   0  32    542.69     18.43
   1   0  33     52.20     16.94
   1   0  34    116.31     19.11
   1   0  35   4734.23     75.92
   1   0  36   2387.91     39.31
   1   0  37   1127.78     37.19
   1   0  38   2820.74     71.28
   1   0  39   5193.91     90.12
   1   0  40   1016.11     23.20
   1   0  41      0.00     20.37
   1   0  42    206.22     21.46
   1   0  43    216.90     21.74
   1   0  44      0.00     20.76
   1   0  45     16.39     21.01
   1   0  46    313.54     24.66
   1   0  47     71.57     29.58
   1   0  48    795.25     33.08
   1   0  49    341.42     31.82
   1   0  50     51.44     27.70
   1   0  51      0.00     29.60
   1   1   0   3465.83     28.94
   1   1   1  25494.22    221.77
   1   1   2  13097.97    135.95
   1   1   3  38392.17    299.06
   1   1   4   9625.33     90.46
   1   1   5   6895.76     92.43
   1   1   6  25083.05    156.81
   1   1   7  13406.39    157.75
   1   1   8  66491.77    458.30
   1   1   9    274.34      8.15
   1   1  10   9975.88     74.16
   1   1  11   6937.11    125.60
   1   1  12   5230.06     56.61
   1   1  13   6802.51     48.80
   1   1  14   7905.81     78.38
   1   1  15    329.04      9.37
   1   1  16   3630.58     25.00
   1   1  17   3321.46     22.54
   1   1  18    430.57     11.96
   1   1  19  11066.42    135.94
   1   1  20   2745.82     22.79
   1   1  21   2932.58     39.23
   1   1  22   1414.21     26.39
   1   1  23   3072.21     49.23
   1   1  24   1636.20     21.16
   1   1  25   1297.01     23.75
   1   1  26   1916.98     42.35
   1   1  27    488.00     18.76
   1   1  28   3271.92     32.89
   1   1  29   1811.70     19.61
   1   1  30    757.01     24.46
   1   1  31    219.37     17.02
   1   1  32    108.64     16.56
   1   1  33    115.20     16.96
   1   1  34    413.57     19.61
   1   1  35   1268.98     22.04
   1   1  36    590.18     21.02
   1   1  37   1918.69     37.16
   1   1  38    717.23     24.96
   1   1  39    604.81     19.74
   1   1  40    716.88     20.41
   1   1  41    748.32     22.20
   1   1  42    405.91     21.98
   1   1  43    142.55     20.80
   1   1  44     33.24     22.47
   1   1  45     40.82     25.03
   1   1  46    433.90     31.71
   1   1  47    299.91     27.58
   1   1  48     37.37     26.97
   1   1  49    115.37     31.08
   1   1  50     81.77     28.03
   1   1  51    135.01     30.22
   1   2   0  43978.25    143.02
   1   2   1  308122.0   3486.40
   1   2   2  51111.26    567.36
   1   2   3  75070.26    833.37
   1   2   4  16102.36    104.74
   1   2   5    440.98      9.46
   1   2   6   2325.49     26.01
   1   2   7  11341.00    161.64
   1   2   8  19582.66    111.96
   1   2   9  14886.60    180.01
   1   2  10   6789.49     60.71
   1   2  11   5332.97     60.30
   1   2  12   4964.06     49.58
   1   2  13    128.17      7.63
   1   2  14   3546.63     36.98
   1   2  15   5018.62     47.48
   1   2  16   1113.95     13.39
   1   2  17   7375.92     64.11
   1   2  18   6261.75     51.61
   1   2  19  23233.08    158.38
   1   2  20   1296.67     17.99
   1   2  21   6911.56     44.72
   1   2  22   1558.03     24.81
   1   2  23    317.56     14.66
   1   2  24   1567.80     26.40
   1   2  25    754.12     19.35
   1   2  26    684.26     17.71
   1   2  27     22.92     14.79
   1   2  28   2045.53     27.52
   1   2  29     49.86     15.31
   1   2  30    394.95     18.08
   1   2  31    107.48     15.82
   1   2  32    236.15     16.59
   1   2  33    227.34     17.09
   1   2  34   1058.08     20.86
   1   2  35    594.14     25.36
   1   2  36   1095.44     41.93
   1   2  37   2415.02     45.99
   1   2  38    602.04     20.59
   1   2  39    363.25     19.07
   1   2  40     23.48     19.21
   1   2  41     41.22     19.53
   1   2  42    788.34     25.33
   1   2  43    234.25     23.34
   1   2  44     22.38     23.19
   1   2  45    120.28     26.81
   1   2  46    635.22     28.45
   1   2  47    213.02     27.34
   1   2  48    147.16     31.10
   1   2  49    263.11     28.57
   1   2  50     12.00     29.75
   1   2  51    115.42     35.08
   1   3   0  14830.28     81.56
   1   3   1  79653.14    561.42
   1   3   2  23431.45    214.95
   1   3   3  43040.23    328.11
   1   3   4  10625.37    149.96
   1   3   5  19471.07    194.58
   1   3   6   1795.38     10.54
   1   3   7   7887.10     50.16
   1   3   8   6565.51     43.36
   1   3   9  13136.43    135.79
   1   3  10   1328.37     21.96
   1   3  11   8393.20     67.49
   1   3  12   7925.16     97.90
   1   3  13   3245.28     31.20
   1   3  14    968.27     15.22
   1   3  15   3240.74     33.73
   1   3  16   5576.24     42.62
   1   3  17   7651.16     55.97
   1   3  18   1921.93     29.52
   1   3  19   6660.52     66.46
   1   3  20   1177.07     21.44
   1   3  21    812.52     18.92
   1   3  22    729.60     13.76
   1   3  23    190.80     12.93
   1   3  24    132.56     14.71
   1   3  25     65.84     13.55
   1   3  26    232.55     14.54
   1   3  27    181.82     16.03
   1   3  28   3130.28     32.87
   1   3  29    957.56     21.85
   1   3  30    229.35     16.49
   1   3  31    326.65     19.22
   1   3  32    127.17     15.94
   1   3  33    115.14     16.73
   1   3  34   1658.44     33.15
   1   3  35    797.20     19.08
   1   3  36    424.22     16.52
   1   3  37   1199.10     20.21
   1   3  38    715.03     21.35
   1   3  39   1655.17     22.89
   1   3  40     20.37     21.39
   1   3  41    100.83     18.94
   1   3  42    116.33     22.80
   1   3  43    295.69     23.79
   1   3  44    330.80     24.26
   1   3  45    475.23     31.04
   1   3  46    317.19     29.32
   1   3  47    313.48     28.03
   1   3  48    475.30     38.50
   1   3  49    132.30     34.64
   1   3  50     23.04     27.94
   1   3  51     52.07     30.63
   1   4   0    399.76      7.29
   1   4   1  14186.11    127.69
   1   4   2  36605.84    202.51
   1   4   3   2695.17     38.05
   1   4   4   1051.69      5.13
   1   4   5  13394.70     97.34
   1   4   6   5636.21     78.78
   1   4   7    246.35      5.16
   1   4   8   6839.32     62.02
   1   4   9   7416.35     85.63
   1   4  10   3276.83     49.34
   1   4  11    486.59     12.69
   1   4  12   1017.37     12.47
   1   4  13  13219.92    147.53
   1   4  14   9233.56     98.11
   1   4  15   1680.59     12.69
   1   4  16   3378.55     61.72
   1   4  17   9992.56    120.06
   1   4  18    953.91     11.69
   1   4  19    181.64     12.72
   1   4  20   4421.31     24.75
   1   4  21   3513.49     45.77
   1   4  22   2803.01     31.15
   1   4  23    848.13     28.63
   1   4  24     13.49     13.05
   1   4  25    647.62     18.67
   1   4  26    801.37     16.94
   1   4  27    583.09     15.55
   1   4  28     65.20     16.20
   1   4  29     47.96     14.01
   1   4  30    830.27     22.12
   1   4  31   1547.20     20.28
   1   4  32    460.16     17.73
   1   4  33   1020.95     19.77
   1   4  34     28.69     16.40
   1   4  35    840.28     20.47
   1   4  36     55.43     15.39
   1   4  37   1806.65     30.15
   1   4  38    310.78     18.32
   1   4  39    303.88     20.96
   1   4  40   1024.41     23.55
   1   4  41    485.35     23.55
   1   4  42    194.80     23.01
   1   4  43    376.28     23.89
   1   4  44     17.34     29.12
   1   4  45    306.77     26.97
   1   4  46    247.08     31.02
   1   4  47    112.59     27.05
   1   4  48     31.36     25.99
   1   4  49    173.30     25.43
   1   4  50      3.01     25.23
   1   4  51     26.94     25.92
   1   5   0  10603.38    172.74
   1   5   1   2853.30     47.04
   1   5   2   9924.58    104.93
   1   5   3   1038.93     12.64
   1   5   4    439.39      5.27
   1   5   5    771.04      5.93
   1   5   6   3071.47     24.79
   1   5   7   1740.12     13.20
   1   5   8  13166.88    111.47
   1   5   9   5985.68     60.73
   1   5  10   4989.21     40.80
   1   5  11    389.10      6.28
   1   5  12    562.20      9.00
   1   5  13    327.29     11.93
   1   5  14    439.34      7.36
   1   5  15   1248.82     12.98
   1   5  16   7355.38     53.87
   1   5  17   2562.75     19.30
   1   5  18   4496.88     22.40
   1   5  19   4902.78     53.92
   1   5  20   1480.78     15.77
   1   5  21    149.52     12.83
   1   5  22    147.79     11.23
   1   5  23    629.67     13.05
   1   5  24   1808.85     18.82
   1   5  25   1081.35     21.26
   1   5  26   4347.29     44.00
   1   5  27    344.58     14.78
   1   5  28   1083.07     34.56
   1   5  29   1867.21     31.64
   1   5  30   1132.55     19.87
   1   5  31    591.80     17.20
   1   5  32    678.16     28.00
   1   5  33    655.12     20.85
   1   5  34   1635.81     27.14
   1   5  35    183.33     16.84
   1   5  36    129.06     19.33
   1   5  37   1664.08     27.84
   1   5  38    609.61     21.55
   1   5  39    977.22     22.88
   1   5  40    283.05     21.29
   1   5  41    233.40     21.67
   1   5  42    122.24     21.67
   1   5  43     61.84     58.46
   1   5  44     29.70     25.37
   1   5  45    267.82     30.37
   1   5  46    293.96     25.01
   1   5  47     21.70     24.56
   1   5  48    219.34     25.44
   1   5  49    199.60     25.95
   1   5  50     61.53     28.20
   1   6   0   6898.47     51.94
   1   6   1    563.12     10.32
   1   6   2   8394.13     66.28
   1   6   3   7496.49    125.20
   1   6   4   4782.71     72.36
   1   6   5   3326.12     33.31
   1   6   6   3491.71     50.35
   1   6   7   1724.43     23.46
   1   6   8   5426.95     52.15
   1   6   9    753.38     12.77
   1   6  10   6627.68     82.89
   1   6  11   1113.48     16.42
   1   6  12   1872.49     12.02
   1   6  13   1935.51     14.76
   1   6  14     20.35      5.43
   1   6  15   1362.44     14.32
   1   6  16    799.24     10.38
   1   6  17    727.03     13.98
   1   6  18   1227.52     22.15
   1   6  19    358.94     11.59
   1   6  20   1707.50     20.64
   1   6  21   1850.58     25.50
   1   6  22   1713.17     17.88
   1   6  23   1761.73     21.48
   1   6  24   1437.25     23.99
   1   6  25    407.78     16.46
   1   6  26   1222.88     40.83
   1   6  27    483.47     16.15
   1   6  28    717.71     32.33
   1   6  29     82.50     17.56
   1   6  30   2707.54     42.61
   1   6  31    154.24     14.71
   1   6  32    880.28     20.20
   1   6  33    241.90     15.76
   1   6  34    997.81     19.63
   1   6  35    560.66     28.00
   1   6  36    723.31     20.91
   1   6  37     80.12     19.36
   1   6  38    495.63     21.17
   1   6  39    234.25     23.40
   1   6  40    149.89     20.79
   1   6  41    167.63     22.38
   1   6  42     59.88     24.72
   1   6  43    124.44     22.85
   1   6  44    515.83     36.02
   1   6  45    208.87     25.59
   1   6  46     82.61     24.00
   1   6  47     50.53     24.31
   1   6  48     34.04     36.99
   1   6  49     18.57     24.14
   1   6  50    260.63     23.38
   1   7   0   9262.86     74.03
   1   7   1   1248.42     39.36
   1   7   2   2172.04     12.27
   1   7   3   2142.05     13.42
   1   7   4    359.81      9.35
   1   7   5   2776.54     58.43
   1   7   6     45.44      5.04
   1   7   7   1005.76     36.65
   1   7   8   1666.72     26.01
   1   7   9    103.19      7.60
   1   7  10  23789.17    395.12
   1   7  11   2578.26     50.23
   1   7  12    904.41     12.49
   1   7  13   3668.62     65.90
   1   7  14    538.97     33.97
   1   7  15   1438.92     10.59
   1   7  16    155.60      7.87
   1   7  17    254.85     10.26
   1   7  18   1786.32     17.20
   1   7  19    635.48     10.49
   1   7  20   2957.84     19.86
   1   7  21   1723.55     24.43
   1   7  22    401.71     12.42
   1   7  23     92.58     11.93
   1   7  24    333.94     15.45
   1   7  25    304.40     13.87
   1   7  26    571.56     15.42
   1   7  27     35.36     13.70
   1   7  28   2986.36     70.86
   1   7  29   1886.59     42.43
   1   7  30   1148.32     18.28
   1   7  31    384.78     15.18
   1   7  32    424.15     20.03
   1   7  33    384.64     18.01
   1   7  34    260.58     17.57
   1   7  35    170.88     21.84
   1   7  36   1458.98     35.29
   1   7  37   1123.19     26.04
   1   7  38    905.76     26.76
   1   7  39    199.89     20.44
   1   7  40      0.00     21.47
   1   7  41     98.67     21.91
   1   7  42     83.99     22.29
   1   7  43     43.61     23.82
   1   7  44     51.89     32.18
   1   7  45    174.05     27.55
   1   7  46    203.40     21.49
   1   7  47    301.81     23.96
   1   7  48   1113.87     26.88
   1   7  49    375.44     23.47
   1   8   0    149.44      7.57
   1   8   1    531.89      6.67
   1   8   2   1510.46     24.12
   1   8   3    634.87     12.06
   1   8   4   3042.89     69.69
   1   8   5   1100.07     59.84
   1   8   6   1618.86     50.34
   1   8   7   4277.53     75.40
   1   8   8   2611.13     38.08
   1   8   9   9073.78    147.87
   1   8  10    237.02     11.56
   1   8  11   7638.06     33.58
   1   8  12   4283.92     28.17
   1   8  13    512.70     38.18
   1   8  14    861.00     12.78
   1   8  15    328.99     11.60
   1   8  16    718.05     15.28
   1   8  17   1174.44     29.77
   1   8  18    333.71      8.71
   1   8  19    982.26     14.74
   1   8  20   1137.91     18.02
   1   8  21    237.27     11.46
   1   8  22    521.64     11.89
   1   8  23    340.33     12.56
   1   8  24    233.74     10.25
   1   8  25   3015.85     50.08
   1   8  26     46.00     10.70
   1   8  27   2413.59     26.18
   1   8  28     82.36     12.97
   1   8  29    614.14     19.53
   1   8  30    418.76     14.59
   1   8  31     60.55     13.96
   1   8  32    433.17     15.58
   1   8  33     64.64     17.05
   1   8  34    156.45     17.82
   1   8  35    450.39     19.35
   1   8  36    188.89     21.82
   1   8  37    901.38     37.20
   1   8  38    480.18     25.73
   1   8  39     32.61     17.61
   1   8  40      0.00     18.55
   1   8  41     88.61     19.41
   1   8  42     60.31     23.14
   1   8  43     86.62     19.35
   1   8  44    214.06     20.43
   1   8  45    587.74     25.58
   1   8  46     46.36     20.69
   1   8  47    308.15     23.69
   1   8  48     15.98     21.34
   1   9   0    581.25      6.50
   1   9   1   3286.59     79.20
   1   9   2   6861.13    171.39
   1   9   3   1614.51    115.34
   1   9   4   2093.75    101.07
   1   9   5   1173.71     35.77
   1   9   6   3740.47    119.56
   1   9   7   6319.35    170.82
   1   9   8   3960.11    130.49
   1   9   9   7408.78    254.51
   1   9  10   5311.19     27.38
   1   9  11   4097.29    102.21
   1   9  12   3209.64     74.46
   1   9  13    615.93     18.53
   1   9  14   2312.59     45.22
   1   9  15    668.12     20.54
   1   9  16   1528.80     45.82
   1   9  17    782.93     46.73
   1   9  18    564.21     15.11
   1   9  19   2012.63     80.98
   1   9  20    675.59     25.74
   1   9  21    844.95     19.13
   1   9  22    182.74     13.25
   1   9  23    765.18     15.89
   1   9  24    547.52     11.65
   1   9  25    517.09     11.19
   1   9  26   1224.23     33.70
   1   9  27   2334.36     52.05
   1   9  28   2358.49     46.32
   1   9  29   4072.91     66.13
   1   9  30    104.61     12.80
   1   9  31    672.60     22.08
   1   9  32     35.57     13.31
   1   9  33    676.22     17.18
   1   9  34    791.16     26.97
   1   9  35    136.93     30.15
   1   9  36    175.05     17.16
   1   9  37    115.73     16.56
   1   9  38     38.12     17.21
   1   9  39    397.05     18.63
   1   9  40    143.68     18.02
   1   9  41     15.12     18.07
   1   9  42     63.75     22.83
   1   9  43     34.17     22.49
   1   9  44     65.72     21.94
   1   9  45    419.23     25.34
   1   9  46    184.28     20.81
   1   9  47      7.51     22.88
   1  10   0   7014.84    155.82
   1  10   1    540.11     13.86
   1  10   2     79.96     10.48
   1  10   3    189.37     11.92
   1  10   4   1150.06     18.08
   1  10   5    175.17      9.06
   1  10   6   1941.00     55.61
   1  10   7   2012.47     43.92
   1  10   8    491.25     20.61
   1  10   9   2298.60     15.95
   1  10  10    435.84     14.02
   1  10  11   1361.53     46.81
   1  10  12    189.13      9.62
   1  10  13    450.24     13.97
   1  10  14    450.77     11.80
   1  10  15    125.83      8.73
   1  10  16    319.14     10.61
   1  10  17    550.71     14.19
   1  10  18   3189.63     44.89
   1  10  19    881.81     22.06
   1  10  20     84.12     10.40
   1  10  21    380.47     16.19
   1  10  22     64.40     13.04
   1  10  23    215.47      8.59
   1  10  24   1044.51     31.20
   1  10  25    895.07     19.92
   1  10  26   1625.81     33.63
   1  10  27   2896.32     70.05
   1  10  28    277.31     20.64
   1  10  29    512.98     12.97
   1  10  30     45.97     11.70
   1  10  31    927.20     36.88
   1  10  32    179.67     13.44
   1  10  33    440.50     18.24
   1  10  34     13.33     14.28
   1  10  35    359.35     15.85
   1  10  36    392.06     21.33
   1  10  37    387.26     22.28
   1  10  38    463.83     23.18
   1  10  39    245.63     20.80
   1  10  40     14.56     17.00
   1  10  41     52.49     18.87
   1  10  42    493.98     28.74
   1  10  43    119.34     18.82
   1  10  44    348.85     20.33
   1  10  45    409.84     24.47
   1  10  46    200.30     20.57
   1  11   0    247.02     22.62
   1  11   1    307.83     14.85
   1  11   2    957.53     16.95
   1  11   3    728.27     59.06
   1  11   4    120.19     16.22
   1  11   5   1635.25     18.20
   1  11   6     26.48      6.49
   1  11   7    687.10     68.53
   1  11   8   2234.50     82.84
   1  11   9   3861.79    171.84
   1  11  10   1826.68     48.36
   1  11  11    288.74      9.69
   1  11  12   1320.66     43.77
   1  11  13     83.92      9.94
   1  11  14    951.14     39.35
   1  11  15   2938.27    109.22
   1  11  16     90.32     23.62
   1  11  17    484.10     13.34
   1  11  18   1759.39     37.55
   1  11  19    198.52     12.30
   1  11  20    121.62     13.62
   1  11  21    280.22     22.07
   1  11  22    741.32     45.59
   1  11  23    313.12     21.19
   1  11  24    186.89     14.91
   1  11  25    354.87     29.68
   1  11  26    170.97     19.31
   1  11  27    175.92     11.41
   1  11  28    835.60     22.14
   1  11  29    709.09     27.33
   1  11  30   1528.64     26.33
   1  11  31    230.22     14.34
   1  11  32    152.39     16.24
   1  11  33    376.37     24.83
   1  11  34    298.71     23.95
   1  11  35      6.14     16.58
   1  11  36    478.18     19.87
   1  11  37    283.97     19.30
   1  11  38    270.94     16.33
   1  11  39     86.54     16.22
   1  11  40    464.11     18.44
   1  11  41     18.74     24.36
   1  11  42    106.22     18.57
   1  11  43     73.41     18.02
   1  11  44     47.69     18.94
   1  11  45    106.55     19.83
   1  12   0   4189.42    117.93
   1  12   1   1565.19     45.83
   1  12   2   1480.25     30.72
   1  12   3     59.12     22.10
   1  12   4    777.03     21.93
   1  12   5    828.80     24.00
   1  12   6    391.59     11.96
   1  12   7    248.77     31.49
   1  12   8   4929.59    121.53
   1  12   9   1842.75     57.26
   1  12  10   4303.06     37.35
   1  12  11   1110.54     38.76
   1  12  12   2053.05    198.63
   1  12  13   1660.97     60.32
   1  12  14    260.75     18.40
   1  12  15    324.11     22.43
   1  12  16    337.05     20.44
   1  12  17    909.87     34.34
   1  12  18   2132.58     74.23
   1  12  19    735.61     30.79
   1  12  20     73.07     13.33
   1  12  21    199.55     14.18
   1  12  22    444.97     16.68
   1  12  23    520.39     19.71
   1  12  24    403.29     20.05
   1  12  25    583.94     29.21
   1  12  26   1139.33     74.85
   1  12  27    223.81     19.53
   1  12  28   1146.83     27.65
   1  12  29    790.53     44.50
   1  12  30    718.17     50.10
   1  12  31     57.41     21.04
   1  12  32     51.15     21.57
   1  12  33    262.70     23.16
   1  12  34     13.89     13.36
   1  12  35      1.24     23.04
   1  12  36    403.53     35.61
   1  12  37    422.41     31.12
   1  12  38     71.90     14.44
   1  12  39     91.58     14.93
   1  12  40      5.00     16.17
   1  12  41    117.90     28.10
   1  12  42    136.09     33.11
   1  12  43     43.34     32.96
   1  12  44     23.57     32.92
   1  13   0   1709.89     68.74
   1  13   1    485.94     18.22
   1  13   2   3589.69    110.32
   1  13   3     68.80     14.47
   1  13   4    641.61     16.30
   1  13   5    617.51     11.61
   1  13   6    506.23     26.86
   1  13   7   1986.16    121.59
   1  13   8    142.23     23.84
   1  13   9   1073.24     31.70
   1  13  10    175.95     23.18
   1  13  11   1848.65    140.99
   1  13  12    187.62     21.86
   1  13  13    350.32     20.79
   1  13  14    298.63     20.16
   1  13  15    430.18     37.67
   1  13  16    447.44     32.47
   1  13  17    229.28     19.51
   1  13  18    673.22     53.94
   1  13  19     77.01     26.20
   1  13  20   1549.67     68.29
   1  13  21    199.56     16.67
   1  13  22    174.63     18.88
   1  13  23    146.38     18.35
   1  13  24    174.43     27.98
   1  13  25    663.70     35.41
   1  13  26    196.49     33.47
   1  13  27   1235.57     66.24
   1  13  28    197.18     26.43
   1  13  29    238.14     34.72
   1  13  30    149.85     31.86
   1  13  31     40.62     26.68
   1  13  32     76.93     27.40
   1  13  33     90.28     24.26
   1  13  34    214.18     25.32
   1  13  35     93.88     25.24
   1  13  36     34.16     12.71
   1  13  37    103.86     36.39
   1  13  38     67.19     26.82
   1  13  39     48.98     26.85
   1  13  40     42.71     43.70
   1  13  41      6.00     32.46
   1  13  42     82.85     28.85
   1  14   0    601.50     46.74
   1  14   1    641.53     18.61
   1  14   2    282.45     16.06
   1  14   3    601.98     41.28
   1  14   4    428.17     26.58
   1  14   5    159.29     18.91
   1  14   6    267.13     27.69
   1  14   7   3409.51    173.24
   1  14   8   1389.74     58.00
   1  14   9    234.17     10.74
   1  14  10    663.94     38.27
   1  14  11    689.15     55.66
   1  14  12    189.34     14.95
   1  14  13   1105.18     85.43
   1  14  14     65.80     13.10
   1  14  15    180.71     15.23
   1  14  16     83.42     11.64
   1  14  17     10.85     10.36
   1  14  18    926.12     19.39
   1  14  19    326.38     19.67
   1  14  20    465.53     24.21
   1  14  21    171.34     17.67
   1  14  22    187.46     23.43
   1  14  23    114.69     16.45
   1  14  24     96.36     16.93
   1  14  25    174.31     25.39
   1  14  26    103.87     18.28
   1  14  27    669.17     30.34
   1  14  28    653.29     36.58
   1  14  29    274.66     30.74
   1  14  30    199.41     22.96
   1  14  31    256.93     23.61
   1  14  32    145.36     30.15
   1  14  33    100.99     23.84
   1  14  34    202.16     31.02
   1  14  35    157.68     41.65
   1  14  36     68.51     38.54
   1  14  37    134.25     32.98
   1  14  38    234.65     29.99
   1  14  39      0.00     24.69
   1  14  40     56.06     25.23
   1  14  41    170.63     26.37
   1  15   0    606.03     35.32
   1  15   1    195.95     13.23
   1  15   2     35.81     12.52
   1  15   3    592.15     14.74
   1  15   4    156.38     12.21
   1  15   5    179.98     29.41
   1  15   7     77.74     20.93
   1  15   8    582.10     35.59
   1  15   9    373.74     68.23
   1  15  10     16.94     11.11
   1  15  11     96.87     14.59
   1  15  12    308.75     53.87
   1  15  13    656.11     29.45
   1  15  14     27.41     11.12
   1  15  15    103.18     14.26
   1  15  16    146.20     14.33
   1  15  17    146.64     16.00
   1  15  18    616.16     30.40
   1  15  19    530.83     34.76
   1  15  20     71.09     18.16
   1  15  21     69.41     16.66
   1  15  22    649.20     35.04
   1  15  23     34.62     16.14
   1  15  24    123.85     16.51
   1  15  25     53.29     19.03
   1  15  26    148.71     20.07
   1  15  27     70.12     17.01
   1  15  28     62.72     18.98
   1  15  29    659.73     38.20
   1  15  30     57.36     21.95
   1  15  31     15.67     20.93
   1  15  32     45.95     21.42
   1  15  33      0.34     21.86
   1  15  34    229.16     27.80
   1  15  35     81.62     23.18
   1  15  36    173.23     22.71
   1  15  37     27.97     22.36
   1  15  38    180.46     26.14
   1  15  39    166.01     31.20
   1  16   0     79.06     13.04
   1  16   1     95.90     13.72
   1  16   2    146.48     16.99
   1  16   3    158.97     17.29
   1  16   4      5.95     11.77
   1  16   5    102.13     11.76
   1  16   6     93.05     10.78
   1  16   7    777.95     19.48
   1  16   8     43.03     12.04
   1  16   9    501.97     38.05
   1  16  10     87.75     24.40
   1  16  11   1144.59    113.00
   1  16  12    297.75     31.72
   1  16  13    104.47     38.35
   1  16  14     21.03     11.74
   1  16  15    137.73     28.47
   1  16  16     53.87     12.26
   1  16  17     44.86      8.78
   1  16  18    234.17     21.44
   1  16  19     34.29     11.72
   1  16  20    631.75     53.89
   1  16  21     63.78     12.67
   1  16  22    138.37     18.79
   1  16  23    134.44     17.92
   1  16  24    200.96     20.02
   1  16  25     58.34     18.58
   1  16  26    175.74     25.33
   1  16  27    226.24     26.57
   1  16  28     83.67     17.83
   1  16  29     30.76     17.97
   1  16  30     35.78     18.54
   1  16  31    118.45     25.78
   1  16  32    115.05     23.80
   1  16  33     34.73     23.92
   1  16  34    153.56     21.34
   1  16  35     29.39     21.30
   1  16  36     66.32     21.95
   1  16  37     44.80     22.44
   1  17   0    917.53    125.05
   1  17   1    552.12     39.14
   1  17   2    573.40     54.77
   1  17   3    131.83     26.19
   1  17   4    101.93     11.59
   1  17   5    230.99     17.59
   1  17   6     51.80     10.70
   1  17   7     43.40     12.83
   1  17   8    166.82     34.78
   1  17   9     19.94     13.36
   1  17  12     89.55     38.68
   1  17  13     12.76     20.08
   1  17  14     59.44     15.52
   1  17  15      0.00     36.06
   1  17  16    150.41     32.45
   1  17  17     15.56     14.97
   1  17  18     47.04      8.96
   1  17  19    463.87     23.46
   1  17  20    592.98     40.21
   1  17  21     31.09     14.46
   1  17  22     43.08     13.32
   1  17  23      9.61     16.60
   1  17  24    205.41     30.66
   1  17  25     36.03     18.83
   1  17  26    127.69     23.77
   1  17  27     45.02     19.99
   1  17  28     60.72     20.71
   1  17  29     46.91     17.82
   1  17  30     54.21     18.92
   1  17  31     37.26     20.56
   1  17  32     40.34     21.11
   1  17  33     41.24     21.80
   1  17  34    185.83     23.05
   1  17  35     21.25     21.21
   1  18   0     55.82     12.12
   1  18   1    264.78     19.69
   1  18   2    456.30     51.42
   1  18   3     55.40     12.13
   1  18   4    274.40     32.05
   1  18   5     87.60     30.44
   1  18   6     42.05     13.34
   1  18   7     11.10     22.97
   1  18   8     78.86     18.77
   1  18   9    102.18     36.05
   1  18  10     64.34     37.10
   1  18  11    116.64     38.25
   1  18  12     36.45     38.99
   1  18  15     50.00     16.60
   1  18  16     62.46     23.99
   1  18  17     11.59     18.01
   1  18  18     62.24     22.75
   1  18  19    190.24     37.59
   1  18  20     41.17     22.75
   1  18  21     99.74     14.47
   1  18  22     32.96     31.69
   1  18  23     34.78     17.96
   1  18  24     22.00     14.32
   1  18  25     25.05     17.12
   1  18  26      5.25     18.47
   1  18  27      0.00     15.60
   1  18  28     36.41     16.50
   1  18  29      4.30     17.14
   1  18  30     76.22     18.24
   1  18  31     79.60     20.43
   1  18  32     22.44     29.64
   1  19   0    772.65     44.45
   1  19   1      3.35     13.84
   1  19   2    909.62     58.38
   1  19   3     85.46     14.10
   1  19   4    139.47     15.74
   1  19   5    400.32     49.94
   1  19   6    109.67     15.99
   1  19   7    155.72     69.12
   1  19   8    100.60     46.89
   1  19   9     40.81     26.64
   1  19  10     63.56     26.60
   1  19  11     22.31     27.13
   1  19  12      2.46     40.14
   1  19  13     13.82     40.68
   1  19  14     34.21     42.24
   1  19  15    305.76     47.38
   1  19  16    900.77     54.28
   1  19  17     12.11     16.17
   1  19  18    256.88     80.10
   1  19  19      0.00     15.64
   1  19  20    415.91     52.36
   1  19  21     23.33     30.68
   1  19  22    140.08     34.64
   1  19  23     50.68     29.71
   1  19  24      0.00     24.16
   1  19  25     96.24     26.82
   1  19  26     31.31     23.76
   1  19  27     72.32     25.28
   1  19  28     68.05     35.27
   1  19  29      0.00     35.72
   1  20   0     14.74     14.49
   1  20   1    222.91     18.82
   1  20   2      0.00     17.37
   1  20   3     80.51     16.73
   1  20   4      0.00     16.70
   1  20   5     36.09     22.08
   1  20   6     21.16     12.50
   1  20   7     36.45     24.52
   1  20   8    156.59     32.47
   1  20  10    193.57     32.87
   1  20  11     79.89     28.23
   1  20  12    112.78     29.27
   1  20  13     64.25     29.82
   1  20  14     31.11     30.49
   1  20  15     75.48     32.54
   1  20  16      0.00     45.38
   1  20  17    423.31     51.32
   1  20  18     37.99     46.95
   1  20  19    129.18     48.79
   1  20  20      1.36     49.16
   1  20  21     26.84     50.58
   1  20  22      0.00     50.56
   1  20  23     56.30     51.79
   1  20  24    109.02     53.04
   1  20  25     47.38     53.69
   1  20  26     11.52     54.05
   1  21   0    219.32     15.93
   1  21   1     57.48     15.08
   1  21   2     18.31     17.84
   1  21   3     54.52     17.29
   1  21   4     25.20     21.57
   1  21   5      0.00     32.41
   1  21   6     87.48     24.80
   1  21   7     10.62     47.80
   1  21   8     34.94     48.72
   1  21   9     56.38     27.32
   1  21  10     17.50     27.67
   1  21  11     56.75     41.25
   1  21  12     30.47     41.87
   1  21  13     25.71     34.58
   1  21  14     94.32     45.37
   1  21  15     43.67     31.90
   1  21  16     48.01     44.75
   1  21  17      8.30     70.74
   1  21  18    274.99     63.94
   1  21  19      0.00     42.54
   1  21  20    151.85     41.71
   1  21  21    171.65     37.64
   1  22   4     26.04     21.96
   1  22   5      0.00     33.22
   1  22   6     14.11     24.38
   1  22   7     81.36     36.48
   1  22   8      0.00     26.54
   1  22   9    107.82     40.29
   1  22  10     27.84     28.16
   1  22  11     55.53     29.76
   1  22  12     18.56     30.33
   1  22  13     64.94     31.40
   1  22  14     43.11     32.06
   1  22  16     60.76     49.06
   2   0   0   9192.33    276.10
   2   0   1  11572.07    129.51
   2   0   2  13373.08    119.35
   2   0   3   5443.52     69.75
   2   0   4  25866.89    235.34
   2   0   5   2074.67     35.20
   2   0   6    821.62     16.62
   2   0   7  39434.03    238.59
   2   0   8   7506.77    108.30
   2   0   9  11260.52    154.42
   2   0  10  18780.79    128.75
   2   0  11  22061.49    197.31
   2   0  12   1211.14     16.59
   2   0  13   5607.08     36.05
   2   0  14   2274.82     29.07
   2   0  15    766.98     11.62
   2   0  16    955.18     16.51
   2   0  17    442.55     10.84
   2   0  18  10768.64    125.27
   2   0  19    228.32     11.28
   2   0  20    671.92     12.46
   2   0  21   1272.47     33.19
   2   0  22    170.24     14.49
   2   0  23     53.25     15.43
   2   0  24     37.91     18.35
   2   0  25   2085.85     32.61
   2   0  26      6.10     20.17
   2   0  27   7594.17     74.60
   2   0  28    361.58     21.06
   2   0  29      0.00     20.62
   2   0  30    992.09     26.40
   2   0  31   1608.22     49.68
   2   0  32     42.59     22.02
   2   0  33    957.14     43.11
   2   0  34     93.59     23.56
   2   0  35    551.76     25.67
   2   0  36    485.62     26.08
   2   0  37    115.22     26.50
   2   0  38    878.02     27.85
   2   0  39    201.33     33.51
   2   0  40     87.41     25.42
   2   0  41    413.30     28.99
   2   0  42    103.65     25.57
   2   0  43     89.43     25.34
   2   0  44     33.54     24.18
   2   0  45    848.33     47.78
   2   0  46     36.37     22.89
   2   0  47    812.87     26.90
   2   0  48   1178.30     31.83
   2   0  49     78.75     23.66
   2   0  50    114.71     22.32
   2   0  51    177.48     24.59
   2   1   0    885.39     17.04
   2   1   1   8644.80     61.22
   2   1   2   7503.89     56.01
   2   1   3   9105.42    104.20
   2   1   4   4885.71     25.01
   2   1   5   6753.87     90.96
   2   1   6  19280.85    171.11
   2   1   7  12193.14    152.42
   2   1   8   1593.11     24.23
   2   1   9   4229.03     63.93
   2   1  10  16311.15    238.24
   2   1  11   4684.77     66.58
   2   1  12    349.92     11.00
   2   1  13   1290.19     27.43
   2   1  14   4706.65     36.68
   2   1  15   4174.76     61.37
   2   1  16   2499.04     27.20
   2   1  17    214.35     11.16
   2   1  18    155.30     11.66
   2   1  19    139.37     10.99
   2   1  20   1124.05     13.81
   2   1  21    355.88     12.29
   2   1  22   3211.89     50.62
   2   1  23    532.27     19.29
   2   1  24    561.25     17.10
   2   1  25   1191.98     23.47
   2   1  26    183.40     18.12
   2   1  27   1089.29     22.54
   2   1  28   1092.52     23.13
   2   1  29    159.74     20.93
   2   1  30    932.48     23.84
   2   1  31    978.60     30.27
   2   1  32    582.57     27.41
   2   1  33    513.14     24.27
   2   1  34    316.08     24.20
   2   1  35    174.13     24.26
   2   1  36     54.99     24.36
   2   1  37    192.25     25.58
   2   1  38    360.21     34.15
   2   1  39    664.74     30.29
   2   1  40   1065.88     32.56
   2   1  41    185.71     24.69
   2   1  42     58.93     24.73
   2   1  43    142.84     28.48
   2   1  44     72.10     22.65
   2   1  45    172.72     20.24
   2   1  46    174.48     21.20
   2   1  47     45.36     22.19
   2   1  48     93.43     22.56
   2   1  49     73.79     22.39
   2   1  50    189.72     24.06
   2   1  51     51.32     25.95
   2   2   0  42665.44    467.26
   2   2   1  16517.21    233.13
   2   2   2   9602.68    108.16
   2   2   3  17224.17    138.64
   2   2   4   1750.20     10.53
   2   2   5   8137.73     80.73
   2   2   6   1791.10     29.02
   2   2   7   2662.96     30.44
   2   2   8   3367.06     39.02
   2   2   9  15350.37    143.81
   2   2  10   2232.89     30.05
   2   2  11   4695.85     66.12
   2   2  12   5851.97     40.24
   2   2  13   4112.48     35.09
   2   2  14     26.34     11.63
   2   2  15   3598.35     25.72
   2   2  16    165.27      9.74
   2   2  17    257.06     10.42
   2   2  18  10598.39    147.67
   2   2  19   9526.32     66.46
   2   2  20    171.87     11.83
   2   2  21    198.91     11.69
   2   2  22   5616.27     75.21
   2   2  23    785.75     20.45
   2   2  24   2502.92     27.18
   2   2  25    253.00     15.09
   2   2  26    606.29     24.07
   2   2  27   2427.22     73.74
   2   2  28    359.66     20.61
   2   2  29   2558.25     27.38
   2   2  30    569.80     22.37
   2   2  31    628.01     28.09
   2   2  32   1083.49     33.75
   2   2  33    245.46     25.93
   2   2  34    908.92     25.78
   2   2  35    505.05     28.74
   2   2  36    841.61     30.75
   2   2  37   1131.71     45.41
   2   2  38    511.83     25.79
   2   2  39   1649.58     67.79
   2   2  40    939.38     26.39
   2   2  41     23.07     21.19
   2   2  42    175.86     26.27
   2   2  43    209.78     22.49
   2   2  44     82.96     22.55
   2   2  45    116.03     21.83
   2   2  46     52.13     21.68
   2   2  47    449.55     27.08
   2   2  48     32.39     21.59
   2   2  49    155.20     23.83
   2   2  50    131.09     22.35
   2   2  51     15.39     22.58
   2   3   0  19121.86    104.40
   2   3   1  14147.12    100.84
   2   3   2   4250.28     38.88
   2   3   3   7529.94     56.13
   2   3   4   8398.66     62.68
   2   3   5   4424.41     21.56
   2   3   6    814.42      8.61
   2   3   7   1640.17     16.80
   2   3   8   1384.35     19.17
   2   3   9   3086.56     30.25
   2   3  10   4068.83     32.78
   2   3  11   1781.75     27.99
   2   3  12   3200.32     27.33
   2   3  13   1185.69     13.76
   2   3  14    645.95     10.97
   2   3  15   1061.36     11.02
   2   3  16   3930.73     40.95
   2   3  17   6889.20     66.15
   2   3  18   7021.00     70.23
   2   3  19   4286.61     32.65
   2   3  20   4570.68     46.92
   2   3  21   3631.09     26.70
   2   3  22   2720.76     21.69
   2   3  23   3891.29     59.92
   2   3  24     28.29     13.13
   2   3  25   1095.73     17.65
   2   3  26      8.76     19.99
   2   3  27    614.33     17.56
   2   3  28    335.93     17.08
   2   3  29    743.46     18.84
   2   3  30   2308.05     41.92
   2   3  31    431.80     18.93
   2   3  32    292.01     20.99
   2   3  33   1633.94     48.23
   2   3  34    574.33     23.58
   2   3  35    523.20     21.71
   2   3  36   4603.20     87.62
   2   3  37    549.72     22.61
   2   3  38   1736.56     46.92
   2   3  39    424.59     22.88
   2   3  40    149.38     22.63
   2   3  41    183.88     21.28
   2   3  42    119.50     21.51
   2   3  43    431.64     22.99
   2   3  44    124.31     19.40
   2   3  45    228.05     21.90
   2   3  46    285.21     22.43
   2   3  47    177.27     22.48
   2   3  48    360.42     24.61
   2   3  49     22.73     21.75
   2   3  50     36.38     22.27
   2   4   0  23143.16    172.60
   2   4   1  59110.13    268.89
   2   4   2   8418.12     89.05
   2   4   3   2132.37     10.36
   2   4   4  23182.23    153.00
   2   4   5  14965.26    102.59
   2   4   6   1705.23     23.53
   2   4   7   6291.18     61.79
   2   4   8    179.57      6.78
   2   4   9    797.13     11.89
   2   4  10   1848.83     26.01
   2   4  11   3382.09     30.84
   2   4  12    454.72     10.74
   2   4  13   1856.93     13.00
   2   4  14   3709.06     36.54
   2   4  15   3158.15     30.41
   2   4  16   1210.29     15.12
   2   4  17    332.73     10.83
   2   4  18   1429.72     18.00
   2   4  19  14996.92    111.60
   2   4  20   1375.35     17.95
   2   4  21   2702.21     25.99
   2   4  22   2944.26     24.46
   2   4  23    520.80     17.50
   2   4  24     38.41     14.49
   2   4  25   1038.29     20.50
   2   4  26    280.56     17.03
   2   4  27    554.78     18.97
   2   4  28    173.91     17.88
   2   4  29    573.05     17.83
   2   4  30    568.02     18.51
   2   4  31    882.05     26.51
   2   4  32     74.83     20.02
   2   4  33   2084.44     65.97
   2   4  34    833.82     21.48
   2   4  35   1278.72     23.42
   2   4  36     59.62     20.35
   2   4  37   2913.55     66.38
   2   4  38     50.14     19.32
   2   4  39    620.18     35.30
   2   4  40    411.73     21.32
   2   4  41    258.51     21.99
   2   4  42     89.91     22.69
   2   4  43    231.02     19.32
   2   4  44      0.00     19.04
   2   4  45    912.52     29.94
   2   4  46    127.09     23.56
   2   4  47     40.73     21.07
   2   4  48    226.82     22.03
   2   4  49    229.48     22.34
   2   4  50     14.47     21.97
   2   5   0  59366.88    475.48
   2   5   1    519.62     19.10
   2   5   2  40676.05   1045.60
   2   5   3   9082.39     69.85
   2   5   4   4985.88     60.92
   2   5   5   5491.58     52.15
   2   5   6    637.11      8.33
   2   5   7   3622.20     42.62
   2   5   8   4298.85     35.67
   2   5   9  12597.01     66.55
   2   5  10   1678.77     18.65
   2   5  11   6154.37     24.62
   2   5  12   4822.61     35.49
   2   5  13   6148.76     83.50
   2   5  14   1097.07     14.36
   2   5  15   1245.91     19.82
   2   5  16   8814.39     60.37
   2   5  17    695.16     16.28
   2   5  18   9099.06     85.05
   2   5  19   3022.15     31.57
   2   5  20   3864.26     46.14
   2   5  21    260.69     12.07
   2   5  22   1181.22     17.74
   2   5  23    604.29     13.83
   2   5  24    929.44     15.19
   2   5  25    412.56     17.00
   2   5  26    501.98     18.68
   2   5  27   1910.75     20.10
   2   5  28   1110.84     20.79
   2   5  29   1806.03     25.43
   2   5  30   1031.90     26.88
   2   5  31    131.57     17.31
   2   5  32     48.84     17.33
   2   5  33    211.77     20.94
   2   5  34    624.55     20.47
   2   5  35    189.99     19.58
   2   5  36   1327.44     23.81
   2   5  37   1289.69     25.02
   2   5  38   1447.54     50.31
   2   5  39    200.14     19.93
   2   5  40    261.81     20.38
   2   5  41    364.13     22.39
   2   5  42     70.58     18.25
   2   5  43     25.45     18.54
   2   5  44    142.90     23.95
   2   5  45    257.18     21.68
   2   5  46    728.95     29.73
   2   5  47     87.08     21.04
   2   5  48    422.89     23.55
   2   5  49    443.39     25.57
   2   5  50     62.32     29.14
   2   6   0   1595.85     43.51
   2   6   1   9557.36     97.17
   2   6   2    779.32      8.73
   2   6   3    343.35      7.97
   2   6   4   1185.01      9.04
   2   6   5   9790.82    147.76
   2   6   6    528.98      7.72
   2   6   7   3136.72     37.31
   2   6   8   1820.51     33.10
   2   6   9  10986.29     93.01
   2   6  10  10109.47     59.42
   2   6  11   8893.67     96.23
   2   6  12    983.10     16.99
   2   6  13   1678.18     22.53
   2   6  14   2716.86     30.53
   2   6  15   1750.98     22.64
   2   6  16   6346.88     42.87
   2   6  17   1598.22     14.41
   2   6  18    643.59     13.97
   2   6  19    645.31     14.67
   2   6  20    234.86      9.34
   2   6  21    948.30     13.10
   2   6  22    880.80     22.09
   2   6  23   1573.29     23.31
   2   6  24   1970.57     40.70
   2   6  25   1400.38     24.53
   2   6  26   2332.76     27.15
   2   6  27   1079.24     17.42
   2   6  28   1193.75     24.12
   2   6  29   1948.17     31.55
   2   6  30    121.81     16.16
   2   6  31    621.77     21.88
   2   6  32    354.96     25.93
   2   6  33    123.25     21.17
   2   6  34     98.00     20.70
   2   6  35    132.71     18.67
   2   6  36    129.37     18.44
   2   6  37    160.12     18.35
   2   6  38    667.34     26.62
   2   6  39     38.99     19.87
   2   6  40    603.50     22.19
   2   6  41     85.12     19.28
   2   6  42    356.81     21.05
   2   6  43    121.87     20.65
   2   6  44     28.04     22.36
   2   6  45    482.31     37.77
   2   6  46    325.34     21.47
   2   6  47     62.33     20.88
   2   6  48     32.15     21.95
   2   6  49    111.39     23.53
   2   7   0      0.00      7.36
   2   7   1   3082.27     65.42
   2   7   2   1807.35     36.12
   2   7   3   3539.81     91.26
   2   7   4     24.93      6.07
   2   7   5   1122.83      8.24
   2   7   6   3503.60     29.74
   2   7   7   3338.61     81.66
   2   7   8  25242.81    308.46
   2   7   9   1637.59     24.79
   2   7  10  15850.72    113.52
   2   7  11   1046.57     29.25
   2   7  12   1095.20     24.72
   2   7  13    177.97      9.34
   2   7  14   1924.13     30.27
   2   7  15   2393.71     40.32
   2   7  16   3097.42     44.86
   2   7  17    373.87      8.90
   2   7  18   5024.25     61.27
   2   7  19   1296.94     27.84
   2   7  20    398.81     10.06
   2   7  21    566.94     12.65
   2   7  22    666.07     14.07
   2   7  23    175.05     11.95
   2   7  24    300.81     12.23
   2   7  25    637.33     17.12
   2   7  26   5827.52     96.73
   2   7  27    433.56     18.36
   2   7  28   7721.99    119.53
   2   7  29    536.39     16.44
   2   7  30   2655.46     25.80
   2   7  31    184.55     15.99
   2   7  32    469.18     20.66
   2   7  33    273.26     17.44
   2   7  34    637.94     19.86
   2   7  35    118.74     19.90
   2   7  36    408.13     31.01
   2   7  37     80.03     22.09
   2   7  38   2174.80     55.55
   2   7  39    101.81     18.84
   2   7  40    172.04     17.33
   2   7  41    267.89     19.26
   2   7  42     37.58     17.66
   2   7  43     24.74     19.01
   2   7  44    838.29     40.53
   2   7  45    255.82     22.61
   2   7  46    962.71     29.36
   2   7  47    112.61     20.77
   2   7  48    328.69     21.97
   2   8   0    950.69     11.16
   2   8   1    366.83     18.91
   2   8   2    923.08     11.15
   2   8   3   2641.53     46.51
   2   8   4   2340.13     56.76
   2   8   5   1545.74     29.73
   2   8   6    749.56     17.59
   2   8   7   1983.55     58.94
   2   8   8    208.42     10.27
   2   8   9   8355.09    147.31
   2   8  10    333.18     10.66
   2   8  11   5307.55     83.02
   2   8  12    104.54      8.83
   2   8  13   2640.57     40.65
   2   8  14   2334.30     41.79
   2   8  15    299.86     12.45
   2   8  16    933.31     15.68
   2   8  17    503.43     13.66
   2   8  18    459.75     10.22
   2   8  19   1264.72     15.06
   2   8  20   1403.37     23.28
   2   8  21    415.18     14.69
   2   8  22    205.68     12.49
   2   8  23    116.03     14.73
   2   8  24    178.93     11.02
   2   8  25   1169.57     22.69
   2   8  26   1740.93     30.00
   2   8  27   1084.82     21.70
   2   8  28    514.40     18.81
   2   8  29   2888.22     45.39
   2   8  30     92.13     14.59
   2   8  31   1050.07     32.63
   2   8  32    359.26     23.84
   2   8  33    174.85     23.41
   2   8  34     22.01     15.73
   2   8  35    175.74     16.42
   2   8  36    218.21     17.20
   2   8  37    416.03     25.06
   2   8  38    310.02     16.19
   2   8  39    721.54     22.05
   2   8  40     71.13     16.72
   2   8  41     98.08     18.07
   2   8  42      0.32     19.64
   2   8  43    992.91     29.19
   2   8  44    314.31     21.80
   2   8  45      8.71     19.48
   2   8  46    187.87     21.87
   2   8  47     52.67     24.94
   2   8  48     74.97     22.91
   2   9   0     25.77      9.86
   2   9   1   3488.22     46.13
   2   9   2   1449.83     20.32
   2   9   3    259.61     16.51
   2   9   4   2019.20     64.76
   2   9   5    441.56     11.19
   2   9   6   2386.10     41.07
   2   9   7    133.92      5.91
   2   9   8   1714.33     58.15
   2   9   9   1181.38     21.33
   2   9  10   1995.60     30.99
   2   9  11   5386.72     84.38
   2   9  12   1897.66     61.76
   2   9  13    458.93     21.27
   2   9  14    533.27     22.60
   2   9  15    802.96     22.38
   2   9  16    228.45     15.89
   2   9  17    458.69     16.17
   2   9  18      8.22      6.73
   2   9  19    345.64     14.44
   2   9  20   1220.05     34.85
   2   9  21    101.48     10.21
   2   9  22   1273.09     15.68
   2   9  23    292.41     17.99
   2   9  24     44.15     16.21
   2   9  25    664.11     15.08
   2   9  26    856.29     31.96
   2   9  27     49.63     13.23
   2   9  28   1954.68     34.55
   2   9  29   1434.67     37.50
   2   9  30    175.76     17.09
   2   9  31     41.14     15.33
   2   9  32    118.91     14.81
   2   9  33    254.32     15.04
   2   9  34    287.58     15.30
   2   9  35     50.49     16.77
   2   9  36    327.29     18.80
   2   9  37     72.19     14.67
   2   9  38    280.62     16.67
   2   9  39    225.04     16.79
   2   9  40    181.85     17.03
   2   9  41    390.20     20.18
   2   9  42    111.94     19.42
   2   9  43    124.24     19.91
   2   9  44     48.64     20.19
   2   9  45     42.86     26.65
   2   9  46    330.54     27.32
   2   9  47     62.69     21.64
   2  10   0     58.32     10.75
   2  10   1   6662.27    124.30
   2  10   2   1032.75     15.77
   2  10   3   4622.27    102.46
   2  10   4    708.54     19.26
   2  10   5   1007.06     21.10
   2  10   6     93.93      9.75
   2  10   7    261.10     20.82
   2  10   8   4267.69     55.79
   2  10   9    308.76     24.64
   2  10  10   1455.29     28.86
   2  10  11    371.69     18.11
   2  10  12    540.59     18.48
   2  10  13     84.54      9.00
   2  10  14     84.28     10.53
   2  10  15     40.12     10.90
   2  10  16    414.93     18.57
   2  10  17   4574.56     35.08
   2  10  18   1710.09     20.23
   2  10  19   1762.43     33.10
   2  10  20    627.22     17.59
   2  10  21    868.99     32.67
   2  10  22    417.78     19.54
   2  10  23     92.76      9.67
   2  10  24    127.86      8.76
   2  10  25     69.83      8.72
   2  10  26    164.61      9.77
   2  10  27     10.44     13.38
   2  10  28    286.76     11.66
   2  10  29     22.67     10.80
   2  10  30    316.08     19.52
   2  10  31     38.28     11.94
   2  10  32    128.95     12.92
   2  10  33    155.60     12.61
   2  10  34    213.11     13.26
   2  10  35    472.21     19.16
   2  10  36    997.46     25.61
   2  10  37    704.68     33.13
   2  10  38     61.62     19.38
   2  10  39     29.11     16.35
   2  10  40    117.28     16.93
   2  10  41     16.78     16.87
   2  10  42    121.51     17.74
   2  10  43     41.37     18.85
   2  10  44    115.57     19.50
   2  10  45    195.20     19.48
   2  10  46    116.07     19.54
   2  11   0   2791.77     67.06
   2  11   1    998.11     35.78
   2  11   2    461.98     15.34
   2  11   3    107.28     13.84
   2  11   4     47.04     15.42
   2  11   5   1944.39     65.26
   2  11   6    909.10     19.03
   2  11   7    528.29     19.02
   2  11   8    220.28     15.42
   2  11   9     41.06     19.49
   2  11  10      6.72     10.65
   2  11  11    206.79     14.03
   2  11  12    384.09     19.47
   2  11  13   1070.13     15.61
   2  11  14   1148.32     22.74
   2  11  15    115.64     14.44
   2  11  16    218.18     23.31
   2  11  17    156.80     11.80
   2  11  18   1137.80     42.79
   2  11  19    596.61     26.09
   2  11  20    940.08     27.93
   2  11  21      0.00     27.68
   2  11  22     87.13     14.53
   2  11  23    191.89     15.67
   2  11  24    452.96     23.72
   2  11  25    303.32     21.86
   2  11  26     58.46     21.03
   2  11  27     63.73     13.60
   2  11  28    129.35     21.37
   2  11  29     42.80     13.11
   2  11  30      5.43     11.21
   2  11  31    168.32     16.36
   2  11  32    815.84     19.77
   2  11  33    273.37     15.87
   2  11  34     38.59     13.46
   2  11  35      0.00     17.70
   2  11  36    152.73     18.55
   2  11  37    114.03     19.02
   2  11  38    101.42     17.47
   2  11  39     20.55     17.83
   2  11  40     83.00     19.65
   2  11  41     95.97     16.56
   2  11  42     49.22     17.44
   2  11  43     48.85     18.63
   2  11  44     58.45     25.40
   2  11  45     27.01     25.35
   2  12   0    196.31     15.84
   2  12   1   1483.93     32.69
   2  12   2    137.21      9.77
   2  12   3    580.13     16.88
   2  12   4     29.91     17.32
   2  12   5    621.48     40.75
   2  12   6    298.84     12.22
   2  12   7    233.21     20.86
   2  12   8   1040.11     68.38
   2  12   9    271.73     22.76
   2  12  10    528.62     14.74
   2  12  11    291.87     26.35
   2  12  12      0.00      8.48
   2  12  13     48.79     16.68
   2  12  14    271.11     22.30
   2  12  15    398.43     36.73
   2  12  16    139.79     16.58
   2  12  17   2996.27     73.63
   2  12  18    683.35     21.41
   2  12  19    211.42     16.70
   2  12  20    174.72     18.07
   2  12  21    884.61     65.12
   2  12  22    365.97     16.38
   2  12  23     62.79     18.93
   2  12  24    217.78     15.15
   2  12  25    289.37     33.37
   2  12  26    219.57     19.17
   2  12  27     45.16     14.87
   2  12  28    920.19     50.90
   2  12  29    105.40     14.81
   2  12  30      3.20      8.67
   2  12  31    229.43     17.03
   2  12  32    170.58     11.76
   2  12  33     37.06     13.37
   2  12  34    332.03     16.55
   2  12  35    368.49     21.52
   2  12  36     46.64     12.20
   2  12  37    643.91     33.39
   2  12  38    151.06     17.26
   2  12  39    351.36     16.23
   2  12  40     69.64     30.75
   2  12  41    133.80     24.54
   2  12  42     82.37     24.84
   2  12  43    105.86     24.95
   2  13   0     52.16     10.72
   2  13   1    443.46     18.36
   2  13   2    302.74     11.26
   2  13   3     74.55      8.96
   2  13   4    854.61     14.78
   2  13   5     17.44     10.21
   2  13   6    212.99     11.35
   2  13   7   2372.08    108.00
   2  13   8    456.10     18.95
   2  13   9    650.08     21.79
   2  13  10    171.35     23.86
   2  13  11   1286.02     38.84
   2  13  12    919.77     49.73
   2  13  13     37.60     12.46
   2  13  14   1050.31     30.91
   2  13  15     91.02     10.48
   2  13  16     75.34     17.52
   2  13  17     18.53     15.59
   2  13  18     79.06     11.51
   2  13  19    593.12     19.17
   2  13  20    365.13     21.19
   2  13  21    580.51     24.58
   2  13  22    137.76     16.02
   2  13  23    475.69     30.98
   2  13  24    141.16     18.71
   2  13  25    198.28     14.72
   2  13  26    239.40     16.03
   2  13  27    719.58     39.03
   2  13  28    306.01     18.71
   2  13  29    440.20     26.86
   2  13  30    250.49     22.09
   2  13  31     73.83     15.96
   2  13  32    149.87     16.52
   2  13  33    525.13     50.57
   2  13  34     16.74     26.71
   2  13  35     36.51      8.33
   2  13  36    113.11     22.37
   2  13  37    160.67     22.88
   2  13  38    142.35     23.50
   2  13  39    127.36     23.78
   2  13  40     26.72     23.74
   2  13  41     86.06     24.37
   2  13  42      1.84     24.49
   2  14   0    248.25     13.17
   2  14   1     56.96      9.06
   2  14   2    161.54     24.39
   2  14   3    146.70     11.88
   2  14   4    154.75     10.58
   2  14   5     99.69     14.24
   2  14   6    303.53     10.89
   2  14   7     12.38      9.13
   2  14   8    441.34     46.41
   2  14   9   2365.40     44.18
   2  14  10   1874.47    103.95
   2  14  11   2381.55     65.83
   2  14  12     82.73      9.55
   2  14  13     86.41      8.81
   2  14  14    588.16     40.91
   2  14  15     61.21     12.11
   2  14  16    145.51     13.16
   2  14  17    112.41     12.77
   2  14  18     89.01     17.20
   2  14  19    373.99     24.98
   2  14  20    253.88     11.86
   2  14  21   1657.69     56.18
   2  14  22    105.44     11.37
   2  14  23    336.92     31.85
   2  14  24    133.20     12.73
   2  14  25    538.71     27.61
   2  14  26    110.98     21.56
   2  14  27    329.55     36.56
   2  14  28    427.34     19.71
   2  14  29    450.06     32.95
   2  14  30    129.68     14.30
   2  14  31    594.88     27.90
   2  14  32    105.39     21.98
   2  14  33     30.07     20.56
   2  14  34    181.25     21.65
   2  14  35    153.94     21.97
   2  14  36    189.42     22.58
   2  14  37     16.30     22.43
   2  14  38     29.80     22.86
   2  14  39     76.96     23.35
   2  14  40      0.00     23.56
   2  15   0    294.53     48.87
   2  15   1    158.93     19.52
   2  15   2    190.36     17.82
   2  15   3    208.81     15.87
   2  15   4    784.33     40.03
   2  15   5     93.87     15.62
   2  15   6    363.88     18.14
   2  15   7     39.74     21.29
   2  15   8   1655.38     43.57
   2  15   9    803.20     39.79
   2  15  10    672.91     99.20
   2  15  11    315.69     26.09
   2  15  12    676.19     75.11
   2  15  13     42.85      9.37
   2  15  14    210.11     26.34
   2  15  15     28.10      9.61
   2  15  16     85.96     19.37
   2  15  17     69.77      9.96
   2  15  18     51.55      9.70
   2  15  19    743.23     52.32
   2  15  20    392.42     24.37
   2  15  21     57.50     13.03
   2  15  22    249.65     18.64
   2  15  23    125.16     14.60
   2  15  24     83.32     19.61
   2  15  25    273.96     34.46
   2  15  26   1021.10     27.90
   2  15  27     90.67     19.04
   2  15  28    260.78     27.34
   2  15  29    474.63     31.90
   2  15  30     64.40     22.72
   2  15  31     80.49     23.21
   2  15  32    110.39     20.34
   2  15  33     87.91     28.22
   2  15  34     77.47     21.19
   2  15  35    195.16     22.26
   2  15  36     36.21     23.59
   2  15  37    197.80     27.84
   2  15  38     83.30     27.57
   2  16   0   3447.67     32.62
   2  16   1    659.67     52.40
   2  16   2     56.22     14.94
   2  16   3    716.55     33.41
   2  16   4    342.65     29.09
   2  16   5    244.95     30.51
   2  16   6    698.46     24.20
   2  16   7      7.73     14.31
   2  16   8    165.69     15.30
   2  16   9   1340.61    118.88
   2  16  10    396.28     31.23
   2  16  11    260.10     59.19
   2  16  12    109.33     26.23
   2  16  13     36.96     26.29
   2  16  14    801.13     43.19
   2  16  15    323.51     40.32
   2  16  16     12.31      9.33
   2  16  17     42.98     11.60
   2  16  18    429.24     42.26
   2  16  19    680.18     62.09
   2  16  20    620.86     70.04
   2  16  21     44.76     15.08
   2  16  22    107.02     28.50
   2  16  23    371.26     35.83
   2  16  24     50.54     21.70
   2  16  25     82.36     23.64
   2  16  26     31.82     23.68
   2  16  27     50.02     28.56
   2  16  28      8.08     21.64
   2  16  29    467.19     61.16
   2  16  30     30.48     22.31
   2  16  31     63.94     21.06
   2  16  32    151.63     22.48
   2  16  33     48.12     21.76
   2  16  34     66.19     22.62
   2  16  35     67.60     23.21
   2  16  36     67.24     28.49
   2  17   0    790.03     53.74
   2  17   1   1062.39     40.43
   2  17   2    408.37     32.81
   2  17   3    350.09     21.46
   2  17   4   1061.02     43.86
   2  17   5    300.48     24.79
   2  17   6    433.73     35.90
   2  17   7     94.78     12.79
   2  17   8      2.53     12.72
   2  17   9     41.98     12.27
   2  17  10    220.52     16.93
   2  17  11      0.00     13.68
   2  17  12     30.98      7.50
   2  17  13     26.97      7.50
   2  17  14    112.84     28.60
   2  17  15    236.15     48.68
   2  17  16   1229.24     50.96
   2  17  17   1032.32     50.74
   2  17  18    699.87     60.48
   2  17  19    292.30     42.89
   2  17  20     31.89     22.41
   2  17  21    186.25     21.99
   2  17  22     92.79     18.33
   2  17  23    407.98     33.11
   2  17  24     79.55     14.85
   2  17  25     35.49     17.65
   2  17  26      0.00     21.22
   2  17  27     77.09     18.53
   2  17  28    184.28     23.73
   2  17  29    106.27     19.98
   2  17  30     31.74     20.09
   2  17  31     11.63     25.25
   2  17  32     41.90     21.35
   2  17  33     83.14     22.47
   2  17  34     69.06     22.84
   2  18   0    139.56     12.94
   2  18   1    613.03     43.20
   2  18   2    349.54     17.53
   2  18   3     24.95     15.21
   2  18   4     66.71     17.90
   2  18   5      0.00     14.65
   2  18   6    217.36     15.45
   2  18   7     91.45     16.32
   2  18   8    283.07     26.29
   2  18   9     10.57     11.66
   2  18  10      3.67     10.28
   2  18  11     37.03     16.45
   2  18  12    321.81     29.52
   2  18  13     36.66     28.19
   2  18  14     29.89     35.09
   2  18  15     79.18     30.62
   2  18  16     11.03     15.74
   2  18  17     97.77     36.49
   2  18  18    384.21     48.88
   2  18  19    592.28     19.37
   2  18  20     20.53     10.14
   2  18  21     30.42     22.18
   2  18  22    219.56     39.00
   2  18  23     19.56     19.05
   2  18  24    107.23     21.70
   2  18  25     50.60     19.37
   2  18  26     28.89     18.06
   2  18  27     73.00     19.28
   2  18  28     51.58     32.78
   2  18  29     37.38     24.20
   2  18  30    115.53     19.05
   2  18  31      4.42     18.93
   2  19   0      0.00     21.10
   2  19   1     32.18     26.56
   2  19   2    364.06     28.80
   2  19   3    119.69     16.12
   2  19   4     47.97     29.51
   2  19   5     87.35     24.06
   2  19   6     25.47     18.23
   2  19   7     18.88     13.46
   2  19   8     40.28     17.45
   2  19   9     23.72     16.00
   2  19  10      0.00     36.88
   2  19  11     13.79     37.37
   2  19  12    224.27     29.41
   2  19  13    313.20     57.82
   2  19  14     14.52     29.65
   2  19  15    333.87     44.28
   2  19  16    110.67     32.02
   2  19  17    235.68     33.59
   2  19  18    322.85     41.00
   2  19  19    274.21     35.68
   2  19  20    106.51     27.40
   2  19  21      0.00     17.24
   2  19  22     71.12     22.56
   2  19  23     28.81     19.50
   2  19  24     80.28     26.49
   2  19  25     85.64     48.49
   2  19  26     68.50     43.67
   2  19  27    106.64     39.92
   2  19  28     38.95     26.24
   2  20   0     17.40     12.39
   2  20   1    161.68     17.30
   2  20   2    147.50     14.40
   2  20   3     39.68     28.82
   2  20   4    108.73     18.24
   2  20   5     24.53     21.82
   2  20   6     73.67     23.60
   2  20   7     51.20     20.00
   2  20   8    130.43     25.22
   2  20   9     10.75     10.66
   2  20  10     55.73     38.41
   2  20  11    201.41     40.26
   2  20  14     39.56     43.60
   2  20  15     43.47     44.48
   2  20  16     68.17     44.64
   2  20  17    123.63     33.73
   2  20  18      0.00     33.08
   2  20  19      0.00     76.76
   2  20  20    116.37     35.77
   2  20  21     76.60     64.56
   2  20  22    110.51     37.34
   2  20  23     92.17     36.58
   2  20  24     20.74     53.60
   2  20  25     42.99     81.14
   2  21   0    120.38     30.18
   2  21   1     79.03     13.86
   2  21   2    154.30     30.03
   2  21   3     30.68     13.99
   2  21   4    183.07     25.29
   2  21   5     19.38     14.93
   2  21   6     32.39     23.74
   2  21   7     11.98     24.52
   2  21   8     14.43     37.11
   2  21   9    159.93     28.11
   2  21  10     74.33     39.59
   2  21  11     15.56     40.55
   2  21  12     97.01     41.73
   2  21  13     68.28     42.56
   2  21  14      5.97     43.26
   2  21  16     73.50     46.87
   2  21  17     77.99     47.25
   2  21  18     32.91     49.06
   2  21  19      4.03     48.95
   2  21  20     33.73     50.34
   2  22   0     64.66     35.56
   2  22   5     29.61     22.36
   2  22   6     17.24     32.70
   2  22   7     62.31     26.57
   2  22   8    104.98     38.32
   2  22   9     52.35     27.65
   2  22  10     62.32     41.12
   2  22  11    100.92     29.96
   2  22  12     54.60     30.41
   2  22  13     85.02     31.81
   2  22  14     40.07     31.97
   3   0   1   2280.01     69.66
   3   0   2   8652.14     91.01
   3   0   3  22768.20    158.99
   3   0   4   1057.61     29.14
   3   0   5     12.59      8.24
   3   0   6    478.18      9.96
   3   0   7   2981.84     31.49
   3   0   8   3596.98     60.14
   3   0   9   9073.25    105.53
   3   0  10     61.70     10.38
   3   0  11    119.46      9.21
   3   0  12    669.04     10.52
   3   0  13   1892.48     17.88
   3   0  14     38.25     10.07
   3   0  15     43.86     11.85
   3   0  16   4623.50    107.30
   3   0  17     12.80     12.53
   3   0  18    550.97     12.35
   3   0  19   1959.29     18.72
   3   0  20   5844.13     67.07
   3   0  21   4109.13     34.23
   3   0  22    692.48     13.96
   3   0  23    804.60     18.05
   3   0  24     90.70     14.33
   3   0  25     25.42     13.56
   3   0  26   2780.66     22.89
   3   0  27     33.75     16.19
   3   0  28    707.60     20.71
   3   0  29    944.33     20.88
   3   0  30   1754.41     44.15
   3   0  31    381.89     19.69
   3   0  32    185.35     26.43
   3   0  33    305.47     22.60
   3   0  34   2194.57     28.29
   3   0  35    148.59     20.51
   3   0  36     78.36     20.76
   3   0  37     44.87     21.24
   3   0  38     71.91     21.62
   3   0  39    106.99     22.06
   3   0  40    368.23     23.28
   3   0  41    532.99     27.29
   3   0  42    508.12     29.82
   3   0  43     39.26     26.59
   3   0  44     48.51     41.23
   3   0  45    305.81     25.55
   3   0  46    364.95     26.00
   3   0  47     95.27     27.04
   3   0  48     47.42     28.29
   3   0  49     65.47     25.67
   3   0  50    129.47     25.98
   3   1   0  11737.48    204.43
   3   1   1   5297.02     25.90
   3   1   2   2310.54     22.11
   3   1   3   3448.90     65.63
   3   1   4   5617.99     91.60
   3   1   5   3649.74     14.79
   3   1   6   2522.43     32.59
   3   1   7   5755.66     28.17
   3   1   8    476.87     12.32
   3   1   9    317.42      9.07
   3   1  10   6440.86     84.43
   3   1  11   5791.11     48.24
   3   1  12    167.08      9.58
   3   1  13    447.42     10.46
   3   1  14    856.51     11.58
   3   1  15   1309.29     14.51
   3   1  16   3114.29     31.93
   3   1  17    463.16     22.47
   3   1  18    666.76     13.06
   3   1  19   1861.12     15.82
   3   1  20   2339.57     33.33
   3   1  21    276.13     12.74
   3   1  22    818.66     15.57
   3   1  23    270.28     15.63
   3   1  24   3527.97     32.75
   3   1  25    600.01     16.25
   3   1  26   1090.09     16.28
   3   1  27    218.59     15.43
   3   1  28    311.95     16.24
   3   1  29   1000.13     34.57
   3   1  30    679.90     18.84
   3   1  31    250.28     18.50
   3   1  32   2140.00     42.46
   3   1  33     69.43     19.18
   3   1  34    822.34     21.76
   3   1  35     68.37     19.97
   3   1  36    921.30     22.95
   3   1  37    169.47     23.64
   3   1  38   1141.75     51.13
   3   1  39    302.54     25.40
   3   1  40    269.69     24.24
   3   1  41    263.70     23.05
   3   1  42    248.08     23.46
   3   1  43    104.22     25.74
   3   1  44    182.28     23.19
   3   1  45     92.86     23.41
   3   1  46     99.57     25.06
   3   1  47    152.48     27.62
   3   1  48     69.37     24.34
   3   1  49      0.00     27.89
   3   1  50     64.18     25.64
   3   2   0  18499.77    209.28
   3   2   1  12341.91     92.84
   3   2   2    361.25     12.70
   3   2   3   1522.66     13.72
   3   2   4   5309.02     41.12
   3   2   5   4189.07     60.68
   3   2   6   6581.10     60.51
   3   2   7   1553.93     26.55
   3   2   8    356.57      8.80
   3   2   9   7596.68    194.86
   3   2  10   6734.40     57.62
   3   2  11   1863.46     36.36
   3   2  12   1221.08     11.48
   3   2  13    284.80     11.91
   3   2  14    169.95     10.91
   3   2  15   2190.27     22.32
   3   2  16   2279.47     42.15
   3   2  17   5340.14     62.51
   3   2  18   2442.34     30.30
   3   2  19   1353.18     14.21
   3   2  20   2246.19     17.13
   3   2  21     61.84     12.28
   3   2  22      7.96     12.41
   3   2  23    187.03     15.31
   3   2  24    144.37     14.93
   3   2  25    754.80     15.19
   3   2  26   1638.75     24.83
   3   2  27    270.89     14.38
   3   2  28    816.19     17.19
   3   2  29   2485.39     30.61
   3   2  30   1615.08     32.34
   3   2  31    148.99     19.18
   3   2  32    165.10     18.75
   3   2  33     71.31     20.71
   3   2  34    800.88     24.38
   3   2  35    204.62     20.17
   3   2  36   2194.96     58.70
   3   2  37    246.18     21.22
   3   2  38    395.25     22.02
   3   2  39    356.27     22.42
   3   2  40    180.02     22.20
   3   2  41    694.33     24.30
   3   2  42    181.49     25.13
   3   2  43    133.87     23.33
   3   2  44    421.09     23.51
   3   2  45      5.51     22.94
   3   2  46    108.27     23.56
   3   2  47   1180.34     38.16
   3   2  48    436.27     29.03
   3   2  49     60.62     25.67
   3   2  50     69.71     23.72
   3   3   0  10846.83     81.56
   3   3   1   1779.94     16.14
   3   3   2    344.89     17.30
   3   3   3    202.47      9.50
   3   3   4   4622.23     82.11
   3   3   5   3694.32     34.78
   3   3   6  11037.19    211.67
   3   3   7   7597.50     80.84
   3   3   8   8632.11     98.83
   3   3   9    870.25     14.71
   3   3  10   1821.69     14.63
   3   3  11  10124.79     73.40
   3   3  12  17960.05    152.00
   3   3  13   1608.37     13.39
   3   3  14    109.64     10.64
   3   3  15   3557.13     17.23
   3   3  16   1451.75     32.89
   3   3  17     27.08     11.15
   3   3  18   2683.68     16.69
   3   3  19   2117.38     30.56
   3   3  20    398.06     12.91
   3   3  21   1472.54     14.99
   3   3  22     23.39     12.38
   3   3  23    799.12     16.95
   3   3  24    103.80     14.39
   3   3  25    893.04     16.66
   3   3  26   1021.39     16.10
   3   3  27    985.78     17.38
   3   3  28    146.81     16.27
   3   3  29    373.21     18.78
   3   3  30   3347.20     36.82
   3   3  31    193.71     17.83
   3   3  32    960.78     23.51
   3   3  33    340.36     19.39
   3   3  34    317.41     19.88
   3   3  35    247.49     20.06
   3   3  36     81.13     19.85
   3   3  37      0.00     20.12
   3   3  38    255.36     25.56
   3   3  39    293.40     26.95
   3   3  40    413.07     25.13
   3   3  41    263.40     27.37
   3   3  42     46.73     22.33
   3   3  43    107.07     25.00
   3   3  44    206.29     23.69
   3   3  45    146.69     23.07
   3   3  46     59.82     23.27
   3   3  47    199.62     27.78
   3   3  48     91.47     24.12
   3   3  49     44.81     23.21
   3   4   0   1966.53     13.15
   3   4   1   1625.75     24.46
   3   4   2  12449.25    128.37
   3   4   3   1064.93     33.04
   3   4   4   3252.47     17.98
   3   4   5   1292.25     17.56
   3   4   6   6096.64    101.96
   3   4   7   3877.39     30.92
   3   4   8   5012.09     35.08
   3   4   9   1425.16     19.02
   3   4  10  19395.63    137.95
   3   4  11   2644.85     17.05
   3   4  12   2957.04     36.23
   3   4  13    443.49     12.69
   3   4  14   1188.24     17.86
   3   4  15   1306.32     20.06
   3   4  16   2220.60     19.94
   3   4  17   5217.90     43.65
   3   4  18    421.23     12.22
   3   4  19    975.07     14.92
   3   4  20    859.56     13.35
   3   4  21   1207.94     14.41
   3   4  22    186.10     12.54
   3   4  23   2407.06     18.56
   3   4  24   1642.18     18.41
   3   4  25   2123.84     19.09
   3   4  26   1285.92     20.77
   3   4  27   5703.96     81.47
   3   4  28   2950.10     51.87
   3   4  29   1330.40     32.34
   3   4  30    619.31     27.70
   3   4  31   1270.97     24.40
   3   4  32    263.88     18.31
   3   4  33     94.82     18.38
   3   4  34    277.22     21.51
   3   4  35    517.36     20.55
   3   4  36   1023.39     33.78
   3   4  37    372.67     21.21
   3   4  38    226.81     21.02
   3   4  39     72.16     22.81
   3   4  40    142.36     21.56
   3   4  41    370.80     22.67
   3   4  42     33.31     22.01
   3   4  43    533.33     26.31
   3   4  44    270.37     25.76
   3   4  45    217.69     23.98
   3   4  46    256.53     23.91
   3   4  47    695.53     29.71
   3   4  48    230.46     31.15
   3   4  49    284.13     23.72
   3   5   0   2356.36     19.49
   3   5   1   1253.84     23.68
   3   5   2  19314.02    329.01
   3   5   3   1383.79     24.55
   3   5   4    474.95     12.14
   3   5   5   1129.59     10.00
   3   5   6    918.13     18.50
   3   5   7   7101.18     62.60
   3   5   8   8870.65     65.42
   3   5   9  20650.40    124.73
   3   5  10    411.90     11.50
   3   5  11   3853.68     38.36
   3   5  12   2272.16     17.70
   3   5  13    890.91     11.62
   3   5  14   2327.63     16.82
   3   5  15   3409.99     24.84
   3   5  16   4092.86     33.05
   3   5  17   1000.72     16.83
   3   5  18   4344.17     39.94
   3   5  19   3284.36     27.36
   3   5  20   5676.20     63.60
   3   5  21   1628.80     27.05
   3   5  22    663.73     18.56
   3   5  23   2134.07     27.72
   3   5  24    125.65     13.03
   3   5  25   1257.24     21.68
   3   5  26   2230.09     30.03
   3   5  27   5082.31     74.68
   3   5  28    575.58     25.76
   3   5  29   3999.52     54.50
   3   5  30    388.61     23.59
   3   5  31   1820.99     23.06
   3   5  32    139.87     17.64
   3   5  33    727.39     23.17
   3   5  34    444.78     21.40
   3   5  35    796.53     21.13
   3   5  36    922.88     27.39
   3   5  37   2431.70     55.55
   3   5  38    802.30     29.81
   3   5  39    239.42     27.42
   3   5  40    247.80     25.08
   3   5  41    264.49     25.85
   3   5  42    531.99     27.34
   3   5  43    101.49     30.29
   3   5  44    677.83     30.84
   3   5  45    615.47     28.33
   3   5  46     75.33     30.64
   3   5  47    852.47     36.43
   3   5  48    111.86     25.33
   3   5  49     43.11     25.92
   3   6   0   4166.41     61.97
   3   6   1   5284.76     55.11
   3   6   2   3582.79     49.96
   3   6   3   5982.05    133.95
   3   6   4   2174.70     29.86
   3   6   5   2739.82     36.45
   3   6   6   3887.16     44.97
   3   6   7   6670.38     92.89
   3   6   8   2390.98     31.83
   3   6   9   5425.69     76.86
   3   6  10    327.35     10.63
   3   6  11   1268.26     17.85
   3   6  12   4023.10     45.50
   3   6  13    686.10     10.94
   3   6  14   3248.22     34.97
   3   6  15   4068.87     33.51
   3   6  16   1029.28     21.65
   3   6  17    687.29     17.19
   3   6  18    670.78     26.02
   3   6  19   5448.53     74.97
   3   6  20   1681.45     30.98
   3   6  21    561.17     15.25
   3   6  22    158.27     12.96
   3   6  23   1377.29     22.91
   3   6  24    775.90     14.06
   3   6  25   1482.01     29.79
   3   6  26    928.29     16.95
   3   6  27   2057.45     52.75
   3   6  28     50.33     13.98
   3   6  29    512.27     24.96
   3   6  30   1269.83     23.35
   3   6  31    185.84     19.06
   3   6  32    261.47     18.41
   3   6  33    473.58     19.63
   3   6  34    326.12     26.94
   3   6  35   1373.79     32.00
   3   6  36    184.35     21.46
   3   6  37   1516.47     31.87
   3   6  38   1502.88     32.62
   3   6  39    638.74     22.29
   3   6  40    340.60     27.16
   3   6  41     76.82     20.95
   3   6  42      9.55     27.70
   3   6  43    172.25     22.50
   3   6  44    631.60     25.77
   3   6  45    233.46     23.90
   3   6  46    178.54     21.84
   3   6  47    295.02     24.38
   3   6  48    351.42     26.66
   3   7   0  19502.06    282.90
   3   7   1  12272.11     88.97
   3   7   2    156.64     11.48
   3   7   3  14890.48    184.09
   3   7   4   2595.31     28.56
   3   7   5    717.73     12.41
   3   7   6   2093.82     22.58
   3   7   7   1088.89     17.94
   3   7   8   1062.87     30.14
   3   7   9   5850.04     65.12
   3   7  10   3881.37     63.43
   3   7  11   1118.21     29.26
   3   7  12   1318.43     20.59
   3   7  13    150.24      8.91
   3   7  14    835.19     15.82
   3   7  15   1824.77     21.31
   3   7  16    232.24     12.41
   3   7  17   6096.94     73.67
   3   7  18   1543.72     25.07
   3   7  19    696.38     17.29
   3   7  20   2098.15     41.83
   3   7  21   4020.43     54.49
   3   7  22    671.96     13.70
   3   7  23    752.24     12.29
   3   7  24    685.90     15.92
   3   7  25    755.96     21.09
   3   7  26    398.74     13.73
   3   7  27    624.76     20.72
   3   7  28    503.83     15.54
   3   7  29   1945.82     22.57
   3   7  30    111.26     18.68
   3   7  31    123.24     16.04
   3   7  32     43.84     16.13
   3   7  33    170.78     20.05
   3   7  34     24.04     31.49
   3   7  35    264.42     21.55
   3   7  36    325.87     20.20
   3   7  37    855.64     22.73
   3   7  38    317.32     24.28
   3   7  39    158.81     21.06
   3   7  40     70.93     21.08
   3   7  41     50.96     21.30
   3   7  42    458.07     22.25
   3   7  43     35.00     20.90
   3   7  44    196.28     20.91
   3   7  45    268.30     21.54
   3   7  46     14.30     25.34
   3   7  47    669.27     24.24
   3   8   0   9258.99    201.76
   3   8   1   1704.73     15.60
   3   8   2   4389.32    105.67
   3   8   3    173.42     16.88
   3   8   4   7246.59     77.52
   3   8   5   1916.97     39.14
   3   8   6    143.44     10.89
   3   8   7    932.42     21.14
   3   8   8    354.43     15.54
   3   8   9   4346.95     67.88
   3   8  10    849.60     22.44
   3   8  11   1498.92     20.71
   3   8  12    528.61      9.91
   3   8  13    361.22     12.29
   3   8  14    602.54     22.45
   3   8  15   2943.21     93.91
   3   8  16    454.53     18.86
   3   8  17     42.48     10.31
   3   8  18   4683.18     41.71
   3   8  19    668.64     26.05
   3   8  20   2470.36     30.18
   3   8  21    698.77     32.41
   3   8  22   1512.63     26.69
   3   8  23   1007.71     16.25
   3   8  24    727.98     17.50
   3   8  25    147.87     11.60
   3   8  26     99.62     15.12
   3   8  27    285.58     15.52
   3   8  28     83.62     13.40
   3   8  29    416.63     16.41
   3   8  30     80.58     15.98
   3   8  31     87.93     18.41
   3   8  32    359.33     16.86
   3   8  33     33.03     17.23
   3   8  34    104.56     18.19
   3   8  35    600.05     19.25
   3   8  36    240.94     18.23
   3   8  37    224.18     21.17
   3   8  38    324.47     21.44
   3   8  39    683.40     22.63
   3   8  40     82.68     19.53
   3   8  41     79.94     19.33
   3   8  42    135.38     20.94
   3   8  43    232.23     35.97
   3   8  44     18.13     25.34
   3   8  45    310.48     23.23
   3   8  46    240.51     24.23
   3   8  47     30.23     25.76
   3   9   0    402.94     17.02
   3   9   1    897.91     13.68
   3   9   2   1554.42     52.25
   3   9   3    970.53     21.42
   3   9   4     20.97     14.34
   3   9   5    216.82     11.25
   3   9   6   1603.44     30.84
   3   9   7    147.93      7.98
   3   9   8    758.05     26.12
   3   9   9    238.95     19.28
   3   9  10   2593.15     48.23
   3   9  11   1947.02     58.58
   3   9  12    127.38     11.53
   3   9  13   2752.82     43.80
   3   9  14    599.61     14.54
   3   9  15    770.66     26.14
   3   9  16    422.52     13.99
   3   9  17   2796.53     20.76
   3   9  18    442.61     22.08
   3   9  19    830.70     31.08
   3   9  20   1555.77     16.35
   3   9  21    662.97     16.96
   3   9  22    508.18     21.06
   3   9  23    142.87     12.34
   3   9  24    226.45     14.45
   3   9  25    291.78     17.57
   3   9  26    436.52     17.05
   3   9  27    166.91     12.58
   3   9  28    185.33     19.86
   3   9  29     18.11     17.96
   3   9  30    462.30     18.75
   3   9  31     33.76     14.38
   3   9  32    318.01     16.12
   3   9  33    862.09     43.22
   3   9  34     94.17     15.89
   3   9  35    204.79     17.03
   3   9  36    241.33     29.20
   3   9  37    482.28     29.16
   3   9  38    229.26     17.91
   3   9  39    410.15     21.46
   3   9  40    415.90     25.72
   3   9  41    388.04     23.49
   3   9  42      7.20     21.51
   3   9  43     33.24     19.03
   3   9  44     44.40     18.69
   3   9  45     69.02     19.01
   3   9  46     47.88     21.24
   3  10   0    117.68     10.57
   3  10   1     51.53     12.48
   3  10   2    811.10     26.92
   3  10   3     41.75      9.29
   3  10   4    309.03      9.19
   3  10   5    174.29     13.54
   3  10   6   1306.96     46.43
   3  10   7   1235.15     36.35
   3  10   8   1152.44     18.78
   3  10   9    168.20      9.19
   3  10  10   1016.57     16.57
   3  10  11   1053.82     33.69
   3  10  12    307.39     16.24
   3  10  13   1678.79     36.15
   3  10  14    220.34     14.13
   3  10  15    893.54     16.55
   3  10  16    714.54     18.29
   3  10  17    421.06     17.71
   3  10  18   1244.34     21.84
   3  10  19    124.12     11.38
   3  10  20   1201.07     28.97
   3  10  21    201.02     10.93
   3  10  22    471.50     17.11
   3  10  23    154.19     10.04
   3  10  24    143.83     14.68
   3  10  25    284.03     18.07
   3  10  26    952.34     34.69
   3  10  27    208.02     15.20
   3  10  28    119.37     12.25
   3  10  29    587.08     29.81
   3  10  30    596.45     33.49
   3  10  31    633.36     16.69
   3  10  32     19.17     13.92
   3  10  33    118.23     16.06
   3  10  34    266.78     24.43
   3  10  35    149.60     24.34
   3  10  36    793.15     22.27
   3  10  37    351.36     18.86
   3  10  38    637.38     19.84
   3  10  39      6.28     16.87
   3  10  40    210.29     17.76
   3  10  41     41.82     20.30
   3  10  42    116.62     18.48
   3  10  43    189.78     17.38
   3  10  44    127.17     17.95
   3  10  45     87.94     17.69
   3  11   0   1009.78     23.22
   3  11   1    409.74     15.96
   3  11   2    262.52     18.92
   3  11   3   1578.47     14.54
   3  11   4    186.14     13.26
   3  11   5    214.16     10.47
   3  11   6    734.92     37.40
   3  11   7   1066.82     45.60
   3  11   8    502.56     33.22
   3  11   9    540.78     22.68
   3  11  10    557.08     17.08
   3  11  11   2395.14     61.11
   3  11  12    278.25     18.11
   3  11  13    542.69     16.11
   3  11  14    569.61     35.01
   3  11  15    495.60     28.63
   3  11  16     52.52     11.38
   3  11  17    222.97     12.23
   3  11  18    252.53     21.13
   3  11  19     80.77     12.14
   3  11  20    947.71     22.09
   3  11  21    268.95     15.25
   3  11  22    386.69     40.35
   3  11  23    532.70     31.09
   3  11  24    132.45     17.84
   3  11  25    163.55      9.07
   3  11  26    648.43     32.74
   3  11  27    186.15     13.44
   3  11  28    640.90     27.53
   3  11  29    841.21     30.98
   3  11  30    295.26     12.84
   3  11  31     42.77     15.36
   3  11  32    488.61     22.34
   3  11  33    273.32     15.16
   3  11  34      5.74     21.73
   3  11  35    239.13     23.02
   3  11  36     35.00     18.53
   3  11  37      7.02     14.84
   3  11  38     58.85     15.69
   3  11  39     44.54     15.69
   3  11  40     29.76     15.77
   3  11  41    119.22     18.65
   3  11  42    172.53     18.88
   3  11  43     36.85     21.56
   3  11  44     48.07     24.63
   3  12   0   1347.17     35.97
   3  12   1    367.00     18.62
   3  12   2    357.62     28.72
   3  12   3     69.33     13.38
   3  12   4    265.27     24.75
   3  12   5    273.48     23.66
   3  12   6     76.44     15.09
   3  12   7    613.84     26.64
   3  12   8    688.36     41.46
   3  12   9     25.74     10.62
   3  12  10    169.48     10.71
   3  12  11    355.31     25.19
   3  12  12   1072.28     26.03
   3  12  13    103.43     13.04
   3  12  14    404.30     43.41
   3  12  15    195.79     11.21
   3  12  16    477.63     14.63
   3  12  17    140.36     12.86
   3  12  18    616.83     33.78
   3  12  19    841.24     35.84
   3  12  20    585.01     24.52
   3  12  21    113.33     19.08
   3  12  22    592.43     39.36
   3  12  23    208.33     20.77
   3  12  24    363.68     50.70
   3  12  25    194.27     24.56
   3  12  26    437.10     29.72
   3  12  27    160.17     28.06
   3  12  28     79.26     19.47
   3  12  29     93.46     14.24
   3  12  30    342.58     24.25
   3  12  31    199.52     19.70
   3  12  32     56.75     13.77
   3  12  33    205.92     25.20
   3  12  34    145.57     14.85
   3  12  35    427.11     28.41
   3  12  36     24.79     16.16
   3  12  37     64.49     13.97
   3  12  38     11.91     13.92
   3  12  39    286.07     24.97
   3  12  40    195.72     25.01
   3  12  41    125.26     21.05
   3  12  42     66.17     21.11
   3  13   0     92.71     63.47
   3  13   1     12.58      9.09
   3  13   2    316.93     14.07
   3  13   3    845.72     19.66
   3  13   4     40.38      8.01
   3  13   5    281.57     19.44
   3  13   6    878.86     21.31
   3  13   7    289.30     18.60
   3  13   8    907.84     27.79
   3  13   9    635.65     38.71
   3  13  10    479.23     15.52
   3  13  11     63.06     12.35
   3  13  12    784.28     58.16
   3  13  13      0.46      9.99
   3  13  14     26.77     14.74
   3  13  15    742.77     38.40
   3  13  16      9.39     12.82
   3  13  17     31.16     12.56
   3  13  18    360.77     22.79
   3  13  19     63.87     17.38
   3  13  20    376.66     28.48
   3  13  21    879.14     31.82
   3  13  22    127.40     15.52
   3  13  23     79.47     21.86
   3  13  24     21.64     16.87
   3  13  25    179.85     23.99
   3  13  26    360.59     21.42
   3  13  27    244.65     23.64
   3  13  28    183.26     18.62
   3  13  29     73.99     18.67
   3  13  30     69.84     19.19
   3  13  31    284.36     30.05
   3  13  32    235.90     30.29
   3  13  33      4.52     20.35
   3  13  34     72.76     23.63
   3  13  35    206.46     20.57
   3  13  36    204.87     20.24
   3  13  37    273.13     21.89
   3  13  38      0.00     25.28
   3  13  39     26.15     21.75
   3  13  40    383.19     25.38
   3  13  41     38.02     20.62
   3  14   0   5276.19    105.65
   3  14   1    470.01     25.64
   3  14   2    690.63     38.70
   3  14   3    540.18     17.80
   3  14   4    935.30     44.01
   3  14   5    337.28     18.20
   3  14   6    127.07     25.59
   3  14   7    117.07     15.60
   3  14   8    193.96     17.29
   3  14   9    255.01     21.13
   3  14  10    257.78     16.61
   3  14  11    635.01     38.44
   3  14  12     21.21     12.93
   3  14  13     55.37     11.73
   3  14  14    961.35     40.84
   3  14  15    141.03     18.56
   3  14  16    138.33     20.12
   3  14  17    158.00     22.11
   3  14  18   2156.82     54.52
   3  14  19    544.31     25.65
   3  14  20    890.80     38.01
   3  14  21    283.18     26.17
   3  14  22    156.03     15.13
   3  14  23      0.00     14.83
   3  14  24    115.72     21.05
   3  14  25    117.87     16.51
   3  14  26     73.97     18.37
   3  14  27    113.08     22.41
   3  14  28     74.67     17.51
   3  14  29     87.09     21.09
   3  14  30     57.29     18.00
   3  14  31     82.07     17.57
   3  14  32    245.86     22.80
   3  14  33    229.40     18.31
   3  14  34    122.13     17.73
   3  14  35      0.00     17.56
   3  14  36     72.58     21.73
   3  14  37     97.30     19.69
   3  14  38    449.12     25.52
   3  14  39    337.16     25.99
   3  15   0     33.86     30.37
   3  15   1   1528.99     94.58
   3  15   2    925.80     51.88
   3  15   3   1236.60     78.74
   3  15   4    469.36     41.11
   3  15   5     57.78     14.85
   3  15   6    893.78     43.72
   3  15   7    821.73     63.05
   3  15   8    791.37     25.41
   3  15   9     24.95     15.40
   3  15  10    551.71     40.69
   3  15  11    393.74     26.92
   3  15  12    488.26     38.45
   3  15  13    148.42     23.31
   3  15  14     28.99     14.80
   3  15  15    621.95     30.76
   3  15  16     61.76     11.20
   3  15  17   2890.90     50.93
   3  15  18    178.62     16.06
   3  15  19    685.38     44.85
   3  15  20    165.08     27.58
   3  15  21    277.72     16.84
   3  15  22    552.86    112.90
   3  15  23    264.65     23.36
   3  15  24    153.16     26.21
   3  15  25    139.02     14.94
   3  15  26    365.15     42.49
   3  15  27     51.69     14.44
   3  15  28    370.08     39.84
   3  15  29    314.88     19.89
   3  15  30     67.84     15.77
   3  15  31      7.51     19.00
   3  15  32     26.43     15.93
   3  15  33    127.15     26.20
   3  15  34     25.21     23.40
   3  15  35    400.54     29.56
   3  15  36     57.22     23.47
   3  15  37     92.27     23.36
   3  16   0    620.53     23.29
   3  16   1    848.17     35.13
   3  16   2    456.49     25.69
   3  16   3    106.22     11.47
   3  16   4     23.98     14.59
   3  16   5    118.72     15.28
   3  16   6      7.27     15.91
   3  16   7    256.64     13.46
   3  16   8     92.91     16.17
   3  16   9   1180.09     42.59
   3  16  10     36.93     15.95
   3  16  11    472.90     18.23
   3  16  12    149.14     22.52
   3  16  13     17.91     14.68
   3  16  14      8.26      9.61
   3  16  15    346.71     19.62
   3  16  16    482.38     13.81
   3  16  17    234.30     18.24
   3  16  18   1203.14     27.85
   3  16  19    757.36     41.75
   3  16  20    775.27     47.63
   3  16  21    668.52     48.76
   3  16  22    215.50     22.27
   3  16  23     20.47     15.43
   3  16  24     25.78     13.04
   3  16  25    522.04     55.72
   3  16  26    179.62     17.86
   3  16  27     92.03     18.01
   3  16  28    127.48     15.74
   3  16  29    260.40     33.36
   3  16  30    176.02     24.36
   3  16  31     41.49     22.65
   3  16  32     36.94     25.06
   3  16  33    151.84     21.99
   3  16  34     95.59     21.03
   3  16  35     36.25     22.02
   3  17   0    136.94     15.78
   3  17   1    243.96     14.54
   3  17   2    253.67     16.98
   3  17   3    222.85     13.10
   3  17   4     68.61     18.03
   3  17   5    212.03     18.81
   3  17   6     24.26     13.12
   3  17   7    390.45     14.89
   3  17   8    879.98     60.90
   3  17   9    103.08     24.91
   3  17  10    579.63     35.23
   3  17  11    130.37     28.35
   3  17  12    112.53     39.67
   3  17  13    355.48     37.39
   3  17  14    297.55     35.04
   3  17  15     34.50     21.53
   3  17  16    883.87     94.48
   3  17  17    233.65     40.05
   3  17  18    209.20     36.96
   3  17  19    408.60     23.41
   3  17  20     32.99     14.51
   3  17  21    171.74     35.98
   3  17  22    107.97     23.42
   3  17  23     53.75     18.30
   3  17  24    193.91     41.46
   3  17  25    137.76     15.91
   3  17  26    412.51     23.31
   3  17  27    202.33     29.81
   3  17  28    260.53     30.82
   3  17  29     16.53     17.61
   3  17  30    135.36     20.82
   3  17  31    162.68     20.74
   3  17  32     20.10     20.38
   3  17  33     28.37     24.65
   3  18   0     23.09     13.11
   3  18   1    923.25     54.52
   3  18   2     55.38     12.39
   3  18   3     82.12     27.40
   3  18   4     41.64     20.68
   3  18   5    720.41     25.66
   3  18   6     81.10     17.97
   3  18   7     27.17     21.51
   3  18   8    110.34     18.14
   3  18   9    418.64     20.21
   3  18  10    466.71     87.74
   3  18  11     44.63     24.88
   3  18  12    106.22     30.25
   3  18  13    163.44     28.83
   3  18  14     88.80     39.99
   3  18  15    136.93     30.08
   3  18  16      0.00     13.28
   3  18  17    160.56     57.74
   3  18  18     19.99     16.96
   3  18  19     21.11     46.40
   3  18  20    319.96     51.11
   3  18  21     88.45     32.21
   3  18  22     32.26     17.07
   3  18  23     48.38     15.86
   3  18  24     21.35     24.76
   3  18  25     74.69     20.58
   3  18  26     48.63     20.87
   3  18  27     66.02     21.40
   3  18  28     62.38     27.60
   3  18  29    159.75     40.02
   3  18  30    113.93     40.81
   3  19   0     40.60     25.18
   3  19   1    510.32     25.79
   3  19   2    143.68     15.29
   3  19   3    557.49     31.77
   3  19   4      2.45     20.89
   3  19   5    247.12     18.86
   3  19   6      0.00     17.60
   3  19   7    192.67     22.53
   3  19   9    192.41     19.37
   3  19  10     81.64     18.60
   3  19  11    447.63     52.43
   3  19  12     63.60     16.89
   3  19  13     21.48     12.46
   3  19  14     33.57     21.73
   3  19  15      1.78     20.15
   3  19  16     26.46     17.42
   3  19  17     15.45     17.30
   3  19  18     89.36     42.07
   3  19  19    452.67    103.76
   3  19  20    108.70     34.67
   3  19  21     47.13     30.20
   3  19  22     20.52     23.03
   3  19  23     10.73     23.96
   3  19  24     16.30     21.09
   3  19  25     46.89     21.67
   3  19  26     87.93     23.24
   3  19  27     14.88     32.29
   3  20   0      0.00     18.70
   3  20   1    196.45     38.08
   3  20   2     49.27     21.66
   3  20   3    151.11     19.07
   3  20   4      2.11     21.83
   3  20   5     23.56     21.77
   3  20   6     52.44     18.83
   3  20   7     59.55     15.64
   3  20   8     45.21     15.25
   3  20   9    114.41     27.94
   3  20  10     68.36     14.85
   3  20  11     94.85     29.17
   3  20  12     43.69     40.16
   3  20  13     36.53     48.99
   3  20  14      0.00     41.86
   3  20  16     38.22     45.43
   3  20  17     80.93     80.82
   3  20  18    157.09     34.21
   3  20  19    121.44     44.33
   3  20  20     79.86     34.82
   3  20  21    112.86     41.56
   3  20  22     78.28     36.68
   3  20  23     16.05     36.41
   3  21   0     74.17     26.25
   3  21   1     75.34     25.18
   3  21   2     18.05     14.87
   3  21   3     63.37     18.50
   3  21   4      0.00     17.92
   3  21   5     19.14     20.78
   3  21   6     81.74     21.41
   3  21   7     95.62     35.99
   3  21   8      0.00     36.36
   3  21   9     63.93     37.88
   3  21  10     98.27     40.56
   3  21  11     17.47     30.72
   3  21  12    106.22     30.20
   3  21  13    205.87     31.34
   3  21  14     44.90     30.86
   3  21  15     91.24     32.46
   3  21  16     35.54     32.99
   3  21  17    181.63     49.21
   3  21  18     73.25     70.43
   3  22   0     41.29     36.35
   3  22   1      0.00     35.05
   3  22   2    130.98     26.20
   3  22   6     25.00     24.33
   3  22   8     71.51     39.67
   3  22   9      0.00     38.24
   3  22  10    123.23     40.84
   4   0   0  14471.79   1186.55
   4   0   1    963.40     15.55
   4   0   2     75.35     15.12
   4   0   3   4864.57     40.97
   4   0   4    637.94     20.65
   4   0   5   2309.93     46.92
   4   0   6    505.12     12.58
   4   0   7     84.25     10.53
   4   0   8     36.20     11.34
   4   0   9    812.55     13.44
   4   0  10   4839.50     32.72
   4   0  11   4433.85     44.97
   4   0  12    128.35     11.10
   4   0  13   1802.89     14.34
   4   0  14     22.67     12.68
   4   0  15   4311.87     34.88
   4   0  16   3577.65     29.14
   4   0  17     62.71     12.87
   4   0  18    433.16     14.49
   4   0  19    328.97     15.77
   4   0  20    640.99     16.46
   4   0  21    137.95     14.02
   4   0  22     39.93     13.49
   4   0  23     57.93     13.97
   4   0  24    209.36     14.63
   4   0  25   1423.07     23.93
   4   0  26    246.27     15.28
   4   0  27    722.63     17.84
   4   0  28    120.52     19.00
   4   0  29    675.24     17.41
   4   0  30    151.56     17.06
   4   0  31    283.29     17.31
   4   0  32    327.72     17.73
   4   0  33    633.11     23.13
   4   0  34     32.65     19.01
   4   0  35    301.04     20.98
   4   0  36    345.10     22.67
   4   0  37    861.01     23.07
   4   0  38     69.97     22.26
   4   0  39    400.16     23.56
   4   0  40    276.56     23.64
   4   0  41      0.00     23.25
   4   0  42    667.96     25.56
   4   0  43      3.10     23.86
   4   0  44     10.90     24.14
   4   0  45     14.38     24.71
   4   0  46    571.76     26.96
   4   0  47     36.28     25.61
   4   0  48     54.19     25.91
   4   0  49    234.03     30.38
   4   1   0   2164.67     48.07
   4   1   1   6369.34     40.09
   4   1   2    881.44     17.64
   4   1   3   7422.80     32.06
   4   1   4    609.23     20.24
   4   1   5   4622.45     35.73
   4   1   6    772.58     25.48
   4   1   7   4918.49     69.88
   4   1   8   3333.98     27.52
   4   1   9    253.27     12.22
   4   1  10   2327.93     27.21
   4   1  11   4390.70     31.60
   4   1  12   6051.75     69.09
   4   1  13   5092.42     27.72
   4   1  14   4357.46     31.06
   4   1  15    436.25     18.33
   4   1  16    404.28     12.66
   4   1  17   3863.11     31.67
   4   1  18   1706.91     20.70
   4   1  19   1453.44     17.79
   4   1  20    136.61     16.99
   4   1  21    930.06     15.79
   4   1  22     86.07     14.22
   4   1  23    446.33     14.84
   4   1  24    803.66     24.93
   4   1  25   2939.59     26.05
   4   1  26    150.54     15.11
   4   1  27     39.00     15.17
   4   1  28   1621.20     38.00
   4   1  29   1678.71     24.76
   4   1  30    288.14     16.92
   4   1  31    537.92     17.80
   4   1  32   1039.61     19.28
   4   1  33   1315.59     24.88
   4   1  34    246.96     20.59
   4   1  35   1838.07     41.52
   4   1  36    487.51     21.65
   4   1  37   1239.77     26.35
   4   1  38     91.82     22.02
   4   1  39    178.90     22.71
   4   1  40    160.29     23.20
   4   1  41     32.79     22.93
   4   1  42    364.47     26.94
   4   1  43     57.50     25.72
   4   1  44    121.32     24.45
   4   1  45    300.57     25.40
   4   1  46    125.79     25.13
   4   1  47    265.61     26.12
   4   1  48    295.81     28.89
   4   1  49    236.83     30.36
   4   2   0    609.15     14.56
   4   2   1   6035.70     61.92
   4   2   2   2791.70     19.30
   4   2   3   1111.29     18.08
   4   2   4   3500.92     24.40
   4   2   5   2312.21     18.59
   4   2   6    769.78     24.06
   4   2   7    280.68     16.76
   4   2   8  15424.67    215.96
   4   2   9   1596.12     29.00
   4   2  10   5385.49     32.95
   4   2  11   2544.61     26.39
   4   2  12   4865.20     28.09
   4   2  13   3255.09     20.02
   4   2  14    247.68     14.00
   4   2  15   1054.16     14.46
   4   2  16    582.70     12.96
   4   2  17     92.97     13.16
   4   2  18    168.37     14.70
   4   2  19    796.10     16.17
   4   2  20    250.65     15.13
   4   2  21   3369.01     48.71
   4   2  22   2330.24     47.24
   4   2  23   1180.96     16.37
   4   2  24     68.03     14.19
   4   2  25    774.34     16.28
   4   2  26   3286.96     45.96
   4   2  27   1151.14     19.10
   4   2  28   5204.04     57.49
   4   2  29    341.60     18.37
   4   2  30   2270.46     37.02
   4   2  31   1117.88     19.02
   4   2  32    142.30     16.45
   4   2  33    855.62     26.67
   4   2  34    313.47     20.36
   4   2  35    404.16     19.97
   4   2  36     68.16     20.09
   4   2  37     83.78     20.53
   4   2  38     40.79     23.43
   4   2  39    127.37     22.21
   4   2  40    551.08     24.09
   4   2  41    393.05     31.54
   4   2  42     87.72     23.21
   4   2  43    121.49     23.79
   4   2  44    236.38     26.51
   4   2  45     61.79     24.40
   4   2  46   1201.77     38.74
   4   2  47     81.45     30.43
   4   2  48    298.21     28.62
   4   3   0   3426.67     46.06
   4   3   1   1190.47     23.15
   4   3   2   2636.46     49.23
   4   3   3      1.01     12.94
   4   3   4    653.08     14.52
   4   3   5    132.26     19.28
   4   3   6  11277.40    118.56
   4   3   7   1868.67     33.76
   4   3   8    384.64     13.50
   4   3   9  12367.07    151.52
   4   3  10   4296.75     36.31
   4   3  11   1869.53     20.14
   4   3  12   4951.13     29.90
   4   3  13   1002.23     12.88
   4   3  14    411.99     11.98
   4   3  15   2191.65     15.52
   4   3  16   1368.84     21.25
   4   3  17   2027.40     17.04
   4   3  18    333.62     13.92
   4   3  19    187.27     18.62
   4   3  20    237.80     14.97
   4   3  21    171.03     13.94
   4   3  22    261.28     15.22
   4   3  23   1667.66     17.50
   4   3  24   2433.23     45.19
   4   3  25    344.51     15.14
   4   3  26   2163.13     19.37
   4   3  27   2733.80     33.73
   4   3  28   2096.24     27.66
   4   3  29    833.42     19.07
   4   3  30    193.85     16.57
   4   3  31    316.47     22.28
   4   3  32    140.38     17.02
   4   3  33   1193.28     32.47
   4   3  34    138.84     24.42
   4   3  35    350.87     21.94
   4   3  36     11.30     21.04
   4   3  37    468.49     25.90
   4   3  38    232.62     23.68
   4   3  39    399.08     24.86
   4   3  40     81.62     23.97
   4   3  41    396.75     26.04
   4   3  42     94.28     25.09
   4   3  43    934.09     33.91
   4   3  44    525.39     25.56
   4   3  45     45.21     24.21
   4   3  46     74.45     27.01
   4   3  47    137.41     25.27
   4   3  48     80.90     25.28
   4   4   0     29.40     14.41
   4   4   1     98.40     13.22
   4   4   2   6094.61     28.69
   4   4   3   1466.69     31.89
   4   4   4   2421.75     34.27
   4   4   5    614.60     14.93
   4   4   6   4467.41     43.81
   4   4   7   1301.25     21.21
   4   4   8  15559.55     98.89
   4   4   9   4153.83     32.83
   4   4  10   1751.43     20.19
   4   4  11   2428.78     25.03
   4   4  12   3061.95     33.21
   4   4  13   1719.19     14.91
   4   4  14   1918.62     21.55
   4   4  15   3181.93     22.68
   4   4  16    305.89     15.49
   4   4  17    106.44     12.78
   4   4  18    757.81     14.68
   4   4  19   1088.88     17.10
   4   4  20   1050.35     15.74
   4   4  21    442.38     14.97
   4   4  22    827.22     15.92
   4   4  23    331.52     15.43
   4   4  24    757.40     18.72
   4   4  25    272.13     14.96
   4   4  26   2043.25     32.48
   4   4  27   1852.55     33.59
   4   4  28   3498.53     59.57
   4   4  29    238.50     17.27
   4   4  30    279.06     16.63
   4   4  31    517.08     16.80
   4   4  32     31.39     15.28
   4   4  33    409.31     18.56
   4   4  34    108.90     19.13
   4   4  35     88.26     20.10
   4   4  36    103.69     20.35
   4   4  37    482.88     40.96
   4   4  38    607.61     26.27
   4   4  39    702.05     23.65
   4   4  40    612.60     23.80
   4   4  41    131.79     22.42
   4   4  42     15.87     22.61
   4   4  43    211.81     23.67
   4   4  44    202.49     23.78
   4   4  45    116.35     26.40
   4   4  46    485.21     26.05
   4   4  47    149.40     27.14
   4   4  48    420.07     28.75
   4   5   0    681.55     14.95
   4   5   1   5152.64     26.88
   4   5   2   1825.42     26.09
   4   5   3   1612.72     17.21
   4   5   4   4156.39     34.53
   4   5   5    528.56     14.55
   4   5   6   2265.93     33.07
   4   5   7   1771.69     24.17
   4   5   8   1634.97     14.91
   4   5   9   2964.82     34.18
   4   5  10   2862.74     26.34
   4   5  11   1209.64     20.79
   4   5  12    629.77     18.04
   4   5  13   2167.03     31.51
   4   5  14     73.03     12.44
   4   5  15    184.95     12.17
   4   5  16   1488.95     29.26
   4   5  17    103.28     13.37
   4   5  18    450.53     13.86
   4   5  19   3780.03     62.70
   4   5  20   2263.22     42.15
   4   5  21    199.90     14.59
   4   5  22     91.27     13.55
   4   5  23    313.42     18.40
   4   5  24    172.53     14.15
   4   5  25    407.00     15.90
   4   5  26    144.34     14.82
   4   5  27    178.88     20.41
   4   5  28    166.65     15.66
   4   5  29   1531.05     24.13
   4   5  30   1463.73     38.88
   4   5  31    383.42     18.37
   4   5  32     52.87     17.00
   4   5  33    457.41     18.49
   4   5  34     20.24     21.01
   4   5  35    124.35     19.87
   4   5  36     88.81     20.13
   4   5  37     95.23     20.39
   4   5  38    158.75     20.94
   4   5  39    425.45     23.66
   4   5  40     73.03     21.61
   4   5  41    192.50     22.32
   4   5  42     36.94     22.19
   4   5  43    108.04     25.47
   4   5  44    187.44     23.63
   4   5  45    328.00     24.72
   4   5  46    607.47     26.17
   4   5  47     92.80     24.54
   4   6   0     90.67     13.68
   4   6   1   7196.06     96.26
   4   6   2   1205.45     18.12
   4   6   3    815.30     15.49
   4   6   4    808.70     15.46
   4   6   5   5330.89     72.22
   4   6   6   1354.73     21.32
   4   6   7    498.37     11.11
   4   6   8   3189.78     42.05
   4   6   9   1130.34     17.26
   4   6  10    295.22     19.31
   4   6  11   1445.78     15.29
   4   6  12    112.21     10.48
   4   6  13    728.73     15.36
   4   6  14    250.88     12.85
   4   6  15    961.21     24.28
   4   6  16   1749.35     43.72
   4   6  17   5786.41     59.47
   4   6  18   1352.51     22.83
   4   6  19    672.06     19.97
   4   6  20    311.67     13.68
   4   6  21   2137.68     32.48
   4   6  22   1544.47     24.88
   4   6  23   2352.04     43.33
   4   6  24    691.64     15.48
   4   6  25    202.48     14.41
   4   6  26     11.69     14.37
   4   6  27      4.71     14.62
   4   6  28   1070.31     22.94
   4   6  29     30.48     15.40
   4   6  30    154.98     14.51
   4   6  31    730.67     18.45
   4   6  32     83.76     16.77
   4   6  33    311.46     19.51
   4   6  34    319.75     22.63
   4   6  35    147.79     19.36
   4   6  36    874.76     24.17
   4   6  37    425.06     25.36
   4   6  38    101.16     20.65
   4   6  39    167.36     21.20
   4   6  40    241.85     21.67
   4   6  41    214.06     21.97
   4   6  42     14.09     24.14
   4   6  43    162.16     22.77
   4   6  44    281.63     26.23
   4   6  45      0.00     24.72
   4   6  46    236.69     24.40
   4   6  47     54.63     24.02
   4   7   0   1040.86     27.28
   4   7   1   5120.18     85.50
   4   7   2    363.12     14.09
   4   7   3    242.13     19.53
   4   7   4    869.16     25.49
   4   7   5      0.00     12.95
   4   7   6     16.93     11.13
   4   7   7    380.39     10.75
   4   7   8     37.85      9.56
   4   7   9    696.87     24.82
   4   7  10   1439.57     30.65
   4   7  11    468.08     12.79
   4   7  12   1042.72     22.78
   4   7  13    483.06     11.92
   4   7  14    851.97     19.12
   4   7  15    370.38     12.29
   4   7  16   1135.57     23.08
   4   7  17    166.73     16.95
   4   7  18   1188.49     17.00
   4   7  19   5295.46     55.26
   4   7  20   1682.06     34.59
   4   7  21   1547.15     29.41
   4   7  22    574.59     14.52
   4   7  23    397.67     16.44
   4   7  24    654.67     17.24
   4   7  25    319.96     18.04
   4   7  26    530.77     20.48
   4   7  27    132.08     16.08
   4   7  28    130.83     14.80
   4   7  29    193.47     14.19
   4   7  30    116.28     16.08
   4   7  31    178.59     16.36
   4   7  32   1490.86     31.28
   4   7  33    477.96     27.58
   4   7  34    596.87     25.85
   4   7  35    789.00     28.21
   4   7  36    367.10     20.27
   4   7  37    104.17     27.97
   4   7  38     59.28     19.95
   4   7  39   1516.52     31.44
   4   7  40     79.14     31.37
   4   7  41    119.33     26.86
   4   7  42    440.24     28.47
   4   7  43    231.66     23.89
   4   7  44     49.45     23.57
   4   7  45     75.80     24.12
   4   7  46     95.77     27.75
   4   8   0   4674.53    103.48
   4   8   1    587.90     26.40
   4   8   2   2569.78     61.86
   4   8   3   2431.03     28.56
   4   8   4   1510.47     27.28
   4   8   5   1865.20     18.31
   4   8   6    627.03     19.63
   4   8   7   2475.59     34.51
   4   8   8    134.94     10.10
   4   8   9    511.21     16.67
   4   8  10    315.47     11.12
   4   8  11   1893.45     34.51
   4   8  12   2085.54     35.65
   4   8  13    171.97     12.01
   4   8  14   1797.00     23.53
   4   8  15     70.17     11.29
   4   8  16    700.87     16.08
   4   8  17   1957.29     20.88
   4   8  18   4472.21     37.47
   4   8  19   2387.76     42.51
   4   8  20   1183.22     29.94
   4   8  21    317.60     16.92
   4   8  22    849.28     20.03
   4   8  23    181.21     13.32
   4   8  24    481.82     31.58
   4   8  25    365.67     16.52
   4   8  26    282.50     14.72
   4   8  27    785.54     17.93
   4   8  28     81.63     15.03
   4   8  29    780.17     28.52
   4   8  30   1202.39     42.89
   4   8  31    524.02     18.17
   4   8  32    120.48     16.57
   4   8  33     35.42     16.72
   4   8  34   1136.25     41.18
   4   8  35    479.96     24.95
   4   8  36   1566.63     55.90
   4   8  37    934.37     26.18
   4   8  38    547.92     24.15
   4   8  39     84.07     19.95
   4   8  40    215.91     20.81
   4   8  41    135.82     28.27
   4   8  42      0.00     20.82
   4   8  43     95.68     23.37
   4   8  44    341.43     25.69
   4   8  45    283.57     25.37
   4   9   0   1153.72     20.54
   4   9   1   3796.89     87.76
   4   9   2   2187.72     22.95
   4   9   3    277.19     15.96
   4   9   4   3656.79     74.66
   4   9   5    964.39     16.20
   4   9   6    321.54     15.40
   4   9   7   2115.92     49.16
   4   9   8    957.23     25.46
   4   9   9   1623.44     39.46
   4   9  10     75.45     10.77
   4   9  11   1054.70     23.97
   4   9  12    534.01     41.99
   4   9  13    197.17     15.07
   4   9  14    528.35     18.29
   4   9  15    150.77     14.63
   4   9  16   1155.97     21.52
   4   9  17     91.85     19.19
   4   9  18    302.08     12.39
   4   9  19   3288.92     30.21
   4   9  20    615.19     14.00
   4   9  21    192.42     13.32
   4   9  22   2088.75     20.30
   4   9  23   1090.21     25.80
   4   9  24    149.27     16.32
   4   9  25     33.84     13.32
   4   9  26    439.78     19.53
   4   9  27   1027.09     28.52
   4   9  28    469.16     16.43
   4   9  29    182.54     13.89
   4   9  30    305.60     17.25
   4   9  31    433.85     16.67
   4   9  32    140.77     22.65
   4   9  33     51.88     19.79
   4   9  34    113.40     21.63
   4   9  35    271.73     19.50
   4   9  36     45.37     20.38
   4   9  37    380.90     19.77
   4   9  38    358.15     21.94
   4   9  39     34.51     25.21
   4   9  40      2.57     27.07
   4   9  41      0.00     33.55
   4   9  42    174.03     27.89
   4   9  43    264.91     23.73
   4   9  44    119.84     22.64
   4  10   0    604.15     24.86
   4  10   1    764.22     22.44
   4  10   2   2243.43     52.74
   4  10   3    229.98     14.34
   4  10   4    259.92     13.79
   4  10   5   3067.76     57.12
   4  10   6     78.46     12.31
   4  10   7     20.59     25.93
   4  10   8   1092.70     32.36
   4  10   9    109.94     14.50
   4  10  10   1416.24     34.36
   4  10  11    133.70     11.74
   4  10  12    512.65     15.35
   4  10  13    428.99     21.97
   4  10  14    530.27     26.83
   4  10  15   1180.26     37.52
   4  10  16    519.85     16.40
   4  10  17    844.31     30.92
   4  10  18    504.82     25.67
   4  10  19    350.82     12.83
   4  10  20    604.31     30.66
   4  10  21    817.68     23.34
   4  10  22    612.36     25.23
   4  10  23    319.06     13.49
   4  10  24    659.11     30.12
   4  10  25     19.56     14.92
   4  10  26    926.10     23.82
   4  10  27    105.63     12.90
   4  10  28    228.83     15.55
   4  10  29     44.40     14.41
   4  10  30    157.74     16.71
   4  10  31    106.58     14.74
   4  10  32    270.56     22.86
   4  10  33    139.66     19.75
   4  10  34    274.19     17.37
   4  10  35     73.95     16.86
   4  10  36     33.21     17.12
   4  10  37     12.28     18.57
   4  10  38    213.39     27.58
   4  10  39     90.40     25.18
   4  10  40    168.68     19.51
   4  10  41    187.54     20.19
   4  10  42     85.34     21.76
   4  10  43      8.43     22.05
   4  11   0    158.52     14.31
   4  11   1    333.34     17.73
   4  11   2    692.18     28.64
   4  11   3    663.26     23.96
   4  11   4    561.36     15.37
   4  11   5    295.07     26.32
   4  11   6    124.06     12.48
   4  11   7   4581.51     31.99
   4  11   8    871.58     37.00
   4  11   9    513.68     17.65
   4  11  10    111.86     10.14
   4  11  11   2893.86     39.41
   4  11  12   1494.28     34.93
   4  11  13     59.49     10.24
   4  11  14   1577.22     45.68
   4  11  15    359.75     28.48
   4  11  16    921.47     23.03
   4  11  17    113.78     10.41
   4  11  18     80.83     11.28
   4  11  19    444.66     15.81
   4  11  20    599.55     20.71
   4  11  21    231.80     17.53
   4  11  22    527.54     14.91
   4  11  23    334.90     17.44
   4  11  24      0.00     17.99
   4  11  25    263.71     19.46
   4  11  26    525.57     23.66
   4  11  27   1150.43     45.47
   4  11  28     45.53     12.20
   4  11  29     68.58     15.84
   4  11  30    382.39     19.74
   4  11  31     58.57     17.07
   4  11  32    292.21     19.58
   4  11  33     31.08     14.70
   4  11  34     93.82     18.12
   4  11  35     11.89     15.49
   4  11  36    207.03     21.57
   4  11  37    242.76     24.36
   4  11  38    561.90     19.90
   4  11  39    339.88     23.36
   4  11  40    146.40     23.16
   4  11  41    138.62     20.15
   4  11  42     28.77     26.57
   4  12   0     49.35     14.67
   4  12   1   3973.97    145.53
   4  12   2    964.03     33.91
   4  12   3    955.51     41.37
   4  12   4    956.15     35.30
   4  12   5     34.81     12.25
   4  12   6     35.37     11.43
   4  12   7     35.71     10.57
   4  12   8   1887.58     40.00
   4  12   9    512.25     14.21
   4  12  10    863.94     21.78
   4  12  11    137.14     12.71
   4  12  12    330.79     16.72
   4  12  13     90.72     13.38
   4  12  14    334.99     16.28
   4  12  15     22.73     10.23
   4  12  16   1961.52     59.52
   4  12  17    561.20     22.86
   4  12  18    389.79     29.32
   4  12  19   1916.12     54.85
   4  12  20    642.61     22.23
   4  12  21    737.96     42.40
   4  12  22    199.05     19.14
   4  12  23    325.12     19.93
   4  12  24     80.85     17.23
   4  12  25    133.19     10.77
   4  12  26    162.42     22.92
   4  12  27     27.07     14.61
   4  12  28     53.54     13.73
   4  12  29     17.06     13.02
   4  12  30    195.48     22.97
   4  12  31     21.63     12.64
   4  12  32     18.17     15.06
   4  12  33     53.76     19.67
   4  12  34    623.28     37.66
   4  12  35     11.79     17.85
   4  12  36     58.32     14.69
   4  12  37    129.81     28.37
   4  12  38    146.95     27.12
   4  12  39     93.52     25.53
   4  12  40    334.46     31.95
   4  12  41     98.46     26.41
   4  13   0   1260.29     62.67
   4  13   1   1728.10     64.03
   4  13   2     59.88     14.56
   4  13   3   1491.33     66.63
   4  13   4    415.58     16.99
   4  13   5    438.01     14.73
   4  13   6    521.06     29.94
   4  13   7    428.90     30.03
   4  13   8    210.29     17.01
   4  13   9     82.91     21.08
   4  13  10    126.53     15.13
   4  13  11    197.63     11.63
   4  13  12    260.87     24.33
   4  13  13    171.28     15.24
   4  13  14   1079.30     52.16
   4  13  15    399.05     15.86
   4  13  16    189.95     15.56
   4  13  17   1188.88     43.83
   4  13  18    812.02     36.09
   4  13  19   1217.29     53.05
   4  13  20      0.00     19.23
   4  13  21    577.45     27.79
   4  13  22    405.10     26.53
   4  13  23    891.78     34.90
   4  13  24    338.84     22.59
   4  13  25     52.56     18.56
   4  13  26     28.57     18.86
   4  13  27    804.73     27.13
   4  13  28     87.86     13.25
   4  13  29    207.89     28.07
   4  13  30    158.53     23.35
   4  13  31    156.41     22.90
   4  13  32    315.12     31.69
   4  13  33     64.58     23.60
   4  13  34      1.98     23.87
   4  13  35    297.17     26.42
   4  13  36    124.09     26.39
   4  13  37    138.80     27.05
   4  13  38      0.00     24.39
   4  13  39    188.58     38.88
   4  14   0   3732.67    302.83
   4  14   1    829.16     39.73
   4  14   2   1150.09     79.74
   4  14   3     37.18     12.66
   4  14   4    390.09     17.33
   4  14   5     18.10     13.84
   4  14   6    144.94     11.23
   4  14   7     78.56     20.31
   4  14   8     24.41      9.81
   4  14   9    100.06     10.71
   4  14  10     59.29     16.28
[truncated: 138,233 more chars]
