# Supplementary material for: The advanced treatment of hydrogen bonding in quantum crystallography
Source: J Appl Crystallogr. 2021 Apr 16;54(Pt 3):718–29. doi: 10.1107/S1600576721001126 (PMC8202034; doi:10.1107/S1600576721001126)
Supplement: Supplementary file 5 [file j-54-00718-sup5.zip › 8HQ_tonto_b3lyp_def2-TZVP.fcf]

#\#CIF_2.0

# ========================
# Tonto generated CIF file
# ========================

# NOTE: This is an incomplete CIF file
# Manually edit it to pass checkCIF

data_8HQ_b3lyp_def2

_audit_creation_date                2020-9-8
_audit_creation_method              'Tonto 19.04.25 github v. 2b3dd9c'

# ============
# QCr software
# ============

_QCr_software                       'Tonto'
_QCr_software_version               '19.04.25 v. 2b3dd9c'
_QCr_software_platform              'Linux-4.15.0-43-generic'
_QCr_software_build_date            '2019-04-25 09:46'
_QCr_software_website               'https://github.com/dylan-jayatilaka/tonto'

# ================
# Diffraction data
# ================

_diffrn_radiation_type              synchrotron
_diffrn_radiation_wavelength        0.353070

_diffrn_measurement_device_type     IPDSC-Q
_diffrn_measurement_method          'phi or omega oscillation scans'

_diffrn_reflns_number               80044
_diffrn_reflns_theta_max            24.238717

# ===========
# Reflections
# ===========

_reflns_d_resolution_high           0.430008
_reflns_d_resolution_low            11.174650
_reflns_limit_h_max                 12
_reflns_limit_h_min                 -12
_reflns_limit_k_max                 22
_reflns_limit_k_min                 -22
_reflns_limit_l_max                 51
_reflns_limit_l_min                 -51
_reflns_number_gt                   12569
_reflns_number_total                12569
_reflns_threshold_expression        'F>0 & F/u(F)>4.0 & |F_calc|>10^-3'

_reflns_special_details
;
* Specify symmetry and Friedel pair averaging *

. Only.data reflections which satisfy the threshold expression
  are listed below, and only they are considered observed,
  thus the *_gt, *_all, & *_total data are always the same
;

loop_
    _refln_index_h
    _refln_index_k
    _refln_index_l
    _refln_index_group
    _refln_stl
    _refln_d_spacing
    _refln_A_calc
    _refln_B_calc
    _refln_phase_calc
    _refln_F_calc
    _refln_F_meas
    _refln_F_sigma
    _refln_delta_F_on_sigma
  -12   -5   -5  0  1.156847   0.432209     4.723663    -2.008234  336.967550    5.132835    5.275806  0.347631   -0.581626
  -12   -5   -1  0  1.151643   0.434162    -2.313862     2.191277  136.558642    3.186794    3.186909  0.576564   -0.000283
  -12   -4   -7  0  1.152281   0.433922     0.063393     3.302228   88.900224    3.302837    3.813499  0.575448   -1.254998
  -12   -4   -5  0  1.147057   0.435898    -3.330472     0.117066  177.986892    3.332529    3.979530  0.531296   -1.722198
  -12   -4   -4  0  1.145092   0.436646    -1.161612    -2.346649  243.664174    2.618416    2.519453  0.773325    0.180979
  -12   -4   -1  0  1.141809   0.437902    -2.573971     1.794698  145.113914    3.137876    3.597728  0.587212   -1.107485
  -12   -3   -9  0  1.151619   0.434172    -3.636289    -0.696666  190.845708    3.702423    3.827968  0.481199   -0.368967
  -12   -3   -3  0  1.135865   0.440193    -1.802523    -1.508564  219.926577    2.350501    2.619540  0.728940   -0.521964
  -12   -3   -1  0  1.134101   0.440878     1.377957     2.437073   60.515548    2.799659    2.790868  0.675494    0.018405
  -12   -2  -12  0  1.159839   0.431094     0.617109     2.350512   75.289431    2.430171    2.546653  0.765085   -0.215311
  -12   -2  -11  0  1.154866   0.432951     2.613448    -1.655357  327.649849    3.093593    3.225764  0.576253   -0.324368
  -12   -2   -3  0  1.130335   0.442347    -2.730427     0.013921  179.707892    2.730463    2.907974  0.761026   -0.329870
  -12   -2   -2  0  1.129228   0.442780     0.176777    -3.142751  273.219442    3.147719    3.351351  0.549447   -0.524127
  -12   -1  -12  0  1.156594   0.432304     2.405073    -1.184736  333.775202    2.681040    2.927470  0.643755   -0.541361
  -12   -1   -6  0  1.132984   0.441312    -2.862882     0.333187  173.361676    2.882205    2.524853  0.760646    0.664399
  -12   -1   -5  0  1.130552   0.442262     0.076215     2.846281   88.466159    2.847301    2.976592  0.752167   -0.243092
  -12   -1   -4  0  1.128558   0.443043     1.834386     4.080435   65.793390    4.473804    4.595166  0.463827   -0.370033
  -11  -10   -8  0  1.159320   0.431287     4.025746    -1.447885  340.218557    4.278200    4.146932  0.421712    0.440210
  -11  -10   -7  0  1.156078   0.432497    -0.876683    -4.119537  257.986045    4.211788    4.563499  0.385417   -1.290538
  -11  -10   -5  0  1.150871   0.434454    -3.590485    -0.381645  186.067389    3.610712    3.794650  0.462588   -0.562332
  -11  -10   -2  0  1.146295   0.436188     3.102661     0.298081    5.487727    3.116946    3.479660  0.523965   -0.978984
  -11   -9  -13  0  1.161448   0.430497    -1.084800     2.582427  112.785822    2.801021    2.970665  0.704155   -0.340710
  -11   -9  -12  0  1.156048   0.432508    -0.193956    -3.219052  266.551949    3.224889    3.829014  0.462416   -1.847602
  -11   -9  -11  0  1.151059   0.434383     0.550222     1.839530   73.347531    1.920056    2.321173  0.810855   -0.699590
  -11   -9   -9  0  1.142329   0.437702     0.437590    -3.120189  277.983360    3.150724    3.378138  0.524323   -0.613385
  -11   -9   -6  0  1.132428   0.441529     0.369452     4.439552   85.242901    4.454898    4.495133  0.390720   -0.145632
  -11   -9   -5  0  1.129994   0.442480     0.154836     3.090223   87.131580    3.094099    3.366378  0.607765   -0.633568
  -11   -9   -4  0  1.127999   0.443263     2.613221    -1.658915  327.591958    3.095306    3.344890  0.556402   -0.634371
  -11   -9   -2  0  1.125334   0.444313    -0.532764    -3.870137  262.161919    3.906635    3.786724  0.454484    0.373126
  -11   -9   -1  0  1.124667   0.444576     1.729926    -0.630802  339.966051    1.841346    3.146174  0.672383   -2.744427
  -11   -8  -14  0  1.148856   0.435216    -2.032686     2.384689  130.443949    3.133457    3.576846  0.524692   -1.195076
  -11   -8  -12  0  1.137473   0.439571     4.313817     3.781742   41.239684    5.736775    5.406530  0.423082    1.103893
  -11   -8   -8  0  1.119733   0.446535    -1.412676     2.220554  122.463784    2.631827    2.763896  0.656263   -0.284602
  -11   -8   -6  0  1.113458   0.449052     4.456239    -1.430287  342.205295    4.680148    4.753452  0.417200   -0.248483
  -11   -8   -5  0  1.110983   0.450052     2.467316    -1.883066  322.648976    3.103802    3.451107  0.580123   -0.846655
  -11   -8   -4  0  1.108954   0.450875     1.002487    -3.097501  287.933850    3.255686    3.672661  0.470657   -1.252912
  -11   -8   -3  0  1.107373   0.451519    -1.288252     2.326117  118.978592    2.659025    2.614796  0.693559    0.090187
  -11   -8   -2  0  1.106242   0.451980    -2.045914    -1.290279  212.238055    2.418798    2.929795  0.601058   -1.202311
  -11   -7  -18  0  1.160321   0.430915     1.724342     1.372741   38.523129    2.204035    2.555290  0.552870   -0.898493
  -11   -7  -17  0  1.152747   0.433746    -2.538803    -1.571933  211.764263    2.986050    3.040372  0.456102   -0.168433
  -11   -7  -16  0  1.145561   0.436468    -2.865220     2.593862  137.845696    3.864920    4.030441  0.373920   -0.626022
  -11   -7  -15  0  1.138768   0.439071    -0.362242     3.807845   95.434217    3.825036    3.694411  0.442417    0.417551
  -11   -7  -13  0  1.126395   0.443894     1.131825     3.043872   69.602992    3.247489    3.388912  0.615013   -0.325199
  -11   -7  -10  0  1.110959   0.450062    -0.816769    -4.344000  259.351441    4.420119    4.479064  0.389114   -0.214233
  -11   -7   -2  0  1.089119   0.459087    -3.293619    -0.992893  196.775939    3.440024    3.986470  0.425776   -1.815018
  -11   -6  -19  0  1.154246   0.433183    -0.552554    -3.189031  260.170120    3.236547    3.161670  0.444614    0.238166
  -11   -6  -18  0  1.146196   0.436226    -1.299403    -0.095931  184.222307    1.302939    2.263860  0.680698   -1.996402
  -11   -6  -17  0  1.138528   0.439163    -1.529384     1.764492  130.917306    2.335047    2.456010  0.613548   -0.278815
  -11   -6  -14  0  1.117899   0.447267     2.663783    -1.630825  328.524134    3.123353    3.468590  0.510498   -0.956399
  -11   -6  -12  0  1.106197   0.451999     2.376306    -0.934846  338.525164    2.553579    3.049712  0.583352   -1.202768
  -11   -6  -10  0  1.096198   0.456122    -0.702536    -2.351163  253.363672    2.453880    2.414890  0.765070    0.072072
  -11   -6   -2  0  1.074058   0.465524    -0.297558     2.512366   96.754491    2.529926    2.499019  0.837595    0.052185
  -11   -6   -1  0  1.073359   0.465827     1.296049     2.969727   66.422574    3.240220    4.215908  0.531048   -2.598319
  -11   -5  -21  0  1.159636   0.431170    -2.481512    -1.319063  207.993145    2.810308    2.699075  0.567550    0.277168
  -11   -5  -20  0  1.150754   0.434498     2.276591     0.030503    0.767633    2.276796    2.127955  0.703621    0.299156
  -11   -5  -19  0  1.142242   0.437736    -1.737078     2.289074  127.193273    2.873552    2.781090  0.544498    0.240148
  -11   -5  -16  0  1.119001   0.446827    -0.090226     2.756587   91.874679    2.758063    2.508937  0.667742    0.527625
  -11   -5  -12  0  1.093666   0.457178     2.596283    -1.769253  325.727286    3.141805    3.235188  0.627958   -0.210306
  -11   -5   -8  0  1.075204   0.465028    -2.065583     0.444148  167.864867    2.112794    2.499820  0.724389   -0.755585
  -11   -5   -6  0  1.068668   0.467872     1.924374    -0.271960  351.956010    1.943496    2.673126  0.779253   -1.324157
  -11   -5   -4  0  1.063974   0.469936    -3.079735    -1.985922  212.815353    3.664513    3.411062  0.508983    0.704216
  -11   -5   -3  0  1.062326   0.470665     3.031785     1.169913   21.100736    3.249679    3.097543  0.563938    0.381520
  -11   -5   -1  0  1.060440   0.471502    -0.797976    -2.114149  249.321215    2.259733    2.415719  0.742766   -0.296994
  -11   -4  -19  0  1.132325   0.441569    -2.008578     2.588862  127.806222    3.276674    3.787359  0.364834   -1.979577
  -11   -4  -17  0  1.116299   0.447909     1.536388     3.203405   64.377121    3.552787    3.551333  0.428049    0.004803
  -11   -4  -14  0  1.095252   0.456516     3.103444     2.039205   33.308036    3.713451    3.676695  0.477888    0.108773
  -11   -4  -12  0  1.083305   0.461550    -0.535334    -1.430842  249.487220    1.527708    2.307152  0.813493   -1.355022
  -11   -4  -11  0  1.077979   0.463831    -0.347455    -1.967126  259.983115    1.997576    2.712843  0.658315   -1.536559
  -11   -4   -7  0  1.061132   0.471195    -1.466403    -3.339954  246.296172    3.647688    3.944345  0.436619   -0.960872
  -11   -4   -3  0  1.051657   0.475440     2.658657    -0.754826  344.150082    2.763733    2.920346  0.593354   -0.373275
  -11   -3  -23  0  1.161337   0.430538    -1.155609    -2.382372  244.123519    2.647853    2.459432  0.601629    0.442910
  -11   -3  -22  0  1.151599   0.434179     0.814097    -2.416552  288.617834    2.549996    2.702931  0.535254   -0.404076
  -11   -3  -16  0  1.100938   0.454158     1.028683     2.553291   68.056234    2.752723    2.828648  0.528836   -0.203040
  -11   -3  -14  0  1.087214   0.459891     2.415704     0.604517   14.049427    2.490194    2.946293  0.608142   -1.060641
  -11   -3  -13  0  1.080981   0.462543     1.932711     1.914477   44.728447    2.720404    2.561397  0.718661    0.312901
  -11   -3  -12  0  1.075178   0.465039     0.593712    -4.892658  276.918873    4.928549    4.974337  0.351345   -0.184304
  -11   -3  -11  0  1.069811   0.467372     3.046698    -1.014642  341.580696    3.211210    4.113081  0.420702   -3.031689
  -11   -3  -10  0  1.064887   0.469533    -0.907040    -1.595661  240.384310    1.835444    2.405582  0.761600   -1.058689
  -11   -3   -6  0  1.049739   0.476309    -3.014519     4.131373  126.116929    5.114252    5.240916  0.332270   -0.539109
  -11   -3   -5  0  1.047114   0.477503    -2.143496     7.827209  105.315079    8.115404    8.305157  0.248533   -1.079744
  -11   -3   -3  0  1.043283   0.479256    -1.276592     3.011937  112.969384    3.271307    3.558545  0.814639   -0.498644
  -11   -3   -2  0  1.042083   0.479808     0.531344    -3.084787  279.773096    3.130214    3.091977  0.560057    0.096553
  -11   -2  -23  0  1.155930   0.432552    -3.609327     2.398141  146.398787    4.333396    4.456200  0.355836   -0.488063
  -11   -2  -22  0  1.146146   0.436245    -2.921309    -0.247583  184.844274    2.931782    2.539092  0.630825    0.880351
  -11   -2  -21  0  1.136718   0.439863     0.912712    -3.346580  285.255248    3.468810    3.424657  0.441264    0.141505
  -11   -2  -20  0  1.127656   0.443398     2.760978    -0.724621  345.294338    2.854483    3.217557  0.470284   -1.091819
  -11   -2  -19  0  1.118967   0.446841     2.535653    -0.711407  344.327925    2.633559    2.632507  0.624349    0.002384
  -11   -2  -16  0  1.095232   0.456524    -1.613615     0.690831  156.822962    1.755278    2.331677  0.612550   -1.330751
  -11   -2  -15  0  1.088126   0.459506     1.777617     2.127420   50.118733    2.772334    3.145920  0.531663   -0.993729
  -11   -2  -13  0  1.075170   0.465043    -3.368949    -0.535428  189.030503    3.411231    3.241002  0.543697    0.442784
  -11   -2  -11  0  1.063939   0.469952    -3.075235     0.689400  167.364453    3.151562    3.648367  0.549782   -1.277938
  -11   -2  -10  0  1.058988   0.472149    -4.370921     2.157937  153.724307    4.874592    4.586615  0.378234    1.076744
  -11   -2   -9  0  1.054488   0.474164    -3.046648    -2.166752  215.420143    3.738566    4.008616  0.499230   -0.764993
  -11   -2   -8  0  1.050446   0.475988    -4.383999    -0.171471  182.239866    4.387351    4.730982  0.366013   -1.327734
  -11   -2   -6  0  1.043754   0.479040     2.702014    -3.165447  310.483956    4.161843    4.242807  0.405024   -0.282702
  -11   -2   -5  0  1.041113   0.480255     4.029684    -0.470458  353.340965    4.057054    3.810136  0.455494    0.766626
  -11   -2   -4  0  1.038947   0.481256     4.695453     0.574527    6.975932    4.730472    4.861606  0.436252   -0.425103
  -11   -2   -3  0  1.037260   0.482039    -0.520264     6.395452   94.650717    6.416578    6.563866  0.265125   -0.785654
  -11   -2   -1  0  1.035328   0.482939     4.153417     0.531829    7.296802    4.187328    4.438726  0.439497   -0.808949
  -11   -1  -23  0  1.152673   0.433774     1.089432     2.171089   63.352934    2.429092    2.215208  0.683137    0.442778
  -11   -1  -22  0  1.142861   0.437498    -1.343826     4.386677  107.032060    4.587898    4.478080  0.407294    0.381311
  -11   -1  -19  0  1.115603   0.448188    -0.159199    -2.897747  266.855403    2.902117    3.309252  0.515225   -1.117523
  -11   -1  -18  0  1.107272   0.451560     1.625882    -1.852751  311.268579    2.464991    2.695808  0.520553   -0.627075
  -11   -1  -17  0  1.099333   0.454821     0.105257    -2.655799  272.269611    2.657884    2.408910  0.599246    0.587574
  -11   -1  -16  0  1.091795   0.457962    -4.180934    -4.170781  224.930349    5.905559    5.283697  0.278935    3.152866
  -11   -1  -15  0  1.084666   0.460971     0.938535     5.678519   80.615101    5.755556    5.634237  0.297442    0.576824
  -11   -1  -12  0  1.065814   0.469125    -2.820334    -0.928159  198.216141    2.969135    2.831762  0.632275    0.307262
  -11   -1  -10  0  1.055432   0.473740     2.178859    -1.764400  321.000082    2.803664    2.685387  0.677233    0.246991
  -11   -1   -8  0  1.046861   0.477618     4.444142     4.670756   46.424190    6.447197    6.545165  0.307707   -0.450254
  -11   -1   -3  0  1.033630   0.483732     0.712396     6.215209   83.461214    6.255904    6.330684  0.272241   -0.388463
  -11   -1   -2  0  1.032418   0.484300    -2.498941     2.090972  140.079319    3.258354    2.726394  0.764633    0.983877
  -11   -1   -1  0  1.031691   0.484641     1.978582     2.906367   55.753947    3.515928    3.471823  0.769057    0.081106
  -10  -13   -8  0  1.154443   0.433109     0.938721     1.767031   62.020882    2.000899    2.263329  0.779481   -0.476128
  -10  -13   -6  0  1.148357   0.435405     0.071816    -3.175118  271.295722    3.175930    3.636049  0.454122   -1.432888
  -10  -13   -4  0  1.143990   0.437067    -1.714456    -2.778143  238.320306    3.264574    3.770504  0.437107   -1.636883
  -10  -13   -2  0  1.141362   0.438073    -2.906116    -2.086175  215.672934    3.577378    3.441111  0.482222    0.399633
  -10  -13   -1  0  1.140704   0.438326     1.198484    -2.630364  294.495640    2.890533    2.656742  0.800457    0.413052
  -10  -12  -14  0  1.155921   0.432556    -2.152247     3.705754  120.147383    4.285415    4.189601  0.414908    0.326579
  -10  -12  -13  0  1.150060   0.434760     2.014186    -4.415113  294.522595    4.852851    4.886837  0.437313   -0.109905
  -10  -12  -12  0  1.144607   0.436831     4.466173     0.322749    4.133307    4.477820    4.804499  0.392050   -1.178408
  -10  -12  -11  0  1.139568   0.438763    -2.734242     0.860539  162.529808    2.866462    2.552624  0.786552    0.564280
  -10  -12  -10  0  1.134947   0.440549     1.678856    -3.828009  293.680888    4.179977    4.223408  0.512231   -0.119907
  -10  -12   -9  0  1.130749   0.442185     3.493388     1.971330   29.436178    4.011222    4.114152  0.432323   -0.336706
  -10  -12   -8  0  1.126981   0.443663     2.483388    -4.644067  298.135393    5.266362    5.241680  0.319896    0.109117
  -10  -12   -7  0  1.123645   0.444980    -1.048424    -3.089848  251.257282    3.262875    3.688660  0.682467   -0.882315
  -10  -12   -6  0  1.120746   0.446131    -3.793307    -0.995017  194.698040    3.921637    4.220087  0.390102   -1.081954
  -10  -12   -5  0  1.118287   0.447112     2.724057     3.432770   51.566424    4.382282    4.745608  0.349185   -1.471485
  -10  -12   -4  0  1.116271   0.447920    -0.701828     2.558507  105.339562    2.653021    3.141715  0.532062   -1.298941
  -10  -12   -1  0  1.112903   0.449275     0.781477    -2.076739  290.621321    2.218908    2.576522  0.661648   -0.764370
  -10  -11  -18  0  1.158696   0.431519    -0.129731    -2.282128  266.746443    2.285812    2.143149  0.642837    0.313852
  -10  -11  -17  0  1.151112   0.434362    -2.570654    -1.222525  205.434338    2.846547    3.033513  0.606918   -0.435660
  -10  -11  -16  0  1.143916   0.437095     2.302561     0.152339    3.785199    2.307595    2.385684  0.556713   -0.198369
  -10  -11  -15  0  1.137113   0.439710    -2.191025     3.307595  123.521391    3.967464    4.054125  0.312736   -0.391887
  -10  -11  -13  0  1.124722   0.444554     1.033435     2.950177   70.694856    3.125945    2.514838  0.642076    1.346001
  -10  -11  -12  0  1.119145   0.446770    -1.898933     1.343816  144.714140    2.326325    2.428454  0.726830   -0.198715
  -10  -11  -11  0  1.113990   0.448837     1.558189    -2.423257  302.741601    2.880994    2.670128  0.754261    0.395368
  -10  -11  -10  0  1.109263   0.450750     5.557138     2.252735   22.066497    5.996382    6.106382  0.315535   -0.493014
  -10  -11   -8  0  1.101111   0.454087    -4.300748     0.260351  176.535761    4.308621    4.264467  0.388318    0.160805
  -10  -11   -7  0  1.097696   0.455499     2.204793     2.941744   53.148987    3.676271    3.789791  0.544248   -0.294978
  -10  -11   -5  0  1.092211   0.457787     4.981987     0.045227    0.520122    4.982192    4.916747  0.335069    0.276220
  -10  -11   -4  0  1.090147   0.458654     2.187136    -2.818647  307.809762    3.567679    3.190427  0.636345    0.838406
  -10  -11   -3  0  1.088539   0.459331     1.588932    -5.540736  286.001452    5.764066    6.388382  0.317459   -2.781199
  -10  -11   -2  0  1.087389   0.459817    -1.932093     1.467407  142.783658    2.426163    2.747616  0.612858   -0.741775
  -10  -10  -16  0  1.120676   0.446159    -2.707156     1.405102  152.569209    3.050083    3.238282  0.394709   -0.674305
  -10  -10  -14  0  1.107196   0.451591     1.790826     4.764681   69.401051    5.090113    4.780091  0.582078    0.753226
  -10  -10  -13  0  1.101077   0.454101    -1.350899     6.089852  102.507274    6.237886    6.611600  0.258748   -2.042571
  -10  -10  -12  0  1.095380   0.456463    -3.661134    -0.657551  190.181946    3.719714    4.325094  0.401542   -2.132120
  -10  -10  -11  0  1.090113   0.458668     3.203917    -0.599380  349.403743    3.259500    3.243720  0.515933    0.043253
  -10  -10  -10  0  1.085281   0.460710     0.005833    -2.933597  270.113929    2.933603    4.164187  0.518873   -3.354017
  -10  -10   -8  0  1.076948   0.464275    -0.231123    -2.659031  265.032339    2.669056    2.721688  0.721903   -0.103106
  -10  -10   -7  0  1.073457   0.465785     3.572415     5.711941   57.976934    6.737093    7.170360  0.291784   -2.099949
  -10  -10   -6  0  1.070422   0.467106     4.771674    -3.037331  327.521875    5.656346    6.065375  0.273350   -2.116170
  -10  -10   -5  0  1.067847   0.468232    -1.323200    -3.517861  249.386833    3.758485    4.002415  0.410343   -0.840687
  -10  -10   -3  0  1.064091   0.469885    -1.642318    -3.421857  244.361362    3.795565    4.462667  0.637323   -1.480293
  -10  -10   -1  0  1.062207   0.470718    -3.165598    -1.239482  201.382704    3.399607    3.688769  0.543228   -0.752791
  -10   -9  -23  0  1.159714   0.431141    -2.724925     1.036848  159.167928    2.915522    2.879596  0.474413    0.107094
  -10   -9  -22  0  1.149963   0.434797     0.599075    -3.005947  281.271165    3.065063    3.217308  0.443508   -0.485465
  -10   -9  -21  0  1.140567   0.438379    -2.771906     0.463549  170.506216    2.810399    2.815020  0.550189   -0.011879
  -10   -9  -20  0  1.131535   0.441878     2.433980    -1.099884  335.682401    2.670956    2.985059  0.438808   -1.012306
  -10   -9  -18  0  1.114600   0.448591    -2.371643    -1.043631  203.751683    2.591111    2.171927  0.711206    0.833533
  -10   -9  -17  0  1.106714   0.451788    -0.691045     1.801604  110.985418    1.929591    2.146698  0.633806   -0.484431
  -10   -9  -16  0  1.099226   0.454865    -3.374400     0.733962  167.728802    3.453300    3.187035  0.405771    0.928000
  -10   -9  -15  0  1.092146   0.457814     2.062109     2.546904   51.004529    3.277044    3.448901  0.367315   -0.661676
  -10   -9  -13  0  1.079238   0.463290     4.270651    -1.106831  345.470258    4.411750    4.905246  0.309973   -2.251516
  -10   -9  -12  0  1.073425   0.465799     3.550665     3.068720   40.835750    4.693001    4.941858  0.384275   -0.915847
  -10   -9  -11  0  1.068049   0.468143    -1.521441    -3.188534  244.491384    3.532922    4.173219  0.444630   -2.036567
  -10   -9   -9  0  1.058636   0.472306    -1.761458    -2.783058  237.669388    3.293653    3.276283  0.505894    0.048556
  -10   -9   -7  0  1.051044   0.475718    -2.164124     1.353012  147.986351    2.552269    2.926786  0.569316   -0.930321
  -10   -9   -6  0  1.047944   0.477125    -0.781427     2.131303  110.135098    2.270040    3.479775  0.539095   -3.173512
  -10   -9   -5  0  1.045314   0.478325     3.637267    -1.468375  338.015932    3.922479    3.755814  0.430756    0.547175
  -10   -9   -4  0  1.043157   0.479314    -2.441010     0.838064  161.051279    2.580868    2.749802  0.605440   -0.394603
  -10   -9   -3  0  1.041476   0.480088     1.463898     0.463283   17.561132    1.535457    2.870121  0.713715   -2.644616
  -10   -9   -1  0  1.039552   0.480976    -1.877216     2.384664  128.209939    3.034891    3.341895  0.486463   -0.892502
  -10   -8  -25  0  1.162060   0.430271     0.808174    -2.500374  287.911932    2.627739    2.856831  0.518969   -0.624285
  -10   -8  -24  0  1.151459   0.434232     2.333812    -3.069411  307.247366    3.855899    3.685401  0.426827    0.564917
  -10   -8  -23  0  1.141198   0.438136    -2.022897     3.931867  117.225257    4.421729    4.637685  0.289160   -1.056187
  -10   -8  -22  0  1.131287   0.441974    -0.310547    -2.344558  262.454842    2.365035    2.552310  0.536638   -0.493530
  -10   -8  -20  0  1.112550   0.449418    -1.825630    -1.547813  220.292085    2.393460    2.579164  0.524188   -0.501012
  -10   -8  -19  0  1.103743   0.453004    -2.728277     0.647568  166.647690    2.804076    2.926375  0.482036   -0.358806
  -10   -8  -17  0  1.087295   0.459857     1.171720     2.187953   61.829510    2.481948    2.119467  0.646540    0.792876
  -10   -8  -16  0  1.079673   0.463103     2.657925    -1.481929  330.858102    3.043136    2.913204  0.480540    0.382385
  -10   -8  -15  0  1.072464   0.466216     1.373330    -1.682090  309.229664    2.171511    2.629919  0.491516   -1.318951
  -10   -8  -14  0  1.065675   0.469186    -2.880039     0.354179  172.989133    2.901735    2.886543  0.654842    0.032809
  -10   -8  -13  0  1.059316   0.472003     3.331382    -0.076614  358.682569    3.332263    3.463852  0.440629   -0.422339
  -10   -8   -9  0  1.038319   0.481548    -2.366924     1.763107  143.317811    2.951419    3.134950  0.529466   -0.490214
  -10   -8   -7  0  1.030577   0.485165    -2.234679    -1.668401  216.744846    2.788790    2.840519  0.593262   -0.123312
  -10   -8   -6  0  1.027415   0.486658    -2.500052     4.463788  119.252060    5.116215    5.534528  0.295564   -2.001539
  -10   -8   -5  0  1.024733   0.487932    -0.816236    -4.216661  259.044523    4.294936    4.430235  0.367956   -0.520012
  -10   -8   -4  0  1.022532   0.488982     3.510425     2.552055   36.016895    4.340054    4.300014  0.429510    0.131835
  -10   -8   -3  0  1.020818   0.489803    -3.531994     1.807108  152.903911    3.967445    4.228811  0.377933   -0.978023
  -10   -7  -26  0  1.156856   0.432206     1.580889    -1.925178  309.391638    2.491088    3.039054  0.513687   -1.508586
  -10   -7  -25  0  1.145771   0.436387    -2.220987    -1.205041  208.482928    2.526838    2.346917  0.702715    0.362090
  -10   -7  -24  0  1.135018   0.440522     2.765222     0.301043    6.213186    2.781560    3.091718  0.520804   -0.842215
  -10   -7  -23  0  1.124607   0.444600    -4.026000     0.872875  167.767056    4.119538    4.283400  0.333333   -0.695209
  -10   -7  -21  0  1.104852   0.452549    -1.645894     1.624091  135.382010    2.312280    2.981836  0.524494   -1.805349
  -10   -7  -20  0  1.095526   0.456402    -5.525307     0.666120  173.125707    5.565316    5.756758  0.411407   -0.658082
  -10   -7  -19  0  1.086580   0.460159     0.401364    -2.330410  279.772108    2.364721    2.454704  0.590211   -0.215611
  -10   -7  -18  0  1.078025   0.463811     1.159471     2.737040   67.041409    2.972500    2.709297  0.524573    0.709579
  -10   -7  -17  0  1.069869   0.467347    -2.654909     0.755508  164.115224    2.760314    3.262069  0.393271   -1.804327
  -10   -7  -15  0  1.054792   0.474027     2.227447     1.285916   29.998053    2.571984    2.239487  0.667934    0.703994
  -10   -7  -13  0  1.041421   0.480113     2.706433     1.416996   27.635015    3.054940    3.630978  0.529711   -1.537897
  -10   -7  -12  0  1.035396   0.482907     2.056528    -1.608714  321.965800    2.610990    2.392726  0.670392    0.460435
  -10   -7   -7  0  1.012175   0.493986     1.754468    -0.637016  340.044957    1.866534    2.320138  0.748555   -0.856975
  -10   -7   -6  0  1.008955   0.495562    -2.722394     0.116435  177.550997    2.724882    2.437674  0.704883    0.576230
  -10   -7   -5  0  1.006223   0.496908     2.379979    -2.007780  319.848605    3.113756    3.370659  0.486894   -0.746192
  -10   -7   -4  0  1.003982   0.498017     2.811621     2.216839   38.254220    3.580445    3.865353  0.702293   -0.573723
  -10   -7   -2  0  1.000987   0.499507     3.059250    -0.350919  353.456338    3.079311    3.426061  0.545447   -0.899039
  -10   -7   -1  0  1.000236   0.499882    -1.949441     2.956498  123.399862    3.541356    3.542411  0.455892   -0.003273
  -10   -6  -26  0  1.142689   0.437565    -2.697566    -1.429148  207.914278    3.052757    2.734024  0.512394    0.879709
  -10   -6  -25  0  1.131464   0.441905    -1.950902     1.145287  149.584720    2.262234    2.535145  0.636633   -0.606244
  -10   -6  -24  0  1.120574   0.446200    -3.012761    -1.877025  211.923936    3.549642    3.547270  0.409765    0.008186
  -10   -6  -23  0  1.110028   0.450439     2.665492    -0.917406  341.007626    2.818951    2.406248  0.579262    1.007574
  -10   -6  -22  0  1.099836   0.454613     1.304815    -1.764106  306.488363    2.194222    2.436687  0.566122   -0.605695
  -10   -6  -20  0  1.080554   0.462726    -1.460594     2.160432  124.061282    2.607835    2.919111  0.508318   -0.866015
  -10   -6  -19  0  1.071483   0.466643    -2.723493     1.826714  146.149270    3.279375    3.737960  0.349363   -1.856344
  -10   -6  -18  0  1.062807   0.470452     1.167958     3.530798   71.696230    3.718960    3.741923  0.395542   -0.082102
  -10   -6  -17  0  1.054533   0.474143    -1.182466     1.967189  121.009829    2.295225    2.365449  0.608297   -0.163261
  -10   -6  -16  0  1.046673   0.477704     0.699463     2.038884   71.064861    2.155527    2.231782  0.650955   -0.165667
  -10   -6  -15  0  1.039234   0.481124     2.123611     4.016029   62.130836    4.542930    4.714527  0.270694   -0.896492
  -10   -6  -14  0  1.032227   0.484390     1.484724    -0.634225  336.869433    1.614511    2.225311  0.743316   -1.162093
  -10   -6  -13  0  1.025660   0.487491    -0.089918    -2.488778  267.930830    2.490402    2.417377  0.661320    0.156162
  -10   -6  -11  0  1.013881   0.493155    -1.954435    -4.554833  246.776292    4.956443    5.053829  0.374337   -0.367919
  -10   -6  -10  0  1.008684   0.495695    -2.279915    -1.951059  220.555569    3.000774    3.528588  0.626264   -1.191896
  -10   -6   -9  0  1.003959   0.498028     2.292143    -1.193977  332.484991    2.584473    2.593877  0.648813   -0.020498
  -10   -6   -8  0  0.999713   0.500144     0.415083    -2.353024  280.004281    2.389355    2.846295  0.585556   -1.103587
  -10   -6   -5  0  0.989902   0.505101    -2.786434     4.024886  124.694907    4.895296    4.844685  0.342157    0.209184
  -10   -6   -4  0  0.987624   0.506266    -2.810417    -0.606552  192.178935    2.875126    3.013640  0.620597   -0.315644
  -10   -6   -2  0  0.984579   0.507831     3.157112    -2.795602  318.475321    4.216959    4.654584  0.412499   -1.500353
  -10   -5  -28  0  1.154221   0.433193    -1.196525    -2.351569  243.032105    2.638475    2.939623  0.499457   -0.852701
  -10   -5  -24  0  1.108205   0.451180     1.824232     0.073365    2.303026    1.825706    2.533564  0.600090   -1.668187
  -10   -5  -23  0  1.097541   0.455564    -1.969490    -1.799134  222.411769    2.667541    2.673276  0.511890   -0.015845
  -10   -5  -16  0  1.033420   0.483831    -2.869713    -1.338766  205.009798    3.166630    2.677319  0.532839    1.298684
  -10   -5  -15  0  1.025885   0.487384     2.225456     2.977547   53.225108    3.717316    3.724863  0.343189   -0.031098
  -10   -5  -13  0  1.012132   0.494007     5.129415    -3.180234  328.201114    6.035295    6.177084  0.269100   -0.745147
  -10   -5  -10  0  0.994925   0.502550     4.120107    -0.537085  352.572971    4.154966    4.181179  0.389637   -0.095141
  -10   -5   -9  0  0.990135   0.504982    -4.470607     1.718843  158.969426    4.789650    4.830940  0.337629   -0.172950
  -10   -5   -8  0  0.985829   0.507187    -3.571381    -0.321390  185.142214    3.585813    3.841443  0.480803   -0.751902
  -10   -5   -7  0  0.982014   0.509158    -3.593410     1.017823  164.185377    3.734777    3.933361  0.410501   -0.684140
  -10   -5   -6  0  0.978695   0.510884    -3.189068     1.947855  148.583777    3.736883    3.996706  0.496820   -0.739596
  -10   -5   -5  0  0.975878   0.512359     3.570175     3.894979   47.491330    5.283655    4.810582  0.337026    1.985090
  -10   -5   -4  0  0.973568   0.513575     0.175594     2.950605   86.594269    2.955825    2.990957  0.547170   -0.090804
  -10   -5   -3  0  0.971767   0.514527     0.985196    -2.527388  291.296233    2.712619    2.581958  0.646853    0.285663
  -10   -5   -2  0  0.970478   0.515210     2.163615     2.697338   51.265863    3.457869    3.474591  0.461571   -0.051233
  -10   -4  -27  0  1.132317   0.441572     0.720985    -2.401360  286.711884    2.507259    2.581958  0.544342   -0.194069
  -10   -4  -25  0  1.109094   0.450818    -0.621618    -5.900357  263.985921    5.933012    6.127730  0.261322   -1.053772
  -10   -4  -24  0  1.097982   0.455381    -2.340228    -2.161994  222.732961    3.186046    3.001920  0.454402    0.573046
  -10   -4  -22  0  1.076809   0.464335     1.162855     1.374659   49.771375    1.800533    2.361551  0.588187   -1.348889
  -10   -4  -20  0  1.057107   0.472989     3.237117    -2.010218  328.160119    3.810499    3.543993  0.399222    0.944075
  -10   -4  -19  0  1.047833   0.477175     4.019483     0.345096    4.907143    4.034270    4.232409  0.307877   -0.910136
  -10   -4  -18  0  1.038959   0.481251    -1.526570    -3.319979  245.306399    3.654131    3.525862  0.425281    0.426542
  -10   -4  -15  0  1.014833   0.492692    -2.688344    -0.646929  193.530515    2.765087    2.786127  0.468702   -0.063482
  -10   -4  -14  0  1.007656   0.496201     4.301659     2.013661   25.084895    4.749642    4.672536  0.423492    0.257490
  -10   -4  -13  0  1.000928   0.499536    -3.378760     2.599852  142.422823    4.263244    4.129992  0.399376    0.471853
  -10   -4  -12  0  0.994658   0.502685    -4.714088     0.561194  173.211110    4.747375    4.455391  0.366695    1.126079
  -10   -4  -11  0  0.988854   0.505636    -1.931423     0.889416  155.274041    2.126371    3.145028  0.522843   -2.755319
  -10   -4  -10  0  0.983525   0.508375    -3.147546    -0.414023  187.493579    3.174659    3.730021  0.435159   -1.804859
  -10   -4   -7  0  0.970462   0.515219     2.630068     4.300268   58.549805    5.040790    5.127327  0.331878   -0.368756
  -10   -4   -6  0  0.967103   0.517008     3.591989     2.645273   36.369303    4.460925    4.521877  0.357129   -0.241368
  -10   -4   -5  0  0.964253   0.518536     1.102026    -3.646967  286.813558    3.809834    3.682247  0.662985    0.272155
  -10   -4   -4  0  0.961914   0.519797    -3.531690     2.904705  140.563764    4.572761    4.837652  0.330857   -1.132247
  -10   -4   -2  0  0.958787   0.521492     0.936680     4.637576   78.581234    4.731224    4.711722  0.338902    0.081380
  -10   -4   -1  0  0.958004   0.521919    -2.301119    -1.562746  214.181374    2.781604    2.660659  0.625875    0.273285
  -10   -3  -30  0  1.161975   0.430302    -3.018105     0.407141  172.317198    3.045443    3.345130  0.519859   -0.815262
  -10   -3  -29  0  1.149198   0.435086     5.124208    -0.587519  353.459284    5.157779    5.132871  0.324914    0.108414
  -10   -3  -28  0  1.136718   0.439863     2.800762     1.395229   26.480666    3.129046    3.541619  0.505014   -1.155346
  -10   -3  -27  0  1.124544   0.444625     5.116846     1.662273   17.997049    5.380080    5.018353  0.297485    1.719613
  -10   -3  -23  0  1.079119   0.463341    -2.738929     4.239245  122.866051    5.047071    4.680673  0.301075    1.721048
  -10   -3  -18  0  1.030482   0.485210    -1.943540    -2.487025  231.993383    3.156365    3.054306  0.431252    0.334686
  -10   -3  -17  0  1.021947   0.489262    -2.479623    -5.115238  244.138108    5.684557    5.852955  0.238342   -0.999196
  -10   -3  -16  0  1.013833   0.493178    -3.227862     3.009515  137.004892    4.413193    4.640620  0.293695   -1.095119
  -10   -3  -15  0  1.006152   0.496943     1.092698    -2.551459  293.183697    2.775596    2.851357  0.452559   -0.236748
  -10   -3  -12  0  0.985800   0.507202     2.832495    -1.815111  327.347558    3.364172    3.670479  0.445571   -0.972199
  -10   -3  -11  0  0.979944   0.510233    -2.975435     2.072583  145.140295    3.626129    3.853833  0.483139   -0.666520
  -10   -3  -10  0  0.974566   0.513049    -5.333107    -0.049061  180.527063    5.333332    5.481802  0.298091   -0.704378
  -10   -3   -7  0  0.961381   0.520085     3.583957     1.799778   26.664711    4.010480    3.796655  0.462810    0.653385
  -10   -3   -5  0  0.955113   0.523498     3.250724    -1.512433  335.049306    3.585339    4.154845  0.382210   -2.107224
  -10   -3   -3  0  0.950911   0.525811     2.283738    -0.505266  347.524542    2.338964    2.890704  0.562097   -1.388154
  -10   -3   -2  0  0.949595   0.526540     1.991509     3.510096   60.430904    4.035701    3.922653  0.405631    0.394136
  -10   -2  -29  0  1.143733   0.437165    -4.411007     3.675886  140.194073    5.741874    5.885443  0.283091   -0.717213
  -10   -2  -25  0  1.095452   0.456432     3.038878    -0.280522  354.725906    3.051798    2.391386  0.644978    1.448054
  -10   -2  -24  0  1.084201   0.461169     2.874930    -3.223459  311.729048    4.319248    4.370608  0.331373   -0.219190
  -10   -2  -23  0  1.073297   0.465854     1.693048     2.696919   57.880588    3.184302    3.390803  0.397756   -0.734207
  -10   -2  -22  0  1.062753   0.470476    -2.189998    -0.140004  183.657885    2.194469    2.184250  0.649515    0.022251
  -10   -2  -21  0  1.052579   0.475024     3.121266     0.405022    7.393511    3.147435    2.749511  0.492988    1.141507
  -10   -2  -18  0  1.024384   0.488098    -2.767234     0.454528  170.672251    2.804315    2.706486  0.495738    0.279080
  -10   -2  -17  0  1.015798   0.492224     2.018331     3.914957   62.726927    4.404605    4.504481  0.419267   -0.336886
  -10   -2  -16  0  1.007635   0.496212     6.001084     0.304308    2.902917    6.008795    5.912877  0.237138    0.572023
  -10   -2  -15  0  0.999906   0.500047     0.700811    -2.761745  284.238647    2.849276    2.872772  0.490461   -0.067749
  -10   -2  -14  0  0.992621   0.503717    -0.794862    -5.333375  261.523293    5.392281    5.288622  0.384250    0.381510
  -10   -2  -13  0  0.985791   0.507207     0.237609    -7.481593  271.819054    7.485365    7.615277  0.222573   -0.825455
  -10   -2  -11  0  0.973529   0.513595    -0.644368    -3.248905  258.781884    3.312188    3.432369  0.474064   -0.358519
  -10   -2  -10  0  0.968116   0.516467    -2.165789     1.666978  142.415018    2.733031    2.367818  0.731355    0.706207
  -10   -2   -9  0  0.963192   0.519107    -6.294574     1.509169  166.517422    6.472963    6.722336  0.246318   -1.431754
  -10   -2   -8  0  0.958765   0.521504     3.739257     3.917384   46.332711    5.415528    5.680051  0.340435   -1.098866
  -10   -2   -7  0  0.954842   0.523647    -3.176080     1.198394  159.327574    3.394647    3.567988  0.455616   -0.538042
  -10   -2   -6  0  0.951428   0.525526     0.144041     5.182735   88.408021    5.184736    5.444259  0.331480   -1.107223
  -10   -2   -5  0  0.948531   0.527131     2.284581     2.809043   50.878711    3.620778    3.008584  0.645492    1.341260
  -10   -2   -4  0  0.946153   0.528456     3.559920    -1.273054  340.322567    3.780701    3.939975  0.405413   -0.555600
  -10   -2   -3  0  0.944300   0.529493     1.400941     3.629540   68.894256    3.890527    3.934481  0.402142   -0.154575
  -10   -2   -2  0  0.942974   0.530237    -5.796478    -0.298426  182.947212    5.804155    5.919241  0.312476   -0.520862
  -10   -2   -1  0  0.942177   0.530686     3.135571    -1.743061  330.930354    3.587487    3.535393  0.453010    0.162631
  -10   -1  -27  0  1.115594   0.448192     2.020690     3.225942   57.937476    3.806559    4.250731  0.324624   -1.935021
  -10   -1  -25  0  1.092015   0.457869    -1.088019     2.583858  112.835141    2.803589    2.614642  0.533840    0.500544
  -10   -1  -24  0  1.080728   0.462651     4.875595     1.043623   12.081861    4.986038    4.907695  0.312470    0.354574
  -10   -1  -22  0  1.059210   0.472050     5.471260    -1.837552  341.435104    5.771593    5.562900  0.263276    1.121015
  -10   -1  -21  0  1.049001   0.476644     4.198663     3.422053   39.181202    5.416569    5.465995  0.248273   -0.281542
  -10   -1  -20  0  1.039174   0.481151    -4.852908     0.557475  173.446900    4.884823    4.748055  0.310474    0.622979
  -10   -1  -19  0  1.029739   0.485560     3.280964    -3.002324  317.539193    4.447322    4.527366  0.291167   -0.388779
  -10   -1  -18  0  1.020708   0.489856     2.417813     3.317638   53.916355    4.105185    4.069215  0.319906    0.159011
  -10   -1  -17  0  1.012090   0.494027     2.584522    -1.804601  325.075939    3.152196    2.758093  0.514577    1.083114
  -10   -1  -16  0  1.003897   0.498059    -1.781966    -1.599065  221.903518    2.394246    2.422508  0.680224   -0.058759
  -10   -1  -15  0  0.996139   0.501938    -0.765903    -3.064663  255.968383    3.158919    3.352666  0.456583   -0.600110
  -10   -1  -14  0  0.988827   0.505650    -4.762709     1.188123  165.992675    4.908669    4.658283  0.450931    0.785264
  -10   -1  -13  0  0.981970   0.509181     1.625338     3.645668   65.971379    3.991568    3.423487  0.484060    1.659684
  -10   -1  -12  0  0.975578   0.512517    -1.170286     1.904240  121.573574    2.235106    2.568113  0.664028   -0.709221
  -10   -1  -11  0  0.969660   0.515645    -1.104391    -5.003292  257.552533    5.123730    5.748541  0.395228   -2.235715
  -10   -1   -9  0  0.959281   0.521224    -8.336890    -1.688113  191.446889    8.506084    8.218123  0.239815    1.698137
  -10   -1   -8  0  0.954836   0.523650    -2.407073    -2.052694  220.456742    3.163472    3.216935  0.511445   -0.147832
  -10   -1   -7  0  0.950896   0.525820    -1.471088     4.709122  107.348346    4.933551    5.189529  0.313217   -1.155776
  -10   -1   -6  0  0.947469   0.527722    -4.240161    -3.736565  221.387535    5.651627    5.625983  0.288904    0.125526
  -10   -1   -5  0  0.944559   0.529348     1.997387     0.068193    1.955381    1.998550    2.537829  0.670745   -1.137027
  -10   -1   -4  0  0.942172   0.530689     2.494460    -1.967557  321.734654    3.177045    3.076651  0.612225    0.231904
  -10   -1   -2  0  0.938979   0.532493     8.449279    -4.793052  330.434906    9.714096    9.540930  0.182452    1.342235
   -9  -15  -11  0  1.155399   0.432751     1.260915    -2.465214  297.088969    2.768968    2.813739  0.518847   -0.122031
   -9  -15  -10  0  1.150841   0.434465    -2.266827     1.919794  139.738479    2.970541    3.095085  0.584467   -0.301353
   -9  -15   -7  0  1.139697   0.438713     2.330999    -2.669187  311.130685    3.543743    4.109086  0.376882   -2.121397
   -9  -15   -6  0  1.136839   0.439816    -1.132386    -1.604884  234.793678    1.964167    2.518022  0.638070   -1.227560
   -9  -15   -5  0  1.134415   0.440756    -2.962577    -1.666801  209.362913    3.399278    3.572364  0.505471   -0.484263
   -9  -14  -17  0  1.160325   0.430914    -2.199514    -0.694967  197.534660    2.306695    2.291123  0.601247    0.036629
   -9  -14  -15  0  1.146439   0.436133    -2.770105     1.227567  156.099564    3.029918    3.223279  0.366988   -0.745131
   -9  -14  -14  0  1.140091   0.438561     1.790487     1.914205   46.912674    2.621073    2.666224  0.477498   -0.133725
   -9  -14  -12  0  1.128619   0.443019     0.687615    -4.066166  279.598282    4.123896    4.181562  0.342662   -0.237997
   -9  -14  -11  0  1.123508   0.445035     6.010104     2.408407   21.837275    6.474703    6.284259  0.290143    0.928262
   -9  -14  -10  0  1.118820   0.446899    -1.042580     3.010803  109.099935    3.186206    2.607432  0.567758    1.441654
   -9  -14   -9  0  1.114562   0.448607     2.794441    -5.495192  296.954461    6.164903    6.593824  0.350774   -1.729277
   -9  -14   -7  0  1.107354   0.451527    -4.524256    -0.780021  189.782121    4.591005    4.799577  0.324685   -0.908469
   -9  -14   -6  0  1.104412   0.452730    -1.184264     3.850355  107.096460    4.028364    4.459165  0.345093   -1.765454
   -9  -14   -4  0  1.099871   0.454599     2.373320    -0.616652  345.435083    2.452124    2.852481  0.617441   -0.916997
   -9  -14   -2  0  1.097137   0.455732    -0.240030    -2.779598  265.064513    2.789943    2.769832  0.765998    0.037129
   -9  -13  -16  0  1.123465   0.445052    -3.226738    -0.387671  186.850861    3.249943    3.827968  0.327340   -2.497250
   -9  -13  -15  0  1.116538   0.447813     3.219381     1.198178   20.414089    3.435119    3.423136  0.369949    0.045807
   -9  -13  -14  0  1.110019   0.450443    -3.034837     3.986695  127.279886    5.010386    4.824219  0.265999    0.989781
   -9  -13  -12  0  1.098233   0.455277     4.007503     2.941906   36.282377    4.971407    4.535853  0.349091    1.764486
   -9  -13  -10  0  1.088161   0.459491     0.347857    -5.013233  273.969264    5.025287    5.086224  0.282903   -0.304617
   -9  -13   -9  0  1.083782   0.461347     2.013129    -1.563390  322.167189    2.548897    2.540669  0.597006    0.019491
   -9  -13   -8  0  1.079850   0.463027    -0.804687     3.355240  103.486526    3.450385    3.640453  0.422733   -0.635854
   -9  -13   -7  0  1.076368   0.464525     0.102677     1.678185   86.498830    1.681323    2.175429  0.767633   -0.910293
   -9  -13   -6  0  1.073341   0.465835     8.067460     0.676415    4.792746    8.095768    8.471393  0.302612   -1.755431
   -9  -13   -5  0  1.070773   0.466952     3.872662    -2.245558  329.892749    4.476611    4.546174  0.394807   -0.249177
   -9  -13   -4  0  1.068668   0.467872     2.095187    -3.609525  300.133477    4.173546    4.423629  0.392402   -0.901297
   -9  -13   -3  0  1.067027   0.468592    -3.844559    -0.061684  180.919207    3.845054    4.326946  0.352665   -1.932423
   -9  -13   -1  0  1.065149   0.469418    -2.169491    -0.548470  194.187686    2.237747    2.483099  0.643744   -0.539002
   -9  -12  -22  0  1.146140   0.436247    -2.976873     0.601504  168.576670    3.037035    3.187035  0.437736   -0.484613
   -9  -12  -21  0  1.136712   0.439865    -1.646979    -0.427642  194.555560    1.701592    2.235369  0.605372   -1.246959
   -9  -12  -16  0  1.095226   0.456527    -1.564476     2.476085  122.286112    2.928922    2.849109  0.424623    0.265820
   -9  -12  -15  0  1.088120   0.459508    -2.571799     3.008906  130.521477    3.958240    3.959853  0.622922   -0.003661
   -9  -12  -13  0  1.075163   0.465046     3.423463     1.576066   24.720008    3.768830    3.327841  0.379054    1.645286
   -9  -12  -12  0  1.069329   0.467583     1.850875     2.899986   57.452518    3.440299    3.641443  0.499672   -0.569295
   -9  -12  -11  0  1.063932   0.469955     3.609182    -2.181718  328.847412    4.217355    4.259580  0.462351   -0.129153
   -9  -12  -10  0  1.058981   0.472152     1.408409    -1.382793  315.525807    1.973761    2.486806  0.586260   -1.237602
   -9  -12   -8  0  1.050439   0.475991    -0.938352     3.309157  105.831343    3.439625    2.940440  0.676104    1.044150
   -9  -12   -7  0  1.046860   0.477619    -1.560057    -2.460426  237.622863    2.913327    2.763317  0.565785    0.374959
   -9  -12   -5  0  1.041107   0.480258    -3.224028    -1.888750  210.363279    3.736540    4.504392  0.339969   -3.194135
   -9  -12   -2  0  1.036046   0.482604    -3.590852    -1.839453  207.124286    4.034576    4.768512  0.481978   -2.153506
   -9  -11  -24  0  1.141071   0.438185    -2.264702    -2.669643  229.691504    3.500838    3.378494  0.484890    0.356826
   -9  -11  -23  0  1.130716   0.442198     2.469843    -1.253946  333.082967    2.769929    3.283855  0.478924   -1.517572
   -9  -11  -22  0  1.120712   0.446145    -0.733961     2.185990  108.559821    2.305917    2.835296  0.509967   -1.468049
   -9  -11  -20  0  1.101795   0.453805    -2.134200     1.768912  140.346676    2.771977    3.114824  0.463628   -1.045793
   -9  -11  -19  0  1.092901   0.457498    -0.344335    -2.398864  261.831504    2.423451    2.419033  0.488501    0.012790
   -9  -11  -18  0  1.084396   0.461086    -3.482563     2.139582  148.434679    4.087304    4.225778  0.285956   -0.684834
   -9  -11  -14  0  1.054443   0.474184     5.107135     1.253290   13.787913    5.258666    5.182964  0.351989    0.304152
   -9  -11  -13  0  1.048015   0.477092    -3.708033     2.064151  150.896618    4.243846    3.858404  0.328342    1.660151
   -9  -11  -12  0  1.042028   0.479833     1.172991    -4.317937  285.197943    4.474426    4.614912  0.272308   -0.729604
   -9  -11  -11  0  1.036490   0.482397    -1.144761    -1.986726  240.049264    2.292937    2.602203  0.689381   -0.634437
   -9  -11  -10  0  1.031407   0.484775    -1.806933    -2.726461  236.465991    3.270871    3.285806  0.470350   -0.044907
   -9  -11   -9  0  1.026787   0.486956    -0.800732    -3.455125  256.951941    3.546697    3.353741  0.527283    0.517523
   -9  -11   -8  0  1.022635   0.488933    -1.406162    -1.579285  228.318820    2.114576    3.286172  0.682037   -2.429320
   -9  -11   -5  0  1.013046   0.493561     1.144237     2.963426   68.887454    3.176661    3.435518  0.441543   -0.829093
   -9  -11   -4  0  1.010820   0.494648     1.541480    -2.017825  307.377360    2.539248    2.991091  0.572244   -1.116662
   -9  -11   -2  0  1.007845   0.496108     2.828180     2.713828   43.817942    3.919626    4.223503  0.354433   -1.212492
   -9  -11   -1  0  1.007100   0.496475     1.148075     3.536137   72.012986    3.717841    4.252238  0.351746   -2.148569
   -9  -10  -26  0  1.139941   0.438619    -1.916462    -3.496508  241.272519    3.987279    3.964806  0.339788    0.093532
   -9  -10  -25  0  1.128689   0.442992     2.685533     1.719671   32.633304    3.188943    3.528020  0.490410   -0.977809
   -9  -10  -24  0  1.117772   0.447318    -3.713417    -1.069985  196.073829    3.864497    3.447275  0.386738    1.525685
   -9  -10  -23  0  1.107199   0.451590     0.801552    -2.246498  289.636435    2.385213    2.533090  0.538008   -0.388711
   -9  -10  -22  0  1.096981   0.455796    -0.326925     2.487209   97.488181    2.508603    2.290948  0.651578    0.472408
   -9  -10  -21  0  1.087127   0.459928    -3.217934    -3.594080  228.160554    4.824159    4.980615  0.248947   -0.888793
   -9  -10  -17  0  1.051555   0.475486     3.906593    -2.060196  332.194450    4.416546    4.790221  0.340276   -1.553019
   -9  -10  -16  0  1.043672   0.479078     3.233084     0.781186   13.583603    3.326122    3.090033  0.414162    0.806156
   -9  -10  -15  0  1.036212   0.482527    -1.030861    -4.726920  257.697385    4.838021    4.918783  0.297399   -0.384048
   -9  -10  -14  0  1.029185   0.485821     1.185610     1.615288   53.721582    2.003703    2.177086  0.605140   -0.405195
   -9  -10  -13  0  1.022598   0.488951     2.432099     1.807213   36.614832    3.030037    2.968911  0.398223    0.217076
   -9  -10  -11  0  1.010783   0.494666     0.971374     1.249311   52.133935    1.582512    2.500941  0.578497   -2.245224
   -9  -10   -9  0  1.000831   0.499585    -2.418371     2.495165  134.104596    3.474819    3.653305  0.503887   -0.500941
   -9  -10   -7  0  0.992797   0.503628    -4.869510     1.338894  164.626166    5.050224    5.128577  0.339090   -0.326779
   -9  -10   -6  0  0.989515   0.505298    -0.963714    -1.843847  242.405519    2.080509    2.285170  0.738960   -0.391679
   -9  -10   -5  0  0.986729   0.506725    -1.437873     5.929556  103.630693    6.101403    6.454631  0.267034   -1.870696
   -9  -10   -4  0  0.984444   0.507901    -4.378398    -2.994732  214.371305    5.304601    5.178711  0.295295    0.602904
   -9  -10   -3  0  0.982663   0.508822     5.191778     0.525256    5.777002    5.218281    5.578648  0.315634   -1.614642
   -9  -10   -1  0  0.980623   0.509880    -0.408787    -2.430088  260.451164    2.464231    2.807468  0.658567   -0.737071
   -9   -9  -28  0  1.142762   0.437537     2.647847    -2.582535  315.715426    3.698727    4.136873  0.365990   -1.693032
   -9   -9  -27  0  1.130653   0.442222     1.737612    -0.227629  352.536679    1.752458    2.845732  0.572437   -2.700947
   -9   -9  -26  0  1.118861   0.446883    -0.701881    -4.015408  260.085048    4.076290    3.817174  0.397858    0.921045
   -9   -9  -25  0  1.107395   0.451510    -3.073286    -1.771979  209.966664    3.547534    3.397530  0.393809    0.538682
   -9   -9  -22  0  1.075059   0.465091    -3.470843    -0.552030  189.037076    3.514468    3.226260  0.390938    1.042588
   -9   -9  -19  0  1.046035   0.477996    -1.921806     6.557221  106.334932    6.833043    7.015274  0.268091   -0.961287
   -9   -9  -17  0  1.028665   0.486067    -0.411752     3.498361   96.712751    3.522509    3.901867  0.307821   -1.742872
   -9   -9  -16  0  1.020605   0.489905    -1.607646     6.313167  104.286702    6.514645    6.261141  0.229259    1.563771
   -9   -9  -15  0  1.012976   0.493595    -1.733345    -1.797679  226.043785    2.497226    2.760706  0.435060   -0.856474
   -9   -9  -14  0  1.005786   0.497124     2.501522    -0.240106  354.517312    2.513019    2.777775  0.428391   -0.874021
   -9   -9  -13  0  0.999045   0.500478     1.752309    -3.837906  294.540463    4.219018    4.685549  0.302394   -2.181840
   -9   -9  -12  0  0.992763   0.503645     3.024165    -1.481710  333.897141    3.367646    3.714309  0.379122   -1.293132
   -9   -9  -10  0  0.981609   0.509368    -2.222314     1.660476  143.233533    2.774142    3.169263  0.492933   -1.133594
   -9   -9   -9  0  0.976753   0.511900    -1.092739    -3.862467  254.203140    4.014067    4.260708  0.355806   -0.980319
   -9   -9   -7  0  0.968520   0.516252     3.274017     2.444426   36.745520    4.085879    4.655616  0.322575   -2.497809
   -9   -9   -5  0  0.962298   0.519589    -2.832129     1.980857  145.030157    3.456118    3.842903  0.451739   -1.210869
   -9   -9   -4  0  0.959955   0.520858     2.505820     2.168335   40.870275    3.313730    3.464777  0.434755   -0.491341
   -9   -9   -2  0  0.956821   0.522564    -3.802388    -3.864632  225.465141    5.421580    5.518292  0.274730   -0.497835
   -9   -9   -1  0  0.956036   0.522993     1.386099    -3.200875  293.414418    3.488104    3.754427  0.397217   -0.948195
   -9   -8  -30  0  1.149504   0.434970    -0.185618     4.057849   92.619058    4.062092    4.267472  0.419753   -0.691959
   -9   -8  -29  0  1.136587   0.439914    -1.876534    -1.184286  212.256145    2.218989    2.241096  0.729580   -0.042853
   -9   -8  -27  0  1.111653   0.449781    -2.974798    -2.186976  216.322137    3.692193    3.695387  0.459571   -0.009829
   -9   -8  -25  0  1.087989   0.459564    -0.904114    -3.245026  254.431354    3.368622    3.851441  0.471215   -1.449040
   -9   -8  -24  0  1.076659   0.464400    -0.151459     3.150135   92.752676    3.153774    3.004721  0.581239    0.362661
   -9   -8  -22  0  1.055058   0.473908     2.284502    -1.330256  329.787942    2.643583    2.494526  0.548107    0.384593
   -9   -8  -21  0  1.044809   0.478556    -3.848248     1.422502  159.713209    4.102746    3.567539  0.350915    2.156924
   -9   -8  -20  0  1.034942   0.483119    -3.488825     1.597932  155.391542    3.837354    3.811082  0.324138    0.114621
   -9   -8  -18  0  1.016399   0.491933    -3.166165     1.576644  153.528232    3.537006    3.359827  0.384664    0.651395
   -9   -8  -16  0  0.999516   0.500242     0.482782     1.794543   74.942351    1.858349    1.963062  0.654266   -0.226338
   -9   -8  -15  0  0.991724   0.504173     1.766101     1.734583   44.484160    2.475458    2.435701  0.503071    0.111765
   -9   -8  -13  0  0.977490   0.511514     1.445108    -3.378780  293.156454    3.674846    3.645731  0.390523    0.105436
   -9   -8  -12  0  0.971069   0.514897     1.985500    -8.474964  283.185360    8.704437    8.784690  0.215060   -0.527735
   -9   -8  -11  0  0.965123   0.518069     6.712606     1.339195   11.282632    6.844890    7.194287  0.379950   -1.300495
   -9   -8   -9  0  0.954695   0.523727     0.508607     2.711099   79.374703    2.758395    2.789575  0.557681   -0.079071
   -9   -8   -8  0  0.950228   0.526189    -1.966727    -5.072603  248.807914    5.440525    5.359648  0.325017    0.351910
   -9   -8   -7  0  0.946270   0.528391    -7.855464     3.274950  157.368703    8.510794    8.964207  0.207210   -3.094558
   -9   -8   -6  0  0.942825   0.530321     1.828048     2.697208   55.872323    3.258326    2.779217  0.582763    1.162674
   -9   -8   -5  0  0.939901   0.531971    -2.729236    -3.504892  232.092350    4.442184    4.461500  0.380873   -0.071722
   -9   -8   -4  0  0.937502   0.533332     3.026827     3.558799   49.618201    4.671909    4.639412  0.324916    0.141444
   -9   -8   -3  0  0.935631   0.534399     2.515080     0.996191   21.607884    2.705185    2.464314  0.733808    0.464212
   -9   -8   -2  0  0.934293   0.535164     5.472447     0.346048    3.618261    5.483377    5.751815  0.301764   -1.258029
   -9   -7  -32  0  1.160100   0.430997    -2.154262    -1.917608  221.673757    2.884105    3.091329  0.470856   -0.622395
   -9   -7  -31  0  1.146429   0.436137     2.111973    -2.089851  315.301651    2.971179    3.313365  0.472083   -1.025081
   -9   -7  -30  0  1.133035   0.441293     1.085676     1.193141   47.699952    1.613158    2.651913  0.602287   -2.439071
   -9   -7  -29  0  1.119928   0.446457     3.088252     0.618449   11.324172    3.149568    2.418039  0.712102    1.452794
   -9   -7  -28  0  1.107117   0.451623     1.317358     1.592486   50.401319    2.066747    2.728891  0.554222   -1.689598
   -9   -7  -27  0  1.094614   0.456782    -3.531044    -1.050127  196.562392    3.683889    3.742887  0.364451   -0.228936
   -9   -7  -25  0  1.070574   0.467039     3.821826    -1.418885  339.632141    4.076713    4.013509  0.365190    0.244761
   -9   -7  -24  0  1.059058   0.472118    -2.574071    -4.792648  241.760309    5.440158    5.484652  0.232159   -0.271039
   -9   -7  -23  0  1.047893   0.477148    -2.773199     2.116690  142.646713    3.488697    3.306951  0.421389    0.609954
   -9   -7  -21  0  1.026662   0.487015     1.815858     1.957734   47.153143    2.670218    2.559676  0.667795    0.234098
   -9   -7  -20  0  1.016619   0.491827     0.580366     1.282267   65.648055    1.407491    2.234473  0.659241   -1.774053
   -9   -7  -19  0  1.006972   0.496538     0.167489    -3.880624  272.471371    3.884237    4.002115  0.339279   -0.491349
   -9   -7  -17  0  0.988917   0.505604    -1.861302    -1.953002  226.377178    2.697900    2.794024  0.437206   -0.310929
   -9   -7  -15  0  0.972586   0.514093     1.070221     3.922719   74.739605    4.066091    4.300294  0.294586   -1.124333
   -9   -7  -14  0  0.965096   0.518083     2.107633     3.575985   59.485525    4.150877    4.306252  0.272083   -0.807593
   -9   -7  -13  0  0.958069   0.521883    -4.289019     1.310546  163.009019    4.484776    4.500032  0.314172   -0.068674
   -9   -7  -12  0  0.951516   0.525477    -0.360881    -4.461496  265.375540    4.476068    4.624277  0.303384   -0.690873
   -9   -7  -11  0  0.945448   0.528850    -1.767936    -3.650156  244.156992    4.055766    4.168033  0.561439   -0.282789
   -9   -7  -10  0  0.939873   0.531987    -1.861606    -2.054741  227.823260    2.772641    2.810178  0.555036   -0.095642
   -9   -7   -8  0  0.930238   0.537497    -1.800737     4.731660  110.835417    5.062733    5.253512  0.292153   -0.923499
   -9   -7   -7  0  0.926194   0.539844    -3.581427    -1.073527  196.686021    3.738861    4.165341  0.416338   -1.448664
   -9   -7   -6  0  0.922674   0.541903     1.274635     9.610487   82.444979    9.694646    9.524962  0.172214    1.393429
   -9   -7   -5  0  0.919686   0.543664     4.627005     1.500938   17.972360    4.864359    4.582683  0.329543    1.208799
   -9   -7   -4  0  0.917234   0.545117    -0.122889    -4.121528  268.292152    4.123360    3.848840  0.474627    0.817968
   -9   -7   -3  0  0.915322   0.546256    -1.786907     7.109078  104.109320    7.330214    7.395271  0.344733   -0.266889
   -9   -7   -2  0  0.913954   0.547074    -1.126265    -5.144257  257.650720    5.266104    5.282559  0.348177   -0.066838
   -9   -7   -1  0  0.913132   0.547566     3.899351     5.221671   53.248984    6.516961    6.765401  0.363540   -0.966461
   -9   -6  -33  0  1.160080   0.431005     2.985022     0.274120    5.246855    2.997582    2.862434  0.543542    0.351634
   -9   -6  -32  0  1.145972   0.436311     0.332366     3.676382   84.834181    3.691375    3.644082  0.397953    0.168066
   -9   -6  -31  0  1.132131   0.441645    -2.760227    -1.499802  208.517961    3.141378    2.842352  0.629008    0.672308
   -9   -6  -30  0  1.118565   0.447001     3.209896    -0.920492  343.998867    3.339272    3.330127  0.493128    0.026226
   -9   -6  -29  0  1.105287   0.452371    -0.692713    -1.750742  248.412870    1.882804    2.341962  0.738935   -0.878762
   -9   -6  -28  0  1.092305   0.457748     3.293981     2.190375   33.622423    3.955762    3.738282  0.431801    0.712282
   -9   -6  -27  0  1.079630   0.463122     5.643763    -3.305553  329.642490    6.540546    6.510370  0.228647    0.186643
   -9   -6  -26  0  1.067274   0.468483    -2.497140    -3.743173  236.292010    4.499673    4.523914  0.299145   -0.114603
   -9   -6  -25  0  1.055248   0.473822     2.075805     1.452979   34.990449    2.533794    2.000457  0.700741    1.076365
   -9   -6  -24  0  1.043563   0.479128    -5.850463    -2.008485  198.947533    6.185623    6.486082  0.200726   -2.116883
   -9   -6  -23  0  1.032230   0.484388    -3.777064     0.698494  169.522640    3.841107    3.741495  0.336866    0.418187
   -9   -6  -21  0  1.010670   0.494721     4.605516    -0.145586  358.189414    4.607816    4.785117  0.305846   -0.819826
   -9   -6  -20  0  1.000467   0.499767     3.119929    -0.223689  355.899097    3.127938    3.360662  0.367719   -0.895034
   -9   -6  -19  0  0.990663   0.504712     2.116788    -1.491296  324.834963    2.589354    2.503343  0.506749    0.240036
   -9   -6  -18  0  0.981272   0.509543     2.617016    -2.226871  319.604878    3.436238    3.426879  0.382953    0.034561
   -9   -6  -17  0  0.972305   0.514242    -5.603393     0.973008  170.149029    5.687245    5.502371  0.221420    1.180796
   -9   -6  -15  0  0.955691   0.523182    -2.542436     0.339969  172.383712    2.565065    2.228909  0.572213    0.830805
   -9   -6  -14  0  0.948066   0.527389    -6.799788    -0.764394  186.413945    6.842618    7.040865  0.253870   -1.104360
   -9   -6  -13  0  0.940912   0.531399     2.715142     0.253472    5.333385    2.726948    2.729478  0.533548   -0.006706
   -9   -6  -12  0  0.934240   0.535195    -5.434857     5.245259  136.017030    7.553172    7.293989  0.240547    1.523782
   -9   -6  -11  0  0.928058   0.538759    -3.494044    -0.961088  195.379693    3.623815    3.276405  0.465312    1.055876
   -9   -6  -10  0  0.922378   0.542077     0.443407    -3.273472  277.714029    3.303366    3.520290  0.430419   -0.712741
   -9   -6   -9  0  0.917208   0.545132    -4.760209     3.215298  145.962821    5.744365    5.754600  0.267235   -0.054162
   -9   -6   -8  0  0.912558   0.547910     7.521778     7.412058   44.579052   10.560101   10.581410  0.160945   -0.187239
   -9   -6   -6  0  0.904847   0.552579     7.896824    -1.791184  347.220222    8.097418    8.096979  0.235334    0.002637
   -9   -6   -3  0  0.897349   0.557197    -2.404621     0.979366  157.839679    2.596413    2.751549  0.567894   -0.386332
   -9   -6   -2  0  0.895953   0.558065    -0.946966    -2.697637  250.657130    2.859019    3.345010  0.447065   -1.537349
   -9   -6   -1  0  0.895115   0.558588     7.674150     2.619800   18.848869    8.109003    8.102765  0.192913    0.045728
   -9   -5  -34  0  1.162649   0.430053    -0.672188    -4.268547  261.050852    4.321149    4.129992  0.349397    0.773723
   -9   -5  -33  0  1.148137   0.435488    -1.307355    -2.313519  240.529487    2.657357    2.524694  0.566936    0.330925
   -9   -5  -32  0  1.133880   0.440964    -1.999550    -0.140452  184.017966    2.004477    2.326689  0.713913   -0.638280
   -9   -5  -30  0  1.106174   0.452008     0.007253     4.294407   89.903234    4.294413    4.444408  0.363868   -0.582973
   -9   -5  -29  0  1.092745   0.457563     0.190406     4.942330   87.793735    4.945997    4.996915  0.545637   -0.131972
   -9   -5  -27  0  1.066787   0.468697     0.836466     1.987858   67.179234    2.156677    2.215389  0.652840   -0.127185
   -9   -5  -26  0  1.054280   0.474257     1.132598    -4.921667  282.959558    5.050306    5.006046  0.254441    0.246002
   -9   -5  -25  0  1.042104   0.479798    -3.313970    -0.436874  187.509885    3.342642    3.580428  0.358064   -0.939163
   -9   -5  -23  0  1.018790   0.490778     0.123707    -4.258524  271.663936    4.260321    3.990387  0.316523    1.206055
   -9   -5  -22  0  1.007675   0.496192    -0.121245     2.808276   92.472164    2.810892    2.455847  0.526391    0.953872
   -9   -5  -21  0  0.996939   0.501535    -1.172000    -3.154425  249.617884    3.365112    3.408712  0.363369   -0.169689
   -9   -5  -20  0  0.986593   0.506794     2.918098     0.858073   16.386090    3.041642    3.457254  0.472463   -1.244042
   -9   -5  -19  0  0.976651   0.511954     0.703839    -2.548199  285.440708    2.643617    2.465614  0.554103    0.454309
   -9   -5  -18  0  0.967124   0.516997    -0.697975    -2.510626  254.463621    2.605842    2.869842  0.484748   -0.770199
   -9   -5  -17  0  0.958024   0.521908    -2.113678     0.604515  164.039392    2.198425    2.744698  0.469941   -1.643924
   -9   -5  -15  0  0.941158   0.531261     4.546500     2.723138   30.919616    5.299636    5.223690  0.230249    0.466470
   -9   -5  -14  0  0.933415   0.535668     0.698624    -3.378916  281.681847    3.450384    3.022267  0.422586    1.432721
   -9   -5  -11  0  0.913085   0.547594    -1.742118    -2.670584  236.882146    3.188573    3.294451  0.460191   -0.325374
   -9   -5  -10  0  0.907311   0.551079    -3.172777     3.074952  135.897042    4.418353    4.497182  0.505858   -0.220382
   -9   -5   -9  0  0.902056   0.554290    -0.825609     2.818531  106.326451    2.936962    3.085233  0.501039   -0.418503
   -9   -5   -8  0  0.897327   0.557211    -2.548125     6.878747  110.326368    7.335537    7.168628  0.256525    0.920164
   -9   -5   -7  0  0.893134   0.559827     2.818995     0.774816   15.368554    2.923537    3.026771  0.626209   -0.233140
   -9   -5   -6  0  0.889484   0.562124     0.474128     1.617056   73.658638    1.685131    2.439645  0.637294   -1.674335
   -9   -5   -4  0  0.883839   0.565714     2.094212    -0.797413  339.154683    2.240891    2.453235  0.631843   -0.475277
   -9   -5   -2  0  0.880435   0.567901    -0.939531    -4.886142  259.115732    4.975651    4.886919  0.300880    0.417064
   -9   -4  -33  0  1.138272   0.439262    -5.378634     3.242993  148.912549    6.280661    6.177084  0.298390    0.490903
   -9   -4  -32  0  1.123890   0.444883    -1.610797     2.339003  124.553952    2.840000    3.137504  0.504657   -0.833704
   -9   -4  -31  0  1.109774   0.450542     0.920460     4.062873   77.234902    4.165835    3.983856  0.411791    0.624969
   -9   -4  -30  0  1.095932   0.456233    -4.760166     0.437586  174.747756    4.780237    4.879946  0.331503   -0.425368
   -9   -4  -27  0  1.056162   0.473412     3.639799    -0.736474  348.561257    3.713561    3.791587  0.361994   -0.304830
   -9   -4  -25  0  1.031226   0.484860     5.049123     0.757324    8.530271    5.105603    4.963534  0.263696    0.761918
   -9   -4  -22  0  0.996421   0.501796    -0.035609     4.820435   90.423245    4.820566    5.027764  0.260315   -1.125641
   -9   -4  -21  0  0.985562   0.507325    -6.122052    -2.455959  201.858981    6.596306    6.583731  0.259698    0.068478
   -9   -4  -20  0  0.975096   0.512770     1.882621    -6.333831  286.553669    6.607698    6.357709  0.214269    1.649977
   -9   -4  -19  0  0.965035   0.518116    -3.526585     0.740705  168.138323    3.603533    3.523930  0.383022    0.293913
   -9   -4  -18  0  0.955391   0.523346     0.704917     3.672961   79.135865    3.739993    3.665346  0.334764    0.315346
   -9   -4  -17  0  0.946179   0.528441     4.411299    -1.021765  346.958871    4.528086    4.241485  0.458990    0.883058
   -9   -4  -16  0  0.937410   0.533384     3.025958    -5.354811  299.470419    6.150644    6.026017  0.204001    0.863969
   -9   -4  -15  0  0.929098   0.538157     0.289358    -6.113520  272.709831    6.120364    5.974879  0.204138    1.007876
   -9   -4  -14  0  0.921253   0.542739     3.251912    -2.631396  321.020766    4.183202    4.187402  0.305089   -0.019467
   -9   -4  -13  0  0.913889   0.547112    -7.255720    -3.565141  206.167466    8.084287    7.992310  0.237685    0.547260
   -9   -4  -12  0  0.907018   0.551257     2.565349    -2.424853  316.612691    3.530004    3.906485  0.390250   -1.364315
   -9   -4  -11  0  0.900649   0.555155     0.130204     2.847989   87.382384    2.850963    2.361381  0.683961    1.012300
   -9   -4  -10  0  0.894795   0.558787    -7.352325    -2.051461  195.590275    7.633162    7.710991  0.245577   -0.448195
   -9   -4   -9  0  0.889466   0.562135     0.271198     4.921251   86.845762    4.928717    5.245576  0.289241   -1.549248
   -9   -4   -8  0  0.884670   0.565183    -8.452062     0.577748  176.089580    8.471785    8.471582  0.215459    0.001331
   -9   -4   -7  0  0.880416   0.567913    -0.885259     3.942912  102.654152    4.041069    3.835913  0.391780    0.740556
   -9   -4   -6  0  0.876713   0.570312     0.374046     2.871033   82.577155    2.895296    3.089255  0.490994   -0.558661
   -9   -4   -5  0  0.873568   0.572365     7.400868     1.493357   11.408040    7.550031    7.499353  0.237595    0.301644
   -9   -4   -4  0  0.870986   0.574062     4.532877    -1.530988  341.337509    4.784443    5.079761  0.296177   -1.410113
   -9   -4   -3  0  0.868972   0.575392     5.405903     0.014010    0.148493    5.405921    5.161821  0.329900    1.046407
   -9   -4   -2  0  0.867531   0.576348     2.713653     8.078593   71.432457    8.522181    8.487125  0.184647    0.268497
   -9   -4   -1  0  0.866665   0.576924    -7.443183    -1.620229  192.280545    7.617488    7.781322  0.198284   -1.168508
   -9   -3  -35  0  1.160254   0.430940    -6.074626     0.209507  178.024715    6.078237    6.019831  0.257805    0.320392
   -9   -3  -34  0  1.145275   0.436577     0.103239     2.698265   87.808852    2.700240    2.550583  0.607018    0.348666
   -9   -3  -33  0  1.130540   0.442267     2.111386    -0.354819  350.460554    2.140992    2.485195  0.618355   -0.787213
   -9   -3  -30  0  1.087899   0.459602    -1.332775    -0.860867  212.859263    1.586626    2.392056  0.711401   -1.601138
   -9   -3  -28  0  1.060879   0.471307     0.521443     2.137837   76.292563    2.200511    2.347941  0.617411   -0.337696
   -9   -3  -27  0  1.047825   0.477179    -1.268868     2.257216  119.342015    2.589412    2.569672  0.552340    0.050541
   -9   -3  -26  0  1.035089   0.483050     1.489797     1.746909   49.541823    2.295906    2.304546  0.627223   -0.019481
   -9   -3  -25  0  1.022684   0.488909    -1.051002     2.464336  113.097516    2.679096    3.156344  0.418422   -1.613035
   -9   -3  -24  0  1.010623   0.494744     1.875744    -1.404601  323.173282    2.343356    1.985583  0.657240    0.769837
   -9   -3  -23  0  0.998917   0.500542     6.155492    -2.228926  340.094498    6.546617    6.222184  0.211587    2.168453
   -9   -3  -22  0  0.987579   0.506289    -0.093483     3.744877   91.429968    3.746044    4.114834  0.304811   -1.711054
   -9   -3  -21  0  0.976622   0.511969     2.849819    -9.279081  287.072925    9.706844    9.341899  0.160831    3.209019
   -9   -3  -20  0  0.966058   0.517567     3.643486     4.437882   50.614121    5.741932    5.447349  0.228973    1.819441
   -9   -3  -19  0  0.955902   0.523066    -2.348820    -0.902372  201.015821    2.516193    2.682551  0.469351   -0.501256
   -9   -3  -18  0  0.946166   0.528448     2.363182    -4.453339  297.952831    5.041513    5.014920  0.289802    0.129775
   -9   -3  -17  0  0.936863   0.533696     5.002543    -3.183451  327.528695    5.929570    6.042679  0.249071   -0.642228
   -9   -3  -16  0  0.928006   0.538790    -3.383990    -3.353102  224.737312    4.763894    5.060483  0.256246   -1.636864
   -9   -3  -15  0  0.919608   0.543710    -7.920551     4.325658  151.359681    9.024768    8.809006  0.182891    1.668392
   -9   -3  -14  0  0.911682   0.548437    -0.354867     4.963654   94.089293    4.976324    5.012203  0.253062   -0.200511
   -9   -3  -13  0  0.904241   0.552950     1.370112     4.967944   74.581642    5.153414    5.512844  0.419780   -1.210900
   -9   -3  -12  0  0.897295   0.557230     0.370273    -6.453420  273.283818    6.464034    6.518979  0.239126   -0.324948
   -9   -3  -11  0  0.890857   0.561257    -2.960198     4.126328  125.655388    5.078322    5.263644  0.318951   -0.821707
   -9   -3  -10  0  0.884938   0.565011    -3.205819    -8.975485  250.344542    9.530824    9.384681  0.173599    1.190537
   -9   -3   -9  0  0.879549   0.568473    -0.314675    -3.601893  265.007108    3.615613    4.247148  0.405725   -2.201309
   -9   -3   -8  0  0.874699   0.571625    -3.137807     3.442325  132.350337    4.657836    4.871648  0.307463   -0.983456
   -9   -3   -7  0  0.870397   0.574451     1.855951    -2.053893  312.101786    2.768218    2.512766  0.623793    0.579141
   -9   -3   -6  0  0.866651   0.576934     0.653810     8.728090   85.716050    8.752544    8.720386  0.212046    0.214472
   -9   -3   -5  0  0.863468   0.579060    -5.853494     1.269601  167.762309    5.989598    6.225981  0.242651   -1.377687
   -9   -3   -4  0  0.860856   0.580817     2.518553    -4.735595  298.005588    5.363671    5.156852  0.330118    0.886004
   -9   -3   -3  0  0.858819   0.582195     5.436170     4.449640   39.301174    7.025044    6.923945  0.222540    0.642471
   -9   -3   -2  0  0.857361   0.583185    -3.671033    -0.848560  193.015333    3.767829    3.380272  0.516429    1.061305
   -9   -3   -1  0  0.856484   0.583782     0.991343    -4.361942  282.804170    4.473176    4.665844  0.316983   -0.859585
   -9   -2  -32  0  1.110431   0.450276    -2.295168    -2.266651  224.641840    3.225756    2.795170  0.794467    0.766476
   -9   -2  -30  0  1.082124   0.462054     4.326429     4.213298   44.241013    6.039029    6.321819  0.295217   -1.354685
   -9   -2  -28  0  1.054957   0.473953     1.749323     2.205467   51.579402    2.814998    2.495971  0.665863    0.677576
   -9   -2  -26  0  1.029018   0.485900     2.527077     0.909263   19.789156    2.685680    2.523742  0.534277    0.428644
   -9   -2  -25  0  1.016540   0.491865     2.595705    -0.674435  345.435058    2.681892    2.539565  0.492652    0.408567
   -9   -2  -24  0  1.004404   0.497808    -0.692045     2.586118  104.981327    2.677113    2.650099  0.563790    0.067760
   -9   -2  -23  0  0.992625   0.503715    -0.769814     4.824150   99.066535    4.885185    5.359872  0.246471   -2.723685
   -9   -2  -22  0  0.981214   0.509573    -2.017197    -3.769827  241.849210    4.275591    4.127373  0.322253    0.650459
   -9   -2  -21  0  0.970185   0.515366     1.906704     2.183774   48.875029    2.899033    3.287147  0.414899   -1.322915
   -9   -2  -20  0  0.959551   0.521077    -3.044212     4.045942  126.958208    5.063287    4.797073  0.279132    1.348763
   -9   -2  -19  0  0.949325   0.526690    -1.056042    -1.569743  236.069374    1.891908    2.228370  0.635279   -0.749006
   -9   -2  -18  0  0.939521   0.532186     0.735827    -4.158467  280.034428    4.223066    4.570341  0.267059   -1.838994
   -9   -2  -17  0  0.930151   0.537547    -5.505108     2.940710  151.889827    6.241313    6.437480  0.200925   -1.380718
   -9   -2  -15  0  0.912770   0.547783    -2.844550     3.450081  129.505166    4.471524    4.680930  0.256584   -1.154185
   -9   -2  -14  0  0.904784   0.552618     5.221468    -2.908067  330.884628    5.976670    5.889253  0.204420    0.604762
   -9   -2  -13  0  0.897285   0.557236    -1.230741    -3.588793  251.071102    3.793964    3.808980  0.331613   -0.064038
   -9   -2  -12  0  0.890285   0.561618     0.052225    -6.124584  270.488553    6.124807    6.127273  0.249243   -0.013992
   -9   -2  -11  0  0.883796   0.565741     6.047249    -0.333272  356.845543    6.056426    6.004173  0.254120    0.290793
   -9   -2   -9  0  0.872397   0.573134     4.709147     1.480914   17.457114    4.936514    5.235409  0.383690   -1.101675
   -9   -2   -8  0  0.867506   0.576365    -5.034608     0.041115  179.532107    5.034776    5.151256  0.407529   -0.404209
   -9   -2   -7  0  0.863168   0.579261    -1.236992    -2.028834  238.629102    2.376198    2.618470  0.585167   -0.585516
   -9   -2   -5  0  0.856182   0.583988     0.668437    -9.377832  274.077055    9.401624    9.472585  0.240787   -0.416772
   -9   -2   -4  0  0.853547   0.585791     3.348676     5.666082   59.416754    6.581650    6.553300  0.270550    0.148191
   -9   -2   -3  0  0.851492   0.587204    -3.525458    -0.604202  189.725023    3.576859    3.225888  0.477159    1.040214
   -9   -2   -2  0  0.850022   0.588220     0.433718    -4.464296  275.549019    4.485315    4.515583  0.327298   -0.130785
   -9   -2   -1  0  0.849138   0.588833     0.323386     2.936672   83.715922    2.954424    2.749802  0.890626    0.324917
   -9   -1  -35  0  1.151582   0.434185     0.497175    -1.444576  288.991769    1.527738    2.391051  0.657121   -1.857968
   -9   -1  -33  0  1.121638   0.445777    -2.450969     1.509396  148.373727    2.878459    3.426879  0.428418   -1.810341
   -9   -1  -32  0  1.107040   0.451655    -3.751649     3.359364  138.157568    5.035891    5.178402  0.347949   -0.579227
   -9   -1  -30  0  1.078645   0.463545    -0.387171     4.920238   94.499302    4.935448    5.159570  0.310758   -1.019947
   -9   -1  -27  0  1.038214   0.481596    -2.454091    -2.534986  225.928934    3.528274    3.251122  0.411144    0.953322
   -9   -1  -26  0  1.025359   0.487634    -3.952943    -8.439674  244.902725    9.319541    9.168686  0.225005    0.948160
   -9   -1  -25  0  1.012835   0.493664    -2.216934    -0.504314  192.815705    2.273572    2.379968  0.528792   -0.284548
   -9   -1  -24  0  1.000655   0.499673    -2.585245    -1.441314  209.140348    2.959878    3.253462  0.403560   -1.028818
   -9   -1  -23  0  0.988830   0.505648    -2.759147    -2.937893  226.797081    4.030398    4.068526  0.292315   -0.184462
   -9   -1  -22  0  0.977375   0.511574     5.939586     2.747044   24.820427    6.544076    6.242880  0.203249    2.095734
   -9   -1  -21  0  0.966303   0.517436    -1.336528     2.642907  116.825887    2.961632    2.819854  0.446710    0.448846
   -9   -1  -20  0  0.955625   0.523218     3.880894    -1.915713  333.727824    4.327967    4.980454  0.245772   -3.754515
   -9   -1  -19  0  0.945357   0.528901     2.239740     1.074198   25.622759    2.484016    2.673126  0.494566   -0.540761
   -9   -1  -18  0  0.935511   0.534467     3.436670     2.147327   31.998286    4.052371    4.235531  0.311446   -0.831692
   -9   -1  -16  0  0.917140   0.545173     3.221612     2.516785   37.997639    4.088153    4.176386  0.288227   -0.432924
   -9   -1  -15  0  0.908642   0.550272     6.196201    -0.283280  357.382359    6.202673    6.139094  0.196943    0.456548
   -9   -1  -13  0  0.893086   0.559857    -0.321026     5.023576   93.656447    5.033823    5.198938  0.270981   -0.861717
   -9   -1  -12  0  0.886053   0.564300    -5.349622    -2.505696  205.097809    5.907366    5.342355  0.419705    1.903828
   -9   -1  -11  0  0.879533   0.568484     0.143680    -2.165351  273.796246    2.170112    2.603588  0.597706   -1.025634
   -9   -1  -10  0  0.873537   0.572386    -0.862229    -2.657041  252.021378    2.793439    2.889595  0.550319   -0.247101
   -9   -1   -9  0  0.868077   0.575986     2.998197     2.660302   41.582662    4.008290    3.873325  0.639643    0.298400
   -9   -1   -8  0  0.863162   0.579265     1.912246     3.500962   61.356372    3.989163    4.046015  0.435049   -0.184809
   -9   -1   -7  0  0.858802   0.582206     3.575859    -5.477509  303.137538    6.541397    6.298712  0.240788    1.425356
   -9   -1   -6  0  0.855006   0.584791    -5.174860    -2.224552  203.261745    5.632745    5.394588  0.277344    1.214394
   -9   -1   -4  0  0.849132   0.588837    -6.989726    -1.183912  189.613458    7.089282    7.244282  0.236072   -0.928543
   -9   -1   -3  0  0.847066   0.590273    -5.839698    -5.603294  223.816477    8.093144    8.050887  0.207358    0.288199
   -9   -1   -2  0  0.845588   0.591305    -1.285827     3.152687  112.188150    3.404818    3.539809  0.487181   -0.391857
   -9   -1   -1  0  0.844699   0.591927    -5.625147     0.052194  179.468386    5.625390    5.671935  0.261864   -0.251371
   -8  -17  -11  0  1.160267   0.430935    -1.899458    -1.930330  225.461855    2.708157    2.419199  0.590775    0.691716
   -8  -17  -10  0  1.155728   0.432628     1.831275    -1.236915  325.963372    2.209870    2.790150  0.627550   -1.307687
   -8  -17   -8  0  1.147907   0.435576    -0.282862    -2.959879  264.541085    2.973364    2.841506  0.575058    0.324272
   -8  -17   -6  0  1.141786   0.437910    -2.392270    -2.660596  228.039766    3.577950    4.022283  0.360127   -1.744887
   -8  -17   -5  0  1.139372   0.438838    -2.571496     1.840474  144.407910    3.162267    3.237045  0.452538   -0.233684
   -8  -17   -4  0  1.137394   0.439601    -2.206980    -1.853931  220.031295    2.882329    3.362330  0.431904   -1.571701
   -8  -17   -2  0  1.134751   0.440625     2.598260    -1.121936  336.645177    2.830141    3.169263  0.965595   -0.496679
   -8  -17   -1  0  1.134089   0.440883     2.250603     1.896929   40.125978    2.943391    3.464315  0.417445   -1.764774
   -8  -16  -17  0  1.160863   0.430714    -0.077627    -2.405581  268.151722    2.406833    2.699817  0.490157   -0.845325
   -8  -16  -16  0  1.153727   0.433378    -2.233360    -1.510977  214.080279    2.696470    2.492598  0.540545    0.533383
   -8  -16  -15  0  1.146983   0.435926    -0.640316     3.386315  100.707606    3.446322    3.746844  0.405612   -1.047808
   -8  -16  -14  0  1.140638   0.438351     2.317010     0.477013   11.633186    2.365603    2.795743  0.466184   -1.304871
   -8  -16  -13  0  1.134699   0.440646     3.328605     0.021772    0.374752    3.328676    3.221290  0.403930    0.375972
   -8  -16  -12  0  1.129172   0.442802    -1.152000     5.206607  102.476117    5.332528    5.058504  0.520187    0.744980
   -8  -16  -11  0  1.124063   0.444815     0.978790    -1.884711  297.444282    2.123715    2.229807  0.619227   -0.242296
   -8  -16  -10  0  1.119378   0.446677     5.999495    -2.075439  340.917670    6.348337    6.334037  0.629115    0.032147
   -8  -16   -9  0  1.115122   0.448382    -3.399907    -1.299746  200.921289    3.639877    3.786195  0.383132   -0.540088
   -8  -16   -8  0  1.111300   0.449923    -3.365527    -6.063677  240.968377    6.935052    7.797983  0.201700   -6.050416
   -8  -16   -7  0  1.107917   0.451297    -1.157938     2.468669  115.129087    2.726746    2.667125  0.499762    0.168713
   -8  -16   -6  0  1.104977   0.452498     1.875878     3.195912   59.588697    3.705775    3.777404  0.384093   -0.263733
   -8  -16   -5  0  1.102483   0.453522     4.527625     2.230962   26.231516    5.047433    5.398225  0.654118   -0.758419
   -8  -16   -4  0  1.100438   0.454365    -1.889405     0.513356  164.799554    1.957903    2.308020  0.654145   -0.756927
   -8  -16   -3  0  1.098845   0.455023    -0.414451    -3.727042  263.654719    3.750015    3.829014  0.375025   -0.297903
   -8  -16   -2  0  1.097705   0.455496    -1.494582    -2.463027  238.750325    2.881021    3.405303  0.417169   -1.777329
   -8  -15  -19  0  1.142782   0.437529     2.720210     1.015215   20.466173    2.903482    3.040372  0.446318   -0.433753
   -8  -15  -17  0  1.126904   0.443693     0.440501     2.336743   79.324423    2.377900    2.185716  0.761800    0.356772
   -8  -15  -15  0  1.112601   0.449398    -5.461040     1.828016  161.492662    5.758872    5.580874  0.316878    0.794396
   -8  -15  -13  0  1.099933   0.454573    -2.478717     3.711878  123.734196    4.463415    4.664127  0.415746   -0.682747
   -8  -15  -12  0  1.094230   0.456942     2.093603    -3.111815  303.932328    3.750542    3.521087  0.364223    0.890935
   -8  -15  -11  0  1.088957   0.459155     5.776773    -0.769687  352.410707    5.827823    6.143595  0.238600   -1.871621
   -8  -15   -8  0  1.075778   0.464780     1.480550     1.789655   50.399651    2.322691    2.594958  0.768884   -0.500782
   -8  -15   -7  0  1.072283   0.466295     4.431096     4.138079   43.041575    6.062863    6.583123  0.325113   -2.263089
   -8  -15   -6  0  1.069245   0.467620     0.030235    -3.075459  270.563264    3.075608    3.828700  0.371721   -2.865144
   -8  -15   -5  0  1.066667   0.468750     2.249824    -3.760471  300.891345    4.382106    4.512566  0.316952   -0.582104
   -8  -15   -4  0  1.064553   0.469681    -0.328387    -2.616832  262.847326    2.637356    2.748928  0.531084   -0.297102
   -8  -15   -3  0  1.062907   0.470408    -4.232702    -0.435185  185.870240    4.255015    4.962404  0.288000   -3.473610
   -8  -15   -2  0  1.061729   0.470930    -3.210009    -1.283497  201.793613    3.457098    3.627556  0.779649   -0.309196
   -8  -15   -1  0  1.061021   0.471244    -3.454886    -1.812331  207.680178    3.901382    4.077279  0.348142   -0.714527
   -8  -14  -23  0  1.147762   0.435630    -2.815098    -2.132018  217.138522    3.531328    3.870739  0.384993   -1.246773
   -8  -14  -21  0  1.128412   0.443101    -2.830523     0.517385  169.641390    2.877420    2.869004  0.411434    0.028929
   -8  -14  -17  0  1.094183   0.456962    -2.272658     2.155377  136.517183    3.132192    3.070134  0.407752    0.215234
   -8  -14  -15  0  1.079446   0.463201     3.686301     0.932798   14.200303    3.802490    3.648477  0.311734    0.698697
   -8  -14  -14  0  1.072701   0.466113    -2.157859     4.726719  114.537816    5.195982    4.937966  0.235724    1.547955
   -8  -14  -13  0  1.066384   0.468874     2.815513    -1.828134  327.004040    3.356961    3.247916  0.372686    0.413786
   -8  -14  -12  0  1.060501   0.471475     4.971474     0.348595    4.010963    4.983681    4.884623  0.323135    0.433529
   -8  -14  -10  0  1.050066   0.476160     0.454176    -3.651414  277.090241    3.679551    3.460844  0.417724    0.740439
   -8  -14   -6  0  1.034701   0.483231    -4.665493    -1.083902  193.079118    4.789746    5.373234  0.593569   -1.390193
   -8  -14   -4  0  1.029853   0.485506     1.109093     2.650834   67.295864    2.873501    2.975515  0.619428   -0.232908
   -8  -14   -1  0  1.026201   0.487234    -2.144790    -0.107571  182.871234    2.147486    2.655385  0.542209   -1.324725
   -8  -13  -27  0  1.161807   0.430364     1.462249    -2.357905  301.805014    2.774506    2.613876  0.484505    0.468861
   -8  -13  -26  0  1.150334   0.434656     3.326877     0.705582   11.974162    3.400876    3.807297  0.407980   -1.408806
   -8  -13  -25  0  1.139185   0.438910    -1.521846    -3.123388  244.022715    3.474416    3.669934  0.409308   -0.675539
   -8  -13  -24  0  1.128369   0.443117     1.927976     3.029544   57.527664    3.590993    3.849152  0.459291   -0.794905
   -8  -13  -21  0  1.098020   0.455365     1.217466     2.251591   61.599303    2.559666    2.474534  0.688914    0.174761
   -8  -13  -19  0  1.079633   0.463120    -4.280795     1.864887  156.460119    4.669370    5.054463  0.310014   -1.756708
   -8  -13  -17  0  1.062813   0.470450    -0.441781     4.395991   95.738748    4.418134    4.406481  0.456537    0.036097
   -8  -13  -16  0  1.055014   0.473928     1.097789    -2.402200  294.560066    2.641156    2.737391  0.637554   -0.213468
   -8  -13  -15  0  1.047635   0.477266     2.134220     0.530093   13.948738    2.199067    1.995846  0.578419    0.496868
   -8  -13  -14  0  1.040684   0.480453    -0.992063    -2.282149  246.505142    2.488452    2.499660  0.468966   -0.033797
   -8  -13  -12  0  1.028104   0.486332    -2.442558     0.787175  162.137171    2.566269    2.629157  0.438729   -0.202716
   -8  -13  -11  0  1.022490   0.489002    -1.985712    -5.033245  248.469808    5.410786    6.009308  0.311431   -2.717899
   -8  -13   -9  0  1.012652   0.493753     2.125406    -1.066901  333.344493    2.378156    2.552310  0.571512   -0.430946
   -8  -13   -8  0  1.008442   0.495814    -4.059815    -0.340833  184.798897    4.074097    4.257228  0.329728   -0.785456
   -8  -13   -4  0  0.996460   0.501777     2.601747     3.833766   55.837614    4.633233    5.183660  0.272945   -2.851927
   -8  -13   -1  0  0.992685   0.503684     3.372774     0.515783    8.694629    3.411984    3.484951  0.399683   -0.258182
   -8  -12  -29  0  1.158965   0.431420     4.080942    -0.617194  351.399865    4.127349    4.149056  0.329433   -0.093184
   -8  -12  -28  0  1.146591   0.436075    -0.078618     2.386033   91.887160    2.387327    2.353905  0.527169    0.089661
   -8  -12  -27  0  1.134523   0.440714     0.315887    -2.977603  276.055728    2.994312    2.909351  0.566723    0.212013
   -8  -12  -26  0  1.122771   0.445327    -0.583743     2.637816  102.478337    2.701635    2.477769  0.594881    0.532196
   -8  -12  -25  0  1.111346   0.449905    -3.115062    -2.450641  218.192376    3.963491    4.321388  0.371402   -1.362790
   -8  -12  -23  0  1.089514   0.458920    -3.550621     2.906667  140.695005    4.588641    4.637944  0.361113   -0.193083
   -8  -12  -22  0  1.079128   0.463337     1.349929    -3.741052  289.841582    3.977158    4.228527  0.295477   -1.203104
   -8  -12  -21  0  1.069110   0.467679    -2.387133     0.602583  165.832811    2.462014    2.624582  0.464173   -0.495302
   -8  -12  -20  0  1.059469   0.471935    -3.443487     0.950106  164.575074    3.572157    3.871877  0.304768   -1.390789
   -8  -12  -19  0  1.050216   0.476092     0.787380    -1.985921  291.627395    2.136317    2.203968  0.687603   -0.139139
   -8  -12  -18  0  1.041362   0.480140     5.205736     1.880808   19.864548    5.535081    5.584175  0.291150   -0.238465
   -8  -12  -16  0  1.024891   0.487857     1.594896    -2.967165  298.258697    3.368643    3.269429  0.335877    0.417743
   -8  -12  -13  0  1.003423   0.498295     2.672267     0.809089   16.844875    2.792066    2.470321  0.504748    0.901473
   -8  -12  -11  0  0.991379   0.504348    -1.766271     1.817122  134.186977    2.534097    2.131717  0.717643    0.792944
   -8  -12  -10  0  0.986064   0.507067    -3.077913    -2.870480  223.002792    4.208706    4.359504  0.416381   -0.512177
   -8  -12   -9  0  0.981230   0.509565     2.707080     1.160427   23.203069    2.945313    3.121504  0.439073   -0.567495
   -8  -12   -8  0  0.976884   0.511831    -2.212539    -2.266013  225.684070    3.167040    3.389266  0.486895   -0.645468
   -8  -12   -7  0  0.973034   0.513857     0.978949    -1.469944  303.662702    1.766091    2.258723  0.647820   -1.075433
   -8  -12   -6  0  0.969685   0.515631    -1.626186     3.651352  114.006536    3.997105    4.369325  0.488116   -1.078428
   -8  -12   -5  0  0.966842   0.517148     2.563759    -3.159189  309.060177    4.068579    4.864407  0.478525   -2.351961
   -8  -12   -4  0  0.964510   0.518398     1.379824     5.243910   75.257990    5.422408    5.575847  0.256445   -0.846170
   -8  -12   -2  0  0.961391   0.520080     5.347038    -3.331651  328.073650    6.300056    6.772443  0.279106   -2.393558
   -8  -12   -1  0  0.960610   0.520503    -2.226148     0.693643  162.693551    2.331710    2.532141  0.668196   -0.424204
   -8  -11  -31  0  1.160008   0.431031    -2.011608     1.069771  151.995999    2.278371    2.700856  0.468355   -1.275705
   -8  -11  -30  0  1.146773   0.436006    -1.565726    -2.149319  233.927585    2.659148    3.277872  0.418468   -2.090980
   -8  -11  -28  0  1.121173   0.445961     1.675981    -3.749046  294.086640    4.106612    3.939772  0.328012    0.719325
   -8  -11  -27  0  1.108829   0.450926    -0.594936    -4.785198  262.912878    4.822040    4.796321  0.573083    0.063466
   -8  -11  -26  0  1.096802   0.455871     0.501488    -1.629369  287.107345    1.704797    2.728597  0.526527   -2.749854
   -8  -11  -25  0  1.085103   0.460786    -1.292605     0.122498  174.586338    1.298397    2.095135  0.717408   -1.570597
   -8  -11  -24  0  1.073743   0.465661    -2.989310    -1.285368  203.267141    3.253943    3.068568  0.384009    0.682690
   -8  -11  -22  0  1.052082   0.475248     0.219719     3.231881   86.110734    3.239341    3.302345  0.481862   -0.184907
   -8  -11  -20  0  1.031908   0.484539    -0.076419     3.237464   91.352199    3.238366    3.528928  0.366814   -1.120232
   -8  -11  -19  0  1.022406   0.489043     0.137626     1.981897   86.027662    1.986670    1.925773  0.664383    0.129627
   -8  -11  -18  0  1.013309   0.493433    -0.853196     3.326991  104.383351    3.434648    3.585236  0.310353   -0.686196
   -8  -11  -16  0  0.996374   0.501820     1.277736     2.751815   65.093393    3.033990    3.319163  0.331745   -1.215678
   -8  -11  -15  0  0.988557   0.505788     3.157607     4.435049   54.550399    5.444276    5.717307  0.336672   -1.146886
   -8  -11  -14  0  0.981188   0.509586     2.405275    -4.003196  300.999076    4.670217    4.040963  0.344906    2.580124
   -8  -11  -13  0  0.974277   0.513201     3.583124    -2.382170  326.382836    4.302733    4.110938  0.265553    1.021415
   -8  -11  -12  0  0.967834   0.516617     1.214897    -2.423040  296.628893    2.710553    2.926375  0.366422   -0.832971
   -8  -11  -10  0  0.956390   0.522799    -1.693821    -0.207468  186.983108    1.706479    2.268809  0.586748   -1.355361
   -8  -11   -9  0  0.951405   0.525539    -2.298797     2.814645  129.239447    3.634101    3.836748  0.363440   -0.788537
   -8  -11   -7  0  0.942950   0.530251    -2.916968     0.422296  171.762396    2.947378    3.389739  0.407379   -1.535652
   -8  -11   -5  0  0.936559   0.533869    -1.383020     3.189447  113.442698    3.476394    3.773584  0.365297   -1.150543
   -8  -11   -4  0  0.934151   0.535245    -1.547507    -3.166419  243.954100    3.524342    3.753254  0.425494   -0.760834
   -8  -11   -3  0  0.932274   0.536323     1.473301    -4.204305  289.311829    4.454974    4.610744  0.370399   -0.594741
   -8  -11   -1  0  0.930124   0.537563    -0.714112    -2.810171  255.741967    2.899485    3.494937  0.534107   -1.576642
   -8  -10  -31  0  1.137098   0.439716    -2.530391    -0.539952  192.045506    2.587359    2.846999  0.472000   -0.777938
   -8  -10  -30  0  1.123593   0.445001     2.696005    -0.406537  351.424831    2.726484    2.623208  0.486497    0.300215
   -8  -10  -28  0  1.097452   0.455601    -1.751370     0.722181  157.591101    1.894424    2.358156  0.754685   -0.868992
   -8  -10  -26  0  1.072542   0.466182    -1.975903     1.052462  151.958068    2.238720    2.772579  0.567875   -1.329501
   -8  -10  -25  0  1.060575   0.471442    -0.975715     2.753831  109.509839    2.921576    3.078213  0.384103   -0.576717
   -8  -10  -24  0  1.048950   0.476667    -1.731097    -2.040996  229.696629    2.676259    2.802613  0.438881   -0.407153
   -8  -10  -22  0  1.026766   0.486966    -4.019299     0.417045  174.076151    4.040877    4.218948  0.385906   -0.652566
   -8  -10  -21  0  1.016231   0.492014     1.387419    -1.005074  324.079694    1.713215    2.273924  0.546436   -1.451151
   -8  -10  -20  0  1.006084   0.496976     2.362176     2.707995   48.901904    3.593482    3.648367  0.324651   -0.239085
   -8  -10  -19  0  0.996336   0.501839    -1.892475     2.086161  132.212957    2.816653    2.829639  0.403541   -0.045512
   -8  -10  -18  0  0.986999   0.506586    -0.701588    -1.495363  244.865183    1.651768    2.492277  0.483450   -2.458704
   -8  -10  -15  0  0.961570   0.519983     1.996057     1.957852   44.446391    2.795967    2.707522  0.543208    0.230262
   -8  -10  -14  0  0.953992   0.524113     2.727470     2.581445   43.424447    3.755390    3.787042  0.285712   -0.156670
   -8  -10  -13  0  0.946883   0.528048     2.766139    -3.236639  310.518293    4.257624    4.418918  0.242919   -0.939013
   -8  -10  -11  0  0.934111   0.535268    -2.246749    -5.087500  246.172716    5.561523    5.879723  0.329192   -1.366992
   -8  -10  -10  0  0.928468   0.538522     1.956773    -3.553912  298.837051    4.057000    4.200106  0.330049   -0.613186
   -8  -10   -9  0  0.923333   0.541517    -3.231102    -2.626122  219.102949    4.163716    4.368133  0.321028   -0.900508
   -8  -10   -8  0  0.918713   0.544239    -2.399795    -3.642348  236.620736    4.361848    4.436289  0.313950   -0.335325
   -8  -10   -6  0  0.911054   0.548815     0.685050     2.484350   74.584017    2.577070    2.911554  0.603418   -0.783919
   -8  -10   -5  0  0.908028   0.550644     4.449738     4.222648   43.500030    6.134406    6.260245  0.226228   -0.786657
   -8  -10   -4  0  0.905544   0.552154    -0.414043     3.403994   96.935067    3.429083    3.794967  0.362448   -1.427619
   -8  -10   -3  0  0.903607   0.553338     3.967130     0.406422    5.849399    3.987894    4.206300  0.422699   -0.730716
   -8  -10   -1  0  0.901389   0.554699     3.010352    -0.325283  353.832851    3.027876    3.291044  0.685898   -0.542612
   -8   -9  -34  0  1.158868   0.431456     1.972223     2.846871   55.286996    3.463284    3.668951  0.384848   -0.755769
   -8   -9  -33  0  1.144308   0.436945    -0.093938    -2.304333  267.665578    2.306247    2.477284  0.607444   -0.398198
   -8   -9  -28  0  1.075539   0.464883    -0.881760    -1.974691  245.937767    2.162615    2.923362  0.502177   -2.142387
   -8   -9  -27  0  1.062665   0.470515     2.846640     0.552964   10.992880    2.899849    3.246930  0.442506   -1.109240
   -8   -9  -25  0  1.037884   0.481749     0.998668    -4.500638  282.510923    4.610106    4.733945  0.281893   -0.621280
   -8   -9  -24  0  1.026001   0.487329    -2.717392    -0.896311  198.254747    2.861397    3.121889  0.541279   -0.680593
   -8   -9  -23  0  1.014473   0.492867    -5.363700     2.420952  155.707551    5.884750    5.897546  0.249943   -0.072400
   -8   -9  -22  0  1.003311   0.498350    -1.374304     3.041709  114.314395    3.337770    3.364950  0.360648   -0.106581
   -8   -9  -21  0  0.992527   0.503765    -1.783882    -0.894094  206.620336    1.995405    1.961633  0.629711    0.075845
   -8   -9  -20  0  0.982135   0.509095     5.202708    -4.464332  319.367815    6.855540    6.711721  0.282665    0.719549
   -8   -9  -19  0  0.972147   0.514326     4.695738    -1.426239  343.104864    4.907557    5.055890  0.224254   -0.935429
   -8   -9  -18  0  0.962575   0.519440    -2.920132    -4.668577  237.974571    5.506612    5.261893  0.229302    1.509302
   -8   -9  -17  0  0.953432   0.524421    -0.985749     2.196991  114.164897    2.408002    2.563273  0.464993   -0.472237
   -8   -9  -16  0  0.944731   0.529251    -2.182012     0.400470  169.600104    2.218458    2.160833  0.533725    0.152689
   -8   -9  -15  0  0.936483   0.533913    -3.162384    -0.023642  180.428335    3.162472    3.226881  0.338384   -0.269185
   -8   -9  -12  0  0.914581   0.546698     3.063099    -1.659262  331.555861    3.483637    3.576398  0.318772   -0.411531
   -8   -9  -11  0  0.908266   0.550499     2.432953    -0.478261  348.878800    2.479514    2.570296  0.512673   -0.250421
   -8   -9  -10  0  0.902461   0.554040     0.922996     4.241235   77.722483    4.340507    4.419371  0.294059   -0.379282
   -8   -9   -9  0  0.897177   0.557303    -4.902693     3.429359  145.027797    5.983051    5.970319  0.318274    0.056576
   -8   -9   -8  0  0.892423   0.560273    -1.469828     4.882758  106.753058    5.099188    5.272692  0.264709   -0.926947
   -8   -9   -7  0  0.888206   0.562932     2.874916     8.302014   70.899474    8.785703    9.065565  0.192922   -2.051527
   -8   -9   -5  0  0.881418   0.567267     6.794401    -0.852589  352.847678    6.847685    7.153189  0.269778   -1.601491
   -8   -9   -4  0  0.878859   0.568919    -3.276359     0.171193  177.008955    3.280829    3.595612  0.441926   -1.007342
   -8   -9   -3  0  0.876864   0.570214    -1.562730    -1.719610  227.736386    2.323615    2.495650  0.571285   -0.425873
   -8   -9   -2  0  0.875436   0.571144    -1.563684     7.173089  102.297692    7.341547    7.726768  0.380472   -1.431865
   -8   -9   -1  0  0.874578   0.571704    -5.345888    -7.351083  233.974431    9.089387    9.544121  0.160386   -4.009652
   -8   -8  -33  0  1.125538   0.444232    -1.408100     2.756244  117.061407    3.095097    2.965671  0.584360    0.313225
   -8   -8  -32  0  1.110992   0.450048     1.477331    -6.119556  283.572173    6.295353    6.445191  0.228495   -0.927389
   -8   -8  -31  0  1.096709   0.455909     2.743206     0.774353   15.763325    2.850404    2.658249  0.493091    0.551112
   -8   -8  -30  0  1.082700   0.461808     1.626268    -2.635926  301.673043    3.097233    2.918150  0.485334    0.521830
   -8   -8  -29  0  1.068976   0.467737     2.970751     0.697192   13.207467    3.051465    3.034041  0.488223    0.050471
   -8   -8  -28  0  1.055548   0.473688     3.914335     3.906305   44.941171    5.530030    5.748471  0.376610   -0.820272
   -8   -8  -27  0  1.042427   0.479650     2.985319    -4.463887  303.773465    5.370142    4.961436  0.320046    1.805985
   -8   -8  -26  0  1.029624   0.485614    -0.267197    -2.414019  263.683900    2.428761    3.035361  0.419117   -2.046831
   -8   -8  -25  0  1.017153   0.491568    -4.042518    -3.743595  222.801391    5.509670    5.521775  0.234674   -0.072948
   -8   -8  -23  0  0.993253   0.503396    -1.076881     2.020732  118.053888    2.289766    2.880014  0.505191   -1.652317
   -8   -8  -21  0  0.970828   0.515024     1.055339     3.127761   71.355077    3.301004    3.550769  0.320207   -1.103100
   -8   -8  -18  0  0.940184   0.531811    -1.912576    -1.489187  217.905364    2.423968    2.201422  0.559558    0.562460
   -8   -8  -17  0  0.930822   0.537160    -3.785961    -2.927444  217.712506    4.785753    4.913976  0.227731   -0.796269
   -8   -8  -16  0  0.921907   0.542354    -2.494514     3.990569  122.009598    4.706086    4.504925  0.262052    1.085599
   -8   -8  -15  0  0.913453   0.547374    -1.613217    -2.946947  241.302837    3.359608    3.531538  0.311622   -0.780260
   -8   -8  -14  0  0.905473   0.552197    -4.637046     6.613514  125.036103    8.077175    7.920009  0.170463    1.303898
   -8   -8  -13  0  0.897980   0.556805    -7.583472     3.978776  152.315611    8.563860    8.531423  0.146175    0.313822
   -8   -8  -12  0  0.890986   0.561176    -2.568115    -2.601522  225.370250    3.655562    3.533239  0.390618    0.442865
   -8   -8  -11  0  0.884502   0.565290    -0.364694     3.837895   95.428200    3.855183    4.066162  0.314262   -0.949428
   -8   -8  -10  0  0.878540   0.569126    -5.098454    -5.324991  226.245040    7.372229    7.624897  0.190245   -1.878246
   -8   -8   -9  0  0.873111   0.572665    -0.369292     5.162682   94.091462    5.175873    5.445069  0.257758   -1.476969
   -8   -8   -8  0  0.868225   0.575888     4.299469    -1.123055  345.360977    4.443725    4.805333  0.288967   -1.769724
   -8   -8   -7  0  0.863890   0.578777    10.491053     0.867439    4.726674   10.526853   10.507787  0.286838    0.094004
   -8   -8   -6  0  0.860116   0.581317     1.038864    -3.495812  286.550576    3.646909    3.809716  0.365090   -0.630651
   -8   -8   -5  0  0.856910   0.583492     4.182184    -6.643885  302.189538    7.850597    8.242848  0.199155   -2.785394
   -8   -8   -4  0  0.854277   0.585290     2.294885     1.725764   36.943335    2.871369    2.851498  0.491008    0.057233
   -8   -8   -3  0  0.852224   0.586700     4.669452    -2.913168  328.040873    5.503665    5.668685  0.243239   -0.959442
   -8   -8   -2  0  0.850755   0.587713     1.124039     1.981031   60.429374    2.277706    2.108667  0.686441    0.348258
   -8   -8   -1  0  0.849872   0.588324    -0.746440     1.414557  117.819930    1.599420    2.422839  0.571684   -2.036945
   -8   -7  -36  0  1.154491   0.433091     3.404821     1.334870   21.407817    3.657141    3.401418  0.436334    0.828830
   -8   -7  -35  0  1.138997   0.438983     3.786322    -3.629657  316.210216    5.245059    5.239769  0.253101    0.029560
   -8   -7  -33  0  1.108713   0.450973    -2.587641     0.529183  168.442138    2.641197    2.703228  0.486085   -0.180472
   -8   -7  -32  0  1.093943   0.457062    -4.735307     4.845106  134.343373    6.774820    6.930248  0.225261   -0.975792
   -8   -7  -31  0  1.079435   0.463205    -5.265691     0.023778  179.741270    5.265745    5.340780  0.257478   -0.412137
   -8   -7  -29  0  1.051246   0.475626     4.278603     3.076925   35.721516    5.270097    5.272008  0.314944   -0.008585
   -8   -7  -28  0  1.037588   0.481887     1.700104     0.927483   28.614454    1.936641    2.170082  0.716757   -0.460596
   -8   -7  -27  0  1.024237   0.488168     1.097002     2.137879   62.836451    2.402902    2.912379  0.528800   -1.362536
   -8   -7  -26  0  1.011204   0.494460     3.196698    -1.816748  330.389559    3.676880    3.071961  0.472738    1.809639
   -8   -7  -24  0  0.986146   0.507024     1.299765     1.758180   53.525684    2.186455    2.653876  0.516969   -1.278671
   -8   -7  -22  0  0.962516   0.519472    -3.688864    -5.233780  234.823113    6.403138    6.416725  0.224373   -0.085639
   -8   -7  -21  0  0.951270   0.525613     0.908638     3.447286   75.233785    3.565025    3.663378  0.354007   -0.392908
   -8   -7  -20  0  0.940422   0.531676    -4.686294    -4.147017  221.506403    6.257723    6.390388  0.192380   -0.975240
   -8   -7  -19  0  0.929986   0.537642    -2.601417    -2.074175  218.566238    3.327096    3.061772  0.399594    0.939015
   -8   -7  -18  0  0.919976   0.543493     0.790521    -1.827679  293.389787    1.991314    2.251084  0.576696   -0.637024
   -8   -7  -17  0  0.910405   0.549206    -2.165543    -0.451410  191.774757    2.212091    2.407913  0.506296   -0.546979
   -8   -7  -16  0  0.901288   0.554761     5.376556     1.092903   11.490073    5.486510    5.591988  0.200081   -0.745543
   -8   -7  -15  0  0.892639   0.560137     3.967058    -3.315533  320.112269    5.170136    5.389982  0.237993   -1.306378
   -8   -7  -14  0  0.884472   0.565309     2.391787    -1.498408  327.933656    2.822387    2.816443  0.393572    0.021359
   -8   -7  -13  0  0.876799   0.570256     4.564705    -0.528289  353.398336    4.595174    4.748139  0.296848   -0.728746
   -8   -7  -12  0  0.869634   0.574954    -4.885209     4.848984  135.213222    6.883161    6.963980  0.208009   -0.549473
   -8   -7  -11  0  0.862990   0.579381    -7.369765    -5.470980  216.588523    9.178510    9.382931  0.225184   -1.283818
   -8   -7  -10  0  0.856879   0.583513    -0.935555     3.808017  103.803064    3.921257    4.166783  0.383511   -0.905387
   -8   -7   -8  0  0.846299   0.590807    -3.240645     3.503428  132.768600    4.772399    4.739695  0.294650    0.156965
   -8   -7   -7  0  0.841852   0.593928    -2.981338     8.596643  109.126680    9.098937    9.295947  0.209728   -1.328460
   -8   -7   -6  0  0.837979   0.596674     3.656038    -1.015757  344.473118    3.794519    4.037888  0.363284   -0.947402
   -8   -7   -5  0  0.834687   0.599027     5.094392     1.074784   11.913214    5.206534    4.975303  0.274887    1.189614
   -8   -7   -4  0  0.831985   0.600973     4.877823    -0.438627  354.861624    4.897504    5.123732  0.310141   -1.031577
   -8   -7   -3  0  0.829876   0.602499     4.118227    -2.497261  328.767699    4.816233    4.922935  0.351088   -0.429805
   -8   -7   -1  0  0.827460   0.604259     2.772680    -1.040251  339.434962    2.961398    2.945885  0.578864    0.037900
   -8   -6  -37  0  1.156204   0.432450     1.137236     1.769249   57.267935    2.103224    2.797176  0.537821   -1.824766
   -8   -6  -36  0  1.140294   0.438483    -3.627931    -5.672082  237.396534    6.733082    6.360354  0.243698    2.162989
   -8   -6  -35  0  1.124604   0.444601    -4.391704     0.189495  177.529317    4.395790    4.598390  0.286847   -0.998857
   -8   -6  -34  0  1.109144   0.450798    -5.148681     0.450442  175.000105    5.168347    5.040813  0.432303    0.417208
   -8   -6  -33  0  1.093922   0.457071    -0.259048     1.878587   97.851281    1.896364    2.002858  0.699625   -0.215267
   -8   -6  -32  0  1.078950   0.463414     0.672656     5.141175   82.545934    5.184993    5.155376  0.251587    0.166480
   -8   -6  -31  0  1.064237   0.469820    -4.270429    -1.891899  203.894459    4.670743    4.471097  0.298067    0.947246
   -8   -6  -30  0  1.049795   0.476284     1.120006     2.310753   64.140846    2.567877    3.109933  0.517758   -1.480581
   -8   -6  -29  0  1.035635   0.482796    -2.583258    -1.984019  217.525341    3.257231    2.827515  0.574170    1.058415
   -8   -6  -28  0  1.021768   0.489348     5.740071    -0.709565  352.953071    5.783762    5.810780  0.290497   -0.131532
   -8   -6  -26  0  0.994965   0.502530     3.478894     6.271136   60.980809    7.171460    7.409395  0.181089   -1.858152
   -8   -6  -25  0  0.982053   0.509137     3.995379    -1.640998  337.670870    4.319251    4.508836  0.281501   -0.952445
   -8   -6  -24  0  0.969486   0.515737     0.968657    -3.793408  284.324529    3.915130    4.028353  0.310241   -0.516122
   -8   -6  -23  0  0.957277   0.522315    -2.000308     3.405212  120.431060    3.949266    4.186732  0.282787   -1.187562
   -8   -6  -22  0  0.945440   0.528854     5.463312    -6.823182  308.684204    8.740915    8.489154  0.196741    1.809712
   -8   -6  -21  0  0.933989   0.535338     3.693919    -3.450016  316.955399    5.054468    4.730389  0.246579    1.858702
   -8   -6  -20  0  0.922938   0.541748    -5.775963     0.216035  177.857997    5.780002    5.986199  0.204034   -1.429211
   -8   -6  -19  0  0.912302   0.548064     3.872136    -1.998050  332.705940    4.357251    4.629126  0.245571   -1.565690
   -8   -6  -18  0  0.902095   0.554265     3.685456     6.241152   59.437774    7.248073    7.236591  0.179196    0.090613
   -8   -6  -17  0  0.892333   0.560329     7.514557     1.483039   11.164167    7.659502    7.567522  0.159443    0.815834
   -8   -6  -16  0  0.883029   0.566233    -4.163774    -9.534862  246.409613   10.404355   10.411582  0.235969   -0.043316
   -8   -6  -15  0  0.874200   0.571952    -2.835388    -0.533395  190.653998    2.885123    2.545867  0.494333    0.970562
   -8   -6  -14  0  0.865858   0.577462    -6.273807    -5.024150  218.688218    8.037583    7.989151  0.163784    0.418188
   -8   -6  -13  0  0.858019   0.582738     7.342433     4.417597   31.033348    8.568925    8.194790  0.154920    3.415355
   -8   -6  -12  0  0.850696   0.587754    -6.361875     7.079973  131.942019    9.518376    9.675056  0.131677   -1.682747
   -8   -6  -11  0  0.843903   0.592485    -4.783816    -2.555887  208.114600    5.423786    5.275351  0.335508    0.625678
   -8   -6  -10  0  0.837652   0.596906    -6.593954     0.284076  177.533148    6.600070    6.774158  0.211745   -1.162709
   -8   -6   -9  0  0.831957   0.600993    -7.919736    -0.675705  184.876619    7.948509    8.195914  0.192863   -1.814161
   -8   -6   -8  0  0.826827   0.604721     5.977233    -3.913798  326.783853    7.144588    7.630202  0.399949   -1.717122
   -8   -6   -7  0  0.822275   0.608069   -10.093032     6.669087  146.544806   12.097355   12.319456  0.192778   -1.629323
   -8   -6   -6  0  0.818309   0.611016     7.663587    12.339572   58.157331   14.525687   14.853379  0.201431   -2.300674
   -8   -6   -5  0  0.814938   0.613544     5.301583    -2.355923  336.040541    5.801479    6.038302  0.234195   -1.430084
   -8   -6   -4  0  0.812169   0.615635     1.207258     5.160739   76.833498    5.300066    5.418963  0.256122   -0.656508
   -8   -6   -3  0  0.810009   0.617277    -6.448977     1.224881  169.245676    6.564270    6.910451  0.228943   -2.138414
   -8   -6   -2  0  0.808463   0.618457     5.147467    -9.761526  297.803665   11.035570   10.772529  0.144515    2.574105
   -8   -6   -1  0  0.807534   0.619169     0.348932    -4.554075  274.381421    4.567423    4.714357  0.290776   -0.714625
   -8   -5  -38  0  1.160508   0.430846    -1.418555     1.026153  144.118797    1.750796    2.376262  0.648290   -1.364424
   -8   -5  -37  0  1.144221   0.436979    -1.613931    -3.509362  245.302636    3.862692    3.810872  0.389587    0.188109
   -8   -5  -36  0  1.128142   0.443207    -1.219942    -1.539734  231.609962    1.964444    2.596501  0.524432   -1.704442
   -8   -5  -35  0  1.112280   0.449527     0.949965     5.022302   79.289086    5.111355    5.181882  0.257616   -0.387166
   -8   -5  -34  0  1.096646   0.455936     1.655566     3.170334   62.426184    3.576579    3.571242  0.371538    0.020315
   -8   -5  -32  0  1.066098   0.469000     2.401942     0.375901    8.894581    2.431178    3.179484  0.447387   -2.365436
   -8   -5  -31  0  1.051205   0.475644    -1.203438     4.068619  106.477451    4.242867    4.321202  0.320003   -0.346193
   -8   -5  -30  0  1.036582   0.482355    -2.762961     3.878848  125.462836    4.762290    4.928221  0.292243   -0.802967
   -8   -5  -29  0  1.022239   0.489123    -2.329686     1.727245  143.446499    2.900140    3.093920  0.557974   -0.491144
   -8   -5  -27  0  0.994442   0.502795     3.345504    -2.554246  322.638769    4.209105    3.738710  0.524538    1.268238
   -8   -5  -26  0  0.981014   0.509677    -2.955637     3.820315  127.727798    4.830175    4.844934  0.264572   -0.078887
   -8   -5  -25  0  0.967916   0.516574     3.383441     2.600899   37.549996    4.267593    4.406390  0.290651   -0.675343
   -8   -5  -24  0  0.955163   0.523471     4.538871    -1.699908  339.467958    4.846756    4.606745  0.262424    1.293425
   -8   -5  -22  0  0.930747   0.537203     8.351958    -0.041711  359.713859    8.352062    8.354642  0.229245   -0.015916
   -8   -5  -21  0  0.919113   0.544003    -4.941552     3.320519  146.100529    5.953552    5.658642  0.206188    2.022740
   -8   -5  -20  0  0.907881   0.550733    -0.916567    -8.679099  263.971553    8.727362    8.670402  0.175514    0.458963
   -8   -5  -19  0  0.897066   0.557373     5.137793     1.172688   12.857358    5.269925    5.181727  0.288740    0.431984
   -8   -5  -18  0  0.886684   0.563899    -3.120252    -3.024507  224.107312    4.345529    4.276474  0.264916    0.368637
   -8   -5  -17  0  0.876750   0.570288    -6.577211    -7.947662  230.390018   10.316251   10.173825  0.233990    0.860809
   -8   -5  -16  0  0.867280   0.576515    -9.099073    -1.000418  186.274311    9.153905    8.962598  0.200374    1.350217
   -8   -5  -15  0  0.858288   0.582555    -0.180587     4.524918   92.285424    4.528520    4.842204  0.228802   -1.938860
   -8   -5  -14  0  0.849790   0.588381    -3.375592     2.503411  143.438581    4.202581    4.173699  0.283430    0.144111
   -8   -5  -13  0  0.841801   0.593964     6.573423    -7.436928  311.473130    9.925613    9.798684  0.123990    1.447740
   -8   -5  -12  0  0.834336   0.599279     8.609975     0.884563    5.865819    8.655295    8.667075  0.162592   -0.102461
   -8   -5  -11  0  0.827409   0.604296     2.718038    -2.366437  318.955809    3.603852    4.083464  0.355558   -1.907632
   -8   -5  -10  0  0.821033   0.608989     1.815881     6.951143   75.359533    7.184414    7.128899  0.305489    0.256999
   -8   -5   -9  0  0.815221   0.613331   -12.252346    -0.756787  183.534479   12.275696   12.227646  0.308815    0.220045
   -8   -5   -8  0  0.809985   0.617295     1.990685     2.721088   53.811658    3.371520    3.403420  0.411411   -0.109654
   -8   -5   -7  0  0.805337   0.620858    -1.415762    -3.308913  246.835693    3.599067    3.814445  0.358714   -0.849114
   -8   -5   -6  0  0.801288   0.623996   -10.767925    -1.280116  186.779639   10.843749   10.877071  0.144006   -0.327237
   -8   -5   -5  0  0.797845   0.626688     9.111060     5.532699   31.268254   10.659370   10.711408  0.215735   -0.341127
   -8   -5   -4  0  0.795017   0.628918    -4.935488    -3.510648  215.424517    6.056706    6.275009  0.222718   -1.386179
   -8   -5   -3  0  0.792810   0.630668     7.113595    -3.910248  331.202990    8.117467    8.298933  0.190984   -1.343733
   -8   -5   -2  0  0.791230   0.631927     8.072906     2.709009   18.550106    8.515312    8.103457  0.226580    2.570619
   -8   -5   -1  0  0.790281   0.632686    -7.591996     8.402616  132.098684   11.324415   11.081210  0.170814    2.013555
   -8   -4  -38  0  1.150749   0.434500     0.872863    -5.668650  278.753700    5.735459    6.091406  0.267247   -1.883600
   -8   -4  -37  0  1.134322   0.440792    -1.798910    -1.129565  212.125386    2.124145    2.232859  0.604959   -0.254140
   -8   -4  -36  0  1.118100   0.447187     1.363120     2.792269   63.979465    3.107227    3.166101  0.425889   -0.195498
   -8   -4  -35  0  1.102095   0.453682    -0.158932    -3.323607  267.262245    3.327405    3.668951  0.371358   -1.300681
   -8   -4  -33  0  1.070768   0.466955    -3.435684    -1.915843  209.145381    3.933749    4.217238  0.320532   -1.250777
   -8   -4  -31  0  1.040422   0.480574    -0.120498     4.181012   91.650819    4.182748    4.224261  0.323796   -0.181316
   -8   -4  -30  0  1.025645   0.487498     4.591752    -0.673502  351.655562    4.640882    4.999079  0.369932   -1.369350
   -8   -4  -29  0  1.011146   0.494488     1.887278     2.081520   47.801959    2.809723    2.804184  0.551015    0.014215
   -8   -4  -28  0  0.996939   0.501535    -3.175904     3.492595  132.281034    4.720655    4.697588  0.409631    0.079636
   -8   -4  -27  0  0.983036   0.508628     7.046234    -4.432334  327.828635    8.324361    8.115411  0.214425    1.378104
   -8   -4  -26  0  0.969450   0.515757    -4.271403    -5.274894  231.000797    6.787444    6.582758  0.216990    1.334026
   -8   -4  -25  0  0.956194   0.522906    -2.162781     2.272947  133.577298    3.137500    2.868027  0.452711    0.841801
   -8   -4  -24  0  0.943282   0.530064     0.809911    -4.465968  280.278974    4.538814    4.384974  0.276299    0.787415
   -8   -4  -23  0  0.930730   0.537213     4.012368     3.532746   41.362760    5.345969    5.256256  0.230445    0.550555
   -8   -4  -22  0  0.918550   0.544336    -4.243588     6.023392  125.165385    7.368127    7.242180  0.169983    1.047844
   -8   -4  -21  0  0.906760   0.551414    -2.182518     1.396970  147.377798    2.591314    2.646015  0.474562   -0.163009
   -8   -4  -20  0  0.895373   0.558427     1.761360     1.609304   42.417051    2.385843    3.187412  0.413734   -2.739902
   -8   -4  -19  0  0.884405   0.565352    -2.393400     1.189322  153.576419    2.672611    2.973361  0.384751   -1.105453
   -8   -4  -18  0  0.873873   0.572166    -3.341913    -6.719399  243.556405    7.504579    7.596580  0.154738   -0.840838
   -8   -4  -17  0  0.863791   0.578843    -1.951564     1.198133  148.452779    2.290006    2.521042  0.480969   -0.679328
   -8   -4  -16  0  0.854177   0.585359     3.743609     4.332227   49.168703    5.725627    5.692239  0.223548    0.211220
   -8   -4  -15  0  0.845046   0.591684     9.606805    -2.761597  343.962036    9.995855   10.037665  0.211871   -0.279073
   -8   -4  -13  0  0.828296   0.603649     0.136556    -7.780276  271.005525    7.781475    7.575722  0.160559    1.812282
   -8   -4  -10  0  0.807180   0.619441     7.332851    -0.336966  357.368939    7.340590    7.524203  0.247964   -1.047206
   -8   -4   -9  0  0.801268   0.624011    -8.967080     2.239244  165.978946    9.242442    8.968585  0.184267    2.101789
   -8   -4   -8  0  0.795940   0.628188     4.316857     3.320397   37.566406    5.446126    5.593564  0.246923   -0.844428
   -8   -4   -7  0  0.791210   0.631943    -0.443091    -3.432400  262.644321    3.460882    3.216437  0.678507    0.509497
   -8   -4   -6  0  0.787088   0.635253     2.672634    -0.771353  343.901246    2.781719    2.109236  0.692138    1.374053
   -8   -4   -5  0  0.783582   0.638095    -9.623699     1.899962  168.831980    9.809456    9.465901  0.178518    2.721631
   -8   -4   -4  0  0.780703   0.640449     1.441085    -6.944480  281.723355    7.092427    6.771793  0.206775    2.192949
   -8   -4   -3  0  0.778456   0.642297     4.202554     2.641613   32.152372    4.963827    5.043435  0.272310   -0.413435
   -8   -4   -2  0  0.776847   0.643628   -10.304382     4.693663  155.510657   11.323019   11.212344  0.172166    0.909111
   -8   -3  -39  0  1.159836   0.431095    -3.061940    -3.642109  229.946058    4.758197    4.604310  0.285947    0.761082
   -8   -3  -38  0  1.143102   0.437406     1.203515    -1.385082  310.987780    1.834911    2.170451  0.693894   -0.683859
   -8   -3  -36  0  1.110228   0.450358    -1.481239    -0.925080  211.986066    1.746380    2.052836  0.721652   -0.600560
   -8   -3  -34  0  1.078209   0.463732     0.705902    -2.432810  286.180559    2.533152    3.121889  0.421721   -1.974290
   -8   -3  -33  0  1.062544   0.470569    -4.085688     1.646196  158.054620    4.404862    4.151083  0.345045    1.040148
   -8   -3  -32  0  1.047123   0.477499    -1.329154     3.677301  109.872301    3.910139    4.094828  0.314130   -0.831468
   -8   -3  -31  0  1.031957   0.484516    -3.664223     3.751252  134.327599    5.243894    5.331547  0.241675   -0.512921
   -8   -3  -30  0  1.017057   0.491615    -2.548845    -3.592668  234.645923    4.404983    4.583382  0.334570   -0.754084
   -8   -3  -29  0  1.002434   0.498786     5.950992     2.296146   21.098738    6.378604    6.596010  0.245871   -1.250493
   -8   -3  -28  0  0.988102   0.506021     2.266791    -5.898013  291.023332    6.318615    6.259413  0.268716    0.311570
   -8   -3  -27  0  0.974072   0.513309     2.421346    -1.206390  333.516081    2.705235    2.856410  0.591719   -0.361312
   -8   -3  -26  0  0.960359   0.520638     2.690281    -2.650930  315.422116    3.776909    4.117753  0.336029   -1.434478
   -8   -3  -25  0  0.946976   0.527996    -9.378899    -0.182154  181.112642    9.380668    9.064239  0.159744    2.801342
   -8   -3  -24  0  0.933937   0.535368     1.465886     5.658876   75.477211    5.845656    5.645175  0.276442    1.025615
   -8   -3  -23  0  0.921257   0.542737    -4.926730     1.251767  165.744130    5.083266    5.222386  0.229637   -0.856770
   -8   -3  -21  0  0.897034   0.557392    10.259676     0.633451    3.533062   10.279213   10.082700  0.214846    1.293538
   -8   -3  -20  0  0.885522   0.564639    -1.107918     6.839594   99.201187    6.928747    6.772502  0.240155    0.920087
   -8   -3  -19  0  0.874431   0.571800     1.037884    -1.539924  303.979334    1.857033    2.025926  0.595047   -0.401399
   -8   -3  -18  0  0.863777   0.578853    -0.264367     3.615591   94.181944    3.625243    3.582442  0.340862    0.177580
   -8   -3  -17  0  0.853577   0.585771     4.937896     2.346512   25.417294    5.467078    5.305487  0.211629    1.079836
   -8   -3  -16  0  0.843846   0.592525    -3.428236     1.632907  154.531019    3.797261    4.257416  0.336756   -1.932432
   -8   -3  -15  0  0.834602   0.599088     2.395092    -0.544795  347.185370    2.456271    2.429113  0.464755    0.082639
   -8   -3  -14  0  0.825860   0.605429     1.608152    -4.875846  288.253592    5.134202    5.073764  0.216988    0.393899
   -8   -3  -13  0  0.817638   0.611518    -1.554113    -4.748141  251.876223    4.996010    4.895682  0.340965    0.416129
   -8   -3  -12  0  0.809950   0.617322     1.807932     2.376546   52.738314    2.986066    2.818149  0.386178    0.614924
   -8   -3  -11  0  0.802812   0.622811    -7.160702    -5.021047  215.037937    8.745660    8.347399  0.177930    3.165438
   -8   -3  -10  0  0.796239   0.627952    -2.881616     1.929625  146.192429    3.468020    3.862243  0.353338   -1.577855
   -8   -3   -9  0  0.790245   0.632715     2.486960    -4.121292  301.108536    4.813524    4.400113  0.310974    1.880066
   -8   -3   -8  0  0.784843   0.637070     1.753155    -2.137952  309.352297    2.764849    2.460410  0.571433    0.753445
   -8   -3   -7  0  0.780045   0.640988     2.954964    -3.609760  309.303893    4.664995    4.751850  0.285763   -0.429838
   -8   -3   -6  0  0.775863   0.644443     0.804601    -6.140974  277.464476    6.193460    6.062138  0.256721    0.723424
   -8   -3   -5  0  0.772307   0.647411    -3.924860     0.620700  171.013336    3.973637    3.542524  0.384309    1.586451
   -8   -3   -4  0  0.769385   0.649869    -1.020430    -6.014835  260.371324    6.100781    6.164555  0.223701   -0.403174
   -8   -3   -3  0  0.767105   0.651801   -10.194484     5.419689  152.003566   11.545585   11.228445  0.162891    2.753398
   -8   -3   -2  0  0.765472   0.653192     0.826311    -6.366888  277.394660    6.420285    6.198059  0.222741    1.410936
   -8   -3   -1  0  0.764491   0.654030     2.486504     6.653505   69.508612    7.102945    7.088891  0.276730    0.071823
   -8   -2  -39  0  1.154422   0.433117    -2.989050     0.496768  170.563918    3.030049    3.225764  0.441054   -0.627548
   -8   -2  -38  0  1.137607   0.439519    -2.445161     2.069758  139.753049    3.203546    3.320370  0.393183   -0.420194
   -8   -2  -35  0  1.088365   0.459405    -2.935424    -0.530152  190.237537    2.982914    3.052863  0.468768   -0.211028
   -8   -2  -33  0  1.056631   0.473202    -1.910304    -2.684945  234.568639    3.295177    3.761676  0.345878   -1.907401
   -8   -2  -31  0  1.025868   0.487392     1.836539     3.789726   64.144714    4.211282    4.371525  0.326919   -0.693189
   -8   -2  -30  0  1.010878   0.494620     4.000045    -0.077889  358.884473    4.000803    4.492102  0.351889   -1.974491
   -8   -2  -29  0  0.996164   0.501925     4.914563     4.218618   40.642507    6.476856    6.797064  0.223721   -2.024134
   -8   -2  -28  0  0.981741   0.509300    -4.639144     0.436239  174.628030    4.659610    5.112069  0.289952   -2.206826
   -8   -2  -27  0  0.967619   0.516732     2.413808    -1.674066  325.257243    2.937510    3.493103  0.466926   -1.682767
   -8   -2  -26  0  0.953813   0.524212    -4.907182     1.722728  160.655732    5.200791    4.896745  0.269843    1.593464
   -8   -2  -25  0  0.940337   0.531724     2.005457    -2.781586  305.790705    3.429151    3.398001  0.384135    0.114680
   -8   -2  -24  0  0.927205   0.539255    -1.242957    -2.682167  245.136274    2.956174    3.481501  0.377148   -1.969849
   -8   -2  -23  0  0.914431   0.546788    -3.530672    -4.710667  233.148230    5.886937    5.936743  0.228012   -0.308921
   -8   -2  -22  0  0.902032   0.554304     3.512999    -1.358604  338.856712    3.766559    3.725831  0.330749    0.174145
   -8   -2  -20  0  0.878418   0.569205     5.221653    -0.421279  355.387415    5.238619    5.190378  0.210056    0.324785
   -8   -2  -19  0  0.867236   0.576544    -4.049912     1.428670  160.568906    4.294518    4.613089  0.332817   -1.353678
   -8   -2  -18  0  0.856493   0.583776    -0.085050     3.726800   91.307334    3.727771    4.077967  0.274072   -1.807016
   -8   -2  -17  0  0.846205   0.590874     3.342630     4.279291   52.005974    5.430057    5.429597  0.206549    0.003144
   -8   -2  -16  0  0.836388   0.597808     2.544904    -0.147848  356.675091    2.549196    3.239890  0.419441   -2.328787
   -8   -2  -15  0  0.827061   0.604550    -0.095276     4.578648   91.192077    4.579639    4.675707  0.235488   -0.576928
   -8   -2  -14  0  0.818239   0.611068     1.680264     0.909571   28.427851    1.910656    2.145017  0.533693   -0.621025
   -8   -2  -13  0  0.809939   0.617330     2.321952    -6.847843  288.730664    7.230796    7.244558  0.154829   -0.125705
   -8   -2  -12  0  0.802177   0.623304    -5.018007     1.160340  166.980037    5.150415    5.249011  0.206976   -0.673682
   -8   -2  -11  0  0.794970   0.628955    -0.700970    -4.164754  260.446085    4.223332    4.606311  0.253358   -2.137737
   -8   -2  -10  0  0.788331   0.634251     2.850301    -0.809400  344.147039    2.962996    3.172926  0.494901   -0.599889
   -8   -2   -9  0  0.782276   0.639160     0.590173     1.232903   64.420217    1.366878    2.484711  0.561236   -2.816737
   -8   -2   -8  0  0.776819   0.643651    -1.612717    -1.913357  229.873357    2.502357    2.601125  0.534537   -0.261308
   -8   -2   -7  0  0.771972   0.647692    -3.602054     2.833885  141.806404    4.583198    4.574809  0.337060    0.035197
   -8   -2   -5  0  0.764152   0.654320    -0.848887     6.585206   97.345389    6.639695    6.659112  0.206873   -0.132737
   -8   -2   -4  0  0.761199   0.656859    -2.909352    -2.097639  215.791557    3.586701    3.709344  0.361100   -0.480322
   -8   -2   -3  0  0.758894   0.658854    -7.270894    -2.264060  197.295895    7.615239    7.424734  0.187154    1.439534
   -8   -2   -2  0  0.757243   0.660290    -1.552827    -3.804070  247.794647    4.108798    3.634947  0.363686    1.842597
   -8   -2   -1  0  0.756251   0.661156     2.850618    -3.687633  307.704777    4.660973    4.824385  0.275404   -0.839131
   -8   -1  -37  0  1.117629   0.447376    -2.048363     3.917485  117.604033    4.420688    4.384700  0.314575    0.161788
   -8   -1  -36  0  1.101162   0.454066     3.039701    -0.579356  349.209058    3.094420    2.838967  0.454786    0.794361
   -8   -1  -34  0  1.068871   0.467783     3.701734     1.741754   25.198100    4.091032    3.908125  0.320363    0.807428
   -8   -1  -33  0  1.053068   0.474803     2.637917     5.174814   62.989298    5.808382    5.647233  0.232611    0.979748
   -8   -1  -32  0  1.037506   0.481925    -2.540967    -1.530760  211.066102    2.966436    2.619846  0.542719    0.903141
   -8   -1  -31  0  1.022197   0.489143     0.818034     3.923486   78.222743    4.007858    4.130865  0.320368   -0.542996
   -8   -1  -28  0  0.977904   0.511298     0.275075    -3.115603  275.045541    3.127722    3.471361  0.423122   -1.148553
   -8   -1  -27  0  0.963726   0.518820     5.157741    -1.173386  347.183354    5.289530    5.320114  0.347498   -0.124467
   -8   -1  -25  0  0.936331   0.533999     0.568605    -6.916166  274.699942    6.939500    6.825939  0.217742    0.737570
   -8   -1  -24  0  0.923141   0.541629    -2.044806     5.602077  110.052514    5.963598    5.694561  0.261200    1.456650
   -8   -1  -23  0  0.910311   0.549263    -3.797139    -1.825504  205.676278    4.213161    4.391364  0.272099   -0.926197
   -8   -1  -22  0  0.897855   0.556883    -2.837095     7.184312  111.549131    7.724212    7.489678  0.164352    2.018106
   -8   -1  -21  0  0.885789   0.564469    -1.580668    -2.850702  240.992347    3.259603    3.309978  0.354532   -0.200941
   -8   -1  -20  0  0.874128   0.571998    -0.816808     1.825733  114.103099    2.000119    2.172296  0.519938   -0.468317
   -8   -1  -19  0  0.862891   0.579448     2.078872    -1.255171  328.877468    2.428407    2.400581  0.507836    0.077488
   -8   -1  -18  0  0.852093   0.586791    -3.198720     1.651240  152.696355    3.599778    3.500091  0.384973    0.366202
   -8   -1  -17  0  0.841751   0.594000    -3.655914     5.126050  125.496582    6.296197    6.326760  0.180182   -0.239879
   -8   -1  -16  0  0.831882   0.601047     1.392455    -2.588854  298.274275    2.939574    3.208831  0.344452   -1.105483
   -8   -1  -15  0  0.822503   0.607900    -3.530696    -2.007385  209.620487    4.061454    3.590260  0.307875    2.164416
   -8   -1  -14  0  0.813632   0.614529     6.217163    -4.575445  323.649247    7.719315    7.579317  0.151152    1.309847
   -8   -1  -13  0  0.805284   0.620899     6.411637     5.146488   38.753290    8.221644    8.112400  0.163030    0.947640
   -8   -1  -12  0  0.797477   0.626977     0.662614    -9.177120  274.129748    9.201010    9.269796  0.142188   -0.684151
   -8   -1  -11  0  0.790227   0.632730     4.612082     2.425122   27.736259    5.210808    5.369057  0.220127   -1.016678
   -8   -1  -10  0  0.783548   0.638123     2.009796     2.755196   53.890862    3.410335    3.529269  0.410468   -0.409771
   -8   -1   -9  0  0.777456   0.643123   -10.979748     0.283333  178.521805   10.983403   10.775541  0.192213    1.529359
   -8   -1   -8  0  0.771965   0.647698     1.179025     5.809886   78.528503    5.928312    5.776971  0.239046    0.895342
   -8   -1   -7  0  0.767087   0.651817     1.337938     2.252494   59.290512    2.619887    2.587537  0.574747    0.079599
   -8   -1   -6  0  0.762834   0.655451     2.975850    -4.138308  305.719848    5.097183    5.130763  0.264745   -0.179379
   -8   -1   -5  0  0.759216   0.658574     8.304091    -5.828653  324.934928   10.145498   10.088022  0.174308    0.466315
   -8   -1   -3  0  0.753924   0.663197    -0.580857     1.944045  106.635511    2.028967    2.781954  0.487119   -2.186090
   -8   -1   -2  0  0.752262   0.664662    -4.481681     2.484157  151.000775    5.124110    5.037634  0.264690    0.462034
   -8   -1   -1  0  0.751264   0.665545    -4.674246    -2.042431  203.603116    5.100990    5.254503  0.252031   -0.861403
   -7  -18  -12  0  1.146241   0.436208     3.175766    -1.140027  340.253029    3.374189    2.646318  0.765193    1.345237
   -7  -18  -11  0  1.141208   0.438132     3.218841     0.719240   12.595649    3.298218    2.922814  0.492810    1.077296
   -7  -18  -10  0  1.136594   0.439911     1.365609    -7.568018  280.228653    7.690240    7.986995  0.543408   -0.772302
   -7  -18   -9  0  1.132403   0.441539     2.163442    -2.670601  309.010770    3.436945    3.342974  0.567534    0.234163
   -7  -18   -8  0  1.128640   0.443011    -1.866074     4.630077  111.951069    4.991978    5.148689  0.480158   -0.461563
   -7  -18   -7  0  1.125309   0.444323    -3.152396     0.341208  173.822484    3.170808    3.281658  0.917824   -0.170802
   -7  -18   -6  0  1.122414   0.445468     3.865186     4.000389   45.984775    5.562623    5.800223  0.512050   -0.656219
   -7  -18   -5  0  1.119959   0.446445     2.268054    -1.823461  321.201550    2.910168    3.606069  0.623640   -1.578078
   -7  -18   -4  0  1.117946   0.447249     0.078864    -2.140500  272.110035    2.141952    2.561084  0.521792   -1.135974
   -7  -17  -14  0  1.119009   0.446824    -0.708477     1.390726  116.995658    1.560788    2.349817  0.717556   -1.555079
   -7  -17  -13  0  1.112954   0.449255     4.939157     2.162682   23.646909    5.391889    5.163916  0.764880    0.421507
   -7  -17  -12  0  1.107318   0.451541    -0.450656     4.837655   95.322084    4.858600    5.303221  0.351236   -1.790218
   -7  -17  -11  0  1.102108   0.453676     1.196099    -4.625995  284.496931    4.778126    4.600219  0.303756    0.828290
   -7  -17   -9  0  1.092988   0.457462     0.133884     2.998284   87.443244    3.001272    3.265260  0.356033   -1.048598
   -7  -17   -7  0  1.085636   0.460559     2.718585    -3.348853  309.069553    4.313412    4.309878  0.299701    0.016677
   -7  -17   -6  0  1.082635   0.461836     1.341838    -3.159922  293.008155    3.433022    3.518925  0.372288   -0.326321
   -7  -17   -5  0  1.080090   0.462925    -3.178007     0.620139  168.958370    3.237947    3.363045  0.347038   -0.509784
   -7  -17   -4  0  1.078002   0.463821    -1.627760    -2.043400  231.459392    2.612487    3.457602  0.539666   -2.214654
   -7  -17   -3  0  1.076376   0.464522    -1.216641    -1.996360  238.640637    2.337876    2.627175  0.503312   -0.812876
   -7  -16  -22  0  1.146135   0.436249    -3.227049    -0.570553  190.026471    3.277099    3.623799  0.359003   -1.365752
   -7  -16  -19  0  1.118956   0.446845     2.257044     1.270737   29.379927    2.590178    2.112463  0.575405    1.174115
   -7  -16  -18  0  1.110650   0.450187    -1.977884     2.258590  131.209156    3.002208    2.917601  0.468094    0.255616
   -7  -16  -16  0  1.095221   0.456529     1.033117     4.633808   77.431351    4.747579    5.021944  0.316127   -1.227389
   -7  -16  -14  0  1.081425   0.462353     3.858446    -1.587663  337.633947    4.172323    3.843007  0.514991    0.904330
   -7  -16  -13  0  1.075158   0.465048    -0.696586     4.630982   98.554221    4.683079    4.305135  0.251531    2.124959
   -7  -16  -12  0  1.069323   0.467585     1.234752    -5.325339  283.054130    5.466612    5.388495  0.563194    0.196157
   -7  -16   -9  0  1.054476   0.474169    -2.504390    -5.903909  247.013744    6.413120    6.571978  0.299370   -0.750437
   -7  -16   -7  0  1.046854   0.477621    -2.400671    -4.270860  240.659450    4.899333    5.308732  0.229747   -2.520071
   -7  -16   -6  0  1.043742   0.479046    -2.862470     1.860717  146.974554    3.414089    3.830165  0.737025   -0.798372
   -7  -16   -5  0  1.041101   0.480261     1.234367     2.841268   66.517836    3.097816    3.213820  0.402639   -0.407449
   -7  -16   -4  0  1.038936   0.481262     0.847054     1.987871   66.920594    2.160817    2.595575  0.503078   -1.222156
   -7  -16   -3  0  1.037248   0.482045     1.186006     0.840114   35.312050    1.453411    2.172112  0.627101   -1.620788
   -7  -16   -2  0  1.036041   0.482606    -1.394781    -1.714695  230.874126    2.210338    2.472266  0.537673   -0.688937
   -7  -15  -24  0  1.132247   0.441600    -2.462119     1.085965  156.199196    2.690975    2.411570  0.566714    0.697247
   -7  -15  -23  0  1.121811   0.445708     1.908354     1.442213   37.079686    2.392027    2.802898  0.469648   -1.237225
   -7  -15  -22  0  1.111727   0.449751    -2.169455     2.219835  134.342391    3.103902    3.402596  0.495340   -0.852784
   -7  -15  -21  0  1.102005   0.453719    -2.185597    -1.777219  219.116301    2.816974    3.246559  0.440245   -1.379971
   -7  -15  -20  0  1.092654   0.457601    -1.529552    -4.415075  250.891945    4.672518    4.709852  0.269470   -0.195933
   -7  -15  -18  0  1.075107   0.465070    -0.016202     4.046201   90.229425    4.046233    4.741132  0.301434   -3.260198
   -7  -15  -17  0  1.066929   0.468635     4.892706    -3.657126  323.223172    6.108448    5.891701  0.233661    1.311840
   -7  -15  -14  0  1.044887   0.478520     1.453896    -0.258184  349.930333    1.476643    1.801312  0.591328   -0.776475
   -7  -15  -13  0  1.038401   0.481510    -2.380603    -3.346289  234.571351    4.106692    3.992795  0.376025    0.428359
   -7  -15   -8  0  1.012780   0.493691     2.071210    -1.042682  333.278540    2.318857    2.505742  0.530014   -0.498658
   -7  -15   -7  0  1.009066   0.495508    -2.212418     5.381876  112.346915    5.818881    5.769408  0.506380    0.138169
   -7  -15   -6  0  1.005837   0.497098     1.426956    -2.534767  299.377482    2.908823    2.686729  0.435015    0.722016
   -7  -15   -5  0  1.003096   0.498457     0.488520     2.858284   80.301087    2.899731    3.477587  0.440686   -1.854407
   -7  -15   -3  0  0.999097   0.500452     3.543983     5.597103   57.658757    6.624755    6.919083  0.288529   -1.442638
   -7  -15   -2  0  0.997844   0.501081    -0.042100     4.723658   90.510638    4.723846    4.874526  0.328961   -0.647778
   -7  -15   -1  0  0.997091   0.501459    -3.153755    -1.471260  205.009548    3.480055    4.216003  0.307015   -3.390022
   -7  -14  -28  0  1.146042   0.436284     0.827157    -3.369355  283.793007    3.469401    3.375766  0.566420    0.233784
   -7  -14  -27  0  1.133968   0.440929    -0.810995     1.865937  113.491280    2.034560    2.151171  0.752492   -0.219156
   -7  -14  -26  0  1.122211   0.445549    -0.978429    -4.221799  256.951688    4.333694    4.561129  0.338389   -0.950504
   -7  -14  -22  0  1.078545   0.463588     0.453892     2.637542   80.235673    2.676312    3.171032  0.401739   -1.741528
   -7  -14  -21  0  1.068521   0.467937    -2.301909     1.593447  145.307904    2.799618    2.844043  0.451627   -0.139111
   -7  -14  -20  0  1.058875   0.472199    -0.098582     3.368324   91.676425    3.369766    3.255431  0.441420    0.366304
   -7  -14  -17  0  1.032308   0.484352     5.941002     1.857596   17.363100    6.224642    6.525980  0.395011   -1.078845
   -7  -14  -16  0  1.024277   0.488149    -2.916160     0.323407  173.671660    2.934038    3.157486  0.307141   -1.028852
   -7  -14  -15  0  1.016675   0.491799    -3.050781     0.415375  172.246643    3.078928    3.321576  0.380389   -0.902117
   -7  -14  -14  0  1.009511   0.495289     3.516537     2.885042   39.366186    4.548571    4.450353  0.250673    0.554116
   -7  -14  -13  0  1.002795   0.498606     1.658600    -3.102163  298.131605    3.517722    3.451456  0.494295    0.189594
   -7  -14  -12  0  0.996537   0.501738    -2.270366    -1.543485  214.209429    2.745343    3.032456  0.339831   -1.194825
   -7  -14  -11  0  0.990744   0.504671     0.826951    -2.002965  292.433940    2.166961    1.953652  0.666026    0.452930
   -7  -14  -10  0  0.985426   0.507395     0.508473     2.464766   78.343600    2.516667    2.703080  0.460283   -0.572749
   -7  -14   -9  0  0.980588   0.509898    -1.976895    -0.458888  193.068368    2.029456    2.264922  0.682199   -0.488125
   -7  -14   -8  0  0.976240   0.512169     1.757780     0.982139   29.193771    2.013551    2.036182  0.699936   -0.045726
   -7  -14   -7  0  0.972388   0.514198    -3.970953     1.637535  157.589806    4.295345    4.567711  0.558302   -0.689919
   -7  -14   -5  0  0.966191   0.517496    -2.591862    -0.062219  181.375144    2.592609    2.841788  0.452480   -0.778803
   -7  -14   -4  0  0.963857   0.518749     2.481278    -4.587606  298.407427    5.215637    5.368684  0.244962   -0.883570
   -7  -14   -3  0  0.962038   0.519730     6.538360    -0.883271  352.306451    6.597751    6.861294  0.286098   -1.302717
   -7  -14   -2  0  0.960736   0.520434    -0.352600    -2.565215  262.173494    2.589335    2.866210  0.528367   -0.741078
   -7  -13  -31  0  1.155135   0.432850    -3.074617    -0.802855  194.634504    3.177711    3.786830  0.443693   -1.941487
   -7  -13  -29  0  1.128838   0.442933     0.627415    -2.952441  281.997289    3.018370    3.446229  0.410139   -1.475316
   -7  -13  -27  0  1.103730   0.453010     0.367891    -3.018280  276.949364    3.040617    2.798321  0.452415    0.757399
   -7  -13  -26  0  1.091646   0.458024    -1.698146     2.400092  125.280685    2.940092    2.763172  0.664365    0.376606
   -7  -13  -24  0  1.068476   0.467956    -0.489665     4.023510   96.938828    4.053197    4.200869  0.325561   -0.641475
   -7  -13  -23  0  1.057411   0.472853    -4.196082    -0.337099  184.593079    4.209601    4.070495  0.337808    0.582362
   -7  -13  -21  0  1.036375   0.482451     2.635148     6.191605   66.945388    6.729040    6.979953  0.249314   -1.423282
   -7  -13  -20  0  1.026426   0.487127    -4.220255     2.895405  145.547015    5.117999    5.196241  0.263434   -0.420030
   -7  -13  -18  0  1.007726   0.496166    -4.072518    -3.180498  217.988624    5.167298    5.980977  0.266669   -4.315146
   -7  -13  -17  0  0.998997   0.500502    -1.681800     4.782237  109.375577    5.069343    5.046532  0.211367    0.152625
   -7  -13  -16  0  0.990696   0.504696     4.930153    -1.586096  342.166323    5.179007    5.176855  0.275478    0.011048
   -7  -13  -15  0  0.982834   0.508733     3.657411    -1.772244  334.146913    4.064173    4.122420  0.237349   -0.347054
   -7  -13  -14  0  0.975422   0.512599     5.916377    -0.186795  358.191628    5.919325    5.961523  0.302877   -0.197030
   -7  -13  -13  0  0.968470   0.516278     2.749782    -0.930586  341.303070    2.902980    3.148465  0.307507   -1.128979
   -7  -13  -12  0  0.961988   0.519757     1.675020    -1.528039  317.627322    2.267288    2.010444  0.495427    0.733171
   -7  -13  -11  0  0.955986   0.523020    -4.299986    -0.799247  190.529513    4.373634    4.436831  0.358024   -0.249629
   -7  -13  -10  0  0.950473   0.526054    -3.623605    -0.931508  194.416675    3.741419    3.957222  0.362784   -0.841248
   -7  -13   -9  0  0.945457   0.528845    -1.864656    -2.585903  234.205198    3.188077    3.619154  0.443235   -1.375420
   -7  -13   -8  0  0.940946   0.531380    -3.196475     0.346851  173.807044    3.215238    3.333734  0.345196   -0.485461
   -7  -13   -7  0  0.936949   0.533647     2.491532    -0.696623  344.379208    2.587086    2.520566  0.830009    0.113341
   -7  -13   -5  0  0.930516   0.537336     2.015550     1.021150   26.868405    2.259466    2.404250  0.647409   -0.316268
   -7  -13   -4  0  0.928093   0.538739     3.272449     1.280227   21.366122    3.513959    4.085622  0.309895   -2.608799
   -7  -13   -3  0  0.926203   0.539838    -4.894517    -4.015468  219.365500    6.330899    6.614084  0.224797   -1.781532
   -7  -13   -2  0  0.924851   0.540628     7.575585    -2.330725  342.898820    7.926018    8.262215  0.212709   -2.235234
   -7  -13   -1  0  0.924039   0.541103     1.886584     3.220366   59.636980    3.732286    3.839357  0.330862   -0.457660
   -7  -12  -33  0  1.155746   0.432621     3.214096     0.226487    4.030783    3.222066    3.406479  0.496935   -0.524816
   -7  -12  -32  0  1.141585   0.437988    -0.941255    -1.661316  240.465341    1.909432    2.143336  0.532918   -0.620714
   -7  -12  -30  0  1.114071   0.448805    -3.969718    -0.342539  184.931728    3.984469    4.018796  0.354895   -0.136788
   -7  -12  -29  0  1.100738   0.454241    -1.461502    -2.192614  236.314284    2.635061    2.652064  0.448968   -0.053558
   -7  -12  -28  0  1.087701   0.459685    -3.295022     0.964258  163.688370    3.433215    3.482421  0.345265   -0.201550
   -7  -12  -26  0  1.062562   0.470561     1.487668    -1.727422  310.735261    2.279725    2.620764  0.420026   -1.148268
   -7  -12  -23  0  1.027358   0.486685    -1.983850     0.732712  159.728883    2.114836    2.439645  0.539313   -0.851731
   -7  -12  -21  0  1.005693   0.497169    -0.580595     2.801871  101.706964    2.861394    3.032720  0.338785   -0.715180
   -7  -12  -20  0  0.995439   0.502291     2.535991     0.831716   18.157668    2.668895    2.587537  0.479594    0.239905
   -7  -12  -19  0  0.985585   0.507313     3.354556    -0.583880  350.126254    3.404991    3.330248  0.338065    0.312670
   -7  -12  -17  0  0.967131   0.516993    -3.553755    -2.516234  215.300379    4.354379    4.469574  0.237290   -0.686545
   -7  -12  -16  0  0.958554   0.521619     0.737477     6.119363   83.128122    6.163642    6.540940  0.370308   -1.440913
   -7  -12  -15  0  0.950426   0.526080    -1.684274     1.219042  144.103782    2.079145    2.378621  0.420170   -1.007981
   -7  -12  -12  0  0.928853   0.538298     2.059421    -3.516591  300.354519    4.075246    4.038682  0.281297    0.183827
   -7  -12  -11  0  0.922636   0.541926     3.485676     1.583378   24.430052    3.828450    3.329887  0.337555    2.088769
   -7  -12  -10  0  0.916922   0.545303    -3.999389    -5.955305  236.115973    7.173616    7.670677  0.374325   -1.877911
   -7  -12   -9  0  0.911721   0.548413    -0.473606    -2.581393  259.603613    2.624479    2.662766  0.440167   -0.123014
   -7  -12   -8  0  0.907043   0.551242    -5.511963     4.866003  138.561688    7.352532    7.712238  0.175951   -2.891155
   -7  -12   -7  0  0.902895   0.553774    -3.836902     1.631172  156.968325    4.169237    4.665758  0.346778   -2.024890
   -7  -12   -6  0  0.899285   0.555997     3.385751     3.982693   49.631603    5.227347    5.245041  0.444374   -0.056312
   -7  -12   -4  0  0.893702   0.559471     3.380765     0.768573   12.807766    3.467027    3.583560  0.404221   -0.407704
   -7  -12   -3  0  0.891740   0.560702     0.025877     1.876358   89.209888    1.876537    2.190842  0.676968   -0.656596
   -7  -12   -2  0  0.890335   0.561586    -0.126141    -4.264263  268.305634    4.266128    4.123294  0.306325    0.659421
   -7  -12   -1  0  0.889492   0.562119     2.903801     1.244044   23.191217    3.159067    3.559332  0.439188   -1.288880
   -7  -11  -35  0  1.160249   0.430942     1.527482     2.320514   56.645016    2.778127    3.291774  0.525086   -1.383408
   -7  -11  -31  0  1.101836   0.453788     2.871035    -0.272754  354.573080    2.883962    2.917052  0.410810   -0.113912
   -7  -11  -30  0  1.087894   0.459604     2.180977     0.454927   11.782303    2.227918    2.389207  0.501758   -0.454597
   -7  -11  -29  0  1.074236   0.465447    -0.259706     2.856140   95.195557    2.867923    2.682103  0.471370    0.557503
   -7  -11  -26  0  1.035084   0.483053     3.437022    -2.373409  325.373278    4.176864    4.418283  0.355403   -0.960652
   -7  -11  -25  0  1.022679   0.488912    -5.587011    -4.270599  217.393569    7.032262    7.117033  0.195484   -0.613268
   -7  -11  -24  0  1.010617   0.494747    -8.685012    -1.286173  188.423769    8.779731    8.820595  0.216653   -0.266740
   -7  -11  -23  0  0.998911   0.500545     0.157638     1.664848   84.591028    1.672295    2.110186  0.718094   -0.862382
   -7  -11  -22  0  0.987573   0.506292    -2.884788     0.531078  169.568865    2.933265    3.021605  0.372046   -0.335795
   -7  -11  -21  0  0.976616   0.511972     3.686575     1.048205   15.872064    3.832697    3.636490  0.378294    0.733501
   -7  -11  -19  0  0.955896   0.523069     0.756286    -3.752734  281.394165    3.828182    4.294515  0.262787   -2.509608
   -7  -11  -18  0  0.946160   0.528452     1.867883    -2.516090  306.589277    3.133640    3.491153  0.303699   -1.664806
   -7  -11  -17  0  0.936857   0.533699    -4.229851    -1.485522  199.351260    4.483126    4.405935  0.240453    0.453990
   -7  -11  -15  0  0.919603   0.543713    -0.658996     2.974135  102.493494    3.046269    3.548399  0.274781   -2.584308
   -7  -11  -14  0  0.911676   0.548440    -3.177293     0.613582  169.069891    3.235997    3.037604  0.476024    0.589403
   -7  -11  -12  0  0.897289   0.557234     2.448123     4.048018   58.835684    4.730725    4.494866  0.214736    1.553328
   -7  -11  -10  0  0.884932   0.565015    -1.262981     4.894119  104.470097    5.054456    5.352768  0.315287   -1.338075
   -7  -11   -9  0  0.879543   0.568477     0.439124     3.111157   81.966053    3.141994    3.119964  0.584327    0.053318
   -7  -11   -8  0  0.874692   0.571630    -1.863896     5.983285  107.302712    6.266882    6.233183  0.228635    0.208439
   -7  -11   -7  0  0.870390   0.574455     2.977276     2.315289   37.870541    3.771570    4.185297  0.482743   -1.212027
   -7  -11   -6  0  0.866644   0.576938    10.846946     0.645976    3.408154   10.866164   11.286341  0.158345   -3.752681
   -7  -11   -5  0  0.863462   0.579064    -3.960926    -3.431591  220.904370    5.240683    5.348650  0.343779   -0.444148
   -7  -11   -4  0  0.860850   0.580821     0.688824    -3.787221  280.308342    3.849353    3.823361  0.324764    0.113187
   -7  -11   -3  0  0.858812   0.582199    -3.317823     1.304771  158.532209    3.565162    3.343812  0.370831    0.844145
   -7  -11   -2  0  0.857354   0.583190    -0.573026    -4.288081  262.388534    4.326198    4.459614  0.325736   -0.579238
   -7  -11   -1  0  0.856478   0.583786     4.315181     2.917312   34.060965    5.208790    5.293241  0.240828   -0.495920
   -7  -10  -35  0  1.137343   0.439621     2.168702     0.670469   17.179353    2.269977    2.123244  0.610329    0.340001
   -7  -10  -31  0  1.077690   0.463955    -1.505714    -2.979128  243.186994    3.338020    3.369352  0.344887   -0.128477
   -7  -10  -30  0  1.063430   0.470177     2.082622     2.799109   53.349638    3.488886    3.552461  0.322429   -0.278845
   -7  -10  -29  0  1.049454   0.476438    -2.212898     0.546906  166.117820    2.279479    2.747616  0.417703   -1.584969
   -7  -10  -28  0  1.035773   0.482731     4.285518    -2.748478  327.326288    5.091149    4.798993  0.261435    1.580392
   -7  -10  -27  0  1.022398   0.489046     1.123226    -4.513417  283.974954    4.651083    4.804332  0.291616   -0.743195
   -7  -10  -26  0  1.009341   0.495373    -2.234439    -4.661894  244.391668    5.169717    5.129592  0.272263    0.208421
   -7  -10  -25  0  0.996616   0.501698     3.869483     0.695704   10.192456    3.931527    3.998810  0.400516   -0.237577
   -7  -10  -24  0  0.984235   0.508009    -2.879855    -4.219001  235.682873    5.108183    5.211252  0.269752   -0.540353
   -7  -10  -23  0  0.972212   0.514291     1.122074     0.186495    9.436601    1.137467    2.245025  0.494187   -3.169496
   -7  -10  -22  0  0.960558   0.520531     1.892105     3.636234   62.509901    4.099056    4.070790  0.286136    0.139705
   -7  -10  -21  0  0.949289   0.526710    -4.339652    -2.142873  206.279659    4.839885    4.710957  0.339213    0.537513
   -7  -10  -20  0  0.938419   0.532811     3.491093     3.558437   45.547326    4.984998    5.288319  0.209029   -2.052158
   -7  -10  -19  0  0.927960   0.538816    -0.889736     1.695135  117.693902    1.914449    1.876894  0.658081    0.080705
   -7  -10  -18  0  0.917927   0.544705    -2.114251    -0.663831  197.431219    2.216016    2.237698  0.521749   -0.058768
   -7  -10  -17  0  0.908335   0.550458    -2.491552     0.462735  169.478807    2.534157    2.998448  0.333346   -1.969743
   -7  -10  -16  0  0.899198   0.556051    -2.901962    -0.915954  197.517394    3.043083    3.087309  0.321981   -0.194254
   -7  -10  -15  0  0.890528   0.561465    -1.990008    -0.954299  205.619823    2.206993    2.369679  0.428555   -0.536854
   -7  -10  -14  0  0.882341   0.566674    -4.902760     2.808434  150.194751    5.650164    5.888777  0.198324   -1.701505
   -7  -10  -13  0  0.874650   0.571657     1.228425     4.161166   73.552789    4.338702    3.924287  0.248674    2.356790
   -7  -10  -12  0  0.867467   0.576391    -4.981386    -1.176217  193.285483    5.118368    5.211867  0.179023   -0.738602
   -7  -10  -11  0  0.860806   0.580851     5.392984    -3.395559  327.804444    6.372919    6.560692  0.199628   -1.330225
   -7  -10  -10  0  0.854679   0.585015     0.453660     4.276985   83.945278    4.300978    4.201536  0.305571    0.460227
   -7  -10   -9  0  0.849098   0.588860     2.022902     6.204704   71.942627    6.526138    6.545042  0.190478   -0.140352
   -7  -10   -8  0  0.844073   0.592366     7.809319     3.927468   26.698768    8.741309    8.983179  0.205739   -1.662573
   -7  -10   -7  0  0.839614   0.595512    -2.125014    -4.471230  244.579946    4.950514    4.874115  0.351731    0.307180
   -7  -10   -6  0  0.835730   0.598280     5.677532     3.299173   30.160562    6.566499    6.741437  0.216837   -1.140953
   -7  -10   -4  0  0.829719   0.602613     1.041724    -7.606468  277.798278    7.677470    7.768750  0.170649   -0.756466
   -7  -10   -2  0  0.826092   0.605259     0.709474    -3.383419  281.842848    3.457004    3.738710  0.327433   -1.216714
   -7  -10   -1  0  0.825183   0.605926    -4.091450    -2.094650  207.110537    4.596468    5.082757  0.320566   -2.145318
   -7   -9  -37  0  1.148045   0.435523     5.062276    -0.323905  356.338973    5.072628    5.555190  0.345343   -1.976137
   -7   -9  -36  0  1.132020   0.441688     2.331699    -0.590518  345.788284    2.405314    2.865372  0.469918   -1.384541
   -7   -9  -35  0  1.116214   0.447943    -1.602189    -4.325185  249.673739    4.612400    4.702191  0.264028   -0.480946
   -7   -9  -34  0  1.100636   0.454283    -2.091769    -3.518982  239.271716    4.093743    4.263716  0.378034   -0.635865
   -7   -9  -33  0  1.085295   0.460704    -3.802856     1.166346  162.949085    3.977697    3.626672  0.332568    1.492700
   -7   -9  -31  0  1.055367   0.473769     3.590842     5.536454   57.033300    6.598975    6.445191  0.202298    1.075067
   -7   -9  -30  0  1.040802   0.480399    -0.839319     1.120078  126.845701    1.399654    2.445713  0.587243   -2.519143
   -7   -9  -29  0  1.026517   0.487084     4.500818     2.664860   30.629076    5.230569    5.216476  0.223295    0.089252
   -7   -9  -28  0  1.012526   0.493814     4.293684     3.443361   38.728203    5.503859    5.733749  0.221986   -1.464569
   -7   -9  -27  0  0.998840   0.500581     0.060996     2.093985   88.331504    2.094873    2.304894  0.709029   -0.418903
   -7   -9  -26  0  0.985471   0.507371     0.068697     2.590440   88.480898    2.591350    2.781666  0.494390   -0.544403
   -7   -9  -25  0  0.972434   0.514174     2.581139    -1.703280  326.579388    3.092481    3.372798  0.390733   -1.014575
   -7   -9  -23  0  0.947407   0.527757     0.203005    -3.689107  273.149710    3.694688    3.897245  0.357248   -0.801847
   -7   -9  -22  0  0.935444   0.534505    -5.366668     4.425783  140.488284    6.956198    6.923945  0.170856    0.266968
   -7   -9  -21  0  0.923869   0.541202    -3.719906    -5.085271  233.814303    6.300610    6.177732  0.186776    0.930393
   -7   -9  -20  0  0.912696   0.547828    -2.798090    -4.419011  237.658260    5.230389    5.334251  0.222701   -0.659554
   -7   -9  -19  0  0.901939   0.554361    -4.841996     1.314113  164.815740    5.017153    5.137317  0.247707   -0.686048
   -7   -9  -18  0  0.891614   0.560781    -1.190896     2.166577  118.796148    2.472304    2.600355  0.457162   -0.396120
   -7   -9  -17  0  0.881735   0.567064     6.406966     0.823819    7.326987    6.459713    6.705152  0.264419   -1.312701
   -7   -9  -15  0  0.863380   0.579120     1.458917    -3.540354  292.395689    3.829170    4.023876  0.278684   -0.988056
   -7   -9  -14  0  0.854933   0.584841     3.038316    -0.382045  352.833110    3.062241    3.199830  0.458194   -0.424666
   -7   -9  -13  0  0.846992   0.590324    -8.620271    -0.286388  181.902815    8.625027    8.494956  0.262142    0.701708
   -7   -9  -12  0  0.839573   0.595541     1.432147    -6.255252  282.895679    6.417104    6.666026  0.261382   -1.346797
   -7   -9  -11  0  0.832689   0.600464    -5.359620     6.127313  131.176505    8.140608    8.178986  0.186790   -0.290567
   -7   -9  -10  0  0.826354   0.605068    -5.163158    -5.094368  224.615766    7.253329    7.408476  0.310156   -0.707421
   -7   -9   -8  0  0.815379   0.613212    -2.274460     1.736957  142.631790    2.861850    2.888624  0.482285   -0.078511
   -7   -9   -7  0  0.810762   0.616704     1.615026     4.285495   69.350642    4.579714    4.869181  0.255102   -1.604723
   -7   -9   -6  0  0.806739   0.619779     2.869801     6.793616   67.099531    7.374888    7.455531  0.175312   -0.650531
   -7   -9   -5  0  0.803320   0.622417     7.835460    -0.180497  358.680375    7.837538    8.025272  0.244910   -1.084051
   -7   -9   -4  0  0.800511   0.624601     9.650846    -0.984895  354.172982    9.700971    9.866517  0.211755   -1.105603
   -7   -9   -3  0  0.798320   0.626315     4.554782    -5.340655  310.459230    7.019162    7.498926  0.241396   -2.810686
   -7   -9   -2  0  0.796751   0.627549     2.714547     3.480878   52.051271    4.414213    5.083860  0.243942   -3.882159
   -7   -9   -1  0  0.795808   0.628292    -4.880343    -5.681762  229.339106    7.490004    7.840454  0.168331   -2.944264
   -7   -8  -39  0  1.162532   0.430096    -2.180112     2.670335  129.228853    3.447257    3.780901  0.466235   -1.012033
   -7   -8  -36  0  1.113044   0.449219    -2.379828     0.854292  160.253269    2.528517    2.675673  0.459142   -0.453258
   -7   -8  -35  0  1.096964   0.455804    -8.887561     1.956062  167.587673    9.100270    8.857621  0.165139    2.077993
   -7   -8  -34  0  1.081108   0.462488     1.327945     3.929018   71.325567    4.147363    3.886746  0.319757    1.152648
   -7   -8  -33  0  1.065486   0.469269    -0.576821     4.240227   97.746700    4.279281    4.201631  0.287824    0.381527
   -7   -8  -31  0  1.034986   0.483098    -3.604085     2.503080  145.219553    4.388034    4.396652  0.318425   -0.038276
   -7   -8  -29  0  1.005552   0.497239     1.275246    -1.923103  303.549101    2.307505    2.646620  0.444912   -1.077926
   -7   -8  -28  0  0.991264   0.504406    -2.671146     0.274158  174.139863    2.685178    3.291166  0.347416   -2.466774
   -7   -8  -27  0  0.977280   0.511624     4.491932     0.403791    5.136657    4.510045    5.014760  0.282042   -2.530737
   -7   -8  -26  0  0.963613   0.518880     0.794111    -2.575066  287.138965    2.694732    2.495329  0.592850    0.475664
   -7   -8  -25  0  0.950276   0.526163     6.115217     1.232682   11.396736    6.238219    6.493366  0.306456   -1.177432
   -7   -8  -23  0  0.924649   0.540746     7.196593    -3.228470  335.838477    7.887583    7.852502  0.156647    0.316714
   -7   -8  -22  0  0.912388   0.548012     2.480296     0.219104    5.048278    2.489955    2.639649  0.522949   -0.404817
   -7   -8  -21  0  0.900517   0.555237     0.279161    -6.801897  272.350192    6.807623    6.601049  0.293488    0.995407
   -7   -8  -20  0  0.889050   0.562398     0.037140     3.640417   89.415478    3.640606    3.697121  0.302330   -0.264359
   -7   -8  -19  0  0.878003   0.569474    -2.577788     2.509149  135.773053    3.597335    3.451224  0.320781    0.644158
   -7   -8  -18  0  0.867393   0.576440     2.549596    -5.275462  295.794170    5.859261    6.064318  0.182899   -1.585544
   -7   -8  -17  0  0.857236   0.583270     3.981217    -6.285486  302.350106    7.440257    7.267359  0.155286    1.574610
   -7   -8  -16  0  0.847547   0.589938    -2.431209    -0.691507  195.877302    2.527639    2.566396  0.442649   -0.123824
   -7   -8  -15  0  0.838344   0.596414   -13.995942    -3.783074  195.125482   14.498208   14.752414  0.131362   -2.736723
   -7   -8  -14  0  0.829642   0.602670     2.371866     5.770913   67.657158    6.239325    6.346041  0.290268   -0.519930
   -7   -8  -13  0  0.821457   0.608674    -2.722247     0.104137  177.809283    2.724238    2.912792  0.356143   -0.748729
   -7   -8  -12  0  0.813805   0.614398     5.239714    -1.424255  344.793319    5.429835    5.731443  0.214256   -1.990788
   -7   -8  -11  0  0.806702   0.619808    -1.174921     6.748597   99.876124    6.850109    6.897048  0.151573   -0.437951
   -7   -8  -10  0  0.800160   0.624875    -2.040339    -3.182714  237.337334    3.780563    3.702426  0.274828    0.402075
   -7   -8   -9  0  0.794196   0.629568    -0.054038     3.517467   90.880159    3.517882    3.315299  0.419660    0.682687
   -7   -8   -8  0  0.788821   0.633857    -7.020437     5.849975  140.196305    9.138312    9.282579  0.163973   -1.244262
   -7   -8   -7  0  0.784048   0.637716    -0.512026     5.820849   95.027039    5.843326    5.752372  0.268055    0.479858
   -7   -8   -6  0  0.779887   0.641118    -0.598233     5.344083   96.387275    5.377462    5.532574  0.223865   -0.979880
   -7   -8   -5  0  0.776350   0.644040    -1.375275     3.741392  110.182617    3.986150    3.767635  0.324756    0.951570
   -7   -8   -4  0  0.773443   0.646460    -1.208555    -4.677391  255.512642    4.831003    4.848487  0.450881   -0.054841
   -7   -8   -3  0  0.771175   0.648361    10.967320     1.582001    8.208116   11.080832   11.223164  0.213643   -0.942173
   -7   -8   -2  0  0.769550   0.649730    -3.023163    -6.025942  243.357476    6.741772    6.594917  0.193831    1.071470
   -7   -8   -1  0  0.768574   0.650555    -2.469469    -6.898940  250.305224    7.327595    7.406205  0.201816   -0.550852
   -7   -7  -39  0  1.146250   0.436205    -3.586438    -3.893213  227.348646    5.293359    4.972887  0.369945    1.225089
   -7   -7  -38  0  1.129314   0.442747    -0.687298    -2.447926  254.316987    2.542581    2.880570  0.434609   -1.099813
   -7   -7  -37  0  1.112570   0.449410    -4.262085     0.303417  175.927990    4.272872    4.388444  0.287700   -0.568106
   -7   -7  -36  0  1.096027   0.456193    -0.757029     3.015918  104.090750    3.109478    3.313486  0.365423   -0.789524
   -7   -7  -35  0  1.079694   0.463094     2.822117     1.650598   30.322484    3.269376    3.463968  0.396800   -0.693533
   -7   -7  -34  0  1.063580   0.470110     1.695785     0.443079   14.643015    1.752714    2.113031  0.586195   -0.869277
   -7   -7  -32  0  1.032054   0.484471    -5.633600     1.109464  168.858912    5.741808    5.458442  0.228066    1.757123
   -7   -7  -31  0  1.016663   0.491805     2.052454    -1.210684  329.464859    2.382924    2.743239  0.441676   -1.153702
   -7   -7  -30  0  1.001535   0.499234     1.589511     3.588293   66.108028    3.924588    3.748448  0.315266    0.790128
   -7   -7  -29  0  0.986683   0.506749     2.407387     0.572122   13.368490    2.474437    2.754750  0.458655   -0.864318
   -7   -7  -28  0  0.972118   0.514341     3.781422    -0.057208  359.133254    3.781854    3.716249  0.363490    0.255246
   -7   -7  -27  0  0.957855   0.522000    -0.696329     1.572921  113.878882    1.720161    2.282013  0.613071   -1.296062
   -7   -7  -26  0  0.943906   0.529714    -0.160764    -3.051308  266.984060    3.055541    3.474821  0.426944   -1.388829
   -7   -7  -25  0  0.930286   0.537469     1.111553     2.021886   61.199740    2.307287    2.378790  0.600655   -0.168349
   -7   -7  -23  0  0.904093   0.553041     2.401329     0.356000    8.432739    2.427574    2.548855  0.462400   -0.370926
   -7   -7  -22  0  0.891550   0.560821     1.662578    -5.728966  286.183022    5.965334    6.456059  0.237825   -2.918066
   -7   -7  -21  0  0.879397   0.568572     8.585152     0.582198    3.879547    8.604870    8.545545  0.148145    0.566325
   -7   -7  -20  0  0.867651   0.576269    -1.928278     9.143615  101.908497    9.344729    9.357495  0.139678   -0.129252
   -7   -7  -19  0  0.856328   0.583888    -1.308570    -9.855633  262.436856    9.942125    9.824324  0.146314    1.138615
   -7   -7  -18  0  0.845446   0.591404    -1.622750    -6.827952  256.630954    7.018137    6.853174  0.191945    1.215419
   -7   -7  -17  0  0.835022   0.598787   -12.688169    -0.271963  181.227910   12.691083   12.607945  0.241805    0.486239
   -7   -7  -16  0  0.825072   0.606007    -0.008919     8.069644   90.063324    8.069648    8.015332  0.160373    0.478976
   -7   -7  -15  0  0.815616   0.613034    -1.150421     5.320848  102.200134    5.443793    5.530763  0.184709   -0.665878
   -7   -7  -14  0  0.806668   0.619833     9.034982     1.114357    7.031240    9.103444    9.146071  0.285094   -0.211449
   -7   -7  -13  0  0.798248   0.626372    -3.320401     7.020997  115.310609    7.766560    7.725575  0.189886    0.305242
   -7   -7  -12  0  0.790372   0.632614    -3.924547    -4.255330  227.315700    5.788773    5.782585  0.184498    0.047434
   -7   -7  -11  0  0.783055   0.638524    -3.710473    -0.085757  181.323991    3.711464    3.809611  0.254030   -0.546393
   -7   -7  -10  0  0.776315   0.644068    -4.758013    -5.009777  226.476471    6.909165    7.050133  0.170524   -1.169098
   -7   -7   -9  0  0.770166   0.649211     0.942206    -2.425074  291.232469    2.601680    2.557954  0.454936    0.135926
   -7   -7   -8  0  0.764622   0.653918    -2.441175     0.333798  172.213844    2.463891    2.897209  0.427012   -1.435101
   -7   -7   -7  0  0.759697   0.658157     2.633534    -6.142198  293.207760    6.682971    6.954137  0.225886   -1.697697
   -7   -7   -6  0  0.755402   0.661899    -3.937975     1.176260  163.369290    4.109895    3.981241  0.302236    0.601995
   -7   -7   -4  0  0.748747   0.667782     5.407124     3.355483   31.822379    6.363667    6.303798  0.199584    0.424222
   -7   -7   -3  0  0.746404   0.669879    -6.421804     1.314133  168.434884    6.554885    6.614144  0.191594   -0.437412
   -7   -7   -2  0  0.744726   0.671388     4.387135    -8.664003  296.855989    9.711431    9.889672  0.141286   -1.784119
   -7   -7   -1  0  0.743717   0.672299    11.133834     7.450146   33.788248   13.396527   13.382825  0.118986    0.162860
   -7   -6  -40  0  1.149282   0.435054    -0.501435    -6.357003  265.489894    6.376749    5.948607  0.539873    1.121530
   -7   -6  -39  0  1.131949   0.441716     6.487513    -1.767373  344.760900    6.723945    6.734184  0.231636   -0.062514
   -7   -6  -38  0  1.114796   0.448513    -2.960606     2.622042  138.470498    3.954780    3.766784  0.331244    0.802632
   -7   -6  -37  0  1.097831   0.455444    -3.115947    -2.376072  217.327411    3.918526    3.877976  0.317113    0.180840
   -7   -6  -35  0  1.064499   0.469704     4.129668     0.689911    9.484364    4.186900    4.135227  0.287930    0.253803
   -7   -6  -34  0  1.048152   0.477030    -5.280364    -5.926900  228.301678    7.937909    8.031858  0.160754   -0.826507
   -7   -6  -33  0  1.032032   0.484481     0.470571     4.613761   84.176374    4.637696    4.453502  0.263352    0.989132
   -7   -6  -32  0  1.016148   0.492054     0.487183     2.584811   79.326161    2.630322    2.993367  0.446325   -1.150335
   -7   -6  -31  0  1.000512   0.499744     3.305337     6.712199   63.782644    7.481903    7.427970  0.164035    0.464977
   -7   -6  -30  0  0.985136   0.507544     0.380123     7.311161   87.023749    7.321036    7.629992  0.184827   -2.363993
   -7   -6  -29  0  0.970033   0.515447    -5.343041    -1.865157  199.243147    5.659232    5.602580  0.221715    0.361351
   -7   -6  -28  0  0.955214   0.523443     5.135408     0.322874    3.597577    5.145548    4.940399  0.273089    1.062382
   -7   -6  -27  0  0.940694   0.531522     1.766813    -4.839282  290.057042    5.151726    4.965874  0.425764    0.617321
   -7   -6  -26  0  0.926487   0.539673    -2.105515    -4.698387  245.861143    5.148595    4.878879  0.303463    1.256944
   -7   -6  -25  0  0.912608   0.547880    -2.886891    -1.975586  214.385002    3.498154    3.728303  0.350169   -0.929491
   -7   -6  -24  0  0.899071   0.556130    -6.207108     6.704361  132.794487    9.136555    9.018649  0.180490    0.923844
   -7   -6  -23  0  0.885892   0.564403    -6.954680    -2.933187  202.867939    7.547924    7.444400  0.176197    0.830908
   -7   -6  -22  0  0.873087   0.572680     1.635922     3.925009   67.373903    4.252286    4.266252  0.254894   -0.077484
   -7   -6  -21  0  0.860674   0.580940    -4.590437     4.055182  138.542686    6.125081    6.059626  0.286472    0.323127
   -7   -6  -20  0  0.848669   0.589158     2.335543    -7.905658  286.458547    8.243433    8.420930  0.136406   -1.840230
   -7   -6  -19  0  0.837089   0.597308     5.433338    -0.987781  349.696163    5.522398    5.690549  0.188674   -1.260388
   -7   -6  -18  0  0.825954   0.605361     0.574557     5.163062   83.650124    5.194933    5.233879  0.200134   -0.275205
   -7   -6  -17  0  0.815280   0.613286    -3.480181    -1.966159  209.464665    3.997179    4.144129  0.274644   -0.756684
   -7   -6  -16  0  0.805087   0.621051     7.283264     3.871537   27.993600    8.248317    8.077017  0.177996    1.361016
   -7   -6  -15  0  0.795393   0.628620     4.979325    -7.906108  302.203024    9.343459    9.287195  0.153949    0.516854
   -7   -6  -14  0  0.786215   0.635958    -1.472693   -11.378549  262.625369   11.473457   11.308502  0.150444    1.550614
   -7   -6  -13  0  0.777574   0.643026     1.880217    -3.770261  296.505286    4.213085    4.495222  0.218763   -1.823905
   -7   -6  -12  0  0.769486   0.649785     2.414895    -7.355549  288.175488    7.741823    7.743236  0.134345   -0.014882
   -7   -6  -11  0  0.761969   0.656195     8.754616     7.907435   42.089308   11.797069   11.525686  0.118593    3.236225
   -7   -6   -9  0  0.748716   0.667810     1.823467     9.363689   78.980248    9.539586    9.764078  0.262186   -1.210896
   -7   -6   -7  0  0.737943   0.677559     1.115895     5.597112   78.724791    5.707265    5.938363  0.209533   -1.559757
   -7   -6   -6  0  0.733521   0.681644    -2.506187    -3.593084  235.104110    4.380779    4.757495  0.322323   -1.652864
   -7   -6   -4  0  0.726666   0.688074   -14.247599     8.930016  147.921608   16.814853   16.937087  0.148972   -1.160386
   -7   -6   -3  0  0.724251   0.690369    -6.593595    -8.274181  231.449082   10.580055   10.448338  0.164004    1.135797
   -7   -6   -2  0  0.722521   0.692021    -5.469975     6.823345  128.717610    8.745208    8.771821  0.152645   -0.246561
   -7   -6   -1  0  0.721481   0.693019    -5.819544     0.118152  178.836903    5.820744    6.086735  0.203156   -1.851631
   -7   -5  -41  0  1.154913   0.432933    -2.650148     0.698941  165.225437    2.740767    2.741486  0.672713   -0.001511
   -7   -5  -40  0  1.137226   0.439666     1.105520    -4.507251  283.781216    4.640850    4.643554  0.296695   -0.012892
   -7   -5  -39  0  1.119706   0.446546    -2.180782     3.034037  125.707532    3.736467    3.218055  0.394534    1.858258
   -7   -5  -38  0  1.102362   0.453571    -4.441788    -0.836135  190.660775    4.519801    4.312108  0.289599    1.014239
   -7   -5  -34  0  1.034918   0.483130    -4.104924    -1.201647  196.316498    4.277191    4.378941  0.268578   -0.535772
   -7   -5  -33  0  1.018588   0.490875    -1.332694    -3.856074  250.934381    4.079875    3.804771  0.307152    1.266658
   -7   -5  -32  0  1.002491   0.498757    -2.948700    -1.227856  202.607136    3.194130    3.319284  0.349399   -0.506569
   -7   -5  -31  0  0.986639   0.506771     5.109608    -1.279100  345.945834    5.267276    5.153589  0.334714    0.480344
   -7   -5  -30  0  0.971044   0.514910     2.509537     9.024273   74.459419    9.366712    8.986033  0.173290    3.106706
   -7   -5  -29  0  0.955717   0.523167     3.004089     2.341651   37.935981    3.808921    4.048588  0.276455   -1.226022
   -7   -5  -28  0  0.940674   0.531534     1.242365    -3.618651  288.948510    3.825977    3.934888  0.339166   -0.454123
   -7   -5  -27  0  0.925926   0.540000    -4.207574    -1.160934  195.424991    4.364796    4.503502  0.331275   -0.592137
   -7   -5  -26  0  0.911489   0.548553     0.084048    -2.843310  271.693160    2.844552    2.882933  0.525524   -0.103284
   -7   -5  -25  0  0.897377   0.557179    -3.374019    -1.327240  201.473226    3.625682    3.684857  0.349321   -0.239567
   -7   -5  -24  0  0.883607   0.565863    -3.704537    -2.815785  217.238139    4.653196    5.030074  0.232309   -2.294297
   -7   -5  -23  0  0.870194   0.574585     5.166951     0.741286    8.164331    5.219855    5.428491  0.213781   -1.380172
   -7   -5  -22  0  0.857155   0.583325     3.138886     6.927930   65.625814    7.605841    7.528515  0.264473    0.413486
   -7   -5  -21  0  0.844507   0.592061     2.643362    -0.501969  349.247683    2.690601    2.932392  0.370473   -0.922991
   -7   -5  -20  0  0.832269   0.600767     7.270472    -0.982300  352.305466    7.336530    7.299039  0.153026    0.346478
   -7   -5  -19  0  0.820458   0.609416    -1.757033     7.057470  103.980190    7.272899    7.546319  0.154184   -2.507879
   -7   -5  -18  0  0.809094   0.617975     2.429494     3.139455   52.265199    3.969713    4.031534  0.283892   -0.307965
   -7   -5  -17  0  0.798195   0.626414    -1.672962    -0.642502  201.009312    1.792097    1.828461  0.608134   -0.084564
   -7   -5  -16  0  0.787780   0.634695     5.528760     1.073917   10.992359    5.632094    5.858633  0.174934   -1.831403
   -7   -5  -15  0  0.777870   0.642781    -1.157921     3.301484  109.327167    3.498654    3.532786  0.341013   -0.141546
   -7   -5  -14  0  0.768484   0.650632    -0.701832     2.549962  105.388628    2.644783    2.682252  0.372482   -0.142261
   -7   -5  -13  0  0.759640   0.658206    -5.312497    -4.658171  221.245340    7.065492    7.099845  0.156089   -0.311245
   -7   -5  -12  0  0.751359   0.665461    -3.477163   -12.856537  254.865930   13.318454   13.420726  0.141599   -1.021431
   -7   -5  -11  0  0.743659   0.672351    -0.996105    -4.512721  257.552542    4.621350    4.729966  0.205571   -0.747216
   -7   -5  -10  0  0.736559   0.678833    -3.317137     3.706169  131.829538    4.973840    5.089373  0.250470   -0.652326
   -7   -5   -9  0  0.730075   0.684862     4.008283     1.504373   20.571921    4.281293    4.332682  0.291999   -0.248890
   -7   -5   -8  0  0.724224   0.690394    -3.364735    -9.337247  250.183055    9.925000    9.939409  0.165811   -0.122900
   -7   -5   -7  0  0.719022   0.695389     2.413210     0.767378   17.640173    2.532282    2.687474  0.469813   -0.467153
   -7   -5   -6  0  0.714483   0.699807    -2.547743     2.272387  138.269550    3.413903    2.968507  0.412436    1.527233
   -7   -5   -5  0  0.710620   0.703611    -1.525579    -2.553004  239.139046    2.974092    2.468861  0.588624    1.213855
   -7   -5   -4  0  0.707443   0.706771    -8.748787    -4.642483  207.952349    9.904237    9.812941  0.138553    0.931860
   -7   -5   -2  0  0.703185   0.711050    -3.748897     9.351951  111.844265   10.075377   10.216143  0.250488   -0.794744
   -7   -5   -1  0  0.702117   0.712132     1.574356    -5.427910  286.174713    5.651620    5.792829  0.215640   -0.926076
   -7   -4  -41  0  1.145106   0.436641     1.698320    -2.572191  303.435273    3.082281    2.729331  0.617989    0.807695
   -7   -4  -40  0  1.127265   0.443551    -4.905615     1.362810  164.474377    5.091396    5.128811  0.277242   -0.190857
   -7   -4  -39  0  1.109589   0.450617    -3.534611    -0.906253  194.380517    3.648941    3.709020  0.355232   -0.239182
   -7   -4  -38  0  1.092084   0.457840    -2.668930    -1.157237  203.441354    2.909018    2.465289  0.544643    1.152182
   -7   -4  -37  0  1.074760   0.465220     1.945705     1.856263   43.652356    2.689141    2.802898  0.442696   -0.363403
   -7   -4  -36  0  1.057626   0.472757     0.287220    -3.534936  274.645189    3.546586    3.194442  0.384140    1.296418
   -7   -4  -35  0  1.040690   0.480450     0.588980     3.323529   79.950646    3.375314    3.136994  0.383934    0.877848
   -7   -4  -34  0  1.023964   0.488299     2.283005     0.893634   21.376811    2.451672    2.075349  0.607780    0.875648
   -7   -4  -32  0  0.991178   0.504450     0.035764     2.589824   89.208835    2.590071    3.033117  0.441675   -1.418602
   -7   -4  -31  0  0.975142   0.512746    -0.162594    -4.939932  268.114840    4.942607    4.960547  0.232133   -0.109298
   -7   -4  -30  0  0.959360   0.521181     5.440854     2.588815   25.445589    6.025351    6.025551  0.192274   -0.001475
   -7   -4  -29  0  0.943844   0.529749     2.543139    -1.352534  331.994318    2.880435    3.390566  0.374526   -1.926261
   -7   -4  -28  0  0.928607   0.538441     4.723667     8.264336   60.248902    9.519049    9.666896  0.148723   -1.405881
   -7   -4  -27  0  0.913665   0.547246    -6.537780    -3.969497  211.264563    7.648495    7.779880  0.187130   -0.992928
   -7   -4  -26  0  0.899031   0.556154     2.435898     0.399666    9.317700    2.468467    2.632659  0.620947   -0.373948
   -7   -4  -25  0  0.884721   0.565150     6.229324     0.524385    4.811815    6.251356    6.400723  0.189621   -1.113994
   -7   -4  -24  0  0.870750   0.574218    -0.896028    -8.087759  263.678088    8.137242    8.200556  0.209835   -0.426716
   -7   -4  -23  0  0.857136   0.583338    -7.478019     7.076868  136.578744   10.295768   10.084527  0.167717    1.781208
   -7   -4  -22  0  0.843895   0.592491    -1.182374     1.038775  138.699081    1.573868    2.072645  0.663589   -1.062971
   -7   -4  -20  0  0.818606   0.610794    -6.976300     3.102572  156.023832    7.635097    7.599006  0.148714    0.343220
   -7   -4  -19  0  0.806596   0.619889     0.257275    -3.087984  274.762588    3.098683    3.152661  0.384009   -0.198788
   -7   -4  -18  0  0.795033   0.628905    -7.763473     1.999384  165.558028    8.016798    7.833400  0.141567    1.832096
   -7   -4  -17  0  0.783939   0.637805     7.131045    -0.290436  357.667720    7.136957    7.159178  0.161046   -0.195137
   -7   -4  -16  0  0.773332   0.646553    -2.712370    -4.437224  238.563538    5.200568    5.111678  0.209734    0.599377
   -7   -4  -15  0  0.763235   0.655107     6.082715     3.031988   26.494403    6.796497    6.699355  0.208023    0.660410
   -7   -4  -14  0  0.753666   0.663424     3.988120     0.200197    2.873739    3.993141    4.326946  0.227184   -2.077920
   -7   -4  -13  0  0.744647   0.671459    -6.175103     1.545705  165.946907    6.365618    6.449292  0.156111   -0.757998
   -7   -4  -12  0  0.736197   0.679166     1.816379    -7.564583  283.502027    7.779598    7.698513  0.134166    0.854699
   -7   -4  -11  0  0.728337   0.686496    -1.018572    -3.198988  252.338291    3.357233    3.439830  0.282059   -0.414130
   -7   -4  -10  0  0.721085   0.693400     2.056119   -13.488945  278.666877   13.644752   13.619181  0.105528    0.342681
   -7   -4   -9  0  0.714460   0.699829    -1.141500     7.250231   98.947387    7.339542    7.321944  0.178881    0.139124
   -7   -4   -8  0  0.708481   0.705735     1.632244     6.357984   75.601762    6.564159    6.596496  0.194047   -0.235673
   -7   -4   -7  0  0.703162   0.711073   -11.543074    -5.191074  204.214083   12.656611   12.872221  0.116295   -2.621952
   -7   -4   -6  0  0.698520   0.715799     2.265474    10.005103   77.241556   10.258384   10.041136  0.172848    1.777493
   -7   -4   -5  0  0.694568   0.719871     9.953716    -8.159528  320.656918   12.870678   13.000450  0.189223   -0.969888
   -7   -4   -4  0  0.691318   0.723256     3.105493    -3.668758  310.246912    4.806649    4.819899  0.254149   -0.073732
   -7   -4   -2  0  0.686960   0.727844     3.843837     3.490185   42.239295    5.191963    5.283697  0.226667   -0.572346
   -7   -4   -1  0  0.685867   0.729005    -0.042703     2.429444   91.007000    2.429819    2.950640  0.417128   -1.765772
   -7   -3  -39  0  1.101655   0.453862    -0.103545     3.409953   91.739285    3.411524    2.992163  0.425839    1.392703
   -7   -3  -38  0  1.084023   0.461245    -2.348821     3.847618  121.402434    4.507896    4.492994  0.298395    0.070625
   -7   -3  -37  0  1.066568   0.468793     1.074268     3.817405   74.282694    3.965682    4.662237  0.315709   -3.120209
   -7   -3  -36  0  1.049300   0.476508    -3.405538     3.621884  133.236649    4.971492    4.822309  0.275038    0.767084
   -7   -3  -34  0  1.015361   0.492436    -3.636251     0.907792  165.982607    3.747854    3.703400  0.344172    0.182663
   -7   -3  -33  0  0.998711   0.500645     1.664928    -2.576503  302.870414    3.067630    2.987071  0.483397    0.235682
   -7   -3  -32  0  0.982289   0.509015     0.778507     3.960779   78.880045    4.036564    4.209537  0.274826   -0.890095
   -7   -3  -31  0  0.966105   0.517542    -3.404354    -5.268280  237.129524    6.272512    6.309133  0.202719   -0.255479
   -7   -3  -30  0  0.950173   0.526220     3.118541    -5.557292  299.299487    6.372503    6.382234  0.182297   -0.075495
   -7   -3  -29  0  0.934504   0.535043     2.317316    -3.511859  303.419001    4.207506    4.586178  0.298384   -1.794743
   -7   -3  -28  0  0.919113   0.544003     3.627384     5.043380   54.274930    6.212375    6.207295  0.233458    0.030774
   -7   -3  -27  0  0.904014   0.553089     4.154479    -3.874792  316.995005    5.680995    5.688296  0.255426   -0.040424
   -7   -3  -26  0  0.889221   0.562290    -1.847392    -6.297165  253.649952    6.562556    6.458974  0.217566    0.673298
   -7   -3  -25  0  0.874750   0.571592    -9.253244     5.769959  148.053959   10.904813   10.744529  0.155013    1.462305
   -7   -3  -24  0  0.860618   0.580978     1.834238    -4.964682  290.277116    5.292683    5.162054  0.229802    0.803897
   -7   -3  -23  0  0.846841   0.590430    -7.635883     3.001154  158.543537    8.204488    8.279022  0.229077   -0.460136
   -7   -3  -22  0  0.833436   0.599926    -2.710891    -1.247958  204.718957    2.984348    3.133416  0.389168   -0.541707
   -7   -3  -21  0  0.820423   0.609442     3.063273     0.879843   16.025287    3.187125    3.175324  0.362534    0.046035
   -7   -3  -20  0  0.807820   0.618950     5.427541    -3.049699  330.668661    6.225661    6.101460  0.207694    0.845703
   -7   -3  -19  0  0.795647   0.628420     0.646771     3.960167   80.724398    4.012634    3.793172  0.275297    1.127390
   -7   -3  -18  0  0.783923   0.637818     4.666574    -2.330934  333.458061    5.216336    4.978684  0.210231    1.598674
   -7   -3  -17  0  0.772669   0.647108     2.974155     2.390873   38.795218    3.816002    3.946375  0.282028   -0.653751
   -7   -3  -16  0  0.761906   0.656249    -1.335110     5.540848  103.547610    5.699431    5.658854  0.182479    0.314472
   -7   -3  -15  0  0.751654   0.665199     7.837461     0.720946    5.255683    7.870550    7.869675  0.134856    0.009182
   -7   -3  -14  0  0.741936   0.673912    -2.034501     5.527991  110.205445    5.890491    5.744776  0.174647    1.179929
   -7   -3  -13  0  0.732773   0.682340     7.376520     1.305123   10.033470    7.491087    7.490053  0.145385    0.010064
   -7   -3  -12  0  0.724184   0.690432    -2.344040    10.023467  103.162376   10.293902   10.029161  0.157683    2.374398
   -7   -3  -11  0  0.716192   0.698137   -15.285030    -7.251527  205.380606   16.917943   16.807121  0.113288    1.383420
   -7   -3  -10  0  0.708816   0.705401    -1.255099   -13.950760  264.859147   14.007105   13.614945  0.346140    1.602239
   -7   -3   -9  0  0.702076   0.712173    -3.392006    -4.619298  233.709715    5.730936    5.596571  0.228941    0.829998
   -7   -3   -8  0  0.695990   0.718401     0.749304    15.889487   87.300092   15.907145   15.857660  0.139510    0.501633
   -7   -3   -7  0  0.690576   0.724034    21.310325    -7.186400  341.364545   22.489427   22.425260  0.105924    0.856702
   -7   -3   -6  0  0.685848   0.729024    -2.944187     0.246725  175.209769    2.954507    2.952133  0.456327    0.007357
   -7   -3   -5  0  0.681823   0.733328     2.475425     6.208898   68.263330    6.684171    6.783082  0.202497   -0.690778
   -7   -3   -4  0  0.678512   0.736907    -1.567470    -4.983920  252.541356    5.224598    5.091576  0.285373    0.659209
   -7   -3   -3  0  0.675925   0.739727   -10.720055     6.208076  149.924498   12.387889   12.271238  0.136867    1.205328
   -7   -3   -2  0  0.674071   0.741762    -9.200223    -6.377005  214.727220   11.194209   11.170178  0.144697    0.234862
   -7   -3   -1  0  0.672956   0.742990    -5.307220     0.549336  174.090518    5.335574    5.397483  0.266959   -0.327961
   -7   -2  -40  0  1.113847   0.448895     2.564566    -1.647290  327.286272    3.048043    3.193564  0.400769   -0.513508
   -7   -2  -39  0  1.095953   0.456224     0.336369     2.427430   82.110769    2.450624    2.659003  0.485338   -0.607189
   -7   -2  -38  0  1.078228   0.463724     2.529790    -0.625480  346.112370    2.605967    3.033117  0.411808   -1.466899
   -7   -2  -37  0  1.060677   0.471397    -1.052414    -1.533830  235.544631    1.860163    2.208325  0.585056   -0.841586
   -7   -2  -35  0  1.026140   0.487263    -1.185970    -2.040202  239.830551    2.359862    2.710627  0.482891   -1.027264
   -7   -2  -34  0  1.009172   0.495456    -1.243748     4.332435  106.017621    4.507427    4.447922  0.266888    0.315313
   -7   -2  -33  0  0.992418   0.503820     1.688174     1.216819   35.783697    2.081005    2.317201  0.596557   -0.559932
   -7   -2  -32  0  0.975890   0.512353    -1.889879     1.348058  144.499589    2.321401    2.169528  0.565794    0.379608
   -7   -2  -31  0  0.959598   0.521051     3.008643    -1.472216  333.926165    3.349530    3.648147  0.314078   -1.344598
   -7   -2  -30  0  0.943556   0.529910    -0.859704     1.609344  118.110920    1.824577    2.340422  0.504958   -1.444705
   -7   -2  -29  0  0.927776   0.538923    -3.327875    -4.816104  235.355955    5.854025    6.235497  0.258447   -2.087402
   -7   -2  -28  0  0.912271   0.548083    -3.070423     0.555669  169.741944    3.120299    3.280926  0.397217   -0.571880
   -7   -2  -27  0  0.897057   0.557378     4.449385     2.320151   27.539982    5.017980    4.826792  0.266339    1.015171
   -7   -2  -26  0  0.882147   0.566799    -2.358028    -1.941699  219.469462    3.054585    3.193564  0.399407   -0.492093
   -7   -2  -25  0  0.867558   0.576330    -7.877549     1.822556  166.973206    8.085635    8.218903  0.244297   -0.771476
   -7   -2  -24  0  0.853307   0.585956     1.934000     1.061725   28.765849    2.206267    2.285521  0.503177   -0.222748
   -7   -2  -23  0  0.839410   0.595657    -1.274470     3.483262  110.096772    3.709095    3.716896  0.294969   -0.037403
   -7   -2  -22  0  0.825885   0.605411    -1.941528    -1.817694  223.113288    2.659613    2.946157  0.368363   -1.100095
   -7   -2  -20  0  0.800027   0.624979     4.605466     0.033891    0.421626    4.605591    4.545204  0.250547    0.340854
   -7   -2  -19  0  0.787733   0.634733     5.444268     7.727738   54.834922    9.452935    9.302236  0.187447    1.136962
   -7   -2  -18  0  0.775889   0.644422     4.848482    -2.579610  331.985020    5.492010    5.461450  0.210108    0.205695
   -7   -2  -17  0  0.764517   0.654008     5.475395     0.122859    1.285409    5.476773    5.464676  0.221712    0.077161
   -7   -2  -15  0  0.743272   0.672701    -0.370190    -3.636181  264.186894    3.654976    3.730666  0.250904   -0.426623
   -7   -2  -14  0  0.733443   0.681716     1.575670     1.078477   34.389944    1.909411    1.823415  0.584057    0.208227
   -7   -2  -13  0  0.724172   0.690444     0.758153    -5.946855  277.265332    5.994988    6.174359  0.174419   -1.454366
   -7   -2  -12  0  0.715481   0.698831    -0.529385    -2.191648  256.420506    2.254677    2.189196  0.454976    0.203537
   -7   -2  -11  0  0.707390   0.706824    -3.017634     2.453343  140.888813    3.889088    3.878699  0.248369    0.059153
   -7   -2  -10  0  0.699922   0.714366    -2.889005    -2.406027  219.788277    3.759696    4.013010  0.305226   -1.173688
   -7   -2   -9  0  0.693095   0.721402    -7.635976    -1.064853  187.938820    7.709867    7.922183  0.164608   -1.824096
   -7   -2   -8  0  0.686929   0.727877    -3.739698     1.118461  163.349236    3.903370    3.470669  0.404497    1.512820
   -7   -2   -7  0  0.681443   0.733737     1.759501     2.636698   56.284332    3.169862    3.032192  0.404720    0.481059
   -7   -2   -5  0  0.672571   0.743416    -4.222963    -6.504755  237.007900    7.755337    7.672347  0.165103    0.710864
   -7   -2   -4  0  0.669214   0.747145     5.133116     1.468326   15.963163    5.338994    4.855753  0.247963    2.756089
   -7   -2   -3  0  0.666591   0.750085     3.911988    -3.690370  316.669769    5.377962    5.045659  0.240740    1.952094
   -7   -2   -2  0  0.664711   0.752206    -4.645434    -0.985353  191.975633    4.748787    4.959174  0.241894   -1.230012
   -7   -2   -1  0  0.663581   0.753488     3.058449    -6.383696  295.599227    7.078537    6.441461  0.268956    3.349843
   -7   -1  -42  0  1.146830   0.435984    -2.534276     0.873084  160.990643    2.680454    3.127146  0.704478   -0.896717
   -7   -1  -41  0  1.128573   0.443037    -2.591851    -1.095549  202.913291    2.813880    2.391219  0.566247    1.055606
   -7   -1  -40  0  1.110466   0.450261    -3.268307    -1.136390  199.172555    3.460233    3.825770  0.331640   -1.558759
   -7   -1  -39  0  1.092518   0.457658    -0.702434    -3.151017  257.432932    3.228363    3.569672  0.382005   -1.263555
   -7   -1  -36  0  1.039702   0.480907    -4.397977    -0.804990  190.372398    4.471041    4.408571  0.277441    0.318431
   -7   -1  -35  0  1.022470   0.489012    -2.562608     3.565299  125.707214    4.390708    4.542383  0.365993   -0.586079
   -7   -1  -34  0  1.005440   0.497295     6.743593    -2.063081  342.989453    7.052116    6.855161  0.200829    1.386934
   -7   -1  -33  0  0.988623   0.505754    -3.091641     0.338518  173.751320    3.110119    2.916502  0.458227    0.597552
   -7   -1  -32  0  0.972030   0.514387    -0.965025    -6.310991  261.306144    6.384346    6.200579  0.192423    1.350600
   -7   -1  -31  0  0.955673   0.523192     3.705802     1.876705   26.858728    4.153913    4.141132  0.344908    0.052405
   -7   -1  -30  0  0.939563   0.532162    -2.830566     3.063437  132.737432    4.170942    4.171107  0.353967   -0.000661
   -7   -1  -29  0  0.923715   0.541293     3.212596     3.361356   46.296308    4.649677    4.805500  0.272847   -0.807658
   -7   -1  -28  0  0.908141   0.550575    -2.067671    -0.088266  182.444388    2.069554    2.086706  0.720163   -0.033681
   -7   -1  -27  0  0.892856   0.560001    -9.468466     3.035759  162.223222    9.943222    9.780557  0.158573    1.450713
   -7   -1  -26  0  0.877875   0.569557     6.215834    -1.611477  345.465849    6.421328    6.438662  0.199988   -0.122578
   -7   -1  -25  0  0.863214   0.579230    -7.344213    -1.392324  190.734803    7.475027    7.466591  0.185468    0.064329
   -7   -1  -24  0  0.848890   0.589004     6.108892     5.496723   41.980583    8.217818    8.027867  0.147385    1.822646
   -7   -1  -23  0  0.834919   0.598860     4.723744     2.491649   27.810453    5.340606    5.136382  0.237370    1.216740
   -7   -1  -22  0  0.821321   0.608776    -1.707120     8.561051  101.277169    8.729596    8.567408  0.147227    1.557927
   -7   -1  -21  0  0.808112   0.618726     2.405120     0.814684   18.712732    2.539353    2.557484  0.540307   -0.047458
   -7   -1  -20  0  0.795314   0.628682    -4.903797     0.372824  175.652301    4.917949    5.081811  0.223994   -1.034565
   -7   -1  -19  0  0.782946   0.638613     3.297967    -6.727549  296.114937    7.492429    7.470292  0.158625    0.197368
   -7   -1  -18  0  0.771029   0.648484    -0.243158    -6.730695  267.930989    6.735085    6.524200  0.166218    1.794257
   -7   -1  -17  0  0.759584   0.658255     6.201375    -6.370884  314.227541    8.890737    8.753627  0.197014    0.984214
   -7   -1  -16  0  0.748633   0.667884    -9.061992    -5.792613  212.587554   10.755188   10.529266  0.195132    1.637363
   -7   -1  -15  0  0.738197   0.677326     3.593651    -0.513663  351.865463    3.630176    3.776661  0.250373   -0.827408
   -7   -1  -14  0  0.728300   0.686530    10.184606     2.529876   13.950037   10.494117   10.294032  0.150078    1.885434
   -7   -1  -13  0  0.718962   0.695447    -4.704464    -4.984246  226.654077    6.853809    6.713809  0.163072    1.214122
   -7   -1  -12  0  0.710207   0.704020     4.906139    -4.876362  315.174398    6.917305    6.713929  0.149429    1.924782
   -7   -1  -11  0  0.702056   0.712194    -3.769000    -2.366071  212.119426    4.450130    4.798576  0.247476   -1.991215
   -7   -1  -10  0  0.694530   0.719911    -3.810758     4.082486  133.028349    5.584673    5.449187  0.227715    0.841431
   -7   -1   -9  0  0.687650   0.727114     4.209610     4.564220   47.314452    6.209100    6.021694  0.208779    1.269438
   -7   -1   -8  0  0.681435   0.733746    -9.658130     4.235935  156.318345   10.546213   10.500732  0.132824    0.484257
   -7   -1   -7  0  0.675904   0.739750     2.694984     7.332904   69.820643    7.812453    7.713173  0.168317    0.834158
   -7   -1   -6  0  0.671073   0.745075    -2.238753     2.142268  136.261643    3.098601    3.399887  0.353046   -1.206879
   -7   -1   -5  0  0.666958   0.749672    -1.848045     3.865131  115.553979    4.284216    4.084445  0.297984    0.948099
   -7   -1   -4  0  0.663573   0.753497    11.871875    -7.124471  329.031468   13.845559   13.784625  0.109214    0.789040
   -7   -1   -3  0  0.660928   0.756512    -1.362057     9.282419   98.347733    9.381818    9.185361  0.166792    1.665737
   -7   -1   -1  0  0.657892   0.760004    -3.131712     5.991278  117.596606    6.760402    6.513015  0.222043    1.575628
   -6  -20   -7  0  1.158772   0.431491     2.266259     3.634495   58.054740    4.283163    3.596503  0.665221    1.459791
   -6  -20   -4  0  1.151623   0.434170    -0.778938    -2.823958  254.579433    2.929417    2.665172  0.644284    0.580021
   -6  -19  -14  0  1.148298   0.435427     0.483202     2.585996   79.416135    2.630753    2.641773  0.633061   -0.024617
   -6  -19  -13  0  1.142399   0.437676    -0.825170    -3.367898  256.233137    3.467512    3.813604  0.376175   -1.301119
   -6  -19  -12  0  1.136909   0.439789     4.576649    -1.072822  346.807369    4.700709    4.630423  0.437436    0.227231
   -6  -19  -10  0  1.127182   0.443584    -0.804059    -2.856659  254.279775    2.967661    3.465471  0.495162   -1.421777
   -6  -19   -9  0  1.122956   0.445254     3.321545     1.137778   18.908626    3.511011    3.240508  0.897261    0.426353
   -6  -19   -8  0  1.119161   0.446763     2.156320    -0.912408  337.065228    2.341411    2.877230  0.764733   -0.990886
   -6  -19   -7  0  1.115802   0.448108    -0.104808    -2.979395  267.985304    2.981238    2.402583  0.728988    1.122571
   -6  -19   -6  0  1.112882   0.449284    -1.817160    -2.361960  232.427328    2.980088    2.929111  0.565879    0.127397
   -6  -19   -4  0  1.108376   0.451111    -0.503892     3.095511   99.245602    3.136255    3.064911  0.762187    0.132377
   -6  -18  -20  0  1.152374   0.433887     1.280227     1.259904   44.541585    1.796201    2.080554  0.698928   -0.575360
   -6  -18  -17  0  1.128011   0.443258     0.429355     4.099074   84.020398    4.121499    4.426345  0.569036   -0.757627
   -6  -18  -16  0  1.120666   0.446163     1.501197    -2.353891  302.527739    2.791845    2.991895  0.598877   -0.472407
   -6  -18  -15  0  1.113722   0.448945     2.523461     1.683161   33.703488    3.033296    2.526439  0.719601    0.996113
   -6  -18  -13  0  1.101067   0.454105     3.662706    -1.764830  334.273473    4.065716    4.032528  0.556656    0.084316
   -6  -18  -12  0  1.095370   0.456467    -1.834017     2.105275  131.060860    2.792096    2.484872  0.778359    0.558199
   -6  -18  -11  0  1.090103   0.458672    -4.587526    -1.857358  202.041622    4.949260    4.469574  0.359678    1.886071
   -6  -18   -8  0  1.076938   0.464279    -5.245227    -2.588872  206.269434    5.849330    5.472075  0.321398    1.659999
   -6  -18   -7  0  1.073446   0.465789    -2.273144     0.048333  178.781922    2.273658    2.171743  0.695383    0.207266
   -6  -18   -5  0  1.067837   0.468236     0.730979     2.031454   70.209729    2.158966    1.889232  0.554769    0.687606
   -6  -18   -2  0  1.062904   0.470409     1.512977    -2.522856  300.951450    2.941752    3.143245  0.786765   -0.362185
   -6  -18   -1  0  1.062197   0.470722     0.720477    -2.580977  285.597011    2.679651    2.831621  0.465839   -0.461354
   -6  -17  -20  0  1.113666   0.448968    -1.511308     1.358970  138.038076    2.032450    2.725953  0.499548   -1.963299
   -6  -17  -18  0  1.096455   0.456015     4.005936     1.182340   16.443812    4.176776    4.170051  0.601831    0.015803
   -6  -17  -16  0  1.080823   0.462610    -0.252938    -2.019789  262.862023    2.035565    2.135097  0.597471   -0.235590
   -6  -17  -12  0  1.054572   0.474126    -1.039690    -2.774958  249.460602    2.963334    2.917052  0.457475    0.143074
   -6  -17   -9  0  1.039514   0.480994     3.375886     1.526622   24.333133    3.705021    3.437850  0.330596    1.142900
   -6  -17   -7  0  1.031782   0.484599     2.511127     1.015479   22.017997    2.708681    2.370017  0.645076    0.742462
   -6  -17   -6  0  1.028624   0.486086     0.205057     3.805277   86.915456    3.810798    3.804455  0.298973    0.030004
   -6  -17   -4  0  1.023746   0.488402     0.728015     3.565393   78.459461    3.638960    3.781219  0.355028   -0.566674
   -6  -17   -2  0  1.020809   0.489808     3.063454    -0.366355  353.180452    3.085282    3.215565  0.420996   -0.437646
   -6  -16  -27  0  1.149877   0.434829     0.968541    -3.573279  285.165686    3.702215    4.287980  0.441911   -1.874579
   -6  -16  -22  0  1.095259   0.456513    -2.845699     2.427661  139.532564    3.740527    4.316101  0.355417   -2.290222
   -6  -16  -19  0  1.066785   0.468698     4.111121     0.560906    7.769247    4.149209    4.266346  0.498344   -0.332413
   -6  -16  -18  0  1.058070   0.472559     0.090358    -1.373090  273.764983    1.376060    1.844384  0.598906   -1.105869
   -6  -16  -16  0  1.041862   0.479910     3.759088     0.060972    0.929252    3.759583    3.574718  0.239090    1.093470
   -6  -16  -15  0  1.034389   0.483377     0.156649     3.583680   87.497094    3.587102    2.974438  0.264686    3.273455
   -6  -16  -14  0  1.027349   0.486689     4.129849    -1.232650  343.381036    4.309882    3.986369  0.289676    1.579402
   -6  -16  -13  0  1.020751   0.489835     3.058462    -1.462691  334.440826    3.390229    3.327360  0.444419    0.200061
   -6  -16  -12  0  1.014603   0.492803     2.267947     0.094615    2.388898    2.269920    2.217015  0.428699    0.174524
   -6  -16  -11  0  1.008914   0.495582    -1.230987     3.425904  109.764249    3.640350    3.196448  0.374011    1.678488
   -6  -16  -10  0  1.003692   0.498161    -2.742735    -0.436165  189.035827    2.777199    3.073395  0.451248   -0.928279
   -6  -16   -9  0  0.998943   0.500529    -6.280964     2.338792  159.576582    6.702273    6.990333  0.192154   -2.120064
   -6  -16   -7  0  0.990894   0.504595    -1.430038    -2.396407  239.173675    2.790659    3.290314  0.309905   -2.280116
   -6  -16   -6  0  0.987606   0.506275    -0.296146     2.509509   96.730313    2.526922    2.663218  0.426142   -0.452316
   -6  -16   -5  0  0.984814   0.507710     4.932767     0.968074   11.103401    5.026863    5.325157  0.354741   -1.189180
   -6  -16   -3  0  0.980740   0.509819     2.211881    -3.109261  305.427464    3.815747    4.455391  0.338007   -2.676252
   -6  -16   -2  0  0.979464   0.510484    -2.563600     0.976688  159.144011    2.743350    3.093531  0.376805   -1.314293
   -6  -16   -1  0  0.978697   0.510884    -3.125094    -0.629175  191.383182    3.187801    3.988579  0.733579   -1.543762
   -6  -15  -29  0  1.140432   0.438430    -2.311519     0.915558  158.392213    2.486235    2.883628  0.589782   -0.952890
   -6  -15  -27  0  1.115584   0.448196    -0.597460     2.365507  104.174839    2.439791    3.369708  1.170878   -1.123175
   -6  -15  -25  0  1.092005   0.457873    -0.738826     3.566538  101.703559    3.642260    4.205634  0.688894   -1.156536
   -6  -15  -23  0  1.069779   0.467386     1.733788     2.190861   51.642854    2.793903    2.824822  0.506619   -0.086310
   -6  -15  -22  0  1.059200   0.472055    -2.834072     5.176458  118.700376    5.901498    6.079689  0.340129   -0.740898
   -6  -15  -20  0  1.039164   0.481156     2.970570     3.659920   50.935533    4.713736    4.441703  0.460749    0.834970
   -6  -15  -19  0  1.029729   0.485565    -2.027290    -0.174289  184.913718    2.034768    2.558580  0.532237   -1.391826
   -6  -15  -17  0  1.012079   0.494032     1.035475     1.943758   61.954969    2.202363    1.743682  0.468889    1.383425
   -6  -15  -16  0  1.003886   0.498064     0.423848     3.100409   82.215520    3.129247    2.693132  0.300228    2.054302
   -6  -15  -15  0  0.996128   0.501943     1.978553    -1.765261  318.260722    2.651569    2.535619  0.510167    0.321421
   -6  -15  -13  0  0.981959   0.509186    -0.071736    -3.335045  268.767774    3.335816    3.274081  0.245642    0.355419
   -6  -15  -12  0  0.975567   0.512523    -1.421320    -3.853911  249.756059    4.107649    4.127373  0.497481   -0.056070
   -6  -15  -11  0  0.969649   0.515651     2.126695    -6.545971  287.998256    6.882773    6.728173  0.280391    0.779759
   -6  -15  -10  0  0.964214   0.518557     0.662596    -1.174685  299.425737    1.348672    1.715426  0.579857   -0.894474
   -6  -15   -9  0  0.959270   0.521230    -2.881561    -1.260653  203.628870    3.145257    3.415287  1.087059   -0.351297
   -6  -15   -7  0  0.950885   0.525826     0.603062     5.182274   83.362331    5.217245    5.930735  0.330818   -3.050095
   -6  -15   -6  0  0.947457   0.527728     0.269672    -1.759499  278.713714    1.780045    1.799755  0.611784   -0.045561
   -6  -15   -5  0  0.944548   0.529354    -1.013997     4.256411  103.399710    4.375525    4.713677  0.324083   -1.475608
   -6  -15   -4  0  0.942160   0.530695     2.449068    -4.356226  299.344673    4.997464    5.074159  0.230338   -0.470888
   -6  -15   -3  0  0.940299   0.531746     2.323351     1.368322   30.495665    2.696343    3.010847  0.501633   -0.886656
   -6  -15   -2  0  0.938967   0.532500    -1.700515     2.060111  129.537918    2.671294    2.782242  0.417582   -0.375747
   -6  -15   -1  0  0.938167   0.532954     1.660656    -3.210041  297.353958    3.614158    4.054422  0.426218   -1.460817
   -6  -14  -33  0  1.162770   0.430008    -1.760028    -1.533450  221.064498    2.334345    2.570919  0.700297   -0.477749
   -6  -14  -31  0  1.134887   0.440572    -1.475075    -2.274917  237.040289    2.711290    3.439481  0.485768   -2.119976
   -6  -14  -28  0  1.095162   0.456554    -3.027528     2.154551  144.562315    3.715914    3.842590  0.554461   -0.323102
   -6  -14  -27  0  1.082521   0.461885     2.551746     4.100088   58.103368    4.829299    4.947205  0.355424   -0.469141
   -6  -14  -26  0  1.070198   0.467203    -0.630921    -2.227132  254.183181    2.314774    2.626413  0.578720   -0.761550
   -6  -14  -23  0  1.035253   0.482974    -4.134681    -1.023606  193.904912    4.259502    4.025269  0.356237    0.929873
   -6  -14  -22  0  1.024318   0.488130     3.814794     1.157519   16.879317    3.986541    4.333052  0.320460   -1.529182
   -6  -14  -21  0  1.013758   0.493215     2.658634     4.282427   58.166992    5.040587    4.810082  0.631888    0.515887
   -6  -14  -20  0  1.003585   0.498214     1.342627     2.707727   63.625474    3.022322    2.974034  0.386752    0.176572
   -6  -14  -18  0  0.984452   0.507897    -0.130854    -4.477997  268.326199    4.479908    4.356103  0.291306    0.601043
   -6  -14  -16  0  0.967011   0.517057    -4.566373    -0.613035  187.646240    4.607339    4.700060  0.191265   -0.685583
   -6  -14  -15  0  0.958955   0.521401     1.750758     1.487552   40.353281    2.297382    2.404916  0.335239   -0.453636
   -6  -14  -14  0  0.951357   0.525565     0.955703    -0.196303  348.392786    0.975655    1.772844  0.624533   -1.805182
   -6  -14  -12  0  0.937578   0.533289     3.725746     0.009977    0.153425    3.725760    3.956209  0.249571   -1.305860
   -6  -14  -11  0  0.931419   0.536815    -0.151351    -4.973332  268.256883    4.975634    5.070763  0.358773   -0.374982
   -6  -14  -10  0  0.925760   0.540097     5.500830     0.102850    1.071140    5.501791    5.839868  0.401372   -1.191196
   -6  -14   -9  0  0.920609   0.543119    -8.202422    -2.451784  196.641917    8.561014    8.891475  0.390908   -1.195528
   -6  -14   -8  0  0.915976   0.545866    -1.302633     3.303028  111.523056    3.550612    3.777828  0.272208   -1.180463
   -6  -14   -7  0  0.911869   0.548324     3.204455     6.278356   62.960361    7.048850    7.606856  0.273442   -2.885946
   -6  -14   -6  0  0.908294   0.550482    -2.589366     1.703780  146.655426    3.099626    3.555279  0.324540   -1.985548
   -6  -14   -5  0  0.905258   0.552328     7.253730     0.193338    1.526779    7.256306    7.711458  0.185456   -3.470815
   -6  -14   -4  0  0.902767   0.553853    -5.944910    -0.361461  183.479400    5.955888    6.386814  0.213996   -2.847820
   -6  -14   -3  0  0.900824   0.555047     3.614809    -4.064581  311.648089    5.439455    5.614651  0.234729   -1.055534
   -6  -14   -2  0  0.899434   0.555905     2.287114     0.459515   11.360330    2.332819    2.916365  0.389834   -2.116950
   -6  -14   -1  0  0.898599   0.556422     1.661345     1.715717   45.922404    2.388253    2.773012  0.527405   -1.031716
   -6  -13  -34  0  1.148000   0.435540     3.574989     0.296295    4.737844    3.587247    3.680615  0.408520   -0.323222
   -6  -13  -31  0  1.104674   0.452622     1.692351     3.322087   63.004609    3.728312    4.105867  0.406939   -1.312099
   -6  -13  -30  0  1.090767   0.458393    -2.259539    -1.833393  219.055921    2.909784    2.578698  0.859122    0.545006
   -6  -13  -28  0  1.063821   0.470004     1.948112    -1.059965  331.449448    2.217807    2.569360  0.544629   -0.912864
   -6  -13  -27  0  1.050803   0.475827    -0.459181    -5.421283  265.158617    5.440694    5.518074  0.287948   -0.380039
   -6  -13  -26  0  1.038104   0.481647     1.549265    -2.912026  298.014000    3.298502    3.533239  0.260103   -1.276296
   -6  -13  -25  0  1.025736   0.487455    -1.946890    -6.040186  252.134680    6.346198    6.116148  0.194477    1.672897
   -6  -13  -24  0  1.013710   0.493238    -3.678170     5.388205  124.318759    6.523932    5.981781  0.260572    2.942445
   -6  -13  -23  0  1.002040   0.498982    -3.707169     0.405739  173.754003    3.729307    3.571803  0.275896    0.807346
   -6  -13  -22  0  0.990738   0.504674    -0.224947    -2.419270  264.687829    2.429705    2.557484  0.495324   -0.364824
   -6  -13  -21  0  0.979816   0.510300     4.434650     0.728127    9.324223    4.494028    4.647693  0.293865   -0.739505
   -6  -13  -20  0  0.969288   0.515843     5.019834     0.837164    9.468156    5.089163    5.262350  0.247632   -0.989062
   -6  -13  -19  0  0.959166   0.521286    -0.383652     2.316955   99.401992    2.348504    2.223511  0.476642    0.370859
   -6  -13  -18  0  0.949463   0.526613    -3.316826     3.049083  137.408372    4.505357    4.815742  0.233635   -1.878785
   -6  -13  -17  0  0.940193   0.531806     2.228002    -1.542378  325.306321    2.709783    2.649192  0.325494    0.263256
   -6  -13  -16  0  0.931368   0.536845    -3.538438    -1.563563  203.839653    3.868498    3.984057  0.226963   -0.720056
   -6  -13  -15  0  0.923000   0.541712    -4.873865     0.301182  176.463888    4.883162    5.125686  0.179956   -1.905912
   -6  -13  -14  0  0.915104   0.546386     0.765972     4.290100   79.876841    4.357944    4.212962  0.232179    0.883093
   -6  -13  -13  0  0.907690   0.550849    -2.076536     1.231235  149.335137    2.414113    2.400915  0.428655    0.043543
   -6  -13  -12  0  0.900771   0.555080     1.440070     2.571258   60.748364    2.947061    2.716384  0.374921    0.870119
   -6  -13  -11  0  0.894358   0.559060     0.548193     6.294350   85.022509    6.318177    6.474770  0.266449   -0.831138
   -6  -13  -10  0  0.888463   0.562770    -3.794278    -0.708235  190.573082    3.859811    3.706211  0.243337    0.892682
   -6  -13   -9  0  0.883095   0.566191     2.603335     7.952496   71.873583    8.367768    8.757561  0.346797   -1.589549
   -6  -13   -8  0  0.878264   0.569305     1.862852    -2.882913  302.869328    3.432405    3.152280  0.356229    1.112084
   -6  -13   -7  0  0.873979   0.572096     3.620763     3.913011   47.221489    5.331189    5.183041  0.222751    0.940570
   -6  -13   -6  0  0.870249   0.574548     2.579753    -7.576272  288.803929    8.003438    8.342694  0.169486   -2.830799
   -6  -13   -5  0  0.867080   0.576648     3.035744    -3.321629  312.425200    4.499884    5.020748  0.391853   -1.879819
   -6  -13   -4  0  0.864479   0.578383    -1.966380     1.131629  150.080064    2.268752    2.447023  0.471531   -0.534667
   -6  -13   -3  0  0.862450   0.579744    -5.909312    -5.859116  224.755620    8.321611    8.824954  0.146257   -4.867014
   -6  -13   -2  0  0.860998   0.580722    -1.812323    -5.283005  251.065583    5.585218    6.216838  0.430537   -2.074723
   -6  -13   -1  0  0.860125   0.581311     2.686797    -5.805439  294.835025    6.397030    6.905986  0.272792   -2.638540
   -6  -12  -36  0  1.151226   0.434319     3.816790    -0.742121  348.996933    3.888268    4.181658  0.341216   -1.215992
   -6  -12  -35  0  1.135688   0.440262    -0.190915    -2.465658  265.572440    2.473038    2.272514  0.712078    0.398248
   -6  -12  -34  0  1.120380   0.446277    -2.705544     2.617876  135.943476    3.764737    4.026762  0.477380   -0.776236
   -6  -12  -32  0  1.090497   0.458507    -2.242168    -2.995106  233.181080    3.741387    4.032230  0.418130   -0.983695
   -6  -12  -31  0  1.075942   0.464709    -1.570096     0.914454  149.782660    1.816983    2.532457  0.703509   -1.438267
   -6  -12  -29  0  1.047660   0.477254     6.346960     2.585512   22.164125    6.853376    6.607479  0.307278    1.131718
   -6  -12  -28  0  1.033954   0.483580     0.221893    -1.905219  276.643076    1.918097    2.251084  0.445098   -1.058003
   -6  -12  -27  0  1.020556   0.489929     0.665383    -2.146315  287.224066    2.247087    2.645864  0.520775   -1.082915
   -6  -12  -25  0  0.994726   0.502651    -2.188866    -0.552334  194.162248    2.257478    2.807325  0.435785   -1.784368
   -6  -12  -24  0  0.982322   0.508998     4.766420    -0.803375  350.432778    4.833650    4.707384  0.282046    0.633113
   -6  -12  -23  0  0.970274   0.515318    -7.409130    -0.076584  180.592213    7.409525    7.272594  0.172112    1.125148
   -6  -12  -22  0  0.958597   0.521595    -3.853423    -2.948113  217.418275    4.851829    4.860617  0.260655   -0.047685
   -6  -12  -20  0  0.936411   0.533953    -4.018908     0.340009  175.164159    4.033265    4.138132  0.257707   -0.575476
   -6  -12  -19  0  0.925930   0.539998     5.567170    -3.279904  329.495491    6.461513    6.388194  0.296171    0.350096
   -6  -12  -18  0  0.915875   0.545926    -3.331169     3.971169  129.991215    5.183326    5.320566  0.171136   -1.134109
   -6  -12  -17  0  0.906261   0.551717    -1.730785     4.277821  112.028008    4.614690    4.571655  0.205372    0.296341
   -6  -12  -16  0  0.897102   0.557350     5.325476    -4.514150  319.713660    6.981278    7.282611  0.289238   -1.473356
   -6  -12  -15  0  0.888413   0.562802    -4.557641     0.373830  175.310945    4.572946    4.335640  0.261412    1.283806
   -6  -12  -14  0  0.880206   0.568049    -2.697172     5.580977  115.793529    6.198551    6.278391  0.245578   -0.459777
   -6  -12  -13  0  0.872495   0.573069     3.507209    -1.124445  342.223642    3.683055    4.008016  0.424066   -1.083711
   -6  -12  -12  0  0.865295   0.577838     0.501354     2.265315   77.520602    2.320131    2.370186  0.343631   -0.206002
   -6  -12  -11  0  0.858617   0.582332    -5.593215    -0.051329  180.525791    5.593450    5.616648  0.323498   -0.101412
   -6  -12  -10  0  0.852475   0.586528     3.541068    -0.644692  349.681657    3.599276    3.470784  0.403771    0.450046
   -6  -12   -9  0  0.846879   0.590403     3.658968     2.762916   37.056748    4.584948    4.842370  0.239333   -1.521101
   -6  -12   -8  0  0.841840   0.593937     3.389477    -3.189681  316.739426    4.654311    4.943884  0.269908   -1.517248
   -6  -12   -7  0  0.837369   0.597108     2.501729     0.915628   20.102533    2.664024    2.497094  0.456987    0.516588
   -6  -12   -5  0  0.830166   0.602289    11.541122     0.507505    2.517882   11.552275   12.020316  0.226505   -2.922276
   -6  -12   -4  0  0.827448   0.604267     6.481316     3.611211   29.125352    7.419454    7.664460  0.175187   -1.977823
   -6  -12   -2  0  0.823811   0.606935    -6.963575    -6.449857  222.806715    9.491682    9.953626  0.131461   -4.969425
   -6  -12   -1  0  0.822899   0.607608    -5.860608    -3.631084  211.781308    6.894309    7.142428  0.207400   -1.691872
   -6  -11  -38  0  1.158342   0.431651     3.389235     0.947443   15.618063    3.519171    3.739246  0.391101   -0.795786
   -6  -11  -36  0  1.125914   0.444084     1.109332    -3.413411  288.003758    3.589149    3.683444  0.439823   -0.303197
   -6  -11  -35  0  1.110021   0.450442    -0.218256    -4.883644  267.441087    4.888518    5.101166  0.389901   -0.771296
   -6  -11  -34  0  1.094354   0.456891    -6.142651    -0.007539  180.070323    6.142656    6.195215  0.261498   -0.284245
   -6  -11  -32  0  1.063740   0.470040     0.824503     3.589904   77.065049    3.683371    3.771566  0.412819   -0.302137
   -6  -11  -30  0  1.034157   0.483486     6.186237     7.292089   49.690423    9.562640    9.180781  0.417936    1.292136
   -6  -11  -29  0  1.019779   0.490302    -2.171181     2.061993  136.477526    2.994302    3.219549  0.316842   -1.005380
   -6  -11  -28  0  1.005694   0.497169     0.718581     2.497753   73.949950    2.599063    2.827090  0.387710   -0.831754
   -6  -11  -26  0  0.978451   0.511012     1.816904     2.352269   52.317322    2.972256    3.118551  0.466257   -0.443729
   -6  -11  -25  0  0.965319   0.517964     0.800446    -2.776683  286.080914    2.889754    2.844747  0.362436    0.175619
   -6  -11  -24  0  0.952531   0.524917    -0.524733    -4.714344  263.648803    4.743457    4.857567  0.198325   -0.813698
   -6  -11  -23  0  0.940102   0.531857     1.959482    -2.293631  310.507744    3.016673    3.147066  0.382392   -0.482236
   -6  -11  -22  0  0.928045   0.538767    -1.512366    -3.991567  249.248784    4.268473    4.544411  0.302830   -1.288627
   -6  -11  -21  0  0.916377   0.545627    -1.933407    -1.924138  224.862322    2.727704    2.647074  0.359230    0.317421
   -6  -11  -20  0  0.905111   0.552419    -9.174738    -5.604184  211.417739   10.750939   11.066740  0.244657   -1.825455
   -6  -11  -19  0  0.894263   0.559120     3.487622     3.134948   41.951685    4.689499    5.153977  0.257808   -2.547903
   -6  -11  -18  0  0.883848   0.565708     8.133536     0.333562    2.348421    8.140373    8.531611  0.338344   -1.635302
   -6  -11  -17  0  0.873882   0.572160    -2.895085     9.394170  107.128195    9.830155   10.353980  0.206304   -3.590827
   -6  -11  -16  0  0.864380   0.578450     5.009736    -2.990285  329.167247    5.834318    6.066695  0.161480   -2.035121
   -6  -11  -15  0  0.855357   0.584551    -0.705728     0.787472  131.866531    1.057433    1.708406  0.579502   -1.588631
   -6  -11  -14  0  0.846830   0.590437    -7.382432    -4.434174  210.990657    8.611748    8.930719  0.201874   -2.234528
   -6  -11  -12  0  0.831321   0.601452    -7.300992     0.281476  177.792159    7.306415    7.372431  0.177322   -0.526504
   -6  -11  -11  0  0.824368   0.606525     2.184919    -8.635944  284.198063    8.908052    8.838153  0.156612    0.631198
   -6  -11  -10  0  0.817969   0.611270     4.399902     8.260987   61.959690    9.359650    9.621247  0.156523   -2.363574
   -6  -11   -9  0  0.812135   0.615661    -4.634690    -1.089946  193.233852    4.761127    4.997957  0.378637   -0.884562
   -6  -11   -8  0  0.806879   0.619671    -2.989740     7.781680  111.016898    8.336251    8.726126  0.232730   -2.369128
   -6  -11   -7  0  0.802214   0.623275     0.563022     7.332251   85.609044    7.353835    7.495987  0.153624   -1.308606
   -6  -11   -6  0  0.798148   0.626450     4.282936     4.635946   47.266584    6.311540    6.435675  0.180394   -0.973168
   -6  -11   -5  0  0.794691   0.629175     1.115618     3.006865   69.643953    3.207154    3.632522  0.304729   -1.974084
   -6  -11   -4  0  0.791852   0.631431     8.122447    -4.472605  331.160729    9.272451    9.807388  0.170000   -4.450080
   -6  -11   -3  0  0.789637   0.633202     2.890373     0.735840   14.283110    2.982569    3.358277  0.330675   -1.606809
   -6  -11   -2  0  0.788051   0.634477     3.098118    -3.996901  307.780343    5.057030    5.230587  0.235191   -1.043602
   -6  -11   -1  0  0.787097   0.635245    -4.793679    -7.787641  238.385644    9.144764    9.551127  0.260163   -2.208940
   -6  -10  -39  0  1.152245   0.433936    -2.526825     1.977082  141.959053    3.208380    2.841506  0.530443    0.978121
   -6  -10  -37  0  1.118745   0.446929    -4.385313    -3.928489  221.854897    5.887613    5.728366  0.319194    0.705556
   -6  -10  -36  0  1.102295   0.453599    -6.175502     3.586458  149.853879    7.141393    7.512322  0.310168   -1.691252
   -6  -10  -35  0  1.086056   0.460381     3.908721     6.148098   57.553387    7.285411    7.372703  0.225659   -0.547065
   -6  -10  -34  0  1.070038   0.467273    -0.488113     2.404974  101.472898    2.454008    2.661713  0.573176   -0.512476
   -6  -10  -29  0  0.993641   0.503200     4.719301    -1.464717  342.757368    4.941376    4.848735  0.219304    0.597409
   -6  -10  -28  0  0.979180   0.510632     2.086647     2.606335   51.319027    3.338724    3.555955  0.289522   -1.061096
   -6  -10  -27  0  0.965021   0.518124     2.925408     1.584331   28.438916    3.326877    3.206583  0.316890    0.536851
   -6  -10  -26  0  0.951177   0.525665     4.045409     1.714412   22.966845    4.393694    4.457548  0.230828   -0.391216
   -6  -10  -25  0  0.937663   0.533241    -3.723628    -1.011415  195.196098    3.858544    3.809716  0.261519    0.264048
   -6  -10  -24  0  0.924493   0.540837     4.232030     1.849166   23.602698    4.618387    4.716906  0.254924   -0.546543
   -6  -10  -22  0  0.899244   0.556023     6.557540    -5.531055  319.853543    8.578688    8.727228  0.162640   -1.291607
   -6  -10  -21  0  0.887197   0.563573    -5.794954     1.555487  164.974785    6.000086    6.057047  0.164031   -0.491103
   -6  -10  -20  0  0.875555   0.571066    -0.101658    -2.600064  267.760985    2.602050    2.671927  0.369611   -0.267366
   -6  -10  -18  0  0.853556   0.585784     0.594315    -6.271108  275.413766    6.299207    6.386313  0.168609   -0.730600
   -6  -10  -17  0  0.843232   0.592956   -10.638875   -11.306379  226.742218   15.524815   15.613295  0.141489   -0.884380
   -6  -10  -16  0  0.833381   0.599966   -10.783621    -3.283772  196.936267   11.272517   11.907648  0.156201   -5.750362
   -6  -10  -15  0  0.824019   0.606782     5.245588     5.313584   45.368954    7.466617    7.359325  0.130294    1.164558
   -6  -10  -14  0  0.815165   0.613373    -4.003372     4.752807  130.108020    6.214190    6.182269  0.242059    0.186494
   -6  -10  -13  0  0.806833   0.619707     8.267073     3.090560   20.497739    8.825874    8.724795  0.168214    0.849796
   -6  -10  -12  0  0.799041   0.625750    -5.432345     5.123698  136.674791    7.467439    7.642424  0.217074   -1.140007
   -6  -10  -10  0  0.785140   0.636829    -2.517536    -0.822209  198.086653    2.648399    2.493241  0.382731    0.573317
   -6  -10   -9  0  0.779060   0.641799    -3.562603    -0.835669  193.201043    3.659301    3.810347  0.263974   -0.809210
   -6  -10   -7  0  0.768712   0.650439     0.358632     3.301586   83.800603    3.321007    3.406714  0.293995   -0.412278
   -6  -10   -6  0  0.764468   0.654049     3.965997     2.407483   31.259053    4.639516    4.910388  0.225756   -1.696834
   -6  -10   -5  0  0.760859   0.657152     2.355495    -0.943962  338.161602    2.537602    2.129461  0.537141    1.074576
   -6  -10   -4  0  0.757893   0.659724    -1.714652     7.791133  102.411650    7.977580    8.220560  0.148004   -2.321726
   -6  -10   -3  0  0.755578   0.661745     8.176748    -7.830606  316.238770   11.321555   11.595645  0.142200   -2.725906
   -6  -10   -2  0  0.753920   0.663200     7.133386     0.033623    0.270061    7.133466    7.397654  0.217918   -1.714493
   -6  -10   -1  0  0.752924   0.664078    -6.107213     6.509250  133.174828    8.925715    9.008783  0.153545   -0.765093
   -6   -9  -40  0  1.148735   0.435261     2.690778    -0.106786  357.727354    2.692896    2.611270  0.585537    0.197148
   -6   -9  -39  0  1.131394   0.441933    -2.786649    -1.865603  213.801473    3.353489    2.816016  0.534360    1.422451
   -6   -9  -38  0  1.114232   0.448740    -5.453993    -1.930939  199.496064    5.785721    6.148223  0.454531   -1.127877
   -6   -9  -36  0  1.080480   0.462757    -1.966940     6.942590  105.818225    7.215844    7.464337  0.222596   -1.578746
   -6   -9  -35  0  1.063908   0.469965     2.787612    -0.067999  358.602646    2.788442    3.036944  0.627466   -0.560088
   -6   -9  -34  0  1.047552   0.477303     1.869229    -2.066829  312.126027    2.786719    2.951319  0.548780   -0.424177
   -6   -9  -33  0  1.031422   0.484768    -3.359700    -0.781473  193.094270    3.449389    3.494593  0.307527   -0.207879
   -6   -9  -32  0  1.015529   0.492354     0.398897     3.419734   83.346769    3.442920    3.503980  0.302342   -0.285609
   -6   -9  -31  0  0.999883   0.500058    -4.286887     6.643578  122.832851    7.906613    7.937944  0.194084   -0.228298
   -6   -9  -30  0  0.984498   0.507873    -0.643038    -4.015070  260.900995    4.066237    3.659549  0.298394    1.927462
   -6   -9  -29  0  0.969384   0.515791     4.922436     0.389175    4.520480    4.937796    4.841211  0.279773    0.488223
   -6   -9  -28  0  0.954556   0.523804     2.045198    -3.783233  298.395456    4.300661    4.429330  0.225982   -0.805222
   -6   -9  -27  0  0.940026   0.531900     1.532477    -5.419061  285.790572    5.631581    5.614579  0.373116    0.064441
   -6   -9  -26  0  0.925809   0.540068     2.090651    -0.537799  345.574012    2.158714    2.098574  0.506120    0.168046
   -6   -9  -25  0  0.911919   0.548295     1.756951    -5.676735  287.197306    5.942407    6.426830  0.204963   -3.342453
   -6   -9  -23  0  0.885182   0.564856     3.322878     3.272427   44.561724    4.663721    4.968778  0.277399   -1.555217
   -6   -9  -22  0  0.872367   0.573153    -2.388781     5.117781  115.021337    5.647828    5.996830  0.193313   -2.553185
   -6   -9  -21  0  0.859943   0.581434    -0.737922    -1.953179  249.303156    2.087927    2.185350  0.484964   -0.284098
   -6   -9  -20  0  0.847927   0.589673    10.986382    -5.362067  333.984625   12.225070   11.840953  0.167089    3.251106
   -6   -9  -19  0  0.836338   0.597844    -5.099502     3.042101  149.181872    5.937954    5.934246  0.173632    0.030202
   -6   -9  -18  0  0.825192   0.605919    -7.641484   -10.247282  233.287798   12.782765   12.756495  0.214081    0.173539
   -6   -9  -17  0  0.814509   0.613867    -2.059420     9.216682  102.595544    9.443963    9.597068  0.181490   -1.193035
   -6   -9  -16  0  0.804306   0.621654    -2.583895    10.156943  104.273104   10.480459   10.800271  0.292608   -1.545698
   -6   -9  -15  0  0.794602   0.629246     5.427467     2.676167   26.246910    6.051386    6.187775  0.302217   -0.638226
   -6   -9  -14  0  0.785415   0.636606    -2.552188    -1.787784  215.010884    3.116060    3.586912  0.248855   -2.675790
   -6   -9  -13  0  0.776765   0.643696     3.141113    -7.321708  293.219999    7.967057    7.989803  0.212730   -0.151217
   -6   -9  -12  0  0.768668   0.650476    -0.571011     6.093108   95.353795    6.119806    5.853913  0.162532    2.313573
   -6   -9  -11  0  0.761143   0.656907    -6.902277    -3.196621  204.850059    7.606564    7.859488  0.220517   -1.622041
   -6   -9  -10  0  0.754207   0.662948    -3.528463     2.107363  149.152379    4.109870    3.817594  0.235442    1.755592
   -6   -9   -9  0  0.747876   0.668560     1.873132    -1.805987  316.045543    2.601963    2.669377  0.351465   -0.271260
   -6   -9   -8  0  0.742166   0.673704     2.002807    -1.846261  317.329011    2.723952    3.045506  0.364988   -1.245919
   -6   -9   -7  0  0.737090   0.678343    -4.570231    -2.163048  205.327756    5.056262    5.141059  0.213948   -0.560513
   -6   -9   -6  0  0.732663   0.682442     1.545789    -1.252179  320.990497    1.989325    2.058098  0.579601   -0.167804
   -6   -9   -4  0  0.725800   0.688895     2.319868    -6.912216  288.552709    7.291126    7.479884  0.154805   -1.724398
   -6   -9   -3  0  0.723382   0.691198     4.424090     6.348712   55.129350    7.738134    7.897418  0.150434   -1.497416
   -6   -9   -2  0  0.721650   0.692856    -6.597635    12.824280  117.224204   14.421891   14.953957  0.193371   -3.891253
   -6   -9   -1  0  0.720609   0.693857     2.688533    -1.623468  328.874362    3.140678    3.485411  0.391673   -1.244725
   -6   -8  -41  0  1.147837   0.435602     7.323515    -4.832084  326.583014    8.773990    8.610224  0.204230    1.134019
   -6   -8  -39  0  1.112406   0.449476    -3.391887    -3.994090  229.661207    5.240005    5.073764  0.287114    0.818837
   -6   -8  -38  0  1.094947   0.456643     1.908061    -3.453158  298.923088    3.945250    4.718604  0.300552   -3.638925
   -6   -8  -37  0  1.077669   0.463964    -0.234302     5.297581   92.532433    5.302760    5.411492  0.294605   -0.521951
   -6   -8  -35  0  1.043694   0.479068    -1.987482    -2.988788  236.376912    3.589281    3.662613  0.440698   -0.235325
   -6   -8  -33  0  1.010558   0.494776    -5.203301     1.071614  168.362710    5.312504    5.301483  0.234371    0.066497
   -6   -8  -32  0  0.994331   0.502850     4.641967     1.083372   13.136901    4.766713    4.681187  0.230436    0.524884
   -6   -8  -31  0  0.978347   0.511066    -1.539390     1.827927  130.102428    2.389778    2.776621  0.381725   -1.433174
   -6   -8  -30  0  0.962617   0.519417     3.744613     1.552761   22.522090    4.053788    4.268974  0.257635   -1.181201
   -6   -8  -29  0  0.947155   0.527897     2.448002     4.008164   58.585337    4.696605    4.718094  0.261727   -0.116118
   -6   -8  -28  0  0.931972   0.536497     5.217110     0.322555    3.537886    5.227072    5.258466  0.196184   -0.226306
   -6   -8  -27  0  0.917085   0.545206     3.771962    -6.875078  298.751059    7.841836    7.958054  0.140186   -1.172415
   -6   -8  -26  0  0.902506   0.554013    -5.278655     0.021675  179.764735    5.278700    5.322749  0.195172   -0.319178
   -6   -8  -25  0  0.888252   0.562903    -5.057420     3.598274  144.568751    6.206857    5.979035  0.228886    1.407643
   -6   -8  -24  0  0.874338   0.571861    -3.660377    -5.455332  236.139477    6.569551    6.784322  0.192996   -1.573774
   -6   -8  -23  0  0.860780   0.580868   -10.387453     9.952725  136.224390   14.385963   14.855752  0.143838   -4.618948
   -6   -8  -22  0  0.847597   0.589903    -2.689374    -0.099305  182.114674    2.691207    2.805898  0.368630   -0.440002
   -6   -8  -21  0  0.834804   0.598943     9.223599    -0.482690  357.004326    9.236220    9.340098  0.186307   -0.788513
   -6   -8  -20  0  0.822421   0.607961    -1.246499     6.476490  100.894228    6.595353    6.600806  0.240488   -0.032069
   -6   -8  -19  0  0.810467   0.616928    -1.576701    -7.279603  257.778981    7.448396    7.320193  0.169164    1.071778
   -6   -8  -18  0  0.798961   0.625813     4.758242     0.041957    0.505204    4.758427    4.834422  0.228456   -0.470428
   -6   -8  -17  0  0.787922   0.634581     9.194150     3.257609   19.509911    9.754200    9.628780  0.154435    1.148511
   -6   -8  -16  0  0.777370   0.643195     1.922879    -3.720499  297.331446    4.188028    4.297871  0.212505   -0.731005
   -6   -8  -15  0  0.767325   0.651614     4.958362    -7.797721  302.451191    9.240660    9.289955  0.213956   -0.325831
   -6   -8  -14  0  0.757808   0.659798    -4.778553    -3.236541  214.110005    5.771461    5.831494  0.193752   -0.438181
   -6   -8  -13  0  0.748839   0.667700     4.861772    -2.551718  332.307113    5.490728    5.650140  0.156441   -1.441080
   -6   -8  -12  0  0.740437   0.675277    -2.379767     1.751402  143.648598    2.954775    3.215316  0.309721   -1.189651
   -6   -8  -10  0  0.725413   0.689262    -7.411597     1.840539  166.053719    7.636711    7.748460  0.119607   -1.321298
   -6   -8   -9  0  0.718829   0.695576    -7.107319     3.081109  156.562685    7.746433    8.130206  0.167193   -3.246183
   -6   -8   -8  0  0.712886   0.701375     7.670957     1.894471   13.872556    7.901430    7.911558  0.140948   -0.101617
   -6   -8   -7  0  0.707600   0.706613    -3.146669    -8.866482  250.460486    9.408295    9.639965  0.159664   -2.051992
   -6   -8   -6  0  0.702988   0.711250     1.519438     5.019215   73.157670    5.244160    5.290213  0.237098   -0.274691
   -6   -8   -5  0  0.699061   0.715245    -4.308798    -6.382192  235.975601    7.700527    7.645516  0.172089    0.452072
   -6   -8   -4  0  0.695832   0.718565     3.176409    -4.502287  305.203360    5.510006    5.809953  0.196785   -2.155597
   -6   -8   -3  0  0.693309   0.721179   -17.047620    10.212723  149.075427   19.872620   20.281197  0.279658   -2.066150
   -6   -8   -2  0  0.691502   0.723063     0.194734    -7.432031  271.500920    7.434581    7.508802  0.156267   -0.671691
   -6   -8   -1  0  0.690416   0.724201     3.277362     5.329973   58.412944    6.256973    6.552138  0.171573   -2.432940
   -6   -7  -42  0  1.149556   0.434950     0.680100    -2.186340  287.279249    2.289676    2.814024  0.545045   -1.360510
   -6   -7  -41  0  1.131343   0.441952     2.959691     0.920966   17.284554    3.099670    3.288365  0.457695   -0.583043
   -6   -7  -38  0  1.077644   0.463975    -2.158219     7.933317  105.218728    8.221644    8.103457  0.224441    0.744703
   -6   -7  -37  0  1.060084   0.471661    -2.829800    -2.207956  217.963194    3.589268    3.972074  0.445074   -1.216360
   -6   -7  -34  0  1.008549   0.495762     2.895704     2.861990   44.664512    4.071374    4.328149  0.272012   -1.334996
   -6   -7  -33  0  0.991784   0.504142    -3.290570     2.254034  145.588940    3.988549    3.951751  0.301892    0.172378
   -6   -7  -32  0  0.975245   0.512692    -1.844930     0.269240  171.697142    1.864473    2.072451  0.545541   -0.539146
   -6   -7  -31  0  0.958943   0.521408    -3.448971     5.167362  123.721247    6.212651    6.170400  0.177157    0.337280
   -6   -7  -28  0  0.911582   0.548497    -2.876217    -4.847844  239.319418    5.636862    5.672217  0.182857   -0.273438
   -6   -7  -27  0  0.896355   0.557814     0.362129    -2.705581  277.623452    2.729708    2.666224  0.380162    0.236163
   -6   -7  -25  0  0.866833   0.576812     0.670362    -2.857431  283.202996    2.935012    3.117652  0.363506   -0.710558
   -6   -7  -24  0  0.852570   0.586462     0.074881     4.014977   88.931538    4.015675    4.003916  0.324088    0.051314
   -6   -7  -23  0  0.838660   0.596189    -2.144441    -6.662768  252.159000    6.999365    7.271327  0.265598   -1.448100
   -6   -7  -22  0  0.825123   0.605970     3.049437     1.202629   21.523153    3.278015    3.278972  0.347692   -0.003890
   -6   -7  -21  0  0.811977   0.615781     6.685150     4.738097   35.327091    8.193949    8.236722  0.164929   -0.366766
   -6   -7  -20  0  0.799241   0.625594     0.311346    -5.672649  273.141554    5.681187    5.791100  0.177519   -0.875629
   -6   -7  -19  0  0.786934   0.635377     4.511021     4.539224   45.178545    6.399521    6.472109  0.193654   -0.530095
   -6   -7  -18  0  0.775079   0.645096     0.087887     3.305086   88.476787    3.306254    3.645621  0.294822   -1.627888
   -6   -7  -16  0  0.752803   0.664185    -3.666182    -3.273531  221.761637    4.914967    5.007566  0.182339   -0.718194
   -6   -7  -15  0  0.742426   0.673468     3.349393     2.057394   31.560686    3.930814    4.089052  0.218740   -1.023049
   -6   -7  -14  0  0.732586   0.682514     3.015104    -2.728381  317.857918    4.066315    4.100303  0.212234   -0.226475
   -6   -7  -13  0  0.723303   0.691273     2.923600    -4.727238  301.735063    5.558256    5.436675  0.163139    1.053957
   -6   -7  -12  0  0.714601   0.699691    -2.208697    -5.208035  247.018483    5.657029    5.564268  0.183049    0.716655
   -6   -7  -11  0  0.706501   0.707713    -2.659184    -5.593363  244.572759    6.193300    6.321629  0.140545   -1.291285
   -6   -7  -10  0  0.699023   0.715284     5.340864     5.124191   43.813893    7.401497    7.286956  0.132785    1.219912
   -6   -7   -9  0  0.692187   0.722348    -4.509944    -2.122789  205.205936    4.984559    4.811914  0.333089    0.733007
   -6   -7   -8  0  0.686013   0.728849    -4.155625     7.239210  119.857720    8.347178    8.166193  0.133341    1.919532
   -6   -7   -7  0  0.680519   0.734733    -5.920852     1.255503  168.027903    6.052502    6.253394  0.191132   -1.486434
   -6   -7   -5  0  0.671636   0.744451    -3.560505     3.844627  132.802739    5.240071    5.272616  0.204807   -0.224725
   -6   -7   -4  0  0.668274   0.748196    -3.168728     5.359663  120.592336    6.226301    6.227397  0.178288   -0.008692
   -6   -7   -3  0  0.665647   0.751149    -7.723618    -4.179335  208.418312    8.781863    8.967513  0.132408   -1.982882
   -6   -7   -2  0  0.663765   0.753279     1.976379     4.783139   67.549728    5.175374    5.433580  0.288700   -1.264837
   -6   -7   -1  0  0.662633   0.754566    -2.770351     5.043028  118.781878    5.753867    6.040292  0.180193   -2.247966
   -6   -6  -43  0  1.153882   0.433320    -1.684463    -0.963950  209.780750    1.940777    2.321173  0.694323   -0.774801
   -6   -6  -42  0  1.135298   0.440413    -3.610894     2.285187  147.671959    4.273247    4.542560  0.328273   -1.160212
   -6   -6  -41  0  1.116852   0.447687    -4.653548    -2.444911  207.716827    5.256719    5.535976  0.266401   -1.482455
   -6   -6  -40  0  1.098552   0.455144    -1.930253    -4.833044  248.228895    5.204247    5.315519  0.308030   -0.510869
   -6   -6  -37  0  1.044605   0.478650    -2.006779     2.166184  132.812389    2.952882    3.214443  0.469416   -0.788007
   -6   -6  -36  0  1.026968   0.486870     1.928517     1.033957   28.197571    2.188206    2.606356  0.451499   -1.309756
   -6   -6  -35  0  1.009518   0.495286    -3.274817    -1.225508  200.516940    3.496612    3.748875  0.302230   -1.180402
   -6   -6  -34  0  0.992266   0.503897     4.401435     0.752935    9.707385    4.465371    4.491746  0.249843   -0.149292
   -6   -6  -33  0  0.975221   0.512704     0.849305    -0.400541  334.750988    0.939017    2.359005  0.565147   -3.553350
   -6   -6  -32  0  0.958396   0.521705     6.195655    -3.583783  329.953412    7.157488    7.091320  0.166348    0.562529
   -6   -6  -31  0  0.941802   0.530897     3.531847    -0.659150  349.428485    3.592829    3.655059  0.330471   -0.266305
   -6   -6  -30  0  0.925452   0.540277     4.193860     0.760193   10.274075    4.262200    4.327502  0.242946   -0.380125
   -6   -6  -29  0  0.909357   0.549839     2.038787     1.209527   30.678884    2.370571    2.539092  0.416882   -0.571683
   -6   -6  -28  0  0.893533   0.559576    -2.296381     0.977888  156.933816    2.495923    2.601741  0.399957   -0.374165
   -6   -6  -27  0  0.877994   0.569480    10.247541     6.810966   33.609759   12.304526   12.383865  0.212822   -0.527211
   -6   -6  -26  0  0.862755   0.579539    -5.428018    -2.654342  206.058982    6.042260    6.116869  0.190475   -0.553947
   -6   -6  -25  0  0.847833   0.589739     3.859903    -3.957007  314.288291    5.527816    5.709103  0.199739   -1.283573
   -6   -6  -24  0  0.833244   0.600064    -5.236312    -0.384976  184.204844    5.250444    5.248553  0.222889    0.011998
   -6   -6  -23  0  0.819007   0.610496    -3.547251     2.720117  142.518148    4.470126    4.396470  0.238311    0.437097
   -6   -6  -22  0  0.805139   0.621011    -4.186161     7.097603  120.532075    8.240140    8.326016  0.134606   -0.902237
   -6   -6  -21  0  0.791661   0.631584    -8.693560    -3.528951  202.093562    9.382509    9.339540  0.202879    0.299522
   -6   -6  -19  0  0.765954   0.652780     2.872778    -1.517708  332.152211    3.249044    3.107227  0.301314    0.665620
   -6   -6  -18  0  0.753769   0.663333     3.903361     0.453644    6.629109    3.929634    3.790425  0.354425    0.555466
   -6   -6  -17  0  0.742058   0.673802    -5.064445     2.192024  156.595778    5.518476    5.688015  0.191310   -1.253274
   -6   -6  -16  0  0.730844   0.684141     5.781801    -0.344556  356.589594    5.792058    5.873383  0.175076   -0.656921
   -6   -6  -15  0  0.720151   0.694299    -5.036910    -0.570889  186.466377    5.069160    5.193773  0.174744   -1.008502
   -6   -6  -14  0  0.710001   0.704224     2.105306     1.200450   29.691887    2.423509    2.488738  0.359078   -0.256904
   -6   -6  -13  0  0.700420   0.713857     3.593988     2.937235   39.257867    4.641562    4.630769  0.207465    0.073571
   -6   -6  -12  0  0.691430   0.723139    -4.504836    -3.402302  217.062131    5.645282    5.627906  0.166216    0.147841
   -6   -6  -11  0  0.683055   0.732006     5.047717    -9.079570  299.071537   10.388361   10.348756  0.108021    0.518506
   -6   -6  -10  0  0.675317   0.740393    -5.096524    -0.576948  186.458629    5.129077    4.968374  0.202105    1.124499
   -6   -6   -9  0  0.668239   0.748235   -13.012100    -6.207199  205.502674   14.416798   14.512846  0.111239   -1.221080
   -6   -6   -8  0  0.661842   0.755467    -0.364161     1.569895  103.059670    1.611579    1.956726  0.611220   -0.798586
   -6   -6   -7  0  0.656146   0.762026     4.358257     8.678799   63.335441    9.711641    9.941464  0.145839   -2.228619
   -6   -6   -6  0  0.651169   0.767850     3.141000    -2.650291  319.843225    4.109735    4.234680  0.343495   -0.514412
   -6   -6   -5  0  0.646927   0.772884    12.570529    -3.613385  343.962759   13.079555   13.134474  0.208591   -0.372343
   -6   -6   -4  0  0.643436   0.777078     1.561596    -4.193309  290.425422    4.474642    4.509103  0.383145   -0.127196
   -6   -6   -3  0  0.640708   0.780387     4.269678     4.361149   45.607209    6.103259    6.266001  0.172648   -1.333075
   -6   -6   -1  0  0.637576   0.784221    -8.152241     1.865295  167.112138    8.362916    8.468555  0.160149   -0.932864
   -6   -5  -42  0  1.123091   0.445200     2.139462    -2.407338  311.628304    3.220648    3.173683  0.474957    0.139841
   -6   -5  -41  0  1.104442   0.452717    -2.091236    -1.308529  212.035055    2.466884    2.528499  0.604499   -0.144147
   -6   -5  -40  0  1.085933   0.460434     0.173116     3.395959   87.081764    3.400368    3.782384  0.365349   -1.478730
   -6   -5  -39  0  1.067572   0.468353    -1.317461    -2.559090  242.759858    2.878306    3.191807  0.600651   -0.738128
   -6   -5  -38  0  1.049367   0.476478     3.134299     5.654061   60.998441    6.464692    6.137463  0.298377    1.550960
   -6   -5  -36  0  1.013457   0.493361     0.920426     3.890922   76.690926    3.998307    4.127955  0.280673   -0.653249
   -6   -5  -34  0  0.978276   0.511103     0.963297    -0.970583  314.784136    1.367469    1.953242  0.613366   -1.350593
   -6   -5  -33  0  0.960984   0.520300    -0.317168     4.521587   94.012454    4.532697    4.467781  0.248202    0.369883
   -6   -5  -32  0  0.943905   0.529714     1.862022    -1.888676  314.592840    2.652211    2.629004  0.418785    0.078366
   -6   -5  -31  0  0.927052   0.539344     2.238417     2.210088   44.635133    3.145632    3.112251  0.345977    0.136447
   -6   -5  -30  0  0.910436   0.549188    -5.207125    -4.890234  223.202445    7.143426    7.227175  0.182785   -0.647970
   -6   -5  -28  0  0.877972   0.569494     1.724526    -4.901762  289.382767    5.196274    5.076764  0.239676    0.705170
   -6   -5  -26  0  0.846628   0.590578    -4.466283    -6.057300  233.597205    7.525860    7.439502  0.182823    0.668015
   -6   -5  -25  0  0.831416   0.601383     0.145701     2.114586   86.058377    2.119600    2.185716  0.567328   -0.164814
   -6   -5  -24  0  0.816534   0.612344    -6.063452     5.254010  139.090912    8.023096    8.046209  0.151825   -0.215289
   -6   -5  -23  0  0.802000   0.623441    -0.025467     1.100127   91.326107    1.100422    2.122112  0.523835   -2.758288
   -6   -5  -22  0  0.787833   0.634652    -0.354302     4.450405   94.551789    4.464486    4.532053  0.227281   -0.420427
   -6   -5  -21  0  0.774054   0.645950    -1.551125     2.614028  120.684258    3.039594    3.068046  0.330357   -0.121800
   -6   -5  -20  0  0.760683   0.657304    -3.622710     1.372234  159.253975    3.873894    4.252615  0.224943   -2.381013
   -6   -5  -19  0  0.747743   0.668679     5.091783    -3.830268  323.047872    6.371594    6.365391  0.153315    0.057221
   -6   -5  -18  0  0.735255   0.680036     6.419915     3.480380   28.463115    7.302627    7.368410  0.219822   -0.423209
   -6   -5  -17  0  0.723244   0.691329    -5.345488    -6.521645  230.660129    8.432443    8.344231  0.137400    0.907946
   -6   -5  -16  0  0.711734   0.702510     2.259221     5.229960   66.636780    5.697065    5.658217  0.180452    0.304459
   -6   -5  -15  0  0.700749   0.713522    -2.271428    -3.342769  235.803697    4.041471    4.112789  0.219003   -0.460535
   -6   -5  -14  0  0.690315   0.724307     4.129552    -5.526729  306.766951    6.899125    7.085782  0.139201   -1.896344
   -6   -5  -12  0  0.671199   0.744935     9.280852   -10.241785  312.182091   13.821301   13.848555  0.117429   -0.328216
   -6   -5  -11  0  0.662568   0.754639     3.959582     0.633901    9.095468    4.010002    4.229284  0.214273   -1.447277
   -6   -5  -10  0  0.654588   0.763839    -4.912883     2.882463  149.599202    5.696052    5.511100  0.156587    1.670391
   -6   -5   -9  0  0.647284   0.772459    -3.121340     2.640547  139.769921    4.088429    4.363912  0.212401   -1.834232
   -6   -5   -8  0  0.640677   0.780424     7.516513     8.867877   49.715013   11.624853   11.421259  0.113939    2.527008
   -6   -5   -7  0  0.634791   0.787660     2.275726     2.548154   48.232336    3.416433    3.411766  0.319596    0.020651
   -6   -5   -6  0  0.629645   0.794098    -1.587889    -5.922082  254.990321    6.131268    6.163255  0.270576   -0.167188
   -6   -5   -5  0  0.625258   0.799670     1.725423     0.687515   21.725379    1.857354    2.088049  0.526969   -0.619111
   -6   -5   -4  0  0.621646   0.804317    -4.797379    -2.279802  205.417914    5.311529    5.404010  0.197540   -0.662083
   -6   -5   -3  0  0.618821   0.807988    -1.311557    -3.380082  248.792491    3.625622    3.377071  0.312514    1.124764
   -6   -5   -2  0  0.616796   0.810641    -0.572212     6.429549   95.085764    6.454962    6.305704  0.172547    1.223335
   -6   -5   -1  0  0.615577   0.812246    -9.609749     3.039598  162.447651   10.079009    9.856402  0.138923    2.266103
   -6   -4  -44  0  1.151028   0.434394     2.377630     0.426511   10.169834    2.415582    2.443418  0.650903   -0.060480
   -6   -4  -43  0  1.131955   0.441714     3.096087    -1.369062  336.145419    3.385275    3.814234  0.415700   -1.459325
   -6   -4  -42  0  1.113004   0.449235    -2.153308     0.047434  178.738068    2.153830    2.353394  0.716166   -0.394079
   -6   -4  -40  0  1.075498   0.464901    -3.690060     0.536185  171.732484    3.728812    4.277223  0.318304   -2.436576
   -6   -4  -38  0  1.038564   0.481434     0.518121    -1.909380  285.181936    1.978429    2.586299  0.605897   -1.418817
   -6   -4  -37  0  1.020332   0.490037     0.203152    -3.790221  273.068059    3.795661    4.096784  0.285681   -1.490656
   -6   -4  -36  0  1.002267   0.498869    -4.436567    -0.142157  181.835245    4.438844    4.370608  0.264507    0.364828
   -6   -4  -35  0  0.984380   0.507934     0.678568     5.361363   82.786638    5.404134    5.141215  0.236798    1.570220
   -6   -4  -34  0  0.966679   0.517235    -4.354067    -0.360510  184.733209    4.368967    4.391912  0.293416   -0.110591
   -6   -4  -31  0  0.914806   0.546564   -10.462672    -2.293661  192.364963   10.711133   10.670755  0.154111    0.370539
   -6   -4  -30  0  0.897963   0.556816     6.228516    -8.465133  306.345069   10.509657   10.434910  0.205947    0.513272
   -6   -4  -23  0  0.787813   0.634668     6.678768    -0.943651  351.957848    6.745103    6.766230  0.152168   -0.196344
   -6   -4  -22  0  0.773386   0.646507     2.798394     3.772427   53.431896    4.697043    4.787962  0.206786   -0.621797
   -6   -4  -21  0  0.759345   0.658462     6.628249     5.246051   38.360510    8.453090    8.569091  0.191852   -0.855087
   -6   -4  -20  0  0.745710   0.670502    -0.383226     6.690990   93.278029    6.701956    6.777705  0.148255   -0.722579
   -6   -4  -19  0  0.732505   0.682589     1.420882     0.304956   12.113304    1.453239    2.150054  0.452634   -2.177136
   -6   -4  -18  0  0.719753   0.694682    10.674257     1.427806    7.618755   10.769327   10.657232  0.122923    1.289645
   -6   -4  -17  0  0.707479   0.706734     0.313345   -12.298288  271.459508   12.302279   12.240154  0.167522    0.524463
   -6   -4  -16  0  0.695709   0.718692     4.072182    -0.465738  353.475389    4.098729    4.202299  0.300683   -0.487126
   -6   -4  -15  0  0.684467   0.730496     3.193803     5.680139   60.652019    6.516468    6.528926  0.144297   -0.122099
   -6   -4  -14  0  0.673780   0.742082    -5.487010    -1.112785  191.464304    5.598712    5.837673  0.202988   -1.664836
   -6   -4  -13  0  0.663676   0.753379     5.979046     5.849218   44.371141    8.364350    8.288984  0.116699    0.913321
   -6   -4  -12  0  0.654181   0.764314   -16.375240     3.539166  167.804300   16.753334   16.726129  0.078777    0.488394
   -6   -4  -11  0  0.645323   0.774806   -13.011444    -1.214899  185.334331   13.068039   12.947746  0.139272    1.221497
   -6   -4  -10  0  0.637127   0.784773    -7.127040    -7.573907  226.741096   10.399941   10.370603  0.097230    0.426719
   -6   -4   -9  0  0.629620   0.794130    -8.201739    -0.596778  184.161641    8.223421    8.221729  0.178313    0.013420
   -6   -4   -8  0  0.622826   0.802792    -4.656883    -5.283515  228.607094    7.042875    7.388551  0.176772   -2.765481
   -6   -4   -7  0  0.616770   0.810675    -8.741125     2.531704  163.847327    9.100373    9.021714  0.136427    0.815388
   -6   -4   -6  0  0.611472   0.817699     5.793861    -1.127104  348.991505    5.902473    5.920392  0.212541   -0.119229
   -6   -4   -5  0  0.606954   0.823786     2.679755    -3.459948  307.758051    4.376337    4.464193  0.239038   -0.519780
   -6   -4   -4  0  0.603231   0.828869     5.794192    -2.752829  334.587544    6.414883    6.268941  0.201460    1.024490
   -6   -4   -3  0  0.600320   0.832889     7.547377   -11.208043  303.955907   13.512332   13.307722  0.101034    2.863991
   -6   -4   -2  0  0.598232   0.835795     7.638626    -3.473316  335.548503    8.391217    8.287244  0.139808    1.051734
   -6   -4   -1  0  0.596976   0.837554     4.587700    10.745799   66.880925   11.684142   11.748301  0.171051   -0.530452
   -6   -3  -44  0  1.143382   0.437299     1.371765    -2.141532  302.641734    2.543206    3.163696  0.481046   -1.824161
   -6   -3  -42  0  1.105095   0.452450    -0.326679    -5.972079  266.868979    5.981007    6.033590  0.265335   -0.280261
   -6   -3  -41  0  1.086137   0.460347    -1.971055    -2.303723  229.449860    3.031864    2.934031  0.482798    0.286573
   -6   -3  -40  0  1.067311   0.468467     0.672439    -4.022346  279.490703    4.078167    4.068821  0.359001    0.036815
   -6   -3  -38  0  1.030084   0.485397    -1.692524    -1.471751  221.008914    2.242920    2.146884  0.672737    0.201884
   -6   -3  -37  0  1.011699   0.494218     0.993240     2.253341   66.212818    2.462533    2.336482  0.525789    0.339039
   -6   -3  -36  0  0.993477   0.503283    -1.668444    -0.029975  181.029268    1.668713    2.028692  0.679808   -0.748869
   -6   -3  -35  0  0.975429   0.512595     2.742579     1.889638   34.566853    3.330536    2.702190  0.434336    2.045916
   -6   -3  -34  0  0.957563   0.522159     1.999214    -0.886059  336.096915    2.186769    2.687623  0.460417   -1.538422
   -6   -3  -33  0  0.939889   0.531978     4.333302    -6.595125  303.306764    7.891336    7.742253  0.151117    1.395178
   -6   -3  -32  0  0.922420   0.542052    -1.386040    10.862490   97.271576   10.950561   10.551157  0.160977    3.508842
   -6   -3  -31  0  0.905167   0.552384    -6.058965     3.937792  146.979693    7.226152    7.263003  0.169646   -0.307204
   -6   -3  -30  0  0.888142   0.562973    -4.691443     3.412543  143.967959    5.801300    5.446025  0.216497    2.320744
   -6   -3  -28  0  0.854831   0.584911     0.867891   -11.388849  274.357819   11.421870   11.348742  0.106731    0.968962
   -6   -3  -27  0  0.838575   0.596249     3.299933     3.664024   47.992823    4.930987    4.865971  0.223434    0.411511
   -6   -3  -26  0  0.822607   0.607824    -2.351780     6.204189  110.759876    6.634970    6.716017  0.181832   -0.630345
   -6   -3  -25  0  0.806942   0.619623     2.209503     4.332429   62.978795    4.863316    4.887411  0.239569   -0.142235
   -6   -3  -24  0  0.791600   0.631632     1.741823     7.074385   76.168022    7.285662    7.075712  0.184895    1.605855
   -6   -3  -23  0  0.776599   0.643833    -2.487237     4.191072  120.687473    4.873544    4.744595  0.212928    0.856452
   -6   -3  -22  0  0.761960   0.656202     0.187380     3.460079   86.900182    3.465149    3.298218  0.308557    0.765099
   -6   -3  -21  0  0.747704   0.668713    -0.626278    -5.659179  263.685008    5.693727    5.662322  0.178373    0.248997
   -6   -3  -20  0  0.733854   0.681335     5.681856    -6.074076  313.089116    8.317325    8.344759  0.124690   -0.311151
   -6   -3  -19  0  0.720431   0.694029    -0.992642    -6.210484  260.919034    6.289312    6.497806  0.150404   -1.960415
   -6   -3  -18  0  0.707462   0.706752    -0.617588    -6.186942  264.299546    6.217690    6.233055  0.154870   -0.140303
   -6   -3  -17  0  0.694971   0.719455    -5.153757    -3.112935  211.132513    6.020928    5.739823  0.177828    2.235540
   -6   -3  -16  0  0.682984   0.732081    -0.247760    -2.259846  263.743332    2.273387    2.574500  0.425079   -1.001785
   -6   -3  -15  0  0.671529   0.744569    -5.119440     0.880046  170.246025    5.194531    5.185437  0.200371    0.064185
   -6   -3  -14  0  0.660634   0.756849     1.697888   -14.151235  276.841737   14.252728   14.144799  0.128294    1.189732
   -6   -3  -13  0  0.650326   0.768846    11.104805    -9.662121  318.973967   14.719826   14.624426  0.086215    1.564878
   -6   -3  -12  0  0.640633   0.780478     4.141702     4.404362   46.760410    6.045833    5.944296  0.142446    1.008069
   -6   -3  -11  0  0.631584   0.791660    -1.888301     2.972537  122.425720    3.521598    3.302587  0.260266    1.190045
   -6   -3  -10  0  0.623208   0.802300    -6.652603    10.886608  121.428321   12.758345   12.672658  0.083028    1.459515
   -6   -3   -9  0  0.615531   0.812307    -2.297111     4.983722  114.746055    5.487641    5.385372  0.171612    0.842776
   -6   -3   -8  0  0.608580   0.821584     2.537403    -0.400552  351.029378    2.568824    2.525963  0.439219    0.138003
   -6   -3   -7  0  0.602380   0.830040    -1.439304     4.176522  109.014866    4.417571    4.693834  0.228418   -1.710442
   -6   -3   -6  0  0.596955   0.837584    -4.785341     5.049953  133.458869    6.957120    6.938855  0.162094    0.159351
   -6   -3   -5  0  0.592326   0.844130    11.267865     7.982764   35.315815   13.809030   13.477110  0.245851    1.909309
   -6   -3   -4  0  0.588511   0.849602    -0.170378    -1.605822  263.943578    1.614835    1.849806  0.612163   -0.542828
   -6   -3   -3  0  0.585527   0.853932    -1.177418     0.746055  147.640149    1.393884    2.294093  0.698471   -1.822679
   -6   -3   -2  0  0.583386   0.857065    -1.216379     7.594089   99.100025    7.690889    7.420902  0.204289    1.869015
   -6   -3   -1  0  0.582098   0.858962    -2.427399    -9.113973  255.086154    9.431689    9.297541  0.128584    1.475407
   -6   -2  -45  0  1.157298   0.432041    -3.086703     4.166159  126.534714    5.185038    5.457047  0.300253   -1.281183
   -6   -2  -44  0  1.137890   0.439410     5.400106    -0.783839  351.741051    5.456697    5.411640  0.276763    0.230238
   -6   -2  -42  0  1.099411   0.454789     2.847064     0.792085   15.547158    2.955194    2.620916  0.575293    0.821737
   -6   -2  -41  0  1.080353   0.462812     3.444654    -0.041698  359.306466    3.444906    3.133416  0.444046    0.992044
   -6   -2  -40  0  1.061424   0.471065    -0.049758    -1.648927  268.271575    1.649678    2.591250  0.564970   -2.356912
   -6   -2  -37  0  1.005487   0.497272     4.721339     7.388801   57.421998    8.768433    8.561842  0.186102    1.569914
   -6   -2  -36  0  0.987151   0.506508     0.466483    -3.663704  277.256174    3.693282    3.581211  0.338444    0.468294
   -6   -2  -35  0  0.968984   0.516004    -0.463647    -3.052801  261.364154    3.087809    3.116238  0.370825   -0.108422
   -6   -2  -34  0  0.950997   0.525764    -2.747054    -1.569768  209.745242    3.163933    3.344890  0.339755   -0.753225
   -6   -2  -33  0  0.933200   0.535791    -7.724227    -3.644594  205.259778    8.540887    8.483112  0.201365    0.405760
   -6   -2  -32  0  0.915603   0.546088     6.373335     4.891673   37.507021    8.034168    8.026968  0.186512    0.054590
   -6   -2  -31  0  0.898218   0.556658    -1.387369     2.017963  124.508902    2.448871    2.561397  0.433066   -0.367463
   -6   -2  -30  0  0.881059   0.567499     2.827390     3.550671   51.469776    4.538876    4.701679  0.229146   -1.004765
   -6   -2  -29  0  0.864138   0.578611    -5.923822     2.892260  153.976413    6.592180    6.457237  0.240663    0.792962
   -6   -2  -28  0  0.847470   0.589991    -6.214326    -3.322689  208.132614    7.046851    7.130641  0.180208   -0.657555
   -6   -2  -27  0  0.831070   0.601634     5.448831   -10.949488  296.456473   12.230333   12.053595  0.174129    1.435405
   -6   -2  -26  0  0.814955   0.613531   -13.081686     3.393452  165.457734   13.514659   13.541426  0.137378   -0.275544
   -6   -2  -25  0  0.799140   0.625672    -0.683852     3.595785  100.768003    3.660236    4.112594  0.326105   -1.961731
   -6   -2  -24  0  0.783645   0.638044     1.770146    -4.249637  292.613712    4.603567    4.562621  0.259505    0.223141
   -6   -2  -22  0  0.753693   0.663400     2.836278     3.218827   48.615024    4.290142    4.393188  0.216144   -0.674228
   -6   -2  -21  0  0.739278   0.676336    10.058111    -1.777367  349.978727   10.213943   10.314131  0.113589   -1.247370
   -6   -2  -20  0  0.725266   0.689402     5.040165     4.515436   41.856858    6.767010    6.885655  0.170316   -0.985161
   -6   -2  -19  0  0.711682   0.702561     0.876116    -6.263428  277.962757    6.324406    6.204067  0.181582    0.937232
   -6   -2  -18  0  0.698550   0.715769    -4.277180     3.817684  138.248842    5.733148    5.648155  0.169193    0.710421
   -6   -2  -17  0  0.685896   0.728973     8.851124     7.760879   41.245067   11.771730   11.648587  0.171990    1.012562
   -6   -2  -16  0  0.673749   0.742117     3.236645    -4.849542  303.719645    5.830431    5.786463  0.198306    0.313556
   -6   -2  -15  0  0.662134   0.755134     1.387239     4.017853   70.951806    4.250597    4.472441  0.436209   -0.719229
   -6   -2  -14  0  0.651081   0.767954    -7.237552   -12.196246  239.314064   14.182051   13.987111  0.089388    3.084154
   -6   -2  -13  0  0.640619   0.780495    -9.448448    -3.003154  197.632667    9.914238    9.881973  0.102072    0.447025
   -6   -2  -12  0  0.630777   0.792673     9.017109     2.367479   14.711201    9.322726    9.182395  0.104003    1.908196
   -6   -2  -11  0  0.621585   0.804395    -0.962911     7.022669   97.807409    7.088376    6.780778  0.143775    3.025617
   -6   -2  -10  0  0.613072   0.815564    11.625148     2.695458   13.054180   11.933548   11.669031  0.159229    2.349334
   -6   -2   -9  0  0.605267   0.826082   -15.157100     8.749913  150.002956   17.501390   17.264171  0.098312    3.412370
   -6   -2   -8  0  0.598197   0.835845    10.919712    -0.993682  354.800468   10.964831   10.954979  0.129095    0.107933
   -6   -2   -7  0  0.591888   0.844754     5.602753    -8.586428  303.124955   10.252687   10.139591  0.121701    1.314218
   -6   -2   -6  0  0.586366   0.852710    -9.748688    11.220670  130.984607   14.864063   14.627220  0.266081    1.258814
   -6   -2   -5  0  0.581652   0.859620     2.176911     1.246102   29.787586    2.508329    2.475181  0.440625    0.106389
   -6   -2   -4  0  0.577767   0.865401    -2.550822    -5.242445  244.053783    5.830088    5.858223  0.217538   -0.182904
   -6   -2   -3  0  0.574727   0.869978    -2.117053    -1.754105  219.643785    2.749326    2.782530  0.383985   -0.122289
   -6   -2   -2  0  0.572546   0.873293   -10.151874    -6.271368  211.705895   11.932754   11.783505  0.125471    1.682215
   -6   -2   -1  0  0.571233   0.875299     7.023717    -5.909848  319.922301    9.179265    8.944837  0.129868    2.552844
   -6   -1  -45  0  1.154045   0.433259    -1.215141     5.479659  102.503290    5.612774    5.719408  0.338713   -0.445224
   -6   -1  -44  0  1.134581   0.440691     6.674839     3.583902   28.232554    7.576135    7.651644  0.201406   -0.530198
   -6   -1  -43  0  1.115226   0.448339     3.940207    -0.191383  357.219223    3.944852    4.201441  0.347383   -1.044586
   -6   -1  -42  0  1.095987   0.456210    -2.239448    -2.459820  227.684908    3.326536    3.284343  0.424770    0.140476
   -6   -1  -41  0  1.076868   0.464309     2.617960     3.965152   56.565530    4.751436    5.066891  0.298245   -1.495822
   -6   -1  -40  0  1.057877   0.472645    -4.506435    -1.109585  193.832349    4.641027    4.575247  0.342776    0.271394
   -6   -1  -39  0  1.039020   0.481223    -3.155576    -5.500831  240.159069    6.341672    6.445129  0.192147   -0.761450
   -6   -1  -38  0  1.020306   0.490049     1.891151    -1.511465  321.367108    2.420946    2.101054  0.611655    0.739625
   -6   -1  -37  0  1.001741   0.499131     1.464814    -5.056397  286.156051    5.264298    5.261665  0.226980    0.016410
   -6   -1  -36  0  0.983335   0.508474     2.077976    -4.887616  293.032830    5.311005    5.350297  0.232711   -0.238787
   -6   -1  -35  0  0.965097   0.518083     3.248845    -7.339057  293.877957    8.026005    7.823985  0.182081    1.569083
   -6   -1  -32  0  0.911488   0.548554    -1.376357    -1.449662  226.485866    1.998969    2.028297  0.572433   -0.072457
   -6   -1  -31  0  0.894023   0.559269     1.441705     1.254589   41.030189    1.911153    2.082863  0.551883   -0.440010
   -6   -1  -30  0  0.876782   0.570267     6.664849     3.158494   25.356430    7.375385    7.213249  0.155910    1.470679
   -6   -1  -29  0  0.859777   0.581546    -0.674219     2.351915  105.995912    2.446646    2.407913  0.489487    0.111908
   -6   -1  -28  0  0.843023   0.593104   -11.639830    -2.045294  189.965995   11.818158   11.674076  0.160238    1.271630
   -6   -1  -27  0  0.826535   0.604935    -0.944623    -3.039996  252.738325    3.183377    3.569335  0.323174   -1.688957
   -6   -1  -26  0  0.810329   0.617034    -4.546783    -8.388998  241.542591    9.541935    9.475883  0.136224    0.685722
   -6   -1  -25  0  0.794422   0.629388    -9.214281     9.361390  134.546259   13.135395   13.100302  0.129841    0.382230
   -6   -1  -24  0  0.778834   0.641986     8.535211     8.842276   46.012327   12.289657   12.094470  0.148709    1.856213
   -6   -1  -23  0  0.763582   0.654808    -1.404403     5.754344  103.715460    5.923244    6.005907  0.184814   -0.632546
   -6   -1  -22  0  0.748689   0.667834     4.370128     3.350955   37.480500    5.506988    5.468853  0.176350    0.305818
   -6   -1  -21  0  0.734175   0.681037     8.478731    14.715114   60.049797   16.983035   16.839172  0.076930    2.644656
   -6   -1  -20  0  0.720064   0.694383    -7.702257     0.832546  173.830782    7.747122    7.747581  0.149677   -0.004333
   -6   -1  -18  0  0.693147   0.721347     4.508831     5.103672   48.541060    6.810068    6.746130  0.143843    0.628613
   -6   -1  -17  0  0.680394   0.734869    -2.374651   -10.540680  257.304108   10.804855   10.624367  0.165732    1.540136
   -6   -1  -16  0  0.668146   0.748340    -0.625228     3.023655  101.682898    3.087620    3.123172  0.336410   -0.149455
   -6   -1  -15  0  0.656432   0.761694    -3.764245   -15.040549  255.949029   15.504440   15.429123  0.084576    1.259383
   -6   -1  -14  0  0.645281   0.774856    -1.480306     2.119616  124.929830    2.585358    2.934850  0.343523   -1.438784
   -6   -1  -13  0  0.634724   0.787744    -4.160177    -6.879267  238.836917    8.039365    7.862392  0.121934    2.052559
   -6   -1  -12  0  0.624789   0.800270    -3.261738   -10.996899  253.479368   11.470428   11.336699  0.085730    2.206013
   -6   -1  -11  0  0.615508   0.812337     5.237786     1.738831   18.365046    5.518871    5.373085  0.156818    1.314723
   -6   -1  -10  0  0.606910   0.823846    21.738159    11.135632   27.124337   24.424371   24.282030  0.076703    2.624419
   -6   -1   -9  0  0.599024   0.834691     1.158736     3.311927   70.716714    3.508779    3.537431  0.265863   -0.152413
   -6   -1   -8  0  0.591879   0.844767   -13.148456    11.688839  138.363242   17.592920   17.330752  0.169157    2.191828
   -6   -1   -7  0  0.585503   0.853967    11.567402    -7.385888  327.441413   13.724290   13.531157  0.119611    2.283491
   -6   -1   -6  0  0.579920   0.862189    -8.824731   -25.413178  250.850432   26.901774   26.607678  0.290684    1.430820
   -6   -1   -5  0  0.575153   0.869334    -0.993324    -2.743647  250.097454    2.917926    2.683148  0.495355    0.670278
   -6   -1   -4  0  0.571224   0.875314     1.332333   -16.393793  274.646251   16.447844   16.285177  0.091008    2.527751
   -6   -1   -3  0  0.568149   0.880051    -6.785636     0.005125  179.956725    6.785637    6.399346  0.191562    2.851807
   -6   -1   -2  0  0.565942   0.883483     7.661454    -6.755414  318.596074   10.214377    9.878689  0.183278    2.590238
   -6   -1   -1  0  0.564614   0.885561    -0.344254    15.539102   91.269128   15.542915   15.240230  0.093318    4.587123
   -5  -21   -7  0  1.161470   0.430489    -3.950474    -1.620982  202.309616    4.270109    3.895188  0.499383    1.061744
   -5  -21   -6  0  1.158666   0.431531    -2.930450     2.060567  144.886756    3.582384    3.644632  0.528365   -0.166612
   -5  -20  -15  0  1.155142   0.432847     0.590173    -1.452927  292.106803    1.568216    2.418536  0.850343   -1.414177
   -5  -20  -12  0  1.137458   0.439577    -2.131185    -2.305018  227.243995    3.139277    3.439481  0.538047   -0.789061
   -5  -20  -10  0  1.127736   0.443366    -0.512336    -4.391452  263.345575    4.421237    4.888968  0.388433   -1.702923
   -5  -20   -9  0  1.123512   0.445033    -0.878387    -2.297443  249.076525    2.459635    2.943436  0.642584   -1.064759
   -5  -20   -8  0  1.119719   0.446541     2.769918     3.201579   49.134539    4.233504    4.023079  0.365014    0.815270
   -5  -20   -7  0  1.116361   0.447884    -2.365919     0.876723  159.667134    2.523136    2.704561  0.731684   -0.350661
   -5  -20   -6  0  1.113443   0.449057    -0.889004     2.232942  111.709053    2.403406    2.688368  0.734534   -0.548645
   -5  -20   -5  0  1.110968   0.450058     1.835816     2.383516   52.396049    3.008550    3.767209  0.794083   -1.351127
   -5  -19   -6  0  1.068652   0.467879     1.261269    -2.476694  296.987696    2.779355    2.876534  0.431764   -0.318304
   -5  -19   -4  0  1.063958   0.469943     1.893590     0.882392   24.985005    2.089090    1.750561  0.452708    1.057531
   -5  -19   -2  0  1.061132   0.471195    -2.223631    -3.005620  233.505057    3.738755    3.826607  0.472457   -0.262970
   -5  -18  -23  0  1.138439   0.439198    -3.322590     0.914597  164.609569    3.446171    2.995508  0.466527    1.366124
   -5  -18  -21  0  1.118927   0.446857     0.399884     2.703479   81.586132    2.732893    2.891951  0.513998   -0.437631
   -5  -18  -19  0  1.100889   0.454178     3.244219    -2.471411  322.700248    4.078336    4.144903  0.292112   -0.322269
   -5  -18  -18  0  1.092446   0.457689     2.852813     0.015855    0.318421    2.852857    2.323933  0.677570    1.103963
   -5  -18  -15  0  1.069527   0.467496     4.212862     2.382539   29.489868    4.839907    4.736905  0.755105    0.192908
   -5  -18  -11  0  1.044909   0.478511    -1.513865    -1.166881  217.624905    1.911387    2.148936  0.652698   -0.514702
   -5  -18  -10  0  1.039867   0.480831    -2.152668    -1.365891  212.395568    2.549438    2.390046  0.715765    0.314930
   -5  -18   -9  0  1.035285   0.482959    -1.454132    -2.010483  234.122730    2.481237    2.088433  0.323114    1.719236
   -5  -18   -8  0  1.031167   0.484887    -2.987428     2.361121  141.678836    3.807836    3.375766  0.359762    1.698459
   -5  -18   -6  0  1.024349   0.488115     0.546703     2.796302   78.937689    2.849243    3.121376  0.608785   -0.632167
   -5  -18   -5  0  1.021658   0.489400     3.286893    -1.897284  330.005283    3.795175    3.311430  0.541647    1.263034
   -5  -18   -4  0  1.019452   0.490460     3.828117    -0.552189  351.791948    3.867738    3.380627  0.609822    1.129637
   -5  -18   -3  0  1.017732   0.491289    -2.705922     0.533822  168.840047    2.758076    2.741632  0.495085    0.046972
   -5  -18   -1  0  1.015763   0.492241    -1.246428     3.674276  108.738520    3.879934    3.722711  0.618050    0.359754
   -5  -17  -26  0  1.132212   0.441613     1.323800     3.677462   70.202308    3.908475    3.781219  0.586169    0.307021
   -5  -17  -25  0  1.120883   0.446077    -0.208565    -0.840168  256.058627    0.865668    2.306805  0.617663   -3.299657
   -5  -17  -22  0  1.088947   0.459159     1.994374     2.692254   53.469603    3.350487    3.808033  0.630993   -1.025475
   -5  -17  -21  0  1.079020   0.463383    -0.639124     4.417992   98.231520    4.463982    4.462398  0.485476    0.004613
   -5  -17  -19  0  1.060303   0.471563     2.327202    -1.140249  333.896736    2.591532    2.850655  0.615092   -0.595773
   -5  -17  -18  0  1.051534   0.475496    -1.122359     1.591222  125.196991    1.947223    2.051079  0.609541   -0.240960
   -5  -17  -17  0  1.043171   0.479308     1.368433    -1.615183  310.272298    2.116937    2.271809  0.572415   -0.382627
   -5  -17  -16  0  1.035224   0.482987     3.173378    -2.533861  321.393530    4.060884    4.199438  0.406763   -0.481719
   -5  -17  -14  0  1.020617   0.489900     2.976318    -0.071706  358.619883    2.977182    3.064388  0.413089   -0.298550
   -5  -17  -10  0  0.996800   0.501605    -3.694990    -3.915632  226.660615    5.383783    4.804666  0.497384    1.646606
   -5  -17   -8  0  0.987721   0.506216    -5.358455     2.466208  155.285928    5.898747    5.989009  0.221983   -0.575039
   -5  -17   -6  0  0.980601   0.509892    -0.238624     3.638201   93.752564    3.646018    3.332412  0.347545    1.276109
   -5  -17   -3  0  0.973686   0.513513     1.240137    -2.977820  292.609673    3.225732    2.985193  0.555808    0.612036
   -5  -17   -2  0  0.972400   0.514192     3.054316     0.680152   12.554106    3.129130    2.338367  0.583203    1.917526
   -5  -16  -30  0  1.145127   0.436633    -0.891301     2.594524  108.959209    2.743351    2.425648  0.534143    0.841161
   -5  -16  -29  0  1.132160   0.441634    -1.776810     1.584284  138.278363    2.380548    2.454215  0.514854   -0.202350
   -5  -16  -28  0  1.119490   0.446632    -2.495429     1.478166  149.359636    2.900369    2.757657  0.445328    0.453204
   -5  -16  -26  0  1.095081   0.456587     2.558279    -3.175148  308.859083    4.077543    3.739353  0.424084    1.127779
   -5  -16  -25  0  1.083363   0.461526    -2.455763     0.551023  167.353461    2.516823    3.133927  0.441756   -1.975563
   -5  -16  -24  0  1.071985   0.466425    -2.388687    -1.325864  209.032887    2.731985    3.200080  0.519280   -1.274817
   -5  -16  -23  0  1.060956   0.471273    -0.326594     2.814080   96.619957    2.832969    3.408242  0.468020   -1.738302
   -5  -16  -22  0  1.050288   0.476060    -2.029308     3.825752  117.942988    4.330643    4.416560  0.407738   -0.297998
   -5  -16  -20  0  1.030078   0.485400     1.099662     3.105803   70.502633    3.294733    3.166101  0.509000    0.357394
   -5  -16  -19  0  1.020559   0.489927     1.423996    -2.985719  295.498136    3.307912    3.735602  0.398069   -1.519444
   -5  -16  -18  0  1.011446   0.494342    -1.195018    -2.855460  247.290562    3.095435    3.394581  0.389638   -1.085765
   -5  -16  -15  0  0.986647   0.506767    -3.629598     0.464250  172.711061    3.659168    3.821265  0.376958   -0.608130
   -5  -16  -14  0  0.979264   0.510588    -2.473454     0.448103  169.731391    2.513717    2.315471  0.418441    0.670015
   -5  -16  -13  0  0.972339   0.514224     1.257891     1.539301   50.744868    1.987898    2.195591  0.423977   -0.692779
   -5  -16  -12  0  0.965884   0.517661     2.517419    -3.866754  303.065815    4.614021    4.215433  0.327783    1.719696
   -5  -16  -11  0  0.959906   0.520884     2.913645    -1.748417  329.032919    3.397984    3.380746  0.338943    0.071923
   -5  -16  -10  0  0.954415   0.523881    -0.891715    -1.863964  244.433674    2.066281    1.507086  0.454889    1.738495
   -5  -16   -8  0  0.944929   0.529140    -2.461289     4.162231  120.597478    4.835505    4.501100  0.463422    1.020496
   -5  -16   -7  0  0.940948   0.531379     2.864510    -1.752884  328.536230    3.358276    3.180114  0.458183    0.549910
   -5  -16   -6  0  0.937484   0.533342     7.287342     2.678990   20.184560    7.764171    8.001877  0.271217   -1.239475
   -5  -16   -5  0  0.934543   0.535021    -1.661828     0.366767  167.554269    1.701820    1.775554  0.505955   -0.206097
   -5  -16   -4  0  0.932130   0.536406     3.703621    -3.016138  320.841476    4.776390    5.253893  0.334458   -2.019060
   -5  -16   -3  0  0.930249   0.537491    -1.088644     3.238399  108.580966    3.416485    3.767741  0.373014   -1.331722
   -5  -16   -2  0  0.928902   0.538270     1.778148    -1.761453  315.270253    2.502904    2.865232  0.356555   -1.437114
   -5  -16   -1  0  0.928094   0.538739    -2.333708     2.440130  133.722924    3.376452    3.440412  0.330508   -0.273679
   -5  -15  -31  0  1.124348   0.444702    -0.990127    -3.312951  253.360397    3.457744    3.385127  0.432386    0.237510
   -5  -15  -30  0  1.110687   0.450172     3.217951    -0.020211  359.640139    3.218014    3.237045  0.415803   -0.064726
   -5  -15  -28  0  1.084236   0.461154     5.085632    -2.940464  329.963912    5.874520    6.275711  0.281784   -2.013497
   -5  -15  -27  0  1.071466   0.466650    -1.983357    -2.525281  231.853891    3.211035    3.289340  0.429369   -0.257912
   -5  -15  -26  0  1.059015   0.472137    -3.535682    -2.642914  216.778029    4.414299    4.352975  0.305888    0.283522
   -5  -15  -24  0  1.035114   0.483038    -3.683913    -0.560048  188.644216    3.726241    3.692567  0.440480    0.108113
   -5  -15  -19  0  0.981760   0.509290    -0.449675     3.624953   97.071412    3.652737    3.468821  0.348655    0.745999
   -5  -15  -14  0  0.938759   0.532618    -2.097634     2.669682  128.157588    3.395183    3.048135  0.339144    1.447171
   -5  -15  -13  0  0.931533   0.536749     1.876382     7.505319   75.963382    7.736318    7.704754  0.311125    0.143473
   -5  -15  -12  0  0.924793   0.540662    -4.353200     2.694578  148.242998    5.119677    5.062699  0.344429    0.233951
   -5  -15  -11  0  0.918548   0.544338     2.925314     0.037118    0.726960    2.925549    2.968777  0.358814   -0.170375
   -5  -15  -10  0  0.912808   0.547760    -0.027373     6.419834   90.244294    6.419892    6.733649  0.602780   -0.736120
   -5  -15   -9  0  0.907584   0.550913     2.008655     1.001159   26.492687    2.244330    2.105244  0.493521    0.398557
   -5  -15   -8  0  0.902885   0.553781     6.446938     0.759592    6.719727    6.491532    6.603173  0.295516   -0.534265
   -5  -15   -7  0  0.898718   0.556348    -1.212313    -5.720635  258.034939    5.847680    5.898565  0.265657   -0.270880
   -5  -15   -6  0  0.895090   0.558603     2.551604    -1.006052  338.481573    2.742777    2.796317  0.573843   -0.131947
   -5  -15   -5  0  0.892010   0.560532    -1.808491    -2.461772  233.697887    3.054662    3.506380  0.347766   -1.836940
   -5  -15   -4  0  0.889481   0.562126    -0.207764    -4.237346  267.192941    4.242437    4.352147  0.230009   -0.674554
   -5  -15   -3  0  0.887509   0.563374     0.082474    -4.946906  270.955136    4.947594    4.917154  0.418113    0.102957
   -5  -15   -2  0  0.886098   0.564271    -1.649233    -1.593987  224.024115    2.293636    2.180946  0.572355    0.278441
   -5  -15   -1  0  0.885251   0.564812    -2.455473    -6.283591  248.655667    6.746322    6.911263  0.204103   -1.142859
   -5  -14  -35  0  1.150485   0.434599    -1.922830    -4.483671  246.787843    4.878584    5.068788  0.408872   -0.657881
   -5  -14  -34  0  1.135376   0.440383     1.208962    -2.259527  298.149057    2.562626    2.718301  0.717112   -0.307005
   -5  -14  -33  0  1.120511   0.446225    -1.237525    -1.666334  233.400090    2.075605    2.596192  0.673122   -1.093741
   -5  -14  -30  0  1.077474   0.464048     0.520533     1.846657   74.257998    1.918619    2.114737  0.669689   -0.414152
   -5  -14  -29  0  1.063682   0.470065     3.483358    -2.603221  323.228096    4.348625    4.215243  0.348601    0.541109
   -5  -14  -28  0  1.050186   0.476106     3.927829     1.308312   18.422291    4.139991    5.164614  0.443566   -3.266786
   -5  -14  -27  0  1.036997   0.482162    -1.032706     1.617222  122.560979    1.918825    2.182232  0.721709   -0.516154
   -5  -14  -26  0  1.024127   0.488221    -2.418835    -2.044621  220.207560    3.167213    3.607291  0.400993   -1.552058
   -5  -14  -25  0  1.011588   0.494273     3.788716     0.133437    2.017096    3.791065    3.943735  0.355665   -0.607056
   -5  -14  -24  0  0.999392   0.500304    -0.341249    -3.431173  264.320303    3.448101    3.620150  0.381998   -0.636949
   -5  -14  -23  0  0.987553   0.506302     0.424717    -3.325214  277.278761    3.352228    3.346327  0.408902    0.020409
   -5  -14  -22  0  0.976083   0.512252    -3.704315     2.313147  148.017427    4.367219    4.241107  0.369784    0.482306
   -5  -14  -20  0  0.954303   0.523942    -1.043706     2.352110  113.928386    2.573275    2.491956  0.459900    0.250062
   -5  -14  -19  0  0.944021   0.529649    -3.528073     6.953480  116.902433    7.797319    8.128826  0.232685   -2.014833
   -5  -14  -18  0  0.934161   0.535240    -2.032415    -0.559980  195.404181    2.108148    1.790158  0.416929    1.078614
   -5  -14  -17  0  0.924737   0.540694     2.994817     5.688269   62.233642    6.428478    6.848145  0.429604   -1.381500
   -5  -14  -15  0  0.907252   0.551115    -4.337798    -1.505924  199.145120    4.591764    5.208484  0.377180   -2.312351
   -5  -14  -14  0  0.899217   0.556039     3.450169     2.348673   34.244741    4.173719    4.153591  0.271556    0.104819
   -5  -14  -13  0  0.891671   0.560745    -5.259391    -1.505323  195.971976    5.470575    5.511100  0.292597   -0.195870
   -5  -14  -12  0  0.884627   0.565210    -1.323449    -4.472805  253.517154    4.664493    4.776990  0.238671   -0.666581
   -5  -14  -11  0  0.878096   0.569414     0.609416     2.465062   76.113697    2.539276    2.406248  0.298173    0.630939
   -5  -14  -10  0  0.872091   0.573335     0.271041    -4.335770  273.577067    4.344234    4.438636  0.191694   -0.696446
   -5  -14   -9  0  0.866621   0.576953     4.322685    -5.450454  308.417483    6.956512    6.538061  0.317919    1.861415
   -5  -14   -8  0  0.861698   0.580250     4.300381     4.993275   49.263828    6.589846    7.057232  0.146613   -4.508348
   -5  -14   -6  0  0.853528   0.585804    -0.514807     6.288194   94.680299    6.309233    6.681093  0.216932   -2.424213
   -5  -14   -5  0  0.850296   0.588030     5.216060    -1.333818  345.656063    5.383897    5.647871  0.350745   -1.064352
   -5  -14   -4  0  0.847643   0.589871     4.266831    -3.942212  317.264531    5.809207    5.766422  0.230392    0.262627
   -5  -14   -3  0  0.845574   0.591314     3.544116    -6.896619  297.198263    7.753974    8.184910  0.207072   -2.943115
   -5  -14   -2  0  0.844093   0.592352    -0.289096    -3.212612  264.857920    3.225594    3.430501  0.294638   -0.983521
   -5  -14   -1  0  0.843203   0.592977    -7.086953    -5.175467  216.139945    8.775555    9.021536  0.293040   -1.187104
   -5  -13  -35  0  1.120692   0.446153    -2.905977     0.685483  166.727284    2.985731    3.279094  0.480663   -0.863138
   -5  -13  -34  0  1.105176   0.452416     0.745931     1.769303   67.139904    1.920116    2.374238  0.575726   -1.115507
   -5  -13  -33  0  1.089899   0.458758    -1.478983     3.987158  110.351669    4.252625    4.366115  0.296736   -0.540883
   -5  -13  -32  0  1.074871   0.465172     1.370725     1.429809   46.208612    1.980718    2.008451  0.683627   -0.057371
   -5  -13  -31  0  1.060102   0.471653    -1.542571     4.878994  107.545171    5.117041    5.405715  0.235656   -1.732382
   -5  -13  -30  0  1.045602   0.478193    -1.525568    -1.342466  221.347049    2.032135    2.709592  0.554192   -1.728766
   -5  -13  -28  0  1.017460   0.491420    -1.874403    -1.319642  215.146812    2.292344    3.115338  0.482896   -2.410226
   -5  -13  -27  0  1.003841   0.498087     3.917539     3.129698   38.621152    5.014192    5.177551  0.498278   -0.463646
   -5  -13  -26  0  0.990540   0.504775     1.812743    -5.239224  289.085339    5.543961    5.990079  0.245966   -2.565015
   -5  -13  -23  0  0.952678   0.524836    -1.874313    -3.235095  239.913344    3.738835    3.614391  0.393681    0.447039
   -5  -13  -22  0  0.940783   0.531472    -1.335092    -5.019590  255.105521    5.194108    5.222923  0.315656   -0.129096
   -5  -13  -21  0  0.929274   0.538054    -3.540067    -6.358158  240.892006    7.277241    6.531747  0.308182    3.420992
   -5  -13  -20  0  0.918167   0.544564    -3.053776     0.803439  165.259699    3.157699    3.018952  0.367268    0.534264
   -5  -13  -19  0  0.907474   0.550980     0.969614     1.216778   51.449704    1.555860    1.669748  0.511791   -0.314705
   -5  -13  -17  0  0.887397   0.563446     4.242095    -7.630902  299.070123    8.730752    8.733239  0.310669   -0.011319
   -5  -13  -16  0  0.878041   0.569449    -1.376666     5.221798  104.769298    5.400221    5.708893  0.260932   -1.672957
   -5  -13  -15  0  0.869161   0.575267     0.646523    -6.082467  276.067354    6.116731    6.012041  0.276732    0.535010
   -5  -13  -14  0  0.860771   0.580875     3.741734     1.327839   19.538386    3.970356    4.022980  0.183052   -0.406556
   -5  -13  -12  0  0.845517   0.591354     6.667574     5.109640   37.464449    8.400296    8.897735  0.237953   -2.956406
   -5  -13  -11  0  0.838682   0.596173    -5.738754     9.987213  119.882115   11.518581   11.732606  0.231207   -1.309118
   -5  -13  -10  0  0.832392   0.600678    -3.842526    -1.582797  202.387541    4.155749    4.401296  0.299923   -1.157818
   -5  -13   -9  0  0.826660   0.604843    -2.063485     1.372490  146.370836    2.478245    2.660810  0.316725   -0.815174
   -5  -13   -8  0  0.821498   0.608644    -8.068453     2.190182  164.813017    8.360432    9.127481  0.385414   -2.814558
   -5  -13   -7  0  0.816916   0.612058     5.827122     8.665771   56.081941   10.442746   10.767805  0.180901   -2.541192
   -5  -13   -6  0  0.812923   0.615064     3.390799    -5.743576  300.556061    6.669796    6.678214  0.292002   -0.040771
   -5  -13   -5  0  0.809530   0.617642     4.160841     4.043730   44.182224    5.802099    5.862119  0.325291   -0.260938
   -5  -13   -4  0  0.806743   0.619776     6.068133     2.474977   22.188816    6.553453    7.071805  0.241149   -3.039857
   -5  -13   -3  0  0.804569   0.621451     1.335069    -2.165193  301.658196    2.543712    2.856270  0.347134   -1.273353
   -5  -13   -2  0  0.803012   0.622656     1.942461    -4.311584  294.252589    4.728944    4.799661  0.244356   -0.409276
   -5  -13   -1  0  0.802076   0.623382    -5.623825    -8.695061  237.105864   10.355264   10.851298  0.194608   -3.604677
   -5  -12  -39  0  1.158209   0.431701     0.428858    -4.267068  275.739186    4.288565    4.798993  0.762979   -0.946101
   -5  -12  -37  0  1.124887   0.444489    -6.772922     2.189618  162.084501    7.118069    7.096798  0.281339    0.106924
   -5  -12  -36  0  1.108528   0.451049    -4.053447     5.853586  124.701533    7.120036    7.307706  0.336979   -0.787601
   -5  -12  -35  0  1.092381   0.457716     3.124882     4.794752   56.906523    5.723157    5.962933  0.346774   -0.977855
   -5  -12  -34  0  1.076458   0.464486     4.776996    -0.497703  354.051956    4.802853    4.575422  0.554428    0.580124
   -5  -12  -33  0  1.060768   0.471357     1.127607    -0.917779  320.857260    1.453897    2.378958  0.611641   -2.138893
   -5  -12  -31  0  1.030128   0.485377     1.279889    -1.923984  303.632976    2.310808    2.301763  0.612958    0.020867
   -5  -12  -30  0  1.015200   0.492514     4.038043     2.917177   35.845224    4.981537    5.225913  0.346108   -0.998530
   -5  -12  -28  0  0.986191   0.507001     2.785398    -3.928815  305.335362    4.816018    4.810082  0.281539    0.029814
   -5  -12  -27  0  0.972134   0.514332     3.563016     2.276750   32.578374    4.228318    4.750838  0.307284   -2.404795
   -5  -12  -26  0  0.958393   0.521707     1.305102    -5.427227  283.521358    5.581942    5.742893  0.438895   -0.518619
   -5  -12  -25  0  0.944982   0.529110     0.957118     2.725853   70.652499    2.889005    3.386074  0.435380   -1.614592
   -5  -12  -24  0  0.931916   0.536529    -0.047131    -2.148707  268.743439    2.149224    2.306284  0.341369   -0.650663
   -5  -12  -23  0  0.919208   0.543947     4.083416     2.596355   32.449392    4.838941    5.095587  0.316813   -1.145636
   -5  -12  -22  0  0.906874   0.551345    -3.103712     0.935938  163.219090    3.241760    3.535166  0.437912   -0.947540
   -5  -12  -20  0  0.883389   0.566002    -4.327108    -1.165178  195.070796    4.481239    4.473605  0.258551    0.041757
   -5  -12  -19  0  0.872271   0.573216     4.419823   -14.076186  287.431920   14.753774   15.172871  0.338214   -1.752422
   -5  -12  -18  0  0.861591   0.580322    -0.287002    -3.486028  265.293503    3.497823    3.537205  0.289281   -0.192530
   -5  -12  -17  0  0.851364   0.587293    -9.088869    -2.194308  193.573076    9.350001    9.567680  0.294220   -1.046304
   -5  -12  -16  0  0.841608   0.594101    -7.321525     8.268373  131.524423   11.044036   11.088257  0.168225   -0.371750
   -5  -12  -15  0  0.832339   0.600717    -4.162080     7.409391  119.324244    8.498352    8.789522  0.249093   -1.653108
   -5  -12  -14  0  0.823573   0.607110     8.096758     5.625947   34.793098    9.859451   10.116889  0.308965   -1.178362
   -5  -12  -13  0  0.815328   0.613250    -4.474509     3.716531  140.286953    5.816686    6.099358  0.161640   -2.473145
   -5  -12  -12  0  0.807618   0.619105     1.518178    -2.633495  299.962922    3.039763    3.260227  0.264773   -1.177546
   -5  -12  -10  0  0.793867   0.629829     2.346969     2.508760   46.908368    3.435425    3.420795  0.206965    0.099964
   -5  -12   -9  0  0.787854   0.634635    -1.902691    -1.513425  218.499181    2.431191    2.809608  0.281143   -1.903523
   -5  -12   -8  0  0.782436   0.639030     0.455276     2.878883   81.013487    2.914660    2.711070  0.376199    0.765336
   -5  -12   -7  0  0.777623   0.642985     1.872851    -3.088000  301.236530    3.611553    3.830583  0.293218   -1.056398
   -5  -12   -6  0  0.773428   0.646472    -2.758908     3.579248  127.625269    4.519136    4.477275  0.333724    0.177393
   -5  -12   -5  0  0.769861   0.649468     1.655825    -0.862968  332.472789    1.867209    1.942136  0.495333   -0.213921
   -5  -12   -4  0  0.766930   0.651950     3.550347    -3.060870  319.234307    4.687631    4.649848  0.213634    0.250121
   -5  -12   -3  0  0.764642   0.653901     1.637448     8.117256   78.595101    8.280766    8.657132  0.205234   -2.593438
   -5  -12   -2  0  0.763004   0.655304    -4.665496    -6.852418  235.750853    8.289902    8.610224  0.131444   -3.446348
   -5  -12   -1  0  0.762020   0.656151     4.333688    11.868260   69.940364   12.634731   13.129532  0.303479   -2.305773
   -5  -11  -40  0  1.150368   0.434643    -2.196359    -5.342854  247.653242    5.776684    5.978968  0.309235   -0.925094
   -5  -11  -39  0  1.133052   0.441286    -0.522893    -6.124630  265.120184    6.146910    6.548897  0.342220   -1.661196
   -5  -11  -37  0  1.098968   0.454972    -0.233906     3.699979   93.617317    3.707365    3.648477  0.412430    0.201927
   -5  -11  -36  0  1.082217   0.462015     7.210467    -0.417939  356.682684    7.222569    7.173600  0.271261    0.255302
   -5  -11  -35  0  1.065672   0.469188    -1.486738     4.713596  107.506046    4.942507    5.517929  0.265603   -3.063855
   -5  -11  -34  0  1.049343   0.476488    -3.918882    -1.427292  200.012081    4.170708    4.350766  0.328154   -0.775979
   -5  -11  -32  0  1.017376   0.491460    -3.929893     1.005694  165.645573    4.056535    4.163609  0.435004   -0.348103
   -5  -11  -31  0  1.001760   0.499122     4.169775     0.135898    1.866683    4.171989    4.508303  0.601090   -0.791261
   -5  -11  -30  0  0.986403   0.506892     3.288194     3.065648   42.994010    4.495599    4.950200  0.283848   -2.264952
   -5  -11  -29  0  0.971319   0.514764     2.189868     0.247961    6.460156    2.203862    2.176349  0.671741    0.057922
   -5  -11  -28  0  0.956521   0.522728     8.708733    -1.345533  351.217030    8.812065    9.370115  0.335007   -2.355773
   -5  -11  -27  0  0.942021   0.530774    -2.794777    -2.049007  216.247226    3.465430    3.512772  0.372121   -0.179919
   -5  -11  -26  0  0.927835   0.538889     0.188012     0.909083   78.315124    0.928321    1.625006  0.550523   -1.789684
   -5  -11  -25  0  0.913975   0.547061    -2.979466    -6.078310  243.886830    6.769274    7.166449  0.318274   -1.764800
   -5  -11  -24  0  0.900459   0.555272    -6.909473     1.028376  171.534488    6.985584    7.045757  0.196435   -0.433210
   -5  -11  -23  0  0.887300   0.563507     0.271968    -3.033551  275.123061    3.045718    3.189799  0.255334   -0.798015
   -5  -11  -22  0  0.874517   0.571744     3.125230     5.703078   61.277698    6.503242    6.550120  0.221641   -0.299113
   -5  -11  -21  0  0.862124   0.579963     3.097022    13.832678   77.380071   14.175138   14.541331  0.144577   -3.581999
   -5  -11  -20  0  0.850139   0.588139    -7.360611    -6.517039  221.521478    9.831093   10.086235  0.308317   -1.170306
   -5  -11  -19  0  0.838580   0.596246    -0.050796   -11.857913  269.754561   11.858022   12.313634  0.181430   -3.551422
   -5  -11  -18  0  0.827465   0.604255   -10.381233     7.541548  144.003106   12.831405   12.855312  0.164680   -0.205306
   -5  -11  -17  0  0.816811   0.612137    -1.417689     1.879154  127.031975    2.353947    2.532141  0.499003   -0.505016
   -5  -11  -16  0  0.806637   0.619858    11.513796    -0.137017  359.318196   11.514611   11.606281  0.161183   -0.804303
   -5  -11  -15  0  0.796961   0.627383    -2.106466    -3.641622  239.953119    4.206971    4.291622  0.273745   -0.437320
   -5  -11  -14  0  0.787802   0.634677     2.186367    -1.531131  324.996127    2.669188    2.450621  0.408250    0.757132
   -5  -11  -13  0  0.779178   0.641702    -2.544090    -2.533451  224.879941    3.590372    3.487939  0.237320    0.610410
   -5  -11  -12  0  0.771107   0.648418    -3.041587    -7.248495  247.236283    7.860784    8.273746  0.189904   -3.075321
   -5  -11  -11  0  0.763606   0.654788     2.165294     1.409681   33.065518    2.583738    2.788426  0.370730   -0.780819
   -5  -11  -10  0  0.756693   0.660770    -2.683846    -1.776537  213.502044    3.218558    3.256784  0.229776   -0.235276
   -5  -11   -9  0  0.750383   0.666327     3.684423     7.835913   64.817229    8.658898    8.870500  0.158491   -1.888124
   -5  -11   -8  0  0.744691   0.671419     3.698659    -9.184249  291.935515    9.901035   10.302357  0.326720   -1.737126
   -5  -11   -7  0  0.739633   0.676011     0.134476     7.148601   88.922305    7.149866    7.136256  0.269049    0.071536
   -5  -11   -6  0  0.735222   0.680067     3.639897    -1.495519  337.663780    3.935153    4.069707  0.342907   -0.554928
   -5  -11   -5  0  0.731468   0.683557    -1.845603     0.284123  171.248264    1.867344    2.113031  0.505502   -0.687345
   -5  -11   -4  0  0.728382   0.686453    -3.237543     0.607746  169.368267    3.294092    3.623468  0.266460   -1.748134
   -5  -11   -3  0  0.725973   0.688731    -1.852010    -9.980657  259.487764   10.151032   10.268200  0.214602   -0.772127
   -5  -11   -2  0  0.724248   0.690372    14.139341    14.552320   45.824643   20.290170   20.966261  0.352382   -2.713352
   -5  -11   -1  0  0.723210   0.691362     1.943857    13.498633   81.805514   13.637877   14.214352  0.176535   -4.618123
   -5  -10  -40  0  1.127262   0.443553     1.928939    -3.107310  301.830954    3.657347    3.638472  0.448841    0.059471
   -5  -10  -39  0  1.109585   0.450619    -3.562297     5.015831  125.382781    6.152115    6.264211  0.242895   -0.652657
   -5  -10  -38  0  1.092080   0.457842    -7.992079    -5.020680  212.137328    9.438250    8.791618  0.259755    3.520533
   -5  -10  -37  0  1.074757   0.465222    -1.045006    -3.626191  253.923919    3.773764    4.020091  0.342612   -1.016772
   -5  -10  -36  0  1.057622   0.472759     4.267320     0.079214    1.063454    4.268055    4.564991  0.295023   -1.423387
   -5  -10  -35  0  1.040686   0.480452    -1.598495    -3.314788  244.255176    3.680082    3.689963  0.386626   -0.036143
   -5  -10  -34  0  1.023960   0.488301    -4.978297    -0.255559  182.938683    4.984852    4.527189  0.334199    1.936670
   -5  -10  -33  0  1.007452   0.496302     8.725870     4.512711   27.346403    9.823714    9.872848  0.202240   -0.343582
   -5  -10  -31  0  0.975138   0.512748    -1.802157     4.241422  113.020369    4.608409    4.968858  0.314888   -1.618837
   -5  -10  -30  0  0.959355   0.521183    -4.095872     3.692198  137.967115    5.514390    5.605082  0.263108   -0.487476
   -5  -10  -29  0  0.943839   0.529751     2.960104     0.026855    0.519800    2.960226    3.001786  0.588465   -0.099878
   -5  -10  -28  0  0.928603   0.538443     1.719664    -3.615319  295.438580    4.003471    4.243751  0.242378   -1.401974
   -5  -10  -27  0  0.913661   0.547249     0.121890    -4.618605  271.511746    4.620214    4.585566  0.209195    0.234224
   -5  -10  -26  0  0.899027   0.556157    -1.558797    -6.013897  255.468771    6.212633    6.213100  0.224714   -0.002938
   -5  -10  -25  0  0.884716   0.565153    -1.896262     0.309144  170.740647    1.921297    1.742763  0.514681    0.490566
   -5  -10  -24  0  0.870745   0.574221    -3.905216     0.469656  173.142333    3.933356    3.723249  0.254146    1.169153
   -5  -10  -23  0  0.857131   0.583341    -2.504144    -2.443444  224.297102    3.498736    3.355771  0.280776    0.720088
   -5  -10  -22  0  0.843890   0.592494     4.928903    10.500271   64.854300   11.599559   11.709161  0.202213   -0.766519
   -5  -10  -21  0  0.831041   0.601655     3.362179    -4.892762  304.495838    5.936613    6.055857  0.316423   -0.532946
   -5  -10  -20  0  0.818601   0.610798     8.438989     8.769800   46.101282   12.170700   12.832138  0.162440   -5.758517
   -5  -10  -19  0  0.806590   0.619893     2.579393    11.527833   77.387614   11.812883   12.128272  0.197836   -2.254531
   -5  -10  -18  0  0.795028   0.628909    -4.328333    -8.194944  242.158276    9.267771    9.429309  0.106587   -2.143318
   -5  -10  -17  0  0.783933   0.637809     2.132459    -2.791690  307.374736    3.512964    3.614391  0.226816   -0.632407
   -5  -10  -16  0  0.773327   0.646557    10.199971    -3.362907  341.752729   10.740045   10.726917  0.212311    0.087441
   -5  -10  -15  0  0.763229   0.655111    -7.577296    -8.900199  229.590172   11.688839   11.919114  0.144060   -2.260569
   -5  -10  -14  0  0.753661   0.663429    -2.068771     0.537928  165.424551    2.137564    2.449313  0.406400   -1.084841
   -5  -10  -13  0  0.744641   0.671464     2.773414    -1.537943  330.990297    3.171292    3.463736  0.211974   -1.951083
   -5  -10  -12  0  0.736191   0.679171     5.451514    -2.889623  332.073779    6.170002    6.339220  0.151686   -1.577669
   -5  -10  -11  0  0.728331   0.686501    -7.855458     3.052085  158.767335    8.427541    8.624263  0.229305   -1.213261
   -5  -10  -10  0  0.721079   0.693405    -3.103379     1.544018  153.548370    3.466260    3.436218  0.223244    0.190309
   -5  -10   -9  0  0.714455   0.699834    -4.016939     7.328195  118.729286    8.356928    8.525176  0.187387   -1.269769
   -5  -10   -8  0  0.708475   0.705741    -4.635512     1.214183  165.322213    4.791890    4.924400  0.219270   -0.854640
   -5  -10   -7  0  0.703157   0.711079     1.754713     2.275065   52.357713    2.873141    3.337217  0.282256   -2.325207
   -5  -10   -6  0  0.698515   0.715805    -4.165229    -3.098038  216.641343    5.191047    5.439401  0.162098   -2.166746
   -5  -10   -5  0  0.694563   0.719878    -1.587035     3.458137  114.651700    3.804917    3.911199  0.301220   -0.498990
   -5  -10   -4  0  0.691312   0.723262   -17.232221    -9.026885  207.647238   19.453383   19.844734  0.309127   -1.790379
   -5  -10   -3  0  0.688774   0.725928     4.281102    -3.829548  318.186607    5.743977    6.300747  0.217176   -3.625597
   -5  -10   -2  0  0.686954   0.727850    -3.320472     1.091269  161.806958    3.495197    3.712691  0.261324   -1.177012
   -5  -10   -1  0  0.685861   0.729011     5.013448   -12.543159  291.786383   13.507979   14.136867  0.182000   -4.886726
   -5   -9  -41  0  1.124119   0.444793    -2.016954    -2.347106  229.326326    3.094674    3.006587  0.721212    0.172730
   -5   -9  -39  0  1.087917   0.459594    -5.895670     2.511583  156.925769    6.408352    6.269453  0.256726    0.765147
   -5   -9  -38  0  1.070058   0.467264     5.043062    -1.249487  346.084422    5.195545    5.355910  0.259024   -0.875553
   -5   -9  -37  0  1.052371   0.475117    -1.812721     2.779339  123.112913    3.318235    3.431785  0.427204   -0.375894
   -5   -9  -36  0  1.034866   0.483154    -1.161150     2.345483  116.338066    2.617166    2.959722  0.457162   -1.059684
   -5   -9  -35  0  1.017552   0.491375     5.070506     3.892670   37.513755    6.392410    6.645141  0.204615   -1.746766
   -5   -9  -34  0  1.000438   0.499781    -2.975826    -1.119767  200.620702    3.179531    3.552573  0.422834   -1.247681
   -5   -9  -33  0  0.983536   0.508370    -1.888889     1.792711  136.496444    2.604172    2.553722  0.588048    0.121329
   -5   -9  -32  0  0.966856   0.517140    -1.388726     2.035803  124.299926    2.464357    2.514838  0.553264   -0.129037
   -5   -9  -31  0  0.950409   0.526089     0.035596    -3.601325  270.566297    3.601501    3.677131  0.361023   -0.296260
   -5   -9  -29  0  0.918268   0.544503     0.101206    -7.337014  270.790282    7.337712    7.394459  0.141387   -0.567603
   -5   -9  -28  0  0.902600   0.553955     0.336643     4.710718   85.912406    4.722732    4.789384  0.273434   -0.344729
   -5   -9  -27  0  0.887220   0.563558     1.168426    -2.411806  295.848383    2.679931    2.868865  0.409699   -0.652169
   -5   -9  -26  0  0.872143   0.573301     3.481330     1.214307   19.229055    3.687031    3.983353  0.295758   -1.416909
   -5   -9  -25  0  0.857384   0.583170     2.943602    -3.498473  310.077137    4.572101    4.457458  0.261384    0.620273
   -5   -9  -24  0  0.842960   0.593148     0.023784    -2.744955  270.496429    2.745058    2.845310  0.300949   -0.471103
   -5   -9  -23  0  0.828889   0.603217     2.788552     8.182036   71.180173    8.644173    8.598492  0.167313    0.386123
   -5   -9  -22  0  0.815190   0.613354    -6.550308    -4.646383  215.349530    8.030903    8.225236  0.197697   -1.390147
   -5   -9  -21  0  0.801881   0.623534     7.728877     0.235572    1.745804    7.732466    7.839227  0.278840   -0.541467
   -5   -9  -20  0  0.788982   0.633728    -2.528438     3.793689  123.682880    4.559065    4.966116  0.248991   -2.311963
   -5   -9  -19  0  0.776513   0.643904    -3.763049     8.307482  114.369149    9.120021    9.289265  0.141270   -1.694252
   -5   -9  -18  0  0.764495   0.654026     5.321693    -6.214350  310.575281    8.181599    8.429773  0.149457   -2.348311
   -5   -9  -17  0  0.752951   0.664054    -9.186026    -6.432479  215.001483   11.214270   11.500008  0.135244   -2.987893
   -5   -9  -16  0  0.741902   0.673943     1.484374     4.106418   70.126259    4.366467    4.360882  0.190529    0.041453
   -5   -9  -15  0  0.731371   0.683648     4.512076    -1.323242  343.655340    4.702105    4.778666  0.190101   -0.569558
   -5   -9  -14  0  0.721379   0.693117     5.188582    -1.548325  343.384364    5.414674    5.488302  0.146302   -0.711718
   -5   -9  -13  0  0.711951   0.702295    -4.409012    -2.892103  213.262974    5.272916    5.318909  0.154860   -0.420015
   -5   -9  -12  0  0.703109   0.711128     5.412571    -0.951720  350.027340    5.495607    5.416671  0.215337    0.518408
   -5   -9  -11  0  0.694874   0.719555    -6.682659     2.668339  158.233516    7.195691    7.326866  0.164214   -1.129689
   -5   -9  -10  0  0.687269   0.727517    -6.178705    -7.696464  231.242576    9.869750    9.833127  0.150841    0.343354
   -5   -9   -9  0  0.680316   0.734953    -3.881580    -5.242842  233.485303    6.523347    6.454880  0.194182    0.498641
   -5   -9   -8  0  0.674033   0.741803   -10.409050     2.705674  165.429287   10.754952   10.854952  0.221841   -0.637486
   -5   -9   -7  0  0.668441   0.748009     1.190206     5.751311   78.307957    5.873174    5.958700  0.170673   -0.708674
   -5   -9   -6  0  0.663556   0.753516     1.714033     1.468707   40.592350    2.257213    2.466913  0.435486   -0.680989
   -5   -9   -5  0  0.659394   0.758272     3.593885    -0.622960  350.166124    3.647477    3.694737  0.284504   -0.234917
   -5   -9   -4  0  0.655970   0.762230     5.774720     2.902272   26.683294    6.463016    6.779892  0.193380   -2.317353
   -5   -9   -3  0  0.653294   0.765352    -5.015461     7.348465  124.314248    8.896897    9.035956  0.119048   -1.651917
   -5   -9   -2  0  0.651376   0.767606    -3.551454    -4.115608  229.208320    5.436088    5.985128  0.281640   -2.756921
   -5   -9   -1  0  0.650222   0.768968    10.532983    -8.457036  321.238674   13.507968   13.786688  0.188119   -2.095329
   -5   -8  -42  0  1.123647   0.444980    -0.728213    -1.837177  248.377810    1.976238    2.884461  0.605922   -2.119782
   -5   -8  -40  0  1.086508   0.460190    -3.584821    -1.422448  201.643059    3.856722    3.711504  0.480010    0.427843
   -5   -8  -38  0  1.049962   0.476208     2.161135     4.412694   63.906511    4.913488    5.151412  0.293946   -1.144679
   -5   -8  -36  0  1.014073   0.493061    -6.447603     1.736216  164.928841    6.677277    7.051269  0.243846   -2.169015
   -5   -8  -35  0  0.996398   0.501808     5.830781     4.100313   35.115591    7.128154    7.149548  0.226542   -0.133554
   -5   -8  -33  0  0.961634   0.519949     4.594527     0.015854    0.197707    4.594555    4.335825  0.364249    1.004532
   -5   -8  -32  0  0.944567   0.529343     2.724518    -0.586311  347.855265    2.786891    2.824538  0.483553   -0.110105
   -5   -8  -31  0  0.927725   0.538953     5.202816    -2.359828  335.602503    5.712975    5.714013  0.235324   -0.006236
   -5   -8  -30  0  0.911122   0.548774     0.485578     2.287784   78.016913    2.338748    2.129649  0.496940    0.595062
   -5   -8  -29  0  0.894770   0.558803    -2.239933     2.385036  133.203008    3.271956    3.446926  0.273948   -0.903254
   -5   -8  -28  0  0.878683   0.569033    -3.603827     2.763324  142.519912    4.541314    4.806667  0.268236   -1.399011
   -5   -8  -27  0  0.862876   0.579457    -2.903781    -5.140330  240.537825    5.903807    5.848779  0.164851    0.472069
   -5   -8  -26  0  0.847366   0.590064     7.470244    -3.210245  336.744983    8.130819    8.054618  0.141191    0.763252
   -5   -8  -25  0  0.832167   0.600841   -10.391253    -3.273452  197.485468   10.894661   10.807686  0.116654    1.054400
   -5   -8  -24  0  0.817299   0.611771    -2.476722    -4.463920  240.977123    5.104971    5.155221  0.171018   -0.415530
   -5   -8  -23  0  0.802779   0.622837    -6.171055     1.789896  163.825357    6.425391    6.479470  0.137690   -0.555446
   -5   -8  -22  0  0.788626   0.634014     2.467197    -0.760460  342.869224    2.581736    2.862295  0.389879   -1.017675
   -5   -8  -21  0  0.774861   0.645277    -4.659478     1.981894  156.957674    5.063461    5.197166  0.258412   -0.731727
   -5   -8  -20  0  0.761504   0.656596     5.391944    -3.703363  325.517450    6.541251    6.681332  0.133125   -1.488110
   -5   -8  -19  0  0.748577   0.667934     3.336616     1.181489   19.498957    3.539622    4.015904  0.230820   -2.918130
   -5   -8  -18  0  0.736104   0.679252     9.378010     2.684984   15.976754    9.754805    9.863146  0.101400   -1.511021
   -5   -8  -17  0  0.724107   0.690505     7.512619    -1.795141  346.561157    7.724116    7.878273  0.119214   -1.828730
   -5   -8  -16  0  0.712611   0.701645   -11.931286     6.077103  153.008352   13.389801   13.643895  0.140228   -2.562561
   -5   -8  -15  0  0.701640   0.712616     5.322761     1.694492   17.658787    5.585973    5.794695  0.141115   -2.091763
   -5   -8  -14  0  0.691219   0.723359    -9.796921     5.644839  150.050102   11.306806   11.275652  0.159664    0.275945
   -5   -8  -13  0  0.681374   0.733811     3.152987    -4.667427  304.040212    5.632602    5.533804  0.141426    0.987940
   -5   -8  -12  0  0.672129   0.743905     4.315537    -6.686889  302.837103    7.958539    7.980071  0.171611   -0.177438
   -5   -8  -11  0  0.663510   0.753568     2.583153    -4.787280  298.350711    5.439736    5.436749  0.163243    0.025879
   -5   -8  -10  0  0.655542   0.762728    -0.257176    -8.954355  268.354874    8.958047    8.825771  0.178109    1.050298
   -5   -8   -9  0  0.648248   0.771310    -1.641055    14.516004   96.449983   14.608472   14.565498  0.200345    0.303347
   -5   -8   -8  0  0.641652   0.779239    -5.595291     7.122128  128.153908    9.057152    9.135334  0.195078   -0.566780
   -5   -8   -7  0  0.635775   0.786442     0.409430     2.075752   78.841981    2.115745    2.051079  0.437326    0.209116
   -5   -8   -6  0  0.630637   0.792849    11.859858     9.819016   39.622045   15.397055   15.338141  0.378823    0.219935
   -5   -8   -5  0  0.626256   0.798395    -1.866716    -6.392069  253.720280    6.659068    6.724064  0.228022   -0.403115
   -5   -8   -4  0  0.622650   0.803020    -1.985830    -2.801775  234.671916    3.434161    3.494364  0.265556   -0.320610
   -5   -8   -2  0  0.617808   0.809313   -13.897534    -3.190250  192.928552   14.259002   14.311808  0.187265   -0.398792
   -5   -8   -1  0  0.616591   0.810910    -5.528218    -0.090726  180.940226    5.528962    5.876043  0.165350   -2.968537
   -5   -7  -44  0  1.145023   0.436672     3.373353    -1.505994  335.942188    3.694256    3.814024  0.412989   -0.410126
   -5   -7  -42  0  1.106793   0.451756     3.871764    -1.018966  345.255318    4.003605    4.368316  0.709099   -0.727374
   -5   -7  -41  0  1.087864   0.459616    -1.920850    -1.471158  217.448098    2.419498    2.981164  0.559520   -1.419638
   -5   -7  -40  0  1.069069   0.467697     0.400674     2.348546   80.318257    2.382479    2.764766  0.524724   -1.030322
   -5   -7  -39  0  1.050413   0.476003    -0.317326     2.805588   96.453018    2.823476    2.716090  0.597781    0.254053
   -5   -7  -38  0  1.031905   0.484541    -3.151057     0.075307  178.630952    3.151957    2.828082  0.499306    0.917331
   -5   -7  -37  0  1.013553   0.493314     4.873672     1.301912   14.956287    5.044566    5.131466  0.264135   -0.465272
   -5   -7  -36  0  0.995366   0.502328    -3.521949    -2.712420  217.601574    4.445374    4.204300  0.349851    0.974500
   -5   -7  -33  0  0.941885   0.530850     2.104216     1.340556   32.500444    2.494958    3.158628  0.432361   -2.170805
   -5   -7  -32  0  0.924453   0.540860    -1.638206    -1.584871  224.051954    2.279371    2.432739  0.460726   -0.470766
   -5   -7  -31  0  0.907239   0.551123     4.591392    -6.457530  305.413348    7.923419    8.041478  0.161273   -1.035264
   -5   -7  -30  0  0.890253   0.561638     4.657484     2.476610   28.001746    5.275013    5.322749  0.197795   -0.341308
   -5   -7  -29  0  0.873511   0.572403     1.615851     0.790426   26.066498    1.798818    1.925149  0.633371   -0.282075
   -5   -7  -28  0  0.857025   0.583413     3.459011     1.127318   18.051178    3.638077    3.845612  0.244435   -1.200723
   -5   -7  -27  0  0.840811   0.594664    -4.861799    -3.051563  212.114904    5.740133    5.702574  0.166935    0.318184
   -5   -7  -26  0  0.824886   0.606144    -7.112741     7.892362  132.025753   10.624522   10.679948  0.124157   -0.631333
   -5   -7  -25  0  0.809266   0.617844    -4.521272     1.460006  162.103733    4.751159    4.945018  0.182354   -1.503439
   -5   -7  -24  0  0.793969   0.629748    -1.407423     1.707619  129.495412    2.212871    2.192304  0.407403    0.071394
   -5   -7  -23  0  0.779014   0.641837    -3.705673     1.186173  162.250313    3.890889    4.144806  0.269294   -1.333461
   -5   -7  -22  0  0.764421   0.654090     2.201137    -0.027514  359.283858    2.201309    2.115116  0.570537    0.213652
   -5   -7  -21  0  0.750212   0.666479     1.068279     4.059466   75.256459    4.197676    4.307833  0.280795   -0.554802
   -5   -7  -20  0  0.736408   0.678972     4.661101     0.876883   10.654411    4.742867    4.599435  0.196593    1.031787
   -5   -7  -19  0  0.723033   0.691531    -4.012941     7.290818  118.828839    8.322243    8.379107  0.169562   -0.474272
   -5   -7  -18  0  0.710111   0.704115     1.581958    -9.122170  279.838328    9.258325    9.256693  0.105629    0.021846
   -5   -7  -16  0  0.685728   0.729152    -1.833763    -8.474143  257.789740    8.670282    8.647595  0.146110    0.219595
   -5   -7  -15  0  0.674320   0.741488     5.777089    -7.029642  309.413997    9.098935    9.399013  0.197965   -2.143674
   -5   -7  -14  0  0.663470   0.753614     3.679079     1.703090   24.839982    4.054150    4.377660  0.207960   -2.200000
   -5   -7  -13  0  0.653207   0.765455     1.565447     1.844124   49.672625    2.418970    2.680160  0.285539   -1.293620
   -5   -7  -12  0  0.643557   0.776932    -6.290935    -4.076724  212.944510    7.496369    7.589933  0.108779   -1.216414
   -5   -7  -11  0  0.634550   0.787959    -0.545745    -9.754379  266.797712    9.769634    9.719298  0.137075    0.519316
   -5   -7  -10  0  0.626214   0.798449    -0.506862     4.116397   97.019636    4.147485    4.096588  0.179371    0.401287
   -5   -7   -9  0  0.618574   0.808311     3.449442     5.529860   58.044715    6.517515    6.568929  0.184842   -0.393371
   -5   -7   -8  0  0.611658   0.817451     4.706570    -0.493483  354.014421    4.732370    4.756148  0.183676   -0.183077
   -5   -7   -7  0  0.605490   0.825778     4.425810    -3.152847  324.534782    5.433989    5.418224  0.162852    0.136909
   -5   -7   -6  0  0.600093   0.833205    -5.371308     7.567310  125.367291    9.279824    9.239367  0.164066    0.348730
   -5   -7   -5  0  0.595488   0.839648    -0.462436     6.448894   94.101532    6.465453    6.754735  0.145871   -2.804570
   -5   -7   -4  0  0.591693   0.845033    -0.532687    -4.171748  262.723327    4.205620    4.027259  0.265438    0.950276
   -5   -7   -3  0  0.588725   0.849293    -8.302110    -3.917579  205.261570    9.180003    9.416088  0.174842   -1.909581
   -5   -7   -2  0  0.586596   0.852376    -3.447988    -2.095845  211.293142    4.034996    4.110256  0.285856   -0.372334
   -5   -7   -1  0  0.585315   0.854241     0.969073    -4.248023  282.850602    4.357155    4.775731  0.195594   -3.026450
   -5   -6  -45  0  1.150237   0.434693     4.213222     1.430665   18.755712    4.449499    4.856495  0.323875   -1.777166
   -5   -6  -44  0  1.130707   0.442201     1.167789     1.968478   59.321689    2.288807    2.785552  0.571202   -1.229868
   -5   -6  -43  0  1.111285   0.449929     1.234657    -2.939400  292.784205    3.188173    3.535053  0.435469   -1.126512
   -5   -6  -42  0  1.091976   0.457886    -2.053232     1.122467  151.335329    2.340020    2.404250  0.731045   -0.124252
   -5   -6  -40  0  1.053721   0.474509    -4.074971    -3.364175  219.542071    5.284227    5.680192  0.248492   -2.253510
   -5   -6  -38  0  1.015996   0.492128    -0.634216    -2.299646  254.581758    2.385498    2.746158  0.540080   -0.944395
   -5   -6  -37  0  0.997352   0.501328    -3.161200    -0.420298  187.573350    3.189018    3.249643  0.418248   -0.204989
   -5   -6  -36  0  0.978863   0.510797     0.958270     0.888396   42.833056    1.306725    2.057709  0.701170   -1.514685
   -5   -6  -35  0  0.960540   0.520541    -4.283547     1.971101  155.290175    4.715296    5.153666  0.272997   -2.270903
   -5   -6  -34  0  0.942392   0.530565     6.286731    -0.216866  358.024314    6.290470    6.376960  0.339161   -0.360638
   -5   -6  -33  0  0.924428   0.540875    -4.359657     3.904956  138.149111    5.852802    5.684281  0.321357    0.741618
   -5   -6  -32  0  0.906661   0.551474    -1.808419    -2.482839  233.931624    3.071624    2.922677  0.354825    0.593654
   -5   -6  -31  0  0.889102   0.562365     1.024817     3.428673   73.358802    3.578554    3.553250  0.297375    0.120337
   -5   -6  -30  0  0.871764   0.573550    -7.139579     2.757084  158.884983    7.653437    7.405556  0.197155    1.778077
   -5   -6  -29  0  0.854659   0.585029    -0.072582    -7.324701  269.432260    7.325060    7.412368  0.217242   -0.568363
   -5   -6  -28  0  0.837802   0.596800     2.365122     6.991603   71.310330    7.380808    7.455370  0.135058   -0.780752
   -5   -6  -27  0  0.821209   0.608858    -1.265080    -4.054858  252.672536    4.247623    4.558757  0.204560   -2.151000
   -5   -6  -26  0  0.804896   0.621198    -4.511006    -4.215966  223.063694    6.174426    6.203744  0.153199   -0.270640
   -5   -6  -25  0  0.788880   0.633810     4.863214     3.879440   38.579754    6.221005    6.137593  0.151779    0.777193
   -5   -6  -24  0  0.773180   0.646680     8.240016    -0.476271  356.692001    8.253769    8.203975  0.129996    0.541701
   -5   -6  -22  0  0.742805   0.673124     7.313425     5.558700   37.237304    9.186149    9.444887  0.121413   -3.013784
   -5   -6  -20  0  0.713945   0.700334     5.702299     0.602603    6.032464    5.734051    5.724169  0.153167    0.091241
   -5   -6  -19  0  0.700141   0.714142     6.860118    -0.613028  354.893549    6.887454    6.774809  0.130415    1.221515
   -5   -6  -18  0  0.686788   0.728026    -1.293132    -4.350448  253.445891    4.538567    4.612915  0.219341   -0.479366
   -5   -6  -17  0  0.673914   0.741934     6.394654    -2.483206  338.777548    6.859877    6.871853  0.137826   -0.122882
   -5   -6  -16  0  0.661546   0.755805   -12.211932     0.600102  177.186713   12.226668   12.140124  0.146733    0.834113
   -5   -6  -15  0  0.649714   0.769570     0.701013    -6.169667  276.482289    6.209364    6.227911  0.132530   -0.197913
   -5   -6  -13  0  0.627773   0.796466   -11.385043    -2.002216  189.974254   11.559761   11.434579  0.107171    1.651886
   -5   -6  -12  0  0.617727   0.809419    -3.513311    -7.989163  246.262046    8.727548    8.895573  0.096855   -2.453405
   -5   -6  -11  0  0.608338   0.821912    -4.047742     7.676942  117.800870    8.678690    8.677745  0.097529    0.013706
   -5   -6  -10  0  0.599637   0.833838    -5.866434   -12.234026  244.381451   13.567846   13.602817  0.122498   -0.403742
   -5   -6   -9  0  0.591654   0.845088    -3.784403     1.719530  155.564245    4.156740    4.001614  0.233894    0.937951
   -5   -6   -8  0  0.584419   0.855550     3.497176     9.993267   70.712344   10.587522   10.568152  0.089521    0.306005
   -5   -6   -7  0  0.577960   0.865111    -5.931341     1.261955  167.988821    6.064102    6.196508  0.144824   -1.292952
   -5   -6   -6  0  0.572304   0.873662     0.514679     5.466454   84.621334    5.490630    5.523298  0.221401   -0.208670
   -5   -6   -5  0  0.567473   0.881099     9.350209     2.502111   14.981301    9.679202    9.643496  0.141844    0.355998
   -5   -6   -4  0  0.563490   0.887327    11.127556    -2.440413  347.630157   11.392020   11.497534  0.127524   -1.170125
   -5   -6   -3  0  0.560373   0.892263     5.459909    -1.532127  344.325139    5.670804    5.725569  0.305154   -0.253803
   -5   -6   -1  0  0.556789   0.898007    -2.563686     0.729545  164.115294    2.665468    2.871516  0.323835   -0.899830
   -5   -5  -46  0  1.158026   0.431769     0.728518    -2.726693  284.958875    2.822338    2.652366  0.618490    0.388652
   -5   -5  -45  0  1.138190   0.439294     0.518741     3.323197   81.127899    3.363440    3.345010  0.473142    0.055087
   -5   -5  -43  0  1.098812   0.455037     3.510146    -3.838992  312.437938    5.201825    5.272388  0.327721   -0.304500
   -5   -5  -42  0  1.079280   0.463272    -3.139016    -0.229951  184.189757    3.147427    3.397294  0.508865   -0.694418
   -5   -5  -40  0  1.040558   0.480511    -2.613417    -0.900497  199.012248    2.764207    2.893197  0.490977   -0.371543
   -5   -5  -39  0  1.021382   0.489533    -4.021044    -5.891803  235.687205    7.133172    7.409395  0.194090   -2.012666
   -5   -5  -38  0  1.002338   0.498834    -2.369144     4.741566  116.549209    5.300499    5.576206  0.246039   -1.584744
   -5   -5  -36  0  0.964679   0.518307     4.589079     4.483232   44.331556    6.415529    6.719117  0.407453   -1.053714
   -5   -5  -34  0  0.927650   0.538996    -1.376605    -6.478525  258.003792    6.623166    7.019783  0.289918   -1.934686
   -5   -5  -33  0  0.909396   0.549816    -5.067160    -1.890836  200.463314    5.408454    5.315971  0.208349    0.627745
   -5   -5  -32  0  0.891329   0.560960    -3.150624    -3.338072  226.654719    4.590115    4.743413  0.220017   -0.985359
   -5   -5  -31  0  0.873462   0.572435     3.941434     4.449359   48.464096    5.944048    5.922015  0.187100    0.166532
   -5   -5  -30  0  0.855806   0.584244     2.051073     2.836862   54.132777    3.500669    3.832674  0.271997   -1.726214
   -5   -5  -29  0  0.838376   0.596391     6.412103    -3.994380  328.079412    7.554478    7.560055  0.195951   -0.040244
   -5   -5  -28  0  0.821185   0.608876     3.094763     1.638524   27.899011    3.501760    3.396704  0.302743    0.490749
   -5   -5  -27  0  0.804250   0.621698    -1.648250     3.388662  115.938350    3.768257    3.875703  0.278975   -0.544679
   -5   -5  -26  0  0.787585   0.634852     5.054525     2.257976   24.071450    5.535944    5.502881  0.171549    0.272571
   -5   -5  -25  0  0.771210   0.648332    -6.696690     8.258253  129.038900   10.632234   10.644557  0.134343   -0.129721
   -5   -5  -24  0  0.755142   0.662127     2.150259     7.285782   73.557044    7.596461    7.549397  0.183704    0.362320
   -5   -5  -23  0  0.739402   0.676222     6.242971    -2.306414  339.723671    6.655392    6.668249  0.155218   -0.117149
   -5   -5  -21  0  0.708993   0.705226     8.589310     5.227484   31.324840   10.054991   10.067233  0.128317   -0.134920
   -5   -5  -20  0  0.694370   0.720077    -3.232248   -11.941069  254.853942   12.370794   12.428746  0.119095   -0.688161
   -5   -5  -19  0  0.680169   0.735111    -1.591071    -6.027977  255.214116    6.234421    6.279795  0.139938   -0.458545
   -5   -5  -18  0  0.666417   0.750281    -7.734985    -5.459799  215.216651    9.467809    9.421234  0.119354    0.551861
   -5   -5  -17  0  0.653141   0.765531    -3.323137    -0.756546  192.825372    3.408167    3.087828  0.289373    1.565550
   -5   -5  -16  0  0.640372   0.780796     2.804343     2.779459   44.744661    3.948384    4.169474  0.192829   -1.621487
   -5   -5  -15  0  0.628141   0.796000     2.709032    -1.410927  332.488450    3.054435    3.139929  0.267695   -0.451662
   -5   -5  -14  0  0.616479   0.811058     2.506815    -3.022315  309.673517    3.926641    4.050270  0.193780   -0.902248
   -5   -5  -13  0  0.605419   0.825874    -7.678168     1.552157  168.571557    7.833483    7.728167  0.118146    1.260642
   -5   -5  -12  0  0.594995   0.840343    -2.050561    -0.245416  186.824823    2.065194    2.375925  0.359747   -1.221522
   -5   -5  -11  0  0.585242   0.854348   -10.661867     8.377500  141.841712   13.559422   13.512019  0.089976    0.745057
   -5   -5  -10  0  0.576192   0.867767    -4.066643     9.798694  112.539374   10.609052   10.414429  0.098077    2.806342
   -5   -5   -9  0  0.567880   0.880468     0.083746   -11.447248  270.419156   11.447555   11.463584  0.115955   -0.195497
   -5   -5   -8  0  0.560338   0.892319    -3.268956     4.079242  128.707417    5.227455    5.427900  0.161702   -1.753049
   -5   -5   -7  0  0.553598   0.903182     5.972649    -3.710887  328.146761    7.031588    6.840419  0.144857    1.866349
   -5   -5   -6  0  0.547690   0.912925     3.651640     0.734993   11.380293    3.724874    3.898478  0.328925   -0.746409
   -5   -5   -5  0  0.542641   0.921420    -2.474666     2.632325  133.231774    3.612909    3.277139  0.283532    1.674769
   -5   -5   -4  0  0.538474   0.928550     6.631087     3.043711   24.655425    7.296266    7.036369  0.138069    2.662064
   -5   -5   -3  0  0.535211   0.934211    -2.677597    -7.050002  249.203180    7.541356    7.775296  0.127000   -2.605042
   -5   -5   -2  0  0.532868   0.938319     7.931889    -3.004711  339.252608    8.481931    8.378294  0.213633    0.686056
   -5   -5   -1  0  0.531457   0.940810     9.714604     2.953736   16.911954   10.153723    9.863796  0.280628    1.461075
   -5   -4  -46  0  1.148246   0.435447    -2.362261    -1.660296  215.101152    2.887362    3.181122  0.508901   -0.816345
   -5   -4  -45  0  1.128239   0.443169     1.324540     2.163055   58.518905    2.536378    3.147829  0.502791   -1.719846
   -5   -4  -43  0  1.088500   0.459348     5.004786    -2.449441  333.921961    5.572041    5.597859  0.273306   -0.133594
   -5   -4  -42  0  1.068779   0.467823     5.117817    -0.700943  352.201216    5.165595    5.483556  0.276427   -1.626700
   -5   -4  -41  0  1.049165   0.476569     5.827295    -1.773353  343.074027    6.091153    6.486205  0.220836   -2.529885
   -5   -4  -40  0  1.029663   0.485596     2.568966     0.295391    6.559322    2.585893    2.332536  0.630227    0.568527
   -5   -4  -39  0  1.010280   0.494912    -0.061341     3.731567   90.941766    3.732072    4.487731  0.304063   -3.514610
   -5   -4  -38  0  0.991023   0.504529    -4.021065     1.349890  161.442864    4.241599    4.228716  0.319330    0.057055
   -5   -4  -37  0  0.971899   0.514457    -0.728489    -2.661366  254.691546    2.759269    2.950640  0.439164   -0.616260
   -5   -4  -36  0  0.952917   0.524705     9.992772    -2.674292  345.017457   10.344435   10.332757  0.241645    0.068347
   -5   -4  -35  0  0.934085   0.535283    -3.416443    -1.405049  202.355453    3.694082    3.860168  0.404163   -0.581154
   -5   -4  -34  0  0.915412   0.546202    -3.030728     1.322489  156.425460    3.306704    3.268081  0.386422    0.141351
   -5   -4  -33  0  0.896909   0.557470    -3.112197     6.512551  115.542050    7.217970    6.925564  0.160248    2.580526
   -5   -4  -32  0  0.878586   0.569097    -5.016478     5.068658  134.703561    7.131363    6.972373  0.185369    1.212963
   -5   -4  -30  0  0.842526   0.593454    -6.296445     6.085355  135.976705    8.756527    8.615944  0.161504    1.231018
   -5   -4  -29  0  0.824815   0.606197     0.595986    -7.455658  274.570360    7.479441    7.403338  0.146258    0.735863
   -5   -4  -28  0  0.807335   0.619321    -1.943201    -0.397843  191.570596    1.983510    1.971207  0.543575    0.032007
   -5   -4  -27  0  0.790103   0.632829    -4.782015    -3.176829  213.597225    5.741072    5.759053  0.167774   -0.151571
   -5   -4  -26  0  0.773133   0.646719    -6.044295    -6.973924  229.084550    9.228712    9.147209  0.138041    0.834984
   -5   -4  -25  0  0.756445   0.660986    -1.059201     5.394531  101.108552    5.497533    5.506083  0.169133   -0.071488
   -5   -4  -24  0  0.740057   0.675624    -6.540384    -2.838309  203.459237    7.129700    7.314993  0.145144   -1.805407
   -5   -4  -23  0  0.723989   0.690618    -1.566413     2.350076  123.684929    2.824271    3.031267  0.348307   -0.840453
   -5   -4  -22  0  0.708264   0.705952    13.063446     2.560017   11.087629   13.311924   13.427887  0.209954   -0.781106
   -5   -4  -21  0  0.692904   0.721601     3.540772    -3.272324  317.256387    4.821324    4.766076  0.188050    0.415493
   -5   -4  -20  0  0.677934   0.737535    13.793069    -0.299906  358.754399   13.796329   13.897469  0.087142   -1.641390
   -5   -4  -19  0  0.663381   0.753714     0.737568     8.433805   85.001985    8.465995    8.591594  0.118408   -1.500103
   -5   -4  -18  0  0.649273   0.770092    -3.230700     0.081564  178.553794    3.231729    3.139674  0.275983    0.471715
   -5   -4  -17  0  0.635640   0.786609     1.338702    -2.103379  302.474843    2.493256    2.448823  0.381693    0.164629
   -5   -4  -16  0  0.622512   0.803197     9.577649    -6.649138  325.230270   11.659434   11.563715  0.085171    1.589343
   -5   -4  -15  0  0.609923   0.819776    -0.652201    -7.562619  265.070999    7.590690    7.460150  0.124975    1.477182
   -5   -4  -14  0  0.597905   0.836253    -6.441008    -0.164487  181.462875    6.443108    6.476997  0.142273   -0.336862
   -5   -4  -13  0  0.586496   0.852521    -1.473076     1.629219  132.118634    2.196431    1.687883  0.512055    1.404527
   -5   -4  -12  0  0.575729   0.868464    -4.242970     0.068772  179.071401    4.243527    4.505992  0.171791   -2.160652
   -5   -4  -11  0  0.565644   0.883949     8.841077     4.869392   28.844616   10.093345    9.935136  0.096009    2.330422
   -5   -4  -10  0  0.556275   0.898836    -3.687939     3.297410  138.199894    4.947100    4.809166  0.157916    1.235272
   -5   -4   -9  0  0.547661   0.912974    11.360079    -0.200218  358.990282   11.361843   11.268225  0.110485    1.198314
   -5   -4   -8  0  0.539837   0.926206     2.536040     8.168250   72.751723    8.552883    8.425876  0.117908    1.523360
   -5   -4   -7  0  0.532838   0.938372     0.930366    -3.667961  284.232719    3.784114    3.723357  0.210683    0.407834
   -5   -4   -6  0  0.526697   0.949313     1.264632     1.042473   39.499758    1.638915    1.867050  0.471064   -0.684899
   -5   -4   -5  0  0.521444   0.958876     2.174247     0.869027   21.786140    2.341486    2.779505  0.395988   -1.564322
   -5   -4   -4  0  0.517107   0.966919   -16.297516    -8.434852  207.364027   18.350906   18.178393  0.077903    3.131709
   -5   -4   -3  0  0.513708   0.973316    -8.135255    -0.759623  185.334480    8.170643    8.179084  0.123113   -0.096964
   -5   -4   -2  0  0.511266   0.977964     0.536526    -1.802743  286.573870    1.880889    2.010245  0.473406   -0.386427
   -5   -4   -1  0  0.509796   0.980785   -11.429481    -7.578747  213.547862   13.713878   13.602376  0.102016    1.545712
   -5   -3  -46  0  1.140581   0.438373     0.270088     3.181553   85.147692    3.192997    3.382286  0.499220   -0.536227
   -5   -3  -45  0  1.120437   0.446254     6.968841     1.819744   14.634618    7.202515    7.225955  0.235882   -0.140537
   -5   -3  -44  0  1.100379   0.454389     3.077724     1.209638   21.456318    3.306903    3.352666  0.498295   -0.129880
   -5   -3  -41  0  1.040771   0.480413    -4.242259    -3.786840  221.753603    5.686556    5.700045  0.247804   -0.076983
   -5   -3  -40  0  1.021109   0.489664     3.947590    -0.861278  347.692178    4.040454    4.183190  0.329885   -0.611910
   -5   -3  -39  0  1.001560   0.499221    -2.612285    -2.129391  219.185026    3.370213    3.326878  0.411521    0.148924
   -5   -3  -38  0  0.982132   0.509096     1.396925     1.285495   42.621241    1.898393    2.235728  0.664542   -0.717883
   -5   -3  -37  0  0.962832   0.519301     2.378962    -6.032409  291.522468    6.484552    6.283047  0.205334    1.387841
   -5   -3  -36  0  0.943667   0.529848    -6.662416    -2.499052  200.560915    7.115691    7.173600  0.277267   -0.295368
   -5   -3  -34  0  0.905780   0.552011    -3.466724    -7.672734  245.685412    8.419562    8.385463  0.148341    0.325084
   -5   -3  -33  0  0.887075   0.563650    -0.286307    -3.470975  265.284573    3.482763    3.378968  0.315197    0.465702
   -5   -3  -32  0  0.868545   0.575676    -1.611301    -2.068200  232.078411    2.621782    2.533406  0.419207    0.298141
   -5   -3  -30  0  0.832050   0.600926     2.823390    -0.680642  346.446173    2.904274    3.034569  0.358270   -0.514321
   -5   -3  -29  0  0.814111   0.614167     1.259829     4.326507   73.765050    4.506199    4.364922  0.226884    0.880606
   -5   -3  -28  0  0.796397   0.627828    -3.531482    -0.918745  194.582725    3.649035    3.530517  0.275575    0.608220
   -5   -3  -27  0  0.778922   0.641913    -6.164055     5.383725  138.865829    8.184135    8.079446  0.176303    0.839758
   -5   -3  -26  0  0.761704   0.656423    -3.951126     2.416468  148.550470    4.631492    4.778750  0.196688   -1.058808
   -5   -3  -25  0  0.744759   0.671358    -2.463212     0.606867  166.159562    2.536869    2.655837  0.364528   -0.461548
   -5   -3  -24  0  0.728108   0.686711    -0.941757     8.015287   96.701252    8.070423    8.133408  0.133391   -0.667765
   -5   -3  -23  0  0.711771   0.702473     3.213024     3.907863   50.573144    5.059142    5.088271  0.206371   -0.199613
   -5   -3  -22  0  0.695769   0.718629    -1.171282     7.498075   98.878481    7.589007    7.608436  0.142564   -0.192727
   -5   -3  -21  0  0.680127   0.735157     4.338494    -8.081948  298.227478    9.172809    9.093713  0.108166    1.034134
   -5   -3  -20  0  0.664870   0.752027    13.369258    -0.104770  359.551005   13.369668   13.264940  0.129036    1.147815
   -5   -3  -19  0  0.650025   0.769202    -4.231029     4.801555  131.385818    6.399730    6.389511  0.133537    0.108221
   -5   -3  -18  0  0.635620   0.786633    15.400739    -2.548942  350.602297   15.610249   15.523134  0.070804    1.740005
   -5   -3  -17  0  0.621688   0.804263    -1.555855    -7.238951  257.870048    7.404262    7.401985  0.113350    0.028410
   -5   -3  -16  0  0.608259   0.822019    -3.760949    -1.734622  204.760057    4.141697    4.134936  0.209395    0.045660
   -5   -3  -15  0  0.595368   0.839817     7.479148     9.428230   51.576029   12.034500   11.916962  0.084784    1.960554
   -5   -3  -14  0  0.583051   0.857558    -4.460991    -5.909803  232.952817    7.404472    7.251135  0.116050    1.868597
   -5   -3  -13  0  0.571344   0.875129     2.213968     0.975884   23.787163    2.419505    2.585679  0.300454   -0.782170
   -5   -3  -12  0  0.560287   0.892400    -6.737227     0.916852  172.250367    6.799327    6.835616  0.172344   -0.297774
   -5   -3  -11  0  0.549918   0.909226    -9.165884     4.119899  155.796946   10.049229   10.208062  0.116065   -1.935328
   -5   -3  -10  0  0.540277   0.925451    -0.071668    -2.266322  268.188731    2.267455    2.273043  0.334693   -0.023610
   -5   -3   -9  0  0.531403   0.940905     1.395150    -3.120108  294.091703    3.417824    3.284587  0.210534    0.894989
   -5   -3   -8  0  0.523336   0.955409     0.574861    -2.076844  285.471862    2.154935    2.459432  0.298678   -1.441766
   -5   -3   -7  0  0.516114   0.968779    10.435385    -2.979119  344.066887   10.852299   10.641546  0.113393    2.628466
   -5   -3   -6  0  0.509771   0.980832    -2.973861    -9.561217  252.722541   10.013027    9.862375  0.109685    1.942425
   -5   -3   -5  0  0.504342   0.991391    -0.061966   -15.175789  269.766051   15.175916   14.911653  0.200329    1.865553
   -5   -3   -4  0  0.499856   1.000287    -5.999467    -0.059571  180.568889    5.999763    5.819116  0.182218    1.402017
   -5   -3   -3  0  0.496339   1.007375    -9.568410    -0.192601  181.153144    9.570349    9.423870  0.131882    1.570738
   -5   -3   -2  0  0.493812   1.012531   -19.127586     7.519491  158.539077   20.552550   20.381720  0.074531    3.241450
   -5   -3   -1  0  0.492289   1.015663     1.850465   -14.128456  277.461800   14.249123   13.887204  0.243167    2.104851
   -5   -2  -47  0  1.155397   0.432752     2.911976     1.859936   32.567164    3.455281    3.273714  0.548916    0.467783
   -5   -2  -46  0  1.135075   0.440500     5.111701    -1.645450  342.156699    5.370009    5.432695  0.320782   -0.276363
   -5   -2  -45  0  1.114831   0.448498    -0.830160    -5.386039  261.237847    5.449641    5.526343  0.312339   -0.347297
   -5   -2  -44  0  1.094671   0.456758    -3.736665     0.585664  171.092246    3.782283    4.061431  0.419552   -0.940942
   -5   -2  -41  0  1.034734   0.483216     7.107037     0.295956    2.384568    7.113196    6.883385  0.208731    1.557033
   -5   -2  -40  0  1.014954   0.492633    -4.561870    -1.982946  203.493542    4.974207    5.167793  0.284074   -0.963737
   -5   -2  -39  0  0.995285   0.502369     3.506419    -2.389620  325.725620    4.243260    4.633537  0.310187   -1.779360
   -5   -2  -38  0  0.975732   0.512436     2.569940     2.376600   42.761688    3.500403    3.217433  0.399247    1.002337
   -5   -2  -37  0  0.956303   0.522847    -1.565165    -2.120133  233.563815    2.635281    2.300893  0.633955    0.745945
   -5   -2  -35  0  0.917846   0.544754    -0.613735    -1.168662  242.293336    1.320016    2.013033  0.582467   -1.682624
   -5   -2  -34  0  0.898836   0.556275     6.912101    -5.373230  322.139732    8.754927    8.608037  0.173999    1.193879
   -5   -2  -33  0  0.879984   0.568192    -3.062017     1.184833  158.846294    3.283257    3.108645  0.344831    0.716118
   -5   -2  -32  0  0.861301   0.580517    -0.270429    -3.776650  265.904292    3.786320    3.967029  0.263523   -0.969785
   -5   -2  -31  0  0.842797   0.593263    -3.766815     1.626533  156.645027    4.102988    4.127664  0.263419   -0.132479
   -5   -2  -30  0  0.824485   0.606439     4.514122     1.621598   19.759702    4.796549    4.788715  0.212246    0.052196
   -5   -2  -29  0  0.806378   0.620056    -5.152366     7.467896  124.603167    9.072835    8.918824  0.191888    1.135059
   -5   -2  -28  0  0.788490   0.634123    -5.592035    10.961723  117.028039   12.305699   12.145402  0.162530    1.394778
   -5   -2  -27  0  0.770837   0.648646     8.250780     2.125635   14.446862    8.520194    8.428347  0.131390    0.988587
   -5   -2  -26  0  0.753433   0.663629     9.823294     2.064314   11.867724   10.037853   10.013451  0.183358    0.188209
   -5   -2  -25  0  0.736299   0.679072    -1.131402    -5.516107  258.408893    5.630941    5.561676  0.189710    0.516346
   -5   -2  -24  0  0.719452   0.694973    -7.337485     1.841801  165.909166    7.565112    7.486469  0.161119    0.690287
   -5   -2  -23  0  0.702913   0.711325    -8.234904     0.713343  175.049149    8.265742    8.192346  0.186129    0.557671
   -5   -2  -22  0  0.686705   0.728114    -3.072150    -0.637194  191.717561    3.137534    3.546027  0.286822   -2.014126
   -5   -2  -21  0  0.670852   0.745321     1.139777     3.825910   73.410683    3.992077    4.013709  0.240524   -0.127188
   -5   -2  -20  0  0.655379   0.762918    -5.535124    -5.758503  226.133118    7.987362    8.115411  0.110971   -1.631863
   -5   -2  -19  0  0.640314   0.780867     1.381787    -2.542837  298.519830    2.894021    3.043269  0.271404   -0.777694
   -5   -2  -18  0  0.625686   0.799123    -2.121575     5.521697  111.018031    5.915252    5.842269  0.141327    0.730328
   -5   -2  -17  0  0.611527   0.817626    -3.462742     2.035226  149.555117    4.016556    4.154363  0.199338   -0.977674
   -5   -2  -16  0  0.597870   0.836303   -11.784508     4.750960  158.043025   12.706150   12.581387  0.085623    2.060670
   -5   -2  -15  0  0.584750   0.855067     4.968597    -5.675471  311.200556    7.543072    7.592519  0.113944   -0.613712
   -5   -2  -14  0  0.572204   0.873814     3.047691    -4.562971  303.739677    5.487178    5.577427  0.152926   -0.834599
   -5   -2  -13  0  0.560271   0.892425     5.900667   -13.265942  293.979412   14.519060   14.366257  0.173220    1.247524
   -5   -2  -12  0  0.548991   0.910762    10.674580   -12.181521  311.227854   16.196793   16.029015  0.139823    1.696955
   -5   -2  -11  0  0.538404   0.928670     0.457622    -3.568390  277.307912    3.597614    3.473899  0.248279    0.704689
   -5   -2  -10  0  0.528553   0.945978     6.966023   -17.295093  291.938322   18.645260   18.640138  0.140267    0.051643
   -5   -2   -9  0  0.519479   0.962502     1.132348    21.812058   87.028224   21.841430   21.654644  0.137209    1.925206
   -5   -2   -8  0  0.511224   0.978044    -4.778787     7.475597  122.588809    8.872506    8.726952  0.103650    1.985945
   -5   -2   -7  0  0.503828   0.992402    17.636571    11.858833   33.916892   21.252777   20.996026  0.180273    2.014171
   -5   -2   -6  0  0.497329   1.005371    13.835043     9.420925   34.252771   16.738048   16.435661  0.179897    2.377134
   -5   -2   -5  0  0.491763   1.016751     6.666367   -10.581851  302.210156   12.506639   12.162969  0.095327    5.098477
   -5   -2   -4  0  0.487161   1.026355     1.986368     9.282508   77.921420    9.492661    9.390997  0.114751    1.252927
   -5   -2   -3  0  0.483552   1.034016   -14.588081    -7.278552  206.516365   16.303050   16.058253  0.081286    4.258979
   -5   -2   -2  0  0.480957   1.039594    -9.626562     3.555831  159.726929   10.262291   10.034312  0.160627    2.007207
   -5   -2   -1  0  0.479394   1.042984   -13.241879     4.071120  162.910333   13.853569   13.582660  0.100236    3.822204
   -5   -1  -47  0  1.152139   0.433975    -2.359484     1.024085  156.537750    2.572141    2.256594  0.754454    0.591490
   -5   -1  -46  0  1.131758   0.441790    -4.306375     0.027930  179.628401    4.306466    4.561129  0.369271   -0.975294
   -5   -1  -44  0  1.091231   0.458198     3.758618    -0.327342  355.022607    3.772845    3.635608  0.414695    0.468012
   -5   -1  -43  0  1.071093   0.466813     5.518699     5.354237   44.133422    7.689206    7.557299  0.299625    0.622593
   -5   -1  -42  0  1.051046   0.475717     2.222550    -3.565347  301.938410    4.201360    4.185871  0.393662    0.055645
   -5   -1  -40  0  1.011244   0.494441    -4.345336    -0.040171  180.529661    4.345522    4.520814  0.370771   -0.668608
   -5   -1  -38  0  0.971872   0.514471    -6.531359     4.165188  147.473467    7.746446    7.713952  0.224014    0.205142
   -5   -1  -36  0  0.932984   0.535915     2.226281     4.402434   63.174587    4.933331    5.071158  0.303113   -0.643053
   -5   -1  -35  0  0.913741   0.547201    -3.817888     0.532909  172.053875    3.854901    3.757094  0.294022    0.470441
   -5   -1  -34  0  0.894644   0.558881     5.863233     6.345780   47.263369    8.639816    8.491796  0.148149    1.412986
   -5   -1  -33  0  0.875702   0.570970    -4.089182    -2.305113  209.410400    4.694140    4.556296  0.234538    0.831173
   -5   -1  -32  0  0.856925   0.583481    -3.044443    -2.035244  213.763170    3.662083    3.780266  0.277868   -0.601494
   -5   -1  -31  0  0.838325   0.596427     0.159239   -15.581648  270.585523   15.582462   15.346183  0.179077    1.865952
   -5   -1  -30  0  0.819913   0.609821     2.399529    -5.460454  293.722494    5.964419    6.124853  0.237163   -0.956672
   -5   -1  -29  0  0.801703   0.623672     9.478275    10.529316   48.007105   14.167010   14.037141  0.184079    0.997743
   -5   -1  -28  0  0.783708   0.637993     4.385227    -4.084904  317.030667    5.993051    6.068544  0.165713   -0.644270
   -5   -1  -27  0  0.765944   0.652789    -1.300551    -7.220847  259.789889    7.337034    7.292506  0.154900    0.406534
   -5   -1  -26  0  0.748427   0.668067   -10.145583    -7.408391  216.137236   12.562528   12.370855  0.141157    1.920327
   -5   -1  -25  0  0.731176   0.683830   -14.960826    -0.947139  183.622445   14.990777   14.794063  0.169907    1.637338
   -5   -1  -24  0  0.714208   0.700076     5.484168    -3.627203  326.519537    6.575157    6.658450  0.163153   -0.721982
   -5   -1  -23  0  0.697545   0.716800     1.326518     2.962161   65.876161    3.245620    3.623578  0.315014   -1.696794
   -5   -1  -22  0  0.681209   0.733989     8.208045    -1.354688  350.628163    8.319086    8.111165  0.134327    2.189020
   -5   -1  -21  0  0.665225   0.751626     3.352252     5.895619   60.377416    6.782029    6.731566  0.187326    0.380971
   -5   -1  -20  0  0.649618   0.769684    -2.054849    -2.162088  226.456753    2.982789    2.924732  0.287355    0.285726
   -5   -1  -19  0  0.634416   0.788127     0.891281    -2.907277  287.043923    3.040829    2.983582  0.297382    0.272242
   -5   -1  -18  0  0.619649   0.806909   -11.220282     0.683957  176.511723   11.241108   11.093458  0.130097    1.605036
   -5   -1  -17  0  0.605348   0.825971     4.451945     8.943004   63.535277    9.989852    9.919359  0.103410    0.964047
   -5   -1  -16  0  0.591549   0.845239    -1.246825     5.461810  102.859165    5.602316    5.787502  0.147571   -1.774688
   -5   -1  -15  0  0.578285   0.864625     6.700682    10.423817   57.266108   12.391735   12.317310  0.082985    1.268331
   -5   -1  -14  0  0.565596   0.884023     9.365757    19.264313   64.072309   21.420345   21.218832  0.183848    1.550097
   -5   -1  -13  0  0.553521   0.903308     1.658266    15.463811   83.879261   15.552469   15.486472  0.075854    1.230429
   -5   -1  -12  0  0.542100   0.922339    -9.000618    10.299542  131.149732   13.678147   13.685669  0.112090   -0.094903
   -5   -1  -11  0  0.531376   0.940952   -17.349807   -24.942191  235.177496   30.383033   30.415218  0.205862   -0.221102
   -5   -1  -10  0  0.521393   0.958970     1.300681    -1.984515  303.241439    2.372777    2.814309  0.275444   -2.266961
   -5   -1   -9  0  0.512192   0.976196     3.920597    17.417722   77.314577   17.853518   17.606686  0.062661    5.570830
   -5   -1   -8  0  0.503817   0.992423     9.877835    -1.552378  351.068578    9.999075    9.794432  0.142499    2.030958
   -5   -1   -7  0  0.496311   1.007433    24.073916   -25.286519  313.592738   34.913629   34.624768  0.224092    1.822969
   -5   -1   -6  0  0.489712   1.021009   -12.479572    -8.402294  213.951744   15.044542   14.740244  0.094838    4.537685
   -5   -1   -5  0  0.484058   1.032934    -2.922176   -13.556390  257.835615   13.867762   13.614533  0.089714    3.991814
   -5   -1   -4  0  0.479382   1.043009     5.225409   -14.190486  290.215386   15.121997   15.104841  0.084554    0.286938
   -5   -1   -3  0  0.475714   1.051051    -9.291523    -9.810657  226.556724   13.512268   13.251162  0.144890    2.548554
   -5   -1   -2  0  0.473077   1.056911    14.262243     1.175696    4.712472   14.310619   13.852835  0.253098    2.557926
   -5   -1   -1  0  0.471487   1.060475    -4.740155     6.931943  124.364841    8.397673    8.065353  0.246466    1.906840
   -4  -21   -7  0  1.126973   0.443666     1.328968     2.401347   61.038721    2.744562    2.633724  0.551217    0.284370
   -4  -21   -2  0  1.116935   0.447653    -1.661876     2.400302  124.697219    2.919466    2.487611  0.801629    0.761866
   -4  -20  -20  0  1.158877   0.431452     3.346333     2.482470   36.569796    4.166605    4.370425  0.401940   -0.717132
   -4  -20  -14  0  1.113953   0.448852     1.798400    -2.992287  301.006367    3.491135    3.764018  1.318409   -0.292713
   -4  -20  -11  0  1.096975   0.455799    -2.670519    -2.576118  223.969203    3.710533    3.899916  0.425469   -0.629490
   -4  -20  -10  0  1.092174   0.457803    -3.222161    -0.793566  193.835674    3.318444    3.451456  0.406595   -0.462640
   -4  -20   -9  0  1.087811   0.459639    -2.934680    -1.822203  211.836994    3.454384    2.659906  0.768041    1.462893
   -4  -20   -7  0  1.080425   0.462781    -2.228630     3.791705  120.445510    4.398161    3.936008  0.521412    1.253486
   -4  -20   -6  0  1.077409   0.464076     2.513931     0.894940   19.595346    2.668476    2.570919  0.824368    0.167360
   -4  -20   -5  0  1.074851   0.465181     2.869111     0.898455   17.387810    3.006497    3.430267  0.492913   -1.215837
   -4  -20   -4  0  1.072754   0.466090    -1.743230    -3.954310  246.210049    4.321506    3.858196  0.441153    1.485242
   -4  -20   -1  0  1.069249   0.467618     2.115638    -2.058057  315.790404    2.951529    2.645258  0.323679    1.338153
   -4  -19  -23  0  1.144475   0.436882    -1.895700     3.152535  121.019568    3.678608    3.855080  0.481355   -0.518472
   -4  -19  -20  0  1.115911   0.448064     1.657317     0.165036    5.686786    1.665514    2.315644  0.722035   -1.273378
   -4  -19  -18  0  1.098735   0.455069     3.646020    -0.695167  349.205283    3.711700    3.572364  0.351940    0.559902
   -4  -19  -14  0  1.069184   0.467647    -3.547882     1.891571  151.935468    4.020635    3.464315  0.421201    1.867890
   -4  -19  -13  0  1.062845   0.470435     2.651928    -2.720146  314.272457    3.798936    3.502494  0.382057    1.097304
   -4  -19  -12  0  1.056942   0.473063     2.768820     1.096229   21.599563    2.977933    2.038345  0.556482    2.387817
   -4  -19  -11  0  1.051482   0.475519     2.584903    -0.591659  347.107642    2.651752    2.306110  0.359288    1.360500
   -4  -19   -9  0  1.041919   0.479884    -7.200087     0.976510  172.276399    7.266005    7.608014  0.398145   -1.214822
   -4  -19   -7  0  1.034204   0.483463    -2.361695     0.969645  157.678341    2.553001    2.109426  0.667362    0.939984
   -4  -19   -6  0  1.031054   0.484941    -2.341691     1.078541  155.270043    2.578133    2.203240  0.624379    0.849129
   -4  -19   -5  0  1.028381   0.486201     3.714863     0.271920    4.186464    3.724802    3.813184  0.426944   -0.292758
   -4  -19   -1  0  1.022524   0.488986     2.473126     0.688541   15.557679    2.567186    2.754605  0.313494   -0.845475
   -4  -18  -28  0  1.159624   0.431174    -1.035089     0.901999  138.930418    1.372957    2.440958  0.695250   -2.172428
   -4  -18  -27  0  1.147693   0.435657     3.255241    -4.435476  306.275326    5.501822    5.935056  0.328382   -1.865774
   -4  -18  -26  0  1.136077   0.440111    -1.222429    -2.692713  245.583051    2.957200    3.189799  0.832946   -0.394916
   -4  -18  -24  0  1.113832   0.448901     1.429465     3.509637   67.839080    3.789581    3.792221  0.659287   -0.005664
   -4  -18  -22  0  1.092966   0.457471     1.164193     3.904094   73.395530    4.073977    4.730559  0.731724   -1.268984
   -4  -18  -21  0  1.083075   0.461648     0.694505     2.500973   74.480350    2.595612    3.162810  0.549827   -1.458893
   -4  -18  -19  0  1.064430   0.469735     2.898162     0.165447    3.267285    2.902881    2.428124  0.684375    0.981053
   -4  -18  -18  0  1.055695   0.473621    -2.220091    -1.976179  221.673369    2.972219    2.926238  0.354353    0.183509
   -4  -18  -16  0  1.039451   0.481023    -0.267423    -2.867639  264.672256    2.880081    2.857813  0.386827    0.081414
   -4  -18  -10  0  1.001189   0.499406     4.816338     0.725464    8.565820    4.870668    4.202489  0.577817    1.635375
   -4  -18   -9  0  0.996428   0.501792    -6.231372     3.470139  150.887357    7.132452    7.751302  0.194824   -4.492194
   -4  -18   -7  0  0.988359   0.505889     2.657120    -2.146897  321.062519    3.416058    3.712367  0.825817   -0.507430
   -4  -18   -6  0  0.985061   0.507583    -2.506649    -4.390019  240.274147    5.055250    4.517091  0.613241    1.241066
   -4  -18   -5  0  0.982263   0.509029     2.652656     0.227892    4.910266    2.662427    2.421681  0.457752    0.743778
   -4  -18   -3  0  0.978178   0.511154    -0.215121    -2.646883  265.353599    2.655611    1.900858  0.493541    2.162702
   -4  -18   -2  0  0.976898   0.511824    -1.763642     0.433983  166.175781    1.816253    1.802201  0.600383    0.033098
   -4  -18   -1  0  0.976129   0.512227    -2.080764    -1.034051  206.425429    2.323540    2.465776  0.368198   -0.546315
   -4  -17  -29  0  1.133818   0.440988     5.211678    -0.138843  358.473955    5.213528    5.195778  0.385053    0.065190
   -4  -17  -28  0  1.121166   0.445964    -4.338699    -0.074805  180.987753    4.339344    3.980537  0.464172    1.093195
   -4  -17  -27  0  1.108821   0.450929    -0.069396    -2.383304  268.332165    2.384314    3.057583  0.522148   -1.823515
   -4  -17  -26  0  1.096794   0.455874    -1.844958    -0.071509  182.219639    1.846343    2.235907  0.745336   -0.739165
   -4  -17  -25  0  1.085095   0.460789    -4.968346     0.233165  177.313069    4.973815    5.710647  0.384537   -2.709852
   -4  -17  -22  0  1.052074   0.475252    -0.855775    -3.982298  257.871889    4.073211    3.956310  0.495787    0.333455
   -4  -17  -21  0  1.041796   0.479941    -0.457755     2.807467   99.260536    2.844541    2.636916  0.560279    0.524072
   -4  -17  -20  0  1.031900   0.484543    -2.041071     2.271955  131.935778    3.054136    2.439973  0.596758    1.455460
   -4  -17  -18  0  1.013301   0.493437     4.094856     3.713529   42.204149    5.527943    5.499968  0.265221    0.149167
   -4  -17  -17  0  1.004620   0.497701     0.995520    -1.880292  297.898967    2.127570    2.341620  0.380115   -0.796368
   -4  -17  -12  0  0.967826   0.516622     0.973193     2.960192   71.801204    3.116061    3.291531  0.404668   -0.613222
   -4  -17  -11  0  0.961860   0.519826    -4.391335    -0.050816  180.662987    4.391629    4.059556  0.485967    0.966367
   -4  -17  -10  0  0.956381   0.522804     7.900882    -0.591949  355.715299    7.923026    7.858927  0.805159    0.112586
   -4  -17   -9  0  0.951396   0.525543     7.578880     1.059275    7.956502    7.652548    8.051484  0.371370   -1.519187
   -4  -17   -8  0  0.946914   0.528031    -1.876232    -3.329500  240.597979    3.821756    3.047478  0.361482    3.029183
   -4  -17   -7  0  0.942942   0.530256     3.677602     0.163331    2.542971    3.681227    3.289827  0.534181    1.036211
   -4  -17   -6  0  0.939485   0.532206    -0.069099    -2.614000  268.485783    2.614913    3.002187  0.577219   -0.948838
   -4  -17   -5  0  0.936550   0.533874    -0.973095    -0.240814  193.899846    1.002449    1.751247  0.501775   -2.110426
   -4  -17   -4  0  0.934142   0.535250     0.163153    -1.897268  274.914993    1.904270    1.822316  0.347337    0.333684
   -4  -17   -3  0  0.932265   0.536328     0.103026    -3.631729  271.624956    3.633190    3.182255  0.279447    2.282073
   -4  -17   -2  0  0.930922   0.537102    -0.437526    -7.841020  266.806229    7.853218    8.446721  0.502449   -1.670499
   -4  -17   -1  0  0.930115   0.537568     0.714033     2.528054   74.228007    2.626956    2.828648  0.327651   -0.870547
   -4  -16  -33  0  1.151940   0.434050     0.065634    -3.964359  270.948501    3.964902    3.802243  0.864174    0.266191
   -4  -16  -32  0  1.137732   0.439471    -2.954322     1.314385  156.015599    3.233516    3.429683  0.594959   -0.466288
   -4  -16  -30  0  1.110122   0.450401     1.373887     0.884525   32.773926    1.633998    2.280608  0.742814   -1.231055
   -4  -16  -29  0  1.096741   0.455896     2.578938     0.200167    4.438174    2.586695    2.520407  0.645008    0.145340
   -4  -16  -28  0  1.083657   0.461401    -1.265790    -2.958483  246.836291    3.217895    2.517067  0.639462    1.549929
   -4  -16  -27  0  1.070880   0.466906     2.173309     1.754251   38.909765    2.792968    2.529925  0.486525    0.764605
   -4  -16  -26  0  1.058422   0.472402     3.682101    -0.113297  358.237592    3.683844    3.404950  0.424327    0.929509
   -4  -16  -25  0  1.046294   0.477877    -0.205467    -2.159205  264.564171    2.168959    2.335282  0.446457   -0.526851
   -4  -16  -24  0  1.034507   0.483322     1.320743    -2.126359  301.845613    2.503151    2.937305  0.400830   -1.531787
   -4  -16  -23  0  1.023075   0.488723    -2.803600    -0.460118  189.320126    2.841106    2.779361  0.343364    0.254309
   -4  -16  -20  0  0.991018   0.504532    -2.883509     3.332114  130.871911    4.406542    4.681700  0.345404   -1.126601
   -4  -16  -19  0  0.981120   0.509622    -2.167908     4.378556  116.340900    4.885855    5.054622  0.500582   -0.476791
   -4  -16  -18  0  0.971636   0.514596    -1.115290     5.487669  101.488077    5.599856    5.591630  0.255801    0.045476
   -4  -16  -17  0  0.962580   0.519438    -1.958898     1.527755  142.049137    2.484214    2.687623  0.496588   -0.579281
   -4  -16  -16  0  0.953961   0.524130     1.310642    -3.142463  292.639789    3.404829    3.233949  0.510388    0.473482
   -4  -16  -15  0  0.945794   0.528656    -0.355163     3.317370   96.110895    3.336328    3.377427  0.307815   -0.188821
   -4  -16  -14  0  0.938090   0.532998     0.316260    -4.619208  273.916717    4.630022    4.495668  0.322718    0.588765
   -4  -16  -13  0  0.930859   0.537138     4.384889    -3.050981  325.170022    5.341885    5.619999  0.434438   -0.905338
   -4  -16  -12  0  0.924113   0.541059    -2.844729     1.176040  157.539302    3.078239    2.898315  0.361949    0.703002
   -4  -16  -11  0  0.917864   0.544743     1.531009    -2.782378  298.821877    3.175785    2.892782  0.951847    0.420475
   -4  -16  -10  0  0.912120   0.548173     4.820959     3.351990   34.810708    5.871753    6.099293  0.226922   -1.418063
   -4  -16   -9  0  0.906892   0.551333    -2.996862    -1.390945  204.897612    3.303924    3.775812  0.340165   -1.961843
   -4  -16   -8  0  0.902189   0.554208    -1.943270     1.275788  146.714460    2.324636    2.459270  0.475212   -0.400664
   -4  -16   -7  0  0.898018   0.556781     0.044027     2.608613   89.033079    2.608984    2.910315  0.365436   -1.166131
   -4  -16   -6  0  0.894388   0.559041     3.984336     2.091221   27.693217    4.499793    3.883241  0.316967    2.750880
   -4  -16   -5  0  0.891305   0.560975     4.244529     2.507161   30.569523    4.929694    4.292275  0.751285    1.199873
   -4  -16   -4  0  0.888775   0.562572     1.375458    -5.759888  283.430679    5.921841    5.978566  0.812020   -0.098792
   -4  -16   -2  0  0.885389   0.564723    -2.309909    -9.111392  255.774163    9.399635    9.355225  0.387976    0.161880
   -4  -16   -1  0  0.884541   0.565265    -0.924977    -2.082406  246.049852    2.278595    2.399246  0.424405   -0.402036
   -4  -15  -34  0  1.132613   0.441457     1.547357     2.417513   57.378258    2.870310    3.095602  0.395998   -0.804577
   -4  -15  -33  0  1.117711   0.447343     4.161599     0.458620    6.288777    4.186794    3.248903  0.534889    2.479726
   -4  -15  -31  0  1.088674   0.459274     2.178110     2.361701   47.315794    3.212755    2.819712  0.464655    1.196256
   -4  -15  -30  0  1.074561   0.465306    -0.999319     1.618328  121.695366    1.902005    2.070904  0.710060   -0.336393
   -4  -15  -28  0  1.047197   0.477465     2.511391     2.571804   45.680916    3.594616    3.019483  0.516193    1.575692
   -4  -15  -27  0  1.033970   0.483573    -0.949151    -2.734390  250.857277    2.894439    3.399534  0.380507   -1.877263
   -4  -15  -26  0  1.021062   0.489686     2.018750    -0.635268  342.532054    2.116346    2.140344  0.556420   -0.060994
   -4  -15  -25  0  1.008485   0.495793    -2.166026    -4.404450  243.812910    4.908243    4.943722  0.258723   -0.193935
   -4  -15  -22  0  0.972866   0.513945    -3.325065    -2.157215  212.974444    3.963538    4.271882  0.260223   -1.675731
   -4  -15  -21  0  0.961742   0.519890    -4.813882    -4.540139  223.323737    6.617124    6.804132  0.371343   -0.712198
   -4  -15  -20  0  0.951013   0.525755     4.439430     0.539887    6.933799    4.472138    4.361617  0.507280    0.308114
   -4  -15  -19  0  0.940695   0.531522     1.791443     0.168307    5.367227    1.799332    2.101245  0.672457   -0.634938
   -4  -15  -18  0  0.930799   0.537173     0.468425    -2.536086  280.464824    2.578983    2.069550  0.691595    1.041718
   -4  -15  -17  0  0.921341   0.542687    -4.447588     4.292588  136.015989    6.181209    6.794411  0.423300   -2.048662
   -4  -15  -16  0  0.912334   0.548045    -0.584658    -3.680936  260.974872    3.727079    3.667641  0.405563    0.207264
   -4  -15  -15  0  0.903791   0.553226    -1.978308     6.536793  106.838016    6.829595    7.281071  0.225142   -2.835916
   -4  -15  -14  0  0.895725   0.558207    -3.990719     2.741558  145.511583    4.841692    4.823804  0.241505    0.104748
   -4  -15  -13  0  0.888149   0.562969     1.766793     1.260286   35.500958    2.170226    2.131153  0.457048    0.120900
   -4  -15  -12  0  0.881077   0.567488    -3.120857    -0.467218  188.514417    3.155637    3.531878  0.534677   -0.995154
   -4  -15  -11  0  0.874519   0.571743     4.235621    -1.415625  341.519388    4.465924    4.739273  0.394608   -0.979641
   -4  -15  -10  0  0.868489   0.575712    -4.787682     1.353204  164.217434    4.975245    4.513809  0.414043    1.576090
   -4  -15   -8  0  0.858053   0.582714     1.379770     2.919439   64.703894    3.229070    2.967832  0.253718    1.456132
   -4  -15   -7  0  0.853667   0.585708     3.336904     1.198835   19.761627    3.545720    3.412001  0.425186    0.444765
   -4  -15   -6  0  0.849848   0.588341     3.276775    -1.227868  339.458100    3.499274    3.508208  0.486855   -0.025951
   -4  -15   -5  0  0.846602   0.590596     2.284204    -0.610008  345.047816    2.364255    2.248591  0.310705    0.526457
   -4  -15   -4  0  0.843938   0.592461     6.425944     2.278979   19.527192    6.818101    7.236425  0.224641   -2.633538
   -4  -15   -3  0  0.841859   0.593923     3.931415    -0.240963  356.492630    3.938793    3.520177  1.048691    0.564526
   -4  -15   -2  0  0.840372   0.594975    -3.266163    -2.088855  212.600705    3.877000    3.863384  0.304390    0.063264
   -4  -15   -1  0  0.839478   0.595608    -4.529879    -2.577242  209.637396    5.211715    5.743730  0.390808   -1.925200
   -4  -14  -37  0  1.147494   0.435732    -2.798023     5.130240  118.607964    5.843654    6.090091  0.503648   -0.691980
   -4  -14  -36  0  1.131462   0.441906     0.149509     9.738219   89.120419    9.739367    9.704160  0.292438    0.170258
   -4  -14  -35  0  1.115648   0.448170     3.708602     0.001461    0.022572    3.708602    3.680288  0.344179    0.116341
   -4  -14  -34  0  1.100061   0.454520     1.576115    -0.171667  353.783987    1.585436    2.016611  0.698514   -0.872958
   -4  -14  -31  0  1.054768   0.474038    -3.531001     0.384568  173.784316    3.551882    3.911608  0.315911   -1.610360
   -4  -14  -30  0  1.040194   0.480680    -1.786252    -3.217678  240.963733    3.680237    3.828700  0.532684   -0.394152
   -4  -14  -29  0  1.025901   0.487376     7.428037    -1.741314  346.806703    7.629411    7.646250  0.281273   -0.084665
   -4  -14  -27  0  0.998207   0.500898     3.659067    -3.438630  316.778893    5.021250    5.163373  0.280104   -0.717564
   -4  -14  -25  0  0.971784   0.514518    -2.585147    -3.216760  231.212927    4.126806    4.404026  0.255701   -1.533231
   -4  -14  -23  0  0.946739   0.528129    -2.900537    -3.441056  229.871770    4.500442    5.005805  0.662241   -1.079202
   -4  -14  -22  0  0.934768   0.534892     2.586121     4.848293   61.924156    5.494904    5.969849  0.286118   -2.347541
   -4  -14  -21  0  0.923185   0.541603    -0.388612    -2.383209  260.738714    2.414686    2.308194  0.479446    0.314117
   -4  -14  -20  0  0.912003   0.548244     8.744894    -2.782675  342.348635    9.176952    9.641959  0.313716   -2.096226
   -4  -14  -19  0  0.901238   0.554793    -3.527490    -2.377196  213.976259    4.253734    4.693749  0.297164   -2.094051
   -4  -14  -18  0  0.890904   0.561228    -7.828931   -12.211098  237.334748   14.505277   15.706738  0.869822   -1.953414
   -4  -14  -17  0  0.881018   0.567525    -5.642682     7.192172  128.116271    9.141510    9.834472  0.184872   -5.300942
   -4  -14  -16  0  0.871594   0.573662    -3.229948     7.209484  114.133033    7.899951    7.709484  0.769391    0.350095
   -4  -14  -15  0  0.862647   0.579611     5.430586     4.251182   38.054619    6.896652    7.307760  0.655539   -0.886896
   -4  -14  -13  0  0.846246   0.590845     7.626336     3.906996   27.126206    8.568875    9.009851  0.328877   -1.896252
   -4  -14  -12  0  0.838820   0.596076     2.738607     2.832194   45.962449    3.939707    4.039376  0.316765   -0.444979
   -4  -14  -11  0  0.831930   0.601012    -3.926798     2.575830  146.736648    4.696238    4.631461  0.214764    0.426549
   -4  -14  -10  0  0.825589   0.605629    -1.861666     1.147289  148.355726    2.186795    2.331677  0.215244   -0.951915
   -4  -14   -9  0  0.819809   0.609898     2.086984     2.067981   44.737959    2.938035    2.669227  0.228943    1.660462
   -4  -14   -7  0  0.809982   0.617298    -2.031670     1.423334  144.985927    2.480638    2.604665  0.218544   -0.802589
   -4  -14   -6  0  0.805955   0.620382    -3.670979    -0.061126  180.953946    3.671488    3.797394  0.240499   -0.740364
   -4  -14   -4  0  0.799721   0.625218    -3.175118    -4.658895  235.724890    5.637968    5.852065  0.173849   -1.741626
   -4  -14   -3  0  0.797527   0.626938     0.003001    -2.041637  270.084219    2.041639    2.245739  0.482971   -0.597636
   -4  -14   -2  0  0.795957   0.628175    -1.428681     9.632187   98.436810    9.737565    9.770599  0.230248   -0.202904
   -4  -14   -1  0  0.795013   0.628920    -1.019377    -7.579058  262.339734    7.647304    7.993412  0.318230   -1.538104
   -4  -13  -39  0  1.151154   0.434347    -3.422918    -2.907796  220.348164    4.491285    3.548512  0.725145    1.838643
   -4  -13  -37  0  1.117621   0.447379     2.526821     2.501050   44.706327    3.555288    3.723572  0.409184   -0.581619
   -4  -13  -36  0  1.101154   0.454069    -3.350106     0.001857  179.968248    3.350106    3.446694  0.400935   -0.340693
   -4  -13  -35  0  1.084898   0.460873     1.232981    -5.540422  282.546307    5.675959    5.463723  0.269514    1.113662
   -4  -13  -33  0  1.053060   0.474807    -1.632785     1.332725  140.777714    2.107639    2.518022  0.495717   -1.170765
   -4  -13  -32  0  1.037498   0.481929     6.033386     0.855071    8.066426    6.093677    5.877679  0.363406    0.840568
   -4  -13  -31  0  1.022189   0.489146     1.644770     3.571641   65.273542    3.932160    4.533379  0.314764   -2.701235
   -4  -13  -30  0  1.007144   0.496453     3.281407     2.649396   38.917284    4.217455    4.229095  0.273073   -0.060279
   -4  -13  -29  0  0.992375   0.503842    -1.691308     3.952003  113.169093    4.298703    4.700827  0.241683   -2.353041
   -4  -13  -28  0  0.977896   0.511302     2.020466    -3.044091  303.573570    3.653597    3.580764  0.309418    0.332886
   -4  -13  -27  0  0.963718   0.518824     1.055388    -7.756765  277.748108    7.828234    8.208515  0.193755   -2.775669
   -4  -13  -25  0  0.936322   0.534004    -0.571831    -1.888301  253.152212    1.972985    2.301937  0.461408   -1.008238
   -4  -13  -24  0  0.923133   0.541634    -4.904738    -0.111210  181.298898    4.905999    5.129358  0.249706   -1.264997
   -4  -13  -23  0  0.910302   0.549268    -3.957883     6.850034  120.018905    7.911246    8.737183  0.423592   -2.757491
   -4  -13  -22  0  0.897846   0.556889    -4.071847     3.512223  139.220169    5.377327    5.703417  0.218910   -2.106619
   -4  -13  -21  0  0.885779   0.564475     6.630195     0.800105    6.880949    6.678297    7.008475  0.672547   -0.694290
   -4  -13  -19  0  0.862881   0.579454    -9.627492    -0.740251  184.396778    9.655909   10.114117  0.265096   -2.444411
   -4  -13  -18  0  0.852083   0.586797     7.700012    -0.294105  357.812631    7.705627    8.046458  0.241373   -1.996936
   -4  -13  -17  0  0.841741   0.594007     4.383320     8.310977   62.192239    9.396054    9.530386  0.290354   -0.654288
   -4  -13  -16  0  0.831872   0.601054    -1.228600    -3.608926  251.199704    3.812323    3.467204  0.319548    1.527380
   -4  -13  -15  0  0.822493   0.607908     0.180739    -5.528680  271.872401    5.531634    5.650637  0.350041   -0.480789
   -4  -13  -14  0  0.813622   0.614536    -7.578574    -4.285862  209.489180    8.706515    9.483953  0.885001   -1.242331
   -4  -13  -13  0  0.805274   0.620907    -0.050489    -3.670186  269.211854    3.670533    3.628991  0.200291    0.293322
   -4  -13  -12  0  0.797467   0.626985    -3.344896    -3.244397  224.126203    4.659876    4.739526  0.272570   -0.413264
   -4  -13  -11  0  0.790216   0.632738     3.203924    -2.279103  324.573956    3.931849    3.900841  0.325317    0.134799
   -4  -13  -10  0  0.783538   0.638131    -0.710892     2.934445  103.617993    3.019327    3.215689  0.241978   -1.147620
   -4  -13   -9  0  0.777446   0.643132    -1.644277     1.202449  143.822244    2.037040    1.904648  0.429541    0.435886
   -4  -13   -8  0  0.771954   0.647707     1.375619     3.551125   68.824849    3.808256    3.567988  0.240231    1.414437
   -4  -13   -7  0  0.767076   0.651826     1.551087    -5.560943  285.585127    5.773210    5.791515  0.246492   -0.105019
   -4  -13   -6  0  0.762823   0.655460     5.183977     3.670646   35.301362    6.351949    6.332139  0.137128    0.204305
   -4  -13   -5  0  0.759206   0.658583     0.875205    -5.660631  278.789062    5.727890    5.878496  0.171082   -1.244952
   -4  -13   -4  0  0.756233   0.661172     5.376408     1.630496   16.870905    5.618209    5.882788  0.135343   -2.764617
   -4  -13   -3  0  0.753913   0.663206    -6.204956     8.878875  124.947576   10.832169   10.991812  0.158935   -1.420512
   -4  -13   -1  0  0.751253   0.665555    10.782811     3.394507   17.474379   11.304499   11.901018  0.120627   -6.993515
   -4  -12  -41  0  1.158699   0.431518     2.387127     1.501685   32.173018    2.820183    3.554377  0.686299   -1.512907
   -4  -12  -40  0  1.141071   0.438185    -4.604429    -2.918766  212.370780    5.451602    5.597859  0.537620   -0.384732
   -4  -12  -39  0  1.123611   0.444994     1.304197    -2.898429  294.226160    3.178336    3.461886  0.493366   -0.812782
   -4  -12  -38  0  1.106329   0.451945     1.629016     3.486919   64.958997    3.848675    4.166399  0.375265   -1.197365
   -4  -12  -37  0  1.089231   0.459039    -2.758494    -2.453652  221.652761    3.691842    3.996205  0.400797   -1.073945
   -4  -12  -34  0  1.039142   0.481166     1.711792     7.107652   76.458879    7.310879    6.952869  0.582902    0.868587
   -4  -12  -33  0  1.022879   0.488816    -1.903647    -1.371388  215.768983    2.346183    2.790150  0.634317   -0.989826
   -4  -12  -30  0  0.975544   0.512535     1.477456     3.519920   67.230200    3.817422    4.317029  0.291870   -2.420768
   -4  -12  -28  0  0.945318   0.528922    -2.147344    -1.375304  212.638246    2.550009    2.592332  0.530522   -0.112819
   -4  -12  -26  0  0.916282   0.545684    -1.125427    -3.629820  252.773930    3.800287    4.145772  0.286873   -1.703159
   -4  -12  -25  0  0.902245   0.554173    -3.193277     0.542038  170.366234    3.238954    3.362092  0.406805   -0.428076
   -4  -12  -24  0  0.888550   0.562715    -1.312600     1.962903  123.770778    2.361336    2.853885  0.402158   -1.732078
   -4  -12  -23  0  0.875213   0.571290    -5.387741     0.458077  175.140280    5.407179    5.376960  0.213504    0.200164
   -4  -12  -22  0  0.862249   0.579879     3.361734    -1.776828  332.141530    3.802417    4.069117  0.296525   -1.271968
   -4  -12  -21  0  0.849678   0.588458     0.695963     8.151027   85.119726    8.180685    8.544420  0.181909   -2.827780
   -4  -12  -20  0  0.837515   0.597004    -5.203534    -4.779308  222.566648    7.065306    7.232549  0.236464   -1.000228
   -4  -12  -19  0  0.825779   0.605489    11.962554    -0.337493  358.383974   11.967313   12.270389  0.199628   -2.147057
   -4  -12  -18  0  0.814489   0.613882     4.961745    -1.888581  339.161754    5.309016    5.253741  0.329164    0.237483
   -4  -12  -17  0  0.803663   0.622151    -2.716840    -6.588790  247.591549    7.126947    6.685588  0.236925    2.634491
   -4  -12  -16  0  0.793321   0.630262     2.108747   -12.064824  279.914280   12.247726   12.640406  0.315703   -1.759038
   -4  -12  -14  0  0.774162   0.645859     3.963258     2.735903   34.617963    4.815867    5.081496  0.297816   -1.261369
   -4  -12  -13  0  0.765385   0.653266     2.351550    -0.452233  349.114199    2.394640    2.521360  0.563822   -0.317848
   -4  -12  -12  0  0.757166   0.660357    -4.824749    -1.498693  197.256157    5.052156    5.190378  0.157775   -1.238957
   -4  -12  -11  0  0.749526   0.667088     2.338721    -2.815085  309.719178    3.659825    3.671789  0.164451   -0.102879
   -4  -12  -10  0  0.742481   0.673418    -1.581583     8.069523  101.089097    8.223054    8.462451  0.152059   -2.226503
   -4  -12   -9  0  0.736050   0.679302    -5.843122    -1.880696  197.841546    6.138330    6.115690  0.217740    0.147047
   -4  -12   -8  0  0.730247   0.684700    -6.447684     9.886984  123.109925   11.803604   12.003108  0.290241   -0.972088
   -4  -12   -6  0  0.720587   0.693878     0.128956     1.271219   84.207568    1.277743    1.766960  0.443682   -1.559355
   -4  -12   -5  0  0.716757   0.697587     0.990843    -1.250476  308.392342    1.595450    1.610148  0.501765   -0.041426
   -4  -12   -4  0  0.713608   0.700665    -1.638362     8.323539  101.135451    8.483251    8.601892  0.214684   -0.781539
   -4  -12   -3  0  0.711149   0.703088    -7.359384    -4.564762  211.809842    8.660114    8.385654  0.228862    1.695977
   -4  -12   -2  0  0.709387   0.704834     8.212297    -2.475051  343.228056    8.577162    8.657363  0.141838   -0.799660
   -4  -12   -1  0  0.708328   0.705888   -13.720721     9.949656  144.052049   16.948565   17.723832  0.295354   -3.712134
   -4  -11  -41  0  1.133553   0.441091    -3.621416     1.157227  162.278664    3.801819    3.976408  0.380741   -0.648491
   -4  -11  -40  0  1.115528   0.448218    -2.799788     3.019077  132.841781    4.117479    3.947187  0.421509    0.571351
   -4  -11  -39  0  1.097662   0.455514     0.243836     5.414567   87.421519    5.420055    5.814019  0.304179   -1.831655
   -4  -11  -38  0  1.079964   0.462978    -6.863737     1.711784  165.996368    7.073973    7.113542  0.243209   -0.230089
   -4  -11  -37  0  1.062443   0.470614     1.227853    -4.736506  284.532979    4.893068    5.075659  0.274574   -0.940447
   -4  -11  -36  0  1.045106   0.478420    -1.288780     4.150507  107.250166    4.345994    4.242146  0.379088    0.387411
   -4  -11  -34  0  1.011027   0.494547     1.586039    -2.649481  300.905700    3.087923    2.629766  0.675782    0.958788
   -4  -11  -33  0  0.994305   0.502864    -1.122162    -1.732487  237.068177    2.064160    2.402917  0.602207   -0.795530
   -4  -11  -32  0  0.977808   0.511348     4.570769    -1.983665  336.539673    4.982655    5.129592  0.235868   -0.881001
   -4  -11  -31  0  0.961549   0.519994     0.106387    -2.048932  272.972319    2.051692    2.146698  0.580695   -0.231375
   -4  -11  -30  0  0.945540   0.528798     3.624336    -4.738665  307.410328    5.965799    6.232991  0.190378   -1.984821
   -4  -11  -29  0  0.929793   0.537754     0.745922     1.694006   66.234664    1.850961    2.056735  0.582835   -0.499300
   -4  -11  -28  0  0.914323   0.546853    -2.151032    -1.080132  206.663337    2.406995    2.732851  0.493819   -0.933195
   -4  -11  -27  0  0.899143   0.556085     2.763262     9.137433   73.174094    9.546114    9.588800  0.254123   -0.237551
   -4  -11  -26  0  0.884269   0.565439     2.603492    -5.668328  294.669565    6.237637    6.483549  0.191609   -1.815011
   -4  -11  -25  0  0.869716   0.574900     1.133500    -4.432906  284.343282    4.575530    5.002603  0.300118   -2.012449
   -4  -11  -23  0  0.841639   0.594079     1.965522    -4.716780  292.621907    5.109921    5.262578  0.228383   -0.945301
   -4  -11  -22  0  0.828151   0.603755     3.944352     5.109087   52.330896    6.454509    6.717448  0.226610   -1.640933
   -4  -11  -21  0  0.815053   0.613457    -4.191289    -0.846608  191.419647    4.275938    4.278066  0.177261   -0.016977
   -4  -11  -20  0  0.802366   0.623157     3.933737     5.494485   54.399501    6.757489    6.770491  0.255861   -0.071865
   -4  -11  -19  0  0.790108   0.632825     1.547760     5.686211   74.773252    5.893094    6.421093  0.243052   -3.072193
   -4  -11  -18  0  0.778301   0.642425     0.217736     2.509752   85.041666    2.519180    2.123055  0.404873    1.383656
   -4  -11  -17  0  0.766964   0.651921    -1.729987    -2.266554  232.646688    2.851337    3.109675  0.275520   -1.326023
   -4  -11  -16  0  0.756120   0.661271    -4.996613     6.419210  127.896633    8.134642    8.363076  0.151350   -2.134485
   -4  -11  -15  0  0.745789   0.670431     0.612135     5.230398   83.324809    5.266097    5.388793  0.294693   -0.588808
   -4  -11  -14  0  0.735994   0.679353    -9.387987    -5.473408  210.243152   10.867037   10.993853  0.190122   -0.943314
   -4  -11  -13  0  0.726755   0.687990    -1.278698     1.604340  128.555696    2.051578    2.172849  0.294954   -0.581458
   -4  -11  -12  0  0.718095   0.696287    -7.333104    -7.212245  224.523934   10.285470   10.571146  0.179859   -2.246237
   -4  -11  -11  0  0.710034   0.704191     1.324086   -14.368642  275.265001   14.429521   14.873538  0.240263   -2.613533
   -4  -11  -10  0  0.702594   0.711649     1.967700    -2.219357  311.560465    2.966039    3.047873  0.201354   -0.574758
   -4  -11   -9  0  0.695793   0.718604    -2.051485    -5.879340  250.764528    6.226976    6.284131  0.159279   -0.507473
   -4  -11   -8  0  0.689652   0.725003    -6.497014     4.957542  142.654583    8.172418    8.269921  0.209787   -0.657283
   -4  -11   -7  0  0.684187   0.730794     1.630209    18.017873   84.830108   18.091471   18.765115  0.176927   -5.384576
   -4  -11   -6  0  0.679416   0.735927     2.117618    -1.770398  320.103276    2.760184    3.037208  0.219160   -1.787601
   -4  -11   -5  0  0.675352   0.740355    -1.158421     4.676322  103.913253    4.817668    5.045262  0.192817   -1.669282
   -4  -11   -4  0  0.672008   0.744038     4.912399    -3.849632  321.915754    6.241100    6.426705  0.235230   -1.115870
   -4  -11   -3  0  0.669397   0.746941     1.804920    -6.791500  284.882993    7.027247    7.231386  0.124536   -2.318171
   -4  -11   -2  0  0.667525   0.749036     5.982551     3.826131   32.600886    7.101422    7.317019  0.144318   -2.112700
   -4  -11   -1  0  0.666399   0.750301    -4.636956    -2.059757  203.951010    5.073850    5.184819  0.204104   -0.768888
   -4  -10  -42  0  1.128653   0.443006    -2.591702    -1.859679  215.661377    3.189878    2.838685  0.610381    0.813692
   -4  -10  -41  0  1.110097   0.450411     2.008371    -3.568820  299.368842    4.095123    4.397745  0.341195   -1.254333
   -4  -10  -40  0  1.091684   0.458008     1.671356     3.291318   63.078205    3.691369    3.876426  0.357112   -0.732852
   -4  -10  -39  0  1.073421   0.465800    -1.463795     2.595730  119.419703    2.980018    3.230107  0.447197   -0.790880
   -4  -10  -38  0  1.055317   0.473791     0.662050     4.182882   81.006065    4.234952    4.466436  0.336455   -0.972994
   -4  -10  -35  0  1.002039   0.498982     1.547393     1.948034   51.538627    2.487823    3.000985  0.534042   -1.358921
   -4  -10  -34  0  0.984656   0.507792     4.577748     1.370134   16.662603    4.778393    5.539882  0.278602   -3.865391
   -4  -10  -33  0  0.967478   0.516808     2.835642    -0.158414  356.802486    2.840064    2.711514  0.499243    0.364146
   -4  -10  -32  0  0.950516   0.526030     4.724225    -1.138602  346.449372    4.859497    5.023699  0.259832   -0.893718
   -4  -10  -31  0  0.933782   0.535457    -2.054186     2.361845  131.014723    3.130175    3.235436  0.367202   -0.405394
   -4  -10  -30  0  0.917288   0.545085    -1.847254    -2.960469  238.036926    3.489516    2.916914  0.427044    1.896248
   -4  -10  -28  0  0.885075   0.564924     2.363462    -3.766243  302.109848    4.446407    4.612568  0.270914   -0.867381
   -4  -10  -27  0  0.869385   0.575119    -2.870858     1.058515  159.760539    3.059784    3.101808  0.397537   -0.149496
   -4  -10  -26  0  0.853992   0.585485    -6.165576    -5.660781  222.555877    8.370111    8.848254  0.243292   -2.779368
   -4  -10  -25  0  0.838914   0.596008     0.786383    -0.386409  333.831638    0.876191    1.889868  0.623747   -2.298297
   -4  -10  -24  0  0.824168   0.606673    -6.836000     2.375030  160.841248    7.236827    7.532611  0.191929   -2.179458
   -4  -10  -23  0  0.809770   0.617459    -3.930916     3.320435  139.812304    5.145619    5.057157  0.213334    0.586419
   -4  -10  -22  0  0.795742   0.628344    -6.048312    -3.486095  209.958066    6.981041    7.182975  0.193895   -1.472844
   -4  -10  -21  0  0.782102   0.639303     7.770237    -1.702520  347.641344    7.954568    8.090495  0.156519   -1.228161
   -4  -10  -20  0  0.768871   0.650304     3.608103     5.743255   57.861601    6.782580    6.969500  0.237280   -1.114063
   -4  -10  -19  0  0.756071   0.661314     5.223030    -0.663667  352.758487    5.265026    5.193927  0.133629    0.752448
   -4  -10  -18  0  0.743723   0.672293    -0.938919     6.060914   98.805903    6.133209    6.287190  0.190911   -1.140651
   -4  -10  -17  0  0.731851   0.683199    -3.892338    -7.293282  241.911687    8.266938    8.195279  0.275423    0.367944
   -4  -10  -16  0  0.720478   0.693983     4.151738    -4.788590  310.925498    6.337786    6.678574  0.166279   -2.898431
   -4  -10  -15  0  0.709629   0.704593    -9.469781     0.214959  178.699638    9.472220    9.741981  0.163268   -2.336644
   -4  -10  -14  0  0.699327   0.714973     6.522408    -0.080256  359.295032    6.522902    6.388069  0.148793    1.281529
   -4  -10  -13  0  0.689598   0.725061     5.716251    -0.170894  358.287586    5.718805    6.013040  0.133608   -3.114412
   -4  -10  -12  0  0.680465   0.734792     6.286462    -0.871587  352.106544    6.346595    6.521866  0.183899   -1.347865
   -4  -10  -11  0  0.671953   0.744100    -3.250173    -0.008621  180.151976    3.250185    2.854166  0.254121    2.203889
   -4  -10  -10  0  0.664086   0.752915    -9.919385     3.367173  161.250024   10.475306   10.691194  0.084434   -3.615961
   -4  -10   -9  0  0.656887   0.761166    -2.816261    -0.248572  185.044033    2.827209    2.810320  0.293669    0.081330
   -4  -10   -8  0  0.650378   0.768784     7.736101     5.026473   33.013491    9.225654    8.934710  0.337514    1.219082
   -4  -10   -6  0  0.639513   0.781845    -0.735655    -2.673876  254.616992    2.773229    2.492920  0.265172    1.494946
   -4  -10   -5  0  0.635194   0.787161    15.087941    -3.026574  348.657260   15.388506   15.613526  0.127213   -2.501524
   -4  -10   -4  0  0.631638   0.791592    -4.251788     0.583061  172.191558    4.291580    4.623411  0.194406   -2.413916
   -4  -10   -3  0  0.628859   0.795091    -4.137836    -0.734288  190.062778    4.202483    4.217523  0.219074   -0.097091
   -4  -10   -2  0  0.626866   0.797619    -5.666405   -11.663692  244.088790   12.967261   13.237279  0.350315   -1.090054
   -4  -10   -1  0  0.625667   0.799147    -3.269473     7.071787  114.812343    7.790997    7.948887  0.151108   -1.477683
   -4   -9  -44  0  1.145569   0.436464    -1.056270    -2.991340  250.551392    3.172352    3.181374  0.681233   -0.018728
   -4   -9  -43  0  1.126403   0.443891     3.925003     2.569299   33.208672    4.691156    4.330740  0.431016    1.182567
   -4   -9  -42  0  1.107358   0.451525    -3.198398    -1.943652  211.286857    3.742664    3.372917  0.625702    0.835704
   -4   -9  -38  0  1.032511   0.484257     0.656010     5.573807   83.287449    5.612278    5.724589  0.247627   -0.641414
   -4   -9  -37  0  1.014170   0.493014    -4.323806     3.408076  141.754398    5.505477    5.742126  0.242676   -1.379089
   -4   -9  -35  0  0.977991   0.511252    -2.588691    -4.028902  237.278037    4.788880    5.170506  0.286313   -1.885002
   -4   -9  -34  0  0.960173   0.520740     0.734081     2.755836   75.084272    2.851930    3.487594  0.356956   -2.518417
   -4   -9  -32  0  0.925129   0.540465     3.166148     1.096489   19.101813    3.350639    2.878205  0.420273    1.589737
   -4   -9  -31  0  0.907927   0.550705    -5.755487     1.129569  168.896291    5.865284    5.803606  0.238821    0.365236
   -4   -9  -30  0  0.890955   0.561195     2.753560    -4.180457  303.371872    5.005828    5.260522  0.238703   -1.508956
   -4   -9  -29  0  0.874226   0.571935     0.009576     3.664603   89.850282    3.664615    3.646061  0.352309    0.074480
   -4   -9  -28  0  0.857754   0.582918    -0.145200    -6.036429  268.622077    6.038175    6.444383  0.197740   -2.905159
   -4   -9  -27  0  0.841554   0.594139    -6.850146    -5.646691  219.499335    8.877478    9.172356  0.267914   -1.556542
   -4   -9  -26  0  0.825643   0.605588     0.626217     5.744824   83.779010    5.778853    5.977829  0.204132   -1.378488
   -4   -9  -25  0  0.810038   0.617255     0.393407     1.315159   73.346372    1.372739    1.804867  0.446842   -1.367644
   -4   -9  -24  0  0.794755   0.629124    -0.425907     3.191163   97.602020    3.219459    3.416811  0.234669   -1.189327
   -4   -9  -23  0  0.779815   0.641177     8.369365     3.818207   24.523050    9.199184    9.332332  0.119521   -1.575454
   -4   -9  -22  0  0.765238   0.653391   -12.753480     0.818924  176.325980   12.779745   12.784757  0.146109   -0.048512
   -4   -9  -21  0  0.751044   0.665740     2.864746    -2.361562  320.499436    3.712647    3.868772  0.307508   -0.718010
   -4   -9  -20  0  0.737256   0.678190     1.653044    -6.734914  283.790298    6.934813    7.105936  0.138801   -1.743547
   -4   -9  -19  0  0.723897   0.690706    14.796930    -6.073234  337.684851   15.994790   15.954920  0.179491    0.314135
   -4   -9  -18  0  0.710991   0.703244     4.348793     2.239890   27.251196    4.891738    5.195547  0.218938   -1.962424
   -4   -9  -17  0  0.698563   0.715755    -1.195284     2.205911  118.451284    2.508933    2.846295  0.233471   -2.043517
   -4   -9  -16  0  0.686639   0.728185     9.396938    -0.631320  356.156437    9.418121    9.649933  0.115257   -2.844340
   -4   -9  -15  0  0.675246   0.740471    -0.647245    -3.190135  258.530962    3.255133    3.331330  0.193234   -0.557660
   -4   -9  -14  0  0.664411   0.752546    -6.302486     1.781647  164.214958    6.549473    6.766822  0.113103   -2.717684
   -4   -9  -13  0  0.654163   0.764336     3.411580    -1.559209  335.437979    3.751001    4.067246  0.191647   -2.333654
   -4   -9  -12  0  0.644528   0.775762    -4.675037     4.103013  138.728422    6.220184    6.375201  0.109880   -1.995136
   -4   -9  -11  0  0.635535   0.786739    -8.303606     3.401417  157.724458    8.973266    9.163704  0.160930   -1.673520
   -4   -9  -10  0  0.627211   0.797180    -1.380360    -1.617617  229.524918    2.126518    2.380305  0.270786   -1.325431
   -4   -9   -9  0  0.619584   0.806993     2.780107    10.842487   75.618696   11.193235   11.409398  0.174229   -1.754581
   -4   -9   -8  0  0.612679   0.816088    -0.288980    -8.539925  268.061923    8.544813    8.653939  0.081115   -1.902553
   -4   -9   -7  0  0.606521   0.824374   -11.718278     4.362677  159.579864   12.504039   12.748610  0.178813   -1.934297
   -4   -9   -6  0  0.601133   0.831763     4.821882     0.872427   10.255623    4.900171    4.921470  0.123808   -0.243291
   -4   -9   -5  0  0.596536   0.838172    -8.573900     0.081690  179.454116    8.574289    8.677652  0.213109   -0.685930
   -4   -9   -4  0  0.592749   0.843528    15.864962     5.495345   19.105190   16.789754   17.145754  0.282326   -1.783258
   -4   -9   -3  0  0.589786   0.847765    -4.481248    -1.456846  198.009248    4.712110    4.835499  0.202999   -0.859596
   -4   -9   -2  0  0.587660   0.850832   -10.489635     7.337663  145.026613   12.801318   13.010491  0.376045   -0.786650
   -4   -9   -1  0  0.586381   0.852687   -13.437669   -10.416025  217.780563   17.001897   17.400600  0.191398   -2.945966
   -4   -8  -45  0  1.146416   0.436142    -4.754950    -1.464369  197.117126    4.975332    4.817488  0.355100    0.628624
   -4   -8  -44  0  1.126821   0.443726     4.754582    -2.516220  332.111309    5.379350    5.451318  0.296474   -0.343295
   -4   -8  -43  0  1.107330   0.451536    -0.805739    -2.560029  252.529213    2.683834    2.811888  0.563083   -0.321614
   -4   -8  -42  0  1.087951   0.459580    -0.100128    -1.671879  266.572681    1.674875    2.257304  0.766001   -1.075297
   -4   -8  -41  0  1.068688   0.467863    -1.159371    -3.458465  251.467449    3.647619    3.494708  0.467942    0.462126
   -4   -8  -40  0  1.049549   0.476395    -2.546039    -3.418293  233.320239    4.262281    4.512921  0.389213   -0.910704
   -4   -8  -39  0  1.030540   0.485182    -0.145118    -2.331151  266.437835    2.335663    2.528816  0.650870   -0.419684
   -4   -8  -38  0  1.011669   0.494233     4.793441    -5.252457  312.383871    7.110934    7.288385  0.240497   -1.043474
   -4   -8  -37  0  0.992943   0.503554    -0.709561     8.671801   94.677749    8.700782    8.899490  0.176871   -1.588819
   -4   -8  -36  0  0.974371   0.513152    -3.174299    10.585746  106.692167   11.051434   11.562642  0.361362   -2.000647
   -4   -8  -35  0  0.955962   0.523034     6.151782    -0.175184  358.368835    6.154276    6.449789  0.226976   -1.841242
   -4   -8  -34  0  0.937725   0.533206    -9.360994    -1.388816  188.438958    9.463457    9.513643  0.151748   -0.467703
   -4   -8  -32  0  0.901809   0.554441    -2.770554     1.385978  153.423347    3.097887    3.028094  0.413392    0.238761
   -4   -8  -31  0  0.884154   0.565512    -4.066665    -5.414727  233.092065    6.771782    6.752243  0.179042    0.154336
   -4   -8  -30  0  0.866716   0.576890    10.123100     0.949536    5.358605   10.167535    9.549534  0.375761    2.325909
   -4   -8  -29  0  0.849510   0.588575     1.568466     7.603646   78.344614    7.763731    7.905530  0.199052   -1.007444
   -4   -8  -28  0  0.832549   0.600565     2.131339    -1.548642  323.997648    2.634558    3.342255  0.351016   -2.851251
   -4   -8  -27  0  0.815849   0.612858     6.494924     4.483498   34.617632    7.892135    7.812662  0.268437    0.418693
   -4   -8  -26  0  0.799427   0.625448    -3.839598     2.459015  147.363056    4.559525    4.787209  0.173822   -1.852434
   -4   -8  -25  0  0.783299   0.638326    -3.501294     4.228567  129.625084    5.489977    5.665787  0.214547   -1.158879
   -4   -8  -24  0  0.767484   0.651479     6.138040    -1.015046  350.609994    6.221403    6.271305  0.222853   -0.316677
   -4   -8  -23  0  0.752003   0.664891     1.024879     3.901011   75.279835    4.033393    3.936212  0.198407    0.692694
   -4   -8  -22  0  0.736875   0.678541     2.754264     7.715850   70.355376    8.192699    8.387899  0.155070   -1.780192
   -4   -8  -21  0  0.722124   0.692402     0.908803    -5.076246  280.150164    5.156957    5.155298  0.158086    0.014835
   -4   -8  -20  0  0.707773   0.706441    -9.375623    -2.639733  195.724713    9.740149    9.886269  0.146199   -1.413458
   -4   -8  -19  0  0.693846   0.720621     5.448970   -12.586837  293.408278   13.715675   13.864513  0.192664   -1.092518
   -4   -8  -18  0  0.680370   0.734894     9.555491   -15.819902  301.132692   18.481794   18.563604  0.241926   -0.478232
   -4   -8  -17  0  0.667372   0.749207   -11.971992     3.147654  165.269284   12.378866   12.482583  0.164146   -0.893588
   -4   -8  -16  0  0.654881   0.763497     3.957957     6.250987   57.659110    7.398666    7.590989  0.187540   -1.450280
   -4   -8  -15  0  0.642926   0.777695    -2.266803     0.062219  178.427733    2.267656    2.549797  0.294649   -1.354178
   -4   -8  -14  0  0.631537   0.791720    -9.400754    -7.172576  217.342865   11.824552   11.867952  0.149068   -0.411743
   -4   -8  -13  0  0.620745   0.805483    -2.689694     2.221214  140.449294    3.488301    3.579421  0.232950   -0.553179
   -4   -8  -12  0  0.610583   0.818889   -12.728580     1.671070  172.520705   12.837804   12.918476  0.087873   -1.298315
   -4   -8  -11  0  0.601083   0.831832    -4.114272   -11.411573  250.173989   12.130591   12.316334  0.160671   -1.634890
   -4   -8  -10  0  0.592275   0.844202     2.897423     4.120933   54.888996    5.037574    5.076843  0.140069   -0.396477
   -4   -8   -9  0  0.584192   0.855883    -6.139331    -2.180929  199.557016    6.515201    6.253459  0.131612    2.812498
   -4   -8   -8  0  0.576863   0.866756     1.045478     3.021252   70.912272    3.197028    3.107356  0.191975    0.660581
   -4   -8   -7  0  0.570319   0.876702    12.671296     5.223926   22.404616   13.705880   13.731167  0.220910   -0.161883
   -4   -8   -6  0  0.564586   0.885605     0.587075     6.907782   85.142250    6.932684    7.026171  0.102850   -1.285477
   -4   -8   -5  0  0.559689   0.893354    12.020019     1.168579    5.552810   12.076689   12.055656  0.091455    0.325252
   -4   -8   -4  0  0.555650   0.899847     8.299771    -6.978885  319.941107   10.843941   10.972151  0.135401   -1.339113
   -4   -8   -3  0  0.552488   0.904996    11.933145     7.037284   30.528952   13.853639   14.003140  0.171385   -1.233635
   -4   -8   -2  0  0.550219   0.908729     6.212933    12.471621   63.519093   13.933480   14.373031  0.205165   -3.029850
   -4   -8   -1  0  0.548853   0.910991    -6.650825     0.471037  175.948860    6.667485    6.845337  0.126286   -1.991680
   -4   -7  -46  0  1.149880   0.434828    -1.410049     2.245014  122.132113    2.651099    2.264391  0.790264    0.692031
   -4   -7  -45  0  1.129902   0.442516    -1.433490     1.393700  135.806337    1.999323    2.208870  0.718397   -0.412507
   -4   -7  -43  0  1.090224   0.458621    -4.268751     1.083624  165.756314    4.404143    3.883447  0.562583    1.308919
   -4   -7  -42  0  1.070535   0.467056     4.158679    -4.719674  311.384464    6.290464    6.332076  0.270241   -0.217763
   -4   -7  -41  0  1.050954   0.475758    -2.703639    -0.297016  186.269262    2.719905    3.089903  0.476858   -1.097302
   -4   -7  -39  0  1.012137   0.494004   -10.785622     2.112475  168.918312   10.990550   11.041663  0.239697   -0.301568
   -4   -7  -38  0  0.992916   0.503567    -1.836944     0.848824  155.199065    2.023578    2.492116  0.580404   -1.141642
   -4   -7  -37  0  0.973830   0.513437     2.675465     0.551452   11.646401    2.731705    3.017492  0.564736   -0.715670
   -4   -7  -36  0  0.954886   0.523623    -5.614166    -0.535216  185.445732    5.639620    5.828745  0.336649   -0.794488
   -4   -7  -35  0  0.936093   0.534135     7.170203    -3.822811  331.935584    8.125619    8.244986  0.218482   -0.772646
   -4   -7  -34  0  0.917462   0.544982     1.716863    -6.890274  283.991582    7.100950    7.257375  0.177958   -1.243091
   -4   -7  -33  0  0.899000   0.556173    -6.113043    -1.879129  197.087257    6.395344    6.604022  0.224093   -1.316933
   -4   -7  -32  0  0.880721   0.567717     3.989207    10.131151   68.507634   10.888251   11.071915  0.138351   -1.877402
   -4   -7  -31  0  0.862634   0.579620    -0.583147     3.713024   98.925653    3.758538    3.521769  0.377181    0.887745
   -4   -7  -30  0  0.844752   0.591890     1.890066     2.232778   49.751798    2.925346    3.488513  0.347586   -2.291339
   -4   -7  -29  0  0.827089   0.604530     3.916258    -0.271803  356.029822    3.925679    4.122517  0.444599   -0.626119
   -4   -7  -28  0  0.809658   0.617545    -3.109065     0.058485  178.922332    3.109615    3.034173  0.385715    0.276608
   -4   -7  -27  0  0.792476   0.630934     3.282378    -0.666685  348.518810    3.349399    3.372679  0.256146   -0.128531
   -4   -7  -26  0  0.775559   0.644696    -5.283111     3.839908  143.989327    6.531168    6.465297  0.160979    0.578680
   -4   -7  -25  0  0.758924   0.658828     4.990678     0.503611    5.762230    5.016023    5.084806  0.235712   -0.412676
   -4   -7  -24  0  0.742590   0.673319    -6.492629     3.218607  153.630892    7.246631    7.223627  0.149712    0.217304
   -4   -7  -23  0  0.726579   0.688157     4.445100     3.636070   39.282998    5.742814    5.545591  0.143409    1.944899
   -4   -7  -22  0  0.710910   0.703323     3.208437    -6.104061  297.727462    6.895914    7.051042  0.120440   -1.821525
   -4   -7  -21  0  0.695609   0.718795    11.048293    -0.087852  359.544413   11.048642   11.239749  0.120871   -2.235985
   -4   -7  -20  0  0.680699   0.734539     3.675583   -10.921427  288.600549   11.523345   11.753449  0.118366   -2.749247
   -4   -7  -19  0  0.666206   0.750518   -20.247921    -2.184416  186.157452   20.365411   20.252596  0.198958    0.801898
   -4   -7  -18  0  0.652160   0.766683     9.136846    -2.597200  344.131898    9.498810    9.668346  0.184231   -1.301406
   -4   -7  -17  0  0.638588   0.782978    -2.943474    -1.904680  212.906330    3.505973    3.566191  0.197017   -0.432255
   -4   -7  -16  0  0.625522   0.799333    -6.450987     7.015979  132.597625    9.530959    9.566131  0.093894   -0.529741
   -4   -7  -15  0  0.612994   0.815669     4.485370    -3.142036  324.988459    5.476398    5.433138  0.127855    0.478506
   -4   -7  -14  0  0.601038   0.831894    -1.803178    -7.959708  257.235759    8.161397    8.322455  0.102209   -2.228491
   -4   -7  -13  0  0.589689   0.847904    -5.011768    -3.716834  216.561421    6.239606    6.293749  0.138709   -0.552025
   -4   -7  -12  0  0.578982   0.863584     1.288329     9.208242   82.035421    9.297931    9.201309  0.123849    1.103310
   -4   -7  -11  0  0.568954   0.878806    -5.011800     3.421469  145.679326    6.068327    5.872565  0.111102    2.491857
   -4   -7  -10  0  0.559641   0.893430     9.024547     5.924686   33.285216   10.795571   10.701531  0.124064    1.071966
   -4   -7   -9  0  0.551079   0.907310     4.356635     6.310274   55.378665    7.668105    7.549131  0.107174    1.569908
   -4   -7   -8  0  0.543304   0.920294    -0.689848    -1.513185  245.492165    1.663015    1.668548  0.371480   -0.021067
   -4   -7   -7  0  0.536351   0.932226     1.043909     5.458825   79.173843    5.557743    5.354115  0.127300    2.262183
   -4   -7   -4  0  0.520726   0.960198    -6.742120    -5.166283  217.461855    8.493919    8.490947  0.159518    0.026346
   -4   -7   -3  0  0.517351   0.966462     2.738024    -3.483790  308.164958    4.430978    4.629039  0.222857   -1.256865
   -4   -7   -2  0  0.514926   0.971013     3.657129     3.805103   46.136017    5.277632    5.369505  0.151971   -0.854949
   -4   -7   -1  0  0.513466   0.973774    20.043069    -3.705217  349.526384   20.382670   20.568754  0.141554   -1.859101
   -4   -6  -47  0  1.155938   0.432549    -2.185757    -0.919840  202.823002    2.371422    3.101420  0.545357   -1.893024
   -4   -6  -46  0  1.135626   0.440286     1.944622     4.276364   65.546944    4.697749    4.738935  0.331191   -0.175866
   -4   -6  -45  0  1.115392   0.448273    -1.020905    -0.473359  204.875561    1.125307    2.525329  0.608656   -3.252954
   -4   -6  -44  0  1.095241   0.456520     4.836813     2.017352   22.640180    5.240656    5.312051  0.284812   -0.354509
   -4   -6  -43  0  1.075179   0.465039     3.918865     1.682339   23.233487    4.264712    3.886746  0.419926    1.272901
   -4   -6  -42  0  1.055209   0.473840     1.887281     0.874167   24.853046    2.079903    2.384844  0.709010   -0.608244
   -4   -6  -41  0  1.035338   0.482934     2.867837    -2.894204  314.737816    4.074421    4.205824  0.413333   -0.449593
   -4   -6  -40  0  1.015570   0.492334    -1.014341    -4.006791  255.793730    4.133190    3.977315  0.359760    0.612744
   -4   -6  -39  0  0.995913   0.502052    -2.084185    -3.027751  235.457997    3.675746    3.756667  0.374359   -0.305698
   -4   -6  -38  0  0.976372   0.512100     0.495787     3.063413   80.806889    3.103273    3.058762  0.500496    0.125771
   -4   -6  -37  0  0.956956   0.522490     5.515595    -2.614775  334.635798    6.104002    6.032594  0.449451    0.224686
   -4   -6  -36  0  0.937671   0.533236    -5.618483    -6.538489  229.327733    8.620858    8.446484  0.160845    1.533167
   -4   -6  -35  0  0.918527   0.544350    -0.253689     3.396451   94.271627    3.405912    3.494364  0.360756   -0.346745
   -4   -6  -34  0  0.899531   0.555845    -3.495376     3.645556  133.795191    5.050518    5.062066  0.275341   -0.059313
   -4   -6  -33  0  0.880694   0.567734    -4.944610     1.350700  164.721481    5.125773    5.423618  0.245744   -1.714042
   -4   -6  -32  0  0.862026   0.580029    -1.395495    -1.894325  233.621993    2.352843    3.191305  0.367898   -3.223077
   -4   -6  -31  0  0.843538   0.592741    -6.586415     3.803088  149.997266    7.605547    7.479456  0.172970    1.030925
   -4   -6  -30  0  0.825243   0.605882    -1.255014    -3.198543  248.576417    3.435948    3.620260  0.362410   -0.719231
   -4   -6  -28  0  0.789283   0.633487     4.097195    -8.283851  296.317014    9.241709    9.212925  0.112150    0.362968
   -4   -6  -25  0  0.737147   0.678291    -3.581203    -1.536345  203.219453    3.896841    4.098250  0.265835   -1.071475
   -4   -6  -24  0  0.720320   0.694136     6.078740     4.282476   35.164719    7.435770    7.297612  0.148250    1.317937
   -4   -6  -23  0  0.703802   0.710427    -2.544045    13.471208  100.694388   13.709325   13.804314  0.151363   -0.887498
   -4   -6  -22  0  0.687615   0.727151     8.375447     7.575582   42.129306   11.293253   11.307297  0.124687   -0.159291
   -4   -6  -21  0  0.671783   0.744288     9.659005     8.587618   41.639622   12.924533   13.020494  0.122888   -1.104327
   -4   -6  -20  0  0.656332   0.761810    -2.901614     3.886092  126.747457    4.849853    5.092914  0.172819   -1.989016
   -4   -6  -19  0  0.641289   0.779680    -1.156541    -7.156840  260.820397    7.249686    7.149492  0.125419    1.129785
   -4   -6  -18  0  0.626684   0.797850    -2.495058    10.029807  103.969591   10.335490   10.645836  0.087954   -4.990064
   -4   -6  -17  0  0.612548   0.816263     8.635981   -19.789381  293.576200   21.591659   21.671213  0.270315   -0.416201
   -4   -6  -16  0  0.598914   0.834844    -9.011396    -7.616169  220.203519   11.798784   11.836554  0.112758   -0.473720
   -4   -6  -15  0  0.585818   0.853508     2.707545    -8.321322  288.023559    8.750725    8.828448  0.088869   -1.236834
   -4   -6  -14  0  0.573295   0.872151    -3.383537     3.268389  135.991724    4.704326    4.549609  0.218118    1.003144
   -4   -6  -13  0  0.561386   0.890653     5.228222     5.527497   46.593828    7.608386    7.418365  0.125456    2.142035
   -4   -6  -12  0  0.550128   0.908879    -2.725934     1.315229  154.243266    3.026639    3.039976  0.222093   -0.084929
   -4   -6  -11  0  0.539564   0.926674    -6.715726     8.506054  128.291910   10.837616   10.934079  0.113939   -1.197302
   -4   -6  -10  0  0.529734   0.943869    -4.840797    -1.200522  193.928396    4.987441    4.971357  0.136708    0.166387
   -4   -6   -9  0  0.520681   0.960280    -8.959382     3.010122  161.428975    9.451526    9.420554  0.078225    0.559949
   -4   -6   -8  0  0.512445   0.975714    12.955482    -9.343453  324.200976   15.973247   15.853188  0.090054    1.885421
   -4   -6   -7  0  0.505067   0.989968    -4.634664    -4.350117  223.186056    6.356384    6.398908  0.100422   -0.598851
   -4   -6   -6  0  0.498584   1.002840     5.981675    -8.549530  304.978542   10.434314   10.340275  0.102040    1.303312
   -4   -6   -5  0  0.493032   1.014133     1.898623   -20.560826  275.275833   20.648301   20.751189  0.151195   -0.962365
   -4   -6   -4  0  0.488442   1.023662    -4.937566    -6.200047  231.467041    7.925916    7.934512  0.111579   -0.108942
[truncated: 1,160,641 more chars]
