# Supplementary material for: The advanced treatment of hydrogen bonding in quantum crystallography
Source: J Appl Crystallogr. 2021 Apr 16;54(Pt 3):718–29. doi: 10.1107/S1600576721001126 (PMC8202034; doi:10.1107/S1600576721001126)
Supplement: Supplementary file 5 [file j-54-00718-sup5.zip › 8HQ_tonto_b3lyp_def2-TZVP.fco]

#\#CIF_2.0

# ========================
# Tonto generated CIF file
# ========================

# NOTE: This is an incomplete CIF file
# Manually edit it to pass checkCIF

data_8HQ_b3lyp_def2

_audit_creation_date                2020-9-8
_audit_creation_method              'Tonto 19.04.25 github v. 2b3dd9c'

# ============
# QCr software
# ============

_QCr_software                       'Tonto'
_QCr_software_version               '19.04.25 v. 2b3dd9c'
_QCr_software_platform              'Linux-4.15.0-43-generic'
_QCr_software_build_date            '2019-04-25 09:46'
_QCr_software_website               'https://github.com/dylan-jayatilaka/tonto'

# ========
# Symmetry
# ========

_symmetry_cell_setting              Orthorhombic
_symmetry_space_group_name_H-M      'p 21 21 21'
_symmetry_space_group_name_Hall     'p 2ac 2ab'
_symmetry_Int_Tables_number         '19'

loop_
    _symmetry_equiv_pos_as_xyz
'+x, +y, +z'
'-x+1/2, -y, +z+1/2'
'+x+1/2, -y+1/2, -z'
'-x, +y+1/2, -z+1/2'

# =========
# Unit cell
# =========

_cell_measurement_temperature           15(2)
_cell_measurement_reflns_used           100369
_cell_measurement_theta_min             0.91
_cell_measurement_theta_max             26.19
_cell_measurement_wavelength            0.35307

_cell_length_a                   5.33860(10)
_cell_length_b                     9.9878(2)
_cell_length_c                    22.3493(4)
_cell_angle_alpha               90.000000(0)
_cell_angle_beta                90.000000(0)
_cell_angle_gamma               90.000000(0)
_cell_volume                      1191.68(4)

_cell_formula_units_Z               4.000000

_exptl_crystal_F_squared_000         295936.0000


# ======================
# XD fco reflection data
# ======================

# . checkCIF also accepts this as fcf format

_shelx_refln_list_code              4

_reflns_d_resolution_high           0.4300
_reflns_d_resolution_low            11.1746
_reflns_limit_h_max                 12
_reflns_limit_h_min                 -12
_reflns_limit_k_max                 22
_reflns_limit_k_min                 -22
_reflns_limit_l_max                 51
_reflns_limit_l_min                 -51

# NOTE: F_squared_meas is scaled to F_squared_calc
#       and so it is on an absolute scale
_reflns_tonto_F_scale_factor        3.5330

loop_
    _refln_index_h
    _refln_index_k
    _refln_index_l
    _refln_F_squared_calc
    _refln_F_squared_meas
    _refln_F_squared_sigma
    _refln_observed_status
 -12  -5  -5       26.35       27.83      2.59 o
 -12  -5  -1       10.16       10.16      2.60 o
 -12  -4  -7       10.91       14.54      3.10 o
 -12  -4  -5       11.11       15.84      2.99 o
 -12  -4  -4        6.86        6.35      2.76 o
 -12  -4  -1        9.85       12.94      2.99 o
 -12  -3  -9       13.71       14.65      2.61 o
 -12  -3  -3        5.52        6.86      2.70 o
 -12  -3  -1        7.84        7.79      2.67 o
 -12  -2 -12        5.91        6.49      2.76 o
 -12  -2 -11        9.57       10.41      2.63 o
 -12  -2  -3        7.46        8.46      3.13 o
 -12  -2  -2        9.91       11.23      2.60 o
 -12  -1 -12        7.19        8.57      2.67 o
 -12  -1  -6        8.31        6.37      2.72 o
 -12  -1  -5        8.11        8.86      3.17 o
 -12  -1  -4       20.01       21.12      3.01 o
 -11 -10  -8       18.30       17.20      2.47 o
 -11 -10  -7       17.74       20.83      2.49 o
 -11 -10  -5       13.04       14.40      2.48 o
 -11 -10  -2        9.72       12.11      2.58 o
 -11  -9 -13        7.85        8.82      2.96 o
 -11  -9 -12       10.40       14.66      2.50 o
 -11  -9 -11        3.69        5.39      2.66 o
 -11  -9  -9        9.93       11.41      2.50 o
 -11  -9  -6       19.85       20.21      2.48 o
 -11  -9  -5        9.57       11.33      2.89 o
 -11  -9  -4        9.58       11.19      2.63 o
 -11  -9  -2       15.26       14.34      2.43 o
 -11  -9  -1        3.39        9.90      2.99 o
 -11  -8 -14        9.82       12.79      2.65 o
 -11  -8 -12       32.91       29.23      3.23 o
 -11  -8  -8        6.93        7.64      2.57 o
 -11  -8  -6       21.90       22.60      2.80 o
 -11  -8  -5        9.63       11.91      2.83 o
 -11  -8  -4       10.60       13.49      2.44 o
 -11  -8  -3        7.07        6.84      2.56 o
 -11  -8  -2        5.85        8.58      2.49 o
 -11  -7 -18        4.86        6.53      2.00 o
 -11  -7 -17        8.92        9.24      1.96 o
 -11  -7 -16       14.94       16.24      2.13 o
 -11  -7 -15       14.63       13.65      2.31 o
 -11  -7 -13       10.55       11.48      2.95 o
 -11  -7 -10       19.54       20.06      2.46 o
 -11  -7  -2       11.83       15.89      2.40 o
 -11  -6 -19       10.48       10.00      1.99 o
 -11  -6 -18        1.70        5.13      2.18 o
 -11  -6 -17        5.45        6.03      2.13 o
 -11  -6 -14        9.76       12.03      2.50 o
 -11  -6 -12        6.52        9.30      2.52 o
 -11  -6 -10        6.02        5.83      2.61 o
 -11  -6  -2        6.40        6.25      2.96 o
 -11  -6  -1       10.50       17.77      3.17 o
 -11  -5 -21        7.90        7.29      2.17 o
 -11  -5 -20        5.18        4.53      2.12 o
 -11  -5 -19        8.26        7.73      2.14 o
 -11  -5 -16        7.61        6.29      2.37 o
 -11  -5 -12        9.87       10.47      2.87 o
 -11  -5  -8        4.46        6.25      2.56 o
 -11  -5  -6        3.78        7.15      2.95 o
 -11  -5  -4       13.43       11.64      2.46 o
 -11  -5  -3       10.56        9.59      2.47 o
 -11  -5  -1        5.11        5.84      2.54 o
 -11  -4 -19       10.74       14.34      1.95 o
 -11  -4 -17       12.62       12.61      2.15 o
 -11  -4 -14       13.79       13.52      2.48 o
 -11  -4 -12        2.33        5.32      2.65 o
 -11  -4 -11        3.99        7.36      2.53 o
 -11  -4  -7       13.31       15.56      2.44 o
 -11  -4  -3        7.64        8.53      2.45 o
 -11  -3 -23        7.01        6.05      2.09 o
 -11  -3 -22        6.50        7.31      2.05 o
 -11  -3 -16        7.58        8.00      2.12 o
 -11  -3 -14        6.20        8.68      2.53 o
 -11  -3 -13        7.40        6.56      2.60 o
 -11  -3 -12       24.29       24.74      2.47 o
 -11  -3 -11       10.31       16.92      2.45 o
 -11  -3 -10        3.37        5.79      2.59 o
 -11  -3  -6       26.16       27.47      2.46 o
 -11  -3  -5       65.86       68.98      2.92 o
 -11  -3  -3       10.70       12.66      4.10 o
 -11  -3  -2        9.80        9.56      2.45 o
 -11  -2 -23       18.78       19.86      2.24 o
 -11  -2 -22        8.60        6.45      2.27 o
 -11  -2 -21       12.03       11.73      2.14 o
 -11  -2 -20        8.15       10.35      2.14 o
 -11  -2 -19        6.94        6.93      2.32 o
 -11  -2 -16        3.08        5.44      2.02 o
 -11  -2 -15        7.69        9.90      2.37 o
 -11  -2 -13       11.64       10.50      2.49 o
 -11  -2 -11        9.93       13.31      2.84 o
 -11  -2 -10       23.76       21.04      2.45 o
 -11  -2  -9       13.98       16.07      2.83 o
 -11  -2  -8       19.25       22.38      2.45 o
 -11  -2  -6       17.32       18.00      2.43 o
 -11  -2  -5       16.46       14.52      2.45 o
 -11  -2  -4       22.38       23.64      3.00 o
 -11  -2  -3       41.17       43.08      2.46 o
 -11  -2  -1       17.53       19.70      2.76 o
 -11  -1 -23        5.90        4.91      2.14 o
 -11  -1 -22       21.05       20.05      2.58 o
 -11  -1 -19        8.42       10.95      2.41 o
 -11  -1 -18        6.08        7.27      1.98 o
 -11  -1 -17        7.06        5.80      2.04 o
 -11  -1 -16       34.88       27.92      2.08 o
 -11  -1 -15       33.13       31.74      2.37 o
 -11  -1 -12        8.82        8.02      2.53 o
 -11  -1 -10        7.86        7.21      2.57 o
 -11  -1  -8       41.57       42.84      2.85 o
 -11  -1  -3       39.14       40.08      2.44 o
 -11  -1  -2       10.62        7.43      2.95 o
 -11  -1  -1       12.36       12.05      3.78 o
 -10 -13  -8        4.00        5.12      2.49 o
 -10 -13  -6       10.09       13.22      2.34 o
 -10 -13  -4       10.66       14.22      2.33 o
 -10 -13  -2       12.80       11.84      2.35 o
 -10 -13  -1        8.36        7.06      3.01 o
 -10 -12 -14       18.36       17.55      2.46 o
 -10 -12 -13       23.55       23.88      3.02 o
 -10 -12 -12       20.05       23.08      2.66 o
 -10 -12 -11        8.22        6.52      2.84 o
 -10 -12 -10       17.47       17.84      3.06 o
 -10 -12  -9       16.09       16.93      2.52 o
 -10 -12  -8       27.73       27.48      2.37 o
 -10 -12  -7       10.65       13.61      3.56 o
 -10 -12  -6       15.38       17.81      2.33 o
 -10 -12  -5       19.20       22.52      2.34 o
 -10 -12  -4        7.04        9.87      2.36 o
 -10 -12  -1        4.92        6.64      2.41 o
 -10 -11 -18        5.22        4.59      1.95 o
 -10 -11 -17        8.10        9.20      2.60 o
 -10 -11 -16        5.32        5.69      1.88 o
 -10 -11 -15       15.74       16.44      1.79 o
 -10 -11 -13        9.77        6.32      2.28 o
 -10 -11 -12        5.41        5.90      2.50 o
 -10 -11 -11        8.30        7.13      2.85 o
 -10 -11 -10       35.96       37.29      2.72 o
 -10 -11  -8       18.56       18.19      2.34 o
 -10 -11  -7       13.51       14.36      2.92 o
 -10 -11  -5       24.82       24.17      2.33 o
 -10 -11  -4       12.73       10.18      2.87 o
 -10 -11  -3       33.22       40.81      2.87 o
 -10 -11  -2        5.89        7.55      2.38 o
 -10 -10 -16        9.30       10.49      1.81 o
 -10 -10 -14       25.91       22.85      3.93 o
 -10 -10 -13       38.91       43.71      2.42 o
 -10 -10 -12       13.84       18.71      2.46 o
 -10 -10 -11       10.62       10.52      2.37 o
 -10 -10 -10        8.61       17.34      3.06 o
 -10 -10  -8        7.12        7.41      2.78 o
 -10 -10  -7       45.39       51.41      2.96 o
 -10 -10  -6       31.99       36.79      2.34 o
 -10 -10  -5       14.13       16.02      2.32 o
 -10 -10  -3       14.41       19.92      4.02 o
 -10 -10  -1       11.56       13.61      2.83 o
 -10  -9 -23        8.50        8.29      1.93 o
 -10  -9 -22        9.39       10.35      2.02 o
 -10  -9 -21        7.90        7.92      2.19 o
 -10  -9 -20        7.13        8.91      1.85 o
 -10  -9 -18        6.71        4.72      2.18 o
 -10  -9 -17        3.72        4.61      1.92 o
 -10  -9 -16       11.93       10.16      1.83 o
 -10  -9 -15       10.74       11.89      1.79 o
 -10  -9 -13       19.46       24.06      2.15 o
 -10  -9 -12       22.02       24.42      2.69 o
 -10  -9 -11       12.48       17.42      2.62 o
 -10  -9  -9       10.85       10.73      2.34 o
 -10  -9  -7        6.51        8.57      2.36 o
 -10  -9  -6        5.15       12.11      2.65 o
 -10  -9  -5       15.39       14.11      2.29 o
 -10  -9  -4        6.66        7.56      2.35 o
 -10  -9  -3        2.36        8.24      2.90 o
 -10  -9  -1        9.21       11.17      2.30 o
 -10  -8 -25        6.91        8.16      2.10 o
 -10  -8 -24       14.87       13.58      2.22 o
 -10  -8 -23       19.55       21.51      1.90 o
 -10  -8 -22        5.59        6.51      1.94 o
 -10  -8 -20        5.73        6.65      1.91 o
 -10  -8 -19        7.86        8.56      1.99 o
 -10  -8 -17        6.16        4.49      1.94 o
 -10  -8 -16        9.26        8.49      1.98 o
 -10  -8 -15        4.72        6.92      1.83 o
 -10  -8 -14        8.42        8.33      2.67 o
 -10  -8 -13       11.10       12.00      2.16 o
 -10  -8  -9        8.71        9.83      2.35 o
 -10  -8  -7        7.78        8.07      2.38 o
 -10  -8  -6       26.18       30.63      2.31 o
 -10  -8  -5       18.45       19.63      2.31 o
 -10  -8  -4       18.84       18.49      2.61 o
 -10  -8  -3       15.74       17.88      2.26 o
 -10  -7 -26        6.21        9.24      2.21 o
 -10  -7 -25        6.38        5.51      2.33 o
 -10  -7 -24        7.74        9.56      2.28 o
 -10  -7 -23       16.97       18.35      2.02 o
 -10  -7 -21        5.35        8.89      2.21 o
 -10  -7 -20       30.97       33.14      3.35 o
 -10  -7 -19        5.59        6.03      2.05 o
 -10  -7 -18        8.84        7.34      2.01 o
 -10  -7 -17        7.62       10.64      1.81 o
 -10  -7 -15        6.62        5.02      2.12 o
 -10  -7 -13        9.33       13.18      2.72 o
 -10  -7 -12        6.82        5.73      2.27 o
 -10  -7  -7        3.48        5.38      2.46 o
 -10  -7  -6        7.42        5.94      2.43 o
 -10  -7  -5        9.70       11.36      2.32 o
 -10  -7  -4       12.82       14.94      3.84 o
 -10  -7  -2        9.48       11.74      2.64 o
 -10  -7  -1       12.54       12.55      2.28 o
 -10  -6 -26        9.32        7.47      1.98 o
 -10  -6 -25        5.12        6.43      2.28 o
 -10  -6 -24       12.60       12.58      2.06 o
 -10  -6 -23        7.95        5.79      1.97 o
 -10  -6 -22        4.81        5.94      1.95 o
 -10  -6 -20        6.80        8.52      2.10 o
 -10  -6 -19       10.75       13.97      1.85 o
 -10  -6 -18       13.83       14.00      2.09 o
 -10  -6 -17        5.27        5.60      2.03 o
 -10  -6 -16        4.65        4.98      2.05 o
 -10  -6 -15       20.64       22.23      1.80 o
 -10  -6 -14        2.61        4.95      2.34 o
 -10  -6 -13        6.20        5.84      2.26 o
 -10  -6 -11       24.57       25.54      2.68 o
 -10  -6 -10        9.00       12.45      3.13 o
 -10  -6  -9        6.68        6.73      2.38 o
 -10  -6  -8        5.71        8.10      2.36 o
 -10  -6  -5       23.96       23.47      2.34 o
 -10  -6  -4        8.27        9.08      2.64 o
 -10  -6  -2       17.78       21.67      2.72 o
 -10  -5 -28        6.96        8.64      2.08 o
 -10  -5 -24        3.33        6.42      2.15 o
 -10  -5 -23        7.12        7.15      1.94 o
 -10  -5 -16       10.03        7.17      2.02 o
 -10  -5 -15       13.82       13.87      1.81 o
 -10  -5 -13       36.42       38.16      2.35 o
 -10  -5 -10       17.26       17.48      2.30 o
 -10  -5  -9       22.94       23.34      2.31 o
 -10  -5  -8       12.86       14.76      2.61 o
 -10  -5  -7       13.95       15.47      2.28 o
 -10  -5  -6       13.96       15.97      2.81 o
 -10  -5  -5       27.92       23.14      2.29 o
 -10  -5  -4        8.74        8.95      2.31 o
 -10  -5  -3        7.36        6.67      2.36 o
 -10  -5  -2       11.96       12.07      2.27 o
 -10  -4 -27        6.29        6.67      1.99 o
 -10  -4 -25       35.20       37.55      2.26 o
 -10  -4 -24       10.15        9.01      1.93 o
 -10  -4 -22        3.24        5.58      1.96 o
 -10  -4 -20       14.52       12.56      2.00 o
 -10  -4 -19       16.28       17.91      1.84 o
 -10  -4 -18       13.35       12.43      2.12 o
 -10  -4 -15        7.65        7.76      1.85 o
 -10  -4 -14       22.56       21.83      2.80 o
 -10  -4 -13       18.18       17.06      2.33 o
 -10  -4 -12       22.54       19.85      2.31 o
 -10  -4 -11        4.52        9.89      2.33 o
 -10  -4 -10       10.08       13.91      2.30 o
 -10  -4  -7       25.41       26.29      2.41 o
 -10  -4  -6       19.90       20.45      2.28 o
 -10  -4  -5       14.51       13.56      3.45 o
 -10  -4  -4       20.91       23.40      2.26 o
 -10  -4  -2       22.38       22.20      2.26 o
 -10  -4  -1        7.74        7.08      2.36 o
 -10  -3 -30        9.27       11.19      2.46 o
 -10  -3 -29       26.60       26.35      2.36 o
 -10  -3 -28        9.79       12.54      2.53 o
 -10  -3 -27       28.95       25.18      2.11 o
 -10  -3 -23       25.47       21.91      1.99 o
 -10  -3 -18        9.96        9.33      1.86 o
 -10  -3 -17       32.31       34.26      1.97 o
 -10  -3 -16       19.48       21.54      1.93 o
 -10  -3 -15        7.70        8.13      1.82 o
 -10  -3 -12       11.32       13.47      2.31 o
 -10  -3 -11       13.15       14.85      2.63 o
 -10  -3 -10       28.44       30.05      2.31 o
 -10  -3  -7       16.08       14.41      2.48 o
 -10  -3  -5       12.85       17.26      2.25 o
 -10  -3  -3        5.47        8.36      2.30 o
 -10  -3  -2       16.29       15.39      2.25 o
 -10  -2 -29       32.97       34.64      2.36 o
 -10  -2 -25        9.31        5.72      2.18 o
 -10  -2 -24       18.66       19.10      2.05 o
 -10  -2 -23       10.14       11.50      1.91 o
 -10  -2 -22        4.82        4.77      2.01 o
 -10  -2 -21        9.91        7.56      1.92 o
 -10  -2 -18        7.86        7.33      1.90 o
 -10  -2 -17       19.40       20.29      2.67 o
 -10  -2 -16       36.11       34.96      1.98 o
 -10  -2 -15        8.12        8.25      1.99 o
 -10  -2 -14       29.08       27.97      2.87 o
 -10  -2 -13       56.03       57.99      2.40 o
 -10  -2 -11       10.97       11.78      2.30 o
 -10  -2 -10        7.47        5.61      2.45 o
 -10  -2  -9       41.90       45.19      2.34 o
 -10  -2  -8       29.33       32.26      2.73 o
 -10  -2  -7       11.52       12.73      2.30 o
 -10  -2  -6       26.88       29.64      2.55 o
 -10  -2  -5       13.11        9.05      2.75 o
 -10  -2  -4       14.29       15.52      2.26 o
 -10  -2  -3       15.14       15.48      2.24 o
 -10  -2  -2       33.69       35.04      2.62 o
 -10  -2  -1       12.87       12.50      2.26 o
 -10  -1 -27       14.49       18.07      1.95 o
 -10  -1 -25        7.86        6.84      1.97 o
 -10  -1 -24       24.86       24.09      2.17 o
 -10  -1 -22       33.31       30.95      2.07 o
 -10  -1 -21       29.34       29.88      1.92 o
 -10  -1 -20       23.86       22.54      2.08 o
 -10  -1 -19       19.78       20.50      1.86 o
 -10  -1 -18       16.85       16.56      1.84 o
 -10  -1 -17        9.94        7.61      2.01 o
 -10  -1 -16        5.73        5.87      2.33 o
 -10  -1 -15        9.98       11.24      2.16 o
 -10  -1 -14       24.10       21.70      2.97 o
 -10  -1 -13       15.93       11.72      2.34 o
 -10  -1 -12        5.00        6.60      2.41 o
 -10  -1 -11       26.25       33.05      3.21 o
 -10  -1  -9       72.35       67.54      2.79 o
 -10  -1  -8       10.01       10.35      2.33 o
 -10  -1  -7       24.34       26.93      2.30 o
 -10  -1  -6       31.94       31.65      2.30 o
 -10  -1  -5        3.99        6.44      2.41 o
 -10  -1  -4       10.09        9.47      2.66 o
 -10  -1  -2       94.36       91.03      2.46 o
  -9 -15 -11        7.67        7.92      2.06 o
  -9 -15 -10        8.82        9.58      2.56 o
  -9 -15  -7       12.56       16.88      2.19 o
  -9 -15  -6        3.86        6.34      2.27 o
  -9 -15  -5       11.56       12.76      2.55 o
  -9 -14 -17        5.32        5.25      1.95 o
  -9 -14 -15        9.18       10.39      1.67 o
  -9 -14 -14        6.87        7.11      1.80 o
  -9 -14 -12       17.01       17.49      2.03 o
  -9 -14 -11       41.92       39.49      2.58 o
  -9 -14 -10       10.15        6.80      2.09 o
  -9 -14  -9       38.01       43.48      3.27 o
  -9 -14  -7       21.08       23.04      2.20 o
  -9 -14  -6       16.23       19.88      2.18 o
  -9 -14  -4        6.01        8.14      2.49 o
  -9 -14  -2        7.78        7.67      3.00 o
  -9 -13 -16       10.56       14.65      1.77 o
  -9 -13 -15       11.80       11.72      1.79 o
  -9 -13 -14       25.10       23.27      1.81 o
  -9 -13 -12       24.71       20.57      2.24 o
  -9 -13 -10       25.25       25.87      2.03 o
  -9 -13  -9        6.50        6.45      2.15 o
  -9 -13  -8       11.91       13.25      2.18 o
  -9 -13  -7        2.83        4.73      2.36 o
  -9 -13  -6       65.54       71.76      3.63 o
  -9 -13  -5       20.04       20.67      2.54 o
  -9 -13  -4       17.42       19.57      2.45 o
  -9 -13  -3       14.78       18.72      2.16 o
  -9 -13  -1        5.01        6.17      2.26 o
  -9 -12 -22        9.22       10.16      1.97 o
  -9 -12 -21        2.90        5.00      1.91 o
  -9 -12 -16        8.58        8.12      1.71 o
  -9 -12 -15       15.67       15.68      3.49 o
  -9 -12 -13       14.20       11.07      1.78 o
  -9 -12 -12       11.84       13.26      2.57 o
  -9 -12 -11       17.79       18.14      2.79 o
  -9 -12 -10        3.90        6.18      2.06 o
  -9 -12  -8       11.83        8.65      2.81 o
  -9 -12  -7        8.49        7.64      2.21 o
  -9 -12  -5       13.96       20.29      2.17 o
  -9 -12  -2       16.28       22.74      3.25 o
  -9 -11 -24       12.26       11.41      2.32 o
  -9 -11 -23        7.67       10.78      2.22 o
  -9 -11 -22        5.32        8.04      2.04 o
  -9 -11 -20        7.68        9.70      2.04 o
  -9 -11 -19        5.87        5.85      1.67 o
  -9 -11 -18       16.71       17.86      1.71 o
  -9 -11 -14       27.65       26.86      2.58 o
  -9 -11 -13       18.01       14.89      1.79 o
  -9 -11 -12       20.02       21.30      1.78 o
  -9 -11 -11        5.26        6.77      2.54 o
  -9 -11 -10       10.70       10.80      2.19 o
  -9 -11  -9       12.58       11.25      2.50 o
  -9 -11  -8        4.47       10.80      3.17 o
  -9 -11  -5       10.09       11.80      2.15 o
  -9 -11  -4        6.45        8.95      2.42 o
  -9 -11  -2       15.36       17.84      2.12 o
  -9 -11  -1       13.82       18.08      2.12 o
  -9 -10 -26       15.90       15.72      1.91 o
  -9 -10 -25       10.17       12.45      2.45 o
  -9 -10 -24       14.93       11.88      1.89 o
  -9 -10 -23        5.69        6.42      1.93 o
  -9 -10 -22        6.29        5.25      2.11 o
  -9 -10 -21       23.27       24.81      1.75 o
  -9 -10 -17       19.51       22.95      2.31 o
  -9 -10 -16       11.06        9.55      1.81 o
  -9 -10 -15       23.41       24.19      2.07 o
  -9 -10 -14        4.01        4.74      1.86 o
  -9 -10 -13        9.18        8.81      1.67 o
  -9 -10 -11        2.50        6.25      2.05 o
  -9 -10  -9       12.07       13.35      2.60 o
  -9 -10  -7       25.50       26.30      2.46 o
  -9 -10  -6        4.33        5.22      2.39 o
  -9 -10  -5       37.23       41.66      2.44 o
  -9 -10  -4       28.14       26.82      2.16 o
  -9 -10  -3       27.23       31.12      2.49 o
  -9 -10  -1        6.07        7.88      2.61 o
  -9  -9 -28       13.68       17.11      2.14 o
  -9  -9 -27        3.07        8.10      2.30 o
  -9  -9 -26       16.62       14.57      2.15 o
  -9  -9 -25       12.58       11.54      1.89 o
  -9  -9 -22       12.35       10.41      1.78 o
  -9  -9 -19       46.69       49.21      2.66 o
  -9  -9 -17       12.41       15.22      1.70 o
  -9  -9 -16       42.44       39.20      2.03 o
  -9  -9 -15        6.24        7.62      1.70 o
  -9  -9 -14        6.32        7.72      1.68 o
  -9  -9 -13       17.80       21.95      2.00 o
  -9  -9 -12       11.34       13.80      1.99 o
  -9  -9 -10        7.70       10.04      2.21 o
  -9  -9  -9       16.11       18.15      2.14 o
  -9  -9  -7       16.69       21.67      2.12 o
  -9  -9  -5       11.94       14.77      2.46 o
  -9  -9  -4       10.98       12.00      2.13 o
  -9  -9  -2       29.39       30.45      2.14 o
  -9  -9  -1       12.17       14.10      2.11 o
  -9  -8 -30       16.50       18.21      2.53 o
  -9  -8 -29        4.92        5.02      2.31 o
  -9  -8 -27       13.63       13.66      2.40 o
  -9  -8 -25       11.35       14.83      2.57 o
  -9  -8 -24        9.95        9.03      2.47 o
  -9  -8 -22        6.99        6.22      1.93 o
  -9  -8 -21       16.83       12.73      1.77 o
  -9  -8 -20       14.73       14.52      1.75 o
  -9  -8 -18       12.51       11.29      1.83 o
  -9  -8 -16        3.45        3.85      1.82 o
  -9  -8 -15        6.13        5.93      1.73 o
  -9  -8 -13       13.50       13.29      2.01 o
  -9  -8 -12       75.77       77.17      2.67 o
  -9  -8 -11       46.85       51.76      3.87 o
  -9  -8  -9        7.61        7.78      2.20 o
  -9  -8  -8       29.60       28.73      2.46 o
  -9  -8  -7       72.43       80.36      2.63 o
  -9  -8  -6       10.62        7.72      2.29 o
  -9  -8  -5       19.73       19.90      2.40 o
  -9  -8  -4       21.83       21.52      2.13 o
  -9  -8  -3        7.32        6.07      2.56 o
  -9  -8  -2       30.07       33.08      2.45 o
  -9  -7 -32        8.32        9.56      2.06 o
  -9  -7 -31        8.83       10.98      2.21 o
  -9  -7 -30        2.60        7.03      2.26 o
  -9  -7 -29        9.92        5.85      2.44 o
  -9  -7 -28        4.27        7.45      2.14 o
  -9  -7 -27       13.57       14.01      1.93 o
  -9  -7 -25       16.62       16.11      2.07 o
  -9  -7 -24       29.60       30.08      1.80 o
  -9  -7 -23       12.17       10.94      1.97 o
  -9  -7 -21        7.13        6.55      2.42 o
  -9  -7 -20        1.98        4.99      2.08 o
  -9  -7 -19       15.09       16.02      1.92 o
  -9  -7 -17        7.28        7.81      1.73 o
  -9  -7 -15       16.53       18.49      1.79 o
  -9  -7 -14       17.23       18.54      1.66 o
  -9  -7 -13       20.11       20.25      2.00 o
  -9  -7 -12       20.04       21.38      1.98 o
  -9  -7 -11       16.45       17.37      3.31 o
  -9  -7 -10        7.69        7.90      2.21 o
  -9  -7  -8       25.63       27.60      2.17 o
  -9  -7  -7       13.98       17.35      2.45 o
  -9  -7  -6       93.99       90.72      2.32 o
  -9  -7  -5       23.66       21.00      2.14 o
  -9  -7  -4       17.00       14.81      2.58 o
  -9  -7  -3       53.73       54.69      3.61 o
  -9  -7  -2       27.73       27.91      2.60 o
  -9  -7  -1       42.47       45.77      3.48 o
  -9  -6 -33        8.99        8.19      2.20 o
  -9  -6 -32       13.63       13.28      2.05 o
  -9  -6 -31        9.87        8.08      2.53 o
  -9  -6 -30       11.15       11.09      2.32 o
  -9  -6 -29        3.54        5.48      2.45 o
  -9  -6 -28       15.65       13.97      2.28 o
  -9  -6 -27       42.78       42.38      2.11 o
  -9  -6 -26       20.25       20.47      1.91 o
  -9  -6 -25        6.42        4.00      1.98 o
  -9  -6 -24       38.26       42.07      1.84 o
  -9  -6 -23       14.75       14.00      1.78 o
  -9  -6 -21       21.23       22.90      2.07 o
  -9  -6 -20        9.78       11.29      1.75 o
  -9  -6 -19        6.70        6.27      1.79 o
  -9  -6 -18       11.81       11.74      1.86 o
  -9  -6 -17       32.34       30.28      1.72 o
  -9  -6 -15        6.58        4.97      1.80 o
  -9  -6 -14       46.82       49.57      2.53 o
  -9  -6 -13        7.44        7.45      2.06 o
  -9  -6 -12       57.05       53.20      2.48 o
  -9  -6 -11       13.13       10.73      2.16 o
  -9  -6 -10       10.91       12.39      2.14 o
  -9  -6  -9       33.00       33.12      2.17 o
  -9  -6  -8      111.52      111.97      2.41 o
  -9  -6  -6       65.57       65.56      2.69 o
  -9  -6  -3        6.74        7.57      2.21 o
  -9  -6  -2        8.17       11.19      2.11 o
  -9  -6  -1       65.76       65.65      2.21 o
  -9  -5 -34       18.67       17.06      2.04 o
  -9  -5 -33        7.06        6.37      2.02 o
  -9  -5 -32        4.02        5.41      2.35 o
  -9  -5 -30       18.44       19.75      2.29 o
  -9  -5 -29       24.46       24.97      3.86 o
  -9  -5 -27        4.65        4.91      2.05 o
  -9  -5 -26       25.51       25.06      1.80 o
  -9  -5 -25       11.17       12.82      1.81 o
  -9  -5 -23       18.15       15.92      1.79 o
  -9  -5 -22        7.90        6.03      1.83 o
  -9  -5 -21       11.32       11.62      1.75 o
  -9  -5 -20        9.25       11.95      2.31 o
  -9  -5 -19        6.99        6.08      1.93 o
  -9  -5 -18        6.79        8.24      1.97 o
  -9  -5 -17        4.83        7.53      1.82 o
  -9  -5 -15       28.09       27.29      1.70 o
  -9  -5 -14       11.91        9.13      1.81 o
  -9  -5 -11       10.17       10.85      2.14 o
  -9  -5 -10       19.52       20.22      3.22 o
  -9  -5  -9        8.63        9.52      2.19 o
  -9  -5  -8       53.81       51.39      2.60 o
  -9  -5  -7        8.55        9.16      2.68 o
  -9  -5  -6        2.84        5.95      2.20 o
  -9  -5  -4        5.02        6.02      2.19 o
  -9  -5  -2       24.76       23.88      2.08 o
  -9  -4 -33       39.45       38.16      2.61 o
  -9  -4 -32        8.07        9.84      2.24 o
  -9  -4 -31       17.35       15.87      2.32 o
  -9  -4 -30       22.85       23.81      2.29 o
  -9  -4 -27       13.79       14.38      1.94 o
  -9  -4 -25       26.07       24.64      1.85 o
  -9  -4 -22       23.24       25.28      1.85 o
  -9  -4 -21       43.51       43.35      2.42 o
  -9  -4 -20       43.66       40.42      1.93 o
  -9  -4 -19       12.99       12.42      1.91 o
  -9  -4 -18       13.99       13.43      1.74 o
  -9  -4 -17       20.50       17.99      2.75 o
  -9  -4 -16       37.83       36.31      1.74 o
  -9  -4 -15       37.46       35.70      1.72 o
  -9  -4 -14       17.50       17.53      1.81 o
  -9  -4 -13       65.36       63.88      2.69 o
  -9  -4 -12       12.46       15.26      2.16 o
  -9  -4 -11        8.13        5.58      2.28 o
  -9  -4 -10       58.27       59.46      2.68 o
  -9  -4  -9       24.29       27.52      2.15 o
  -9  -4  -8       71.77       71.77      2.58 o
  -9  -4  -7       16.33       14.71      2.13 o
  -9  -4  -6        8.38        9.54      2.15 o
  -9  -4  -5       57.00       56.24      2.52 o
  -9  -4  -4       22.89       25.80      2.13 o
  -9  -4  -3       29.22       26.64      2.41 o
  -9  -4  -2       72.63       72.03      2.22 o
  -9  -4  -1       58.03       60.55      2.18 o
  -9  -3 -35       36.94       36.24      2.19 o
  -9  -3 -34        7.29        6.51      2.19 o
  -9  -3 -33        4.58        6.18      2.17 o
  -9  -3 -30        2.52        5.72      2.41 o
  -9  -3 -28        4.84        5.51      2.05 o
  -9  -3 -27        6.71        6.60      2.01 o
  -9  -3 -26        5.27        5.31      2.04 o
  -9  -3 -25        7.18        9.96      1.87 o
  -9  -3 -24        5.49        3.94      1.85 o
  -9  -3 -23       42.86       38.72      1.86 o
  -9  -3 -22       14.03       16.93      1.77 o
  -9  -3 -21       94.22       87.27      2.12 o
  -9  -3 -20       32.97       29.67      1.76 o
  -9  -3 -19        6.33        7.20      1.78 o
  -9  -3 -18       25.42       25.15      2.06 o
  -9  -3 -17       35.16       36.51      2.13 o
  -9  -3 -16       22.69       25.61      1.83 o
  -9  -3 -15       81.45       77.60      2.28 o
  -9  -3 -14       24.76       25.12      1.79 o
  -9  -3 -13       26.56       30.39      3.27 o
  -9  -3 -12       41.78       42.50      2.20 o
  -9  -3 -11       25.79       27.71      2.37 o
  -9  -3 -10       90.84       88.07      2.30 o
  -9  -3  -9       13.07       18.04      2.44 o
  -9  -3  -8       21.70       23.73      2.12 o
  -9  -3  -7        7.66        6.31      2.22 o
  -9  -3  -6       76.61       76.05      2.62 o
  -9  -3  -5       35.88       38.76      2.14 o
  -9  -3  -4       28.77       26.59      2.41 o
  -9  -3  -3       49.35       47.94      2.18 o
  -9  -3  -2       14.20       11.43      2.47 o
  -9  -3  -1       20.01       21.77      2.09 o
  -9  -2 -32       10.41        7.81      3.14 o
  -9  -2 -30       36.47       39.97      2.64 o
  -9  -2 -28        7.92        6.23      2.35 o
  -9  -2 -26        7.21        6.37      1.91 o
  -9  -2 -25        7.19        6.45      1.77 o
  -9  -2 -24        7.17        7.02      2.11 o
  -9  -2 -23       23.87       28.73      1.87 o
  -9  -2 -22       18.28       17.04      1.88 o
  -9  -2 -21        8.40       10.81      1.93 o
  -9  -2 -20       25.64       23.01      1.89 o
  -9  -2 -19        3.58        4.97      2.00 o
  -9  -2 -18       17.83       20.89      1.73 o
  -9  -2 -17       38.95       41.44      1.83 o
  -9  -2 -15       19.99       21.91      1.70 o
  -9  -2 -14       35.72       34.68      1.70 o
  -9  -2 -13       14.39       14.51      1.79 o
  -9  -2 -12       37.51       37.54      2.16 o
  -9  -2 -11       36.68       36.05      2.16 o
  -9  -2  -9       24.37       27.41      2.84 o
  -9  -2  -8       25.35       26.54      2.97 o
  -9  -2  -7        5.65        6.86      2.17 o
  -9  -2  -5       88.39       89.73      3.23 o
  -9  -2  -4       43.32       42.95      2.51 o
  -9  -2  -3       12.79       10.41      2.18 o
  -9  -2  -2       20.12       20.39      2.09 o
  -9  -2  -1        8.73        7.56      3.46 o
  -9  -1 -35        2.33        5.72      2.22 o
  -9  -1 -33        8.29       11.74      2.08 o
  -9  -1 -32       25.36       26.82      2.55 o
  -9  -1 -30       24.36       26.62      2.27 o
  -9  -1 -27       12.45       10.57      1.89 o
  -9  -1 -26       86.85       84.06      2.92 o
  -9  -1 -25        5.17        5.66      1.78 o
  -9  -1 -24        8.76       10.59      1.86 o
  -9  -1 -23       16.24       16.55      1.68 o
  -9  -1 -22       42.82       38.97      1.79 o
  -9  -1 -21        8.77        7.95      1.78 o
  -9  -1 -20       18.73       24.80      1.73 o
  -9  -1 -19        6.17        7.15      1.87 o
  -9  -1 -18       16.42       17.94      1.87 o
  -9  -1 -16       16.71       17.44      1.70 o
  -9  -1 -15       38.47       37.69      1.71 o
  -9  -1 -13       25.34       27.03      1.99 o
  -9  -1 -12       34.90       28.54      3.17 o
  -9  -1 -11        4.71        6.78      2.20 o
  -9  -1 -10        7.80        8.35      2.25 o
  -9  -1  -9       16.07       15.00      3.50 o
  -9  -1  -8       15.91       16.37      2.49 o
  -9  -1  -7       42.79       39.67      2.14 o
  -9  -1  -6       31.73       29.10      2.12 o
  -9  -1  -4       50.26       52.48      2.42 o
  -9  -1  -3       65.50       64.82      2.36 o
  -9  -1  -2       11.59       12.53      2.44 o
  -9  -1  -1       31.65       32.17      2.10 o
  -8 -17 -11        7.33        5.85      2.02 o
  -8 -17 -10        4.88        7.78      2.48 o
  -8 -17  -8        8.84        8.07      2.31 o
  -8 -17  -6       12.80       16.18      2.05 o
  -8 -17  -5       10.00       10.48      2.07 o
  -8 -17  -4        8.31       11.31      2.05 o
  -8 -17  -2        8.01       10.04      4.33 o
  -8 -17  -1        8.66       12.00      2.05 o
  -8 -16 -17        5.79        7.29      1.87 o
  -8 -16 -16        7.27        6.21      1.91 o
  -8 -16 -15       11.88       14.04      2.15 o
  -8 -16 -14        5.60        7.82      1.84 o
  -8 -16 -13       11.08       10.38      1.84 o
  -8 -16 -12       28.44       25.59      3.72 o
  -8 -16 -11        4.51        4.97      1.95 o
  -8 -16 -10       40.30       40.12      5.64 o
  -8 -16  -9       13.25       14.34      2.05 o
  -8 -16  -8       48.09       60.81      2.22 o
  -8 -16  -7        7.44        7.11      1.89 o
  -8 -16  -6       13.73       14.27      2.05 o
  -8 -16  -5       25.48       29.14      4.99 o
  -8 -16  -4        3.83        5.33      2.14 o
  -8 -16  -3       14.06       14.66      2.03 o
  -8 -16  -2        8.30       11.60      2.01 o
  -8 -15 -19        8.43        9.24      1.92 o
  -8 -15 -17        5.65        4.78      2.35 o
  -8 -15 -15       33.16       31.15      2.50 o
  -8 -15 -13       19.92       21.75      2.74 o
  -8 -15 -12       14.07       12.40      1.81 o
  -8 -15 -11       33.96       37.74      2.07 o
  -8 -15  -8        5.39        6.73      2.82 o
  -8 -15  -7       36.76       43.34      3.03 o
  -8 -15  -6        9.46       14.66      2.01 o
  -8 -15  -5       19.20       20.36      2.02 o
  -8 -15  -4        6.96        7.56      2.06 o
  -8 -15  -3       18.11       24.63      2.02 o
  -8 -15  -2       11.95       13.16      4.00 o
  -8 -15  -1       15.22       16.62      2.01 o
  -8 -14 -23       12.47       14.98      2.11 o
  -8 -14 -21        8.28        8.23      1.67 o
  -8 -14 -17        9.81        9.43      1.77 o
  -8 -14 -15       14.46       13.31      1.61 o
  -8 -14 -14       27.00       24.38      1.65 o
  -8 -14 -13       11.27       10.55      1.71 o
  -8 -14 -12       24.84       23.86      2.23 o
  -8 -14 -10       13.54       11.98      2.04 o
  -8 -14  -6       22.94       28.87      4.51 o
  -8 -14  -4        8.26        8.85      2.61 o
  -8 -14  -1        4.61        7.05      2.04 o
  -8 -13 -27        7.70        6.83      1.79 o
  -8 -13 -26       11.57       14.50      2.20 o
  -8 -13 -25       12.07       13.47      2.12 o
  -8 -13 -24       12.90       14.82      2.50 o
  -8 -13 -21        6.55        6.12      2.41 o
  -8 -13 -19       21.80       25.55      2.22 o
  -8 -13 -17       19.52       19.42      2.85 o
  -8 -13 -16        6.98        7.49      2.47 o
  -8 -13 -15        4.84        3.98      1.63 o
  -8 -13 -14        6.19        6.25      1.66 o
  -8 -13 -12        6.59        6.91      1.63 o
  -8 -13 -11       29.28       36.11      2.65 o
  -8 -13  -9        5.66        6.51      2.06 o
  -8 -13  -8       16.60       18.12      1.99 o
  -8 -13  -4       21.47       26.87      2.00 o
  -8 -13  -1       11.64       12.14      1.97 o
  -8 -12 -29       17.04       17.21      1.93 o
  -8 -12 -28        5.70        5.54      1.75 o
  -8 -12 -27        8.97        8.46      2.33 o
  -8 -12 -26        7.30        6.14      2.08 o
  -8 -12 -25       15.71       18.67      2.27 o
  -8 -12 -23       21.06       21.51      2.37 o
  -8 -12 -22       15.82       17.88      1.77 o
  -8 -12 -21        6.06        6.89      1.72 o
  -8 -12 -20       12.76       14.99      1.67 o
  -8 -12 -19        4.56        4.86      2.14 o
  -8 -12 -18       30.64       31.18      2.30 o
  -8 -12 -16       11.35       10.69      1.55 o
  -8 -12 -13        7.80        6.10      1.76 o
  -8 -12 -11        6.42        4.54      2.16 o
  -8 -12 -10       17.71       19.01      2.57 o
  -8 -12  -9        8.67        9.74      1.94 o
  -8 -12  -8       10.03       11.49      2.33 o
  -8 -12  -7        3.12        5.10      2.07 o
  -8 -12  -6       15.98       19.09      3.02 o
  -8 -12  -5       16.55       23.66      3.29 o
  -8 -12  -4       29.40       31.09      2.02 o
  -8 -12  -2       39.69       45.87      2.67 o
  -8 -12  -1        5.44        6.41      2.39 o
  -8 -11 -31        5.19        7.29      1.79 o
  -8 -11 -30        7.07       10.74      1.94 o
  -8 -11 -28       16.86       15.52      1.83 o
  -8 -11 -27       23.25       23.00      3.89 o
  -8 -11 -26        2.91        7.45      2.03 o
  -8 -11 -25        1.69        4.39      2.13 o
  -8 -11 -24       10.59        9.42      1.67 o
  -8 -11 -22       10.49       10.91      2.25 o
  -8 -11 -20       10.49       12.45      1.83 o
  -8 -11 -19        3.95        3.71      1.81 o
  -8 -11 -18       11.80       12.85      1.57 o
  -8 -11 -16        9.21       11.02      1.56 o
  -8 -11 -15       29.64       32.69      2.72 o
  -8 -11 -14       21.81       16.33      1.97 o
  -8 -11 -13       18.51       16.90      1.54 o
  -8 -11 -12        7.35        8.56      1.52 o
  -8 -11 -10        2.91        5.15      1.88 o
  -8 -11  -9       13.21       14.72      1.97 o
  -8 -11  -7        8.69       11.49      1.95 o
  -8 -11  -5       12.09       14.24      1.95 o
  -8 -11  -4       12.42       14.09      2.26 o
  -8 -11  -3       19.85       21.26      2.42 o
  -8 -11  -1        8.41       12.21      2.64 o
  -8 -10 -31        6.69        8.11      1.90 o
  -8 -10 -30        7.43        6.88      1.80 o
  -8 -10 -28        3.59        5.56      2.52 o
  -8 -10 -26        5.01        7.69      2.23 o
  -8 -10 -25        8.54        9.48      1.67 o
  -8 -10 -24        7.16        7.85      1.74 o
  -8 -10 -22       16.33       17.80      2.30 o
  -8 -10 -21        2.94        5.17      1.76 o
  -8 -10 -20       12.91       13.31      1.68 o
  -8 -10 -19        7.93        8.01      1.61 o
  -8 -10 -18        2.73        6.21      1.70 o
  -8 -10 -15        7.82        7.33      2.08 o
  -8 -10 -14       14.10       14.34      1.53 o
  -8 -10 -13       18.13       19.53      1.52 o
  -8 -10 -11       30.93       34.57      2.74 o
  -8 -10 -10       16.46       17.64      1.96 o
  -8 -10  -9       17.34       19.08      1.98 o
  -8 -10  -8       19.03       19.68      1.97 o
  -8 -10  -6        6.64        8.48      2.48 o
  -8 -10  -5       37.63       39.19      2.00 o
  -8 -10  -4       11.76       14.40      1.95 o
  -8 -10  -3       15.90       17.69      2.51 o
  -8 -10  -1        9.17       10.83      3.19 o
  -8  -9 -34       11.99       13.46      2.00 o
  -8  -9 -33        5.32        6.14      2.13 o
  -8  -9 -28        4.68        8.55      2.08 o
  -8  -9 -27        8.41       10.54      2.03 o
  -8  -9 -25       21.25       22.41      1.89 o
  -8  -9 -24        8.19        9.75      2.39 o
  -8  -9 -23       34.63       34.78      2.08 o
  -8  -9 -22       11.14       11.32      1.72 o
  -8  -9 -21        3.98        3.85      1.75 o
  -8  -9 -20       47.00       45.05      2.68 o
  -8  -9 -19       24.08       25.56      1.60 o
  -8  -9 -18       30.32       27.69      1.71 o
  -8  -9 -17        5.80        6.57      1.69 o
  -8  -9 -16        4.92        4.67      1.63 o
  -8  -9 -15       10.00       10.41      1.54 o
  -8  -9 -12       12.14       12.79      1.61 o
  -8  -9 -11        6.15        6.61      1.86 o
  -8  -9 -10       18.84       19.53      1.84 o
  -8  -9  -9       35.80       35.64      2.69 o
  -8  -9  -8       26.00       27.80      1.97 o
  -8  -9  -7       77.19       82.18      2.47 o
  -8  -9  -5       46.89       51.17      2.73 o
  -8  -9  -4       10.76       12.93      2.25 o
  -8  -9  -3        5.40        6.23      2.02 o
  -8  -9  -2       53.90       59.70      4.16 o
  -8  -9  -1       82.62       91.09      2.16 o
  -8  -8 -33        9.58        8.80      2.45 o
  -8  -8 -32       39.63       41.54      2.08 o
  -8  -8 -31        8.12        7.07      1.85 o
  -8  -8 -30        9.59        8.52      2.00 o
  -8  -8 -29        9.31        9.21      2.09 o
  -8  -8 -28       30.58       33.04      3.06 o
  -8  -8 -27       28.84       24.62      2.25 o
  -8  -8 -26        5.90        9.21      1.80 o
  -8  -8 -25       30.36       30.49      1.83 o
  -8  -8 -23        5.24        8.29      2.06 o
  -8  -8 -21       10.90       12.61      1.61 o
  -8  -8 -18        5.88        4.85      1.74 o
  -8  -8 -17       22.90       24.15      1.58 o
  -8  -8 -16       22.15       20.29      1.67 o
  -8  -8 -15       11.29       12.47      1.56 o
  -8  -8 -14       65.24       62.73      1.91 o
  -8  -8 -13       73.34       72.79      1.76 o
  -8  -8 -12       13.36       12.48      1.95 o
  -8  -8 -11       14.86       16.53      1.81 o
  -8  -8 -10       54.35       58.14      2.05 o
  -8  -8  -9       26.79       29.65      1.98 o
  -8  -8  -8       19.75       23.09      1.96 o
  -8  -8  -7      110.81      110.41      4.26 o
  -8  -8  -6       13.30       14.51      1.97 o
  -8  -8  -5       61.63       67.94      2.32 o
  -8  -8  -4        8.24        8.13      1.98 o
  -8  -8  -3       30.29       32.13      1.95 o
  -8  -8  -2        5.19        4.45      2.05 o
  -8  -8  -1        2.56        5.87      1.96 o
  -8  -7 -36       13.37       11.57      2.10 o
  -8  -7 -35       27.51       27.46      1.88 o
  -8  -7 -33        6.98        7.31      1.86 o
  -8  -7 -32       45.90       48.03      2.21 o
  -8  -7 -31       27.73       28.52      1.94 o
  -8  -7 -29       27.77       27.79      2.35 o
  -8  -7 -28        3.75        4.71      2.20 o
  -8  -7 -27        5.77        8.48      2.18 o
  -8  -7 -26       13.52        9.44      2.05 o
  -8  -7 -24        4.78        7.04      1.94 o
  -8  -7 -22       41.00       41.17      2.04 o
  -8  -7 -21       12.71       13.42      1.83 o
  -8  -7 -20       39.16       40.84      1.74 o
  -8  -7 -19       11.07        9.37      1.73 o
  -8  -7 -18        3.97        5.07      1.84 o
  -8  -7 -17        4.89        5.80      1.72 o
  -8  -7 -16       30.10       31.27      1.58 o
  -8  -7 -15       26.73       29.05      1.81 o
  -8  -7 -14        7.97        7.93      1.57 o
  -8  -7 -13       21.12       22.54      1.99 o
  -8  -7 -12       47.38       48.50      2.05 o
  -8  -7 -11       84.25       88.04      2.99 o
  -8  -7 -10       15.38       17.36      2.26 o
  -8  -7  -8       22.78       22.46      1.98 o
  -8  -7  -7       82.79       86.41      2.76 o
  -8  -7  -6       14.40       16.30      2.07 o
  -8  -7  -5       27.11       24.75      1.93 o
  -8  -7  -4       23.99       26.25      2.25 o
  -8  -7  -3       23.20       24.24      2.44 o
  -8  -7  -1        8.77        8.68      2.41 o
  -8  -6 -37        4.42        7.82      2.13 o
  -8  -6 -36       45.33       40.45      2.19 o
  -8  -6 -35       19.32       21.15      1.87 o
  -8  -6 -34       26.71       25.41      3.08 o
  -8  -6 -33        3.60        4.01      1.98 o
  -8  -6 -32       26.88       26.58      1.83 o
  -8  -6 -31       21.82       19.99      1.88 o
  -8  -6 -30        6.59        9.67      2.28 o
  -8  -6 -29       10.61        7.99      2.30 o
  -8  -6 -28       33.45       33.77      2.39 o
  -8  -6 -26       51.43       54.90      1.90 o
  -8  -6 -25       18.66       20.33      1.79 o
  -8  -6 -24       15.33       16.23      1.77 o
  -8  -6 -23       15.60       17.53      1.67 o
  -8  -6 -22       76.40       72.07      2.36 o
  -8  -6 -21       25.55       22.38      1.65 o
  -8  -6 -20       33.41       35.83      1.73 o
  -8  -6 -19       18.99       21.43      1.61 o
  -8  -6 -18       52.53       52.37      1.83 o
  -8  -6 -17       58.67       57.27      1.71 o
  -8  -6 -16      108.25      108.40      3.47 o
  -8  -6 -15        8.32        6.48      1.78 o
  -8  -6 -14       64.60       63.83      1.85 o
  -8  -6 -13       73.43       67.15      1.80 o
  -8  -6 -12       90.60       93.61      1.80 o
  -8  -6 -11       29.42       27.83      2.50 o
  -8  -6 -10       43.56       45.89      2.03 o
  -8  -6  -9       63.18       67.17      2.24 o
  -8  -6  -8       51.05       58.22      4.32 o
  -8  -6  -7      146.35      151.77      3.36 o
  -8  -6  -6      211.00      220.62      4.23 o
  -8  -6  -5       33.66       36.46      2.00 o
  -8  -6  -4       28.09       29.37      1.96 o
  -8  -6  -3       43.09       47.75      2.24 o
  -8  -6  -2      121.78      116.05      2.20 o
  -8  -6  -1       20.86       22.23      1.94 o
  -8  -5 -38        3.07        5.65      2.18 o
  -8  -5 -37       14.92       14.52      2.10 o
  -8  -5 -36        3.86        6.74      1.93 o
  -8  -5 -35       26.13       26.85      1.89 o
  -8  -5 -34       12.79       12.75      1.88 o
  -8  -5 -32        5.91       10.11      2.01 o
  -8  -5 -31       18.00       18.67      1.96 o
  -8  -5 -30       22.68       24.29      2.04 o
  -8  -5 -29        8.41        9.57      2.44 o
  -8  -5 -27       17.72       13.98      2.77 o
  -8  -5 -26       23.33       23.47      1.81 o
  -8  -5 -25       18.21       19.42      1.81 o
  -8  -5 -24       23.49       21.22      1.71 o
  -8  -5 -22       69.76       69.80      2.71 o
  -8  -5 -21       35.44       32.02      1.65 o
  -8  -5 -20       76.17       75.18      2.15 o
  -8  -5 -19       27.77       26.85      2.12 o
  -8  -5 -18       18.88       18.29      1.60 o
  -8  -5 -17      106.43      103.51      3.37 o
  -8  -5 -16       83.79       80.33      2.54 o
  -8  -5 -15       20.51       23.45      1.57 o
  -8  -5 -14       17.66       17.42      1.67 o
  -8  -5 -13       98.52       96.01      1.72 o
  -8  -5 -12       74.91       75.12      1.99 o
  -8  -5 -11       12.99       16.67      2.05 o
  -8  -5 -10       51.62       50.82      3.08 o
  -8  -5  -9      150.69      149.52      5.34 o
  -8  -5  -8       11.37       11.58      1.98 o
  -8  -5  -7       12.95       14.55      1.94 o
  -8  -5  -6      117.59      118.31      2.22 o
  -8  -5  -5      113.62      114.73      3.27 o
  -8  -5  -4       36.68       39.38      1.98 o
  -8  -5  -3       65.89       68.87      2.24 o
  -8  -5  -2       72.51       65.67      2.60 o
  -8  -5  -1      128.24      122.79      2.68 o
  -8  -4 -38       32.90       37.11      2.30 o
  -8  -4 -37        4.51        4.99      1.91 o
  -8  -4 -36        9.65       10.02      1.91 o
  -8  -4 -35       11.07       13.46      1.93 o
  -8  -4 -33       15.47       17.79      1.91 o
  -8  -4 -31       17.50       17.84      1.93 o
  -8  -4 -30       21.54       24.99      2.62 o
  -8  -4 -29        7.89        7.86      2.19 o
  -8  -4 -28       22.28       22.07      2.72 o
  -8  -4 -27       69.29       65.86      2.46 o
  -8  -4 -26       46.07       43.33      2.02 o
  -8  -4 -25        9.84        8.23      1.84 o
  -8  -4 -24       20.60       19.23      1.71 o
  -8  -4 -23       28.58       27.63      1.71 o
  -8  -4 -22       54.29       52.45      1.74 o
  -8  -4 -21        6.71        7.00      1.78 o
  -8  -4 -20        5.69       10.16      1.86 o
  -8  -4 -19        7.14        8.84      1.62 o
  -8  -4 -18       56.32       57.71      1.66 o
  -8  -4 -17        5.24        6.36      1.71 o
  -8  -4 -16       32.78       32.40      1.80 o
  -8  -4 -15       99.92      100.75      3.01 o
  -8  -4 -13       60.55       57.39      1.72 o
  -8  -4 -10       53.88       56.61      2.64 o
  -8  -4  -9       85.42       80.44      2.34 o
  -8  -4  -8       29.66       31.29      1.95 o
  -8  -4  -7       11.98       10.35      3.09 o
  -8  -4  -6        7.74        4.45      2.06 o
  -8  -4  -5       96.23       89.60      2.39 o
  -8  -4  -4       50.30       45.86      1.98 o
  -8  -4  -3       24.64       25.44      1.94 o
  -8  -4  -2      128.21      125.72      2.73 o
  -8  -3 -39       22.64       21.20      1.86 o
  -8  -3 -38        3.37        4.71      2.13 o
  -8  -3 -36        3.05        4.21      2.10 o
  -8  -3 -34        6.42        9.75      1.86 o
  -8  -3 -33       19.40       17.23      2.03 o
  -8  -3 -32       15.29       16.77      1.82 o
  -8  -3 -31       27.50       28.43      1.82 o
  -8  -3 -30       19.40       21.01      2.17 o
  -8  -3 -29       40.69       43.51      2.29 o
  -8  -3 -28       39.92       39.18      2.38 o
  -8  -3 -27        7.32        8.16      2.39 o
  -8  -3 -26       14.27       16.96      1.96 o
  -8  -3 -25       88.00       82.16      2.05 o
  -8  -3 -24       34.17       31.87      2.21 o
  -8  -3 -23       25.84       27.27      1.70 o
  -8  -3 -21      105.66      101.66      3.06 o
  -8  -3 -20       48.01       45.87      2.30 o
  -8  -3 -19        3.45        4.10      1.70 o
  -8  -3 -18       13.14       12.83      1.73 o
  -8  -3 -17       29.89       28.15      1.59 o
  -8  -3 -16       14.42       18.13      2.03 o
  -8  -3 -15        6.03        5.90      1.60 o
  -8  -3 -14       26.36       25.74      1.56 o
  -8  -3 -13       24.96       23.97      2.36 o
  -8  -3 -12        8.92        7.94      1.54 o
  -8  -3 -11       76.49       69.68      2.10 o
  -8  -3 -10       12.03       14.92      1.93 o
  -8  -3  -9       23.17       19.36      1.94 o
  -8  -3  -8        7.64        6.05      1.99 o
  -8  -3  -7       21.76       22.58      1.92 o
  -8  -3  -6       38.36       36.75      2.20 o
  -8  -3  -5       15.79       12.55      1.93 o
  -8  -3  -4       37.22       38.00      1.95 o
  -8  -3  -3      133.30      126.08      2.59 o
  -8  -3  -2       41.22       38.42      1.95 o
  -8  -3  -1       50.45       50.25      2.77 o
  -8  -2 -39        9.18       10.41      2.01 o
  -8  -2 -38       10.26       11.02      1.85 o
  -8  -2 -35        8.90        9.32      2.02 o
  -8  -2 -33       10.86       14.15      1.84 o
  -8  -2 -31       17.73       19.11      2.02 o
  -8  -2 -30       16.01       20.18      2.24 o
  -8  -2 -29       41.95       46.20      2.15 o
  -8  -2 -28       21.71       26.13      2.10 o
  -8  -2 -27        8.63       12.20      2.31 o
  -8  -2 -26       27.05       23.98      1.87 o
  -8  -2 -25       11.76       11.55      1.85 o
  -8  -2 -24        8.74       12.12      1.86 o
  -8  -2 -23       34.66       35.24      1.91 o
  -8  -2 -22       14.19       13.88      1.74 o
  -8  -2 -20       27.44       26.94      1.54 o
  -8  -2 -19       18.44       21.28      2.17 o
  -8  -2 -18       13.90       16.63      1.58 o
  -8  -2 -17       29.49       29.48      1.59 o
  -8  -2 -16        6.50       10.50      1.92 o
  -8  -2 -15       20.97       21.86      1.56 o
  -8  -2 -14        3.65        4.60      1.62 o
  -8  -2 -13       52.28       52.48      1.59 o
  -8  -2 -12       26.53       27.55      1.54 o
  -8  -2 -11       17.84       21.22      1.65 o
  -8  -2 -10        8.78       10.07      2.22 o
  -8  -2  -9        1.87        6.17      1.97 o
  -8  -2  -8        6.26        6.77      1.97 o
  -8  -2  -7       21.01       20.93      2.18 o
  -8  -2  -5       44.09       44.34      1.95 o
  -8  -2  -4       12.86       13.76      1.89 o
  -8  -2  -3       57.99       55.13      1.97 o
  -8  -2  -2       16.88       13.21      1.87 o
  -8  -2  -1       21.72       23.27      1.88 o
  -8  -1 -37       19.54       19.23      1.95 o
  -8  -1 -36        9.58        8.06      1.83 o
  -8  -1 -34       16.74       15.27      1.77 o
  -8  -1 -33       33.74       31.89      1.86 o
  -8  -1 -32        8.80        6.86      2.01 o
  -8  -1 -31       16.06       17.06      1.87 o
  -8  -1 -28        9.78       12.05      2.08 o
  -8  -1 -27       27.98       28.30      2.61 o
  -8  -1 -25       48.16       46.59      2.10 o
  -8  -1 -24       35.56       32.43      2.10 o
  -8  -1 -23       17.75       19.28      1.69 o
  -8  -1 -22       59.66       56.10      1.74 o
  -8  -1 -21       10.63       10.96      1.66 o
  -8  -1 -20        4.00        4.72      1.60 o
  -8  -1 -19        5.90        5.76      1.72 o
  -8  -1 -18       12.96       12.25      1.91 o
  -8  -1 -17       39.64       40.03      1.61 o
  -8  -1 -16        8.64       10.30      1.56 o
  -8  -1 -15       16.50       12.89      1.56 o
  -8  -1 -14       59.59       57.45      1.62 o
  -8  -1 -13       67.60       65.81      1.87 o
  -8  -1 -12       84.66       85.93      1.86 o
  -8  -1 -11       27.15       28.83      1.67 o
  -8  -1 -10       11.63       12.46      2.05 o
  -8  -1  -9      120.64      116.11      2.93 o
  -8  -1  -8       35.14       33.37      1.95 o
  -8  -1  -7        6.86        6.70      2.10 o
  -8  -1  -6       25.98       26.32      1.92 o
  -8  -1  -5      102.93      101.77      2.49 o
  -8  -1  -3        4.12        7.74      1.92 o
  -8  -1  -2       26.26       25.38      1.89 o
  -8  -1  -1       26.02       27.61      1.87 o
  -7 -18 -12       11.39        7.00      2.86 o
  -7 -18 -11       10.88        8.54      2.04 o
  -7 -18 -10       59.14       63.79      6.14 o
  -7 -18  -9       11.81       11.18      2.68 o
  -7 -18  -8       24.92       26.51      3.50 o
  -7 -18  -7       10.05       10.77      4.26 o
  -7 -18  -6       30.94       33.64      4.20 o
  -7 -18  -5        8.47       13.00      3.18 o
  -7 -18  -4        4.59        6.56      1.89 o
  -7 -17 -14        2.44        5.52      2.38 o
  -7 -17 -13       29.07       26.67      5.59 o
  -7 -17 -12       23.61       28.12      2.63 o
  -7 -17 -11       22.83       21.16      1.98 o
  -7 -17  -9        9.01       10.66      1.64 o
  -7 -17  -7       18.61       18.58      1.83 o
  -7 -17  -6       11.79       12.38      1.85 o
  -7 -17  -5       10.48       11.31      1.65 o
  -7 -17  -4        6.83       11.96      2.64 o
  -7 -17  -3        5.47        6.90      1.87 o
  -7 -16 -22       10.74       13.13      1.84 o
  -7 -16 -19        6.71        4.46      1.72 o
  -7 -16 -18        9.01        8.51      1.93 o
  -7 -16 -16       22.54       25.22      2.25 o
  -7 -16 -14       17.41       14.77      2.80 o
  -7 -16 -13       21.93       18.53      1.53 o
  -7 -16 -12       29.88       29.04      4.29 o
  -7 -16  -9       41.13       43.19      2.78 o
  -7 -16  -7       24.00       28.18      1.72 o
  -7 -16  -6       11.66       14.67      3.99 o
  -7 -16  -5        9.60       10.33      1.83 o
  -7 -16  -4        4.67        6.74      1.85 o
  -7 -16  -3        2.11        4.72      1.93 o
  -7 -16  -2        4.89        6.11      1.88 o
  -7 -15 -24        7.24        5.82      1.93 o
  -7 -15 -23        5.72        7.86      1.86 o
  -7 -15 -22        9.63       11.58      2.38 o
  -7 -15 -21        7.94       10.54      2.02 o
  -7 -15 -20       21.83       22.18      1.79 o
  -7 -15 -18       16.37       22.48      2.02 o
  -7 -15 -17       37.31       34.71      1.95 o
  -7 -15 -14        2.18        3.24      1.51 o
  -7 -15 -13       16.86       15.94      2.12 o
  -7 -15  -8        5.38        6.28      1.88 o
  -7 -15  -7       33.86       33.29      4.13 o
  -7 -15  -6        8.46        7.22      1.65 o
  -7 -15  -5        8.41       12.09      2.17 o
  -7 -15  -3       43.89       47.87      2.82 o
  -7 -15  -2       22.31       23.76      2.27 o
  -7 -15  -1       12.11       17.77      1.83 o
  -7 -14 -28       12.04       11.40      2.70 o
  -7 -14 -27        4.14        4.63      2.29 o
  -7 -14 -26       18.78       20.80      2.18 o
  -7 -14 -22        7.16       10.06      1.80 o
  -7 -14 -21        7.84        8.09      1.82 o
  -7 -14 -20       11.36       10.60      2.03 o
  -7 -14 -17       38.75       42.59      3.65 o
  -7 -14 -16        8.61        9.97      1.37 o
  -7 -14 -15        9.48       11.03      1.79 o
  -7 -14 -14       20.69       19.81      1.58 o
  -7 -14 -13       12.37       11.91      2.41 o
  -7 -14 -12        7.54        9.20      1.46 o
  -7 -14 -11        4.70        3.82      1.84 o
  -7 -14 -10        6.33        7.31      1.76 o
  -7 -14  -9        4.12        5.13      2.19 o
  -7 -14  -8        4.05        4.15      2.02 o
  -7 -14  -7       18.45       20.86      3.61 o
  -7 -14  -5        6.72        8.08      1.82 o
  -7 -14  -4       27.20       28.82      1.86 o
  -7 -14  -3       43.53       47.08      2.78 o
  -7 -14  -2        6.70        8.22      2.14 o
  -7 -13 -31       10.10       14.34      2.38 o
  -7 -13 -29        9.11       11.88      2.00 o
  -7 -13 -27        9.25        7.83      1.79 o
  -7 -13 -26        8.64        7.64      2.60 o
  -7 -13 -24       16.43       17.65      1.93 o
  -7 -13 -23       17.72       16.57      1.94 o
  -7 -13 -21       45.28       48.72      2.46 o
  -7 -13 -20       26.19       27.00      1.94 o
  -7 -13 -18       26.70       35.77      2.26 o
  -7 -13 -17       25.70       25.47      1.51 o
  -7 -13 -16       26.82       26.80      2.02 o
  -7 -13 -15       16.52       16.99      1.38 o
  -7 -13 -14       35.04       35.54      2.55 o
  -7 -13 -13        8.43        9.91      1.37 o
  -7 -13 -12        5.14        4.04      1.41 o
  -7 -13 -11       19.13       19.69      2.25 o
  -7 -13 -10       14.00       15.66      2.03 o
  -7 -13  -9       10.16       13.10      2.27 o
  -7 -13  -8       10.34       11.11      1.63 o
  -7 -13  -7        6.69        6.35      2.96 o
  -7 -13  -5        5.11        5.78      2.20 o
  -7 -13  -4       12.35       16.69      1.79 o
  -7 -13  -3       40.08       43.75      2.10 o
  -7 -13  -2       62.82       68.26      2.49 o
  -7 -13  -1       13.93       14.74      1.80 o
  -7 -12 -33       10.38       11.60      2.39 o
  -7 -12 -32        3.65        4.59      1.62 o
  -7 -12 -30       15.88       16.15      2.02 o
  -7 -12 -29        6.94        7.03      1.68 o
  -7 -12 -28       11.79       12.13      1.70 o
  -7 -12 -26        5.20        6.87      1.56 o
  -7 -12 -23        4.47        5.95      1.86 o
  -7 -12 -21        8.19        9.20      1.45 o
  -7 -12 -20        7.12        6.70      1.75 o
  -7 -12 -19       11.59       11.09      1.59 o
  -7 -12 -17       18.96       19.98      1.50 o
  -7 -12 -16       37.99       42.78      3.43 o
  -7 -12 -15        4.32        5.66      1.41 o
  -7 -12 -12       16.61       16.31      1.61 o
  -7 -12 -11       14.66       11.09      1.59 o
  -7 -12 -10       51.46       58.84      4.06 o
  -7 -12  -9        6.89        7.09      1.66 o
  -7 -12  -8       54.06       59.48      1.92 o
  -7 -12  -7       17.38       21.77      2.29 o
  -7 -12  -6       27.33       27.51      3.30 o
  -7 -12  -4       12.02       12.84      2.05 o
  -7 -12  -3        3.52        4.80      2.10 o
  -7 -12  -2       18.20       17.00      1.79 o
  -7 -12  -1        9.98       12.67      2.21 o
  -7 -11 -35        7.72       10.84      2.44 o
  -7 -11 -31        8.32        8.51      1.69 o
  -7 -11 -30        4.96        5.71      1.70 o
  -7 -11 -29        8.22        7.19      1.79 o
  -7 -11 -26       17.45       19.52      2.22 o
  -7 -11 -25       49.45       50.65      1.97 o
  -7 -11 -24       77.08       77.80      2.70 o
  -7 -11 -23        2.80        4.45      2.14 o
  -7 -11 -22        8.60        9.13      1.59 o
  -7 -11 -21       14.69       13.22      1.95 o
  -7 -11 -19       14.65       18.44      1.60 o
  -7 -11 -18        9.82       12.19      1.50 o
  -7 -11 -17       20.10       19.41      1.50 o
  -7 -11 -15        9.28       12.59      1.38 o
  -7 -11 -14       10.47        9.23      2.04 o
  -7 -11 -12       22.38       20.20      1.37 o
  -7 -11 -10       25.55       28.65      2.39 o
  -7 -11  -9        9.87        9.73      2.58 o
  -7 -11  -8       39.27       38.85      2.02 o
  -7 -11  -7       14.22       17.52      2.86 o
  -7 -11  -6      118.07      127.38      2.53 o
  -7 -11  -5       27.46       28.61      2.60 o
  -7 -11  -4       14.82       14.62      1.76 o
  -7 -11  -3       12.71       11.18      1.75 o
  -7 -11  -2       18.72       19.89      2.05 o
  -7 -11  -1       27.13       28.02      1.80 o
  -7 -10 -35        5.15        4.51      1.83 o
  -7 -10 -31       11.14       11.35      1.64 o
  -7 -10 -30       12.17       12.62      1.62 o
  -7 -10 -29        5.20        7.55      1.62 o
  -7 -10 -28       25.92       23.03      1.77 o
  -7 -10 -27       21.63       23.08      1.98 o
  -7 -10 -26       26.73       26.31      1.98 o
  -7 -10 -25       15.46       15.99      2.26 o
  -7 -10 -24       26.09       27.16      1.99 o
  -7 -10 -23        1.29        5.04      1.57 o
  -7 -10 -22       16.80       16.57      1.65 o
  -7 -10 -21       23.42       22.19      2.26 o
  -7 -10 -20       24.85       27.97      1.56 o
  -7 -10 -19        3.67        3.52      1.75 o
  -7 -10 -18        4.91        5.01      1.65 o
  -7 -10 -17        6.42        8.99      1.41 o
  -7 -10 -16        9.26        9.53      1.41 o
  -7 -10 -15        4.87        5.62      1.44 o
  -7 -10 -14       31.92       34.68      1.65 o
  -7 -10 -13       18.82       15.40      1.38 o
  -7 -10 -12       26.20       27.16      1.32 o
  -7 -10 -11       40.61       43.04      1.85 o
  -7 -10 -10       18.50       17.65      1.82 o
  -7 -10  -9       42.59       42.84      1.76 o
  -7 -10  -8       76.41       80.70      2.61 o
  -7 -10  -7       24.51       23.76      2.42 o
  -7 -10  -6       43.12       45.45      2.07 o
  -7 -10  -4       58.94       60.35      1.87 o
  -7 -10  -2       11.95       13.98      1.73 o
  -7 -10  -1       21.13       25.83      2.30 o
  -7  -9 -37       25.73       30.86      2.71 o
  -7  -9 -36        5.79        8.21      1.90 o
  -7  -9 -35       21.27       22.11      1.76 o
  -7  -9 -34       16.76       18.18      2.28 o
  -7  -9 -33       15.82       13.15      1.71 o
  -7  -9 -31       43.55       41.54      1.84 o
  -7  -9 -30        1.96        5.98      2.03 o
  -7  -9 -29       27.36       27.21      1.65 o
  -7  -9 -28       30.29       32.88      1.80 o
  -7  -9 -27        4.39        5.31      2.31 o
  -7  -9 -26        6.72        7.74      1.94 o
  -7  -9 -25        9.56       11.38      1.86 o
  -7  -9 -23       13.65       15.19      1.97 o
  -7  -9 -22       48.39       47.94      1.67 o
  -7  -9 -21       39.70       38.16      1.63 o
  -7  -9 -20       27.36       28.45      1.68 o
  -7  -9 -19       25.17       26.39      1.80 o
  -7  -9 -18        6.11        6.76      1.68 o
  -7  -9 -17       41.73       44.96      2.51 o
  -7  -9 -15       14.66       16.19      1.59 o
  -7  -9 -14        9.38       10.24      2.07 o
  -7  -9 -13       74.39       72.16      3.15 o
  -7  -9 -12       41.18       44.44      2.46 o
  -7  -9 -11       66.27       66.90      2.16 o
  -7  -9 -10       52.61       54.89      3.25 o
  -7  -9  -8        8.19        8.34      1.97 o
  -7  -9  -7       20.97       23.71      1.76 o
  -7  -9  -6       54.39       55.58      1.85 o
  -7  -9  -5       61.43       64.40      2.78 o
  -7  -9  -4       94.11       97.35      2.95 o
  -7  -9  -3       49.27       56.23      2.56 o
  -7  -9  -2       19.49       25.85      1.75 o
  -7  -9  -1       56.10       61.47      1.87 o
  -7  -8 -39       11.88       14.30      2.49 o
  -7  -8 -36        6.39        7.16      1.74 o
  -7  -8 -35       82.81       78.46      2.07 o
  -7  -8 -34       17.20       15.11      1.76 o
  -7  -8 -33       18.31       17.65      1.71 o
  -7  -8 -31       19.25       19.33      1.98 o
  -7  -8 -29        5.32        7.00      1.67 o
  -7  -8 -28        7.21       10.83      1.62 o
  -7  -8 -27       20.34       25.15      2.00 o
  -7  -8 -26        7.26        6.23      2.09 o
  -7  -8 -25       38.92       42.16      2.81 o
  -7  -8 -23       62.21       61.66      1.74 o
  -7  -8 -22        6.20        6.97      1.95 o
  -7  -8 -21       46.34       43.57      2.74 o
  -7  -8 -20       13.25       13.67      1.58 o
  -7  -8 -19       12.94       11.91      1.57 o
  -7  -8 -18       34.33       36.78      1.57 o
  -7  -8 -17       55.36       52.81      1.60 o
  -7  -8 -16        6.39        6.59      1.61 o
  -7  -8 -15      210.20      217.63      2.74 o
  -7  -8 -14       38.93       40.27      2.61 o
  -7  -8 -13        7.42        8.48      1.47 o
  -7  -8 -12       29.48       32.85      1.74 o
  -7  -8 -11       46.92       47.57      1.48 o
  -7  -8 -10       14.29       13.71      1.44 o
  -7  -8  -9       12.38       10.99      1.97 o
  -7  -8  -8       83.51       86.17      2.15 o
  -7  -8  -7       34.14       33.09      2.18 o
  -7  -8  -6       28.92       30.61      1.75 o
  -7  -8  -5       15.89       14.20      1.73 o
  -7  -8  -4       23.34       23.51      3.09 o
  -7  -8  -3      122.78      125.96      3.39 o
  -7  -8  -2       45.45       43.49      1.81 o
  -7  -8  -1       53.69       54.85      2.11 o
  -7  -7 -39       28.02       24.73      2.60 o
  -7  -7 -38        6.46        8.30      1.77 o
  -7  -7 -37       18.26       19.26      1.79 o
  -7  -7 -36        9.67       10.98      1.71 o
  -7  -7 -35       10.69       12.00      1.94 o
  -7  -7 -34        3.07        4.46      1.75 o
  -7  -7 -32       32.97       29.79      1.76 o
  -7  -7 -31        5.68        7.53      1.71 o
  -7  -7 -30       15.40       14.05      1.67 o
  -7  -7 -29        6.12        7.59      1.79 o
  -7  -7 -28       14.30       13.81      1.91 o
  -7  -7 -27        2.96        5.21      1.98 o
  -7  -7 -26        9.34       12.07      2.10 o
  -7  -7 -25        5.32        5.66      2.02 o
  -7  -7 -23        5.89        6.50      1.67 o
  -7  -7 -22       35.59       41.68      2.17 o
  -7  -7 -21       74.04       73.03      1.79 o
  -7  -7 -20       87.32       87.56      1.85 o
  -7  -7 -19       98.85       96.52      2.03 o
  -7  -7 -18       49.25       46.97      1.86 o
  -7  -7 -17      161.06      158.96      4.31 o
  -7  -7 -16       65.12       64.25      1.82 o
  -7  -7 -15       29.63       30.59      1.44 o
  -7  -7 -14       82.87       83.65      3.69 o
  -7  -7 -13       60.32       59.68      2.07 o
  -7  -7 -12       33.51       33.44      1.51 o
  -7  -7 -11       13.77       14.51      1.37 o
  -7  -7 -10       47.74       49.70      1.70 o
  -7  -7  -9        6.77        6.54      1.65 o
  -7  -7  -8        6.07        8.39      1.75 o
  -7  -7  -7       44.66       48.36      2.22 o
  -7  -7  -6       16.89       15.85      1.70 o
  -7  -7  -4       40.50       39.74      1.78 o
  -7  -7  -3       42.97       43.75      1.79 o
  -7  -7  -2       94.31       97.81      1.98 o
  -7  -7  -1      179.47      179.10      2.25 o
  -7  -6 -40       40.66       35.39      4.54 o
  -7  -6 -39       45.21       45.35      2.21 o
  -7  -6 -38       15.64       14.19      1.76 o
  -7  -6 -37       15.35       15.04      1.74 o
  -7  -6 -35       17.53       17.10      1.68 o
  -7  -6 -34       63.01       64.51      1.83 o
  -7  -6 -33       21.51       19.83      1.66 o
  -7  -6 -32        6.92        8.96      1.89 o
  -7  -6 -31       55.98       55.17      1.72 o
  -7  -6 -30       53.60       58.22      1.99 o
  -7  -6 -29       32.03       31.39      1.76 o
  -7  -6 -28       26.48       24.41      1.91 o
  -7  -6 -27       26.54       24.66      2.99 o
  -7  -6 -26       26.51       23.80      2.09 o
  -7  -6 -25       12.24       13.90      1.85 o
  -7  -6 -24       83.48       81.34      2.30 o
  -7  -6 -23       56.97       55.42      1.86 o
  -7  -6 -22       18.08       18.20      1.54 o
  -7  -6 -21       37.52       36.72      2.45 o
  -7  -6 -20       67.95       70.91      1.62 o
  -7  -6 -19       30.50       32.38      1.52 o
  -7  -6 -18       26.99       27.39      1.48 o
  -7  -6 -17       15.98       17.17      1.61 o
  -7  -6 -16       68.03       65.24      2.03 o
  -7  -6 -15       87.30       86.25      2.02 o
  -7  -6 -14      131.64      127.88      2.41 o
  -7  -6 -13       17.75       20.21      1.39 o
  -7  -6 -12       59.94       59.96      1.47 o
  -7  -6 -11      139.17      132.84      1.93 o
  -7  -6  -9       91.00       95.34      3.62 o
  -7  -6  -7       32.57       35.26      1.76 o
  -7  -6  -6       19.19       22.63      2.17 o
  -7  -6  -4      282.74      286.86      3.57 o
  -7  -6  -3      111.94      109.17      2.42 o
  -7  -6  -2       76.48       76.94      1.89 o
  -7  -6  -1       33.88       37.05      1.75 o
  -7  -5 -41        7.51        7.52      2.61 o
  -7  -5 -40       21.54       21.56      1.95 o
  -7  -5 -39       13.96       10.36      1.80 o
  -7  -5 -38       20.43       18.59      1.77 o
  -7  -5 -34       18.29       19.18      1.66 o
  -7  -5 -33       16.65       14.48      1.65 o
  -7  -5 -32       10.20       11.02      1.64 o
  -7  -5 -31       27.74       26.56      2.44 o
  -7  -5 -30       87.74       80.75      2.20 o
  -7  -5 -29       14.51       16.39      1.58 o
  -7  -5 -28       14.64       15.48      1.89 o
  -7  -5 -27       19.05       20.28      2.11 o
  -7  -5 -26        8.09        8.31      2.14 o
  -7  -5 -25       13.15       13.58      1.82 o
  -7  -5 -24       21.65       25.30      1.65 o
  -7  -5 -23       27.25       29.47      1.64 o
  -7  -5 -22       57.85       56.68      2.82 o
  -7  -5 -21        7.24        8.60      1.54 o
  -7  -5 -20       53.82       53.28      1.58 o
  -7  -5 -19       52.90       56.95      1.65 o
  -7  -5 -18       15.76       16.25      1.62 o
  -7  -5 -17        3.21        3.34      1.57 o
  -7  -5 -16       31.72       34.32      1.45 o
  -7  -5 -15       12.24       12.48      1.70 o
  -7  -5 -14        6.99        7.19      1.41 o
  -7  -5 -13       49.92       50.41      1.57 o
  -7  -5 -12      177.38      180.12      2.69 o
  -7  -5 -11       21.36       22.37      1.38 o
  -7  -5 -10       24.74       25.90      1.80 o
  -7  -5  -9       18.33       18.77      1.79 o
  -7  -5  -8       98.51       98.79      2.33 o
  -7  -5  -7        6.41        7.22      1.79 o
  -7  -5  -6       11.65        8.81      1.73 o
  -7  -5  -5        8.85        6.10      2.06 o
  -7  -5  -4       98.09       96.29      1.92 o
  -7  -5  -2      101.51      104.37      3.62 o
  -7  -5  -1       31.94       33.56      1.77 o
  -7  -4 -41        9.50        7.45      2.39 o
  -7  -4 -40       25.92       26.30      2.01 o
  -7  -4 -39       13.31       13.76      1.86 o
  -7  -4 -38        8.46        6.08      1.90 o
  -7  -4 -37        7.23        7.86      1.75 o
  -7  -4 -36       12.58       10.20      1.74 o
  -7  -4 -35       11.39        9.84      1.70 o
  -7  -4 -34        6.01        4.31      1.78 o
  -7  -4 -32        6.71        9.20      1.89 o
  -7  -4 -31       24.43       24.61      1.63 o
  -7  -4 -30       36.30       36.31      1.64 o
  -7  -4 -29        8.30       11.50      1.80 o
  -7  -4 -28       90.61       93.45      2.03 o
  -7  -4 -27       58.50       60.53      2.06 o
  -7  -4 -26        6.09        6.93      2.31 o
  -7  -4 -25       39.08       40.97      1.72 o
  -7  -4 -24       66.21       67.25      2.43 o
  -7  -4 -23      106.00      101.70      2.39 o
  -7  -4 -22        2.48        4.30      1.95 o
  -7  -4 -20       58.29       57.74      1.60 o
  -7  -4 -19        9.60        9.94      1.71 o
  -7  -4 -18       64.27       61.36      1.57 o
  -7  -4 -17       50.94       51.25      1.63 o
  -7  -4 -16       27.05       26.13      1.52 o
  -7  -4 -15       46.19       44.88      1.97 o
  -7  -4 -14       15.95       18.72      1.39 o
  -7  -4 -13       40.52       41.59      1.42 o
  -7  -4 -12       60.52       59.27      1.46 o
  -7  -4 -11       11.27       11.83      1.37 o
  -7  -4 -10      186.18      185.48      2.03 o
  -7  -4  -9       53.87       53.61      1.85 o
  -7  -4  -8       43.09       43.51      1.81 o
  -7  -4  -7      160.19      165.69      2.12 o
  -7  -4  -6      105.23      100.82      2.45 o
  -7  -4  -5      165.65      169.01      3.48 o
  -7  -4  -4       23.10       23.23      1.73 o
  -7  -4  -2       26.96       27.92      1.69 o
  -7  -4  -1        5.90        8.71      1.74 o
  -7  -3 -39       11.64        8.95      1.80 o
  -7  -3 -38       20.32       20.19      1.90 o
  -7  -3 -37       15.73       21.74      2.08 o
  -7  -3 -36       24.72       23.25      1.88 o
  -7  -3 -34       14.05       13.72      1.80 o
  -7  -3 -33        9.41        8.92      2.04 o
  -7  -3 -32       16.29       17.72      1.64 o
  -7  -3 -31       39.34       39.81      1.81 o
  -7  -3 -30       40.61       40.73      1.65 o
  -7  -3 -29       17.70       21.03      1.94 o
  -7  -3 -28       38.59       38.53      2.05 o
  -7  -3 -27       32.27       32.36      2.05 o
  -7  -3 -26       43.07       41.72      1.99 o
  -7  -3 -25      118.91      115.44      2.36 o
  -7  -3 -24       28.01       26.65      1.68 o
  -7  -3 -23       67.31       68.54      2.68 o
  -7  -3 -22        8.91        9.82      1.72 o
  -7  -3 -21       10.16       10.08      1.63 o
  -7  -3 -20       38.76       37.23      1.79 o
  -7  -3 -19       16.10       14.39      1.48 o
  -7  -3 -18       27.21       24.79      1.48 o
  -7  -3 -17       14.56       15.57      1.57 o
  -7  -3 -16       32.48       32.02      1.46 o
  -7  -3 -15       61.95       61.93      1.50 o
  -7  -3 -14       34.70       33.00      1.42 o
  -7  -3 -13       56.12       56.10      1.54 o
  -7  -3 -12      105.96      100.58      2.24 o
  -7  -3 -11      286.22      282.48      2.69 o
  -7  -3 -10      196.20      185.37      6.66 o
  -7  -3  -9       32.84       31.32      1.81 o
  -7  -3  -8      253.04      251.47      3.13 o
  -7  -3  -7      505.77      502.89      3.36 o
  -7  -3  -6        8.73        8.72      1.91 o
  -7  -3  -5       44.68       46.01      1.94 o
  -7  -3  -4       27.30       25.92      2.05 o
  -7  -3  -3      153.46      150.58      2.38 o
  -7  -3  -2      125.31      124.77      2.29 o
  -7  -3  -1       28.47       29.13      2.04 o
  -7  -2 -40        9.29       10.20      1.81 o
  -7  -2 -39        6.01        7.07      1.83 o
  -7  -2 -38        6.79        9.20      1.77 o
  -7  -2 -37        3.46        4.88      1.83 o
  -7  -2 -35        5.57        7.35      1.85 o
  -7  -2 -34       20.32       19.78      1.68 o
  -7  -2 -33        4.33        5.37      1.95 o
  -7  -2 -32        5.39        4.71      1.74 o
  -7  -2 -31       11.22       13.31      1.62 o
  -7  -2 -30        3.33        5.48      1.67 o
  -7  -2 -29       34.27       38.88      2.28 o
  -7  -2 -28        9.74       10.76      1.84 o
  -7  -2 -27       25.18       23.30      1.82 o
  -7  -2 -26        9.33       10.20      1.80 o
  -7  -2 -25       65.38       67.55      2.84 o
  -7  -2 -24        4.87        5.22      1.63 o
  -7  -2 -23       13.76       13.82      1.55 o
  -7  -2 -22        7.07        8.68      1.53 o
  -7  -2 -20       21.21       20.66      1.61 o
  -7  -2 -19       89.36       86.53      2.47 o
  -7  -2 -18       30.16       29.83      1.62 o
  -7  -2 -17       30.00       29.86      1.71 o
  -7  -2 -15       13.36       13.92      1.32 o
  -7  -2 -14        3.65        3.32      1.51 o
  -7  -2 -13       35.94       38.12      1.52 o
  -7  -2 -12        5.08        4.79      1.41 o
  -7  -2 -11       15.13       15.04      1.36 o
  -7  -2 -10       14.14       16.10      1.73 o
  -7  -2  -9       59.44       62.76      1.84 o
  -7  -2  -8       15.24       12.05      1.99 o
  -7  -2  -7       10.05        9.19      1.74 o
  -7  -2  -5       60.15       58.86      1.79 o
  -7  -2  -4       28.50       23.58      1.70 o
  -7  -2  -3       28.92       25.46      1.72 o
  -7  -2  -2       22.55       24.59      1.70 o
  -7  -2  -1       50.11       41.49      2.45 o
  -7  -1 -42        7.18        9.78      3.12 o
  -7  -1 -41        7.92        5.72      1.91 o
  -7  -1 -40       11.97       14.64      1.79 o
  -7  -1 -39       10.42       12.74      1.93 o
  -7  -1 -36       19.99       19.44      1.73 o
  -7  -1 -35       19.28       20.63      2.35 o
  -7  -1 -34       49.73       46.99      1.95 o
  -7  -1 -33        9.67        8.51      1.89 o
  -7  -1 -32       40.76       38.45      1.69 o
  -7  -1 -31       17.25       17.15      2.02 o
  -7  -1 -30       17.40       17.40      2.09 o
  -7  -1 -29       21.62       23.09      1.85 o
  -7  -1 -28        4.28        4.35      2.13 o
  -7  -1 -27       98.87       95.66      2.19 o
  -7  -1 -26       41.23       41.46      1.82 o
  -7  -1 -25       55.88       55.75      1.96 o
  -7  -1 -24       67.53       64.45      1.67 o
  -7  -1 -23       28.52       26.38      1.72 o
  -7  -1 -22       76.21       73.40      1.78 o
  -7  -1 -21        6.45        6.54      1.95 o
  -7  -1 -20       24.19       25.82      1.61 o
  -7  -1 -19       56.14       55.81      1.68 o
  -7  -1 -18       45.36       42.57      1.53 o
  -7  -1 -17       79.05       76.63      2.44 o
  -7  -1 -16      115.67      110.87      2.91 o
  -7  -1 -15       13.18       14.26      1.34 o
  -7  -1 -14      110.13      105.97      2.18 o
  -7  -1 -13       46.97       45.08      1.55 o
  -7  -1 -12       47.85       45.08      1.42 o
  -7  -1 -11       19.80       23.03      1.68 o
  -7  -1 -10       31.19       29.69      1.75 o
  -7  -1  -9       38.55       36.26      1.78 o
  -7  -1  -8      111.22      110.27      1.97 o
  -7  -1  -7       61.03       59.49      1.84 o
  -7  -1  -6        9.60       11.56      1.70 o
  -7  -1  -5       18.35       16.68      1.72 o
  -7  -1  -4      191.70      190.02      2.13 o
  -7  -1  -3       88.02       84.37      2.17 o
  -7  -1  -1       45.70       42.42      2.05 o
  -6 -20  -7       18.35       12.93      3.38 o
  -6 -20  -4        8.58        7.10      2.43 o
  -6 -19 -14        6.92        6.98      2.37 o
  -6 -19 -13       12.02       14.54      2.03 o
  -6 -19 -12       22.10       21.44      2.86 o
  -6 -19 -10        8.81       12.01      2.43 o
  -6 -19  -9       12.33       10.50      4.11 o
  -6 -19  -8        5.48        8.28      3.11 o
  -6 -19  -7        8.89        5.77      2.48 o
  -6 -19  -6        8.88        8.58      2.34 o
  -6 -19  -4        9.84        9.39      3.30 o
  -6 -18 -20        3.23        4.33      2.06 o
  -6 -18 -17       16.99       19.59      3.56 o
  -6 -18 -16        7.79        8.95      2.53 o
  -6 -18 -15        9.20        6.38      2.57 o
  -6 -18 -13       16.53       16.26      3.17 o
  -6 -18 -12        7.80        6.17      2.74 o
  -6 -18 -11       24.50       19.98      2.27 o
  -6 -18  -8       34.21       29.94      2.49 o
  -6 -18  -7        5.17        4.72      2.14 o
  -6 -18  -5        4.66        3.57      1.48 o
  -6 -18  -2        8.65        9.88      3.50 o
  -6 -18  -1        7.18        8.02      1.87 o
  -6 -17 -20        4.13        7.43      1.93 o
  -6 -17 -18       17.45       17.39      3.55 o
  -6 -17 -16        4.14        4.56      1.80 o
  -6 -17 -12        8.78        8.51      1.89 o
  -6 -17  -9       13.73       11.82      1.61 o
  -6 -17  -7        7.34        5.62      2.16 o
  -6 -17  -6       14.52       14.47      1.61 o
  -6 -17  -4       13.24       14.30      1.90 o
  -6 -17  -2        9.52       10.34      1.91 o
  -6 -16 -27       13.71       18.39      2.68 o
  -6 -16 -22       13.99       18.63      2.17 o
  -6 -16 -19       17.22       18.20      3.01 o
  -6 -16 -18        1.89        3.40      1.56 o
  -6 -16 -16       14.13       12.78      1.21 o
  -6 -16 -15       12.87        8.85      1.11 o
  -6 -16 -14       18.58       15.89      1.63 o
  -6 -16 -13       11.49       11.07      2.09 o
  -6 -16 -12        5.15        4.92      1.34 o
  -6 -16 -11       13.25       10.22      1.69 o
  -6 -16 -10        7.71        9.45      1.96 o
  -6 -16  -9       44.92       48.86      1.90 o
  -6 -16  -7        7.79       10.83      1.44 o
  -6 -16  -6        6.39        7.09      1.61 o
  -6 -16  -5       25.27       28.36      2.67 o
  -6 -16  -3       14.56       19.85      2.13 o
  -6 -16  -2        7.53        9.57      1.65 o
  -6 -16  -1       10.16       15.91      4.14 o
  -6 -15 -29        6.18        8.32      2.41 o
  -6 -15 -27        5.95       11.35      5.58 o
  -6 -15 -25       13.27       17.69      4.10 o
  -6 -15 -23        7.81        7.98      2.02 o
  -6 -15 -22       34.83       36.96      2.92 o
  -6 -15 -20       22.22       19.73      2.89 o
  -6 -15 -19        4.14        6.55      1.93 o
  -6 -15 -17        4.85        3.04      1.16 o
  -6 -15 -16        9.79        7.25      1.14 o
  -6 -15 -15        7.03        6.43      1.83 o
  -6 -15 -13       11.13       10.72      1.14 o
  -6 -15 -12       16.87       17.04      2.90 o
  -6 -15 -11       47.37       45.27      2.67 o
  -6 -15 -10        1.82        2.94      1.41 o
  -6 -15  -9        9.89       11.66      5.25 o
  -6 -15  -7       27.22       35.17      2.77 o
  -6 -15  -6        3.17        3.24      1.56 o
  -6 -15  -5       19.15       22.22      2.16 o
  -6 -15  -4       24.97       25.75      1.65 o
  -6 -15  -3        7.27        9.07      2.14 o
  -6 -15  -2        7.14        7.74      1.64 o
  -6 -15  -1       13.06       16.44      2.44 o
  -6 -14 -33        5.45        6.61      2.55 o
  -6 -14 -31        7.35       11.83      2.36 o
  -6 -14 -28       13.81       14.77      3.01 o
  -6 -14 -27       23.32       24.47      2.49 o
  -6 -14 -26        5.36        6.90      2.15 o
  -6 -14 -23       18.14       16.20      2.03 o
  -6 -14 -22       15.89       18.78      1.96 o
  -6 -14 -21       25.41       23.14      4.30 o
  -6 -14 -20        9.13        8.84      1.63 o
  -6 -14 -18       20.07       18.98      1.79 o
  -6 -14 -16       21.23       22.09      1.27 o
  -6 -14 -15        5.28        5.78      1.14 o
  -6 -14 -14        0.95        3.14      1.57 o
  -6 -14 -12       13.88       15.65      1.40 o
  -6 -14 -11       24.76       25.71      2.57 o
  -6 -14 -10       30.27       34.10      3.31 o
  -6 -14  -9       73.29       79.06      4.92 o
  -6 -14  -8       12.61       14.27      1.45 o
  -6 -14  -7       49.69       57.86      2.94 o
  -6 -14  -6        9.61       12.64      1.63 o
  -6 -14  -5       52.65       59.47      2.02 o
  -6 -14  -4       35.47       40.79      1.93 o
  -6 -14  -3       29.59       31.52      1.86 o
  -6 -14  -2        5.44        8.51      1.61 o
  -6 -14  -1        5.70        7.69      2.07 o
  -6 -13 -34       12.87       13.55      2.13 o
  -6 -13 -31       13.90       16.86      2.36 o
  -6 -13 -30        8.47        6.65      3.13 o
  -6 -13 -28        4.92        6.60      1.98 o
  -6 -13 -27       29.60       30.45      2.25 o
  -6 -13 -26       10.88       12.48      1.30 o
  -6 -13 -25       40.27       37.41      1.68 o
  -6 -13 -24       42.56       35.78      2.20 o
  -6 -13 -23       13.91       12.76      1.39 o
  -6 -13 -22        5.90        6.54      1.79 o
  -6 -13 -21       20.20       21.60      1.93 o
  -6 -13 -20       25.90       27.69      1.84 o
  -6 -13 -19        5.52        4.94      1.50 o
  -6 -13 -18       20.30       23.19      1.59 o
  -6 -13 -17        7.34        7.02      1.22 o
  -6 -13 -16       14.97       15.87      1.28 o
  -6 -13 -15       23.85       26.27      1.30 o
  -6 -13 -14       18.99       17.75      1.38 o
  -6 -13 -13        5.83        5.76      1.46 o
  -6 -13 -12        8.69        7.38      1.44 o
  -6 -13 -11       39.92       41.92      2.44 o
  -6 -13 -10       14.90       13.74      1.28 o
  -6 -13  -9       70.02       76.69      4.30 o
  -6 -13  -8       11.78        9.94      1.59 o
  -6 -13  -7       28.42       26.86      1.63 o
  -6 -13  -6       64.06       69.60      2.00 o
  -6 -13  -5       20.25       25.21      2.78 o
  -6 -13  -4        5.15        5.99      1.63 o
  -6 -13  -3       69.25       77.88      1.83 o
  -6 -13  -2       31.19       38.65      3.79 o
  -6 -13  -1       40.92       47.69      2.66 o
  -6 -12 -36       15.12       17.49      2.02 o
  -6 -12 -35        6.12        5.16      2.29 o
  -6 -12 -34       14.17       16.21      2.72 o
  -6 -12 -32       14.00       16.26      2.38 o
  -6 -12 -31        3.30        6.41      2.52 o
  -6 -12 -29       46.97       43.66      2.87 o
  -6 -12 -28        3.68        5.07      1.42 o
  -6 -12 -27        5.05        7.00      1.95 o
  -6 -12 -25        5.10        7.88      1.73 o
  -6 -12 -24       23.36       22.16      1.88 o
  -6 -12 -23       54.90       52.89      1.77 o
  -6 -12 -22       23.54       23.63      1.79 o
  -6 -12 -20       16.27       17.12      1.51 o
  -6 -12 -19       41.75       40.81      2.68 o
  -6 -12 -18       26.87       28.31      1.29 o
  -6 -12 -17       21.30       20.90      1.33 o
  -6 -12 -16       48.74       53.04      2.98 o
  -6 -12 -15       20.91       18.80      1.60 o
  -6 -12 -14       38.42       39.42      2.18 o
  -6 -12 -13       13.56       16.06      2.40 o
  -6 -12 -12        5.38        5.62      1.15 o
  -6 -12 -11       31.29       31.55      2.57 o
  -6 -12 -10       12.95       12.05      1.98 o
  -6 -12  -9       21.02       23.45      1.64 o
  -6 -12  -8       21.66       24.44      1.89 o
  -6 -12  -7        7.10        6.24      1.61 o
  -6 -12  -5      133.46      144.49      3.85 o
  -6 -12  -4       55.05       58.74      1.90 o
  -6 -12  -2       90.09       99.07      1.85 o
  -6 -12  -1       47.53       51.01      2.09 o
  -6 -11 -38       12.38       13.98      2.07 o
  -6 -11 -36       12.88       13.57      2.29 o
  -6 -11 -35       23.90       26.02      2.81 o
  -6 -11 -34       37.73       38.38      2.29 o
  -6 -11 -32       13.57       14.22      2.20 o
  -6 -11 -30       91.44       84.29      5.43 o
  -6 -11 -29        8.97       10.37      1.44 o
  -6 -11 -28        6.76        7.99      1.55 o
  -6 -11 -26        8.83        9.73      2.06 o
  -6 -11 -25        8.35        8.09      1.46 o
  -6 -11 -24       22.50       23.60      1.36 o
  -6 -11 -23        9.10        9.90      1.70 o
  -6 -11 -22       18.22       20.65      1.95 o
  -6 -11 -21        7.44        7.01      1.34 o
  -6 -11 -20      115.58      122.47      3.83 o
  -6 -11 -19       21.99       26.56      1.88 o
  -6 -11 -18       66.27       72.79      4.08 o
  -6 -11 -17       96.63      107.20      3.02 o
  -6 -11 -16       34.04       36.80      1.39 o
  -6 -11 -15        1.12        2.92      1.40 o
  -6 -11 -14       74.16       79.76      2.55 o
  -6 -11 -12       53.38       54.35      1.85 o
  -6 -11 -11       79.35       78.11      1.96 o
  -6 -11 -10       87.60       92.57      2.13 o
  -6 -11  -9       22.67       24.98      2.68 o
  -6 -11  -8       69.49       76.15      2.87 o
  -6 -11  -7       54.08       56.19      1.63 o
  -6 -11  -6       39.84       41.42      1.64 o
  -6 -11  -5       10.29       13.20      1.57 o
  -6 -11  -4       85.98       96.18      2.36 o
  -6 -11  -3        8.90       11.28      1.57 o
  -6 -11  -2       25.57       27.36      1.74 o
  -6 -11  -1       83.63       91.22      3.51 o
  -6 -10 -39       10.29        8.07      2.13 o
  -6 -10 -37       34.66       32.81      2.59 o
  -6 -10 -36       51.00       56.43      3.30 o
  -6 -10 -35       53.08       54.36      2.35 o
  -6 -10 -34        6.02        7.08      2.16 o
  -6 -10 -29       24.42       23.51      1.50 o
  -6 -10 -28       11.15       12.64      1.46 o
  -6 -10 -27       11.07       10.28      1.44 o
  -6 -10 -26       19.30       19.87      1.46 o
  -6 -10 -25       14.89       14.51      1.41 o
  -6 -10 -24       21.33       22.25      1.70 o
  -6 -10 -22       73.59       76.16      2.01 o
  -6 -10 -21       36.00       36.69      1.41 o
  -6 -10 -20        6.77        7.14      1.40 o
  -6 -10 -18       39.68       40.78      1.52 o
  -6 -10 -17      241.02      243.77      3.12 o
  -6 -10 -16      127.07      141.79      2.63 o
  -6 -10 -15       55.75       54.16      1.36 o
  -6 -10 -14       38.62       38.22      2.12 o
  -6 -10 -13       77.90       76.12      2.08 o
  -6 -10 -12       55.76       58.41      2.35 o
  -6 -10 -10        7.01        6.22      1.35 o
  -6 -10  -9       13.39       14.52      1.42 o
  -6 -10  -7       11.03       11.61      1.42 o
  -6 -10  -6       21.53       24.11      1.57 o
  -6 -10  -5        6.44        4.53      1.62 o
  -6 -10  -4       63.64       67.58      1.72 o
  -6 -10  -3      128.18      134.46      2.33 o
  -6 -10  -2       50.89       54.73      2.28 o
  -6 -10  -1       79.67       81.16      1.96 o
  -6  -9 -40        7.25        6.82      2.16 o
  -6  -9 -39       11.25        7.93      2.13 o
  -6  -9 -38       33.47       37.80      3.95 o
  -6  -9 -36       52.07       55.72      2.35 o
  -6  -9 -35        7.78        9.22      2.69 o
  -6  -9 -34        7.77        8.71      2.29 o
  -6  -9 -33       11.90       12.21      1.52 o
  -6  -9 -32       11.85       12.28      1.50 o
  -6  -9 -31       62.51       63.01      2.18 o
  -6  -9 -30       16.53       13.39      1.54 o
  -6  -9 -29       24.38       23.44      1.92 o
  -6  -9 -28       18.50       19.62      1.42 o
  -6  -9 -27       31.71       31.52      2.96 o
  -6  -9 -26        4.66        4.40      1.50 o
  -6  -9 -25       35.31       41.30      1.86 o
  -6  -9 -23       21.75       24.69      1.95 o
  -6  -9 -22       31.90       35.96      1.64 o
  -6  -9 -21        4.36        4.78      1.50 o
  -6  -9 -20      149.45      140.21      2.80 o
  -6  -9 -19       35.26       35.22      1.46 o
  -6  -9 -18      163.40      162.73      3.86 o
  -6  -9 -17       89.19       92.10      2.46 o
  -6  -9 -16      109.84      116.65      4.47 o
  -6  -9 -15       36.62       38.29      2.64 o
  -6  -9 -14        9.71       12.87      1.26 o
  -6  -9 -13       63.47       63.84      2.40 o
  -6  -9 -12       37.45       34.27      1.35 o
  -6  -9 -11       57.86       61.77      2.45 o
  -6  -9 -10       16.89       14.57      1.27 o
  -6  -9  -9        6.77        7.13      1.33 o
  -6  -9  -8        7.42        9.28      1.57 o
  -6  -9  -7       25.57       26.43      1.56 o
  -6  -9  -6        3.96        4.24      1.69 o
  -6  -9  -4       53.16       55.95      1.64 o
  -6  -9  -3       59.88       62.37      1.68 o
  -6  -9  -2      207.99      223.62      4.09 o
  -6  -9  -1        9.86       12.15      1.93 o
  -6  -8 -41       76.98       74.14      2.49 o
  -6  -8 -39       27.46       25.74      2.06 o
  -6  -8 -38       15.56       22.27      2.01 o
  -6  -8 -37       28.12       29.28      2.25 o
  -6  -8 -35       12.88       13.41      2.28 o
  -6  -8 -33       28.22       28.11      1.76 o
  -6  -8 -32       22.72       21.91      1.53 o
  -6  -8 -31        5.71        7.71      1.50 o
  -6  -8 -30       16.43       18.22      1.56 o
  -6  -8 -29       22.06       22.26      1.75 o
  -6  -8 -28       27.32       27.65      1.46 o
  -6  -8 -27       61.49       63.33      1.58 o
  -6  -8 -26       27.86       28.33      1.47 o
  -6  -8 -25       38.53       35.75      1.94 o
  -6  -8 -24       43.16       46.03      1.85 o
  -6  -8 -23      206.96      220.69      3.02 o
  -6  -8 -22        7.24        7.87      1.46 o
  -6  -8 -21       85.31       87.24      2.46 o
  -6  -8 -20       43.50       43.57      2.24 o
  -6  -8 -19       55.48       53.59      1.75 o
  -6  -8 -18       22.64       23.37      1.56 o
  -6  -8 -17       95.14       92.71      2.10 o
  -6  -8 -16       17.54       18.47      1.29 o
  -6  -8 -15       85.39       86.30      2.81 o
  -6  -8 -14       33.31       34.01      1.60 o
  -6  -8 -13       30.15       31.92      1.25 o
  -6  -8 -12        8.73       10.34      1.41 o
  -6  -8 -10       58.32       60.04      1.31 o
  -6  -8  -9       60.01       66.10      1.92 o
  -6  -8  -8       62.43       62.59      1.58 o
  -6  -8  -7       88.52       92.93      2.18 o
  -6  -8  -6       27.50       27.99      1.77 o
  -6  -8  -5       59.30       58.45      1.86 o
  -6  -8  -4       30.36       33.76      1.62 o
  -6  -8  -3      394.92      411.33      8.02 o
  -6  -8  -2       55.27       56.38      1.66 o
  -6  -8  -1       39.15       42.93      1.59 o
  -6  -7 -42        5.24        7.92      2.17 o
  -6  -7 -41        9.61       10.81      2.13 o
  -6  -7 -38       67.60       65.67      2.57 o
  -6  -7 -37       12.88       15.78      2.50 o
  -6  -7 -34       16.58       18.73      1.66 o
  -6  -7 -33       15.91       15.62      1.69 o
  -6  -7 -32        3.48        4.30      1.60 o
  -6  -7 -31       38.60       38.07      1.55 o
  -6  -7 -28       31.77       32.17      1.47 o
  -6  -7 -27        7.45        7.11      1.43 o
  -6  -7 -25        8.61        9.72      1.60 o
  -6  -7 -24       16.13       16.03      1.84 o
  -6  -7 -23       48.99       52.87      2.73 o
  -6  -7 -22       10.75       10.75      1.61 o
  -6  -7 -21       67.14       67.84      1.92 o
  -6  -7 -20       32.28       33.54      1.45 o
  -6  -7 -19       40.95       41.89      1.77 o
  -6  -7 -18       10.93       13.29      1.52 o
  -6  -7 -16       24.16       25.08      1.29 o
  -6  -7 -15       15.45       16.72      1.26 o
  -6  -7 -14       16.53       16.81      1.23 o
  -6  -7 -13       30.89       29.56      1.25 o
  -6  -7 -12       32.00       30.96      1.44 o
  -6  -7 -11       38.36       39.96      1.26 o
  -6  -7 -10       54.78       53.10      1.37 o
  -6  -7  -9       24.85       23.15      2.27 o
  -6  -7  -8       69.68       66.69      1.54 o
  -6  -7  -7       36.63       39.10      1.69 o
  -6  -7  -5       27.46       27.80      1.53 o
  -6  -7  -4       38.77       38.78      1.57 o
  -6  -7  -3       77.12       80.42      1.68 o
  -6  -7  -2       26.78       29.52      2.22 o
  -6  -7  -1       33.11       36.49      1.54 o
  -6  -6 -43        3.77        5.39      2.28 o
  -6  -6 -42       18.26       20.63      2.11 o
  -6  -6 -41       27.63       30.65      2.09 o
  -6  -6 -40       27.08       28.25      2.32 o
  -6  -6 -37        8.72       10.33      2.13 o
  -6  -6 -36        4.79        6.79      1.66 o
  -6  -6 -35       12.23       14.05      1.60 o
  -6  -6 -34       19.94       20.18      1.59 o
  -6  -6 -33        0.88        5.56      1.89 o
  -6  -6 -32       51.23       50.29      1.67 o
  -6  -6 -31       12.91       13.36      1.71 o
  -6  -6 -30       18.17       18.73      1.49 o
  -6  -6 -29        5.62        6.45      1.50 o
  -6  -6 -28        6.23        6.77      1.47 o
  -6  -6 -27      151.40      153.36      3.73 o
  -6  -6 -26       36.51       37.42      1.65 o
  -6  -6 -25       30.56       32.59      1.61 o
  -6  -6 -24       27.57       27.55      1.65 o
  -6  -6 -23       19.98       19.33      1.48 o
  -6  -6 -22       67.90       69.32      1.58 o
  -6  -6 -21       88.03       87.23      2.68 o
  -6  -6 -19       10.56        9.65      1.32 o
  -6  -6 -18       15.44       14.37      1.90 o
  -6  -6 -17       30.45       32.35      1.54 o
  -6  -6 -16       33.55       34.50      1.45 o
  -6  -6 -15       25.70       26.98      1.28 o
  -6  -6 -14        5.87        6.19      1.26 o
  -6  -6 -13       21.54       21.44      1.36 o
  -6  -6 -12       31.87       31.67      1.32 o
  -6  -6 -11      107.92      107.10      1.58 o
  -6  -6 -10       26.31       24.68      1.42 o
  -6  -6  -9      207.84      210.62      2.28 o
  -6  -6  -8        2.60        3.83      1.69 o
  -6  -6  -7       94.32       98.83      2.05 o
  -6  -6  -6       16.89       17.93      2.06 o
  -6  -6  -5      171.07      172.51      3.87 o
  -6  -6  -4       20.02       20.33      2.44 o
  -6  -6  -3       37.25       39.26      1.53 o
  -6  -6  -1       69.94       71.72      1.92 o
  -6  -5 -42       10.37       10.07      2.13 o
  -6  -5 -41        6.09        6.39      2.16 o
  -6  -5 -40       11.56       14.31      1.95 o
  -6  -5 -39        8.28       10.19      2.71 o
  -6  -5 -38       41.79       37.67      2.59 o
  -6  -5 -36       15.99       17.04      1.64 o
  -6  -5 -34        1.87        3.82      1.69 o
  -6  -5 -33       20.55       19.96      1.57 o
  -6  -5 -32        7.03        6.91      1.56 o
  -6  -5 -31        9.89        9.69      1.52 o
  -6  -5 -30       51.03       52.23      1.87 o
  -6  -5 -28       27.00       25.77      1.72 o
  -6  -5 -26       56.64       55.35      1.92 o
  -6  -5 -25        4.49        4.78      1.75 o
  -6  -5 -24       64.37       64.74      1.73 o
  -6  -5 -23        1.21        4.50      1.57 o
  -6  -5 -22       19.93       20.54      1.46 o
  -6  -5 -21        9.24        9.41      1.43 o
  -6  -5 -20       15.01       18.08      1.35 o
  -6  -5 -19       40.60       40.52      1.38 o
  -6  -5 -18       53.33       54.29      2.29 o
  -6  -5 -17       71.11       69.63      1.62 o
  -6  -5 -16       32.46       32.02      1.44 o
  -6  -5 -15       16.33       16.92      1.27 o
  -6  -5 -14       47.60       50.21      1.39 o
  -6  -5 -12      191.03      191.78      2.30 o
  -6  -5 -11       16.08       17.89      1.28 o
  -6  -5 -10       32.45       30.37      1.22 o
  -6  -5  -9       16.72       19.04      1.31 o
  -6  -5  -8      135.14      130.45      1.84 o
  -6  -5  -7       11.67       11.64      1.54 o
  -6  -5  -6       37.59       37.99      2.36 o
  -6  -5  -5        3.45        4.36      1.56 o
  -6  -5  -4       28.21       29.20      1.51 o
  -6  -5  -3       13.15       11.40      1.49 o
  -6  -5  -2       41.67       39.76      1.54 o
  -6  -5  -1      101.59       97.15      1.94 o
  -6  -4 -44        5.84        5.97      2.25 o
  -6  -4 -43       11.46       14.55      2.24 o
  -6  -4 -42        4.64        5.54      2.38 o
  -6  -4 -40       13.90       18.29      1.93 o
  -6  -4 -38        3.91        6.69      2.22 o
  -6  -4 -37       14.41       16.78      1.66 o
  -6  -4 -36       19.70       19.10      1.63 o
  -6  -4 -35       29.20       26.43      1.72 o
  -6  -4 -34       19.09       19.29      1.82 o
  -6  -4 -31      114.73      113.87      2.33 o
  -6  -4 -30      110.45      108.89      3.04 o
  -6  -4 -23       45.50       45.78      1.46 o
  -6  -4 -22       22.06       22.92      1.40 o
  -6  -4 -21       71.45       73.43      2.32 o
  -6  -4 -20       44.92       45.94      1.42 o
  -6  -4 -19        2.11        4.62      1.38 o
  -6  -4 -18      115.98      113.58      1.85 o
  -6  -4 -17      151.35      149.82      2.90 o
  -6  -4 -16       16.80       17.66      1.79 o
  -6  -4 -15       42.46       42.63      1.33 o
  -6  -4 -14       31.35       34.08      1.68 o
  -6  -4 -13       69.96       68.71      1.37 o
  -6  -4 -12      280.67      279.76      1.86 o
  -6  -4 -11      170.77      167.64      2.55 o
  -6  -4 -10      108.16      107.55      1.43 o
  -6  -4  -9       67.62       67.60      2.07 o
  -6  -4  -8       49.60       54.59      1.85 o
  -6  -4  -7       82.82       81.39      1.74 o
  -6  -4  -6       34.84       35.05      1.78 o
  -6  -4  -5       19.15       19.93      1.51 o
  -6  -4  -4       41.15       39.30      1.79 o
  -6  -4  -3      182.58      177.10      1.90 o
  -6  -4  -2       70.41       68.68      1.64 o
  -6  -4  -1      136.52      138.02      2.84 o
  -6  -3 -44        6.47       10.01      2.15 o
  -6  -3 -42       35.77       36.40      2.26 o
  -6  -3 -41        9.19        8.61      2.00 o
  -6  -3 -40       16.63       16.56      2.07 o
  -6  -3 -38        5.03        4.61      2.04 o
  -6  -3 -37        6.06        5.46      1.74 o
  -6  -3 -36        2.78        4.12      1.95 o
  -6  -3 -35       11.09        7.30      1.66 o
  -6  -3 -34        4.78        7.22      1.75 o
  -6  -3 -33       62.27       59.94      1.65 o
  -6  -3 -32      119.91      111.33      2.40 o
  -6  -3 -31       52.22       52.75      1.74 o
  -6  -3 -30       33.66       29.66      1.67 o
  -6  -3 -28      130.46      128.79      1.71 o
  -6  -3 -27       24.31       23.68      1.54 o
  -6  -3 -26       44.02       45.10      1.73 o
  -6  -3 -25       23.65       23.89      1.66 o
  -6  -3 -24       53.08       50.07      1.85 o
  -6  -3 -23       23.75       22.51      1.43 o
  -6  -3 -22       12.01       10.88      1.44 o
  -6  -3 -21       32.42       32.06      1.43 o
  -6  -3 -20       69.18       69.63      1.47 o
  -6  -3 -19       39.56       42.22      1.38 o
  -6  -3 -18       38.66       38.85      1.37 o
  -6  -3 -17       36.25       32.95      1.44 o
  -6  -3 -16        5.17        6.63      1.55 o
  -6  -3 -15       26.98       26.89      1.47 o
  -6  -3 -14      203.14      200.08      2.57 o
  -6  -3 -13      216.67      213.87      1.78 o
  -6  -3 -12       36.55       35.33      1.20 o
  -6  -3 -11       12.40       10.91      1.22 o
  -6  -3 -10      162.78      160.60      1.49 o
  -6  -3  -9       30.11       29.00      1.31 o
  -6  -3  -8        6.60        6.38      1.57 o
  -6  -3  -7       19.51       22.03      1.52 o
  -6  -3  -6       48.40       48.15      1.59 o
  -6  -3  -5      190.69      181.63      4.69 o
  -6  -3  -4        2.61        3.42      1.60 o
  -6  -3  -3        1.94        5.26      2.27 o
  -6  -3  -2       59.15       55.07      2.14 o
  -6  -3  -1       88.96       86.44      1.69 o
  -6  -2 -45       26.88       29.78      2.32 o
  -6  -2 -44       29.78       29.29      2.12 o
  -6  -2 -42        8.73        6.87      2.13 o
  -6  -2 -41       11.87        9.82      1.97 o
  -6  -2 -40        2.72        6.71      2.07 o
  -6  -2 -37       76.89       73.31      2.25 o
  -6  -2 -36       13.64       12.83      1.71 o
  -6  -2 -35        9.53        9.71      1.63 o
  -6  -2 -34       10.01       11.19      1.61 o
  -6  -2 -33       72.95       71.96      2.42 o
  -6  -2 -32       64.55       64.43      2.12 o
  -6  -2 -31        6.00        6.56      1.57 o
  -6  -2 -30       20.60       22.11      1.52 o
  -6  -2 -29       43.46       41.70      2.20 o
  -6  -2 -28       49.66       50.85      1.82 o
  -6  -2 -27      149.58      145.29      2.97 o
  -6  -2 -26      182.65      183.37      2.63 o
  -6  -2 -25       13.40       16.91      1.90 o
  -6  -2 -24       21.19       20.82      1.67 o
  -6  -2 -22       18.41       19.30      1.34 o
  -6  -2 -21      104.32      106.38      1.66 o
  -6  -2 -20       45.79       47.41      1.66 o
  -6  -2 -19       40.00       38.49      1.59 o
  -6  -2 -18       32.87       31.90      1.35 o
  -6  -2 -17      138.57      135.69      2.83 o
  -6  -2 -16       33.99       33.48      1.62 o
  -6  -2 -15       18.07       20.00      2.76 o
  -6  -2 -14      201.13      195.64      1.77 o
  -6  -2 -13       98.29       97.65      1.43 o
  -6  -2 -12       86.91       84.32      1.35 o
  -6  -2 -11       50.25       45.98      1.38 o
  -6  -2 -10      142.41      136.17      2.63 o
  -6  -2  -9      306.30      298.05      2.40 o
  -6  -2  -8      120.23      120.01      2.00 o
  -6  -2  -7      105.12      102.81      1.75 o
  -6  -2  -6      220.94      213.96      5.50 o
  -6  -2  -5        6.29        6.13      1.54 o
  -6  -2  -4       33.99       34.32      1.80 o
  -6  -2  -3        7.56        7.74      1.51 o
  -6  -2  -2      142.39      138.85      2.09 o
  -6  -2  -1       84.26       80.01      1.64 o
  -6  -1 -45       31.50       32.71      2.74 o
  -6  -1 -44       57.40       58.55      2.18 o
  -6  -1 -43       15.56       17.65      2.06 o
  -6  -1 -42       11.07       10.79      1.97 o
  -6  -1 -41       22.58       25.67      2.14 o
  -6  -1 -40       21.54       20.93      2.22 o
  -6  -1 -39       40.22       41.54      1.75 o
  -6  -1 -38        5.86        4.41      1.82 o
  -6  -1 -37       27.71       27.69      1.69 o
  -6  -1 -36       28.21       28.63      1.76 o
  -6  -1 -35       64.42       61.21      2.01 o
  -6  -1 -32        4.00        4.11      1.64 o
  -6  -1 -31        3.65        4.34      1.63 o
  -6  -1 -30       54.40       52.03      1.59 o
  -6  -1 -29        5.99        5.80      1.67 o
  -6  -1 -28      139.67      136.28      2.65 o
  -6  -1 -27       10.13       12.74      1.63 o
  -6  -1 -26       91.05       89.79      1.83 o
  -6  -1 -25      172.54      171.62      2.41 o
  -6  -1 -24      151.04      146.28      2.54 o
  -6  -1 -23       35.08       36.07      1.57 o
  -6  -1 -22       30.33       29.91      1.36 o
  -6  -1 -21      288.42      283.56      1.83 o
  -6  -1 -20       60.02       60.03      1.64 o
  -6  -1 -18       46.38       45.51      1.37 o
  -6  -1 -17      116.74      112.88      2.49 o
  -6  -1 -16        9.53        9.75      1.49 o
  -6  -1 -15      240.39      238.06      1.85 o
  -6  -1 -14        6.68        8.61      1.43 o
  -6  -1 -13       64.63       61.82      1.36 o
  -6  -1 -12      131.57      128.52      1.37 o
  -6  -1 -11       30.46       28.87      1.19 o
  -6  -1 -10      596.55      589.62      2.63 o
  -6  -1  -9       12.31       12.51      1.33 o
  -6  -1  -8      309.51      300.35      4.15 o
  -6  -1  -7      188.36      183.09      2.29 o
  -6  -1  -6      723.71      707.97     10.94 o
  -6  -1  -5        8.51        7.20      1.88 o
  -6  -1  -4      270.53      265.21      2.10 o
  -6  -1  -3       46.04       40.95      1.73 o
  -6  -1  -2      104.33       97.59      2.56 o
  -6  -1  -1      241.58      232.26      2.01 o
  -5 -21  -7       18.23       15.17      2.75 o
  -5 -21  -6       12.83       13.28      2.72 o
  -5 -20 -15        2.46        5.85      2.91 o
  -5 -20 -12        9.86       11.83      2.62 o
  -5 -20 -10       19.55       23.90      2.69 o
  -5 -20  -9        6.05        8.66      2.67 o
  -5 -20  -8       17.92       16.19      2.08 o
  -5 -20  -7        6.37        7.31      2.80 o
  -5 -20  -6        5.78        7.23      2.79 o
  -5 -20  -5        9.05       14.19      4.23 o
  -5 -19  -6        7.72        8.27      1.76 o
  -5 -19  -4        4.36        3.06      1.12 o
  -5 -19  -2       13.98       14.64      2.56 o
  -5 -18 -23       11.88        8.97      1.98 o
  -5 -18 -21        7.47        8.36      2.10 o
  -5 -18 -19       16.63       17.18      1.71 o
  -5 -18 -18        8.14        5.40      2.23 o
  -5 -18 -15       23.42       22.44      5.06 o
  -5 -18 -11        3.65        4.62      1.98 o
  -5 -18 -10        6.50        5.71      2.42 o
  -5 -18  -9        6.16        4.36      0.95 o
  -5 -18  -8       14.50       11.40      1.72 o
  -5 -18  -6        8.12        9.74      2.69 o
  -5 -18  -5       14.40       10.97      2.54 o
  -5 -18  -4       14.96       11.43      2.92 o
  -5 -18  -3        7.61        7.52      1.92 o
  -5 -18  -1       15.05       13.86      3.25 o
  -5 -17 -26       15.28       14.30      3.13 o
  -5 -17 -25        0.75        5.32      2.02 o
  -5 -17 -22       11.23       14.50      3.40 o
  -5 -17 -21       19.93       19.91      3.06 o
  -5 -17 -19        6.72        8.13      2.48 o
  -5 -17 -18        3.79        4.21      1.77 o
  -5 -17 -17        4.48        5.16      1.84 o
  -5 -17 -16       16.49       17.64      2.42 o
  -5 -17 -14        8.86        9.39      1.79 o
  -5 -17 -10       28.99       23.08      3.38 o
  -5 -17  -8       34.80       35.87      1.88 o
  -5 -17  -6       13.29       11.10      1.64 o
  -5 -17  -3       10.41        8.91      2.35 o
  -5 -17  -2        9.79        5.47      1.93 o
  -5 -16 -30        7.53        5.88      1.83 o
  -5 -16 -29        5.67        6.02      1.79 o
  -5 -16 -28        8.41        7.60      1.74 o
  -5 -16 -26       16.63       13.98      2.24 o
  -5 -16 -25        6.33        9.82      1.96 o
  -5 -16 -24        7.46       10.24      2.35 o
  -5 -16 -23        8.03       11.62      2.26 o
  -5 -16 -22       18.75       19.51      2.55 o
  -5 -16 -20       10.86       10.02      2.28 o
  -5 -16 -19       10.94       13.95      2.10 o
  -5 -16 -18        9.58       11.52      1.87 o
  -5 -16 -15       13.39       14.60      2.04 o
  -5 -16 -14        6.32        5.36      1.37 o
  -5 -16 -13        3.95        4.82      1.32 o
  -5 -16 -12       21.29       17.77      1.95 o
  -5 -16 -11       11.55       11.43      1.62 o
  -5 -16 -10        4.27        2.27      0.97 o
  -5 -16  -8       23.38       20.26      2.95 o
  -5 -16  -7       11.28       10.11      2.06 o
  -5 -16  -6       60.28       64.03      3.07 o
  -5 -16  -5        2.90        3.15      1.27 o
  -5 -16  -4       22.81       27.60      2.49 o
  -5 -16  -3       11.67       14.20      1.99 o
  -5 -16  -2        6.26        8.21      1.44 o
  -5 -16  -1       11.40       11.84      1.61 o
  -5 -15 -31       11.96       11.46      2.07 o
  -5 -15 -30       10.36       10.48      1.90 o
  -5 -15 -28       34.51       39.38      2.50 o
  -5 -15 -27       10.31       10.82      2.00 o
  -5 -15 -26       19.49       18.95      1.88 o
  -5 -15 -24       13.88       13.64      2.30 o
  -5 -15 -19       13.34       12.03      1.71 o
  -5 -15 -14       11.53        9.29      1.46 o
  -5 -15 -13       59.85       59.36      3.39 o
  -5 -15 -12       26.21       25.63      2.47 o
  -5 -15 -11        8.56        8.81      1.51 o
  -5 -15 -10       41.22       45.34      5.74 o
  -5 -15  -9        5.04        4.43      1.47 o
  -5 -15  -8       42.14       43.60      2.76 o
  -5 -15  -7       34.20       34.79      2.22 o
  -5 -15  -6        7.52        7.82      2.27 o
  -5 -15  -5        9.33       12.29      1.72 o
  -5 -15  -4       18.00       18.94      1.42 o
  -5 -15  -3       24.48       24.18      2.91 o
  -5 -15  -2        5.26        4.76      1.77 o
  -5 -15  -1       45.51       47.77      1.99 o
  -5 -14 -35       23.80       25.69      2.93 o
  -5 -14 -34        6.57        7.39      2.76 o
  -5 -14 -33        4.31        6.74      2.47 o
  -5 -14 -30        3.68        4.47      2.00 o
  -5 -14 -29       18.91       17.77      2.08 o
  -5 -14 -28       17.14       26.67      3.24 o
  -5 -14 -27        3.68        4.76      2.23 o
  -5 -14 -26       10.03       13.01      2.05 o
  -5 -14 -25       14.37       15.55      1.98 o
  -5 -14 -24       11.89       13.11      1.96 o
  -5 -14 -23       11.24       11.20      1.94 o
  -5 -14 -22       19.07       17.99      2.22 o
  -5 -14 -20        6.62        6.21      1.62 o
  -5 -14 -19       60.80       66.08      2.67 o
  -5 -14 -18        4.44        3.20      1.06 o
  -5 -14 -17       41.33       46.90      4.16 o
  -5 -14 -15       21.08       27.13      2.78 o
  -5 -14 -14       17.42       17.25      1.60 o
  -5 -14 -13       29.93       30.37      2.28 o
  -5 -14 -12       21.76       22.82      1.61 o
  -5 -14 -11        6.45        5.79      1.01 o
  -5 -14 -10       18.87       19.70      1.20 o
  -5 -14  -9       48.39       42.75      2.94 o
  -5 -14  -8       43.43       49.80      1.46 o
  -5 -14  -6       39.81       44.64      2.05 o
  -5 -14  -5       28.99       31.90      2.80 o
  -5 -14  -4       33.75       33.25      1.88 o
  -5 -14  -3       60.12       66.99      2.40 o
  -5 -14  -2       10.40       11.77      1.43 o
  -5 -14  -1       77.01       81.39      3.74 o
  -5 -13 -35        8.91       10.75      2.23 o
  -5 -13 -34        3.69        5.64      1.93 o
  -5 -13 -33       18.08       19.06      1.83 o
  -5 -13 -32        3.92        4.03      1.94 o
  -5 -13 -31       26.18       29.22      1.80 o
  -5 -13 -30        4.13        7.34      2.12 o
  -5 -13 -28        5.25        9.71      2.13 o
  -5 -13 -27       25.14       26.81      3.65 o
  -5 -13 -26       30.74       35.88      2.08 o
  -5 -13 -23       13.98       13.06      2.01 o
  -5 -13 -22       26.98       27.28      2.33 o
  -5 -13 -21       52.96       42.66      2.85 o
  -5 -13 -20        9.97        9.11      1.57 o
  -5 -13 -19        2.42        2.79      1.21 o
  -5 -13 -17       76.23       76.27      3.84 o
  -5 -13 -16       29.16       32.59      2.11 o
  -5 -13 -15       37.41       36.14      2.35 o
  -5 -13 -14       15.76       16.18      1.04 o
  -5 -13 -12       70.56       79.17      2.99 o
  -5 -13 -11      132.68      137.65      3.84 o
  -5 -13 -10       17.27       19.37      1.87 o
  -5 -13  -9        6.14        7.08      1.19 o
  -5 -13  -8       69.90       83.31      4.98 o
  -5 -13  -7      109.05      115.95      2.75 o
  -5 -13  -6       44.49       44.60      2.76 o
  -5 -13  -5       33.66       34.36      2.70 o
  -5 -13  -4       42.95       50.01      2.41 o
  -5 -13  -3        6.47        8.16      1.40 o
  -5 -13  -2       22.36       23.04      1.66 o
  -5 -13  -1      107.23      117.75      2.99 o
  -5 -12 -39       18.39       23.03      5.18 o
  -5 -12 -37       50.67       50.36      2.82 o
  -5 -12 -36       50.69       53.40      3.48 o
  -5 -12 -35       32.75       35.56      2.92 o
  -5 -12 -34       23.07       20.93      3.59 o
  -5 -12 -33        2.11        5.66      2.06 o
  -5 -12 -31        5.34        5.30      2.00 o
  -5 -12 -30       24.82       27.31      2.56 o
  -5 -12 -28       23.19       23.14      1.92 o
  -5 -12 -27       17.88       22.57      2.06 o
  -5 -12 -26       31.16       32.98      3.56 o
  -5 -12 -25        8.35       11.47      2.08 o
  -5 -12 -24        4.62        5.32      1.11 o
  -5 -12 -23       23.42       25.97      2.28 o
  -5 -12 -22       10.51       12.50      2.19 o
  -5 -12 -20       20.08       20.01      1.64 o
  -5 -12 -19      217.67      230.22      7.26 o
  -5 -12 -18       12.23       12.51      1.45 o
  -5 -12 -17       87.42       91.54      3.98 o
  -5 -12 -16      121.97      122.95      2.64 o
  -5 -12 -15       72.22       77.26      3.10 o
  -5 -12 -14       97.21      102.35      4.42 o
  -5 -12 -13       33.83       37.20      1.39 o
  -5 -12 -12        9.24       10.63      1.22 o
  -5 -12 -10       11.80       11.70      1.00 o
  -5 -12  -9        5.91        7.89      1.12 o
  -5 -12  -8        8.50        7.35      1.44 o
  -5 -12  -7       13.04       14.67      1.59 o
  -5 -12  -6       20.42       20.05      2.11 o
  -5 -12  -5        3.49        3.77      1.36 o
  -5 -12  -4       21.97       21.62      1.40 o
  -5 -12  -3       68.57       74.95      2.51 o
  -5 -12  -2       68.72       74.14      1.60 o
  -5 -12  -1      159.64      172.38      5.63 o
  -5 -11 -40       33.37       35.75      2.61 o
  -5 -11 -39       37.78       42.89      3.17 o
  -5 -11 -37       13.74       13.31      2.13 o
  -5 -11 -36       52.17       51.46      2.75 o
  -5 -11 -35       24.43       30.45      2.07 o
  -5 -11 -34       17.39       18.93      2.02 o
  -5 -11 -32       16.46       17.34      2.56 o
  -5 -11 -31       17.41       20.32      3.83 o
  -5 -11 -30       20.21       24.50      1.99 o
  -5 -11 -29        4.86        4.74      2.07 o
  -5 -11 -28       77.65       87.80      4.44 o
  -5 -11 -27       12.01       12.34      1.85 o
  -5 -11 -26        0.86        2.64      1.27 o
  -5 -11 -25       45.82       51.36      3.23 o
  -5 -11 -24       48.80       49.64      1.96 o
  -5 -11 -23        9.28       10.17      1.15 o
  -5 -11 -22       42.29       42.90      2.05 o
  -5 -11 -21      200.93      211.45      2.97 o
  -5 -11 -20       96.65      101.73      4.40 o
  -5 -11 -19      140.61      151.63      3.16 o
  -5 -11 -18      164.64      165.26      2.99 o
  -5 -11 -17        5.54        6.41      1.79 o
  -5 -11 -16      132.59      134.71      2.65 o
  -5 -11 -15       17.70       18.42      1.66 o
  -5 -11 -14        7.12        6.01      1.41 o
  -5 -11 -13       12.89       12.17      1.17 o
  -5 -11 -12       61.79       68.45      2.22 o
  -5 -11 -11        6.68        7.78      1.46 o
  -5 -11 -10       10.36       10.61      1.06 o
  -5 -11  -9       74.98       78.69      1.99 o
  -5 -11  -8       98.03      106.14      4.76 o
  -5 -11  -7       51.12       50.93      2.72 o
  -5 -11  -6       15.49       16.56      1.97 o
  -5 -11  -5        3.49        4.46      1.51 o
  -5 -11  -4       10.85       13.13      1.37 o
  -5 -11  -3      103.04      105.44      3.12 o
  -5 -11  -2      411.69      439.58     10.45 o
  -5 -11  -1      185.99      202.05      3.55 o
  -5 -10 -40       13.38       13.24      2.31 o
  -5 -10 -39       37.85       39.24      2.15 o
  -5 -10 -38       89.08       77.29      3.23 o
  -5 -10 -37       14.24       16.16      1.95 o
  -5 -10 -36       18.22       20.84      1.90 o
  -5 -10 -35       13.54       13.62      2.02 o
  -5 -10 -34       24.85       20.50      2.14 o
  -5 -10 -33       96.51       97.47      2.82 o
  -5 -10 -31       21.24       24.69      2.21 o
  -5 -10 -30       30.41       31.42      2.09 o
  -5 -10 -29        8.76        9.01      2.50 o
  -5 -10 -28       16.03       18.01      1.45 o
  -5 -10 -27       21.35       21.03      1.36 o
  -5 -10 -26       38.60       38.60      1.97 o
  -5 -10 -25        3.69        3.04      1.27 o
  -5 -10 -24       15.47       13.86      1.34 o
  -5 -10 -23       12.24       11.26      1.33 o
  -5 -10 -22      134.55      137.10      3.35 o
  -5 -10 -21       35.24       36.67      2.71 o
  -5 -10 -20      148.13      164.66      2.95 o
  -5 -10 -19      139.54      147.09      3.39 o
  -5 -10 -18       85.89       88.91      1.42 o
  -5 -10 -17       12.34       13.06      1.16 o
  -5 -10 -16      115.35      115.07      3.22 o
  -5 -10 -15      136.63      142.07      2.43 o
  -5 -10 -14        4.57        6.00      1.41 o
  -5 -10 -13       10.06       12.00      1.04 o
  -5 -10 -12       38.07       40.19      1.36 o
  -5 -10 -11       71.02       74.38      2.80 o
  -5 -10 -10       12.01       11.81      1.08 o
  -5 -10  -9       69.84       72.68      2.26 o
  -5 -10  -8       22.96       24.25      1.53 o
  -5 -10  -7        8.25       11.14      1.33 o
  -5 -10  -6       26.95       29.59      1.25 o
  -5 -10  -5       14.48       15.30      1.67 o
  -5 -10  -4      378.43      393.81      8.68 o
  -5 -10  -3       32.99       39.70      1.94 o
  -5 -10  -2       12.22       13.78      1.37 o
  -5 -10  -1      182.47      199.85      3.64 o
  -5  -9 -41        9.58        9.04      3.07 o
  -5  -9 -39       41.07       39.31      2.28 o
  -5  -9 -38       26.99       28.69      1.96 o
  -5  -9 -37       11.01       11.78      2.07 o
  -5  -9 -36        6.85        8.76      1.91 o
  -5  -9 -35       40.86       44.16      1.92 o
  -5  -9 -34       10.11       12.62      2.12 o
  -5  -9 -33        6.78        6.52      2.12 o
  -5  -9 -32        6.07        6.32      1.97 o
  -5  -9 -31       12.97       13.52      1.88 o
  -5  -9 -29       53.84       54.68      1.48 o
  -5  -9 -28       22.30       22.94      1.85 o
  -5  -9 -27        7.18        8.23      1.66 o
  -5  -9 -26       13.59       15.87      1.67 o
  -5  -9 -25       20.90       19.87      1.65 o
  -5  -9 -24        7.54        8.10      1.21 o
  -5  -9 -23       74.72       73.93      2.03 o
  -5  -9 -22       64.50       67.65      2.30 o
  -5  -9 -21       59.79       61.45      3.09 o
  -5  -9 -20       20.79       24.66      1.75 o
  -5  -9 -19       83.17       86.29      1.86 o
  -5  -9 -18       66.94       71.06      1.78 o
  -5  -9 -17      125.76      132.25      2.20 o
  -5  -9 -16       19.07       19.02      1.18 o
  -5  -9 -15       22.11       22.84      1.28 o
  -5  -9 -14       29.32       30.12      1.14 o
  -5  -9 -13       27.80       28.29      1.16 o
  -5  -9 -12       30.20       29.34      1.65 o
  -5  -9 -11       51.78       53.68      1.70 o
  -5  -9 -10       97.41       96.69      2.10 o
  -5  -9  -9       42.55       41.67      1.77 o
  -5  -9  -8      115.67      117.83      3.41 o
  -5  -9  -7       34.49       35.51      1.44 o
  -5  -9  -6        5.10        6.09      1.52 o
  -5  -9  -5       13.30       13.65      1.49 o
  -5  -9  -4       41.77       45.97      1.85 o
  -5  -9  -3       79.15       81.65      1.52 o
  -5  -9  -2       29.55       35.82      2.38 o
  -5  -9  -1      182.47      190.07      3.67 o
  -5  -8 -42        3.91        8.32      2.47 o
  -5  -8 -40       14.87       13.78      2.52 o
  -5  -8 -38       24.14       26.54      2.14 o
  -5  -8 -36       44.59       49.72      2.43 o
  -5  -8 -35       50.81       51.12      2.29 o
  -5  -8 -33       21.11       18.80      2.23 o
  -5  -8 -32        7.77        7.98      1.93 o
  -5  -8 -31       32.64       32.65      1.90 o
  -5  -8 -30        5.47        4.54      1.50 o
  -5  -8 -29       10.71       11.88      1.34 o
  -5  -8 -28       20.62       23.10      1.82 o
  -5  -8 -27       34.85       34.21      1.36 o
  -5  -8 -26       66.11       64.88      1.61 o
  -5  -8 -25      118.69      116.81      1.78 o
  -5  -8 -24       26.06       26.58      1.25 o
  -5  -8 -23       41.29       41.98      1.26 o
  -5  -8 -22        6.67        8.19      1.58 o
  -5  -8 -21       25.64       27.01      1.90 o
  -5  -8 -20       42.79       44.64      1.26 o
  -5  -8 -19       12.53       16.13      1.31 o
  -5  -8 -18       95.16       97.28      1.41 o
  -5  -8 -17       59.66       62.07      1.33 o
  -5  -8 -16      179.29      186.16      2.71 o
  -5  -8 -15       31.20       33.58      1.16 o
  -5  -8 -14      127.84      127.14      2.55 o
  -5  -8 -13       31.73       30.62      1.11 o
  -5  -8 -12       63.34       63.68      1.94 o
  -5  -8 -11       29.59       29.56      1.26 o
  -5  -8 -10       80.25       77.89      2.22 o
  -5  -8  -9      213.41      212.15      4.13 o
  -5  -8  -8       82.03       83.45      2.52 o
  -5  -8  -7        4.48        4.21      1.27 o
  -5  -8  -6      237.07      235.26      8.22 o
  -5  -8  -5       44.34       45.21      2.17 o
  -5  -8  -4       11.79       12.21      1.31 o
  -5  -8  -2      203.32      204.83      3.79 o
  -5  -8  -1       30.57       34.53      1.37 o
  -5  -7 -44       13.65       14.55      2.23 o
  -5  -7 -42       16.03       19.08      4.38 o
  -5  -7 -41        5.85        8.89      2.36 o
  -5  -7 -40        5.68        7.64      2.05 o
  -5  -7 -39        7.97        7.38      2.30 o
  -5  -7 -38        9.93        8.00      2.00 o
  -5  -7 -37       25.45       26.33      1.92 o
  -5  -7 -36       19.76       17.68      2.08 o
  -5  -7 -33        6.22        9.98      1.93 o
  -5  -7 -32        5.20        5.92      1.59 o
  -5  -7 -31       62.78       64.67      1.83 o
  -5  -7 -30       27.83       28.33      1.49 o
  -5  -7 -29        3.24        3.71      1.72 o
  -5  -7 -28       13.24       14.79      1.33 o
  -5  -7 -27       32.95       32.52      1.35 o
  -5  -7 -26      112.88      114.06      1.88 o
  -5  -7 -25       22.57       24.45      1.28 o
  -5  -7 -24        4.90        4.81      1.26 o
  -5  -7 -23       15.14       17.18      1.58 o
  -5  -7 -22        4.85        4.47      1.71 o
  -5  -7 -21       17.62       18.56      1.71 o
  -5  -7 -20       22.49       21.15      1.28 o
  -5  -7 -19       69.26       70.21      2.01 o
  -5  -7 -18       85.72       85.69      1.38 o
  -5  -7 -16       75.17       74.78      1.79 o
  -5  -7 -15       82.79       88.34      2.63 o
  -5  -7 -14       16.44       19.16      1.29 o
  -5  -7 -13        5.85        7.18      1.08 o
  -5  -7 -12       56.20       57.61      1.17 o
  -5  -7 -11       95.45       94.46      1.88 o
  -5  -7 -10       17.20       16.78      1.04 o
  -5  -7  -9       42.48       43.15      1.72 o
  -5  -7  -8       22.40       22.62      1.24 o
  -5  -7  -7       29.53       29.36      1.25 o
  -5  -7  -6       86.12       85.37      2.14 o
  -5  -7  -5       41.80       45.63      1.39 o
  -5  -7  -4       17.69       16.22      1.51 o
  -5  -7  -3       84.27       88.66      2.33 o
  -5  -7  -2       16.28       16.89      1.66 o
  -5  -7  -1       18.98       22.81      1.32 o
  -5  -6 -45       19.80       23.59      2.22 o
  -5  -6 -44        5.24        7.76      2.25 o
  -5  -6 -43       10.16       12.50      2.18 o
  -5  -6 -42        5.48        5.78      2.49 o
  -5  -6 -40       27.92       32.26      2.00 o
  -5  -6 -38        5.69        7.54      2.10 o
  -5  -6 -37       10.17       10.56      1.92 o
  -5  -6 -36        1.71        4.23      2.04 o
  -5  -6 -35       22.23       26.56      1.99 o
  -5  -6 -34       39.57       40.67      3.06 o
  -5  -6 -33       34.26       32.31      2.58 o
  -5  -6 -32        9.43        8.54      1.47 o
  -5  -6 -31       12.81       12.63      1.49 o
  -5  -6 -30       58.58       54.84      2.06 o
  -5  -6 -29       53.66       54.94      2.28 o
  -5  -6 -28       54.48       55.58      1.42 o
  -5  -6 -27       18.04       20.78      1.32 o
  -5  -6 -26       38.12       38.49      1.34 o
  -5  -6 -25       38.70       37.67      1.32 o
  -5  -6 -24       68.12       67.31      1.51 o
  -5  -6 -22       84.39       89.21      1.62 o
  -5  -6 -20       32.88       32.77      1.24 o
  -5  -6 -19       47.44       45.90      1.25 o
  -5  -6 -18       20.60       21.28      1.43 o
  -5  -6 -17       47.06       47.22      1.34 o
  -5  -6 -16      149.49      147.38      2.52 o
  -5  -6 -15       38.56       38.79      1.17 o
  -5  -6 -13      133.63      130.75      1.73 o
  -5  -6 -12       76.17       79.13      1.22 o
  -5  -6 -11       75.32       75.30      1.20 o
  -5  -6 -10      184.09      185.04      2.36 o
  -5  -6  -9       17.28       16.01      1.32 o
  -5  -6  -8      112.10      111.69      1.34 o
  -5  -6  -7       36.77       38.40      1.27 o
  -5  -6  -6       30.15       30.51      1.73 o
  -5  -6  -5       93.69       93.00      1.93 o
  -5  -6  -4      129.78      132.19      2.07 o
  -5  -6  -3       32.16       32.78      2.47 o
  -5  -6  -1        7.10        8.25      1.32 o
  -5  -5 -46        7.97        7.04      2.32 o
  -5  -5 -45       11.31       11.19      2.24 o
  -5  -5 -43       27.06       27.80      2.44 o
  -5  -5 -42        9.91       11.54      2.44 o
  -5  -5 -40        7.64        8.37      2.01 o
  -5  -5 -39       50.88       54.90      2.03 o
  -5  -5 -38       28.10       31.09      1.94 o
  -5  -5 -36       41.16       45.15      3.87 o
  -5  -5 -34       43.87       49.28      2.88 o
  -5  -5 -33       29.25       28.26      1.57 o
  -5  -5 -32       21.07       22.50      1.48 o
  -5  -5 -31       35.33       35.07      1.57 o
  -5  -5 -30       12.25       14.69      1.47 o
  -5  -5 -29       57.07       57.15      2.10 o
  -5  -5 -28       12.26       11.54      1.45 o
  -5  -5 -27       14.20       15.02      1.53 o
  -5  -5 -26       30.65       30.28      1.34 o
  -5  -5 -25      113.04      113.31      2.02 o
  -5  -5 -24       57.71       56.99      1.96 o
  -5  -5 -23       44.29       44.47      1.46 o
  -5  -5 -21      101.10      101.35      1.83 o
  -5  -5 -20      153.04      154.47      2.09 o
  -5  -5 -19       38.87       39.44      1.24 o
  -5  -5 -18       89.64       88.76      1.59 o
  -5  -5 -17       11.62        9.53      1.26 o
  -5  -5 -16       15.59       17.38      1.14 o
  -5  -5 -15        9.33        9.86      1.19 o
  -5  -5 -14       15.42       16.40      1.11 o
  -5  -5 -13       61.36       59.72      1.29 o
  -5  -5 -12        4.27        5.65      1.21 o
  -5  -5 -11      183.86      182.57      1.72 o
  -5  -5 -10      112.55      108.46      1.44 o
  -5  -5  -9      131.05      131.41      1.88 o
  -5  -5  -8       27.33       29.46      1.24 o
  -5  -5  -7       49.44       46.79      1.40 o
  -5  -5  -6       13.87       15.20      1.81 o
  -5  -5  -5       13.05       10.74      1.31 o
  -5  -5  -4       53.24       49.51      1.37 o
  -5  -5  -3       56.87       60.46      1.40 o
  -5  -5  -2       71.94       70.20      2.53 o
  -5  -5  -1      103.10       97.29      3.91 o
  -5  -4 -46        8.34       10.12      2.29 o
  -5  -4 -45        6.43        9.91      2.24 o
  -5  -4 -43       31.05       31.34      2.16 o
  -5  -4 -42       26.68       30.07      2.14 o
  -5  -4 -41       37.10       42.07      2.03 o
  -5  -4 -40        6.69        5.44      2.08 o
  -5  -4 -39       13.93       20.14      1.93 o
  -5  -4 -38       17.99       17.88      1.91 o
  -5  -4 -37        7.61        8.71      1.83 o
  -5  -4 -36      107.01      106.77      3.53 o
  -5  -4 -35       13.65       14.90      2.21 o
  -5  -4 -34       10.93       10.68      1.79 o
  -5  -4 -33       52.10       47.96      1.57 o
  -5  -4 -32       50.86       48.61      1.83 o
  -5  -4 -30       76.68       74.23      1.97 o
  -5  -4 -29       55.94       54.81      1.53 o
  -5  -4 -28        3.93        3.89      1.52 o
  -5  -4 -27       32.96       33.17      1.37 o
  -5  -4 -26       85.17       83.67      1.79 o
  -5  -4 -25       30.22       30.32      1.32 o
  -5  -4 -24       50.83       53.51      1.50 o
  -5  -4 -23        7.98        9.19      1.49 o
  -5  -4 -22      177.21      180.31      3.99 o
  -5  -4 -21       23.25       22.72      1.27 o
  -5  -4 -20      190.34      193.14      1.71 o
  -5  -4 -19       71.67       73.82      1.44 o
  -5  -4 -18       10.44        9.86      1.23 o
  -5  -4 -17        6.22        6.00      1.32 o
  -5  -4 -16      135.94      133.72      1.39 o
  -5  -4 -15       57.62       55.65      1.32 o
  -5  -4 -14       41.51       41.95      1.30 o
  -5  -4 -13        4.82        2.85      1.22 o
  -5  -4 -12       18.01       20.30      1.09 o
  -5  -4 -11      101.88       98.71      1.35 o
  -5  -4 -10       24.47       23.13      1.07 o
  -5  -4  -9      129.09      126.97      1.76 o
  -5  -4  -8       73.15       71.00      1.40 o
  -5  -4  -7       14.32       13.86      1.11 o
  -5  -4  -6        2.69        3.49      1.24 o
  -5  -4  -5        5.48        7.73      1.56 o
  -5  -4  -4      336.76      330.45      2.00 o
  -5  -4  -3       66.76       66.90      1.42 o
  -5  -4  -2        3.54        4.04      1.35 o
  -5  -4  -1      188.07      185.02      1.96 o
  -5  -3 -46       10.20       11.44      2.39 o
  -5  -3 -45       51.88       52.21      2.41 o
  -5  -3 -44       10.94       11.24      2.36 o
  -5  -3 -41       32.34       32.49      2.00 o
  -5  -3 -40       16.33       17.50      1.95 o
  -5  -3 -39       11.36       11.07      1.94 o
  -5  -3 -38        3.60        5.00      2.10 o
  -5  -3 -37       42.05       39.48      1.82 o
  -5  -3 -36       50.63       51.46      2.81 o
  -5  -3 -34       70.89       70.32      1.76 o
  -5  -3 -33       12.13       11.42      1.51 o
  -5  -3 -32        6.87        6.42      1.50 o
  -5  -3 -30        8.43        9.21      1.54 o
  -5  -3 -29       20.31       19.05      1.40 o
  -5  -3 -28       13.32       12.46      1.38 o
  -5  -3 -27       66.98       65.28      2.01 o
  -5  -3 -26       21.45       22.84      1.33 o
  -5  -3 -25        6.44        7.05      1.37 o
  -5  -3 -24       65.13       66.15      1.53 o
  -5  -3 -23       25.59       25.89      1.49 o
  -5  -3 -22       57.59       57.89      1.53 o
  -5  -3 -21       84.14       82.70      1.39 o
  -5  -3 -20      178.75      175.96      2.42 o
  -5  -3 -19       40.96       40.83      1.21 o
  -5  -3 -18      243.68      240.97      1.55 o
  -5  -3 -17       54.82       54.79      1.19 o
  -5  -3 -16       17.15       17.10      1.22 o
  -5  -3 -15      144.83      142.01      1.43 o
  -5  -3 -14       54.83       52.58      1.19 o
  -5  -3 -13        5.85        6.69      1.10 o
  -5  -3 -12       46.23       46.73      1.67 o
  -5  -3 -11      100.99      104.20      1.68 o
  -5  -3 -10        5.14        5.17      1.08 o
  -5  -3  -9       11.68       10.79      0.98 o
  -5  -3  -8        4.64        6.05      1.04 o
  -5  -3  -7      117.77      113.24      1.71 o
  -5  -3  -6      100.26       97.27      1.53 o
  -5  -3  -5      230.31      222.36      4.22 o
  -5  -3  -4       36.00       33.86      1.50 o
  -5  -3  -3       91.59       88.81      1.76 o
  -5  -3  -2      422.41      415.41      2.15 o
  -5  -3  -1      203.04      192.85      4.78 o
  -5  -2 -47       11.94       10.72      2.54 o
  -5  -2 -46       28.84       29.51      2.46 o
  -5  -2 -45       29.70       30.54      2.44 o
  -5  -2 -44       14.31       16.50      2.41 o
  -5  -2 -41       50.60       47.38      2.03 o
  -5  -2 -40       24.74       26.71      2.08 o
  -5  -2 -39       18.01       21.47      2.03 o
  -5  -2 -38       12.25       10.35      1.82 o
  -5  -2 -37        6.94        5.29      2.06 o
  -5  -2 -35        1.74        4.05      1.66 o
  -5  -2 -34       76.65       74.10      2.12 o
  -5  -2 -33       10.78        9.66      1.52 o
  -5  -2 -32       14.34       15.74      1.48 o
  -5  -2 -31       16.83       17.04      1.54 o
  -5  -2 -30       23.01       22.93      1.44 o
  -5  -2 -29       82.32       79.55      2.42 o
  -5  -2 -28      151.43      147.51      2.79 o
  -5  -2 -27       72.59       71.04      1.57 o
  -5  -2 -26      100.76      100.27      2.60 o
  -5  -2 -25       31.71       30.93      1.49 o
  -5  -2 -24       57.23       56.05      1.71 o
  -5  -2 -23       68.32       67.11      2.16 o
  -5  -2 -22        9.84       12.57      1.44 o
  -5  -2 -21       15.94       16.11      1.37 o
  -5  -2 -20       63.80       65.86      1.27 o
  -5  -2 -19        8.38        9.26      1.17 o
  -5  -2 -18       34.99       34.13      1.17 o
  -5  -2 -17       16.13       17.26      1.17 o
  -5  -2 -16      161.45      158.29      1.52 o
  -5  -2 -15       56.90       57.65      1.22 o
  -5  -2 -14       30.11       31.11      1.21 o
  -5  -2 -13      210.80      206.39      3.52 o
  -5  -2 -12      262.34      256.93      3.17 o
  -5  -2 -11       12.94       12.07      1.22 o
  -5  -2 -10      347.65      347.45      3.70 o
  -5  -2  -9      477.05      468.92      4.20 o
  -5  -2  -8       78.72       76.16      1.28 o
  -5  -2  -7      451.68      440.83      5.35 o
  -5  -2  -6      280.16      270.13      4.18 o
  -5  -2  -5      156.42      147.94      1.64 o
  -5  -2  -4       90.11       88.19      1.52 o
  -5  -2  -3      265.79      257.87      1.85 o
  -5  -2  -2      105.31      100.69      2.28 o
  -5  -2  -1      191.92      184.49      1.93 o
  -5  -1 -47        6.62        5.09      2.41 o
  -5  -1 -46       18.55       20.80      2.38 o
  -5  -1 -44       14.23       13.22      2.13 o
  -5  -1 -43       59.12       57.11      3.20 o
  -5  -1 -42       17.65       17.52      2.33 o
  -5  -1 -40       18.88       20.44      2.37 o
  -5  -1 -38       60.01       59.51      2.44 o
  -5  -1 -36       24.34       25.72      2.17 o
  -5  -1 -35       14.86       14.12      1.56 o
  -5  -1 -34       74.65       72.11      1.78 o
  -5  -1 -33       22.03       20.76      1.51 o
  -5  -1 -32       13.41       14.29      1.49 o
  -5  -1 -31      242.81      235.51      3.89 o
  -5  -1 -30       35.57       37.51      2.05 o
  -5  -1 -29      200.70      197.04      3.65 o
  -5  -1 -28       35.92       36.83      1.42 o
  -5  -1 -27       53.83       53.18      1.60 o
  -5  -1 -26      157.82      153.04      2.47 o
  -5  -1 -25      224.72      218.86      3.55 o
  -5  -1 -24       43.23       44.33      1.54 o
  -5  -1 -23       10.53       13.13      1.61 o
  -5  -1 -22       69.21       65.79      1.54 o
  -5  -1 -21       46.00       45.31      1.78 o
  -5  -1 -20        8.90        8.55      1.19 o
  -5  -1 -19        9.25        8.90      1.25 o
  -5  -1 -18      126.36      123.06      2.04 o
  -5  -1 -17       99.80       98.39      1.45 o
  -5  -1 -16       31.39       33.50      1.21 o
  -5  -1 -15      153.56      151.72      1.45 o
  -5  -1 -14      458.83      450.24      5.52 o
  -5  -1 -13      241.88      239.83      1.66 o
  -5  -1 -12      187.09      187.30      2.17 o
  -5  -1 -11      923.13      925.09      8.85 o
  -5  -1 -10        5.63        7.92      1.10 o
  -5  -1  -9      318.75      310.00      1.56 o
  -5  -1  -8       99.98       95.93      1.97 o
  -5  -1  -7     1218.96     1198.87     10.97 o
  -5  -1  -6      226.34      217.27      1.98 o
  -5  -1  -5      192.31      185.36      1.73 o
  -5  -1  -4      228.67      228.16      1.81 o
  -5  -1  -3      182.58      175.59      2.72 o
  -5  -1  -2      204.79      191.90      4.96 o
  -5  -1  -1       70.52       65.05      2.81 o
  -4 -21  -7        7.53        6.94      2.05 o
  -4 -21  -2        8.52        6.19      2.82 o
  -4 -20 -20       17.36       19.10      2.48 o
  -4 -20 -14       12.19       14.17      7.02 o
  -4 -20 -11       13.77       15.21      2.35 o
  -4 -20 -10       11.01       11.91      1.98 o
  -4 -20  -9       11.93        7.08      2.89 o
  -4 -20  -7       19.34       15.49      2.90 o
  -4 -20  -6        7.12        6.61      3.00 o
  -4 -20  -5        9.04       11.77      2.39 o
  -4 -20  -4       18.68       14.89      2.41 o
  -4 -20  -1        8.71        7.00      1.21 o
  -4 -19 -23       13.53       14.86      2.62 o
  -4 -19 -20        2.77        5.36      2.36 o
  -4 -19 -18       13.78       12.76      1.78 o
  -4 -19 -14       16.17       12.00      2.06 o
  -4 -19 -13       14.43       12.27      1.89 o
  -4 -19 -12        8.87        4.15      1.60 o
  -4 -19 -11        7.03        5.32      1.17 o
  -4 -19  -9       52.79       57.88      4.28 o
  -4 -19  -7        6.52        4.45      1.99 o
  -4 -19  -6        6.65        4.85      1.95 o
  -4 -19  -5       13.87       14.54      2.30 o
  -4 -19  -1        6.59        7.59      1.22 o
  -4 -18 -28        1.89        5.96      2.40 o
  -4 -18 -27       30.27       35.22      2.76 o
  -4 -18 -26        8.75       10.17      3.76 o
  -4 -18 -24       14.36       14.38      3.54 o
  -4 -18 -22       16.60       22.38      4.90 o
  -4 -18 -21        6.74       10.00      2.46 o
  -4 -18 -19        8.43        5.90      2.35 o
  -4 -18 -18        8.83        8.56      1.47 o
  -4 -18 -16        8.29        8.17      1.56 o
  -4 -18 -10       23.72       17.66      3.43 o
  -4 -18  -9       50.87       60.08      2.14 o
  -4 -18  -7       11.67       13.78      4.34 o
  -4 -18  -6       25.56       20.40      3.92 o
  -4 -18  -5        7.09        5.86      1.57 o
  -4 -18  -3        7.05        3.61      1.33 o
  -4 -18  -2        3.30        3.25      1.53 o
  -4 -18  -1        5.40        6.08      1.28 o
  -4 -17 -29       27.18       27.00      2.83 o
  -4 -17 -28       18.83       15.84      2.61 o
  -4 -17 -27        5.68        9.35      2.26 o
  -4 -17 -26        3.41        5.00      2.36 o
  -4 -17 -25       24.74       32.61      3.11 o
  -4 -17 -22       16.59       15.65      2.77 o
  -4 -17 -21        8.09        6.95      2.09 o
  -4 -17 -20        9.33        5.95      2.06 o
  -4 -17 -18       30.56       30.25      2.06 o
  -4 -17 -17        4.53        5.48      1.26 o
  -4 -17 -12        9.71       10.83      1.88 o
  -4 -17 -11       19.29       16.48      2.79 o
  -4 -17 -10       62.77       61.76      8.95 o
  -4 -17  -9       58.56       64.83      4.23 o
  -4 -17  -8       14.61        9.29      1.56 o
  -4 -17  -7       13.55       10.82      2.49 o
  -4 -17  -6        6.84        9.01      2.45 o
  -4 -17  -5        1.00        3.07      1.24 o
  -4 -17  -4        3.63        3.32      0.90 o
  -4 -17  -3       13.20       10.13      1.26 o
  -4 -17  -2       61.67       71.35      6.00 o
  -4 -17  -1        6.90        8.00      1.31 o
  -4 -16 -33       15.72       14.46      4.65 o
  -4 -16 -32       10.46       11.76      2.89 o
  -4 -16 -30        2.67        5.20      2.40 o
  -4 -16 -29        6.69        6.35      2.30 o
  -4 -16 -28       10.35        6.34      2.28 o
  -4 -16 -27        7.80        6.40      1.74 o
  -4 -16 -26       13.57       11.59      2.04 o
  -4 -16 -25        4.70        5.45      1.47 o
  -4 -16 -24        6.27        8.63      1.67 o
  -4 -16 -23        8.07        7.72      1.35 o
  -4 -16 -20       19.42       21.92      2.29 o
  -4 -16 -19       23.87       25.55      3.58 o
  -4 -16 -18       31.36       31.27      2.02 o
  -4 -16 -17        6.17        7.22      1.89 o
  -4 -16 -16       11.59       10.46      2.33 o
  -4 -16 -15       11.13       11.41      1.47 o
  -4 -16 -14       21.44       20.21      2.05 o
  -4 -16 -13       28.54       31.58      3.45 o
  -4 -16 -12        9.48        8.40      1.48 o
  -4 -16 -11       10.09        8.37      3.89 o
  -4 -16 -10       34.48       37.20      1.96 o
  -4 -16  -9       10.92       14.26      1.82 o
  -4 -16  -8        5.40        6.05      1.65 o
  -4 -16  -7        6.81        8.47      1.50 o
  -4 -16  -6       20.25       15.08      1.74 o
  -4 -16  -5       24.30       18.42      4.56 o
  -4 -16  -4       35.07       35.74      6.87 o
  -4 -16  -2       88.35       87.52      5.13 o
  -4 -16  -1        5.19        5.76      1.44 o
  -4 -15 -34        8.24        9.58      1.73 o
  -4 -15 -33       17.53       10.56      2.46 o
  -4 -15 -31       10.32        7.95      1.85 o
  -4 -15 -30        3.62        4.29      2.08 o
  -4 -15 -28       12.92        9.12      2.20 o
  -4 -15 -27        8.38       11.56      1.83 o
  -4 -15 -26        4.48        4.58      1.68 o
  -4 -15 -25       24.09       24.44      1.81 o
  -4 -15 -22       15.71       18.25      1.57 o
  -4 -15 -21       43.79       46.30      3.57 o
  -4 -15 -20       20.00       19.02      3.13 o
  -4 -15 -19        3.24        4.42      2.00 o
  -4 -15 -18        6.65        4.28      2.02 o
  -4 -15 -17       38.21       46.16      4.07 o
  -4 -15 -16       13.89       13.45      2.10 o
  -4 -15 -15       46.64       53.01      2.32 o
  -4 -15 -14       23.44       23.27      1.65 o
  -4 -15 -13        4.71        4.54      1.38 o
  -4 -15 -12        9.96       12.47      2.67 o
  -4 -15 -11       19.94       22.46      2.64 o
  -4 -15 -10       24.75       20.37      2.64 o
  -4 -15  -8       10.43        8.81      1.06 o
  -4 -15  -7       12.57       11.64      2.05 o
  -4 -15  -6       12.24       12.31      2.42 o
  -4 -15  -5        5.59        5.06      0.99 o
  -4 -15  -4       46.49       52.37      2.30 o
  -4 -15  -3       15.51       12.39      5.22 o
  -4 -15  -2       15.03       14.93      1.66 o
  -4 -15  -1       27.16       32.99      3.17 o
  -4 -14 -37       34.15       37.09      4.34 o
  -4 -14 -36       94.86       94.17      4.01 o
  -4 -14 -35       13.75       13.54      1.79 o
  -4 -14 -34        2.51        4.07      1.99 o
  -4 -14 -31       12.62       15.30      1.75 o
  -4 -14 -30       13.54       14.66      2.88 o
  -4 -14 -29       58.21       58.47      3.04 o
  -4 -14 -27       25.21       26.66      2.05 o
  -4 -14 -25       17.03       19.40      1.59 o
  -4 -14 -23       20.25       25.06      4.69 o
  -4 -14 -22       30.19       35.64      2.42 o
  -4 -14 -21        5.83        5.33      1.57 o
  -4 -14 -20       84.22       92.97      4.28 o
  -4 -14 -19       18.09       22.03      1.97 o
  -4 -14 -18      210.40      246.70     19.32 o
  -4 -14 -17       83.57       96.72      2.57 o
  -4 -14 -16       62.41       59.44      8.39 o
  -4 -14 -15       47.56       53.40      6.77 o
  -4 -14 -13       73.43       81.18      4.19 o
  -4 -14 -12       15.52       16.32      1.81 o
  -4 -14 -11       22.05       21.45      1.41 o
  -4 -14 -10        4.78        5.44      0.71 o
  -4 -14  -9        8.63        7.12      0.86 o
  -4 -14  -7        6.15        6.78      0.81 o
  -4 -14  -6       13.48       14.42      1.29 o
  -4 -14  -4       31.79       34.25      1.44 o
  -4 -14  -3        4.17        5.04      1.53 o
  -4 -14  -2       94.82       95.46      3.18 o
  -4 -14  -1       58.48       63.89      3.60 o
  -4 -13 -39       20.17       12.59      3.64 o
  -4 -13 -37       12.64       13.86      2.15 o
  -4 -13 -36       11.22       11.88      1.95 o
  -4 -13 -35       32.22       29.85      2.08 o
  -4 -13 -33        4.44        6.34      1.77 o
  -4 -13 -32       37.13       34.55      3.02 o
  -4 -13 -31       15.46       20.55      2.02 o
  -4 -13 -30       17.79       17.89      1.63 o
  -4 -13 -29       18.48       22.10      1.61 o
  -4 -13 -28       13.35       12.82      1.57 o
  -4 -13 -27       61.28       67.38      2.25 o
  -4 -13 -25        3.89        5.30      1.50 o
  -4 -13 -24       24.07       26.31      1.81 o
  -4 -13 -23       62.59       76.34      5.23 o
  -4 -13 -22       28.92       32.53      1.77 o
  -4 -13 -21       44.60       49.12      6.67 o
  -4 -13 -19       93.24      102.30      3.79 o
  -4 -13 -18       59.38       64.75      2.75 o
  -4 -13 -17       88.29       90.83      3.91 o
  -4 -13 -16       14.53       12.02      1.57 o
  -4 -13 -15       30.60       31.93      2.80 o
  -4 -13 -14       75.80       89.95     11.87 o
  -4 -13 -13       13.47       13.17      1.03 o
  -4 -13 -12       21.71       22.46      1.83 o
  -4 -13 -11       15.46       15.22      1.79 o
  -4 -13 -10        9.12       10.34      1.10 o
  -4 -13  -9        4.15        3.63      1.16 o
  -4 -13  -8       14.50       12.73      1.21 o
  -4 -13  -7       33.33       33.54      2.02 o
  -4 -13  -6       40.35       40.10      1.23 o
  -4 -13  -5       32.81       34.56      1.42 o
  -4 -13  -4       31.56       34.61      1.13 o
  -4 -13  -3      117.34      120.82      2.47 o
  -4 -13  -1      127.79      141.63      2.03 o
  -4 -12 -41        7.95       12.63      3.45 o
  -4 -12 -40       29.72       31.34      4.26 o
  -4 -12 -39       10.10       11.98      2.42 o
  -4 -12 -38       14.81       17.36      2.21 o
  -4 -12 -37       13.63       15.97      2.27 o
  -4 -12 -34       53.45       48.34      5.73 o
  -4 -12 -33        5.50        7.78      2.50 o
  -4 -12 -30       14.57       18.64      1.78 o
  -4 -12 -28        6.50        6.72      1.94 o
  -4 -12 -26       14.44       17.19      1.68 o
  -4 -12 -25       10.49       11.30      1.93 o
  -4 -12 -24        5.58        8.14      1.62 o
  -4 -12 -23       29.24       28.91      1.62 o
  -4 -12 -22       14.46       16.56      1.71 o
  -4 -12 -21       66.92       73.01      2.20 o
  -4 -12 -20       49.92       52.31      2.42 o
  -4 -12 -19      143.22      150.56      3.46 o
  -4 -12 -18       28.19       27.60      2.45 o
  -4 -12 -17       50.79       44.70      2.24 o
  -4 -12 -16      150.01      159.78      5.64 o
  -4 -12 -14       23.19       25.82      2.14 o
  -4 -12 -13        5.73        6.36      2.01 o
  -4 -12 -12       25.52       26.94      1.16 o
  -4 -12 -11       13.39       13.48      0.85 o
  -4 -12 -10       67.62       71.61      1.82 o
  -4 -12  -9       37.68       37.40      1.88 o
  -4 -12  -8      139.33      144.07      4.93 o
  -4 -12  -6        1.63        3.12      1.11 o
  -4 -12  -5        2.55        2.59      1.14 o
  -4 -12  -4       71.97       73.99      2.61 o
  -4 -12  -3       75.00       70.32      2.71 o
  -4 -12  -2       73.57       74.95      1.74 o
  -4 -12  -1      287.25      314.13      7.40 o
  -4 -11 -41       14.45       15.81      2.14 o
  -4 -11 -40       16.95       15.58      2.35 o
  -4 -11 -39       29.38       33.80      2.50 o
  -4 -11 -38       50.04       50.60      2.45 o
  -4 -11 -37       23.94       25.76      1.97 o
  -4 -11 -36       18.89       18.00      2.27 o
  -4 -11 -34        9.54        6.92      2.51 o
  -4 -11 -33        4.26        5.77      2.05 o
  -4 -11 -32       24.83       26.31      1.71 o
  -4 -11 -31        4.21        4.61      1.76 o
  -4 -11 -30       35.59       38.85      1.68 o
  -4 -11 -29        3.43        4.23      1.70 o
  -4 -11 -28        5.79        7.47      1.91 o
  -4 -11 -27       91.13       91.95      3.45 o
  -4 -11 -26       38.91       42.04      1.76 o
  -4 -11 -25       20.94       25.03      2.12 o
  -4 -11 -23       26.11       27.69      1.70 o
  -4 -11 -22       41.66       45.12      2.15 o
  -4 -11 -21       18.28       18.30      1.07 o
  -4 -11 -20       45.66       45.84      2.45 o
  -4 -11 -19       34.73       41.23      2.21 o
  -4 -11 -18        6.35        4.51      1.22 o
  -4 -11 -17        8.13        9.67      1.21 o
  -4 -11 -16       66.17       69.94      1.79 o
  -4 -11 -15       27.73       29.04      2.25 o
  -4 -11 -14      118.09      120.86      2.96 o
  -4 -11 -13        4.21        4.72      0.91 o
  -4 -11 -12      105.79      111.75      2.69 o
  -4 -11 -11      208.21      221.22      5.05 o
  -4 -11 -10        8.80        9.29      0.87 o
  -4 -11  -9       38.78       39.49      1.42 o
  -4 -11  -8       66.79       68.39      2.45 o
  -4 -11  -7      327.30      352.13      4.70 o
  -4 -11  -6        7.62        9.22      0.94 o
  -4 -11  -5       23.21       25.45      1.38 o
  -4 -11  -4       38.95       41.30      2.14 o
  -4 -11  -3       49.38       52.29      1.27 o
  -4 -11  -2       50.43       53.54      1.49 o
  -4 -11  -1       25.74       26.88      1.50 o
  -4 -10 -42       10.18        8.06      2.45 o
  -4 -10 -41       16.77       19.34      2.12 o
  -4 -10 -40       13.63       15.03      1.96 o
  -4 -10 -39        8.88       10.43      2.04 o
  -4 -10 -38       17.93       19.95      2.13 o
  -4 -10 -35        6.19        9.01      2.27 o
  -4 -10 -34       22.83       30.69      2.18 o
  -4 -10 -33        8.07        7.35      1.91 o
  -4 -10 -32       23.61       25.24      1.85 o
  -4 -10 -31        9.80       10.47      1.68 o
  -4 -10 -30       12.18        8.51      1.76 o
  -4 -10 -28       19.77       21.28      1.77 o
  -4 -10 -27        9.36        9.62      1.74 o
  -4 -10 -26       70.06       78.29      3.04 o
  -4 -10 -25        0.77        3.57      1.67 o
  -4 -10 -24       52.37       56.74      2.04 o
  -4 -10 -23       26.48       25.57      1.53 o
  -4 -10 -22       48.73       51.60      1.97 o
  -4 -10 -21       63.28       65.46      1.79 o
  -4 -10 -20       46.00       48.57      2.34 o
  -4 -10 -19       27.72       26.98      0.98 o
  -4 -10 -18       37.62       39.53      1.70 o
  -4 -10 -17       68.34       67.16      3.19 o
  -4 -10 -16       40.17       44.60      1.57 o
  -4 -10 -15       89.72       94.91      2.25 o
  -4 -10 -14       42.55       40.81      1.34 o
  -4 -10 -13       32.70       36.16      1.14 o
  -4 -10 -12       40.28       42.53      1.70 o
  -4 -10 -11       10.56        8.15      1.03 o
  -4 -10 -10      109.73      114.30      1.28 o
  -4 -10  -9        7.99        7.90      1.17 o
  -4 -10  -8       85.11       79.83      4.26 o
  -4 -10  -6        7.69        6.21      0.93 o
  -4 -10  -5      236.81      243.78      2.81 o
  -4 -10  -4       18.42       21.38      1.27 o
  -4 -10  -3       17.66       17.79      1.31 o
  -4 -10  -2      168.15      175.23      6.56 o
  -4 -10  -1       60.70       63.18      1.70 o
  -4  -9 -44       10.06       10.12      3.06 o
  -4  -9 -43       22.01       18.76      2.64 o
  -4  -9 -42       14.01       11.38      2.98 o
  -4  -9 -38       31.50       32.77      2.00 o
  -4  -9 -37       30.31       32.97      1.97 o
  -4  -9 -35       22.93       26.73      2.09 o
  -4  -9 -34        8.13       12.16      1.76 o
  -4  -9 -32       11.23        8.28      1.71 o
  -4  -9 -31       34.40       33.68      1.96 o
  -4  -9 -30       25.06       27.67      1.78 o
  -4  -9 -29       13.43       13.29      1.82 o
  -4  -9 -28       36.46       41.53      1.80 o
  -4  -9 -27       78.81       84.13      3.48 o
  -4  -9 -26       33.40       35.73      1.73 o
  -4  -9 -25        1.88        3.26      1.14 o
  -4  -9 -24       10.36       11.67      1.13 o
  -4  -9 -23       84.62       87.09      1.58 o
  -4  -9 -22      163.32      163.45      2.64 o
  -4  -9 -21       13.78       14.97      1.68 o
  -4  -9 -20       48.09       50.49      1.39 o
  -4  -9 -19      255.83      254.56      4.05 o
  -4  -9 -18       23.93       26.99      1.61 o
  -4  -9 -17        6.29        8.10      0.94 o
  -4  -9 -16       88.70       93.12      1.57 o
  -4  -9 -15       10.60       11.10      0.91 o
  -4  -9 -14       42.90       45.79      1.08 o
  -4  -9 -13       14.07       16.54      1.10 o
  -4  -9 -12       38.69       40.64      0.99 o
  -4  -9 -11       80.52       83.97      2.09 o
  -4  -9 -10        4.52        5.67      0.91 o
  -4  -9  -9      125.29      130.17      2.81 o
  -4  -9  -8       73.01       74.89      0.99 o
  -4  -9  -7      156.35      162.53      3.22 o
  -4  -9  -6       24.01       24.22      0.86 o
  -4  -9  -5       73.52       75.30      2.62 o
  -4  -9  -4      281.90      293.98      6.85 o
  -4  -9  -3       22.20       23.38      1.39 o
  -4  -9  -2      163.87      169.27      6.92 o
  -4  -9  -1      289.06      302.78      4.71 o
  -4  -8 -45       24.75       23.21      2.42 o
  -4  -8 -44       28.94       29.72      2.29 o
  -4  -8 -43        7.20        7.91      2.24 o
  -4  -8 -42        2.81        5.10      2.45 o
  -4  -8 -41       13.31       12.21      2.31 o
  -4  -8 -40       18.17       20.37      2.48 o
  -4  -8 -39        5.46        6.39      2.33 o
  -4  -8 -38       50.57       53.12      2.48 o
  -4  -8 -37       75.70       79.20      2.23 o
  -4  -8 -36      122.13      133.69      5.91 o
  -4  -8 -35       37.88       41.60      2.07 o
  -4  -8 -34       89.56       90.51      2.04 o
  -4  -8 -32        9.60        9.17      1.77 o
  -4  -8 -31       45.86       45.59      1.71 o
  -4  -8 -30      103.38       91.19      5.07 o
  -4  -8 -29       60.28       62.50      2.23 o
  -4  -8 -28        6.94       11.17      1.66 o
  -4  -8 -27       62.29       61.04      2.97 o
  -4  -8 -26       20.79       22.92      1.18 o
  -4  -8 -25       30.14       32.10      1.72 o
  -4  -8 -24       38.71       39.33      1.98 o
  -4  -8 -23       16.27       15.49      1.10 o
  -4  -8 -22       67.12       70.36      1.84 o
  -4  -8 -21       26.59       26.58      1.15 o
  -4  -8 -20       94.87       97.74      2.04 o
  -4  -8 -19      188.12      192.22      3.78 o
  -4  -8 -18      341.58      344.61      6.35 o
  -4  -8 -17      153.24      155.81      2.90 o
  -4  -8 -16       54.74       57.62      2.01 o
  -4  -8 -15        5.14        6.50      1.06 o
  -4  -8 -14      139.82      140.85      2.50 o
  -4  -8 -13       12.17       12.81      1.18 o
  -4  -8 -12      164.81      166.89      1.61 o
  -4  -8 -11      147.15      151.69      2.80 o
  -4  -8 -10       25.38       25.77      1.01 o
  -4  -8  -9       42.45       39.11      1.16 o
  -4  -8  -8       10.22        9.66      0.84 o
  -4  -8  -7      187.85      188.54      4.29 o
  -4  -8  -6       48.06       49.37      1.02 o
  -4  -8  -5      145.85      145.34      1.56 o
  -4  -8  -4      117.59      120.39      2.10 o
  -4  -8  -3      191.92      196.09      3.39 o
  -4  -8  -2      194.14      206.58      4.17 o
  -4  -8  -1       44.46       46.86      1.22 o
  -4  -7 -46        7.03        5.13      2.53 o
  -4  -7 -45        4.00        4.88      2.24 o
  -4  -7 -43       19.40       15.08      3.09 o
  -4  -7 -42       39.57       40.10      2.42 o
  -4  -7 -41        7.40        9.55      2.08 o
  -4  -7 -39      120.79      121.92      3.74 o
  -4  -7 -38        4.09        6.21      2.05 o
  -4  -7 -37        7.46        9.11      2.41 o
  -4  -7 -36       31.81       33.97      2.78 o
  -4  -7 -35       66.03       67.98      2.55 o
  -4  -7 -34       50.42       52.67      1.83 o
  -4  -7 -33       40.90       43.61      2.09 o
  -4  -7 -32      118.55      122.59      2.17 o
  -4  -7 -31       14.13       12.40      1.88 o
  -4  -7 -30        8.56       12.17      1.71 o
  -4  -7 -29       15.41       17.00      2.59 o
  -4  -7 -28        9.67        9.21      1.66 o
  -4  -7 -27       11.22       11.37      1.22 o
  -4  -7 -26       42.66       41.80      1.47 o
  -4  -7 -25       25.16       25.86      1.70 o
  -4  -7 -24       52.51       52.18      1.53 o
  -4  -7 -23       32.98       30.75      1.12 o
  -4  -7 -22       47.55       49.72      1.20 o
  -4  -7 -21      122.07      126.33      1.92 o
  -4  -7 -20      132.79      138.14      1.97 o
  -4  -7 -19      414.75      410.17      5.70 o
  -4  -7 -18       90.23       93.48      2.52 o
  -4  -7 -17       12.29       12.72      0.99 o
  -4  -7 -16       90.84       91.51      1.27 o
  -4  -7 -15       29.99       29.52      0.98 o
  -4  -7 -14       66.61       69.26      1.20 o
  -4  -7 -13       38.93       39.61      1.23 o
  -4  -7 -12       86.45       84.66      1.61 o
  -4  -7 -11       36.82       34.49      0.92 o
  -4  -7 -10      116.54      114.52      1.88 o
  -4  -7  -9       58.80       56.99      1.14 o
  -4  -7  -8        2.77        2.78      0.88 o
  -4  -7  -7       30.89       28.67      0.96 o
  -4  -7  -4       72.15       72.10      1.92 o
  -4  -7  -3       19.63       21.43      1.46 o
  -4  -7  -2       27.85       28.83      1.15 o
  -4  -7  -1      415.45      423.07      4.12 o
  -4  -6 -47        5.62        9.62      2.39 o
  -4  -6 -46       22.07       22.46      2.22 o
  -4  -6 -45        1.27        6.38      2.17 o
  -4  -6 -44       27.46       28.22      2.14 o
  -4  -6 -43       18.19       15.11      2.31 o
  -4  -6 -42        4.33        5.69      2.39 o
  -4  -6 -41       16.60       17.69      2.46 o
  -4  -6 -40       17.08       15.82      2.02 o
  -4  -6 -39       13.51       14.11      1.99 o
  -4  -6 -38        9.63        9.36      2.17 o
  -4  -6 -37       37.26       36.39      3.83 o
  -4  -6 -36       74.32       71.34      1.92 o
  -4  -6 -35       11.60       12.21      1.78 o
  -4  -6 -34       25.51       25.62      1.97 o
  -4  -6 -33       26.27       29.42      1.88 o
  -4  -6 -32        5.54       10.18      1.66 o
  -4  -6 -31       57.84       55.94      1.83 o
  -4  -6 -30       11.81       13.11      1.86 o
  -4  -6 -28       85.41       84.88      1.46 o
  -4  -6 -25       15.19       16.80      1.54 o
  -4  -6 -24       55.29       53.26      1.53 o
  -4  -6 -23      187.95      190.56      2.95 o
  -4  -6 -22      127.54      127.85      1.99 o
  -4  -6 -21      167.04      169.53      2.26 o
  -4  -6 -20       23.52       25.94      1.24 o
  -4  -6 -19       52.56       51.12      1.27 o
  -4  -6 -18      106.82      113.33      1.32 o
  -4  -6 -17      466.20      469.64      8.28 o
  -4  -6 -16      139.21      140.10      1.89 o
  -4  -6 -15       76.58       77.94      1.11 o
  -4  -6 -14       22.13       20.70      1.40 o
  -4  -6 -13       57.89       55.03      1.32 o
  -4  -6 -12        9.16        9.24      0.95 o
  -4  -6 -11      117.45      119.55      1.76 o
  -4  -6 -10       24.87       24.71      0.96 o
  -4  -6  -9       89.33       88.75      1.04 o
  -4  -6  -8      255.14      251.32      2.02 o
  -4  -6  -7       40.40       40.95      0.91 o
  -4  -6  -6      108.87      106.92      1.49 o
  -4  -6  -5      426.35      430.61      4.44 o
  -4  -6  -4       62.82       62.96      1.25 o
  -4  -6  -3       65.08       64.58      2.61 o
  -4  -6  -2       94.65       94.93      2.25 o
  -4  -6  -1      569.66      572.21     14.75 o
  -4  -5 -47        8.49        9.76      2.17 o
  -4  -5 -46       51.20       48.05      2.30 o
  -4  -5 -45       28.28       27.89      2.44 o
  -4  -5 -44       15.45       13.92      2.34 o
  -4  -5 -43        6.68        6.21      2.18 o
  -4  -5 -41       13.46       12.78      2.04 o
  -4  -5 -40        4.86        5.65      2.10 o
  -4  -5 -39       35.42       38.16      2.00 o
  -4  -5 -38       11.19       11.39      2.11 o
  -4  -5 -37        4.46        6.13      1.89 o
  -4  -5 -36        8.03        9.32      1.81 o
  -4  -5 -35        9.12        9.44      1.78 o
  -4  -5 -33       34.30       36.20      1.72 o
  -4  -5 -31       33.28       31.82      1.76 o
  -4  -5 -30      117.89      112.22      3.48 o
  -4  -5 -29      122.15      122.18      2.62 o
  -4  -5 -28       13.44       12.87      1.33 o
  -4  -5 -27       11.90       13.24      1.24 o
  -4  -5 -26       11.07       10.86      1.21 o
  -4  -5 -25       29.21       28.29      1.30 o
  -4  -5 -24       12.35       14.77      1.15 o
  -4  -5 -23       23.56       26.44      1.20 o
  -4  -5 -22        7.22        5.72      1.21 o
  -4  -5 -21       16.53       16.78      1.09 o
  -4  -5 -20      180.39      181.03      1.56 o
  -4  -5 -19      305.05      310.88      4.67 o
  -4  -5 -18       34.62       35.62      1.09 o
  -4  -5 -17        8.48        7.45      1.03 o
  -4  -5 -16      121.56      121.52      2.64 o
  -4  -5 -15       14.78       14.20      0.94 o
  -4  -5 -14        4.03        4.84      1.00 o
  -4  -5 -13      178.07      176.15      1.55 o
  -4  -5 -12       50.26       52.31      1.05 o
  -4  -5 -11       99.29      100.58      1.60 o
  -4  -5 -10      233.22      232.17      1.30 o
  -4  -5  -9      233.89      236.81      3.14 o
  -4  -5  -8      132.68      132.03      1.71 o
  -4  -5  -7      142.88      141.92      1.64 o
  -4  -5  -6      183.41      182.08      1.73 o
  -4  -5  -5       43.97       39.66      1.18 o
  -4  -5  -4      337.04      335.47      4.92 o
  -4  -5  -3      129.03      125.75      2.21 o
  -4  -5  -2      145.03      140.29      1.41 o
  -4  -5  -1      421.16      413.96      3.55 o
  -4  -4 -48       40.29       37.75      2.68 o
  -4  -4 -47       12.28        8.67      2.43 o
  -4  -4 -46       46.79       42.39      2.49 o
  -4  -4 -45        7.69        6.32      2.26 o
  -4  -4 -44       14.55       16.97      2.31 o
  -4  -4 -43       16.25       18.28      2.08 o
  -4  -4 -42        3.78        4.82      2.33 o
  -4  -4 -41        7.93        9.82      2.04 o
  -4  -4 -40       49.69       49.53      2.06 o
  -4  -4 -39       58.11       57.82      2.39 o
  -4  -4 -38       47.64       47.30      2.00 o
  -4  -4 -37       38.92       39.86      1.84 o
  -4  -4 -36        6.73        5.79      1.85 o
  -4  -4 -35        3.13        4.98      2.07 o
  -4  -4 -34        8.62       14.50      1.70 o
  -4  -4 -33       32.53       33.08      1.74 o
  -4  -4 -31       40.97       40.07      2.33 o
  -4  -4 -30       21.34       21.93      1.44 o
  -4  -4 -29       19.44       20.11      1.60 o
  -4  -4 -28      279.06      282.06      3.08 o
  -4  -4 -27      156.59      153.43      2.02 o
  -4  -4 -26      176.91      168.68      3.72 o
  -4  -4 -25       22.04       22.40      1.22 o
  -4  -4 -24       57.62       58.55      1.41 o
  -4  -4 -23       26.48       24.44      1.22 o
  -4  -4 -22       64.05       64.67      1.28 o
  -4  -4 -21       36.23       36.15      1.29 o
  -4  -4 -20       85.38       84.25      1.36 o
  -4  -4 -19       89.58       90.50      1.56 o
  -4  -4 -18       58.89       60.79      1.27 o
  -4  -4 -17        7.61        6.25      1.04 o
  -4  -4 -16       26.47       26.56      0.99 o
  -4  -4 -15      256.43      252.51      2.75 o
  -4  -4 -14      156.76      153.54      2.56 o
  -4  -4 -13      139.30      139.06      1.14 o
  -4  -4 -12      250.07      241.23      2.52 o
  -4  -4 -11      198.25      196.38      1.95 o
  -4  -4 -10      142.66      140.23      1.67 o
  -4  -4  -9      334.52      329.27      3.81 o
  -4  -4  -8     1263.69     1279.36     16.89 o
  -4  -4  -7      109.92      107.34      2.26 o
  -4  -4  -6      370.71      364.39      5.16 o
  -4  -4  -5       47.86       48.53      2.04 o
  -4  -4  -4      197.38      191.71      1.67 o
  -4  -4  -3      118.18      116.36      1.34 o
  -4  -4  -2      491.74      485.22      2.00 o
  -4  -4  -1        8.88        8.39      1.24 o
  -4  -3 -48        6.29        7.15      2.48 o
  -4  -3 -47        8.95       14.94      2.46 o
  -4  -3 -46        4.51        7.25      2.52 o
  -4  -3 -45        5.56        8.03      2.19 o
  -4  -3 -44       46.95       50.47      2.16 o
  -4  -3 -43       75.51       75.25      2.21 o
  -4  -3 -42        7.39        5.30      2.17 o
  -4  -3 -41       35.55       37.07      2.03 o
  -4  -3 -39       32.83       33.32      1.97 o
  -4  -3 -38       18.59       21.93      1.91 o
  -4  -3 -37       38.53       38.75      1.83 o
  -4  -3 -35       26.10       25.96      1.74 o
  -4  -3 -34       13.48       17.00      1.81 o
  -4  -3 -33       99.95       97.98      2.83 o
  -4  -3 -32        9.32       11.93      1.97 o
  -4  -3 -31       21.80       23.00      1.62 o
  -4  -3 -30       15.33       15.25      1.35 o
  -4  -3 -29       69.88       67.56      1.54 o
  -4  -3 -28      171.60      171.14      3.00 o
  -4  -3 -27      222.30      222.52      2.66 o
  -4  -3 -26      175.42      174.39      2.80 o
  -4  -3 -25       27.71       26.63      1.45 o
  -4  -3 -24      196.74      194.33      2.36 o
  -4  -3 -23      135.22      136.54      1.79 o
  -4  -3 -22       19.99       20.90      1.13 o
  -4  -3 -21       12.42       12.63      1.24 o
  -4  -3 -20       18.98       19.01      1.41 o
  -4  -3 -19       16.90       17.36      1.24 o
  -4  -3 -18       29.12       30.03      1.09 o
  -4  -3 -17      162.41      159.51      1.72 o
  -4  -3 -16      113.53      112.68      1.45 o
  -4  -3 -15      177.77      173.19      2.58 o
  -4  -3 -14       34.04       34.55      1.01 o
  -4  -3 -13       84.03       85.82      1.22 o
  -4  -3 -12      405.83      398.46      7.52 o
  -4  -3 -11      150.04      148.00      2.59 o
  -4  -3 -10      348.75      343.02      3.08 o
  -4  -3  -9      982.90      980.76     10.57 o
  -4  -3  -8       34.11       31.11      1.00 o
  -4  -3  -7      155.90      153.68      2.08 o
  -4  -3  -6      912.41      928.19     13.57 o
  -4  -3  -5        8.18        8.86      1.10 o
  -4  -3  -4       52.68       51.64      1.17 o
  -4  -3  -2      215.43      209.70      1.74 o
  -4  -3  -1       97.56       91.67      1.27 o
  -4  -2 -48       23.59       24.61      3.44 o
  -4  -2 -46      100.38      104.18      2.88 o
  -4  -2 -44       16.32       14.99      2.23 o
  -4  -2 -43       10.83       12.52      2.21 o
  -4  -2 -42        3.50        5.09      2.32 o
  -4  -2 -41       30.63       29.85      2.14 o
  -4  -2 -40       44.10       46.29      2.13 o
  -4  -2 -39        8.76        9.77      1.93 o
  -4  -2 -37        8.01        9.82      1.80 o
  -4  -2 -36        4.35        7.98      1.78 o
  -4  -2 -35       32.56       33.53      1.86 o
  -4  -2 -34       22.13       25.61      1.79 o
  -4  -2 -33       64.58       65.20      1.83 o
  -4  -2 -32       10.74       12.91      2.22 o
  -4  -2 -31       88.86       89.17      2.12 o
  -4  -2 -30      187.73      185.16      2.65 o
  -4  -2 -29       25.31       26.38      1.35 o
  -4  -2 -28      430.28      427.47      5.20 o
  -4  -2 -27       95.32       94.42      1.70 o
  -4  -2 -26      263.88      263.91      2.08 o
  -4  -2 -25       61.52       61.56      2.01 o
  -4  -2 -23       95.06       95.02      1.31 o
  -4  -2 -22      190.46      188.99      2.28 o
  -4  -2 -21      274.69      272.49      2.27 o
  -4  -2 -20       19.11       20.56      1.27 o
  -4  -2 -19       63.76       62.19      1.34 o
  -4  -2 -18       11.20       11.42      1.13 o
  -4  -2 -17        8.47        8.13      1.01 o
  -4  -2 -16       48.13       48.38      1.25 o
  -4  -2 -15       87.12       85.75      1.17 o
  -4  -2 -14       18.58       18.17      0.99 o
  -4  -2 -13      269.81      265.84      2.65 o
  -4  -2 -12      392.81      387.07      4.78 o
  -4  -2 -11      209.56      201.57      2.03 o
  -4  -2 -10      435.26      429.95      2.60 o
  -4  -2  -9      130.90      130.75      3.82 o
  -4  -2  -8     1244.26     1274.61     23.89 o
  -4  -2  -7       21.42       21.81      0.99 o
  -4  -2  -6       61.30       58.78      1.29 o
  -4  -2  -5      189.04      185.07      2.49 o
  -4  -2  -4      285.10      278.68      1.89 o
  -4  -2  -3       91.78       88.92      1.26 o
  -4  -2  -2      230.22      222.04      1.53 o
  -4  -2  -1      497.48      478.01      5.67 o
  -4  -1 -49       23.27       22.36      2.40 o
  -4  -1 -48       23.00       22.13      2.69 o
  -4  -1 -47       21.09       21.26      2.45 o
  -4  -1 -46        9.22        8.80      2.84 o
  -4  -1 -45       23.46       22.48      2.36 o
  -4  -1 -44        8.49        6.97      2.13 o
  -4  -1 -42       33.01       33.78      2.39 o
  -4  -1 -40       13.69       15.77      2.08 o
  -4  -1 -39       11.19        8.00      2.23 o
  -4  -1 -38        6.96        8.96      2.38 o
  -4  -1 -37       98.38       98.44      2.36 o
  -4  -1 -36       34.90       34.63      2.15 o
  -4  -1 -35      141.49      141.35      1.99 o
  -4  -1 -34       19.30       20.29      1.75 o
  -4  -1 -33      106.57      101.64      2.31 o
  -4  -1 -32       87.38       86.79      2.47 o
  -4  -1 -31       42.91       41.59      1.44 o
  -4  -1 -30       24.17       25.14      1.36 o
  -4  -1 -29      136.46      134.91      2.16 o
  -4  -1 -28      133.66      134.34      2.07 o
  -4  -1 -26       11.27       12.38      1.35 o
  -4  -1 -25      238.44      235.23      1.70 o
  -4  -1 -24       67.92       69.33      1.29 o
  -4  -1 -23       35.53       36.28      1.83 o
  -4  -1 -22        5.73        7.17      1.22 o
  -4  -1 -21       75.45       75.87      1.41 o
  -4  -1 -20       10.84       10.80      1.25 o
  -4  -1 -19      118.60      116.69      1.44 o
  -4  -1 -18      137.18      135.30      2.30 o
  -4  -1 -17      309.92      306.31      2.71 o
  -4  -1 -16       33.00       31.92      1.02 o
  -4  -1 -15       35.54       33.48      1.00 o
  -4  -1 -14      353.15      350.57      2.35 o
  -4  -1 -13      410.32      412.48      5.71 o
  -4  -1 -12      493.81      493.54      3.72 o
  -4  -1 -11      354.60      348.32      2.71 o
  -4  -1 -10      188.46      186.70      1.63 o
  -4  -1  -9       21.57       22.65      0.91 o
  -4  -1  -8      275.02      269.66      1.73 o
  -4  -1  -7      402.27      396.22      5.13 o
  -4  -1  -6       63.43       61.80      1.16 o
  -4  -1  -5      381.12      376.06      4.82 o
  -4  -1  -4       48.11       49.89      1.55 o
  -4  -1  -3      610.65      591.99      4.15 o
  -4  -1  -2       73.67       71.81      1.24 o
  -4  -1  -1      524.57      511.50      2.16 o
  -3 -22 -10       11.86       13.50      5.06 o
  -3 -22  -8       15.80       16.37      4.28 o
  -3 -22  -2       15.28        8.15      3.83 o
  -3 -21 -17        9.64        9.07      3.38 o
  -3 -21 -13       14.28       15.07      3.08 o
  -3 -21 -12        9.14       15.35      4.35 o
  -3 -21  -7        8.15        6.88      2.84 o
  -3 -21  -6       10.79       11.24      2.67 o
  -3 -20 -22        4.47        6.53      2.08 o
  -3 -20 -21        7.71        8.27      1.99 o
  -3 -20 -19        7.44        8.44      1.90 o
  -3 -20 -18        9.95        8.74      2.00 o
  -3 -20 -12        3.56        7.27      3.06 o
  -3 -20 -11       10.21        8.72      2.96 o
  -3 -20  -9       11.49       13.03      2.75 o
  -3 -20  -7        6.08        5.95      2.81 o
  -3 -20  -3       13.39        5.81      1.30 o
  -3 -20  -2        4.55        3.52      1.03 o
  -3 -20  -1       18.29       14.62      2.20 o
  -3 -19 -27        8.05        9.72      2.30 o
  -3 -19 -26        9.75       11.70      3.12 o
  -3 -19 -21        7.51       10.76      3.10 o
  -3 -19 -20        6.25        6.41      1.68 o
  -3 -19 -19       31.71       31.97      3.41 o
  -3 -19 -18        7.06        6.34      2.72 o
  -3 -19 -12        3.78        4.77      1.50 o
  -3 -19 -11       35.15       30.16      1.83 o
  -3 -19 -10       11.15        9.30      2.32 o
  -3 -19  -9       19.94       18.55      2.17 o
  -3 -19  -7       15.72       14.11      2.52 o
  -3 -19  -5       21.26       19.92      2.67 o
  -3 -19  -3       47.78       47.85      8.87 o
  -3 -19  -2       12.76        9.05      1.49 o
  -3 -19  -1       51.87       45.76      3.23 o
  -3 -18 -30       13.18        9.99      2.83 o
  -3 -18 -29       14.08       14.65      1.91 o
  -3 -18 -28        6.98        6.61      2.40 o
  -3 -18 -26        4.02        4.89      1.98 o
  -3 -18 -25        9.11       10.61      2.02 o
  -3 -18 -24        4.16        6.05      2.54 o
  -3 -18 -23        8.12        9.32      2.39 o
  -3 -18 -21        8.92        8.01      3.44 o
  -3 -18 -20       29.75       32.63      4.65 o
  -3 -18 -17       21.35       20.81      4.35 o
  -3 -18 -15       18.09       20.03      1.99 o
  -3 -18 -14       12.93       10.08      1.56 o
  -3 -18 -13       12.89       11.18      1.63 o
  -3 -18 -12        8.31        6.34      1.09 o
  -3 -18 -10       38.61       39.33      2.03 o
  -3 -18  -9       34.58       34.49      3.10 o
  -3 -18  -6        5.71        6.85      1.61 o
  -3 -18  -5       51.23       47.44      4.56 o
  -3 -18  -4        3.11        2.64      0.72 o
  -3 -18  -3        4.10        2.48      1.23 o
  -3 -18  -2        3.77        5.51      2.41 o
  -3 -18  -1       73.13       81.99      7.78 o
  -3 -17 -33        5.96        5.68      2.12 o
  -3 -17 -31       18.99       16.65      2.87 o
  -3 -17 -30       17.06       14.74      2.41 o
  -3 -17 -28       26.23       29.02      4.16 o
  -3 -17 -27       17.27       16.91      3.05 o
  -3 -17 -26       36.35       35.20      3.49 o
  -3 -17 -25       12.62       16.67      3.08 o
  -3 -17 -24       20.37       18.96      1.98 o
  -3 -17 -23        6.59        4.97      2.25 o
  -3 -17 -22        9.56       10.01      2.86 o
  -3 -17 -21       19.45       15.56      2.10 o
  -3 -17 -19       30.95       30.59      3.15 o
  -3 -17 -18       20.33       19.84      4.45 o
  -3 -17 -17       25.25       31.53      4.27 o
  -3 -17 -16       69.20       74.82      4.18 o
  -3 -17 -15        5.92        5.45      2.01 o
  -3 -17 -14       32.20       27.50      3.11 o
  -3 -17 -13       29.71       30.13      1.43 o
  -3 -17 -12       15.95       13.98      1.39 o
  -3 -17 -11       17.00       16.88      1.41 o
  -3 -17 -10       47.23       50.50      2.15 o
  -3 -17  -9        8.61        6.65      2.87 o
  -3 -17  -8       70.65       70.97      5.48 o
  -3 -17  -7       29.85       32.43      2.11 o
  -3 -17  -5       18.19       16.34      2.71 o
  -3 -17  -4        5.32        4.49      2.01 o
  -3 -17  -3       18.59       15.39      1.41 o
  -3 -17  -2       21.31       18.71      2.58 o
  -3 -16 -35        1.88        6.71      2.65 o
  -3 -16 -34       13.51        9.92      3.01 o
  -3 -16 -33       11.24       10.27      2.91 o
  -3 -16 -32        4.86        6.37      2.84 o
  -3 -16 -30       16.50       15.63      2.60 o
  -3 -16 -29       26.74       27.14      4.30 o
  -3 -16 -28       14.99       10.59      3.34 o
  -3 -16 -27        7.94        7.70      1.77 o
  -3 -16 -26       21.13       21.59      2.72 o
  -3 -16 -25       39.64       41.19      2.57 o
  -3 -16 -22       20.03       17.55      1.40 o
  -3 -16 -21       46.94       47.20      3.51 o
  -3 -16 -20       57.31       57.80      4.85 o
  -3 -16 -19       58.42       60.12      3.99 o
  -3 -16 -18       88.35       90.68      5.27 o
  -3 -16 -17       19.44       23.93      2.98 o
  -3 -16 -16       41.07       39.78      1.53 o
  -3 -16 -15       26.47       28.63      2.34 o
  -3 -16 -12       13.89       14.11      2.40 o
  -3 -16 -11       40.87       46.51      2.12 o
  -3 -16  -9       87.44       93.24      3.93 o
  -3 -16  -8        9.94       14.90      1.81 o
  -3 -16  -7       21.57       19.80      3.18 o
  -3 -16  -5       10.34       11.03      1.80 o
  -3 -16  -3        9.30        9.77      2.19 o
  -3 -16  -2       37.87       35.45      2.08 o
  -3 -16  -1       64.75       67.47      5.10 o
  -3 -15 -37        9.64        7.41      2.43 o
  -3 -15 -35       34.17       33.79      2.87 o
  -3 -15 -33       14.00       14.77      4.09 o
  -3 -15 -32        0.98        4.86      2.00 o
  -3 -15 -31        0.74        4.25      1.70 o
  -3 -15 -30        6.55        6.46      2.02 o
  -3 -15 -29       29.56       30.86      3.53 o
  -3 -15 -28       31.38       32.69      1.82 o
  -3 -15 -26       33.61       34.29      3.34 o
  -3 -15 -25       15.16       16.15      2.72 o
  -3 -15 -24       20.52       19.01      1.48 o
  -3 -15 -23       22.89       26.59      2.31 o
  -3 -15 -22       39.68       40.58      3.13 o
  -3 -15 -21       23.98       27.73      1.52 o
  -3 -15 -20       14.46       12.09      1.73 o
  -3 -15 -19       57.61       54.00      2.59 o
  -3 -15 -18       13.89       13.68      1.24 o
  -3 -15 -17      188.39      207.53      3.07 o
  -3 -15 -15       49.10       49.63      2.44 o
  -3 -15 -14        1.00        3.12      1.40 o
  -3 -15 -13        9.25        8.65      2.41 o
  -3 -15 -12       35.69       36.41      2.79 o
  -3 -15 -11       33.15       33.95      1.38 o
  -3 -15 -10       46.69       48.52      4.21 o
  -3 -15  -8       56.48       58.00      5.95 o
  -3 -15  -7       66.58       54.13      4.80 o
  -3 -15  -6       66.76       58.96      3.20 o
  -3 -15  -5        4.32        2.58      1.15 o
  -3 -15  -4       34.36       32.09      1.84 o
  -3 -15  -3       97.64      101.08      4.16 o
  -3 -15  -2       66.77       67.32      2.47 o
  -3 -15  -1      123.80      120.19      5.76 o
  -3 -14 -39       34.61       33.40      2.45 o
  -3 -14 -38       44.84       41.21      2.43 o
  -3 -14 -37        8.66        8.31      2.66 o
  -3 -14 -36        6.13        6.62      2.63 o
  -3 -14 -34       13.99       16.43      2.03 o
  -3 -14 -33       21.26       24.89      2.80 o
  -3 -14 -32       20.20       17.38      2.34 o
  -3 -14 -31        6.69        6.32      2.39 o
  -3 -14 -30        4.31        4.70      1.80 o
  -3 -14 -29       11.36       11.08      1.50 o
  -3 -14 -28        5.52        7.52      1.85 o
  -3 -14 -27       11.28       11.33      1.72 o
  -3 -14 -26        4.68        5.26      1.87 o
  -3 -14 -25       11.43       12.09      1.35 o
  -3 -14 -24        9.38        9.12      1.28 o
  -3 -14 -22       14.31       14.17      2.03 o
  -3 -14 -21       23.27       26.11      1.44 o
  -3 -14 -20       74.11       81.49      2.89 o
  -3 -14 -19       44.58       49.40      2.16 o
  -3 -14 -18      176.71      172.29      6.24 o
  -3 -14 -17       16.92       21.04      2.36 o
  -3 -14 -16       10.53       12.28      1.55 o
  -3 -14 -15       10.35       13.24      1.98 o
  -3 -14 -14       74.76       82.40      9.71 o
  -3 -14 -11       43.27       45.96      2.72 o
  -3 -14 -10       22.45       21.95      1.47 o
  -3 -14  -9       17.22       16.31      2.75 o
  -3 -14  -8       14.69       16.61      2.55 o
  -3 -14  -7       11.19       10.70      0.97 o
  -3 -14  -6       11.57       10.21      0.96 o
  -3 -14  -5       24.97       25.17      2.50 o
  -3 -14  -4       73.34       74.16      2.99 o
  -3 -14  -3       41.05       40.52      3.48 o
  -3 -14  -2       56.85       53.08      6.70 o
  -3 -14  -1       37.85       36.46      1.56 o
  -3 -13 -40       37.90       34.01      2.87 o
  -3 -13 -37       26.37       29.21      1.97 o
  -3 -13 -36       21.38       23.00      4.34 o
  -3 -13 -35       18.30       19.91      2.01 o
  -3 -13 -34        6.15        5.58      2.02 o
  -3 -13 -33        2.98        4.24      1.89 o
  -3 -13 -32       20.57       20.88      1.76 o
  -3 -13 -31       24.20       25.94      2.08 o
  -3 -13 -30        5.30        5.30      1.63 o
  -3 -13 -29        5.51        6.48      1.46 o
  -3 -13 -28       16.00       17.29      1.93 o
  -3 -13 -27       18.31       18.30      2.03 o
  -3 -13 -26       31.45       34.78      2.14 o
  -3 -13 -25       13.89       13.62      1.33 o
  -3 -13 -24        1.94        4.28      2.10 o
  -3 -13 -23        4.21        5.45      1.27 o
  -3 -13 -22        8.74       11.12      1.23 o
  -3 -13 -21       70.21       72.45      2.58 o
  -3 -13 -20       31.63       32.58      1.55 o
  -3 -13 -19        5.57        6.24      1.34 o
  -3 -13 -18       26.62       28.25      1.99 o
  -3 -13 -15       52.57       54.66      2.71 o
  -3 -13 -14        3.77        5.07      1.29 o
  -3 -13 -12       56.09       62.57      4.53 o
  -3 -13 -11        3.44        3.73      1.55 o
  -3 -13 -10       34.75       37.44      2.30 o
  -3 -13  -9       45.29       46.48      2.95 o
  -3 -13  -8       72.85       68.04      3.27 o
  -3 -13  -7       21.37       22.63      2.46 o
  -3 -13  -6       72.33       63.85      3.65 o
  -3 -13  -5       24.63       22.99      2.29 o
  -3 -13  -4        3.01        2.97      1.01 o
  -3 -13  -3       66.80       65.04      1.81 o
  -3 -13  -2       45.00       27.67      0.84 o
  -3 -13  -1        1.95        1.59      0.76 o
  -3 -12 -41       10.96       12.46      2.23 o
  -3 -12 -40       17.55       22.37      2.53 o
  -3 -12 -39       29.42       33.94      4.03 o
  -3 -12 -35       45.51       43.73      3.07 o
  -3 -12 -34       12.65       11.32      1.67 o
  -3 -12 -33       20.69       20.06      1.70 o
  -3 -12 -32        8.98        9.71      1.58 o
  -3 -12 -31       19.08       20.60      1.55 o
  -3 -12 -30       26.31       28.51      1.89 o
  -3 -12 -29        9.41       12.04      1.48 o
  -3 -12 -28        5.24        5.61      1.68 o
  -3 -12 -27       13.41       14.82      1.63 o
  -3 -12 -26       37.63       38.14      3.23 o
  -3 -12 -25       14.66       15.77      1.41 o
  -3 -12 -24       32.03       35.03      2.74 o
  -3 -12 -23       17.38       20.63      1.63 o
  -3 -12 -22       50.98       53.79      2.17 o
  -3 -12 -21       10.28       10.27      1.52 o
  -3 -12 -20       50.77       49.81      2.50 o
  -3 -12 -19       66.88       68.95      3.79 o
  -3 -12 -18       49.61       53.20      2.87 o
  -3 -12 -17       10.44       11.90      1.34 o
  -3 -12 -16       35.55       40.82      2.26 o
  -3 -12 -15       13.71       13.96      1.51 o
  -3 -12 -14       28.40       32.09      2.11 o
  -3 -12 -13        7.62        8.59      1.11 o
  -3 -12 -12       80.57       85.77      1.79 o
  -3 -12 -11       26.25       27.37      1.86 o
  -3 -12 -10       12.91       11.04      0.90 o
  -3 -12  -8       52.47       50.99      2.78 o
  -3 -12  -7       48.34       46.65      2.20 o
  -3 -12  -6        6.24        5.77      0.59 o
  -3 -12  -5       22.81       21.62      1.03 o
  -3 -12  -4       25.74       24.25      1.32 o
  -3 -12  -3        5.76        6.48      1.34 o
  -3 -12  -2       28.82       27.43      1.54 o
  -3 -12  -1       31.42       32.47      1.39 o
  -3 -11 -44        3.58        6.38      2.37 o
  -3 -11 -42       16.03       15.18      2.18 o
  -3 -11 -41        6.11        6.61      2.21 o
  -3 -11 -39        3.99        5.99      2.13 o
  -3 -11 -38        5.16        6.92      2.71 o
  -3 -11 -35       19.71       21.46      1.84 o
  -3 -11 -33       23.28       26.54      1.89 o
  -3 -11 -32       44.53       45.49      2.73 o
  -3 -11 -30       25.99       27.63      2.00 o
  -3 -11 -29       76.59       73.14      3.07 o
  -3 -11 -28       55.93       55.25      2.87 o
  -3 -11 -27       18.83       18.42      1.43 o
  -3 -11 -26       58.80       61.23      1.80 o
  -3 -11 -25       16.42       16.97      1.34 o
  -3 -11 -24       11.06       10.87      1.56 o
  -3 -11 -23       43.25       47.53      2.05 o
  -3 -11 -22       33.53       33.79      1.98 o
  -3 -11 -21       24.99       26.59      1.36 o
  -3 -11 -20       75.06       82.69      2.77 o
  -3 -11 -19        6.65        6.27      1.29 o
  -3 -11 -18       18.89       21.08      1.45 o
  -3 -11 -17       17.64       18.61      1.55 o
  -3 -11 -16        3.74        4.56      1.23 o
  -3 -11 -15       40.11       41.68      2.29 o
  -3 -11 -14       45.26       46.42      2.59 o
  -3 -11 -13       41.72       42.88      1.20 o
  -3 -11 -12       21.99       21.01      2.45 o
  -3 -11 -11      180.01      196.65      5.11 o
  -3 -11 -10       45.09       45.12      2.30 o
  -3 -11  -9       41.40       42.73      0.83 o
  -3 -11  -8       44.34       43.67      1.69 o
  -3 -11  -7       85.44       80.84      3.02 o
  -3 -11  -6       55.71       56.83      2.37 o
  -3 -11  -5       16.96       15.19      0.73 o
  -3 -11  -4       13.96       14.49      1.05 o
  -3 -11  -3      125.92      133.64      3.52 o
  -3 -11  -2       20.97       22.94      1.03 o
  -3 -11  -1       30.55       30.91      1.76 o
  -3 -10 -45        6.78        6.88      2.74 o
  -3 -10 -44       10.91       10.85      2.55 o
  -3 -10 -43       17.66       22.21      2.47 o
  -3 -10 -42       10.17       12.44      2.44 o
  -3 -10 -40       16.33       13.03      2.49 o
  -3 -10 -38       54.23       60.32      5.24 o
  -3 -10 -37       27.42       27.92      2.48 o
  -3 -10 -36       66.01       66.61      2.86 o
  -3 -10 -35       10.91       11.71      1.84 o
  -3 -10 -34       24.19       26.28      3.09 o
  -3 -10 -33       11.15       12.17      1.76 o
  -3 -10 -31       53.44       54.93      2.65 o
  -3 -10 -30       50.98       53.11      2.15 o
  -3 -10 -29       52.14       54.24      2.70 o
  -3 -10 -28        9.41        9.92      1.60 o
  -3 -10 -27       18.87       23.06      1.43 o
  -3 -10 -26       81.24       82.91      1.84 o
  -3 -10 -25       23.62       25.86      1.38 o
  -3 -10 -24       11.26       11.64      1.32 o
  -3 -10 -23       12.77       12.63      1.43 o
  -3 -10 -22       38.69       39.89      2.92 o
  -3 -10 -21       16.61       19.00      1.35 o
  -3 -10 -20       98.14       98.06      3.53 o
  -3 -10 -19       11.81       10.70      1.85 o
  -3 -10 -18       91.53       98.41      3.00 o
  -3 -10 -17       35.50       34.76      1.72 o
  -3 -10 -16       57.04       54.10      1.83 o
  -3 -10 -15       70.57       75.33      1.81 o
  -3 -10 -14       15.83       18.34      1.79 o
  -3 -10 -13      128.23      131.81      4.15 o
  -3 -10 -12       22.08       21.69      0.85 o
  -3 -10 -11       83.09       87.12      2.06 o
  -3 -10 -10       76.59       81.60      3.42 o
  -3 -10  -9       12.84       12.83      0.76 o
  -3 -10  -8       85.76       86.41      3.42 o
  -3 -10  -7       92.41       96.75      1.61 o
  -3 -10  -6       98.73       96.18      2.78 o
  -3 -10  -5       12.36       11.55      1.06 o
  -3 -10  -4       24.13       26.58      1.34 o
  -3 -10  -3        5.31        4.75      0.81 o
  -3 -10  -2       67.37       68.71      1.52 o
  -3 -10  -1        5.08        5.40      0.95 o
  -3  -9 -44        4.01        6.72      2.62 o
  -3  -9 -41       33.16       35.87      2.47 o
  -3  -9 -40       33.95       37.12      3.03 o
  -3  -9 -39       34.84       42.49      4.24 o
  -3  -9 -38       17.21       17.12      2.30 o
  -3  -9 -37       37.92       41.39      3.05 o
  -3  -9 -36       19.31       19.43      1.76 o
  -3  -9 -35       17.52       19.58      1.71 o
  -3  -9 -34        8.18        4.69      1.86 o
  -3  -9 -33       71.21       73.92      2.48 o
  -3  -9 -32       26.34       27.83      2.03 o
  -3  -9 -30       37.38       39.09      1.66 o
  -3  -9 -28       15.36       16.02      1.47 o
  -3  -9 -27       14.61       13.95      1.43 o
  -3  -9 -26       35.83       37.54      1.52 o
  -3  -9 -25       23.75       24.44      1.49 o
  -3  -9 -24       19.12       21.33      1.48 o
  -3  -9 -23       10.13       11.80      1.42 o
  -3  -9 -22       40.27       41.59      2.69 o
  -3  -9 -21       50.09       54.50      1.47 o
  -3  -9 -20      119.06      126.54      3.16 o
  -3  -9 -19       68.85       66.96      1.05 o
  -3  -9 -18       35.60       36.09      1.09 o
  -3  -9 -17      214.94      206.71      3.20 o
  -3  -9 -16       34.08       34.27      0.77 o
  -3  -9 -15       58.49       62.46      1.99 o
  -3  -9 -14       45.60       47.39      1.69 o
  -3  -9 -13      212.98      220.53      3.47 o
  -3  -9 -12        9.44       12.51      1.12 o
  -3  -9 -11      150.09      158.68      1.42 o
  -3  -9 -10      200.16      204.42      4.92 o
  -3  -9  -9       20.11       18.93      0.75 o
  -3  -9  -8       56.76       59.14      1.15 o
  -3  -9  -7       11.71       11.32      0.64 o
  -3  -9  -6      124.26      124.96      2.94 o
  -3  -9  -5       16.20       16.61      0.81 o
  -3  -9  -4        1.69        2.34      0.81 o
  -3  -9  -3       78.95       79.92      1.84 o
  -3  -9  -2      121.44      119.65      5.24 o
  -3  -9  -1       70.38       71.11      2.95 o
  -3  -8 -46       20.66       23.38      3.92 o
  -3  -8 -45       28.31       27.08      2.60 o
  -3  -8 -44        1.19        6.05      2.31 o
  -3  -8 -43       19.85       20.17      2.17 o
  -3  -8 -42       12.81       13.71      2.29 o
  -3  -8 -41        6.73        5.60      2.21 o
  -3  -8 -39       56.43       61.09      3.25 o
  -3  -8 -38       26.72       29.24      4.02 o
  -3  -8 -37       17.39       19.46      1.97 o
  -3  -8 -36       19.66       17.80      2.66 o
  -3  -8 -35       47.75       44.78      2.17 o
  -3  -8 -34        6.79        6.96      1.78 o
  -3  -8 -32       30.74       34.11      1.70 o
  -3  -8 -31        8.54       12.59      1.91 o
  -3  -8 -30        6.22        6.30      1.56 o
  -3  -8 -29       35.72       34.58      1.53 o
  -3  -8 -28        6.72        5.77      1.49 o
  -3  -8 -27       23.06       22.91      2.09 o
  -3  -8 -26        5.70        6.68      1.40 o
  -3  -8 -25       12.78       13.08      1.51 o
  -3  -8 -24       55.57       60.34      3.57 o
  -3  -8 -23       77.58       79.45      1.80 o
  -3  -8 -22      118.01      125.18      3.02 o
  -3  -8 -21       54.99       57.86      1.76 o
  -3  -8 -20      195.94      199.08      1.87 o
  -3  -8 -19       55.19       56.09      1.35 o
  -3  -8 -18      362.99      368.47      4.87 o
  -3  -8 -16       36.01       36.69      1.08 o
  -3  -8 -15      233.82      239.88      2.96 o
  -3  -8 -14       48.37       48.30      0.89 o
  -3  -8 -13       28.91       28.87      0.95 o
  -3  -8 -12       41.84       43.31      1.11 o
  -3  -8 -11      119.00      120.23      2.73 o
  -3  -8 -10       69.19       69.04      0.85 o
  -3  -8  -9      340.88      344.38      3.51 o
  -3  -8  -8       27.84       28.65      0.77 o
  -3  -8  -7       73.45       72.23      1.60 o
  -3  -8  -6       11.02       11.41      0.75 o
  -3  -8  -5      155.23      151.27      2.20 o
  -3  -8  -4      564.63      575.16      6.44 o
  -3  -8  -3       12.90       13.99      1.03 o
  -3  -8  -2      349.26      370.38      3.98 o
  -3  -8  -1      133.23      133.84      2.69 o
  -3  -7 -47       60.86       61.20      4.94 o
  -3  -7 -45       21.41       21.38      3.34 o
  -3  -7 -44       16.78       16.23      2.48 o
  -3  -7 -42       36.03       37.54      2.60 o
  -3  -7 -40        5.45        6.79      2.15 o
  -3  -7 -39       11.86        9.39      2.27 o
  -3  -7 -38       26.53       27.16      2.13 o
  -3  -7 -37       68.04       69.23      3.47 o
  -3  -7 -36       26.22       28.97      2.04 o
  -3  -7 -35       19.08       19.67      1.99 o
  -3  -7 -33       12.25       14.90      1.95 o
  -3  -7 -31       10.73       12.24      1.66 o
  -3  -7 -30        7.86        8.34      1.54 o
  -3  -7 -29      158.61      159.28      2.24 o
  -3  -7 -28       43.81       44.10      1.51 o
  -3  -7 -27       50.17       54.21      1.49 o
  -3  -7 -26       33.10       35.88      2.22 o
  -3  -7 -25       61.83       60.26      1.63 o
  -3  -7 -24       53.29       58.85      1.53 o
  -3  -7 -23       60.48       61.80      1.46 o
  -3  -7 -22       53.85       53.11      1.69 o
  -3  -7 -21      325.33      321.80      4.16 o
  -3  -7 -20      163.83      167.97      1.75 o
  -3  -7 -19       53.58       55.96      1.46 o
  -3  -7 -18      123.56      128.61      3.15 o
  -3  -7 -17      472.73      483.95      4.15 o
  -3  -7 -16       18.65       17.15      1.05 o
  -3  -7 -15      142.78      146.47      2.31 o
  -3  -7 -14       67.98       67.71      0.97 o
  -3  -7 -13       11.35       12.62      0.72 o
  -3  -7 -12      101.88      104.84      1.52 o
  -3  -7 -11       92.19       89.76      1.05 o
  -3  -7 -10      306.91      314.16      3.72 o
  -3  -7  -9      467.57      475.81      4.57 o
  -3  -7  -8       85.50       82.75      1.79 o
  -3  -7  -7       88.18       87.60      1.06 o
  -3  -7  -6      164.99      167.65      2.47 o
  -3  -7  -5       57.96       57.05      1.17 o
  -3  -7  -4      201.89      209.40      2.23 o
  -3  -7  -3     1194.47     1202.58     10.13 o
  -3  -7  -2       13.77       14.18      0.99 o
  -3  -7  -1      961.11     1009.19     11.72 o
  -3  -6 -48       30.62       31.81      4.35 o
  -3  -6 -47       23.03       23.45      3.87 o
  -3  -6 -46       14.95       15.36      4.22 o
  -3  -6 -45       21.27       18.56      3.05 o
  -3  -6 -44       54.93       58.01      3.15 o
  -3  -6 -43       13.46       12.91      2.17 o
  -3  -6 -41        5.64        8.96      2.07 o
  -3  -6 -40       29.17       30.10      1.89 o
  -3  -6 -39       55.08       56.48      2.19 o
  -3  -6 -38      127.45      127.59      2.87 o
  -3  -6 -37      129.00      129.45      2.42 o
  -3  -6 -36       13.67       13.26      1.84 o
  -3  -6 -35      109.77      115.25      2.98 o
  -3  -6 -34       27.99       31.39      1.76 o
  -3  -6 -33       36.29       39.73      2.09 o
  -3  -6 -32       22.11       22.59      2.17 o
  -3  -6 -31       13.17       13.09      1.66 o
  -3  -6 -30       99.91      102.98      1.87 o
  -3  -6 -29       42.74       43.52      1.61 o
  -3  -6 -28        3.82        3.74      1.66 o
  -3  -6 -27      169.34      173.66      3.55 o
  -3  -6 -26       75.01       78.64      1.71 o
  -3  -6 -25      119.97      119.52      3.31 o
  -3  -6 -24       60.34       59.49      2.32 o
  -3  -6 -23      111.26      110.53      2.14 o
  -3  -6 -22       13.80       15.35      1.16 o
  -3  -6 -21       47.15       50.26      1.29 o
  -3  -6 -20      131.90      130.75      3.10 o
  -3  -6 -19      431.81      438.82      3.74 o
  -3  -6 -18       55.32       55.14      0.99 o
  -3  -6 -17       55.23       56.47      0.97 o
  -3  -6 -16       82.42       82.65      1.96 o
  -3  -6 -15      327.88      328.66      3.55 o
  -3  -6 -14      259.80      256.53      2.25 o
  -3  -6 -13       55.22       53.09      1.00 o
  -3  -6 -12      330.11      336.90      2.31 o
  -3  -6 -11      100.98      100.95      3.48 o
  -3  -6 -10       26.07       26.37      0.90 o
  -3  -6  -9      427.17      422.19      3.57 o
  -3  -6  -8      192.27      189.39      2.27 o
  -3  -6  -7      536.71      543.08      3.57 o
  -3  -6  -6      315.49      315.75      3.47 o
  -3  -6  -5      225.84      222.22      3.01 o
  -3  -6  -4      178.62      174.06      1.69 o
  -3  -6  -3      473.86      498.32      9.70 o
  -3  -6  -2      280.15      282.42      2.66 o
  -3  -6  -1      422.94      436.44      5.56 o
  -3  -5 -48        7.21        9.42      3.35 o
  -3  -5 -47       72.36       60.16      6.48 o
  -3  -5 -45       48.16       48.07      2.44 o
  -3  -5 -44       62.63       58.10      2.88 o
  -3  -5 -42       42.65       41.36      2.07 o
  -3  -5 -41       20.57       22.20      1.90 o
  -3  -5 -40       21.07       22.19      2.12 o
  -3  -5 -39       18.48       18.17      2.08 o
  -3  -5 -38       62.12       65.68      2.55 o
  -3  -5 -37      187.71      187.99      3.35 o
  -3  -5 -36       72.72       76.34      2.42 o
  -3  -5 -35       66.81       67.85      2.07 o
  -3  -5 -34       37.92       38.01      1.78 o
  -3  -5 -33       61.82       61.50      1.80 o
  -3  -5 -32       10.82       11.61      1.59 o
  -3  -5 -31      143.97      152.34      2.92 o
  -3  -5 -30       32.24       33.51      1.82 o
  -3  -5 -29      322.21      322.80      3.69 o
  -3  -5 -28       44.83       44.73      1.65 o
  -3  -5 -27      410.93      398.66      4.03 o
  -3  -5 -26      173.16      171.43      4.76 o
  -3  -5 -25      100.54      102.57      2.58 o
  -3  -5 -24        9.37       10.47      1.06 o
  -3  -5 -23      174.08      178.55      2.41 o
  -3  -5 -22       54.66       55.16      1.09 o
  -3  -5 -21      130.01      131.58      1.32 o
  -3  -5 -20      452.50      458.48      5.75 o
  -3  -5 -19      264.17      265.67      3.06 o
  -3  -5 -18      347.91      354.56      2.78 o
  -3  -5 -17       79.47       81.84      1.76 o
  -3  -5 -16      331.27      331.78      3.80 o
  -3  -5 -15      272.43      273.79      3.57 o
  -3  -5 -14      188.66      188.12      1.25 o
  -3  -5 -13       71.99       72.44      1.75 o
  -3  -5 -12      186.48      185.18      1.10 o
  -3  -5 -11      314.86      308.73      3.36 o
  -3  -5 -10       33.01       32.79      0.75 o
  -3  -5  -9     1630.39     1651.42     15.00 o
  -3  -5  -8      719.69      729.86      8.64 o
  -3  -5  -7      567.22      573.37      7.69 o
  -3  -5  -6       75.04       73.30      1.08 o
  -3  -5  -5       91.85       88.29      1.33 o
  -3  -5  -4       37.91       38.07      1.54 o
  -3  -5  -3      107.22      109.65      1.04 o
  -3  -5  -2     1553.72     1516.22     17.49 o
  -3  -5  -1      102.67      102.69      1.28 o
  -3  -4 -49       24.63       23.22      2.94 o
  -3  -4 -48       18.81       20.79      2.46 o
  -3  -4 -47       61.04       58.14      3.64 o
  -3  -4 -46       17.65       16.13      2.54 o
  -3  -4 -45       19.09       20.97      2.25 o
  -3  -4 -44       22.96       25.16      2.00 o
  -3  -4 -43       44.12       42.38      2.09 o
  -3  -4 -41       31.80       31.75      2.17 o
  -3  -4 -40       13.07       10.57      1.96 o
  -3  -4 -39        8.59        9.86      2.10 o
  -3  -4 -38       18.28       15.09      1.88 o
  -3  -4 -37       31.13       32.41      1.86 o
  -3  -4 -36       80.72       80.55      1.96 o
  -3  -4 -35       41.12       44.42      1.82 o
  -3  -4 -34       21.67       23.24      2.17 o
  -3  -4 -33        9.35       10.58      2.15 o
  -3  -4 -32       20.18       20.72      1.66 o
  -3  -4 -31      102.19      103.26      1.73 o
  -3  -4 -30       47.54       49.96      1.57 o
  -3  -4 -29      108.16      109.13      2.24 o
  -3  -4 -28      231.69      239.78      4.99 o
  -3  -4 -27      453.57      466.81      7.06 o
  -3  -4 -26      103.65      105.62      2.46 o
  -3  -4 -25      171.88      170.96      2.51 o
  -3  -4 -24      133.38      131.16      1.53 o
  -3  -4 -23      193.13      194.22      2.00 o
  -3  -4 -22       14.63       14.81      1.07 o
  -3  -4 -21       96.54       98.63      1.40 o
  -3  -4 -20       69.64       71.08      1.07 o
  -3  -4 -19       79.39       77.79      1.10 o
  -3  -4 -18       31.20       32.66      1.02 o
  -3  -4 -17      418.34      424.71      5.66 o
  -3  -4 -16      180.00      186.45      2.12 o
  -3  -4 -15      106.37      105.72      1.05 o
  -3  -4 -14       95.03       90.56      2.14 o
  -3  -4 -13       35.34       35.02      0.86 o
  -3  -4 -12      236.20      240.19      4.50 o
  -3  -4 -11      213.44      211.61      1.76 o
  -3  -4 -10     1555.11     1567.98     22.20 o
  -3  -4  -9      116.68      117.11      1.36 o
  -3  -4  -8      401.78      401.48      3.87 o
  -3  -4  -7      317.02      313.04      3.75 o
  -3  -4  -6      485.49      485.09      9.70 o
  -3  -4  -5      107.92      106.58      1.40 o
  -3  -4  -4      266.01      256.64      4.71 o
  -3  -4  -3       89.49       86.51      1.69 o
  -3  -4  -2     1009.63     1017.03     11.03 o
  -3  -4  -1      134.05      132.03      1.01 o
  -3  -3 -48       10.05       11.28      2.37 o
  -3  -3 -47       13.43       14.78      2.86 o
  -3  -3 -45       11.03        8.62      2.06 o
  -3  -3 -44       15.55       17.85      2.13 o
  -3  -3 -43        9.32        6.49      2.02 o
  -3  -3 -41       20.23       24.11      1.95 o
  -3  -3 -40       30.93       32.93      1.94 o
  -3  -3 -39       21.89       21.26      2.07 o
  -3  -3 -38       20.43       23.49      1.89 o
  -3  -3 -36        4.71        5.27      1.88 o
  -3  -3 -35       19.54       20.66      1.91 o
  -3  -3 -34       26.05       27.48      1.72 o
  -3  -3 -33       27.00       29.16      1.84 o
  -3  -3 -32       77.63       81.02      1.70 o
  -3  -3 -31       15.17       15.64      1.54 o
  -3  -3 -30      266.72      272.55      2.84 o
  -3  -3 -29       29.65       32.50      1.86 o
  -3  -3 -28       11.08       12.50      1.37 o
  -3  -3 -27       80.14       80.30      2.13 o
  -3  -3 -26       82.97       83.16      1.44 o
  -3  -3 -25       69.85       69.76      1.49 o
  -3  -3 -24        7.52        7.31      1.14 o
  -3  -3 -23       63.86       65.12      1.31 o
  -3  -3 -22        2.81        3.84      1.06 o
  -3  -3 -21      117.40      118.63      1.38 o
  -3  -3 -20       32.43       32.71      1.43 o
  -3  -3 -19      176.54      173.14      3.38 o
  -3  -3 -18      215.71      216.10      3.09 o
  -3  -3 -16      121.74      120.01      1.61 o
  -3  -3 -15      284.85      285.98      2.54 o
  -3  -3 -14        8.01        7.45      0.87 o
  -3  -3 -13      130.93      130.59      1.81 o
  -3  -3 -12     1438.74     1473.70     18.67 o
  -3  -3 -11      828.41      829.16      7.41 o
  -3  -3 -10      147.43      147.72      1.27 o
  -3  -3  -9       72.82       70.21      1.36 o
  -3  -3  -8      680.77      676.88      5.43 o
  -3  -3  -7      621.53      605.94      3.70 o
  -3  -3  -6      861.25      869.64     17.62 o
  -3  -3  -5      297.77      305.48      3.75 o
  -3  -3  -4      386.10      377.86      1.95 o
  -3  -3  -3       17.64       16.25      0.86 o
  -3  -3  -2       31.08       29.35      0.88 o
  -3  -3  -1      142.03      143.31      2.79 o
  -3  -2 -50        5.57        7.03      2.35 o
  -3  -2 -49        3.48        7.97      2.28 o
  -3  -2 -48       29.44       28.91      3.33 o
  -3  -2 -47      100.53      101.85      3.94 o
  -3  -2 -46        8.06        7.78      2.79 o
  -3  -2 -44       34.71       34.24      2.12 o
  -3  -2 -43       12.94       12.26      2.08 o
  -3  -2 -42       16.78       19.47      1.98 o
  -3  -2 -41       55.88       58.86      2.05 o
  -3  -2 -40       15.48       16.39      1.91 o
  -3  -2 -39       29.78       32.81      2.63 o
  -3  -2 -38       30.03       30.85      1.86 o
  -3  -2 -37       21.00       21.93      1.81 o
  -3  -2 -36      177.98      179.10      3.70 o
  -3  -2 -35       17.55       20.26      1.73 o
  -3  -2 -34       63.42       66.11      3.02 o
  -3  -2 -33        7.43        9.46      1.59 o
  -3  -2 -32       11.50       13.78      1.55 o
  -3  -2 -31        9.75       11.36      1.53 o
  -3  -2 -30      130.65      131.45      3.09 o
  -3  -2 -29      196.50      199.77      3.05 o
  -3  -2 -28       64.29       62.70      1.45 o
  -3  -2 -27       19.45       21.57      1.69 o
  -3  -2 -26      131.70      132.19      1.59 o
  -3  -2 -25       60.90       60.46      1.22 o
  -3  -2 -24       10.30       10.50      1.18 o
  -3  -2 -23       12.42       11.54      1.07 o
  -3  -2 -21        5.11        6.32      1.13 o
  -3  -2 -20      178.12      181.10      2.39 o
  -3  -2 -19      108.72      106.20      1.13 o
  -3  -2 -18      203.17      202.70      2.00 o
  -3  -2 -17      432.21      435.06      3.89 o
  -3  -2 -16      186.54      184.83      1.55 o
  -3  -2 -15      175.28      174.06      2.35 o
  -3  -2 -14       13.16       15.00      0.88 o
  -3  -2 -13       21.48       20.75      0.87 o
  -3  -2 -12       98.11       97.30      0.99 o
  -3  -2 -11      157.16      155.91      0.99 o
  -3  -2 -10      540.05      538.94      8.10 o
  -3  -2  -9      598.95      609.32     10.21 o
  -3  -2  -8       28.81       29.38      1.16 o
  -3  -2  -7      125.24      125.93      1.29 o
  -3  -2  -6      528.36      520.36      2.21 o
  -3  -2  -5      337.69      340.57      5.05 o
  -3  -2  -4      425.07      427.84      4.94 o
  -3  -2  -3      122.78      118.17      2.24 o
  -3  -2  -2       30.45       28.44      1.14 o
  -3  -2  -1     1014.45      981.39      5.87 o
  -3  -1 -48        3.91        7.35      2.39 o
  -3  -1 -47       14.33       13.15      2.61 o
  -3  -1 -46        9.59        8.16      2.65 o
  -3  -1 -45        8.56        6.41      3.11 o
  -3  -1 -44       15.61       12.75      2.37 o
  -3  -1 -43        7.59       11.58      2.46 o
  -3  -1 -42       20.12       21.55      2.09 o
  -3  -1 -41       19.85       19.93      2.04 o
  -3  -1 -40       24.67       23.91      1.90 o
  -3  -1 -39       21.70       23.29      2.11 o
  -3  -1 -38       88.93       90.15      2.99 o
  -3  -1 -37       13.40       16.53      1.95 o
  -3  -1 -36       74.92       75.78      2.64 o
  -3  -1 -35        3.10        5.35      1.91 o
  -3  -1 -34       67.22       69.08      1.90 o
  -3  -1 -33        7.07        8.72      1.76 o
  -3  -1 -32      170.63      171.30      2.94 o
  -3  -1 -31       18.90       21.27      1.91 o
  -3  -1 -30       52.66       53.88      1.93 o
  -3  -1 -29       79.09       77.58      1.64 o
  -3  -1 -28       23.09       23.75      1.34 o
  -3  -1 -27       15.69       15.75      1.20 o
  -3  -1 -26       86.37       83.92      1.38 o
  -3  -1 -25       47.45       46.78      1.24 o
  -3  -1 -24      281.52      283.41      1.68 o
  -3  -1 -23       20.57       22.22      1.17 o
  -3  -1 -22       64.65       63.42      1.13 o
  -3  -1 -21       20.53       20.72      1.03 o
  -3  -1 -20      189.04      192.26      1.88 o
  -3  -1 -19      149.68      148.06      1.63 o
  -3  -1 -18       52.90       53.13      1.58 o
  -3  -1 -17       37.84       35.95      1.11 o
  -3  -1 -16      253.65      247.52      3.45 o
  -3  -1 -15      105.03      105.32      1.26 o
  -3  -1 -14       71.61       68.31      1.59 o
  -3  -1 -13       35.64       35.54      1.04 o
  -3  -1 -12       12.96       12.93      0.82 o
  -3  -1 -11      482.51      474.54      6.89 o
  -3  -1 -10      521.39      509.82      5.23 o
  -3  -1  -9       25.22       24.63      0.73 o
  -3  -1  -8       39.70       37.19      0.74 o
  -3  -1  -7      466.58      462.69      4.79 o
  -3  -1  -6      202.96      201.66      1.66 o
  -3  -1  -5      293.45      292.91      2.27 o
  -3  -1  -4      447.85      446.06      5.48 o
  -3  -1  -3      287.30      277.66      4.10 o
  -3  -1  -2      188.84      176.14      3.49 o
  -3  -1  -1      434.26      417.60      2.20 o
  -2 -22 -13        8.83        8.90      3.09 o
  -2 -22  -7        8.65        7.39      2.70 o
  -2 -22  -3        2.97        6.36      2.33 o
  -2 -21 -15       14.80       14.42      3.09 o
  -2 -21 -10        6.40        8.45      4.06 o
  -2 -21  -9       16.16       16.47      3.85 o
  -2 -21  -4       22.22       17.23      3.37 o
  -2 -21  -2       17.42       15.24      3.12 o
  -2 -21  -1        8.79       10.61      2.95 o
  -2 -20 -22       13.69       15.91      3.88 o
  -2 -20 -21       10.03       12.23      4.31 o
  -2 -20 -20       10.61       11.67      5.40 o
  -2 -20 -17       14.61        8.06      3.22 o
  -2 -20 -13        7.89        7.92      2.92 o
  -2 -20 -12        8.61        7.89      2.87 o
  -2 -20 -11       13.85       11.82      2.73 o
  -2 -20 -10        5.80        7.36      2.75 o
  -2 -20  -8       20.40       19.46      4.08 o
  -2 -20  -7        6.78        6.73      2.51 o
  -2 -20  -6        7.33        8.52      2.41 o
  -2 -20  -4        9.77        9.22      3.00 o
  -2 -20  -3        7.40        2.53      1.02 o
  -2 -20  -2       17.46       11.62      1.99 o
  -2 -20  -1       19.83       12.99      3.07 o
  -2 -19 -27       17.67       14.16      2.54 o
  -2 -19 -25        7.18        9.73      4.50 o
  -2 -19 -24        6.01        8.18      2.55 o
  -2 -19 -22        7.99        6.93      1.90 o
  -2 -19 -20       14.89       16.27      2.35 o
  -2 -19 -19       26.26       21.92      3.59 o
  -2 -19 -18       25.34       23.65      2.93 o
  -2 -19 -17       19.10       15.79      1.56 o
  -2 -19 -16       10.05        6.71      3.18 o
  -2 -19 -15       25.81       24.85      4.73 o
  -2 -19 -13       20.19       22.56      2.76 o
  -2 -19 -12       20.89       16.71      2.05 o
  -2 -19  -8        6.85        6.45      3.20 o
  -2 -19  -5       11.97        8.59      3.38 o
  -2 -19  -4        7.13        4.01      1.94 o
  -2 -19  -3       12.20        6.80      1.30 o
  -2 -19  -2       31.29       21.75      2.55 o
  -2 -19  -1        4.72        3.53      1.46 o
  -2 -18 -30       15.37       14.09      1.78 o
  -2 -18 -29        4.09        4.16      1.71 o
  -2 -18 -28        5.39        6.34      2.21 o
  -2 -18 -27        7.23        7.34      2.47 o
  -2 -18 -24       13.90       11.48      1.34 o
  -2 -18 -22       30.97       19.54      4.27 o
  -2 -18 -21       10.99       10.27      1.92 o
  -2 -18 -20        4.24        4.72      1.37 o
  -2 -18 -19       96.34       43.44      2.28 o
  -2 -18 -18       31.02       32.86      4.02 o
  -2 -18 -17       11.40        4.20      1.82 o
  -2 -18 -15        7.35        5.29      2.23 o
  -2 -18 -14        5.83        8.03      1.63 o
  -2 -18 -12       26.41       22.26      3.75 o
  -2 -18  -8       26.21       17.11      1.32 o
  -2 -18  -6       21.60       22.33      2.29 o
  -2 -18  -5        1.92        4.78      2.30 o
  -2 -18  -2       32.85       27.30      1.35 o
  -2 -18  -1       53.88       46.86      6.71 o
  -2 -17 -34       10.46        9.21      2.02 o
  -2 -17 -33       11.81        8.66      1.98 o
  -2 -17 -32        5.01        4.89      1.98 o
  -2 -17 -29       10.78        8.44      2.17 o
  -2 -17 -28       19.40       17.17      1.90 o
  -2 -17 -27        6.51        6.87      2.07 o
  -2 -17 -24        8.31        4.98      1.85 o
  -2 -17 -23       38.93       40.30      2.24 o
  -2 -17 -22       11.01        8.54      1.67 o
  -2 -17 -21       20.07       17.00      1.95 o
  -2 -17 -19       28.30       28.77      1.99 o
  -2 -17 -18       65.76       65.26      5.87 o
  -2 -17 -17       73.28       77.31      2.87 o
  -2 -17 -16       95.23       98.80      2.99 o
  -2 -17 -15       27.98       20.46      4.08 o
  -2 -17 -14       10.10        8.60      1.68 o
  -2 -17 -12        4.20        6.35      2.76 o
  -2 -17 -10       24.23       27.72      3.69 o
  -2 -17  -9        5.50        5.69      2.49 o
  -2 -17  -8        2.13        2.54      1.24 o
  -2 -17  -6       39.69       41.65      5.42 o
  -2 -17  -5       24.95       16.51      5.38 o
  -2 -17  -3       35.33       26.27      2.76 o
  -2 -17  -2       34.05       28.02      1.35 o
  -2 -17  -1       96.44       89.32      1.89 o
  -2 -16 -36        4.41        4.75      2.26 o
  -2 -16 -35        6.91        6.53      2.69 o
  -2 -16 -34        4.15        6.09      3.01 o
  -2 -16 -32       15.31       13.26      4.05 o
  -2 -16 -31        5.78        5.39      2.32 o
  -2 -16 -29       41.75       37.51      3.01 o
  -2 -16 -27        6.26        5.41      2.09 o
  -2 -16 -25        5.87        7.21      1.46 o
  -2 -16 -24        5.91        6.45      1.42 o
  -2 -16 -23       31.68       33.57      2.12 o
  -2 -16 -22        7.78        7.69      1.99 o
  -2 -16 -20       54.50       62.01      3.69 o
  -2 -16 -19       62.86       58.85      4.24 o
  -2 -16 -18       44.66       39.09      4.96 o
  -2 -16 -17        5.97        9.44      2.66 o
  -2 -16 -15       37.58       39.40      2.73 o
  -2 -16 -14       58.69       60.29      3.60 o
  -2 -16 -13        4.88        4.20      1.52 o
  -2 -16 -12        6.30        5.54      1.56 o
  -2 -16 -11       22.87       24.14      2.46 o
  -2 -16 -10       32.76       34.34      3.03 o
  -2 -16  -9      110.98      111.66      5.12 o
  -2 -16  -8       15.63       11.67      3.47 o
  -2 -16  -6       55.47       55.85      5.90 o
  -2 -16  -5       23.17       19.09      2.62 o
  -2 -16  -4       28.94       25.95      2.25 o
  -2 -16  -3       56.39       52.19      2.17 o
  -2 -16  -1       54.79       51.31      3.24 o
  -2 -15 -38        5.19        6.06      2.77 o
  -2 -15 -37       18.55       17.78      3.16 o
  -2 -15 -35       17.87       18.43      4.39 o
  -2 -15 -34        7.67        7.72      2.37 o
  -2 -15 -33        9.06        7.69      2.00 o
  -2 -15 -32       10.77       10.15      1.79 o
  -2 -15 -31        5.68        5.33      1.80 o
  -2 -15 -30        9.78        8.33      1.18 o
  -2 -15 -29       43.19       34.56      3.24 o
  -2 -15 -28       25.08       23.42      1.66 o
  -2 -15 -27       11.10        9.53      2.05 o
  -2 -15 -26       96.34       79.09      1.65 o
  -2 -15 -25       27.88       25.39      2.16 o
  -2 -15 -24        7.41        4.65      0.90 o
  -2 -15 -23       14.04       12.16      1.96 o
  -2 -15 -22       30.87       23.22      2.43 o
  -2 -15 -21        5.64        6.78      1.89 o
  -2 -15 -20       31.58       33.72      2.05 o
  -2 -15 -19       61.71       65.05      2.98 o
  -2 -15 -18        5.67        7.43      2.03 o
  -2 -15 -17        7.31        7.84      1.42 o
  -2 -15 -16       10.76       11.81      2.77 o
  -2 -15 -14       21.21       20.07      1.58 o
  -2 -15 -13        4.60        3.79      1.15 o
  -2 -15 -12       58.65       61.10      1.40 o
  -2 -15 -11       28.70       31.19      2.54 o
  -2 -15 -10       50.76       57.80      2.52 o
  -2 -15  -9       68.59       70.33      3.32 o
  -2 -15  -8      130.42      146.52      5.41 o
  -2 -15  -7        1.91        1.75      0.76 o
  -2 -15  -6       27.51       27.31      1.95 o
  -2 -15  -5       11.26        7.43      3.19 o
  -2 -15  -4       62.70       67.88      2.95 o
  -2 -15  -3       18.65       25.18      1.57 o
  -2 -15  -2       16.03       19.01      2.40 o
  -2 -15  -1       12.37       10.76      0.73 o
  -2 -14 -39        7.27        7.43      2.11 o
  -2 -14 -38        5.70        6.47      2.24 o
  -2 -14 -36       15.84       14.14      2.25 o
  -2 -14 -35       15.37       11.10      2.07 o
  -2 -14 -34       15.71       17.20      1.62 o
  -2 -14 -33        1.90        3.44      1.06 o
  -2 -14 -32        8.03        6.67      1.20 o
  -2 -14 -31       50.21       54.76      1.61 o
  -2 -14 -30       12.00       12.35      1.27 o
  -2 -14 -29       40.69       40.05      2.40 o
  -2 -14 -28       37.44       37.95      1.63 o
  -2 -14 -27       34.83       36.42      3.50 o
  -2 -14 -26       13.64       12.93      1.98 o
  -2 -14 -25       49.35       48.14      3.82 o
  -2 -14 -24       13.14       13.80      1.84 o
  -2 -14 -23       27.57       26.97      1.86 o
  -2 -14 -22       10.49        9.33      1.74 o
  -2 -14 -21      130.75      125.51      2.37 o
  -2 -14 -20       26.65       24.41      3.23 o
  -2 -14 -19       35.80       34.19      1.44 o
  -2 -14 -18        8.00        9.67      1.85 o
  -2 -14 -17        9.68        7.03      1.44 o
  -2 -14 -16       14.81       15.47      4.89 o
  -2 -14 -15        4.69        6.67      0.86 o
  -2 -14 -14       46.97       48.48      1.83 o
  -2 -14 -13        8.15       10.08      1.78 o
  -2 -14 -12        8.81       10.30      3.04 o
  -2 -14 -11      189.03      199.92      5.14 o
  -2 -14 -10      149.85      162.70      6.82 o
  -2 -14  -9      171.90      189.28      2.85 o
  -2 -14  -8       42.74       44.20      1.68 o
  -2 -14  -6       24.00       25.72      1.46 o
  -2 -14  -5        8.16       11.75      2.65 o
  -2 -14  -4       13.49       13.24      1.57 o
  -2 -14  -3       13.43       13.09      0.74 o
  -2 -14  -2       12.70       11.69      1.95 o
  -2 -14  -1        6.13        6.27      1.05 o
  -2 -13 -41        8.54        7.81      2.16 o
  -2 -13 -39       13.85        9.54      2.27 o
  -2 -13 -38       13.33       12.43      2.18 o
  -2 -13 -37       11.13       10.08      1.31 o
  -2 -13 -36       13.25       13.31      1.28 o
  -2 -13 -35        5.76        6.62      1.23 o
  -2 -13 -33       47.30       46.16      3.05 o
  -2 -13 -32       14.74       15.71      1.46 o
  -2 -13 -31        4.82        4.90      1.44 o
  -2 -13 -30       23.64       23.73      2.59 o
  -2 -13 -29       41.10       44.40      2.06 o
  -2 -13 -28       27.68       30.61      1.40 o
  -2 -13 -27       60.53       59.30      8.25 o
  -2 -13 -26       22.58       23.47      2.10 o
  -2 -13 -25       19.99       23.09      1.63 o
  -2 -13 -24       12.06       12.61      1.15 o
  -2 -13 -23       43.65       44.41      2.45 o
  -2 -13 -22       14.49       14.65      1.72 o
  -2 -13 -21       50.18       52.44      1.84 o
  -2 -13 -20       29.19       32.66      3.34 o
  -2 -13 -19       57.93       61.37      3.88 o
  -2 -13 -18        8.00        7.17      1.63 o
  -2 -13 -16        7.50        8.51      1.55 o
  -2 -13 -15        8.94       10.75      0.92 o
  -2 -13 -14       85.25       87.88      2.60 o
  -2 -13 -13        1.63        2.39      0.87 o
  -2 -13 -12       77.03       83.12      3.51 o
  -2 -13 -11      101.35      110.45      3.48 o
  -2 -13 -10       15.32       15.48      1.22 o
  -2 -13  -9       46.94       41.58      3.22 o
  -2 -13  -8       32.36       33.05      1.48 o
  -2 -13  -7      186.48      199.39     19.72 o
  -2 -13  -6       14.95       12.38      5.30 o
  -2 -13  -4       73.00       68.49      9.02 o
  -2 -13  -3        5.20        4.61      0.68 o
  -2 -13  -2       25.34       25.73      4.20 o
  -2 -13  -1       34.26       31.55      2.10 o
  -2 -12 -43        6.41        8.81      1.68 o
  -2 -12 -42        9.22        7.84      1.73 o
  -2 -12 -41       16.08       13.81      2.02 o
  -2 -12 -40        6.47        6.24      1.60 o
  -2 -12 -39       35.39       30.83      4.07 o
  -2 -12 -38       14.07       11.15      1.77 o
  -2 -12 -37       61.00       50.33      2.50 o
  -2 -12 -35       39.42       38.42      2.83 o
  -2 -12 -34       34.12       32.17      1.96 o
  -2 -12 -33        3.01        5.45      1.68 o
  -2 -12 -32       17.16       18.10      2.22 o
  -2 -12 -31       18.02       19.76      1.54 o
  -2 -12 -29        7.75        8.66      1.46 o
  -2 -12 -28       76.63       81.02      4.11 o
  -2 -12 -27        4.53        5.44      1.36 o
  -2 -12 -26       17.07       16.78      1.32 o
  -2 -12 -25       25.07       26.30      1.39 o
  -2 -12 -24       19.87       21.99      1.38 o
  -2 -12 -23        5.87        4.68      1.56 o
  -2 -12 -22       32.30       36.03      2.59 o
  -2 -12 -21       70.64       73.37      2.20 o
  -2 -12 -20       14.51       15.33      2.03 o
  -2 -12 -19       18.78       19.85      1.58 o
  -2 -12 -18       55.55       60.53      2.29 o
  -2 -12 -17      239.26      228.43      4.03 o
  -2 -12 -16       12.32       14.13      1.24 o
  -2 -12 -15       34.13       34.34      1.41 o
  -2 -12 -14       22.71       24.47      1.62 o
  -2 -12 -13        3.83        5.30      1.39 o
  -2 -12 -11       24.16       24.92      2.18 o
  -2 -12 -10       39.04       43.40      1.21 o
  -2 -12  -9       22.92       24.98      1.99 o
  -2 -12  -8       79.18       85.30      3.83 o
  -2 -12  -7       18.69       18.85      1.04 o
  -2 -12  -6       23.41       22.18      1.86 o
  -2 -12  -5       48.66       46.30      1.80 o
  -2 -12  -4        1.34        2.17      0.66 o
  -2 -12  -3       43.89       42.48      1.41 o
  -2 -12  -2       10.73        9.17      0.79 o
  -2 -12  -1      120.27      119.90      4.10 o
  -2 -11 -44        5.92        8.36      1.76 o
  -2 -11 -43        5.77        6.01      2.20 o
  -2 -11 -42        4.81        5.32      1.72 o
  -2 -11 -41       10.26        7.77      1.60 o
  -2 -11 -40       11.09        7.47      1.55 o
  -2 -11 -37        9.40        9.30      2.09 o
  -2 -11 -36       12.99       10.50      1.86 o
  -2 -11 -33       27.32       27.30      1.86 o
  -2 -11 -32       75.72       74.72      2.68 o
  -2 -11 -31       17.53       20.34      2.96 o
  -2 -11 -29        5.16        4.63      1.70 o
  -2 -11 -28       11.85       13.53      2.06 o
  -2 -11 -27        4.21        5.08      1.74 o
  -2 -11 -26        7.23        8.27      1.24 o
  -2 -11 -25       31.09       34.37      1.31 o
  -2 -11 -24       37.25       40.56      1.71 o
  -2 -11 -23       15.27       17.37      1.43 o
  -2 -11 -22        3.94        4.29      1.51 o
  -2 -11 -20       81.41       81.65      3.32 o
  -2 -11 -19       50.52       53.02      2.08 o
  -2 -11 -18       91.76       98.36      2.05 o
  -2 -11 -17       13.76       14.01      0.93 o
  -2 -11 -16       19.01       18.59      1.45 o
  -2 -11 -15        9.17       11.24      0.99 o
  -2 -11 -14       87.41       90.28      3.32 o
  -2 -11 -13       81.84       88.25      3.60 o
  -2 -11 -12       31.07       34.55      1.46 o
  -2 -11 -11       17.63       19.58      0.98 o
  -2 -11  -8       19.78       21.64      3.26 o
  -2 -11  -7       39.96       41.04      1.41 o
  -2 -11  -6       67.50       66.78      2.22 o
  -2 -11  -5      154.67      150.07      5.00 o
  -2 -11  -4        4.28        3.62      0.81 o
  -2 -11  -3       10.62       10.36      0.90 o
  -2 -11  -2       36.25       33.53      1.23 o
  -2 -11  -1       81.16       79.86      1.18 o
  -2 -10 -46       10.23        9.72      1.90 o
  -2 -10 -45       17.87       16.93      2.93 o
  -2 -10 -44        8.00        5.22      2.38 o
  -2 -10 -42        8.58       10.10      1.86 o
  -2 -10 -40       10.22        9.33      2.14 o
  -2 -10 -38        6.73        5.53      2.30 o
  -2 -10 -37       61.27       64.42      3.22 o
  -2 -10 -36       86.40       83.84      3.01 o
  -2 -10 -35       43.36       43.49      2.12 o
  -2 -10 -34       19.08       21.49      2.52 o
  -2 -10 -33       12.64       16.50      1.88 o
  -2 -10 -32        8.55        6.13      1.75 o
  -2 -10 -30       28.86       28.71      1.95 o
  -2 -10 -28       23.28       26.29      2.59 o
  -2 -10 -26       15.09       17.92      1.46 o
  -2 -10 -25        6.03        6.16      1.35 o
  -2 -10 -24       12.25       12.90      1.75 o
  -2 -10 -23        8.93        8.71      1.64 o
  -2 -10 -22       38.82       39.36      1.28 o
  -2 -10 -21       83.29       79.15      2.90 o
  -2 -10 -20       51.31       56.84      1.54 o
  -2 -10 -19      141.04      141.36      2.89 o
  -2 -10 -18      136.87      141.27      1.59 o
  -2 -10 -17      365.37      384.17      6.68 o
  -2 -10 -16       37.11       37.06      1.50 o
  -2 -10 -14        6.98        7.17      1.02 o
  -2 -10 -13        6.71        7.25      1.20 o
  -2 -10 -12       43.40       46.36      1.43 o
  -2 -10 -11       28.56       30.11      1.01 o
  -2 -10 -10      112.24      118.39      2.06 o
  -2 -10  -9       24.83       24.67      1.08 o
  -2 -10  -8      337.08      351.89      5.15 o
  -2 -10  -7       22.04       23.37      1.05 o
  -2 -10  -6        8.09        6.95      1.17 o
  -2 -10  -5       78.34       77.53      2.04 o
  -2 -10  -4       58.47       55.07      1.40 o
  -2 -10  -3      362.89      368.78     11.08 o
  -2 -10  -2       84.35       82.39      2.21 o
  -2 -10  -1      546.84      535.85      5.07 o
  -2  -9 -47        5.87        6.69      2.41 o
  -2  -9 -46       30.77       28.26      2.09 o
  -2  -9 -44        3.72        4.80      1.82 o
  -2  -9 -43        9.69        8.94      1.87 o
  -2  -9 -42        6.24        6.06      1.70 o
  -2  -9 -41       33.42       34.20      2.18 o
  -2  -9 -40       14.44       15.51      2.10 o
  -2  -9 -39       17.85       18.34      2.25 o
  -2  -9 -38       23.32       23.81      2.21 o
  -2  -9 -36       25.87       31.44      2.09 o
  -2  -9 -34       24.69       25.38      2.23 o
  -2  -9 -33       20.84       21.60      1.74 o
  -2  -9 -32        9.07        6.07      2.16 o
  -2  -9 -30       14.26       14.50      1.56 o
  -2  -9 -29      121.44      119.70      3.36 o
  -2  -9 -28      160.05      162.07      4.08 o
  -2  -9 -27        5.31        5.54      1.92 o
  -2  -9 -26       72.88       73.19      2.08 o
  -2  -9 -25       54.90       57.57      1.61 o
  -2  -9 -24        3.28        6.44      1.56 o
  -2  -9 -23       23.06       24.36      1.98 o
  -2  -9 -22      105.20      109.97      2.13 o
  -2  -9 -21        9.13        9.91      1.08 o
  -2  -9 -20      101.34      101.64      1.54 o
  -2  -9 -19       28.98       31.96      1.06 o
  -2  -9 -17       36.78       40.30      1.66 o
  -2  -9 -16       19.81       19.50      1.01 o
  -2  -9 -15       64.17       66.42      1.63 o
  -2  -9 -14       41.81       41.32      1.33 o
  -2  -9 -13       35.43       37.08      2.07 o
  -2  -9 -12      142.25      151.10      1.36 o
  -2  -9 -11      410.28      425.48      5.08 o
  -2  -9 -10      155.59      158.05      2.19 o
  -2  -9  -9       92.21       93.23      1.09 o
  -2  -9  -8      144.75      149.58      2.25 o
  -2  -9  -7       10.76       11.84      0.61 o
  -2  -9  -6      197.51      191.94      3.83 o
  -2  -9  -5       33.98       33.27      1.33 o
  -2  -9  -4      159.27      159.70      1.58 o
  -2  -9  -3       20.42       19.87      1.24 o
  -2  -9  -2      113.62      103.45      3.20 o
  -2  -9  -1      275.97      272.19      5.78 o
  -2  -8 -46       12.68       13.67      2.96 o
  -2  -8 -44       26.32       24.16      2.03 o
  -2  -8 -43       87.20       77.60      3.30 o
  -2  -8 -41        7.65       12.46      2.76 o
  -2  -8 -40        6.51       10.56      2.69 o
  -2  -8 -39       60.30       66.60      2.90 o
  -2  -8 -38       25.15       28.50      2.54 o
  -2  -8 -37       35.13       38.15      2.19 o
  -2  -8 -36       16.95       20.34      2.35 o
  -2  -8 -35       14.69       11.82      2.44 o
  -2  -8 -33       15.20       15.62      1.81 o
  -2  -8 -32       30.88       31.62      2.69 o
  -2  -8 -31       84.22       85.30      2.74 o
  -2  -8 -30        8.90        9.91      1.57 o
  -2  -8 -29      234.53      234.29      2.70 o
  -2  -8 -28       44.06       43.13      1.82 o
  -2  -8 -27       88.82       96.44      2.45 o
  -2  -8 -26      147.27      152.55      1.97 o
  -2  -8 -25       92.69      102.89      4.24 o
  -2  -8 -24       13.32       12.25      1.37 o
  -2  -8 -23        8.25        9.74      1.26 o
  -2  -8 -22       18.84       20.42      1.22 o
  -2  -8 -21       34.36       36.14      1.21 o
  -2  -8 -20      117.05      122.13      2.00 o
  -2  -8 -19      103.56      106.28      1.86 o
  -2  -8 -18       36.78       39.20      1.16 o
  -2  -8 -17       39.40       40.17      2.26 o
  -2  -8 -16       74.71       76.88      1.50 o
  -2  -8 -15       25.13       22.38      1.54 o
  -2  -8 -14      185.99      193.27      1.73 o
  -2  -8 -13      215.68      218.49      4.58 o
  -2  -8 -12        6.22        6.88      0.72 o
  -2  -8 -11      410.69      416.76      1.70 o
  -2  -8 -10       26.45       26.02      0.80 o
  -2  -8  -9      677.60      688.19     16.87 o
  -2  -8  -8       19.48       19.19      0.74 o
  -2  -8  -7      168.36      165.69      1.80 o
  -2  -8  -6       59.84       58.76      1.40 o
  -2  -8  -5      116.75      120.97      1.66 o
  -2  -8  -4      183.63      185.73      2.26 o
  -2  -8  -3      210.20      210.36      4.69 o
  -2  -8  -2       75.76       67.98      2.89 o
  -2  -8  -1       29.14       29.40      0.92 o
  -2  -7 -48       27.20       24.39      2.23 o
  -2  -7 -47        9.23       10.15      2.34 o
  -2  -7 -46       90.25       78.65      3.78 o
  -2  -7 -45       25.38       24.22      3.96 o
  -2  -7 -44       70.07       66.22      3.44 o
  -2  -7 -42        2.56        8.05      2.61 o
  -2  -7 -41       22.33       23.94      2.50 o
  -2  -7 -40       10.98       12.52      2.80 o
  -2  -7 -39        9.70       13.01      3.17 o
  -2  -7 -38      177.51      173.13      3.59 o
  -2  -7 -37        5.60        7.29      1.93 o
  -2  -7 -36       30.58       35.67      1.87 o
  -2  -7 -35        8.78        8.87      1.83 o
  -2  -7 -34       50.10       52.99      2.04 o
  -2  -7 -33       22.41       24.05      1.74 o
  -2  -7 -32       43.12       40.37      2.35 o
  -2  -7 -31       12.94       13.47      1.63 o
  -2  -7 -30      218.17      207.17      3.71 o
  -2  -7 -29       42.50       45.37      3.26 o
  -2  -7 -28      611.04      608.93     11.68 o
  -2  -7 -27       36.71       39.43      1.70 o
  -2  -7 -26      462.95      485.62      6.55 o
  -2  -7 -25       51.65       54.02      1.53 o
  -2  -7 -24       24.18       23.57      1.33 o
  -2  -7 -23       13.91       14.65      1.26 o
  -2  -7 -22       54.02       56.77      1.63 o
  -2  -7 -21       45.98       49.79      1.27 o
  -2  -7 -20       31.36       31.63      1.22 o
  -2  -7 -19      102.76      102.00      1.71 o
  -2  -7 -18      395.74      409.06      5.02 o
  -2  -7 -17       29.72       31.66      1.15 o
  -2  -7 -16      240.53      248.33      3.69 o
  -2  -7 -15      194.44      192.46      2.22 o
  -2  -7 -14      160.53      161.64      2.03 o
  -2  -7 -13       14.13       13.80      0.71 o
  -2  -7 -12       86.70       86.91      1.35 o
  -2  -7 -11       83.68       85.81      0.98 o
  -2  -7 -10     1284.85     1291.82      5.94 o
  -2  -7  -9      130.65      133.09      1.31 o
  -2  -7  -8     1997.69     1980.95     26.40 o
  -2  -7  -7      265.20      266.73      2.13 o
  -2  -7  -6      292.83      295.01      1.09 o
  -2  -7  -5       90.08       88.47      1.37 o
  -2  -7  -3      285.09      273.22      5.93 o
  -2  -7  -2      141.84      137.91      1.75 o
  -2  -7  -1      251.00      244.36      6.26 o
  -2  -6 -49       10.74       10.22      2.14 o
  -2  -6 -46       27.19       25.45      1.90 o
  -2  -6 -45       38.26       38.95      2.71 o
  -2  -6 -43       11.86       14.69      2.49 o
  -2  -6 -42       29.97       27.95      2.25 o
  -2  -6 -41       10.07        8.18      2.62 o
  -2  -6 -40       49.44       51.15      3.19 o
  -2  -6 -39        4.64        4.86      2.14 o
  -2  -6 -38       53.74       53.24      2.04 o
  -2  -6 -37       13.27       14.51      1.92 o
  -2  -6 -36       10.92        8.37      1.90 o
  -2  -6 -35        9.32        7.91      1.94 o
  -2  -6 -34       10.20        9.62      1.79 o
  -2  -6 -33       11.84       11.46      1.74 o
  -2  -6 -32       26.05       25.29      1.80 o
  -2  -6 -31       48.48       48.61      2.20 o
  -2  -6 -30        9.74       11.50      2.79 o
  -2  -6 -29      154.93      162.15      3.18 o
  -2  -6 -28       98.64      101.50      1.92 o
  -2  -6 -27       86.83       90.10      1.75 o
  -2  -6 -26      191.09      193.35      3.42 o
  -2  -6 -25      114.51      117.28      1.80 o
  -2  -6 -24      155.51      157.02      3.44 o
  -2  -6 -23      127.15      129.97      4.67 o
  -2  -6 -22       67.75       70.99      2.10 o
  -2  -6 -21       73.59       77.15      1.84 o
  -2  -6 -20       18.69       19.56      1.32 o
  -2  -6 -19       49.05       52.70      1.88 o
  -2  -6 -18       51.61       54.29      1.26 o
  -2  -6 -17      128.89      131.12      1.37 o
  -2  -6 -16      509.02      506.67      5.05 o
  -2  -6 -15      137.89      139.67      1.76 o
  -2  -6 -14      221.36      217.36      2.95 o
  -2  -6 -13      138.86      136.66      0.95 o
  -2  -6 -12       80.50       81.75      1.23 o
  -2  -6 -11      702.44      726.82      7.46 o
  -2  -6 -10      806.89      839.29     12.69 o
  -2  -6  -9      878.47      865.03     10.95 o
  -2  -6  -8      146.01      143.58      2.80 o
  -2  -6  -7      254.84      251.46      2.42 o
  -2  -6  -6       44.23       44.17      0.72 o
  -2  -6  -5      807.60      812.16      6.67 o
  -2  -6  -4       96.75       95.55      0.97 o
  -2  -6  -3       27.92       27.32      0.49 o
  -2  -6  -2       61.94       61.23      1.34 o
  -2  -6  -1      756.49      760.07      5.20 o
  -2  -5 -50        7.21        4.97      2.34 o
  -2  -5 -49       37.85       33.22      2.14 o
  -2  -5 -48       33.64       32.44      2.24 o
  -2  -5 -47        5.83        7.93      2.21 o
  -2  -5 -46       62.16       60.79      2.00 o
  -2  -5 -45       20.05       20.41      2.02 o
  -2  -5 -44       11.76       10.76      2.38 o
  -2  -5 -42        5.97        5.91      2.40 o
  -2  -5 -41       30.94       32.63      1.97 o
  -2  -5 -40       20.43       21.70      2.25 o
  -2  -5 -39       16.87       15.24      2.01 o
  -2  -5 -38      115.46      121.94      3.22 o
  -2  -5 -37      102.97      103.17      3.03 o
  -2  -5 -36      107.01      112.66      3.65 o
  -2  -5 -35       17.35       16.08      1.83 o
  -2  -5 -34       52.11       54.34      1.84 o
  -2  -5 -33       17.20       13.24      2.28 o
  -2  -5 -32        4.64        5.57      1.85 o
  -2  -5 -31       10.86       12.07      1.97 o
  -2  -5 -30       85.74       89.61      1.87 o
  -2  -5 -29      145.74      150.70      2.97 o
  -2  -5 -28       90.43       97.88      1.83 o
  -2  -5 -27      155.40      161.76      2.97 o
  -2  -5 -26       38.93       41.01      1.57 o
  -2  -5 -25       34.08       33.94      1.55 o
  -2  -5 -24       78.41       80.93      1.86 o
  -2  -5 -23       49.86       54.41      2.24 o
  -2  -5 -22       97.09       98.25      1.61 o
  -2  -5 -21       21.81       22.51      1.70 o
  -2  -5 -20      301.89      310.65      3.29 o
  -2  -5 -19      239.84      249.32      4.27 o
  -2  -5 -18      717.49      719.46     13.60 o
  -2  -5 -17       56.67       56.64      0.90 o
  -2  -5 -16      703.19      719.15      6.51 o
  -2  -5 -15      101.29       98.75      1.58 o
  -2  -5 -14       89.50       90.37      0.97 o
  -2  -5 -13      490.79      498.73      3.59 o
  -2  -5 -12      380.36      389.31      2.24 o
  -2  -5 -11      497.85      507.91      4.45 o
  -2  -5 -10      134.04      134.41      1.56 o
  -2  -5  -9     1014.35     1010.14     11.53 o
  -2  -5  -8      346.13      342.21      2.05 o
  -2  -5  -7      286.36      297.38      5.11 o
  -2  -5  -6       50.56       49.31      0.56 o
  -2  -5  -5      445.85      451.74      4.62 o
  -2  -5  -4      399.67      410.75      5.68 o
  -2  -5  -3      731.73      733.83      5.76 o
  -2  -5  -2     3263.28     3318.38     37.73 o
  -2  -5  -1       38.76       39.33      1.14 o
  -2  -4 -49       22.11       19.65      2.09 o
  -2  -4 -48       19.83       20.44      2.26 o
  -2  -4 -47        3.81        6.17      2.61 o
  -2  -4 -46       11.21       11.39      1.90 o
  -2  -4 -45       81.33       79.56      2.55 o
  -2  -4 -43       21.44       23.08      2.33 o
  -2  -4 -41       20.24       19.25      1.96 o
  -2  -4 -40       33.33       34.28      2.77 o
  -2  -4 -39       47.52       51.04      2.19 o
  -2  -4 -38        3.50        4.49      2.11 o
  -2  -4 -37      237.89      235.10      4.65 o
  -2  -4 -35      102.11      105.20      2.33 o
  -2  -4 -34       66.34       66.83      2.16 o
  -2  -4 -33      161.45      167.75      4.19 o
  -2  -4 -32        4.84        7.46      1.81 o
  -2  -4 -31       72.51       74.20      2.23 o
  -2  -4 -30       47.10       45.08      1.76 o
  -2  -4 -29       44.73       45.63      2.01 o
  -2  -4 -28       13.81       13.89      1.91 o
  -2  -4 -27       45.48       46.44      2.70 o
  -2  -4 -26       21.41       22.21      1.44 o
  -2  -4 -25       82.40       88.97      2.37 o
  -2  -4 -24        3.39        3.64      1.69 o
  -2  -4 -23       41.49       43.73      1.36 o
  -2  -4 -22      231.17      240.83      1.74 o
  -2  -4 -21      216.43      217.52      5.03 o
  -2  -4 -20      110.14      106.99      4.19 o
  -2  -4 -19     1182.68     1188.87     11.94 o
  -2  -4 -18      111.40      109.54      1.10 o
  -2  -4 -17       26.43       27.22      0.88 o
  -2  -4 -16       96.97       95.69      2.00 o
  -2  -4 -15      250.44      251.31      2.85 o
  -2  -4 -14      297.98      299.59      3.76 o
  -2  -4 -13      149.69      153.04      1.95 o
  -2  -4 -12       36.55       36.64      0.79 o
  -2  -4 -11      271.18      267.02      3.31 o
  -2  -4 -10      151.77      146.96      1.87 o
  -2  -4  -9       64.36       63.87      0.70 o
  -2  -4  -8       14.72       14.22      0.57 o
  -2  -4  -7      504.57      503.30      6.06 o
  -2  -4  -6      137.89      138.25      2.53 o
  -2  -4  -5     1218.24     1185.75      8.59 o
  -2  -4  -4     1872.39     1838.81     13.91 o
  -2  -4  -3      169.66      168.96      2.31 o
  -2  -4  -2      661.99      659.92      4.47 o
  -2  -4  -1     4805.88     4782.26     44.13 o
  -2  -3 -49        1.61        5.14      2.22 o
  -2  -3 -48       31.03       27.93      2.08 o
  -2  -3 -47       15.23       14.85      2.09 o
  -2  -3 -46       24.13       21.97      2.09 o
  -2  -3 -45       19.72       20.33      2.62 o
  -2  -3 -44       10.32        9.12      2.41 o
  -2  -3 -43       36.34       35.78      2.05 o
  -2  -3 -42        6.22        9.88      2.31 o
  -2  -3 -41       13.85       15.45      1.94 o
  -2  -3 -40       14.04       13.54      2.03 o
  -2  -3 -39       33.47       33.34      2.02 o
  -2  -3 -38      146.62      144.83      4.82 o
  -2  -3 -37       43.46       46.00      1.96 o
  -2  -3 -36      371.45      371.77      6.93 o
  -2  -3 -35       41.54       43.41      1.98 o
  -2  -3 -34       46.30       46.64      1.93 o
  -2  -3 -33      134.91      134.53      2.11 o
  -2  -3 -32       22.86       26.97      1.79 o
  -2  -3 -31       34.71       35.71      1.76 o
  -2  -3 -30      185.18      192.27      3.55 o
  -2  -3 -29       56.40       60.98      1.74 o
  -2  -3 -28       28.00       28.21      1.80 o
  -2  -3 -27       51.62       52.19      1.63 o
  -2  -3 -25       85.03       89.62      1.94 o
  -2  -3 -23      311.50      314.21      4.95 o
  -2  -3 -22      215.09      222.62      2.00 o
  -2  -3 -21      287.29      298.65      3.38 o
  -2  -3 -20      370.81      376.35      3.76 o
  -2  -3 -19      342.00      351.46      3.34 o
  -2  -3 -18      566.72      563.07      5.79 o
  -2  -3 -17      547.27      550.59      5.31 o
  -2  -3 -16      314.70      315.43      3.58 o
  -2  -3 -15       87.58       87.11      1.00 o
  -2  -3 -14       52.67       51.15      0.78 o
  -2  -3 -13       94.21       92.51      1.62 o
  -2  -3 -12      259.17      257.46      2.93 o
  -2  -3 -11      143.25      142.65      2.28 o
  -2  -3 -10      326.28      324.20      2.60 o
  -2  -3  -9      246.32      254.18      4.75 o
  -2  -3  -8      113.04      113.25      1.28 o
  -2  -3  -7      133.78      136.02      1.19 o
  -2  -3  -6       66.59       66.35      0.97 o
  -2  -3  -5      355.92      362.60     11.41 o
  -2  -3  -4      678.24      681.04      6.94 o
  -2  -3  -3      613.08      614.58      8.73 o
  -2  -3  -2      346.50      343.36      4.59 o
  -2  -3  -1     1151.70     1128.55      9.13 o
  -2  -2 -50       10.01        8.88      2.08 o
  -2  -2 -49       12.76       13.41      2.10 o
  -2  -2 -47       39.00       38.62      1.99 o
  -2  -2 -46        6.54        6.51      2.15 o
  -2  -2 -45       11.12       11.56      2.64 o
  -2  -2 -44        7.29        5.12      2.53 o
  -2  -2 -43       18.22       19.46      2.53 o
  -2  -2 -42       10.09       12.43      1.97 o
  -2  -2 -40       76.49       75.55      2.48 o
  -2  -2 -39      135.91      136.88      3.86 o
  -2  -2 -38       41.06       39.49      2.36 o
  -2  -2 -37       88.56       80.51      2.20 o
  -2  -2 -36       68.59       70.27      4.45 o
  -2  -2 -35       40.80       40.92      2.48 o
  -2  -2 -34       73.91       77.33      2.56 o
  -2  -2 -33       16.93       23.09      3.20 o
  -2  -2 -32       84.01       84.11      3.42 o
  -2  -2 -31       46.47       47.78      2.29 o
  -2  -2 -30       41.70       41.77      1.85 o
  -2  -2 -29      206.13      208.55      5.04 o
  -2  -2 -28       28.00       30.45      1.75 o
  -2  -2 -27      193.24      197.58      3.98 o
  -2  -2 -26       48.23       51.28      1.50 o
  -2  -2 -25       18.91       20.87      1.39 o
  -2  -2 -24      199.28      204.63      1.96 o
  -2  -2 -23       61.62       64.34      1.40 o
  -2  -2 -22      438.34      445.48      5.33 o
  -2  -2 -21       14.20       15.49      1.35 o
  -2  -2 -20       13.07       14.27      1.00 o
  -2  -2 -19      748.38      770.99      6.88 o
  -2  -2 -18      820.67      839.59     12.18 o
  -2  -2 -17       19.91       19.90      0.83 o
  -2  -2 -16       12.93       13.73      0.79 o
  -2  -2 -15      288.73      288.09      2.16 o
  -2  -2 -13      335.01      338.36      4.66 o
  -2  -2 -12      469.38      468.93      3.41 o
  -2  -2 -11      376.33      371.98      4.68 o
  -2  -2 -10      181.14      182.02      2.20 o
  -2  -2  -9     1226.03     1184.88      7.72 o
  -2  -2  -8      275.28      272.66      2.91 o
  -2  -2  -7      215.87      213.19      2.47 o
  -2  -2  -6      146.62      145.60      1.82 o
  -2  -2  -5      644.62      649.11      7.44 o
  -2  -2  -4      143.24      140.82      2.79 o
  -2  -2  -3     1396.60     1410.83     16.55 o
  -2  -2  -2      794.55      762.02      5.82 o
  -2  -2  -1     1341.20     1323.04     10.98 o
  -2  -1 -50       15.48       14.50      2.70 o
  -2  -1 -49        4.81        4.95      2.25 o
  -2  -1 -48        6.01        7.68      2.14 o
  -2  -1 -46       15.11       15.70      1.91 o
  -2  -1 -45       10.23       11.86      3.57 o
  -2  -1 -44        5.12        6.07      2.40 o
  -2  -1 -43       13.74       11.46      2.30 o
  -2  -1 -41       10.81        9.95      2.10 o
  -2  -1 -40       79.56       80.87      2.57 o
  -2  -1 -39       48.71       51.09      2.23 o
  -2  -1 -38       29.03       28.23      2.22 o
  -2  -1 -37       17.79       16.98      2.27 o
  -2  -1 -36        3.57        5.72      2.19 o
  -2  -1 -35       11.10       12.87      2.04 o
  -2  -1 -34       26.19       27.19      2.14 o
  -2  -1 -33       41.00       44.54      2.43 o
  -2  -1 -32       45.80       46.90      2.27 o
  -2  -1 -31       78.43       82.45      2.23 o
  -2  -1 -30       71.79       75.05      1.94 o
  -2  -1 -29       10.78       18.32      1.75 o
  -2  -1 -28       82.90       88.74      2.14 o
  -2  -1 -27       84.97       85.67      3.15 o
  -2  -1 -26       14.65       15.65      1.53 o
  -2  -1 -25       91.03       96.23      2.17 o
  -2  -1 -24       43.89       43.89      1.49 o
  -2  -1 -23       39.28       40.51      1.28 o
  -2  -1 -22      254.59      256.83      1.83 o
  -2  -1 -21       30.39       29.93      1.07 o
  -2  -1 -20       89.23       88.22      1.24 o
  -2  -1 -19       10.35       11.68      0.89 o
  -2  -1 -18       12.94       12.75      0.86 o
  -2  -1 -17       16.00       16.41      0.84 o
  -2  -1 -16      200.55      199.37      3.68 o
  -2  -1 -15      335.27      327.54      4.08 o
  -2  -1 -14      384.90      374.48      4.80 o
  -2  -1 -13      106.89      101.45      2.10 o
  -2  -1 -12       27.45       28.06      0.96 o
  -2  -1 -11      379.66      376.50      3.19 o
  -2  -1 -10     1322.66     1308.31     10.08 o
  -2  -1  -9      343.31      331.71      3.95 o
  -2  -1  -8      128.97      129.40      1.99 o
  -2  -1  -7      983.20      974.83      5.43 o
  -2  -1  -6     1544.38     1551.33     16.01 o
  -2  -1  -5      541.65      545.36      8.67 o
  -2  -1  -4      400.14      401.88      4.07 o
  -2  -1  -3      738.81      736.58      6.08 o
  -2  -1  -2      612.48      601.35      4.91 o
  -2  -1  -1      706.31      684.04      5.52 o
  -1 -22 -16        5.75        7.00      3.27 o
  -1 -21 -18       26.87       21.84      3.16 o
  -1 -21 -14        8.85        7.08      3.36 o
  -1 -21 -11        7.15        6.53      2.79 o
  -1 -21  -8        5.98        8.07      2.46 o
  -1 -21  -6        7.72        6.06      2.36 o
  -1 -21  -1        6.31        3.51      1.09 o
  -1 -20 -19       10.72       11.19      4.63 o
  -1 -20 -15        7.60        9.27      4.37 o
  -1 -20 -12        9.38       11.01      3.96 o
  -1 -20 -10       14.93       17.73      3.55 o
  -1 -20  -8       14.55        9.81      3.51 o
  -1 -20  -1       27.52       16.47      1.20 o
  -1 -19 -27        8.45        7.26      2.47 o
  -1 -19 -22       13.74       12.90      2.34 o
  -1 -19 -20       47.26       34.08      3.27 o
  -1 -19 -18       42.96       31.85      4.44 o
  -1 -19 -16       87.12       64.84      3.34 o
  -1 -19 -15       31.49       30.95      8.27 o
  -1 -19 -12        6.46       10.48      2.59 o
  -1 -19 -10        5.64        5.26      2.62 o
  -1 -19  -7       17.38       18.60      6.32 o
  -1 -19  -6       15.32       17.57      2.19 o
  -1 -19  -5       39.11       26.53      3.31 o
  -1 -19  -4       18.81       11.80      2.72 o
  -1 -19  -3        8.13        4.94      0.81 o
  -1 -19  -2       95.89       72.22      1.78 o
  -1 -18 -30        6.51        5.01      1.89 o
  -1 -18 -26        2.33        4.10      1.61 o
  -1 -18 -21       15.26       11.03      1.52 o
  -1 -18 -19       29.38       20.02      4.47 o
  -1 -18 -16        9.79        7.89      2.86 o
  -1 -18 -15       12.75       13.40      2.72 o
  -1 -18 -14       27.07       21.79      1.82 o
  -1 -18 -13       15.26       14.20      3.44 o
  -1 -18 -11        9.34        9.49      2.47 o
  -1 -18 -10        7.79        7.71      2.44 o
  -1 -18  -9        7.34        6.80      2.40 o
  -1 -18  -8       10.28       10.26      4.34 o
  -1 -18  -5       10.88       10.28      4.98 o
  -1 -18  -4       26.03       17.77      2.99 o
  -1 -18  -3        6.65        5.37      1.05 o
  -1 -18  -2       40.02       33.86      6.21 o
  -1 -18  -1       26.01       17.39      1.86 o
  -1 -17 -34       16.81       16.48      2.59 o
  -1 -17 -32        4.56        4.56      1.78 o
  -1 -17 -29        5.54        4.36      2.06 o
  -1 -17 -27        5.14        6.22      1.48 o
  -1 -17 -26       17.51       12.66      1.41 o
  -1 -17 -24       22.09       14.25      2.86 o
  -1 -17 -22        5.57        5.01      1.34 o
  -1 -17 -21        5.50        5.83      1.75 o
  -1 -17 -20       66.63       55.83      2.55 o
  -1 -17 -19       59.72       43.31      4.61 o
  -1 -17 -18        7.36        4.71      1.06 o
  -1 -17 -16       16.89       15.42      1.36 o
  -1 -17 -12        8.57        7.33      1.19 o
  -1 -17 -11       14.49        9.97      1.14 o
  -1 -17 -10        9.72        9.83      3.48 o
  -1 -17  -8       12.90       12.81      2.79 o
  -1 -17  -7        7.04        5.66      2.23 o
  -1 -17  -5       22.38       21.22      2.22 o
  -1 -17  -4        9.02        6.29      1.63 o
  -1 -17  -3       12.05        6.97      1.53 o
  -1 -17  -2       52.32       52.12      7.81 o
  -1 -17  -1       49.56       41.01      2.72 o
  -1 -16 -37        4.69        5.23      2.21 o
  -1 -16 -34       12.13       10.84      1.96 o
  -1 -16 -32       10.61        7.71      2.30 o
  -1 -16 -31       17.64        9.42      2.29 o
  -1 -16 -28       12.47       11.91      2.58 o
  -1 -16 -27       22.82       19.90      2.82 o
  -1 -16 -26       16.80       13.95      3.27 o
  -1 -16 -24       21.73       16.70      1.62 o
  -1 -16 -23       13.30        9.66      1.55 o
  -1 -16 -22       14.50       12.82      1.77 o
  -1 -16 -21        6.07        4.35      1.46 o
  -1 -16 -20       64.14       52.71      3.94 o
  -1 -16 -18       21.73       17.19      2.27 o
  -1 -16 -17        5.27        3.37      1.23 o
  -1 -16 -16        6.28        5.70      1.34 o
  -1 -16 -15        6.49        4.26      1.38 o
  -1 -16 -13       10.34        6.12      1.29 o
  -1 -16 -12       23.98       21.75      1.55 o
  -1 -16 -11       95.14       80.14      2.34 o
  -1 -16 -10        6.12        6.01      1.27 o
  -1 -16  -9       45.51       42.78      5.60 o
  -1 -16  -8        5.88        6.91      2.23 o
  -1 -16  -7       75.35       83.01      5.64 o
  -1 -16  -6       10.88        9.88      1.96 o
  -1 -16  -5        9.12        6.37      0.78 o
  -1 -16  -3       13.18       12.40      1.01 o
  -1 -16  -2       15.38       13.33      1.79 o
  -1 -16  -1       10.61       11.88      1.57 o
  -1 -15 -39       23.48       17.33      2.21 o
  -1 -15 -38       20.87       18.58      2.15 o
  -1 -15 -36       17.60       10.91      2.48 o
  -1 -15 -34       24.53       18.26      2.93 o
  -1 -15 -30        5.93        4.58      1.85 o
  -1 -15 -29       66.04       62.33      3.21 o
  -1 -15 -28        7.73        6.40      1.88 o
  -1 -15 -27        6.79        5.40      1.84 o
  -1 -15 -26       12.35       12.20      1.89 o
  -1 -15 -24       12.65        8.08      1.45 o
  -1 -15 -22       60.24       57.25      2.90 o
  -1 -15 -21        7.93        6.26      1.18 o
  -1 -15 -20        9.07        7.06      1.10 o
  -1 -15 -19       52.57       50.67      1.92 o
  -1 -15 -18       64.91       46.04      3.88 o
  -1 -15 -17       15.49       14.45      2.78 o
  -1 -15 -16       19.12       15.50      1.92 o
  -1 -15 -15       13.35       11.25      2.17 o
  -1 -15 -14        4.86        4.38      0.86 o
  -1 -15 -13       55.86       57.58      3.23 o
  -1 -15 -12       30.29       28.56      1.17 o
  -1 -15 -11       12.65        7.85      2.41 o
  -1 -15 -10        3.69        4.22      1.38 o
  -1 -15  -9       39.17       38.35      1.36 o
  -1 -15  -8       52.48       55.25      3.01 o
  -1 -15  -7        8.68        9.74      2.77 o
  -1 -15  -6       19.23       18.02      2.68 o
  -1 -15  -5       21.98       21.11      1.85 o
  -1 -15  -4       14.01       11.92      1.51 o
  -1 -15  -3       52.25       47.89      2.95 o
  -1 -15  -2        2.35        2.93      0.82 o
  -1 -15  -1       15.28       13.04      1.07 o
  -1 -14 -41       15.06       17.30      3.42 o
  -1 -14 -38       19.59       16.78      2.33 o
  -1 -14 -37       11.38        6.77      2.39 o
  -1 -14 -36        7.43        8.26      2.28 o
  -1 -14 -35        9.16        8.83      2.22 o
  -1 -14 -34       14.68       10.98      1.15 o
  -1 -14 -33        8.00       12.10      2.08 o
  -1 -14 -32       12.10       10.05      2.07 o
  -1 -14 -31       24.10       20.60      2.57 o
  -1 -14 -30       20.28       15.47      1.37 o
  -1 -14 -29       23.50       18.95      1.74 o
  -1 -14 -28       63.21       59.81      2.72 o
  -1 -14 -27       60.01       50.36      2.71 o
  -1 -14 -26       10.53       10.72      2.38 o
  -1 -14 -25       13.28       15.25      2.00 o
  -1 -14 -24        9.51        7.53      1.78 o
  -1 -14 -23       11.03       10.84      1.48 o
  -1 -14 -22       16.99       14.88      1.43 o
  -1 -14 -21       18.68       15.94      1.72 o
  -1 -14 -20       42.51       37.08      2.48 o
  -1 -14 -19       30.25       25.18      3.07 o
  -1 -14 -18       81.22       80.29      3.68 o
  -1 -14 -16        7.21        7.35      1.33 o
  -1 -14 -15       18.04       14.77      1.45 o
  -1 -14 -14        6.66        7.32      1.12 o
  -1 -14 -13       87.65       91.50      1.94 o
  -1 -14 -12       21.18       18.60      2.98 o
  -1 -14 -11       58.13       56.13      2.48 o
  -1 -14 -10       63.46       64.51      1.17 o
  -1 -14  -9       23.47       23.93      1.84 o
  -1 -14  -8      114.23      115.54      2.94 o
  -1 -14  -7      264.28      281.68      8.19 o
  -1 -14  -6       19.09       17.76      2.70 o
  -1 -14  -5       11.23        9.69      1.19 o
  -1 -14  -4       33.15       27.72      3.11 o
  -1 -14  -3       46.11       38.93      2.83 o
  -1 -14  -2       22.66       20.92      1.54 o
  -1 -14  -1       54.09       54.80      1.66 o
  -1 -13 -42        6.10        9.26      2.32 o
  -1 -13 -40        3.68        4.97      2.38 o
  -1 -13 -38        6.29        6.10      1.62 o
  -1 -13 -37       11.02       13.02      2.09 o
  -1 -13 -35        9.78        7.18      1.32 o
  -1 -13 -34       20.78       17.91      1.19 o
  -1 -13 -33        8.76        7.49      0.97 o
  -1 -13 -32        7.80        7.65      1.22 o
  -1 -13 -31        2.66        2.32      0.93 o
  -1 -13 -30       13.60       12.45      2.17 o
  -1 -13 -29       22.19       19.13      1.75 o
  -1 -13 -28       18.61       17.88      2.05 o
  -1 -13 -27      108.82      110.83      4.24 o
  -1 -13 -26       14.08       14.31      1.75 o
  -1 -13 -25       59.81       61.51      2.57 o
  -1 -13 -24       14.09       11.63      1.46 o
  -1 -13 -23       15.55       15.03      1.40 o
  -1 -13 -22       16.31       15.82      2.50 o
  -1 -13 -21       18.76       16.09      1.92 o
  -1 -13 -20      137.60      137.38      4.80 o
  -1 -13 -19        8.97        8.83      1.46 o
  -1 -13 -18       62.46       63.10      2.89 o
  -1 -13 -17       25.87       24.44      2.31 o
  -1 -13 -16       42.67       40.98      3.58 o
  -1 -13 -15       40.48       38.50      3.97 o
  -1 -13 -14       27.65       25.86      1.16 o
  -1 -13 -13       33.52       36.75      2.60 o
  -1 -13 -12       19.22       22.30      1.33 o
  -1 -13 -11      145.04      156.53      6.56 o
  -1 -13 -10       20.38       20.75      2.03 o
  -1 -13  -9       90.81       97.01      4.54 o
  -1 -13  -8       15.25       10.50      2.16 o
  -1 -13  -7      161.31      164.24      4.93 o
  -1 -13  -6       42.96       41.99      2.13 o
  -1 -13  -5       53.77       40.39      6.12 o
  -1 -13  -4       53.59       48.99      3.82 o
  -1 -13  -3        6.10        6.13      0.74 o
  -1 -13  -2      291.20      290.39      9.08 o
  -1 -13  -1       40.25       38.72      1.93 o
  -1 -12 -43        4.78        5.64      2.26 o
  -1 -12 -42       13.45       12.22      1.59 o
  -1 -12 -41        9.07        9.96      1.59 o
  -1 -12 -38        5.63        6.21      1.52 o
  -1 -12 -37       38.65       36.62      3.14 o
  -1 -12 -36       34.22       34.98      3.59 o
  -1 -12 -33       24.96       21.30      1.50 o
  -1 -12 -32        4.74        5.87      1.14 o
  -1 -12 -30       73.01       65.02      2.03 o
  -1 -12 -29       68.11       62.05      3.73 o
  -1 -12 -28       95.55       97.54      4.84 o
  -1 -12 -27       19.52       17.56      1.64 o
  -1 -12 -26       93.13       95.35      2.17 o
  -1 -12 -25       51.72       51.11      1.37 o
  -1 -12 -24       35.43       34.97      1.47 o
  -1 -12 -23       45.22       46.59      2.50 o
  -1 -12 -22       42.74       44.64      2.02 o
  -1 -12 -21       20.57       18.03      1.58 o
  -1 -12 -20        6.72        5.42      1.73 o
  -1 -12 -19       65.84       58.52      2.39 o
  -1 -12 -18      179.56      184.15      3.36 o
  -1 -12 -17       81.79       78.92      4.64 o
  -1 -12 -16       30.42       30.71      2.99 o
  -1 -12 -15       28.50       28.08      3.38 o
  -1 -12 -14       23.14       23.15      1.82 o
  -1 -12 -13      145.45      154.12      1.85 o
  -1 -12 -12      190.53      168.46      4.27 o
  -1 -12 -11      105.21      109.27      2.53 o
  -1 -12 -10      357.45      348.27      4.56 o
  -1 -12  -9      155.64      163.61      2.84 o
  -1 -12  -8      395.21      411.33      8.11 o
  -1 -12  -7       25.62       26.11      1.79 o
  -1 -12  -6       31.98       33.29      0.96 o
  -1 -12  -5       65.03       60.29      2.74 o
  -1 -12  -4       64.05       61.56      2.01 o
  -1 -12  -3        5.79        5.52      0.57 o
  -1 -12  -2      118.49      115.40      5.66 o
  -1 -12  -1      125.25      124.72      5.19 o
  -1 -11 -45       10.96       10.61      1.76 o
  -1 -11 -44        3.24        4.24      1.78 o
  -1 -11 -43        6.51        5.98      1.63 o
  -1 -11 -42        9.15        7.37      1.57 o
  -1 -11 -40       43.32       32.01      3.01 o
  -1 -11 -39        5.57        5.73      2.60 o
  -1 -11 -38       23.61       20.80      1.86 o
  -1 -11 -37       26.07       26.04      1.62 o
  -1 -11 -36       38.82       37.11      1.57 o
  -1 -11 -34       24.74       23.70      1.29 o
  -1 -11 -33       31.91       35.19      1.66 o
  -1 -11 -32       12.82        9.03      2.48 o
  -1 -11 -31       19.62       18.71      1.37 o
  -1 -11 -30      128.33      120.25      2.39 o
  -1 -11 -29       62.09       62.12      2.04 o
  -1 -11 -28       74.48       68.55      2.38 o
  -1 -11 -27       16.69       17.41      1.32 o
  -1 -11 -26       14.48       15.38      1.51 o
  -1 -11 -25       31.10       28.88      2.22 o
  -1 -11 -24       15.63       16.96      1.39 o
  -1 -11 -23       27.17       26.66      1.92 o
  -1 -11 -22       62.26       64.28      3.59 o
  -1 -11 -21       26.75       27.03      1.55 o
  -1 -11 -20        9.50       11.17      4.28 o
  -1 -11 -19       17.71       20.75      3.91 o
  -1 -11 -18      136.60      135.07      3.69 o
  -1 -11 -17       44.80       44.93      1.58 o
  -1 -11 -16        6.08        5.06      0.73 o
  -1 -11 -15      254.86      252.82      8.25 o
  -1 -11 -14       80.03       83.44      1.65 o
  -1 -11 -12      112.58      107.80      5.61 o
  -1 -11 -11       25.47       24.97      1.05 o
  -1 -11 -10      153.53      158.81      4.59 o
  -1 -11  -9      330.07      330.81      3.72 o
  -1 -11  -8      176.27      186.85      4.35 o
  -1 -11  -7       62.34       66.14      1.54 o
  -1 -11  -6        4.06        3.71      0.77 o
  -1 -11  -5      131.10      134.98      1.21 o
  -1 -11  -4       10.74       11.35      0.61 o
  -1 -11  -3       57.72       55.70      2.92 o
  -1 -11  -2       77.89       71.87      6.10 o
  -1 -11  -1       27.20       22.72      3.37 o
  -1 -10 -46       18.36       17.29      1.98 o
  -1 -10 -45       36.70       33.06      1.99 o
  -1 -10 -44       33.31       30.90      1.94 o
  -1 -10 -43       12.48       12.32      2.50 o
  -1 -10 -42       44.02       37.28      1.87 o
  -1 -10 -41        5.31        4.62      1.85 o
  -1 -10 -39       21.59       17.23      1.80 o
  -1 -10 -38       40.37       39.00      1.60 o
  -1 -10 -37       32.18       33.02      1.44 o
  -1 -10 -36       29.58       28.01      2.36 o
  -1 -10 -35       32.59       33.74      2.23 o
  -1 -10 -34        2.38        3.25      1.57 o
  -1 -10 -33       39.02       39.96      1.69 o
  -1 -10 -32       15.62       16.02      1.39 o
  -1 -10 -31       76.37       72.56      3.01 o
  -1 -10 -30        4.60        6.81      1.33 o
  -1 -10 -29       46.27       50.19      2.42 o
  -1 -10 -28       23.57       25.85      1.34 o
  -1 -10 -27      238.77      242.06      4.09 o
  -1 -10 -26      139.37      139.55      2.59 o
  -1 -10 -25       75.73       80.03      1.80 o
  -1 -10 -24       83.91       90.67      3.13 o
  -1 -10 -23       20.14       21.41      1.10 o
  -1 -10 -22        4.10        4.00      1.32 o
  -1 -10 -21       31.63       31.55      2.47 o
  -1 -10 -19       72.96       78.13      4.31 o
  -1 -10 -18      268.66      271.22      7.54 o
  -1 -10 -17       43.55       45.54      2.46 o
  -1 -10 -16       26.52       25.21      1.44 o
  -1 -10 -15       10.52       11.55      2.03 o
  -1 -10 -14       38.29       35.73      1.32 o
  -1 -10 -13       36.88       38.78      5.41 o
  -1 -10 -12       15.68       15.15      1.43 o
  -1 -10 -11      113.95      113.27      3.32 o
  -1 -10 -10       35.92       36.65      1.36 o
  -1 -10  -9      186.32      186.30      4.28 o
  -1 -10  -8       40.78       44.57      0.98 o
  -1 -10  -7      160.42      167.16      4.25 o
  -1 -10  -6      157.34      165.96      1.81 o
  -1 -10  -5       13.43       12.41      1.00 o
  -1 -10  -4       88.18       89.76      3.15 o
  -1 -10  -3       14.21       12.26      0.58 o
  -1 -10  -2        6.53        5.88      0.84 o
  -1 -10  -1       41.82       39.15      3.29 o
  -1  -9 -46       15.18       14.62      1.79 o
  -1  -9 -45       35.23       33.80      2.98 o
  -1  -9 -44        5.24        8.18      1.70 o
  -1  -9 -42        2.69        3.96      1.87 o
  -1  -9 -40       11.70        9.82      1.63 o
  -1  -9 -39       33.83       32.66      1.89 o
  -1  -9 -37       12.25       14.69      1.68 o
  -1  -9 -36       14.58       14.38      1.33 o
  -1  -9 -35       11.29       10.93      1.28 o
  -1  -9 -34       65.94       65.74      1.45 o
  -1  -9 -33       55.85       54.07      1.62 o
  -1  -9 -32        3.56        2.85      1.35 o
  -1  -9 -31       56.55       57.48      1.88 o
  -1  -9 -30        8.88        8.03      1.89 o
  -1  -9 -29      333.08      339.17      5.41 o
  -1  -9 -28      186.02      193.83      4.33 o
  -1  -9 -27      191.25      191.09      3.97 o
  -1  -9 -26      100.37      102.93      1.66 o
  -1  -9 -25       42.73       44.92      1.84 o
  -1  -9 -24       47.93       47.63      1.36 o
  -1  -9 -23       63.34       68.17      2.18 o
  -1  -9 -22       14.89       15.14      1.78 o
  -1  -9 -21       71.86       74.36      1.70 o
  -1  -9 -20       58.87       57.32      1.61 o
  -1  -9 -19      174.04      181.92      3.12 o
  -1  -9 -18       46.85       47.66      1.09 o
  -1  -9 -17       61.41       62.41      1.94 o
  -1  -9 -16      126.85      126.50      2.83 o
  -1  -9 -15       52.61       52.45      1.39 o
  -1  -9 -14      189.76      193.60      5.35 o
  -1  -9 -13       51.41       52.77      1.51 o
  -1  -9 -12      258.65      267.50      5.26 o
  -1  -9 -11      317.40      330.57      5.78 o
  -1  -9 -10      422.11      419.15      4.08 o
  -1  -9  -9      570.45      579.12      9.22 o
  -1  -9  -8      338.79      323.34      8.44 o
  -1  -9  -7      471.43      488.32      5.60 o
  -1  -9  -6      289.56      300.01      2.36 o
  -1  -9  -5       93.55      100.00      2.11 o
  -1  -9  -4      159.59      154.69      3.06 o
  -1  -9  -3      117.12      113.78      4.04 o
  -1  -9  -2      564.20      546.95     12.99 o
  -1  -9  -1      271.19      271.85      1.04 o
  -1  -8 -47       24.88       27.69      2.16 o
  -1  -8 -45       50.32       47.24      1.84 o
  -1  -8 -44       17.29       16.46      1.71 o
  -1  -8 -43        4.03        3.98      1.97 o
  -1  -8 -42        2.33        4.29      1.82 o
  -1  -8 -41        7.53        7.47      1.71 o
  -1  -8 -38       41.46       38.85      2.10 o
  -1  -8 -37       77.60       76.68      3.61 o
  -1  -8 -36       12.03       13.44      1.51 o
  -1  -8 -35       37.69       36.19      1.57 o
  -1  -8 -34       12.91       12.58      1.33 o
  -1  -8 -33        5.79        6.35      1.74 o
  -1  -8 -32       36.38       37.30      1.85 o
  -1  -8 -30       34.26       36.47      1.60 o
  -1  -8 -29       51.24       51.79      1.70 o
  -1  -8 -28        6.56        8.09      1.56 o
  -1  -8 -27      198.47      196.98      5.24 o
  -1  -8 -26        3.40        4.71      1.67 o
  -1  -8 -25      246.99      256.00      2.32 o
  -1  -8 -24       20.93       23.27      2.01 o
  -1  -8 -23       27.26       29.01      2.26 o
  -1  -8 -22       41.44       41.92      1.66 o
  -1  -8 -21       19.11       18.48      1.59 o
  -1  -8 -20       96.45       99.59      1.40 o
  -1  -8 -19       83.36       84.58      1.10 o
  -1  -8 -18       27.89       28.18      0.89 o
  -1  -8 -17      100.76      100.69      1.32 o
  -1  -8 -16       63.84       66.07      2.36 o
  -1  -8 -15       27.85       27.84      0.81 o
  -1  -8 -14       70.31       71.66      1.36 o
  -1  -8 -13       43.72       43.99      1.09 o
  -1  -8 -12      340.04      342.29      3.55 o
  -1  -8 -11      611.06      617.89     10.29 o
  -1  -8 -10       19.00       20.25      0.78 o
  -1  -8  -9      735.50      719.05     18.26 o
  -1  -8  -8      206.24      209.73      3.30 o
  -1  -8  -7      351.51      356.04      5.50 o
  -1  -8  -6      128.22      128.96      2.42 o
  -1  -8  -5       95.41       94.52      0.83 o
  -1  -8  -4      229.69      232.14      5.24 o
  -1  -8  -3       50.21       49.93      0.59 o
  -1  -8  -2      127.41      127.91      1.04 o
  -1  -8  -1       41.82       42.79      0.72 o
  -1  -7 -49       30.82       30.65      3.26 o
  -1  -7 -48       96.26       85.04      2.63 o
  -1  -7 -47       26.22       23.73      2.61 o
  -1  -7 -46       20.24       20.28      2.20 o
  -1  -7 -45       18.33       18.29      2.07 o
  -1  -7 -44        4.13        4.08      1.96 o
  -1  -7 -39       15.52       13.89      1.81 o
  -1  -7 -38       73.93       73.01      3.47 o
  -1  -7 -37       92.22       89.99      1.93 o
  -1  -7 -36      112.06      112.02      2.06 o
  -1  -7 -35       13.78       13.39      2.14 o
  -1  -7 -34       20.57       21.03      1.77 o
  -1  -7 -33       32.49       34.66      1.75 o
  -1  -7 -32       36.00       39.29      1.71 o
  -1  -7 -31       34.29       36.14      2.64 o
  -1  -7 -30       91.51       96.57      2.14 o
  -1  -7 -29      159.90      164.79      2.44 o
  -1  -7 -28      243.91      246.63      6.03 o
  -1  -7 -26       46.33       48.61      1.38 o
  -1  -7 -25       24.73       23.89      1.28 o
  -1  -7 -24       27.74       29.17      2.06 o
  -1  -7 -23        7.42        6.91      1.17 o
  -1  -7 -22       32.58       31.89      1.60 o
  -1  -7 -21      143.43      146.65      2.52 o
  -1  -7 -20      239.15      238.38      2.19 o
  -1  -7 -19       52.35       52.26      1.64 o
  -1  -7 -18      150.28      151.19      2.43 o
  -1  -7 -17       21.34       21.91      0.94 o
  -1  -7 -16       13.42       14.11      0.84 o
  -1  -7 -15      116.37      118.36      1.54 o
  -1  -7 -14       37.28       35.53      1.14 o
  -1  -7 -13      293.99      298.99      3.55 o
  -1  -7 -12       72.53       74.22      0.83 o
  -1  -7 -11      211.20      211.86      1.89 o
  -1  -7 -10     1894.96     1927.13     24.97 o
  -1  -7  -9        7.93        6.96      1.20 o
  -1  -7  -8      137.34      137.14      1.50 o
  -1  -7  -7       81.90       80.64      0.70 o
  -1  -7  -6        2.44        3.33      0.51 o
  -1  -7  -5      220.26      225.90      3.08 o
  -1  -7  -4       30.24       29.47      0.78 o
  -1  -7  -3      171.40      167.15      2.57 o
  -1  -7  -2      172.46      167.42      3.48 o
  -1  -7  -1      106.37       96.82      4.54 o
  -1  -6 -50       22.27       22.38      2.41 o
  -1  -6 -49        0.27        5.14      2.28 o
  -1  -6 -46        6.83        7.35      1.98 o
  -1  -6 -45       19.07       16.11      2.05 o
  -1  -6 -44       43.44       39.82      2.75 o
  -1  -6 -43        8.24        6.51      1.74 o
  -1  -6 -42        4.84        5.99      1.71 o
  -1  -6 -41       15.32       11.79      1.64 o
  -1  -6 -40       12.30       11.58      1.75 o
  -1  -6 -39       22.12       23.37      2.03 o
  -1  -6 -38       40.42       39.46      1.58 o
  -1  -6 -37        6.04        7.70      1.81 o
  -1  -6 -36       60.32       60.77      2.07 o
  -1  -6 -35       44.94       48.67      1.90 o
  -1  -6 -34       79.85       80.53      1.95 o
  -1  -6 -33       16.77       18.92      1.73 o
  -1  -6 -32       70.54       72.63      2.69 o
  -1  -6 -31       12.72       13.93      1.78 o
  -1  -6 -30      218.04      222.30      3.02 o
  -1  -6 -29        5.59        7.14      1.63 o
  -1  -6 -28       58.92       61.59      1.52 o
  -1  -6 -27       37.76       37.70      1.42 o
  -1  -6 -26       95.12       98.91      2.01 o
  -1  -6 -25       33.89       35.35      1.59 o
  -1  -6 -24      115.06      116.33      2.38 o
  -1  -6 -23      140.43      143.14      1.51 o
  -1  -6 -22      137.91      141.67      2.04 o
  -1  -6 -21      147.53      150.98      1.86 o
  -1  -6 -20      136.52      135.86      1.41 o
  -1  -6 -19       28.12       30.70      1.17 o
  -1  -6 -18       98.60      101.07      2.47 o
  -1  -6 -17       57.62       56.07      1.10 o
  -1  -6 -16       62.12       61.74      1.35 o
  -1  -6 -15      107.69      111.65      1.33 o
  -1  -6 -14        0.91        2.39      0.82 o
  -1  -6 -13      160.20      163.14      1.84 o
  -1  -6 -12      154.59      155.81      3.54 o
  -1  -6 -11       93.69       91.50      3.44 o
  -1  -6 -10      532.79      547.58      5.88 o
  -1  -6  -9       60.66       61.02      1.10 o
  -1  -6  -8      428.22      428.97      5.35 o
  -1  -6  -7      139.46      137.10      1.93 o
  -1  -6  -6      282.85      280.93      2.63 o
  -1  -6  -5      277.07      279.59      1.86 o
  -1  -6  -4      393.95      394.06      2.55 o
  -1  -6  -3      611.17      608.02      3.85 o
  -1  -6  -2      670.62      676.67      7.52 o
  -1  -6  -1       42.78       42.29      0.91 o
  -1  -5 -49       18.52       18.72      2.05 o
  -1  -5 -48       17.01       15.39      2.00 o
  -1  -5 -46       24.75       23.78      2.37 o
  -1  -5 -45       20.39       20.89      1.91 o
  -1  -5 -43        5.51        6.46      1.87 o
  -1  -5 -42       11.06        8.10      1.70 o
  -1  -5 -41       19.04       19.21      1.83 o
  -1  -5 -40       21.77       20.95      1.61 o
  -1  -5 -39       81.17       79.49      2.22 o
  -1  -5 -38       50.88       50.76      2.84 o
  -1  -5 -37      134.62      128.14      2.49 o
  -1  -5 -36       11.15       12.17      2.24 o
  -1  -5 -35       17.09       15.32      2.18 o
  -1  -5 -34      133.76      134.40      2.43 o
  -1  -5 -33       55.46       54.41      2.18 o
  -1  -5 -32       54.42       52.33      1.92 o
  -1  -5 -31       46.06       47.36      1.87 o
  -1  -5 -30       91.94       95.21      1.93 o
  -1  -5 -29      149.00      155.05      2.05 o
  -1  -5 -28       84.41       87.13      1.84 o
  -1  -5 -27       26.08       27.79      1.39 o
  -1  -5 -26      341.08      353.48      5.07 o
  -1  -5 -25       88.49       91.01      1.45 o
  -1  -5 -24      141.94      144.66      1.59 o
  -1  -5 -23       49.95       52.37      1.42 o
  -1  -5 -22       11.27       11.89      1.83 o
  -1  -5 -21       11.10       12.34      1.16 o
  -1  -5 -20      118.57      122.03      1.37 o
  -1  -5 -19      390.24      384.75      3.10 o
  -1  -5 -18      356.28      364.99      3.49 o
  -1  -5 -17      205.46      207.40      1.34 o
  -1  -5 -16      585.05      593.94      5.61 o
  -1  -5 -15       99.48       96.91      1.04 o
  -1  -5 -14       33.74       33.89      0.85 o
  -1  -5 -13       27.21       28.16      0.96 o
  -1  -5 -12       44.02       46.83      1.15 o
  -1  -5 -11       31.58       31.40      0.82 o
  -1  -5 -10      394.11      399.30      8.04 o
  -1  -5  -9      481.30      508.17      7.88 o
  -1  -5  -8     1036.68     1068.35      9.15 o
  -1  -5  -7      138.95      140.32      1.37 o
  -1  -5  -6      239.58      247.43      2.20 o
  -1  -5  -5       61.66       60.72      0.74 o
  -1  -5  -4       34.89       34.29      0.83 o
  -1  -5  -3       82.11       81.26      1.36 o
  -1  -5  -2      788.53      779.83      9.92 o
  -1  -5  -1      223.27      227.75      4.62 o
  -1  -4 -49        9.95        7.41      2.12 o
  -1  -4 -47        9.11       10.16      2.51 o
  -1  -4 -46       21.73       22.46      2.43 o
  -1  -4 -45       23.79       22.41      2.25 o
  -1  -4 -43       32.15       33.82      2.91 o
  -1  -4 -42       15.04       17.33      1.75 o
  -1  -4 -41       40.14       41.83      2.24 o
  -1  -4 -40       82.69       78.88      2.97 o
  -1  -4 -39       25.43       27.09      1.60 o
  -1  -4 -38       24.65       25.55      1.57 o
  -1  -4 -37      147.17      154.38      2.76 o
  -1  -4 -35       68.93       70.48      1.95 o
  -1  -4 -33       83.48       80.59      1.60 o
  -1  -4 -32       37.97       40.40      1.65 o
  -1  -4 -31      123.17      123.68      1.69 o
  -1  -4 -30       65.65       69.34      1.52 o
  -1  -4 -29        5.52        5.94      1.41 o
  -1  -4 -28        4.83        6.35      1.35 o
  -1  -4 -27       45.92       46.89      1.36 o
  -1  -4 -26       61.78       65.39      1.56 o
  -1  -4 -25       53.57       52.60      1.30 o
  -1  -4 -23       68.44       66.11      1.76 o
  -1  -4 -22      220.99      227.16      2.50 o
  -1  -4 -21      278.56      282.94      4.38 o
  -1  -4 -20      347.96      353.95      3.38 o
  -1  -4 -19       13.61       14.03      1.09 o
  -1  -4 -18       77.27       78.10      1.90 o
  -1  -4 -17      791.52      809.62      3.56 o
  -1  -4 -16      273.45      273.93      1.64 o
  -1  -4 -15      134.58      133.75      1.42 o
  -1  -4 -14      737.86      742.83      6.03 o
  -1  -4 -13     1042.09     1004.98     13.25 o
  -1  -4 -12       78.85       82.08      1.44 o
  -1  -4 -11       38.15       40.81      0.90 o
  -1  -4 -10      270.09      270.00      1.93 o
  -1  -4  -9      584.24      615.75     11.75 o
  -1  -4  -8      546.29      569.46      7.80 o
  -1  -4  -7       20.13       21.23      0.56 o
  -1  -4  -6      435.52      460.21      8.08 o
  -1  -4  -5     1053.50     1068.17      6.43 o
  -1  -4  -4       83.81       83.11      0.97 o
  -1  -4  -3      213.97      220.18      2.99 o
  -1  -4  -2     2915.19     2930.71     12.53 o
  -1  -4  -1     1156.65     1147.47      8.90 o
  -1  -3 -50        3.52        4.92      2.23 o
  -1  -3 -49       10.67        8.54      2.99 o
  -1  -3 -48       38.15       36.80      2.55 o
  -1  -3 -47       25.40       23.78      2.88 o
  -1  -3 -46       24.40       23.71      2.17 o
  -1  -3 -45       37.30       33.04      2.05 o
  -1  -3 -44       27.14       27.81      2.31 o
  -1  -3 -43       25.06       25.10      1.80 o
  -1  -3 -42        7.56        9.00      1.96 o
  -1  -3 -41        7.08        6.19      1.70 o
  -1  -3 -39      133.04      135.24      3.00 o
  -1  -3 -38       59.12       62.03      1.66 o
  -1  -3 -37       97.23      100.14      2.13 o
  -1  -3 -36       36.76       41.00      1.82 o
  -1  -3 -35       64.58       66.58      2.23 o
  -1  -3 -34      131.93      134.59      1.74 o
  -1  -3 -33        9.24       11.56      1.51 o
  -1  -3 -32        8.62        9.88      1.67 o
  -1  -3 -31       24.38       24.29      1.63 o
  -1  -3 -30       17.68       18.59      1.59 o
  -1  -3 -29       74.35       75.44      2.21 o
  -1  -3 -28      241.60      252.42      2.63 o
  -1  -3 -27       13.57       15.13      1.70 o
  -1  -3 -26       16.08       15.53      2.63 o
  -1  -3 -25        5.54        7.48      2.07 o
  -1  -3 -24       11.21       10.01      1.55 o
  -1  -3 -23       14.64       10.99      1.52 o
  -1  -3 -22       57.29       61.33      1.56 o
  -1  -3 -21       64.31       65.37      1.95 o
  -1  -3 -20       92.67       96.66      2.02 o
  -1  -3 -19      533.65      541.19      9.27 o
  -1  -3 -18      154.49      153.82      2.56 o
  -1  -3 -17      597.63      601.21      4.44 o
  -1  -3 -16      436.42      438.91      2.15 o
  -1  -3 -15      253.37      256.38      1.73 o
  -1  -3 -14       79.74       77.71      1.77 o
  -1  -3 -13      255.08      257.19      1.62 o
  -1  -3 -12      615.61      623.82     12.23 o
  -1  -3 -11      663.21      677.38      7.70 o
  -1  -3 -10      108.38      109.02      1.48 o
  -1  -3  -9     1055.12     1069.33     12.09 o
  -1  -3  -8      536.32      530.45      6.60 o
  -1  -3  -7      628.51      648.95      5.85 o
  -1  -3  -6      142.88      142.18      1.23 o
  -1  -3  -5     1531.30     1561.15     17.90 o
  -1  -3  -4      849.83      849.76      9.70 o
  -1  -3  -3     3386.02     3450.15     39.04 o
  -1  -3  -2     1877.36     1890.94     19.47 o
  -1  -3  -1     6229.78     6177.65     82.84 o
  -1  -2 -51        9.39        9.42      2.19 o
  -1  -2 -49       23.16       19.72      2.56 o
  -1  -2 -48       11.18       11.31      2.95 o
  -1  -2 -47       19.02       19.72      2.48 o
  -1  -2 -46       51.41       42.56      2.50 o
  -1  -2 -45        9.59       11.14      2.02 o
  -1  -2 -43       17.59       18.32      1.80 o
  -1  -2 -42       64.93       63.14      2.40 o
  -1  -2 -39       27.84       29.02      1.90 o
  -1  -2 -38       48.92       47.74      1.58 o
  -1  -2 -37      199.60      205.72      2.78 o
  -1  -2 -36       85.70       87.63      1.91 o
  -1  -2 -35       45.97       46.41      1.81 o
  -1  -2 -34       81.61       84.17      1.62 o
  -1  -2 -33       18.53       20.48      1.45 o
  -1  -2 -32       18.94       20.03      1.47 o
  -1  -2 -31        9.13       11.20      1.74 o
  -1  -2 -30       31.76       31.26      2.17 o
  -1  -2 -29        4.58        4.96      1.41 o
  -1  -2 -28      155.76      161.69      1.80 o
  -1  -2 -26       51.89       53.88      1.53 o
  -1  -2 -25       59.02       60.08      2.29 o
  -1  -2 -24      122.92      126.09      3.41 o
  -1  -2 -23       25.29       26.63      1.29 o
  -1  -2 -22      122.39      123.71      1.65 o
  -1  -2 -21      543.33      564.59      4.06 o
  -1  -2 -20      101.84      109.08      1.56 o
  -1  -2 -19     1826.90     1871.42     24.46 o
  -1  -2 -18      488.65      488.40      7.96 o
  -1  -2 -17      583.98      589.26      8.12 o
  -1  -2 -16       88.11       87.43      1.29 o
  -1  -2 -15      399.79      403.99      2.42 o
  -1  -2 -14      279.43      281.14      3.82 o
  -1  -2 -13       10.51       10.32      0.83 o
  -1  -2 -12      395.20      401.45      4.33 o
  -1  -2 -11      422.24      422.86      3.86 o
  -1  -2 -10      538.77      558.45     10.80 o
  -1  -2  -9     1189.78     1226.23     11.63 o
  -1  -2  -8     1556.36     1592.33     14.92 o
  -1  -2  -7      896.60      907.46     15.60 o
  -1  -2  -6      187.42      185.20      2.27 o
  -1  -2  -5       35.59       35.10      0.43 o
  -1  -2  -4     1272.81     1287.90      8.28 o
  -1  -2  -3     5878.95     5993.65     76.40 o
  -1  -2  -2     3995.56     4041.29     22.60 o
  -1  -2  -1    23964.52    23946.17    133.46 o
  -1  -1 -51        7.84       10.90      2.37 o
  -1  -1 -49        8.48        6.08      2.73 o
  -1  -1 -47       25.20       26.43      2.68 o
  -1  -1 -46       34.49       33.88      2.61 o
  -1  -1 -45        5.18        6.43      1.83 o
  -1  -1 -43       13.79       14.93      1.79 o
  -1  -1 -42       32.75       33.94      1.80 o
  -1  -1 -41       59.85       58.30      2.12 o
  -1  -1 -40       55.87       56.14      1.71 o
  -1  -1 -39       47.55       44.87      1.59 o
  -1  -1 -38       56.23       55.47      1.90 o
  -1  -1 -37      152.08      158.46      4.01 o
  -1  -1 -36       45.91       49.09      1.61 o
  -1  -1 -35      101.37      105.16      1.70 o
  -1  -1 -34       33.16       32.81      1.61 o
  -1  -1 -33        7.87        9.73      1.57 o
  -1  -1 -32        8.92        9.25      1.48 o
  -1  -1 -31       16.35       17.57      1.42 o
  -1  -1 -30       59.26       58.60      1.73 o
  -1  -1 -29      141.55      146.88      2.33 o
  -1  -1 -28      262.41      265.81      5.17 o
  -1  -1 -27       38.37       41.22      1.56 o
  -1  -1 -26      151.70      157.18      1.78 o
  -1  -1 -25       98.93      100.50      2.24 o
  -1  -1 -24      128.27      131.27      2.52 o
  -1  -1 -23      239.57      240.27      3.18 o
  -1  -1 -22      115.00      113.57      1.59 o
  -1  -1 -21      233.02      228.52      3.74 o
  -1  -1 -20      215.35      217.90      3.47 o
  -1  -1 -19      870.64      909.05      9.61 o
  -1  -1 -18       33.10       32.77      1.25 o
  -1  -1 -17      266.41      265.59      3.29 o
  -1  -1 -16      288.58      290.63      4.18 o
  -1  -1 -15       25.35       25.15      0.80 o
  -1  -1 -14      606.96      614.79      6.50 o
  -1  -1 -13      539.58      537.12      4.14 o
  -1  -1 -12      418.64      421.97      4.57 o
  -1  -1 -11      536.46      548.95      5.01 o
  -1  -1 -10      811.21      802.77     10.86 o
  -1  -1  -9       21.36       22.13      0.67 o
  -1  -1  -8     5163.73     5347.86     61.74 o
  -1  -1  -7     1073.84     1079.77     13.35 o
  -1  -1  -6     1936.29     1971.90     16.24 o
  -1  -1  -5      551.60      567.62      8.15 o
  -1  -1  -4      762.40      772.96      6.59 o
  -1  -1  -3     3018.10     3007.16     23.58 o
  -1  -1  -2     1048.74     1048.14      5.45 o
  -1  -1  -1     2019.13     2023.11     17.48 o
   0   0   2      168.90      165.41      2.11 o
   0   0   4     5251.98     5497.11     21.18 o
   0   0   6     1970.26     2104.69     15.34 o
   0   0   8      138.84      143.18      2.11 o
   0   0  10     3104.77     3149.95     23.77 o
   0   0  12      112.66      110.26      2.77 o
   0   0  14      547.01      552.98      4.13 o
   0   0  16      717.17      709.67      4.84 o
   0   0  18     5718.04     5907.05     37.33 o
   0   0  20     4093.27     4283.37     42.18 o
   0   0  22      528.21      529.54      5.92 o
   0   0  24      142.64      127.56      2.25 o
   0   0  34      133.13      132.30      3.53 o
   0   0  38      674.80      680.69     15.86 o
   0   0  42       78.36       77.92      2.69 o
   0   0  46       58.89       53.64      6.67 o
   0   0  50       16.98       17.25      3.09 o
   0   1   1     1130.07     1197.01     10.00 o
   0   1   2     2220.98     2268.11     64.10 o
   0   1   3     1649.00     1708.56     24.76 o
   0   1   4     2075.50     2116.16     16.05 o
   0   1   5     1508.36     1552.51      9.19 o
   0   1   6        4.13        6.14      1.21 o
   0   1   7       63.61       64.22      2.18 o
   0   1   8     2274.97     2262.54     32.72 o
   0   1   9     1483.10     1519.37     10.90 o
   0   1  10      170.05      176.58      2.52 o
   0   1  11      383.20      385.30      2.78 o
   0   1  12     1367.01     1401.83     10.18 o
   0   1  13      235.68      233.60      2.32 o
   0   1  14      144.04      148.29      1.68 o
   0   1  15     1590.49     1636.46     10.27 o
   0   1  17      193.10      196.10      1.24 o
   0   1  18        1.49        2.64      0.97 o
   0   1  19      117.07      114.69      1.37 o
   0   1  20       27.04       28.51      1.14 o
   0   1  21        9.13       10.52      1.04 o
   0   1  22       23.17       26.63      1.19 o
   0   1  23       29.11       30.49      1.13 o
   0   1  24        4.52        4.87      1.26 o
   0   1  25       34.52       35.61      1.08 o
   0   1  26      129.90      132.01      1.74 o
   0   1  27       51.65       53.96      1.18 o
   0   1  28       11.27       12.39      1.34 o
   0   1  29      129.23      132.78      1.66 o
   0   1  30       38.47       39.73      1.58 o
   0   1  32        9.75       11.41      1.37 o
   0   1  33      114.76      115.62      1.51 o
   0   1  34       46.61       46.30      1.56 o
   0   1  35      373.97      392.93      6.62 o
   0   1  36        2.56        3.74      1.64 o
   0   1  37      101.83      105.94      1.90 o
   0   1  38       10.43       11.65      1.49 o
   0   1  39       31.50       32.71      1.55 o
   0   1  40      129.37      128.98      2.10 o
   0   1  41       53.84       53.41      1.79 o
   0   1  42       12.28       14.94      1.74 o
   0   1  43        9.81       10.91      1.79 o
   0   1  45        3.30        4.46      1.77 o
   0   1  46       32.44       30.03      2.09 o
   0   1  47       88.01       86.04      3.99 o
   0   1  48       30.30       27.96      2.32 o
   0   1  50       13.56       12.12      2.29 o
   0   2   0     1573.51     1631.06     11.06 o
   0   2   1     2396.44     2474.24     28.53 o
   0   2   2      845.94      910.30     13.75 o
   0   2   3     2657.24     2873.89     36.18 o
   0   2   4     1346.27     1389.38      9.85 o
   0   2   6      953.01      985.26      7.07 o
   0   2   7      324.92      336.90      3.51 o
   0   2   8      154.41      157.01      1.07 o
   0   2   9       86.41       89.19      0.91 o
   0   2  10        1.38        1.71      0.65 o
   0   2  11      352.67      365.69      3.22 o
   0   2  12      840.45      853.95      5.94 o
   0   2  13      479.32      484.54      2.59 o
   0   2  14     1446.32     1471.45     16.87 o
   0   2  15      294.54      300.48      3.53 o
   0   2  16      846.15      878.08      4.99 o
   0   2  17      280.96      288.10      2.42 o
   0   2  18        3.99        4.32      0.92 o
   0   2  19     1978.79     2055.33      9.85 o
   0   2  20     1589.81     1640.73     19.62 o
   0   2  21      324.71      338.98      2.83 o
   0   2  22       33.04       35.10      1.03 o
   0   2  23       14.79       16.02      1.08 o
   0   2  24       44.01       45.09      1.29 o
   0   2  25        2.31        3.02      1.09 o
   0   2  27      153.84      158.65      1.66 o
   0   2  29       60.91       60.84      1.38 o
   0   2  30      164.33      172.38      2.47 o
   0   2  31       12.04       13.21      1.24 o
   0   2  32       73.25       74.45      1.39 o
   0   2  33       15.95       18.10      1.63 o
   0   2  34       22.33       20.78      1.68 o
   0   2  35       38.00       37.70      1.52 o
   0   2  36      366.89      368.47      5.89 o
   0   2  37       58.18       60.90      2.07 o
   0   2  38      294.90      293.74      3.71 o
   0   2  39      116.02      113.36      2.01 o
   0   2  40      132.79      130.12      2.04 o
   0   2  41       70.03       71.71      2.70 o
   0   2  42       45.46       45.59      1.72 o
   0   2  43        0.49        4.70      1.79 o
   0   2  44       17.45       16.04      1.73 o
   0   2  45        6.95        4.93      2.36 o
   0   2  46       20.95       20.88      2.42 o
   0   2  47        3.89        6.45      2.13 o
   0   2  48       16.88       17.31      2.09 o
   0   2  49        9.85        8.18      2.30 o
   0   2  50       10.06       11.75      2.51 o
   0   3   1      246.04      243.89      5.53 o
   0   3   2       42.19       41.00      0.39 o
   0   3   3      288.68      296.39      4.49 o
   0   3   4      946.77      994.63     14.18 o
   0   3   5     1643.92     1365.32     65.81 o
   0   3   6       50.47       50.98      1.16 o
   0   3   7     8105.59     8422.95    114.87 o
   0   3   8      306.98      325.90      3.48 o
   0   3   9     1240.08     1277.86     17.09 o
   0   3  10        3.25        3.78      0.55 o
   0   3  11     3560.58     3662.00     29.06 o
   0   3  12       43.42       44.32      0.73 o
   0   3  13      114.28      119.27      2.08 o
   0   3  14       11.18       12.19      0.83 o
   0   3  15      385.17      394.36      4.22 o
   0   3  16       22.14       23.69      0.84 o
   0   3  17      229.47      230.93      2.56 o
   0   3  18      316.93      309.49      6.14 o
   0   3  19      174.79      174.69      3.29 o
   0   3  20      166.98      172.49      3.97 o
   0   3  21       16.32       17.77      1.07 o
   0   3  22      393.04      401.06      4.14 o
   0   3  23        3.91        5.45      1.16 o
   0   3  25       16.89       16.61      1.03 o
   0   3  26      107.94      110.44      1.43 o
   0   3  27     1525.31     1594.18     16.01 o
   0   3  28        3.90        4.95      1.16 o
   0   3  29       18.92       19.87      1.26 o
   0   3  31       73.40       74.96      1.58 o
   0   3  32        3.68        6.85      1.27 o
   0   3  33       11.27       11.34      1.41 o
   0   3  34       27.75       25.94      1.52 o
   0   3  35       40.58       42.48      1.42 o
   0   3  36       34.88       35.07      1.44 o
   0   3  37      259.43      259.13      2.82 o
   0   3  38      111.71      106.33      2.12 o
   0   3  39       41.23       38.68      1.61 o
   0   3  40       25.68       23.58      1.66 o
   0   3  41        4.75        5.79      1.67 o
   0   3  42        7.79        7.97      1.67 o
   0   3  44       16.42       15.89      2.14 o
   0   3  45       62.89       62.94      2.27 o
   0   3  46        6.91        7.40      2.34 o
   0   3  47       63.96       66.23      3.52 o
   0   4   0      515.18      529.12      5.49 o
   0   4   1        0.59        1.24      0.42 o
   0   4   2       52.38       48.06      2.75 o
   0   4   3     1881.18     1857.95     11.59 o
   0   4   4      762.06      795.12     10.41 o
   0   4   5      791.00      787.29      6.82 o
   0   4   6      364.69      373.60      7.55 o
   0   4   7        1.98        1.27      0.36 o
   0   4   8     1929.01     1963.55     24.87 o
   0   4   9       22.26       22.25      1.32 o
   0   4  10      389.11      405.11     10.29 o
   0   4  11       37.19       37.75      0.88 o
   0   4  12      221.27      219.11      3.70 o
   0   4  13      115.60      120.77      1.64 o
   0   4  14        2.26        2.76      0.77 o
   0   4  15       89.36       88.22      1.48 o
   0   4  17       53.19       53.74      1.01 o
   0   4  18      304.00      310.57      2.91 o
   0   4  19       24.61       24.62      0.87 o
   0   4  20      143.99      144.75      1.71 o
   0   4  22      314.59      319.55      3.34 o
   0   4  23      140.39      145.23      1.69 o
   0   4  24       38.77       37.07      1.01 o
   0   4  25      172.39      178.45      2.15 o
   0   4  26       57.65       60.34      1.13 o
   0   4  27       11.71       13.07      1.08 o
   0   4  28      119.33      122.96      1.85 o
   0   4  30       12.20       13.44      1.30 o
   0   4  31        9.97        8.18      1.23 o
   0   4  33        7.64        8.54      1.66 o
   0   4  34      119.60      120.73      1.63 o
   0   4  36       22.02       21.80      1.51 o
   0   4  37       13.73       15.72      1.48 o
   0   4  38       45.28       47.27      1.52 o
   0   4  39       15.47       15.76      1.49 o
   0   4  40       21.75       21.07      1.53 o
   0   4  41       23.97       24.32      1.74 o
   0   4  42       10.48       11.66      1.66 o
   0   4  43       11.05       12.36      2.12 o
   0   4  44        4.20        4.75      1.96 o
   0   4  46        5.76        6.45      2.09 o
   0   4  47        9.55        9.53      1.90 o
   0   4  48        4.87        7.40      2.25 o
   0   4  51       12.45       12.19      2.05 o
   0   5   1      632.34      625.18      5.17 o
   0   5   2      136.51      134.49      1.56 o
   0   5   3       43.58       45.09      1.63 o
   0   5   4      299.60      313.61      3.26 o
   0   5   5      136.67      135.55      0.92 o
   0   5   6     1033.66     1056.94     12.30 o
   0   5   7      385.90      396.26     14.58 o
   0   5   8     1245.29     1256.28     14.91 o
   0   5   9      889.81      896.12      9.74 o
   0   5  10      102.77      104.50      2.05 o
   0   5  11     1146.49     1171.34     15.20 o
   0   5  12      370.26      371.44      3.98 o
   0   5  13       66.33       68.45      1.07 o
   0   5  14      197.56      204.32      2.47 o
   0   5  15       59.54       59.98      0.90 o
   0   5  16      182.37      186.77      1.74 o
   0   5  17       30.05       30.56      0.76 o
   0   5  18      155.07      155.31      1.26 o
   0   5  19        1.80        2.20      0.85 o
   0   5  21      106.17      111.05      1.22 o
   0   5  22      112.51      114.63      1.67 o
   0   5  23       22.18       23.29      0.94 o
   0   5  25       46.96       48.68      1.05 o
   0   5  26       50.26       50.12      1.33 o
   0   5  27      229.52      232.94      3.48 o
   0   5  29       12.50       11.88      1.26 o
   0   5  30       49.32       47.74      1.53 o
   0   5  31       63.31       61.72      1.67 o
   0   5  32       17.79       18.35      1.24 o
   0   5  33       72.43       71.57      1.40 o
   0   5  34       10.72       12.76      1.54 o
   0   5  35       66.49       67.00      1.57 o
   0   5  36      169.84      171.43      3.66 o
   0   5  37       18.69       17.86      1.42 o
   0   5  38        7.76        6.35      1.48 o
   0   5  39        2.66        4.58      1.54 o
   0   5  40       68.80       68.73      2.12 o
   0   5  42       11.77       12.42      2.78 o
   0   5  45       14.14       16.96      1.80 o
   0   5  46       25.58       26.49      2.22 o
   0   5  47       88.21       85.08      2.05 o
   0   5  48        8.60        9.42      1.92 o
   0   5  49       11.63        8.51      1.91 o
   0   5  50       33.65       29.56      1.95 o
   0   6   2      829.57      828.96      4.81 o
   0   6   3       42.71       41.62      0.43 o
   0   6   4      266.12      264.49      2.58 o
   0   6   5      995.42      984.88     10.26 o
   0   6   6      108.93      107.50      1.00 o
   0   6   7      206.54      206.69      1.18 o
   0   6   8      439.28      446.99      5.67 o
   0   6   9       72.91       71.64      1.20 o
   0   6  10       73.58       70.12      1.96 o
   0   6  11      403.77      392.90      3.48 o
   0   6  12       49.43       49.21      1.38 o
   0   6  13        9.55        8.56      0.93 o
   0   6  14      198.82      200.32      2.75 o
   0   6  15      260.05      261.98      2.84 o
   0   6  17       14.13       13.27      0.82 o
   0   6  18      288.27      293.92      2.30 o
   0   6  19       38.59       40.64      0.96 o
   0   6  20       32.68       34.78      1.11 o
   0   6  22        4.93        5.84      0.83 o
   0   6  23        6.04        7.28      0.99 o
   0   6  24       63.10       64.71      1.42 o
   0   6  25        8.53        8.87      1.16 o
   0   6  26       11.32       12.30      1.20 o
   0   6  27       10.13       10.71      1.16 o
   0   6  29       32.92       33.21      2.07 o
   0   6  30       22.96       21.15      1.39 o
   0   6  31       37.55       37.86      2.17 o
   0   6  32      227.36      222.14      2.42 o
   0   6  33       10.33        8.82      1.40 o
   0   6  34       40.13       40.13      1.66 o
   0   6  36        3.48        3.87      1.44 o
   0   6  37       75.31       73.64      1.67 o
   0   6  38        3.01        3.26      1.56 o
   0   6  40       59.79       57.65      1.82 o
   0   6  41       19.40       22.06      1.98 o
   0   6  44       46.99       43.54      1.82 o
   0   6  45        6.89        5.86      2.48 o
   0   6  47        9.47        8.01      2.00 o
   0   6  48       16.92       17.12      1.95 o
   0   6  49        4.78        7.31      2.09 o
   0   7   1      627.22      612.12      5.88 o
   0   7   2      680.25      686.78     10.17 o
   0   7   3     1755.83     1755.16     31.64 o
   0   7   4        2.32        2.23      0.31 o
   0   7   5      127.45      124.98      1.74 o
   0   7   6        5.96        4.88      0.50 o
   0   7   7      184.40      182.07      2.80 o
   0   7   9       14.18       14.82      0.70 o
   0   7  10        9.90       10.40      0.77 o
   0   7  11        5.95        7.48      0.79 o
   0   7  12        7.03        8.18      0.85 o
   0   7  13      232.82      228.62      3.53 o
   0   7  14       31.30       29.50      1.21 o
   0   7  15      241.89      239.69      2.63 o
   0   7  16       66.88       71.18      1.82 o
   0   7  17      997.72     1001.28      7.55 o
   0   7  18      155.88      155.53      2.82 o
   0   7  19       61.10       60.62      1.13 o
   0   7  20      331.41      330.98      3.60 o
   0   7  21      135.13      133.12      1.70 o
   0   7  22       28.04       27.67      0.86 o
   0   7  23       15.36       14.69      1.07 o
   0   7  25       12.77       13.38      0.96 o
   0   7  26      122.15      123.22      1.92 o
   0   7  27        5.28        6.24      1.20 o
   0   7  28      172.91      175.01      3.10 o
   0   7  29       51.65       54.10      1.96 o
   0   7  30      117.88      118.31      2.68 o
   0   7  31       46.98       47.42      1.27 o
   0   7  32       49.86       49.73      1.37 o
   0   7  33       29.68       30.10      1.26 o
   0   7  34       49.55       47.64      1.35 o
   0   7  35      135.73      138.25      1.72 o
   0   7  36       13.02       11.69      1.43 o
   0   7  37       21.37       20.33      1.62 o
   0   7  38       50.39       48.15      1.91 o
   0   7  39        3.06        3.53      1.60 o
   0   7  40       32.56       33.02      1.71 o
   0   7  42       16.26       15.47      1.84 o
   0   7  44        7.86        8.52      1.96 o
   0   7  45       13.93       14.01      1.73 o
   0   7  48        8.20        8.12      2.14 o
   0   7  49       18.05       20.56      2.97 o
   0   8   0      298.90      296.05      1.55 o
   0   8   1        6.72        6.35      0.80 o
   0   8   2       28.38       28.63      1.01 o
   0   8   3      183.13      181.76      1.41 o
   0   8   4      425.39      427.30      6.80 o
   0   8   5       15.49       13.98      0.56 o
   0   8   6       54.33       51.67      1.38 o
   0   8   7        2.83        2.46      0.55 o
   0   8   8       34.07       32.06      1.07 o
   0   8   9      247.00      244.32      4.12 o
   0   8  10       19.77       19.25      0.91 o
   0   8  11        1.58        2.76      0.76 o
   0   8  12       41.32       39.48      1.51 o
   0   8  13        5.15        5.05      0.86 o
   0   8  14      257.56      259.03      2.55 o
   0   8  17      102.07       98.54      1.57 o
   0   8  18       15.62       15.72      0.71 o
   0   8  19       13.61       11.94      0.79 o
   0   8  20      112.90      113.95      1.96 o
   0   8  21       54.04       54.27      1.12 o
   0   8  22       91.55       93.93      1.13 o
   0   8  23      171.22      166.29      3.57 o
   0   8  26        5.97        5.97      0.91 o
   0   8  28        9.77        9.39      1.00 o
   0   8  29      187.12      190.99      2.77 o
   0   8  31       74.90       72.72      1.34 o
   0   8  32      124.96      123.06      2.04 o
   0   8  34       19.06       23.53      1.48 o
   0   8  35       74.25       72.41      1.44 o
   0   8  36        1.88        2.97      1.43 o
   0   8  37       23.77       23.18      1.46 o
   0   8  38       30.29       28.86      1.43 o
   0   8  40        3.46        5.06      1.81 o
   0   8  41       12.30       14.09      1.55 o
   0   8  42        6.08        7.93      1.60 o
   0   8  44       27.64       22.89      1.83 o
   0   8  47        8.10        8.80      2.08 o
   0   9   1      196.42      191.40      1.83 o
   0   9   3       15.31       14.35      0.81 o
   0   9   4      219.84      213.29      2.07 o
   0   9   5       12.08       10.26      1.21 o
   0   9   6       57.48       51.26      4.65 o
   0   9   8      241.29      243.80      3.33 o
   0   9   9      512.09      512.63      5.46 o
   0   9  10      182.15      187.95      1.57 o
   0   9  11       24.42       24.75      0.70 o
   0   9  12       45.02       43.69      0.96 o
   0   9  13       16.74       17.12      0.87 o
   0   9  14        9.34       10.17      0.91 o
   0   9  15       29.87       26.07      1.65 o
   0   9  16      330.17      313.68      9.33 o
   0   9  17       11.78       11.28      1.26 o
   0   9  18      157.90      152.58      3.71 o
   0   9  19      354.12      358.48      3.18 o
   0   9  21       43.03       42.76      1.39 o
   0   9  22       69.10       67.50      1.51 o
   0   9  23       14.30       13.79      0.96 o
   0   9  24       20.81       21.44      0.99 o
   0   9  25       34.06       33.86      1.08 o
   0   9  26       92.85       94.44      1.85 o
   0   9  27      156.50      159.56      1.81 o
   0   9  28        0.17        2.73      1.26 o
   0   9  29      267.52      271.24      4.27 o
   0   9  30       56.62       53.52      1.85 o
   0   9  32       90.79       88.83      3.27 o
   0   9  33       91.96       89.98      2.44 o
   0   9  34       43.11       41.77      1.64 o
   0   9  35       15.54       14.30      1.25 o
   0   9  36        4.71        4.27      1.39 o
   0   9  37      176.89      164.88      3.78 o
   0   9  38       49.94       47.80      1.62 o
   0   9  39        4.23        4.77      1.50 o
   0   9  42       20.73       24.18      2.12 o
   0   9  44       44.20       42.49      2.00 o
   0   9  45        7.35        5.00      2.10 o
   0   9  46       10.64       10.04      2.04 o
   0   9  47      171.24      160.17      4.04 o
   0  10   0       14.14       13.01      1.41 o
   0  10   1        2.97        3.80      0.64 o
   0  10   2       47.96       46.54      1.71 o
   0  10   3      194.72      194.91      2.80 o
   0  10   4       59.91       58.86      1.39 o
   0  10   6       15.11       13.52      0.99 o
   0  10   7      124.50      125.49      4.54 o
   0  10   8      518.98      507.76      7.63 o
   0  10   9     1310.48     1322.41     17.04 o
   0  10  10     1536.38     1529.39     18.33 o
   0  10  11      364.91      355.36      5.59 o
   0  10  12      127.15      118.90      2.64 o
   0  10  13      209.55      208.15      2.82 o
   0  10  14      149.59      149.23      1.82 o
   0  10  15      201.05      199.88      3.78 o
   0  10  16      129.64      128.64      3.07 o
   0  10  17       30.68       30.64      1.38 o
   0  10  18       12.58       15.02      1.70 o
   0  10  19       15.86       15.74      0.80 o
   0  10  20        4.74        5.89      1.53 o
   0  10  21      242.17      234.06      5.10 o
   0  10  22       18.83       19.82      1.18 o
   0  10  23       11.85       10.86      1.39 o
   0  10  24      188.33      185.78      3.07 o
   0  10  25       44.25       43.58      1.24 o
   0  10  26       28.96       28.08      1.15 o
   0  10  27       74.70       72.16      2.02 o
   0  10  28      251.65      251.69      3.89 o
   0  10  29      268.36      267.85      3.23 o
   0  10  30      166.59      155.59      6.25 o
   0  10  35       11.24        9.48      2.13 o
   0  10  38       20.57       22.41      3.34 o
   0  10  39       29.39       28.11      1.92 o
   0  10  40        7.09       10.32      1.92 o
   0  10  41        7.80        5.80      1.85 o
   0  10  44       37.94       35.67      1.98 o
   0  10  45        6.73        8.98      2.38 o
   0  11   1      246.94      247.93      7.38 o
   0  11   2       96.88       99.64      2.10 o
   0  11   3       29.79       28.40      0.76 o
   0  11   4      150.15      142.68      3.83 o
   0  11   5      236.83      225.24      3.16 o
   0  11   6       17.07       17.00      0.77 o
   0  11   7      528.25      517.08      2.25 o
   0  11   8       21.93       22.40      0.82 o
   0  11   9      127.62      114.24      6.26 o
   0  11  10       60.74       52.26      2.68 o
   0  11  11      427.68      410.58     10.47 o
   0  11  13       26.35       24.67      1.47 o
   0  11  15       57.02       52.37      1.85 o
   0  11  17       50.59       45.38      1.32 o
   0  11  18        2.83        3.13      1.05 o
   0  11  19       11.89        9.98      1.17 o
   0  11  20       13.00       11.03      1.22 o
   0  11  22        5.76        6.73      1.35 o
   0  11  23      201.76      172.39      7.15 o
   0  11  24      134.46      126.93      3.67 o
   0  11  25       95.78       83.69      2.23 o
   0  11  26       23.38       21.19      0.98 o
   0  11  27      356.39      344.38      4.04 o
   0  11  28        4.04        5.06      1.53 o
   0  11  29       20.78       19.26      1.26 o
   0  11  30       81.99       72.02      2.44 o
   0  11  32       12.30       13.07      1.35 o
   0  11  33       15.76       17.90      2.45 o
   0  11  35       45.02       42.03      2.24 o
   0  11  39        8.56        9.73      1.64 o
   0  11  41       11.63       11.06      1.73 o
   0  11  42        8.72        7.93      1.93 o
   0  11  43       14.87       14.94      1.84 o
   0  11  44        7.63        7.59      2.07 o
   0  11  45       44.01       40.93      2.15 o
   0  12   0       15.63       14.74      1.08 o
   0  12   1      194.48      184.91      5.60 o
   0  12   2       74.20       70.65      2.52 o
   0  12   3       62.29       58.48      2.78 o
   0  12   5      291.05      256.14      1.96 o
   0  12   6      264.44      218.59      1.80 o
   0  12  10      946.40      890.03     16.88 o
   0  12  11       42.64       37.85      1.35 o
   0  12  13        3.30        2.91      0.71 o
   0  12  15       37.96       34.35      2.15 o
   0  12  16        3.86        3.34      1.33 o
   0  12  17       33.64       30.44      1.60 o
   0  12  19      142.84      139.50      5.17 o
   0  12  20       28.27       23.85      1.16 o
   0  12  21       79.98       70.42      1.91 o
   0  12  22       21.94       20.43      1.41 o
   0  12  23      115.67      106.94      6.10 o
   0  12  24       15.93       14.13      1.44 o
   0  12  26      130.57      113.17      4.45 o
   0  12  27       54.53       43.62      3.79 o
   0  12  28      308.89      258.78      3.71 o
   0  12  29       54.88       48.88      1.44 o
   0  12  30      177.47      170.01      5.03 o
   0  12  32        5.73        5.62      1.10 o
   0  12  33       22.19       19.94      1.92 o
   0  12  34        9.24        7.58      1.02 o
   0  12  35        8.08        7.43      1.07 o
   0  12  36       39.92       35.73      1.72 o
   0  12  37       11.18       10.37      1.47 o
   0  12  39       11.49        8.54      1.65 o
   0  12  40       34.51       31.10      1.64 o
   0  12  42       10.59       10.20      1.39 o
   0  12  43       17.94       16.65      2.12 o
   0  12  44       24.33       22.94      2.17 o
   0  13   1       29.91       26.20      0.92 o
   0  13   2       95.86       94.34      3.64 o
   0  13   3       15.80       16.40      1.40 o
   0  13   4        5.74        3.10      0.90 o
   0  13   6       99.74       76.45     10.70 o
   0  13   7        0.15        1.01      0.45 o
   0  13   8       21.39       17.16      3.21 o
   0  13   9       12.78        9.14      1.00 o
   0  13  10       52.63       51.06      1.33 o
   0  13  11      135.18      121.21      3.59 o
   0  13  12       19.81       17.22      2.93 o
   0  13  14       95.38       89.51      2.72 o
   0  13  15       62.59       59.38      2.24 o
   0  13  16       96.61       89.03      2.95 o
   0  13  17       26.21       21.04      2.29 o
   0  13  18      100.25       85.34      3.47 o
   0  13  19      118.49      110.61      2.37 o
   0  13  20       24.08       21.74      1.15 o
   0  13  21       34.04       30.47      1.24 o
   0  13  22        7.34        6.28      1.36 o
   0  13  23        6.40        4.01      1.33 o
   0  13  24       10.51       10.12      1.32 o
   0  13  25        9.66        7.59      1.39 o
   0  13  27        4.06        4.09      1.55 o
   0  13  28       56.19       49.10      2.76 o
   0  13  29       68.44       59.71      1.77 o
   0  13  30       46.88       39.29      1.69 o
   0  13  32        4.12        3.47      1.11 o
   0  13  35        2.41        2.70      1.20 o
   0  13  36       33.59       26.82      1.29 o
   0  13  37       90.55       79.27      2.79 o
   0  13  38       16.26       14.26      1.96 o
   0  13  40        6.15        5.72      2.32 o
   0  13  41       40.57       33.72      2.32 o
   0  13  43       18.03       16.72      2.34 o
   0  14   0      266.97      276.93      3.03 o
   0  14   1        4.79        4.38      1.72 o
   0  14   3      121.22      112.35      4.71 o
   0  14   4       65.17       62.31      2.15 o
   0  14   5        1.39        2.07      0.64 o
   0  14   6       40.70       40.80      3.90 o
   0  14   7       20.08       20.00      2.36 o
   0  14   8       24.11       21.34      2.77 o
   0  14   9       12.00        9.97      1.54 o
   0  14  10      174.77      145.52      7.55 o
   0  14  12      118.56      109.70      1.83 o
   0  14  13       49.40       35.66      7.77 o
   0  14  14        5.65        4.16      0.73 o
   0  14  15        8.59        7.03      3.10 o
   0  14  17        6.37        4.32      1.12 o
   0  14  18       57.42       49.10      3.57 o
   0  14  19        9.80        8.31      1.04 o
   0  14  20       47.87       45.00      2.55 o
   0  14  21       11.91       11.86      1.38 o
   0  14  24       32.25       28.63      1.77 o
   0  14  25        5.03        5.38      1.52 o
   0  14  26       92.95       88.10      2.27 o
   0  14  28       22.39       20.30      1.85 o
   0  14  29        5.76        4.98      1.63 o
   0  14  32       17.68       12.14      1.72 o
   0  14  38       21.88       20.56      2.12 o
   0  14  39       18.40       16.16      3.39 o
   0  15   1      393.17      351.14      2.93 o
   0  15   2       12.72        9.29      2.15 o
   0  15   3      118.13      130.58      2.79 o
   0  15   8       48.06       47.24      3.68 o
   0  15  10       14.10        9.13      1.84 o
   0  15  11        5.42        7.30      3.32 o
   0  15  13       28.46       20.18      1.72 o
   0  15  15       52.47       36.72      4.86 o
   0  15  17      192.60      173.51      2.64 o
   0  15  18       73.19       58.74      2.77 o
   0  15  21       77.82       67.14      2.90 o
   0  15  22        6.93        5.16      1.36 o
   0  15  23        0.12        3.48      1.68 o
   0  15  25        8.64        7.71      1.63 o
   0  15  27        8.11        6.40      1.66 o
   0  15  28        7.44        6.78      1.64 o
   0  15  29        6.75        5.35      1.99 o
   0  15  35       37.02       27.33      2.22 o
   0  15  36       23.40       18.49      3.78 o
   0  15  37        8.60        8.02      2.31 o
   0  15  38        6.37        5.40      2.46 o
   0  16   0        7.00        9.64      1.81 o
   0  16   1       32.26       30.02      4.13 o
   0  16   3        6.33        4.40      0.99 o
   0  16   4       15.06       11.97      1.51 o
   0  16   5        1.74        1.58      0.71 o
   0  16   7       11.61       11.12      2.01 o
   0  16   8       30.64       30.81      4.23 o
   0  16   9       40.77       38.13      3.18 o
   0  16  12       37.36       26.85      3.90 o
   0  16  14        9.24        7.76      1.72 o
   0  16  15       18.10       10.75      3.33 o
   0  16  16       40.54       32.58      2.40 o
   0  16  17       21.52       12.76      0.82 o
   0  16  21       11.19        8.88      2.16 o
   0  16  22        4.91        3.88      1.30 o
   0  16  24       15.19       13.46      2.41 o
   0  16  29       24.66       16.75      1.82 o
   0  16  32       28.25       22.70      2.00 o
   0  17   1        3.63        2.92      1.27 o
   0  17   3        8.25        8.89      0.87 o
   0  17   5       20.56       14.06      2.40 o
   0  17   6       52.84       51.01      7.21 o
   0  17   7       32.55       29.90      2.80 o
   0  17   8       28.82       29.16      2.49 o
   0  17  10       25.56       26.08      6.73 o
   0  17  13       44.18       26.12      3.54 o
   0  17  14       21.36       18.60      3.17 o
   0  17  15       37.51       30.78      4.22 o
   0  17  17       10.07        5.82      2.26 o
   0  17  18        4.57        2.52      0.94 o
   0  17  19       27.19       19.62      2.25 o
   0  17  21        9.40        4.45      1.18 o
   0  17  24        3.80        3.53      1.42 o
   0  17  25       17.75       10.71      1.47 o
   0  17  26       45.40       33.34      1.97 o
   0  17  31        3.37        4.72      1.95 o
   0  18   7       13.65       12.12      2.06 o
   0  18   9       11.90       11.26      2.23 o
   0  18  10       50.01       45.97     10.35 o
   0  18  11       10.93        7.28      3.62 o
   0  18  14       14.62       14.55      5.85 o
   0  18  15        7.58        5.35      1.18 o
   0  18  16        5.87        6.04      2.17 o
   0  18  17        5.54        5.03      1.25 o
   0  18  18        7.47        4.28      1.38 o
   0  18  21       20.07        8.00      2.00 o
   0  18  24        4.21        3.52      1.43 o
   0  18  25       21.16       12.52      2.57 o
   0  18  29       12.86        7.40      1.71 o
   0  18  30        7.38        3.88      1.86 o
   0  19   1        5.17        3.41      1.17 o
   0  19   2       32.85       26.00      2.50 o
   0  19   4        7.27        6.09      2.91 o
   0  19   7       21.93       19.56      4.60 o
   0  19  11        8.27        7.31      3.63 o
   0  19  18       10.60        6.04      1.80 o
   0  19  19       39.90       23.40      2.02 o
   0  19  23       58.81       35.61      2.55 o
   0  19  27        7.31        8.44      3.10 o
   0  19  28        4.94        5.33      2.43 o
   0  20   1       63.25       49.31      4.94 o
   0  20   2        7.94        6.24      1.43 o
   0  20   4        6.36        4.59      1.46 o
   0  20   5       16.00       14.79      2.01 o
   0  20   6        8.25        7.57      2.13 o
   0  20  11        2.87        6.08      2.58 o
   0  20  19       56.87       55.02      9.50 o
   0  20  20       12.79       10.76      4.89 o
   0  20  21       14.55       12.00      3.21 o
   0  20  22        8.38        9.96      3.29 o
   0  21   1       12.99        5.73      1.92 o
   0  21   2        8.71        4.81      1.00 o
   0  21   3       80.44       60.79      4.79 o
   0  21   6       13.42       10.50      4.69 o
   0  21  14       16.11       14.75      2.78 o
   0  21  15       13.79       12.18      3.44 o
   0  21  17       52.53       42.07      7.67 o
   0  21  18       21.41       22.11      3.32 o
   0  22   2        6.60        4.60      1.87 o
   0  22   4       12.79        9.73      2.98 o
   0  22   7       14.04       10.06      2.35 o
   0  22  14       17.47       14.64      2.91 o
   1   0   1      231.27      233.85      3.29 o
   1   0   2     1786.97     1806.31     13.18 o
   1   0   3      649.70      658.46      3.55 o
   1   0   4        2.19        4.40      0.45 o
   1   0   5        7.33        7.87      0.52 o
   1   0   6       24.73       25.14      0.56 o
   1   0   7      255.82      263.87      6.25 o
   1   0   8     3244.13     3311.61     27.82 o
   1   0   9      223.56      220.38      2.72 o
   1   0  10      527.99      553.93     11.36 o
   1   0  11      482.48      495.24      6.43 o
   1   0  12      169.70      165.72      2.29 o
   1   0  13      627.38      635.21      6.30 o
   1   0  14       98.97      100.58      1.13 o
   1   0  15       12.52       13.56      0.87 o
   1   0  17     1011.54     1054.13     19.06 o
   1   0  18     2162.39     2222.64     22.21 o
   1   0  19      132.29      136.08      1.40 o
   1   0  20      460.66      481.37      5.47 o
   1   0  21     1214.27     1268.59     12.90 o
   1   0  22       21.72       22.48      1.12 o
   1   0  23       46.29       46.61      1.27 o
   1   0  24        3.91        4.03      1.23 o
   1   0  27       14.05       17.03      1.48 o
   1   0  28      529.05      549.21      3.84 o
   1   0  29       65.11       65.23      1.70 o
   1   0  30       51.68       53.71      1.57 o
   1   0  31      141.97      147.44      3.09 o
   1   0  32       42.03       43.48      1.49 o
   1   0  33        3.46        4.18      1.49 o
   1   0  34        9.60        9.32      1.60 o
   1   0  35      371.24      379.29      6.11 o
   1   0  36      183.84      191.31      3.16 o
   1   0  37       88.22       90.35      3.00 o
   1   0  38      223.25      225.99      5.75 o
   1   0  39      411.59      416.12      7.25 o
   1   0  40       79.73       81.41      1.87 o
   1   0  42       15.48       16.52      1.77 o
   1   0  43       17.28       17.38      1.79 o
   1   0  46       26.24       25.12      2.02 o
   1   0  47        1.41        5.73      2.68 o
   1   0  48       59.41       63.71      2.68 o
   1   0  49       29.36       27.35      2.61 o
   1   1   0      284.62      277.67      2.32 o
   1   1   1     2019.13     2042.51     17.81 o
   1   1   2     1048.74     1049.37     10.92 o
   1   1   3     3018.10     3075.85     24.01 o
   1   1   4      762.40      771.15      7.26 o
   1   1   5      551.60      552.47      7.43 o
   1   1   6     1936.29     2009.57     12.58 o
   1   1   7     1073.84     1074.08     12.68 o
   1   1   8     5163.73     5327.10     36.78 o
   1   1   9       21.36       21.98      0.66 o
   1   1  10      811.21      799.23      5.95 o
   1   1  11      536.46      555.78     10.11 o
   1   1  12      418.64      419.01      4.55 o
   1   1  13      539.58      544.99      3.92 o
   1   1  14      606.96      633.39      6.30 o
   1   1  15       25.35       26.36      0.76 o
   1   1  16      288.58      290.87      2.01 o
   1   1  17      266.41      266.10      1.81 o
   1   1  18       33.10       34.50      0.96 o
   1   1  19      870.64      886.60     10.92 o
   1   1  20      215.35      219.99      1.83 o
   1   1  21      233.02      234.95      3.15 o
   1   1  22      115.00      113.30      2.12 o
   1   1  23      239.57      246.14      3.96 o
   1   1  24      128.27      131.09      1.70 o
   1   1  25       98.93      103.91      1.91 o
   1   1  26      151.70      153.58      3.41 o
   1   1  27       38.37       39.10      1.52 o
   1   1  28      262.41      262.14      2.64 o
   1   1  29      141.55      145.15      1.58 o
   1   1  30       59.26       60.65      1.98 o
   1   1  31       16.35       17.58      1.39 o
   1   1  32        8.92        8.70      1.38 o
   1   1  33        7.87        9.23      1.41 o
   1   1  34       33.16       33.13      1.59 o
   1   1  35      101.37      101.67      1.77 o
   1   1  36       45.91       47.28      1.70 o
   1   1  37      152.08      153.72      2.99 o
   1   1  38       56.23       57.46      2.02 o
   1   1  39       47.55       48.46      1.59 o
   1   1  40       55.87       57.43      1.65 o
   1   1  41       59.85       59.95      1.79 o
   1   1  42       32.75       32.52      1.79 o
   1   1  43       13.79       11.42      1.73 o
   1   1  46       34.49       34.76      2.59 o
   1   1  47       25.20       24.03      2.26 o
   1   1  49        8.48        9.24      2.69 o
   1   1  50        6.50        6.55      2.48 o
   1   1  51        7.84       10.82      2.57 o
   1   2   0     3497.45     3523.39     11.47 o
   1   2   1    23964.52    24685.71    280.11 o
   1   2   2     3995.56     4094.86     45.58 o
   1   2   3     5878.95     6014.38     66.95 o
   1   2   4     1272.81     1290.07      8.41 o
   1   2   5       35.59       35.33      0.76 o
   1   2   6      187.42      186.31      2.09 o
   1   2   7      896.60      908.60     13.00 o
   1   2   8     1556.36     1568.90      8.98 o
   1   2   9     1189.78     1192.66     14.47 o
   1   2  10      538.77      543.95      4.87 o
   1   2  11      422.24      427.26      4.84 o
   1   2  12      395.20      397.70      3.98 o
   1   2  13       10.51       10.27      0.62 o
   1   2  14      279.43      284.14      2.97 o
   1   2  15      399.79      402.08      3.81 o
   1   2  16       88.11       89.25      1.08 o
   1   2  17      583.98      590.93      5.15 o
   1   2  18      488.65      501.67      4.14 o
   1   2  19     1826.90     1861.36     12.71 o
   1   2  20      101.84      103.88      1.45 o
   1   2  21      543.33      553.73      3.59 o
   1   2  22      122.39      124.82      2.00 o
   1   2  23       25.29       25.44      1.19 o
   1   2  24      122.92      125.61      2.12 o
   1   2  25       59.02       60.42      1.56 o
   1   2  26       51.89       54.82      1.43 o
   1   2  28      155.76      163.88      2.21 o
   1   2  29        4.58        3.99      1.34 o
   1   2  30       31.76       31.64      1.47 o
   1   2  31        9.13        8.61      1.32 o
   1   2  32       18.94       18.92      1.35 o
   1   2  33       18.53       18.21      1.40 o
   1   2  34       81.61       84.77      1.68 o
   1   2  35       45.97       47.60      2.05 o
   1   2  36       85.70       87.76      3.39 o
   1   2  37      199.60      193.48      3.70 o
   1   2  38       48.92       48.23      1.66 o
   1   2  39       27.84       29.10      1.55 o
   1   2  42       64.93       63.16      2.05 o
   1   2  43       17.59       18.77      1.92 o
   1   2  45        9.59        9.64      2.28 o
   1   2  46       51.41       50.89      2.31 o
   1   2  47       19.02       17.07      2.27 o
   1   2  48       11.18       11.79      2.64 o
   1   2  49       23.16       21.08      2.35 o
   1   2  51        9.39        9.25      3.06 o
   1   3   0     1191.77     1188.15      6.54 o
   1   3   1     6229.78     6381.54     45.06 o
   1   3   2     1877.36     1877.25     17.26 o
   1   3   3     3386.02     3448.24     26.34 o
   1   3   4      849.83      851.27     12.06 o
   1   3   5     1531.30     1559.96     15.63 o
   1   3   6      142.88      143.84      0.85 o
   1   3   7      628.51      631.89      4.03 o
   1   3   8      536.32      526.01      3.48 o
   1   3   9     1055.12     1052.45     10.91 o
   1   3  10      108.38      106.42      1.77 o
   1   3  11      663.21      672.44      5.42 o
   1   3  12      615.61      634.94      7.87 o
   1   3  13      255.08      260.00      2.51 o
   1   3  14       79.74       77.57      1.22 o
   1   3  15      253.37      259.64      2.71 o
   1   3  16      436.42      446.75      3.42 o
   1   3  17      597.63      612.99      4.49 o
   1   3  18      154.49      153.98      2.37 o
   1   3  19      533.65      533.62      5.34 o
   1   3  20       92.67       94.30      1.73 o
   1   3  21       64.31       65.10      1.52 o
   1   3  22       57.29       58.45      1.11 o
   1   3  23       14.64       15.29      1.05 o
   1   3  24       11.21       10.62      1.21 o
   1   3  25        5.54        5.27      1.15 o
   1   3  26       16.08       18.63      1.18 o
   1   3  27       13.57       14.57      1.31 o
   1   3  28      241.60      250.79      2.64 o
   1   3  29       74.35       76.72      1.76 o
   1   3  30       17.68       18.37      1.35 o
   1   3  31       24.38       26.17      1.56 o
   1   3  32        8.62       10.19      1.32 o
   1   3  33        9.24        9.22      1.39 o
   1   3  34      131.93      132.87      2.67 o
   1   3  35       64.58       63.87      1.54 o
   1   3  36       36.76       33.99      1.34 o
   1   3  37       97.23       96.07      1.63 o
   1   3  38       59.12       57.29      1.72 o
   1   3  39      133.04      132.61      1.84 o
   1   3  41        7.08        8.08      1.60 o
   1   3  42        7.56        9.32      1.93 o
   1   3  43       25.06       23.69      1.95 o
   1   3  44       27.14       26.50      1.98 o
   1   3  45       37.30       38.07      2.53 o
   1   3  46       24.40       25.41      2.41 o
   1   3  47       25.40       25.11      2.30 o
   1   3  48       38.15       38.08      3.15 o
   1   3  49       10.67       10.60      2.99 o
   1   4   0       31.02       32.03      0.59 o
   1   4   1     1156.65     1136.54     10.25 o
   1   4   2     2915.19     2932.74     16.25 o
   1   4   3      213.97      215.93      3.06 o
   1   4   4       83.81       84.26      0.41 o
   1   4   5     1053.50     1073.14      7.81 o
   1   4   6      435.52      451.55      6.33 o
   1   4   7       20.13       19.74      0.42 o
   1   4   8      546.29      547.94      4.98 o
   1   4   9      584.24      594.17      6.88 o
   1   4  10      270.09      262.53      3.97 o
   1   4  11       38.15       38.98      1.02 o
   1   4  12       78.85       81.51      1.00 o
   1   4  13     1042.09     1059.14     11.85 o
   1   4  14      737.86      739.76      7.88 o
   1   4  15      134.58      134.64      1.02 o
   1   4  16      273.45      270.68      4.97 o
   1   4  17      791.52      800.57      9.65 o
   1   4  18       77.27       76.42      0.94 o
   1   4  19       13.61       14.55      1.04 o
   1   4  20      347.96      354.22      1.99 o
   1   4  21      278.56      281.49      3.68 o
   1   4  22      220.99      224.57      2.50 o
   1   4  23       68.44       67.95      2.31 o
   1   4  25       53.57       51.89      1.51 o
   1   4  26       61.78       64.20      1.36 o
   1   4  27       45.92       46.72      1.25 o
   1   4  28        4.83        5.22      1.39 o
   1   4  29        5.52        3.84      1.22 o
   1   4  30       65.65       66.52      1.78 o
   1   4  31      123.17      123.96      1.63 o
   1   4  32       37.97       36.87      1.43 o
   1   4  33       83.48       81.80      1.59 o
   1   4  35       68.93       67.32      1.65 o
   1   4  36        2.45        4.44      1.33 o
   1   4  37      147.17      144.74      2.43 o
   1   4  38       24.65       24.90      1.49 o
   1   4  39       25.43       24.35      1.71 o
   1   4  40       82.69       82.07      1.90 o
   1   4  41       40.14       38.88      1.91 o
   1   4  42       15.04       15.61      1.90 o
   1   4  43       32.15       30.15      1.95 o
   1   4  45       23.79       24.58      2.21 o
   1   4  46       21.73       19.80      2.57 o
   1   4  47        9.11        9.02      2.32 o
   1   4  49        9.95       13.88      2.12 o
   1   5   0      835.90      849.51     13.90 o
   1   5   1      223.27      228.60      3.78 o
   1   5   2      788.53      795.12      8.43 o
   1   5   3       82.11       83.24      1.02 o
   1   5   4       34.89       35.20      0.42 o
   1   5   5       61.66       61.77      0.48 o
   1   5   6      239.58      246.08      1.99 o
   1   5   7      138.95      139.41      1.06 o
   1   5   8     1036.68     1054.89      8.95 o
   1   5   9      481.30      479.55      4.88 o
   1   5  10      394.11      399.72      3.28 o
   1   5  11       31.58       31.17      0.51 o
   1   5  12       44.02       45.04      0.72 o
   1   5  13       27.21       26.22      0.96 o
   1   5  14       33.74       35.20      0.59 o
   1   5  15       99.48      100.05      1.04 o
   1   5  16      585.05      589.29      4.32 o
   1   5  17      205.46      205.32      1.55 o
   1   5  18      356.28      360.28      1.80 o
   1   5  19      390.24      392.79      4.33 o
   1   5  20      118.57      118.64      1.27 o
   1   5  21       11.10       11.98      1.05 o
   1   5  22       11.27       11.84      0.92 o
   1   5  23       49.95       50.45      1.05 o
   1   5  24      141.94      144.92      1.51 o
   1   5  25       88.49       86.63      1.71 o
   1   5  26      341.08      348.29      3.53 o
   1   5  27       26.08       27.61      1.20 o
   1   5  28       84.41       86.77      2.79 o
   1   5  29      149.00      149.59      2.55 o
   1   5  30       91.94       90.74      1.60 o
   1   5  31       46.06       47.41      1.39 o
   1   5  32       54.42       54.33      2.27 o
   1   5  33       55.46       52.49      1.68 o
   1   5  34      133.76      131.06      2.18 o
   1   5  35       17.09       14.69      1.38 o
   1   5  36       11.15       10.34      1.61 o
   1   5  37      134.62      133.32      2.24 o
   1   5  38       50.88       48.84      1.74 o
   1   5  39       81.17       78.29      1.84 o
   1   5  40       21.77       22.68      1.74 o
   1   5  41       19.04       18.70      1.78 o
   1   5  42       11.06        9.79      1.82 o
   1   5  45       20.39       21.46      2.51 o
   1   5  46       24.75       23.55      2.05 o
   1   5  48       17.01       17.57      2.10 o
   1   5  49       18.52       15.99      2.15 o
   1   6   0      559.96      552.68      4.17 o
   1   6   1       42.78       45.12      0.83 o
   1   6   2      670.62      672.51      5.32 o
   1   6   3      611.17      600.59     10.07 o
   1   6   4      393.95      383.17      5.82 o
   1   6   5      277.07      266.48      2.68 o
   1   6   6      282.85      279.74      4.05 o
   1   6   7      139.46      138.16      1.89 o
   1   6   8      428.22      434.79      4.19 o
   1   6   9       60.66       60.36      1.03 o
   1   6  10      532.79      530.99      6.66 o
   1   6  11       93.69       89.21      1.32 o
   1   6  12      154.59      150.02      0.96 o
   1   6  13      160.20      155.07      1.18 o
   1   6  14        0.91        1.63      0.47 o
   1   6  15      107.69      109.15      1.15 o
   1   6  16       62.12       64.03      0.83 o
   1   6  17       57.62       58.25      1.13 o
   1   6  18       98.60       98.34      1.78 o
   1   6  19       28.12       28.76      0.94 o
   1   6  20      136.52      136.80      1.66 o
   1   6  21      147.53      148.26      2.05 o
   1   6  22      137.91      137.25      1.44 o
   1   6  23      140.43      141.14      1.73 o
   1   6  24      115.06      115.15      1.93 o
   1   6  25       33.89       32.67      1.33 o
   1   6  26       95.12       97.97      3.30 o
   1   6  27       37.76       38.73      1.30 o
   1   6  28       58.92       57.50      2.62 o
   1   6  29        5.59        6.61      1.49 o
   1   6  30      218.04      216.92      3.43 o
   1   6  31       12.72       12.36      1.21 o
   1   6  32       70.54       70.53      1.63 o
   1   6  33       16.77       19.38      1.28 o
   1   6  34       79.85       79.94      1.58 o
   1   6  35       44.94       44.92      2.27 o
   1   6  36       60.32       57.95      1.69 o
   1   6  37        6.04        6.42      1.66 o
   1   6  38       40.42       39.71      1.71 o
   1   6  39       22.12       18.77      1.92 o
   1   6  40       12.30       12.01      1.73 o
   1   6  41       15.32       13.43      1.86 o
   1   6  42        4.84        4.80      2.24 o
   1   6  43        8.24        9.97      1.92 o
   1   6  44       43.44       41.33      2.94 o
   1   6  45       19.07       16.73      2.12 o
   1   6  46        6.83        6.62      2.09 o
   1   6  50       22.27       20.88      1.92 o
   1   7   0      756.78      742.11      5.94 o
   1   7   1      106.37      100.02      3.18 o
   1   7   2      172.46      174.02      0.98 o
   1   7   3      171.40      171.61      1.08 o
   1   7   4       30.24       28.83      0.75 o
   1   7   5      220.26      222.45      4.71 o
   1   7   6        2.44        3.64      0.42 o
   1   7   7       81.90       80.58      2.96 o
   1   7   8      137.34      133.53      2.09 o
   1   7   9        7.93        8.27      0.62 o
   1   7  10     1894.96     1905.91     31.79 o
   1   7  11      211.20      206.56      4.04 o
   1   7  12       72.53       72.46      1.00 o
   1   7  13      293.99      293.92      5.30 o
   1   7  14       37.28       43.18      2.77 o
   1   7  15      116.37      115.28      0.85 o
   1   7  16       13.42       12.47      0.64 o
   1   7  17       21.34       20.42      0.83 o
   1   7  18      150.28      143.11      1.38 o
   1   7  19       52.35       50.91      0.84 o
   1   7  20      239.15      236.97      1.59 o
   1   7  21      143.43      138.09      1.96 o
   1   7  22       32.58       32.18      1.00 o
   1   7  23        7.42        7.42      0.99 o
   1   7  24       27.74       26.75      1.25 o
   1   7  25       24.73       24.39      1.12 o
   1   7  26       46.33       45.79      1.24 o
   1   7  27        1.77        2.83      1.23 o
   1   7  28      243.91      239.26      5.71 o
   1   7  29      159.90      151.15      3.42 o
   1   7  30       91.51       92.00      1.47 o
   1   7  31       34.29       30.83      1.23 o
   1   7  32       36.00       33.98      1.62 o
   1   7  33       32.49       30.82      1.46 o
   1   7  34       20.57       20.88      1.43 o
   1   7  35       13.78       13.69      1.81 o
   1   7  36      112.06      116.89      2.84 o
   1   7  37       92.22       89.99      2.10 o
   1   7  38       73.93       72.57      2.16 o
   1   7  39       15.52       16.01      1.68 o
   1   7  41        7.08        7.91      1.87 o
   1   7  42        4.11        6.73      1.92 o
   1   7  45       18.33       13.94      2.30 o
   1   7  46       20.24       16.30      1.77 o
   1   7  47       26.22       24.18      1.96 o
   1   7  48       96.26       89.24      2.17 o
   1   7  49       30.82       30.08      1.91 o
   1   8   0       11.86       11.97      0.61 o
   1   8   1       41.82       42.61      0.54 o
   1   8   2      127.41      121.01      1.94 o
   1   8   3       50.21       50.86      0.97 o
   1   8   4      229.69      243.79      5.62 o
   1   8   5       95.41       88.13      4.86 o
   1   8   6      128.22      129.70      4.06 o
   1   8   7      351.51      342.70      6.07 o
   1   8   8      206.24      209.20      3.06 o
   1   8   9      735.50      726.96     11.90 o
   1   8  10       19.00       18.99      0.94 o
   1   8  11      611.06      611.94      2.69 o
   1   8  12      340.04      343.21      2.26 o
   1   8  13       43.72       41.08      3.12 o
   1   8  14       70.31       68.98      1.03 o
   1   8  15       27.85       26.36      0.94 o
   1   8  16       63.84       57.53      1.23 o
   1   8  17      100.76       94.09      2.40 o
   1   8  18       27.89       26.74      0.70 o
   1   8  19       83.36       78.70      1.19 o
   1   8  20       96.45       91.17      1.45 o
   1   8  21       19.11       19.01      0.93 o
   1   8  22       41.44       41.79      0.96 o
   1   8  23       27.26       27.27      1.02 o
   1   8  24       20.93       18.73      0.83 o
   1   8  25      246.99      241.62      4.03 o
   1   8  26        3.40        3.69      0.91 o
   1   8  27      198.47      193.37      2.10 o
   1   8  28        6.56        6.60      1.08 o
   1   8  29       51.24       49.20      1.58 o
   1   8  30       34.26       33.55      1.18 o
   1   8  31        3.95        4.85      1.19 o
   1   8  32       36.38       34.70      1.26 o
   1   8  33        5.79        5.18      1.47 o
   1   8  34       12.91       12.53      1.47 o
   1   8  35       37.69       36.08      1.57 o
   1   8  36       12.03       15.13      1.80 o
   1   8  37       77.60       72.22      3.01 o
   1   8  38       41.46       38.47      2.09 o
   1   8  41        7.53        7.10      1.65 o
   1   8  42        2.33        4.83      2.08 o
   1   8  43        4.03        6.94      1.65 o
   1   8  44       17.29       17.15      1.68 o
   1   8  45       50.32       47.09      2.07 o
   1   8  47       24.88       24.69      1.94 o
   1   9   0       47.17       46.57      0.52 o
   1   9   1      271.19      263.31      6.38 o
   1   9   2      564.20      549.69     13.82 o
   1   9   3      117.12      129.35      9.41 o
   1   9   4      159.59      167.74      8.20 o
   1   9   5       93.55       94.03      2.89 o
   1   9   6      289.56      299.67      9.66 o
   1   9   7      471.43      506.29     13.78 o
   1   9   8      338.79      317.27     10.54 o
   1   9   9      570.45      593.57     20.57 o
   1   9  10      422.11      425.51      2.20 o
   1   9  11      317.40      328.26      8.24 o
   1   9  12      258.65      257.15      6.00 o
   1   9  13       51.41       49.35      1.50 o
   1   9  14      189.76      185.28      3.64 o
   1   9  15       52.61       53.53      1.66 o
   1   9  16      126.85      122.48      3.70 o
   1   9  17       61.41       62.73      3.80 o
   1   9  18       46.85       45.20      1.22 o
   1   9  19      174.04      161.25      6.55 o
   1   9  20       58.87       54.13      2.08 o
   1   9  21       71.86       67.69      1.54 o
   1   9  22       14.89       14.64      1.08 o
   1   9  23       63.34       61.30      1.28 o
   1   9  24       47.93       43.87      0.94 o
   1   9  25       42.73       41.43      0.90 o
   1   9  26      100.37       98.08      2.72 o
   1   9  27      191.25      187.02      4.19 o
   1   9  28      186.02      188.95      3.73 o
   1   9  29      333.08      326.31      5.32 o
   1   9  30        8.88        8.38      1.06 o
   1   9  31       56.55       53.89      1.78 o
   1   9  32        3.56        2.85      1.19 o
   1   9  33       55.85       54.18      1.39 o
   1   9  34       65.94       63.39      2.18 o
   1   9  35       11.29       10.97      2.57 o
   1   9  36       14.58       14.02      1.41 o
   1   9  37       12.25        9.27      1.38 o
   1   9  39       33.83       31.81      1.51 o
   1   9  40       11.70       11.51      1.49 o
   1   9  42        2.69        5.11      2.03 o
   1   9  44        5.24        5.27      1.94 o
   1   9  45       35.23       33.59      2.06 o
   1   9  46       15.18       14.76      1.72 o
   1  10   0      567.83      562.01     12.55 o
   1  10   1       41.82       43.27      1.12 o
   1  10   2        6.53        6.41      0.87 o
   1  10   3       14.21       15.17      0.97 o
   1  10   4       88.18       92.14      1.45 o
   1  10   5       13.43       14.03      0.74 o
   1  10   6      157.34      155.51      4.49 o
   1  10   7      160.42      161.23      3.54 o
   1  10   8       40.78       39.36      1.67 o
   1  10   9      186.32      184.16      1.28 o
   1  10  10       35.92       34.92      1.13 o
   1  10  11      113.95      109.08      3.78 o
   1  10  12       15.68       15.15      0.78 o
   1  10  13       36.88       36.07      1.13 o
   1  10  14       38.29       36.11      0.95 o
   1  10  15       10.52       10.08      0.71 o
   1  10  16       26.52       25.57      0.86 o
   1  10  17       43.55       44.12      1.14 o
   1  10  18      268.66      255.54      3.61 o
   1  10  19       72.96       70.65      1.78 o
   1  10  20        6.45        6.74      0.86 o
   1  10  21       31.63       30.48      1.31 o
   1  10  22        4.10        5.16      1.10 o
   1  10  23       20.14       17.26      0.70 o
   1  10  24       83.91       83.68      2.52 o
   1  10  25       75.73       71.71      1.60 o
   1  10  26      139.37      130.25      2.71 o
   1  10  27      238.77      232.04      5.65 o
   1  10  28       23.57       22.22      1.69 o
   1  10  29       46.27       41.10      1.05 o
   1  10  30        4.60        3.68      1.01 o
   1  10  31       76.37       74.28      2.98 o
   1  10  32       15.62       14.39      1.10 o
   1  10  33       39.02       35.29      1.48 o
   1  10  35       32.59       28.79      1.28 o
   1  10  36       29.58       31.41      1.73 o
   1  10  37       32.18       31.03      1.81 o
   1  10  38       40.37       37.16      1.88 o
   1  10  39       21.59       19.68      1.70 o
   1  10  41        5.31        4.21      1.68 o
   1  10  42       44.02       39.58      2.34 o
   1  10  43       12.48        9.56      1.57 o
   1  10  44       33.31       27.95      1.65 o
   1  10  45       36.70       32.84      1.99 o
   1  10  46       18.36       16.05      1.69 o
   1  11   0       19.91       19.79      1.86 o
   1  11   1       27.20       24.66      1.20 o
   1  11   2       77.89       76.71      1.36 o
   1  11   3       57.72       58.35      4.83 o
   1  11   4       10.74        9.63      1.35 o
   1  11   5      131.10      131.01      1.46 o
   1  11   6        4.06        2.12      0.56 o
   1  11   7       62.34       55.05      5.63 o
   1  11   8      176.27      179.02      6.70 o
   1  11   9      330.07      309.39     13.92 o
   1  11  10      153.53      146.35      3.90 o
   1  11  11       25.47       23.13      0.78 o
   1  11  12      112.58      105.81      3.54 o
   1  11  13        5.68        6.72      0.82 o
   1  11  14       80.03       76.20      3.19 o
   1  11  15      254.86      235.40      8.83 o
   1  11  16        6.08        7.24      2.04 o
   1  11  17       44.80       38.78      1.08 o
   1  11  18      136.60      140.96      3.02 o
   1  11  19       17.71       15.90      1.00 o
   1  11  20        9.50        9.74      1.12 o
   1  11  21       26.75       22.45      1.80 o
   1  11  22       62.26       59.39      3.71 o
   1  11  23       27.17       25.09      1.73 o
   1  11  24       15.63       14.97      1.22 o
   1  11  25       31.10       28.43      2.43 o
   1  11  26       14.48       13.70      1.59 o
   1  11  27       16.69       14.09      0.93 o
   1  11  28       74.48       66.95      1.79 o
   1  11  29       62.09       56.81      2.21 o
   1  11  30      128.33      122.47      2.12 o
   1  11  31       19.62       18.44      1.17 o
   1  11  32       12.82       12.21      1.34 o
   1  11  33       31.91       30.15      2.02 o
   1  11  34       24.74       23.93      1.96 o
   1  11  36       38.82       38.31      1.61 o
   1  11  37       26.07       22.75      1.57 o
   1  11  38       23.61       21.71      1.33 o
   1  11  39        5.57        6.93      1.37 o
   1  11  40       43.32       37.18      1.49 o
   1  11  42        9.15        8.51      1.56 o
   1  11  43        6.51        5.88      1.55 o
   1  11  44        3.24        3.82      1.71 o
   1  11  45       10.96        8.54      1.67 o
   1  12   0      347.85      335.64      9.52 o
   1  12   1      125.25      125.40      3.70 o
   1  12   2      118.49      118.59      2.47 o
   1  12   3        5.79        4.74      1.98 o
   1  12   4       64.05       62.25      1.77 o
   1  12   5       65.03       66.40      1.94 o
   1  12   6       31.98       31.37      0.97 o
   1  12   7       25.62       19.93      2.61 o
   1  12   8      395.21      394.94      9.80 o
   1  12   9      155.64      147.63      4.62 o
   1  12  10      357.45      344.75      3.00 o
   1  12  11      105.21       88.97      3.13 o
   1  12  12      190.53      164.48     16.32 o
   1  12  13      145.45      133.07      4.88 o
   1  12  14       23.14       20.89      1.50 o
   1  12  15       28.50       25.97      1.83 o
   1  12  16       30.42       27.00      1.66 o
   1  12  17       81.79       72.90      2.78 o
   1  12  18      179.56      170.86      6.00 o
   1  12  19       65.84       58.93      2.49 o
   1  12  20        6.72        5.85      1.12 o
   1  12  21       20.57       15.99      1.16 o
   1  12  22       42.74       35.65      1.35 o
   1  12  23       45.22       41.69      1.59 o
   1  12  24       35.43       32.31      1.63 o
   1  12  25       51.72       46.78      2.37 o
   1  12  26       93.13       91.28      6.10 o
   1  12  27       19.52       17.93      1.60 o
   1  12  28       95.55       91.88      2.23 o
   1  12  29       68.11       63.33      3.62 o
   1  12  30       73.01       57.54      4.09 o
   1  12  31        1.59        4.60      1.88 o
   1  12  32        4.74        4.10      1.96 o
   1  12  33       24.96       21.05      1.90 o
   1  12  36       34.22       32.33      2.92 o
   1  12  37       38.65       33.84      2.54 o
   1  12  38        5.63        5.76      1.22 o
   1  12  39        6.36        7.34      1.25 o
   1  12  41        9.07        9.45      2.40 o
   1  12  42       13.45       10.90      2.84 o
   1  13   0      139.79      136.99      5.56 o
   1  13   1       40.25       38.93      1.47 o
   1  13   2      291.20      287.59      8.91 o
   1  13   3        6.10        5.51      1.23 o
   1  13   4       53.59       51.40      1.31 o
   1  13   5       53.77       49.47      0.93 o
   1  13   6       42.96       40.56      2.18 o
   1  13   7      161.31      159.12      9.90 o
   1  13   8       15.25       11.39      2.00 o
   1  13   9       90.81       85.98      2.56 o
   1  13  10       20.38       14.10      1.92 o
   1  13  11      145.04      148.11     11.52 o
   1  13  12       19.22       15.03      1.81 o
   1  13  13       33.52       28.07      1.69 o
   1  13  14       27.65       23.93      1.64 o
   1  13  15       40.48       34.46      3.09 o
   1  13  16       42.67       35.85      2.65 o
   1  13  17       25.87       18.37      1.60 o
   1  13  18       62.46       53.94      4.41 o
   1  13  19        8.97        6.17      2.32 o
   1  13  20      137.60      124.15      5.53 o
   1  13  21       18.76       15.99      1.36 o
   1  13  22       16.31       13.99      1.56 o
   1  13  23       15.55       11.73      1.52 o
   1  13  24       14.09       13.97      2.34 o
   1  13  25       59.81       53.17      2.88 o
   1  13  26       14.08       15.74      2.81 o
   1  13  27      108.82       98.99      5.38 o
   1  13  28       18.61       15.80      2.19 o
   1  13  29       22.19       19.08      2.89 o
   1  13  30       13.60       12.01      2.70 o
   1  13  32        7.80        6.16      2.44 o
   1  13  33        8.76        7.23      2.10 o
   1  13  34       20.78       17.16      2.09 o
   1  13  35        9.78        7.52      2.18 o
   1  13  36        3.52        2.74      1.14 o
   1  13  37       11.02        8.32      3.23 o
   1  13  38        6.29        5.38      2.42 o
   1  13  42        6.10        6.64      2.56 o
   1  14   0       48.17       48.19      3.82 o
   1  14   1       54.09       51.40      1.50 o
   1  14   2       22.66       22.63      1.31 o
   1  14   3       46.11       48.23      3.37 o
   1  14   4       33.15       34.30      2.16 o
   1  14   5       11.23       12.76      1.56 o
   1  14   6       19.09       21.40      2.28 o
   1  14   7      264.28      273.16     14.06 o
   1  14   8      114.23      111.34      4.70 o
   1  14   9       23.47       18.76      0.87 o
   1  14  10       63.46       53.19      3.11 o
   1  14  11       58.13       55.21      4.55 o
   1  14  12       21.18       15.17      1.22 o
   1  14  13       87.65       88.54      6.98 o
   1  14  14        6.66        5.27      1.11 o
   1  14  15       18.04       14.48      1.25 o
   1  14  16        7.21        6.68      0.97 o
   1  14  18       81.22       74.20      1.56 o
   1  14  19       30.25       26.15      1.60 o
   1  14  20       42.51       37.30      1.97 o
   1  14  21       18.68       13.73      1.45 o
   1  14  22       16.99       15.02      1.94 o
   1  14  23       11.03        9.19      1.37 o
   1  14  24        9.51        7.72      1.42 o
   1  14  25       13.28       13.97      2.11 o
   1  14  26       10.53        8.32      1.54 o
   1  14  27       60.01       53.61      2.46 o
   1  14  28       63.21       52.34      2.97 o
   1  14  29       23.50       22.00      2.54 o
   1  14  30       20.28       15.98      1.90 o
   1  14  31       24.10       20.58      1.94 o
   1  14  32       12.10       11.65      2.56 o
   1  14  33        8.00        8.09      2.04 o
   1  14  34       14.68       16.20      2.59 o
   1  14  35        9.16       12.63      3.59 o
   1  14  37       11.38       10.76      2.83 o
   1  14  38       19.59       18.80      2.48 o
   1  14  41       15.06       13.67      2.20 o
   1  15   0       53.48       48.55      2.87 o
   1  15   1       15.28       15.70      1.08 o
   1  15   2        2.35        2.87      1.11 o
   1  15   3       52.25       47.44      1.19 o
   1  15   4       14.01       12.53      1.00 o
   1  15   5       21.98       14.42      2.46 o
   1  15   7        8.68        6.23      1.81 o
   1  15   8       52.48       46.64      2.90 o
   1  15   9       39.17       29.94      5.74 o
   1  15  11       12.65        7.76      1.22 o
   1  15  12       30.29       24.74      4.52 o
   1  15  13       55.86       52.57      2.39 o
   1  15  14        4.86        2.20      1.01 o
   1  15  15       13.35        8.27      1.18 o
   1  15  16       19.12       11.71      1.18 o
   1  15  17       15.49       11.75      1.32 o
   1  15  18       64.91       49.36      2.47 o
   1  15  19       52.57       42.53      2.83 o
   1  15  20        9.07        5.70      1.56 o
   1  15  21        7.93        5.56      1.43 o
   1  15  22       60.24       52.01      2.85 o
   1  15  24       12.65        9.92      1.37 o
   1  15  25        3.45        4.27      1.69 o
   1  15  26       12.35       11.91      1.67 o
   1  15  27        6.79        5.62      1.46 o
   1  15  28        7.73        5.02      1.66 o
   1  15  29       66.04       52.86      3.11 o
   1  15  30        5.93        4.60      1.97 o
   1  15  34       24.53       18.36      2.30 o
   1  15  35        6.27        6.54      2.01 o
   1  15  36       17.60       13.88      1.88 o
   1  15  38       20.87       14.46      2.18 o
   1  15  39       23.48       13.30      2.63 o
   1  16   0        4.94        6.33      1.09 o
   1  16   1       10.61        7.68      1.14 o
   1  16   2       15.38       11.74      1.40 o
   1  16   3       13.18       12.74      1.43 o
   1  16   5        9.12        8.18      0.97 o
   1  16   6       10.88        7.45      0.89 o
   1  16   7       75.35       62.33      1.57 o
   1  16   8        5.88        3.45      1.04 o
   1  16   9       45.51       40.22      3.11 o
   1  16  10        6.12        7.03      2.11 o
   1  16  11       95.14       91.70      9.29 o
   1  16  12       23.98       23.85      2.61 o
   1  16  13       10.34        8.37      3.42 o
   1  16  15        6.49       11.03      2.41 o
   1  16  16        6.28        4.32      1.05 o
   1  16  17        5.27        3.59      0.74 o
   1  16  18       21.73       18.76      1.76 o
   1  16  19        2.38        2.75      1.04 o
   1  16  20       64.14       50.61      4.41 o
   1  16  21        6.07        5.11      1.07 o
   1  16  22       14.50       11.09      1.56 o
   1  16  23       13.30       10.77      1.49 o
   1  16  24       21.73       16.10      1.65 o
   1  16  25        4.72        4.67      1.63 o
   1  16  26       16.80       14.08      2.11 o
   1  16  27       22.82       18.13      2.20 o
   1  16  28       12.47        6.70      1.51 o
   1  16  31       17.64        9.49      2.19 o
   1  16  32       10.61        9.22      2.02 o
   1  16  34       12.13       12.30      1.77 o
   1  16  36        4.85        5.31      1.93 o
   1  17   0       80.06       73.51     10.39 o
   1  17   1       49.56       44.23      3.19 o
   1  17   2       52.32       45.94      4.50 o
   1  17   3       12.05       10.56      2.21 o
   1  17   4        9.02        8.17      0.96 o
   1  17   5       22.38       18.51      1.44 o
   1  17   6        5.71        4.15      0.91 o
   1  17   7        7.04        3.48      1.12 o
   1  17   8       12.90       13.37      2.95 o
   1  17  12        8.57        7.17      3.53 o
   1  17  14        8.29        4.76      1.34 o
   1  17  16       16.89       12.05      2.76 o
   1  17  18        7.36        3.77      0.76 o
   1  17  19       59.72       37.16      1.90 o
   1  17  20       66.63       47.51      3.28 o
   1  17  22        5.57        3.45      1.17 o
   1  17  24       22.09       16.46      2.56 o
   1  17  26       17.51       10.23      2.00 o
   1  17  28        3.92        4.86      1.83 o
   1  17  29        5.54        3.76      1.60 o
   1  17  30        6.52        4.34      1.68 o
   1  17  34       16.81       14.89      1.91 o
   1  18   0        6.46        4.47      1.03 o
   1  18   1       26.01       21.21      1.61 o
   1  18   2       40.02       36.56      4.24 o
   1  18   3        6.65        4.44      1.03 o
   1  18   4       26.03       21.98      2.65 o
   1  18   5       10.88        7.02      2.70 o
   1  18   6        4.99        3.37      1.17 o
   1  18   8       10.28        6.32      1.61 o
   1  18   9        7.34        8.19      3.20 o
   1  18  11        9.34        9.34      3.37 o
   1  18  15       12.75        4.01      1.46 o
   1  18  16        9.79        5.00      2.15 o
   1  18  18        3.33        4.99      2.03 o
   1  18  19       29.38       15.24      3.18 o
   1  18  21       15.26        7.99      1.20 o
   1  18  30        6.51        6.11      1.56 o
   1  18  31        4.82        6.38      1.76 o
   1  19   0       81.80       61.90      3.61 o
   1  19   2       95.89       72.88      4.75 o
   1  19   3        8.13        6.85      1.18 o
   1  19   4       18.81       11.17      1.30 o
   1  19   5       39.11       32.07      4.13 o
   1  19   6       15.32        8.79      1.33 o
   1  19  10        5.64        5.09      2.42 o
   1  19  15       31.49       24.50      3.96 o
   1  19  16       87.12       72.17      4.42 o
   1  19  18       42.96       20.58      7.02 o
   1  19  20       47.26       33.32      4.34 o
   1  19  22       13.74       11.22      2.97 o
   1  19  25       13.93        7.71      2.32 o
   1  19  27        8.45        5.79      2.24 o
   1  20   1       27.52       17.86      1.54 o
   1  20   3        8.40        6.45      1.42 o
   1  20   8       14.55       12.55      2.75 o
   1  20  10       14.93       15.51      2.76 o
   1  20  11        4.86        6.40      2.51 o
   1  20  12        9.38        9.04      2.52 o
   1  20  15        7.60        6.05      2.97 o
   1  20  17       51.30       33.91      4.24 o
   1  20  19       10.72       10.35      4.37 o
   1  21   0       32.49       17.57      1.30 o
   1  21   1        6.31        4.61      1.30 o
   1  21   3        6.82        4.37      1.52 o
   1  21   6        7.72        7.01      2.15 o
   1  21  18       26.87       22.03      5.46 o
   1  21  20       10.46       12.17      3.61 o
   1  21  21       12.04       13.75      3.20 o
   1  22   9        8.07        8.64      3.60 o
   2   0   0      755.36      736.46     22.29 o
   2   0   1      961.74      927.12     10.41 o
   2   0   2     1078.69     1071.41      9.58 o
   2   0   3      437.64      436.12      5.61 o
   2   0   4     2057.06     2072.37     18.90 o
   2   0   5      167.01      166.22      2.83 o
   2   0   6       67.18       65.83      1.34 o
   2   0   7     3164.11     3159.32     19.14 o
   2   0   8      591.96      601.42      8.71 o
   2   0   9      899.30      902.16     12.41 o
   2   0  10     1495.37     1504.65     10.33 o
   2   0  11     1770.84     1767.49     15.84 o
   2   0  12      100.16       97.03      1.33 o
   2   0  13      453.12      449.22      2.89 o
   2   0  14      186.23      182.25      2.34 o
   2   0  15       60.75       61.45      0.93 o
   2   0  16       77.20       76.53      1.33 o
   2   0  17       38.37       35.46      0.87 o
   2   0  18      833.80      862.75     10.07 o
   2   0  19       17.10       18.29      0.92 o
   2   0  20       52.82       53.83      1.00 o
   2   0  21      105.45      101.95      2.68 o
   2   0  22       13.88       13.64      1.19 o
   2   0  23        2.20        4.27      1.34 o
   2   0  25      161.70      167.11      2.62 o
   2   0  27      594.84      608.42      5.99 o
   2   0  28       26.08       28.97      1.71 o
   2   0  30       77.29       79.48      2.13 o
   2   0  31      129.35      128.85      4.01 o
   2   0  33       74.09       76.68      3.49 o
   2   0  34        4.47        7.50      2.02 o
   2   0  35       39.51       44.21      2.08 o
   2   0  36       35.52       38.91      2.12 o
   2   0  37        6.58        9.23      2.26 o
   2   0  38       72.39       70.34      2.25 o
   2   0  39       11.54       16.13      2.81 o
   2   0  40        6.36        7.00      2.21 o
   2   0  41       32.66       33.11      2.36 o
   2   0  42        6.32        8.30      2.19 o
   2   0  43        8.18        7.16      2.20 o
   2   0  45       70.13       67.97      3.88 o
   2   0  47       66.92       65.12      2.17 o
   2   0  48      101.18       94.40      2.57 o
   2   0  49        9.11        6.31      2.06 o
   2   0  50       11.15        9.19      1.88 o
   2   0  51       16.06       14.22      2.04 o
   2   1   0       69.37       70.93      1.37 o
   2   1   1      706.31      692.59      4.91 o
   2   1   2      612.48      601.19      4.50 o
   2   1   3      738.81      729.50      8.37 o
   2   1   4      400.14      391.43      2.01 o
   2   1   5      541.65      541.10      7.31 o
   2   1   6     1544.38     1544.72     13.74 o
   2   1   7      983.20      976.87     12.25 o
   2   1   8      128.97      127.63      1.95 o
   2   1   9      343.31      338.82      5.14 o
   2   1  10     1322.66     1306.79     19.16 o
   2   1  11      379.66      375.33      5.35 o
   2   1  12       27.45       28.03      0.89 o
   2   1  13      106.89      103.37      2.21 o
   2   1  14      384.90      377.08      2.94 o
   2   1  15      335.27      334.47      4.93 o
   2   1  16      200.55      200.21      2.19 o
   2   1  17       16.00       17.17      0.91 o
   2   1  18       12.94       12.44      0.95 o
   2   1  19       10.35       11.17      0.90 o
   2   1  20       89.23       90.06      1.11 o
   2   1  21       30.39       28.51      0.99 o
   2   1  22      254.59      257.33      4.07 o
   2   1  23       39.28       42.64      1.56 o
   2   1  24       43.89       44.97      1.38 o
   2   1  25       91.03       95.50      1.89 o
   2   1  26       14.65       14.69      1.49 o
   2   1  27       84.97       87.27      1.82 o
   2   1  28       82.90       87.53      1.86 o
   2   1  29       10.78       12.80      1.74 o
   2   1  30       71.79       74.71      1.92 o
   2   1  31       78.43       78.40      2.44 o
   2   1  32       45.80       46.67      2.22 o
   2   1  33       41.00       41.11      1.97 o
   2   1  34       26.19       25.32      1.98 o
   2   1  35       11.10       13.95      2.02 o
   2   1  37       17.79       15.40      2.12 o
   2   1  38       29.03       28.86      2.80 o
   2   1  39       48.71       53.26      2.46 o
   2   1  40       79.56       85.39      2.63 o
   2   1  41       10.81       14.88      2.05 o
   2   1  42        3.16        4.72      2.25 o
   2   1  43       13.74       11.44      2.41 o
   2   1  44        5.12        5.78      1.99 o
   2   1  45       10.23       13.84      1.67 o
   2   1  46       15.11       13.98      1.75 o
   2   1  48        6.01        7.49      1.93 o
   2   1  49        4.81        5.91      1.96 o
   2   1  50       15.48       15.20      1.99 o
   2   2   0     3423.67     3418.21     37.54 o
   2   2   1     1341.20     1323.30     18.74 o
   2   2   2      794.55      769.33      8.69 o
   2   2   3     1396.60     1379.94     11.13 o
   2   2   4      143.24      140.22      0.84 o
   2   2   5      644.62      651.97      6.48 o
   2   2   6      146.62      143.50      2.33 o
   2   2   7      215.87      213.35      2.45 o
   2   2   8      275.28      269.76      3.14 o
   2   2   9     1226.03     1229.82     11.55 o
   2   2  10      181.14      178.89      2.42 o
   2   2  11      376.33      376.22      5.32 o
   2   2  12      469.38      468.84      3.23 o
   2   2  13      335.01      329.48      2.82 o
   2   2  15      288.73      288.29      2.06 o
   2   2  16       12.93       13.24      0.79 o
   2   2  17       19.91       20.59      0.84 o
   2   2  18      820.67      849.11     11.87 o
   2   2  19      748.38      763.22      5.33 o
   2   2  20       13.07       13.77      0.96 o
   2   2  21       14.20       15.94      0.95 o
   2   2  22      438.34      449.96      6.05 o
   2   2  23       61.62       62.95      1.65 o
   2   2  24      199.28      200.53      2.18 o
   2   2  25       18.91       20.27      1.23 o
   2   2  26       48.23       48.57      1.95 o
   2   2  27      193.24      194.46      5.95 o
   2   2  28       28.00       28.81      1.68 o
   2   2  29      206.13      204.96      2.20 o
   2   2  30       41.70       45.65      1.81 o
   2   2  31       46.47       50.31      2.28 o
   2   2  32       84.01       86.81      2.73 o
   2   2  33       16.93       19.67      2.14 o
   2   2  34       73.91       72.82      2.08 o
   2   2  35       40.80       40.46      2.34 o
   2   2  36       68.59       67.43      2.49 o
   2   2  37       88.56       90.67      3.68 o
   2   2  38       41.06       41.01      2.09 o
   2   2  39      135.91      132.16      5.49 o
   2   2  40       76.49       75.26      2.13 o
   2   2  42       10.09       14.09      2.19 o
   2   2  43       18.22       16.81      1.85 o
   2   2  44        7.29        6.65      1.95 o
   2   2  45       11.12        9.30      1.84 o
   2   2  46        6.54        4.18      1.97 o
   2   2  47       39.00       36.02      2.20 o
   2   2  49       12.76       12.43      1.99 o
   2   2  50       10.01       10.50      1.87 o
   2   3   0     1534.01     1531.98      8.38 o
   2   3   1     1151.70     1133.42      8.09 o
   2   3   2      346.50      340.52      3.12 o
   2   3   3      613.08      603.27      4.51 o
   2   3   4      678.24      672.87      5.03 o
   2   3   5      355.92      354.47      1.73 o
   2   3   6       66.59       65.25      0.69 o
   2   3   7      133.78      131.40      1.35 o
   2   3   8      113.04      110.91      1.54 o
   2   3   9      246.32      247.28      2.43 o
   2   3  10      326.28      325.98      2.63 o
   2   3  11      143.25      142.75      2.25 o
   2   3  12      259.17      256.40      2.19 o
   2   3  13       94.21       94.99      1.11 o
   2   3  14       52.67       51.75      0.88 o
   2   3  15       87.58       85.03      0.89 o
   2   3  16      314.70      314.92      3.29 o
   2   3  17      547.27      551.94      5.31 o
   2   3  18      566.72      562.50      5.64 o
   2   3  19      342.00      343.43      2.62 o
   2   3  20      370.81      366.19      3.77 o
   2   3  21      287.29      290.91      2.14 o
   2   3  22      215.09      217.98      1.74 o
   2   3  23      311.50      311.76      4.82 o
   2   3  25       85.03       87.79      1.42 o
   2   3  27       51.62       49.22      1.42 o
   2   3  28       28.00       26.91      1.39 o
   2   3  29       56.40       59.56      1.52 o
   2   3  30      185.18      184.91      3.37 o
   2   3  31       34.71       34.59      1.53 o
   2   3  32       22.86       23.39      1.71 o
   2   3  33      134.91      130.91      3.89 o
   2   3  34       46.30       46.01      1.91 o
   2   3  35       41.54       41.92      1.76 o
   2   3  36      371.45      368.79      7.05 o
   2   3  37       43.46       44.04      1.83 o
   2   3  38      146.62      139.13      3.78 o
   2   3  39       33.47       34.02      1.86 o
   2   3  40       14.04       11.97      1.89 o
   2   3  41       13.85       14.73      1.76 o
   2   3  42        6.22        9.57      1.81 o
   2   3  43       36.34       34.58      1.87 o
   2   3  44       10.32        9.96      1.62 o
   2   3  45       19.72       18.27      1.80 o
   2   3  46       24.13       22.85      1.83 o
   2   3  47       15.23       14.20      1.86 o
   2   3  48       31.03       28.88      2.01 o
   2   4   0     1834.11     1854.15     13.85 o
   2   4   1     4805.88     4735.71     21.57 o
   2   4   2      661.99      674.43      7.15 o
   2   4   3      169.66      170.84      0.83 o
   2   4   4     1872.39     1857.28     12.28 o
   2   4   5     1218.24     1198.97      8.23 o
   2   4   6      137.89      136.62      1.89 o
   2   4   7      504.57      504.03      4.96 o
   2   4   8       14.72       14.39      0.55 o
   2   4   9       64.36       63.86      0.96 o
   2   4  10      151.77      148.12      2.09 o
   2   4  11      271.18      270.96      2.48 o
   2   4  12       36.55       36.43      0.87 o
   2   4  13      149.69      148.77      1.04 o
   2   4  14      297.98      297.16      2.93 o
   2   4  15      250.44      253.02      2.44 o
   2   4  16       96.97       96.96      1.22 o
   2   4  17       26.43       26.66      0.87 o
   2   4  18      111.40      114.54      1.45 o
   2   4  19     1182.68     1201.50      8.96 o
   2   4  20      110.14      110.19      1.44 o
   2   4  21      216.43      216.49      2.09 o
   2   4  22      231.17      235.88      1.96 o
   2   4  23       41.49       41.72      1.41 o
   2   4  24        3.39        3.08      1.30 o
   2   4  25       82.40       83.18      1.65 o
   2   4  26       21.41       22.48      1.39 o
   2   4  27       45.48       44.45      1.53 o
   2   4  28       13.81       13.93      1.47 o
   2   4  29       44.73       45.91      1.44 o
   2   4  30       47.10       45.51      1.50 o
   2   4  31       72.51       70.67      2.14 o
   2   4  32        4.84        6.00      1.73 o
   2   4  33      161.45      167.00      5.33 o
   2   4  34       66.34       66.80      1.73 o
   2   4  35      102.11      102.45      1.89 o
   2   4  36        5.89        4.78      1.80 o
   2   4  37      237.89      233.42      5.35 o
   2   4  38        3.50        4.02      1.74 o
   2   4  39       47.52       49.69      2.87 o
   2   4  40       33.33       32.99      1.73 o
   2   4  41       20.24       20.71      1.80 o
   2   4  42        6.13        7.20      1.95 o
   2   4  43       21.44       18.51      1.58 o
   2   4  45       81.33       73.11      2.42 o
   2   4  46       11.21       10.18      1.98 o
   2   4  48       19.83       18.17      1.81 o
   2   4  49       22.11       18.39      1.84 o
   2   5   0     4719.28     4756.28     38.17 o
   2   5   1       38.76       41.63      1.54 o
   2   5   2     3263.28     3258.83     84.32 o
   2   5   3      731.73      727.65      5.61 o
   2   5   4      399.67      399.45      4.90 o
   2   5   5      445.85      439.97      4.19 o
   2   5   6       50.56       51.04      0.67 o
   2   5   7      286.36      290.20      3.42 o
   2   5   8      346.13      344.41      2.86 o
   2   5   9     1014.35     1009.23      5.34 o
   2   5  10      134.04      134.50      1.50 o
   2   5  11      497.85      493.07      1.97 o
   2   5  12      380.36      386.37      2.85 o
   2   5  13      490.79      492.62      6.71 o
   2   5  14       89.50       87.89      1.15 o
   2   5  15      101.29       99.82      1.59 o
   2   5  16      703.19      706.18      4.84 o
   2   5  17       56.67       55.69      1.31 o
   2   5  18      717.49      728.99      6.83 o
   2   5  19      239.84      242.12      2.54 o
   2   5  20      301.89      309.59      3.71 o
   2   5  21       21.81       20.89      0.98 o
   2   5  22       97.09       94.64      1.43 o
   2   5  23       49.86       48.41      1.11 o
   2   5  24       78.41       74.46      1.22 o
   2   5  25       34.08       33.05      1.38 o
   2   5  26       38.93       40.22      1.51 o
   2   5  27      155.40      153.08      1.61 o
   2   5  28       90.43       89.00      1.67 o
   2   5  29      145.74      144.69      2.04 o
   2   5  30       85.74       82.67      2.17 o
   2   5  31       10.86       10.54      1.44 o
   2   5  32        4.64        3.91      1.54 o
   2   5  33       17.20       16.97      1.72 o
   2   5  34       52.11       50.04      1.65 o
   2   5  35       17.35       15.22      1.61 o
   2   5  36      107.01      106.35      1.92 o
   2   5  37      102.97      103.33      2.01 o
   2   5  38      115.46      115.97      4.07 o
   2   5  39       16.87       16.03      1.64 o
   2   5  40       20.43       20.98      1.67 o
   2   5  41       30.94       29.17      1.82 o
   2   5  42        5.97        5.65      1.57 o
   2   5  44       11.76       11.45      2.01 o
   2   5  45       20.05       20.60      1.78 o
   2   5  46       62.16       58.40      2.41 o
   2   5  47        5.83        6.98      1.80 o
   2   5  48       33.64       33.88      1.91 o
   2   5  49       37.85       35.52      2.08 o
   2   6   0      132.73      127.85      3.51 o
   2   6   1      756.49      765.70      7.80 o
   2   6   2       61.94       62.44      0.70 o
   2   6   3       27.92       27.51      0.64 o
   2   6   4       96.75       94.94      0.73 o
   2   6   5      807.60      784.41     11.88 o
   2   6   6       44.23       42.38      0.62 o
   2   6   7      254.84      251.30      3.00 o
   2   6   8      146.01      145.85      2.66 o
   2   6   9      878.47      880.18      7.47 o
   2   6  10      806.89      809.94      4.77 o
   2   6  11      702.44      712.53      7.73 o
   2   6  12       80.50       78.76      1.37 o
   2   6  13      138.86      134.45      1.81 o
   2   6  14      221.36      217.67      2.45 o
   2   6  15      137.89      140.28      1.82 o
   2   6  16      509.02      508.49      3.44 o
   2   6  17      128.89      128.04      1.16 o
   2   6  18       51.61       51.56      1.13 o
   2   6  19       49.05       51.70      1.18 o
   2   6  20       18.69       18.82      0.76 o
   2   6  21       73.59       75.97      1.05 o
   2   6  22       67.75       70.57      1.78 o
   2   6  23      127.15      126.05      1.87 o
   2   6  24      155.51      157.88      3.28 o
   2   6  25      114.51      112.19      1.97 o
   2   6  26      191.09      186.89      2.18 o
   2   6  27       86.83       86.47      1.40 o
   2   6  28       98.64       95.64      1.94 o
   2   6  29      154.93      156.08      2.54 o
   2   6  30        9.74        9.76      1.34 o
   2   6  31       48.48       49.81      1.77 o
   2   6  32       26.05       28.44      2.12 o
   2   6  33       11.84        9.87      1.78 o
   2   6  34       10.20        7.85      1.76 o
   2   6  35        9.32       10.63      1.55 o
   2   6  36       10.92       10.36      1.53 o
   2   6  37       13.27       12.83      1.51 o
   2   6  38       53.74       53.47      2.15 o
   2   6  40       49.44       48.35      1.79 o
   2   6  41       10.07        6.82      1.64 o
   2   6  42       29.97       28.59      1.71 o
   2   6  43       11.86        9.76      1.73 o
   2   6  45       38.26       38.64      3.09 o
   2   6  46       27.19       26.07      1.75 o
   2   6  47        2.74        4.99      1.84 o
   2   6  49       10.74        8.92      2.00 o
   2   7   1      251.00      246.94      5.27 o
   2   7   2      141.84      144.80      2.91 o
   2   7   3      285.09      283.60      7.36 o
   2   7   4        1.48        2.00      0.52 o
   2   7   5       90.08       89.96      0.66 o
   2   7   6      292.83      280.70      2.39 o
   2   7   7      265.20      267.48      6.58 o
   2   7   8     1997.69     2022.37     24.79 o
   2   7   9      130.65      131.20      1.99 o
   2   7  10     1284.85     1269.91      9.11 o
   2   7  11       83.68       83.85      2.36 o
   2   7  12       86.70       87.74      1.99 o
   2   7  13       14.13       14.26      0.76 o
   2   7  14      160.53      154.15      2.43 o
   2   7  15      194.44      191.78      3.24 o
   2   7  16      240.53      248.15      3.61 o
   2   7  17       29.72       29.95      0.72 o
   2   7  18      395.74      402.53      4.92 o
   2   7  19      102.76      103.91      2.24 o
   2   7  20       31.36       31.95      0.81 o
   2   7  21       45.98       45.42      1.02 o
   2   7  22       54.02       53.36      1.13 o
   2   7  23       13.91       14.02      0.97 o
   2   7  24       24.18       24.10      0.99 o
   2   7  25       51.65       51.06      1.38 o
   2   7  26      462.95      466.88      7.78 o
   2   7  27       36.71       34.74      1.49 o
   2   7  28      611.04      618.66      9.61 o
   2   7  29       42.50       42.97      1.33 o
   2   7  30      218.17      212.75      2.07 o
   2   7  31       12.94       14.79      1.31 o
   2   7  32       43.12       37.59      1.67 o
   2   7  33       22.41       21.89      1.42 o
   2   7  34       50.10       51.11      1.60 o
   2   7  35        8.78        9.51      1.67 o
   2   7  36       30.58       32.70      2.53 o
   2   7  37        5.60        6.41      1.91 o
   2   7  38      177.51      174.24      4.48 o
   2   7  39        9.70        8.16      1.59 o
   2   7  40       10.98       13.78      1.43 o
   2   7  41       22.33       21.46      1.57 o
   2   7  44       70.07       67.16      3.29 o
   2   7  45       25.38       20.50      1.85 o
   2   7  46       90.25       77.13      2.37 o
   2   7  47        9.23        9.02      1.75 o
   2   7  48       27.20       26.33      1.79 o
   2   8   0       76.43       76.17      0.90 o
   2   8   1       29.14       29.39      1.54 o
   2   8   2       75.76       73.95      0.90 o
   2   8   3      210.20      211.63      3.74 o
   2   8   4      183.63      187.48      4.58 o
   2   8   5      116.75      123.84      2.39 o
   2   8   6       59.84       60.05      1.42 o
   2   8   7      168.36      158.92      4.76 o
   2   8   8       19.48       16.70      0.83 o
   2   8   9      677.60      669.38     11.85 o
   2   8  10       26.45       26.69      0.86 o
   2   8  11      410.69      425.22      6.68 o
   2   8  12        6.22        8.38      0.72 o
   2   8  13      215.68      211.55      3.27 o
   2   8  14      185.99      187.02      3.36 o
   2   8  15       25.13       24.02      1.01 o
   2   8  16       74.71       74.77      1.26 o
   2   8  17       39.40       40.33      1.10 o
   2   8  18       36.78       36.83      0.82 o
   2   8  19      103.56      101.33      1.21 o
   2   8  20      117.05      112.43      1.87 o
   2   8  21       34.36       33.26      1.19 o
   2   8  22       18.84       16.48      1.02 o
   2   8  23        8.25        9.30      1.22 o
   2   8  24       13.32       14.34      0.90 o
   2   8  25       92.69       93.70      1.83 o
   2   8  26      147.27      139.48      2.41 o
   2   8  27       88.82       86.91      1.75 o
   2   8  28       44.06       41.21      1.52 o
   2   8  29      234.53      231.39      3.65 o
   2   8  30        8.90        7.38      1.22 o
   2   8  31       84.22       84.13      2.63 o
   2   8  32       30.88       28.78      1.94 o
   2   8  33       15.20       14.01      1.94 o
   2   8  35       14.69       14.08      1.35 o
   2   8  36       16.95       17.48      1.41 o
   2   8  37       35.13       33.33      2.04 o
   2   8  38       25.15       24.84      1.31 o
   2   8  39       60.30       57.81      1.78 o
   2   8  40        6.51        5.70      1.43 o
   2   8  41        7.65        7.86      1.52 o
   2   8  43       87.20       79.55      2.36 o
   2   8  44       26.32       25.18      1.78 o
   2   8  46       12.68       15.05      1.81 o
   2   8  48        1.91        6.01      2.00 o
   2   9   0        0.90        2.06      0.88 o
   2   9   1      275.97      279.46      3.71 o
   2   9   2      113.62      116.16      1.63 o
   2   9   3       20.42       20.80      1.34 o
   2   9   4      159.27      161.77      5.23 o
   2   9   5       33.98       35.38      0.90 o
   2   9   6      197.51      191.17      3.30 o
   2   9   7       10.76       10.73      0.48 o
   2   9   8      144.75      137.35      4.70 o
   2   9   9       92.21       94.65      1.72 o
   2   9  10      155.59      159.88      2.49 o
   2   9  11      410.28      431.57      6.79 o
   2   9  12      142.25      152.03      4.99 o
   2   9  13       35.43       36.77      1.72 o
   2   9  14       41.81       42.72      1.83 o
   2   9  15       64.17       64.33      1.81 o
   2   9  16       19.81       18.30      1.30 o
   2   9  17       36.78       36.75      1.31 o
   2   9  19       28.98       27.69      1.17 o
   2   9  20      101.34       97.75      2.81 o
   2   9  21        9.13        8.13      0.84 o
   2   9  22      105.20      102.00      1.26 o
   2   9  23       23.06       23.43      1.46 o
   2   9  24        3.28        3.54      1.45 o
   2   9  25       54.90       53.21      1.22 o
   2   9  26       72.88       68.60      2.58 o
   2   9  27        5.31        3.98      1.14 o
   2   9  28      160.05      156.60      2.78 o
   2   9  29      121.44      114.94      3.02 o
   2   9  30       14.26       14.08      1.40 o
   2   9  31        4.06        3.30      1.37 o
   2   9  32        9.07        9.53      1.23 o
   2   9  33       20.84       20.38      1.22 o
   2   9  34       24.69       23.04      1.24 o
   2   9  35        3.49        4.05      1.48 o
   2   9  36       25.87       26.22      1.53 o
   2   9  37        4.75        5.78      1.24 o
   2   9  38       23.32       22.48      1.36 o
   2   9  39       17.85       18.03      1.37 o
   2   9  40       14.44       14.57      1.40 o
   2   9  41       33.42       31.26      1.64 o
   2   9  42        6.24        8.97      1.63 o
   2   9  43        9.69        9.95      1.66 o
   2   9  44        3.72        3.90      1.83 o
   2   9  46       30.77       26.48      2.24 o
   2   9  47        5.87        5.02      1.92 o
   2  10   0        3.13        4.67      0.91 o
   2  10   1      546.84      533.76     10.01 o
   2  10   2       84.35       82.74      1.27 o
   2  10   3      362.89      370.32      8.25 o
   2  10   4       58.47       56.77      1.55 o
   2  10   5       78.34       80.68      1.70 o
   2  10   6        8.09        7.53      0.80 o
   2  10   7       22.04       20.92      1.70 o
   2  10   8      337.08      341.91      4.48 o
   2  10   9       24.83       24.74      2.02 o
   2  10  10      112.24      116.59      2.32 o
   2  10  11       28.56       29.78      1.47 o
   2  10  12       43.40       43.31      1.49 o
   2  10  13        6.71        6.77      0.74 o
   2  10  14        6.98        6.75      0.87 o
   2  10  15        4.52        3.21      0.94 o
   2  10  16       37.11       33.24      1.50 o
   2  10  17      365.37      366.50      2.82 o
   2  10  18      136.87      137.01      1.63 o
   2  10  19      141.04      141.20      2.66 o
   2  10  20       51.31       50.25      1.42 o
   2  10  21       83.29       69.62      2.64 o
   2  10  22       38.82       33.47      1.58 o
   2  10  23        8.93        7.43      0.80 o
   2  10  24       12.25       10.24      0.71 o
   2  10  25        6.03        5.59      0.72 o
   2  10  26       15.09       13.19      0.79 o
   2  10  28       23.28       22.97      0.94 o
   2  10  30       28.86       25.32      1.59 o
   2  10  31        1.36        3.07      1.05 o
   2  10  32        8.55       10.33      1.06 o
   2  10  33       12.64       12.47      1.03 o
   2  10  34       19.08       17.07      1.08 o
   2  10  35       43.36       37.83      1.55 o
   2  10  36       86.40       79.91      2.07 o
   2  10  37       61.27       56.46      2.69 o
   2  10  38        6.73        4.94      1.70 o
   2  10  40       10.22        9.40      1.41 o
   2  10  42        8.58        9.73      1.48 o
   2  10  44        8.00        9.26      1.63 o
   2  10  45       17.87       15.64      1.60 o
   2  10  46       10.23        9.30      1.64 o
   2  11   0      222.14      223.67      5.41 o
   2  11   1       81.16       79.97      2.89 o
   2  11   2       36.25       37.01      1.24 o
   2  11   3       10.62        8.59      1.15 o
   2  11   4        4.28        3.77      1.36 o
   2  11   5      154.67      155.78      5.27 o
   2  11   6       67.50       72.83      1.53 o
   2  11   7       39.96       42.32      1.54 o
   2  11   8       19.78       17.65      1.26 o
   2  11  11       17.63       16.57      1.14 o
   2  11  12       31.07       30.77      1.58 o
   2  11  13       81.84       85.74      1.26 o
   2  11  14       87.41       92.00      1.83 o
   2  11  15        9.17        9.26      1.20 o
   2  11  16       19.01       17.48      1.92 o
   2  11  17       13.76       12.56      0.96 o
   2  11  18       91.76       91.16      3.46 o
   2  11  19       50.52       47.80      2.11 o
   2  11  20       81.41       75.32      2.25 o
   2  11  22        3.94        6.98      1.22 o
   2  11  23       15.27       15.37      1.28 o
   2  11  24       37.25       36.29      1.93 o
   2  11  25       31.09       24.30      1.78 o
   2  11  26        7.23        4.68      1.87 o
   2  11  27        4.21        5.11      1.15 o
   2  11  28       11.85       10.36      1.79 o
   2  11  29        5.16        3.43      1.15 o
   2  11  31       17.53       13.49      1.34 o
   2  11  32       75.72       65.36      1.59 o
   2  11  33       27.32       21.90      1.29 o
   2  11  34        3.74        3.09      1.19 o
   2  11  36       12.99       12.24      1.53 o
   2  11  37        9.40        9.14      1.59 o
   2  11  38        8.58        8.13      1.47 o
   2  11  40       11.09        6.65      1.68 o
   2  11  41       10.26        7.69      1.39 o
   2  11  42        4.81        3.94      1.55 o
   2  11  43        5.77        3.91      1.67 o
   2  11  44        5.92        4.68      2.32 o
   2  12   0       16.40       15.73      1.30 o
   2  12   1      120.27      118.89      2.63 o
   2  12   2       10.73       10.99      0.80 o
   2  12   3       43.89       46.48      1.36 o
   2  12   5       48.66       49.79      3.32 o
   2  12   6       23.41       23.94      0.99 o
   2  12   7       18.69       18.68      1.71 o
   2  12   8       79.18       83.33      5.57 o
   2  12   9       22.92       21.77      1.86 o
   2  12  10       39.04       42.35      1.19 o
   2  12  11       24.16       23.38      2.16 o
   2  12  13        3.83        3.91      1.48 o
   2  12  14       22.71       21.72      1.82 o
   2  12  15       34.13       31.92      3.01 o
   2  12  16       12.32       11.20      1.37 o
   2  12  17      239.26      240.05      5.94 o
   2  12  18       55.55       54.75      1.73 o
   2  12  19       18.78       16.94      1.37 o
   2  12  20       14.51       14.00      1.49 o
   2  12  21       70.64       70.87      5.32 o
   2  12  22       32.30       29.32      1.33 o
   2  12  23        5.87        5.03      1.65 o
   2  12  24       19.87       17.45      1.24 o
   2  12  25       25.07       23.18      2.76 o
   2  12  26       17.07       17.59      1.57 o
   2  12  27        4.53        3.62      1.31 o
   2  12  28       76.63       73.72      4.14 o
   2  12  29        7.75        8.44      1.23 o
   2  12  31       18.02       18.38      1.39 o
   2  12  32       17.16       13.67      0.96 o
   2  12  33        3.01        2.97      1.19 o
   2  12  34       34.12       26.60      1.34 o
   2  12  35       39.42       29.52      1.75 o
   2  12  36        3.59        3.74      1.05 o
   2  12  37       61.00       51.59      2.71 o
   2  12  38       14.07       12.10      1.42 o
   2  12  39       35.39       28.15      1.32 o
   2  12  41       16.08       10.72      2.07 o
   2  12  42        9.22        6.60      2.17 o
   2  12  43        6.41        8.48      2.13 o
   2  13   0        2.71        4.18      0.91 o
   2  13   1       34.26       35.53      1.49 o
   2  13   2       25.34       24.25      0.91 o
   2  13   3        5.20        5.97      0.74 o
   2  13   4       73.00       68.47      1.19 o
   2  13   6       14.95       17.06      0.92 o
   2  13   7      186.48      190.04      8.75 o
   2  13   8       32.36       36.54      1.53 o
   2  13   9       46.94       52.08      1.76 o
   2  13  10       15.32       13.73      1.98 o
   2  13  11      101.35      103.03      3.14 o
   2  13  12       77.03       73.69      4.04 o
   2  13  13        1.63        3.01      1.10 o
   2  13  14       85.25       84.15      2.49 o
   2  13  15        8.94        7.29      0.87 o
   2  13  16        7.50        6.04      1.50 o
   2  13  18        8.00        6.33      0.96 o
   2  13  19       57.93       47.52      1.55 o
   2  13  20       29.19       29.25      1.72 o
   2  13  21       50.18       46.51      1.99 o
   2  13  22       14.49       11.04      1.32 o
   2  13  23       43.65       38.11      2.52 o
   2  13  24       12.06       11.31      1.55 o
   2  13  25       19.99       15.89      1.20 o
   2  13  26       22.58       19.18      1.31 o
   2  13  27       60.53       57.65      3.17 o
   2  13  28       27.68       24.52      1.52 o
   2  13  29       41.10       35.27      2.19 o
   2  13  30       23.64       20.07      1.81 o
   2  13  31        4.82        5.92      1.36 o
   2  13  32       14.74       12.01      1.36 o
   2  13  33       47.30       42.07      4.15 o
   2  13  35        5.76        2.93      0.71 o
   2  13  36       13.25        9.06      1.89 o
   2  13  37       11.13       12.87      1.90 o
   2  13  38       13.33       11.40      1.97 o
   2  13  39       13.85       10.20      2.00 o
   2  13  41        8.54        6.89      2.11 o
   2  14   0       19.86       19.89      1.07 o
   2  14   1        6.13        4.56      0.76 o
   2  14   2       12.70       12.94      2.03 o
   2  14   3       13.43       11.75      0.97 o
   2  14   4       13.49       12.40      0.86 o
   2  14   5        8.16        7.99      1.18 o
   2  14   6       24.00       24.32      0.88 o
   2  14   8       42.74       35.36      3.82 o
   2  14   9      171.90      189.51      3.56 o
   2  14  10      149.85      150.18      8.45 o
   2  14  11      189.03      190.80      5.31 o
   2  14  12        8.81        6.63      0.79 o
   2  14  13        8.15        6.92      0.72 o
   2  14  14       46.97       47.12      3.34 o
   2  14  15        4.69        4.90      1.02 o
   2  14  16       14.81       11.66      1.08 o
   2  14  17        9.68        9.01      1.05 o
   2  14  18        8.00        7.13      1.45 o
   2  14  19       35.80       29.96      2.04 o
   2  14  20       26.65       20.34      0.96 o
   2  14  21      130.75      132.81      4.54 o
   2  14  22       10.49        8.45      0.94 o
   2  14  23       27.57       26.99      2.62 o
   2  14  24       13.14       10.67      1.05 o
   2  14  25       49.35       43.16      2.24 o
   2  14  26       13.64        8.89      1.82 o
   2  14  27       34.83       26.40      3.02 o
   2  14  28       37.44       34.24      1.60 o
   2  14  29       40.69       36.06      2.69 o
   2  14  30       12.00       10.39      1.18 o
   2  14  31       50.21       47.66      2.26 o
   2  14  32        8.03        8.44      1.86 o
   2  14  34       15.71       14.52      1.79 o
   2  14  35       15.37       12.33      1.83 o
   2  14  36       15.84       15.18      1.87 o
   2  14  39        7.27        6.17      2.04 o
   2  15   0       31.31       23.60      4.09 o
   2  15   1       12.37       12.73      1.62 o
   2  15   2       16.03       15.25      1.46 o
   2  15   3       18.65       16.73      1.30 o
   2  15   4       62.70       62.84      3.25 o
   2  15   5       11.26        7.52      1.31 o
   2  15   6       27.51       29.15      1.47 o
   2  15   8      130.42      132.62      3.51 o
   2  15   9       68.59       64.35      3.23 o
   2  15  10       50.76       53.91      8.26 o
   2  15  11       28.70       25.29      2.14 o
   2  15  12       58.65       54.17      6.19 o
   2  15  13        4.60        3.43      0.80 o
   2  15  14       21.21       16.83      2.18 o
   2  15  15        3.09        2.25      0.85 o
   2  15  16       10.76        6.89      1.65 o
   2  15  17        7.31        5.59      0.83 o
   2  15  18        5.67        4.13      0.82 o
   2  15  19       61.71       59.55      4.27 o
   2  15  20       31.58       31.44      1.98 o
   2  15  21        5.64        4.61      1.11 o
   2  15  22       30.87       20.00      1.52 o
   2  15  23       14.04       10.03      1.21 o
   2  15  24        7.41        6.68      1.68 o
   2  15  25       27.88       21.95      2.85 o
   2  15  26       96.34       81.81      2.25 o
   2  15  27       11.10        7.26      1.62 o
   2  15  28       25.08       20.89      2.25 o
   2  15  29       43.19       38.03      2.60 o
   2  15  30        9.78        5.16      2.02 o
   2  15  31        5.68        6.45      2.02 o
   2  15  32       10.77        8.84      1.71 o
   2  15  33        9.06        7.04      2.48 o
   2  15  34        7.67        6.21      1.83 o
   2  15  35       17.87       15.64      1.84 o
   2  15  37       18.55       15.85      2.31 o
   2  15  38        5.19        6.67      2.43 o
   2  16   0      301.76      276.22      2.62 o
   2  16   1       54.79       52.85      4.28 o
   2  16   2        1.86        4.50      1.29 o
   2  16   3       56.39       57.41      2.71 o
   2  16   4       28.94       27.45      2.38 o
   2  16   5       23.17       19.62      2.53 o
   2  16   6       55.47       55.96      1.96 o
   2  16   8       15.63       13.27      1.26 o
   2  16   9      110.98      107.41      9.75 o
   2  16  10       32.76       31.75      2.55 o
   2  16  11       22.87       20.84      5.05 o
   2  16  12        6.30        8.76      2.25 o
   2  16  14       58.69       64.18      3.51 o
   2  16  15       37.58       25.92      3.34 o
   2  16  17        5.97        3.44      1.00 o
   2  16  18       44.66       34.39      3.47 o
   2  16  19       62.86       54.49      5.09 o
   2  16  20       54.50       49.74      5.78 o
   2  16  21        1.74        3.59      1.33 o
   2  16  22        7.78        8.57      2.46 o
   2  16  23       31.68       29.74      2.94 o
   2  16  24        5.91        4.05      1.98 o
   2  16  25        5.87        6.60      2.05 o
   2  16  29       41.75       37.43      5.07 o
   2  16  31        5.78        5.12      1.86 o
   2  16  32       15.31       12.15      1.87 o
   2  16  34        4.15        5.30      2.00 o
   2  16  35        6.91        5.42      2.05 o
   2  16  36        4.41        5.39      2.60 o
   2  17   0       67.36       63.29      4.38 o
   2  17   1       96.44       85.12      3.27 o
   2  17   2       34.05       32.72      2.68 o
   2  17   3       35.33       28.05      1.75 o
   2  17   4       89.66       85.01      3.55 o
   2  17   5       24.95       24.07      2.03 o
   2  17   6       39.69       34.75      2.94 o
   2  17   7        9.77        7.59      1.06 o
   2  17   9        5.50        3.36      1.07 o
   2  17  10       24.23       17.67      1.38 o
   2  17  12        4.20        2.48      0.64 o
   2  17  13        2.70        2.16      0.65 o
   2  17  14       10.10        9.04      2.46 o
   2  17  15       27.98       18.92      4.12 o
   2  17  16       95.23       98.48      4.13 o
   2  17  17       73.28       82.71      4.12 o
   2  17  18       65.76       56.07      4.95 o
   2  17  19       28.30       23.42      3.57 o
   2  17  21       20.07       14.92      1.82 o
   2  17  22       11.01        7.43      1.55 o
   2  17  23       38.93       32.69      2.71 o
   2  17  24        8.31        6.37      1.25 o
   2  17  27        6.51        6.18      1.59 o
   2  17  28       19.40       14.76      1.97 o
   2  17  29       10.78        8.51      1.68 o
   2  17  33       11.81        6.66      1.94 o
   2  17  34       10.46        5.53      2.01 o
   2  18   0       13.75       11.18      1.06 o
   2  18   1       53.88       49.11      3.52 o
   2  18   2       32.85       28.00      1.42 o
   2  18   4        5.50        5.34      1.55 o
   2  18   6       21.60       17.41      1.26 o
   2  18   7        9.50        7.33      1.37 o
   2  18   8       26.21       22.68      2.16 o
   2  18  12       26.41       25.78      2.42 o
   2  18  15        7.35        6.34      2.75 o
   2  18  17       11.40        7.83      3.26 o
   2  18  18       31.02       30.78      4.05 o
   2  18  19       96.34       47.45      1.56 o
   2  18  22       30.97       17.59      3.28 o
   2  18  24       13.90        8.59      1.84 o
   2  18  25        5.04        4.05      1.74 o
   2  18  27        7.23        5.85      1.66 o
   2  18  30       15.37        9.26      1.59 o
   2  19   2       31.29       29.17      2.35 o
   2  19   3       12.20        9.59      1.34 o
   2  19   5       11.97        7.00      2.08 o
   2  19   8        6.85        3.23      1.60 o
   2  19  12       20.89       17.97      2.44 o
   2  19  13       20.19       25.09      4.87 o
   2  19  15       25.81       26.75      3.67 o
   2  19  16       10.05        8.87      2.78 o
   2  19  17       19.10       18.88      2.79 o
   2  19  18       25.34       25.87      3.40 o
   2  19  19       26.26       21.97      2.96 o
   2  19  20       14.89        8.53      2.36 o
   2  19  22        7.99        5.70      1.98 o
   2  19  24        6.01        6.43      2.33 o
   2  19  27       17.67        8.54      3.57 o
   2  20   1       19.83       12.95      1.43 o
   2  20   2       17.46       11.82      1.18 o
   2  20   4        9.77        8.71      1.53 o
   2  20   6        7.33        5.90      2.07 o
   2  20   7        6.78        4.10      1.80 o
   2  20   8       20.40       10.45      2.13 o
   2  20  11       13.85       16.14      3.41 o
   2  20  17       14.61        9.90      2.92 o
   2  20  20       10.61        9.32      3.13 o
   2  20  22       13.69        8.85      3.30 o
   2  20  23        2.08        7.38      3.30 o
   2  21   0       14.13        9.64      2.59 o
   2  21   1        8.79        6.33      1.16 o
   2  21   2       17.42       12.36      2.54 o
   2  21   4       22.22       14.67      2.10 o
   2  21   9       16.16       12.81      2.36 o
   2  21  12        4.84        7.77      3.81 o
   2  22   7        8.65        4.99      2.42 o
   2  22   8       10.37        8.41      3.42 o
   2  22  11        5.01        8.09      2.61 o
   2  22  13        8.83        6.81      2.85 o
   3   0   1      200.11      182.67      5.62 o
   3   0   2      728.60      693.18      7.31 o
   3   0   3     1880.16     1824.11     12.76 o
   3   0   4       82.56       84.73      2.35 o
   3   0   6       37.27       38.31      0.80 o
   3   0   7      250.91      238.90      2.53 o
   3   0   8      290.38      288.18      4.84 o
   3   0   9      726.63      726.92      8.48 o
   3   0  10        4.53        4.94      0.87 o
   3   0  11        9.49        9.57      0.75 o
   3   0  12       51.85       53.60      0.85 o
   3   0  13      155.64      151.62      1.44 o
   3   0  14        3.01        3.06      0.87 o
   3   0  15        5.04        3.51      1.02 o
   3   0  16      383.39      370.42      8.65 o
   3   0  18       43.94       44.14      1.00 o
   3   0  19      160.60      156.97      1.50 o
   3   0  20      464.89      468.21      5.39 o
   3   0  21      329.58      329.21      2.75 o
   3   0  22       54.75       55.48      1.12 o
   3   0  23       63.67       64.46      1.45 o
   3   0  24        6.90        7.27      1.20 o
   3   0  26      223.95      222.78      1.84 o
   3   0  28       54.80       56.69      1.67 o
   3   0  29       75.81       75.66      1.68 o
   3   0  30      136.67      140.56      3.56 o
   3   0  31       28.84       30.60      1.60 o
   3   0  32       11.77       14.85      2.20 o
   3   0  33       22.93       24.47      1.85 o
   3   0  34      172.59      175.82      2.27 o
   3   0  35       11.19       11.90      1.70 o
   3   0  36        3.77        6.28      1.79 o
   3   0  38        7.14        5.76      1.89 o
   3   0  39        7.88        8.57      1.87 o
   3   0  40       31.66       29.50      1.90 o
   3   0  41       42.04       42.70      2.22 o
   3   0  42       38.63       40.71      2.43 o
   3   0  45       24.41       24.50      2.09 o
   3   0  46       29.04       29.24      2.12 o
   3   0  47        5.13        7.63      2.35 o
   3   0  49        5.02        5.25      2.31 o
   3   0  50        7.41       10.37      2.20 o
   3   1   0      975.87      940.37     16.45 o
   3   1   1      434.26      424.38      2.08 o
   3   1   2      188.84      185.11      1.78 o
   3   1   3      287.30      276.31      5.28 o
   3   1   4      447.85      450.09      7.37 o
   3   1   5      293.45      292.40      1.19 o
   3   1   6      202.96      202.09      2.62 o
   3   1   7      466.58      461.12      2.26 o
   3   1   8       39.70       38.21      0.99 o
   3   1   9       25.22       25.43      0.73 o
   3   1  10      521.39      516.02      6.79 o
   3   1  11      482.51      463.96      3.87 o
   3   1  12       12.96       13.39      0.78 o
   3   1  13       35.64       35.85      0.84 o
   3   1  14       71.61       68.62      0.93 o
   3   1  15      105.03      104.90      1.17 o
   3   1  16      253.65      249.51      2.56 o
   3   1  17       37.84       37.11      1.82 o
   3   1  18       52.90       53.42      1.05 o
   3   1  19      149.68      149.11      1.27 o
   3   1  20      189.04      187.44      2.68 o
   3   1  21       20.53       22.12      1.03 o
   3   1  22       64.65       65.59      1.25 o
   3   1  23       20.57       21.65      1.27 o
   3   1  24      281.52      282.65      2.63 o
   3   1  25       47.45       48.07      1.31 o
   3   1  26       86.37       87.33      1.31 o
   3   1  27       15.69       17.51      1.26 o
   3   1  28       23.09       24.99      1.32 o
   3   1  29       79.09       80.13      2.79 o
   3   1  30       52.66       54.47      1.52 o
   3   1  31       18.90       20.05      1.51 o
   3   1  32      170.63      171.45      3.42 o
   3   1  33        7.07        5.56      1.66 o
   3   1  34       67.22       65.88      1.76 o
   3   1  35        3.10        5.48      1.74 o
   3   1  36       74.92       73.81      1.85 o
   3   1  37       13.40       13.58      1.97 o
   3   1  38       88.93       91.47      4.14 o
   3   1  39       21.70       24.24      2.08 o
   3   1  40       24.67       21.61      1.99 o
   3   1  41       19.85       21.13      1.89 o
   3   1  42       20.12       19.88      1.93 o
   3   1  43        7.59        8.35      2.21 o
   3   1  44       15.61       14.60      1.92 o
   3   1  45        8.56        7.44      2.01 o
   3   1  46        9.59        7.98      2.15 o
   3   1  47       14.33       12.22      2.32 o
   3   1  48        3.91        5.56      2.16 o
   3   1  50        3.62        5.14      2.31 o
   3   2   0     1508.49     1482.14     16.81 o
   3   2   1     1014.45      988.79      7.45 o
   3   2   2       30.45       28.94      1.03 o
   3   2   3      122.78      121.99      1.10 o
   3   2   4      425.07      425.34      3.30 o
   3   2   5      337.69      335.61      4.88 o
   3   2   6      528.36      527.26      4.86 o
   3   2   7      125.24      124.50      2.14 o
   3   2   8       28.81       28.57      0.71 o
   3   2   9      598.95      608.62     15.71 o
   3   2  10      540.05      539.54      4.63 o
   3   2  11      157.16      149.29      2.93 o
   3   2  12       98.11       97.83      0.92 o
   3   2  13       21.48       22.82      0.96 o
   3   2  14       13.16       13.62      0.89 o
   3   2  15      175.28      175.48      1.79 o
   3   2  16      186.54      182.62      3.39 o
   3   2  17      432.21      427.83      5.02 o
   3   2  18      203.17      195.67      2.44 o
   3   2  19      108.72      108.41      1.14 o
   3   2  20      178.12      179.96      1.38 o
   3   2  21        5.11        4.95      1.04 o
   3   2  23       12.42       14.98      1.25 o
   3   2  24       10.30       11.57      1.23 o
   3   2  25       60.90       60.47      1.22 o
   3   2  26      131.70      131.29      2.00 o
   3   2  27       19.45       21.70      1.17 o
   3   2  28       64.29       65.39      1.38 o
   3   2  29      196.50      199.12      2.46 o
   3   2  30      130.65      129.39      2.60 o
   3   2  31        9.75       11.94      1.59 o
   3   2  32       11.50       13.23      1.55 o
   3   2  33        7.43        5.71      1.80 o
   3   2  34       63.42       64.16      1.97 o
   3   2  35       17.55       16.39      1.66 o
   3   2  36      177.98      175.85      4.73 o
   3   2  37       21.00       19.72      1.74 o
   3   2  38       30.03       31.67      1.79 o
   3   2  39       29.78       28.54      1.83 o
   3   2  40       15.48       14.42      1.84 o
   3   2  41       55.88       55.63      1.96 o
   3   2  42       16.78       14.54      2.09 o
   3   2  43       12.94       10.73      1.96 o
   3   2  44       34.71       33.74      1.91 o
   3   2  46        8.06        8.67      2.00 o
   3   2  47      100.53       94.56      3.08 o
   3   2  48       29.44       34.95      2.37 o
   3   2  49        3.48        4.86      2.34 o
   3   2  50        5.57        5.58      2.10 o
   3   3   0      896.61      869.01      6.55 o
   3   3   1      142.03      142.60      1.30 o
   3   3   2       31.08       27.63      1.40 o
   3   3   3       17.64       16.22      0.77 o
   3   3   4      386.10      370.32      6.61 o
   3   3   5      297.77      295.98      2.79 o
   3   3   6      861.25      884.26     17.04 o
   3   3   7      621.53      608.69      6.49 o
   3   3   8      680.77      691.58      7.94 o
   3   3   9       72.82       69.72      1.18 o
   3   3  10      147.43      145.95      1.17 o
   3   3  11      828.41      811.16      5.89 o
   3   3  12     1438.74     1438.90     12.20 o
   3   3  13      130.93      128.86      1.08 o
[truncated: 218,394 more chars]
