# Supplementary material for: The advanced treatment of hydrogen bonding in quantum crystallography
Source: J Appl Crystallogr. 2021 Apr 16;54(Pt 3):718–29. doi: 10.1107/S1600576721001126 (PMC8202034; doi:10.1107/S1600576721001126)
Supplement: Supplementary file 5 [file j-54-00718-sup5.zip › MgHmal_Gaussian-HAR_B3PW91_def2.fcf]

#\#CIF_2.0

# ========================
# Tonto generated CIF file
# ========================

# NOTE: This is an incomplete CIF file
# Manually edit it to pass checkCIF

data_MgHMal_b3pw91_def2

_audit_creation_date                2020-9-9
_audit_creation_method              'Tonto 19.04.25 github v. 2b3dd9c'

# ============
# QCr software
# ============

_QCr_software                       'Tonto'
_QCr_software_version               '19.04.25 v. 2b3dd9c'
_QCr_software_platform              'Linux-4.15.0-43-generic'
_QCr_software_build_date            '2019-04-25 11:47'
_QCr_software_website               'https://github.com/dylan-jayatilaka/tonto'

# ================
# Diffraction data
# ================

_diffrn_radiation_type              synchrotron
_diffrn_radiation_wavelength        0.353200

_diffrn_measurement_device_type     IPDSC-Q
_diffrn_measurement_method          'phi or omega oscillation scans'

_diffrn_reflns_number               155955
_diffrn_reflns_theta_max            26.198955

# ===========
# Reflections
# ===========

_reflns_d_resolution_high           0.400010
_reflns_d_resolution_low            9.906206
_reflns_limit_h_max                 25
_reflns_limit_h_min                 -24
_reflns_limit_k_max                 29
_reflns_limit_k_min                 0
_reflns_limit_l_max                 0
_reflns_limit_l_min                 -16
_reflns_number_gt                   11646
_reflns_number_total                11646
_reflns_threshold_expression        'F>0 & F/u(F)>4.0 & |F_calc|>10^-3'

_reflns_special_details
;
* Specify symmetry and Friedel pair averaging *

. Only.data reflections which satisfy the threshold expression
  are listed below, and only they are considered observed,
  thus the *_gt, *_all, & *_total data are always the same
;

loop_
    _refln_index_h
    _refln_index_k
    _refln_index_l
    _refln_index_group
    _refln_stl
    _refln_d_spacing
    _refln_A_calc
    _refln_B_calc
    _refln_phase_calc
    _refln_F_calc
    _refln_F_meas
    _refln_F_sigma
    _refln_delta_F_on_sigma
   -1   0    0  0  0.050473  9.906206     5.062222   0.000000    0.000000    5.062222    5.118126  0.019569   -4.040074
   -2   0    0  0  0.100947  4.953103    -9.043017   0.000000  180.000000    9.043017    8.906402  0.057292    3.372243
   -3   0    0  0  0.151420  3.302069   -15.027466   0.000000  180.000000   15.027466   14.988383  0.050777    1.088515
   -4   0    0  0  0.201894  2.476552   -24.550144   0.000000  180.000000   24.550144   24.468702  0.157736    0.730185
   -5   0    0  0  0.252367  1.981241   -85.881218   0.000000  180.000000   85.881218   87.912047  0.627337   -4.578124
   -6   0    0  0  0.302840  1.651034    50.770342   0.000000    0.000000   50.770342   51.959000  0.428017   -3.927453
   -7   0    0  0  0.353314  1.415172    -8.881261   0.000000  180.000000    8.881261    8.950682  0.039284   -2.499162
   -8   0    0  0  0.403787  1.238276    39.273823   0.000000    0.000000   39.273823   40.740568  0.267239   -7.761921
   -9   0    0  0  0.454261  1.100690   -21.450856   0.000000  180.000000   21.450856   22.269698  0.135932   -8.519132
  -11   0    0  0  0.555208  0.900564     2.163952   0.000000    0.000000    2.163952    2.073223  0.045314    2.831594
  -12   0    0  0  0.605681  0.825517    16.378001   0.000000    0.000000   16.378001   16.781351  0.205324   -2.778162
  -13   0    0  0  0.656154  0.762016   -20.776044   0.000000  180.000000   20.776044   21.200445  0.179818   -3.337786
  -14   0    0  0  0.706628  0.707586    13.831767   0.000000    0.000000   13.831767   14.052219  0.097039   -3.212797
  -15   0    0  0  0.757101  0.660414   -21.943826   0.000000  180.000000   21.943826   22.329958  0.233784   -2.335802
  -16   0    0  0  0.807575  0.619138   -16.418224   0.000000  180.000000   16.418224   16.327636  0.213554    0.599898
  -17   0    0  0  0.858048  0.582718   -10.123036   0.000000  180.000000   10.123036   10.592914  0.176954   -3.755264
  -18   0    0  0  0.908521  0.550345     0.972884   0.000000    0.000000    0.972884    1.134673  0.084373   -2.711799
  -19   0    0  0  0.958995  0.521379    -3.547811   0.000000  180.000000    3.547811    3.568246  0.046408   -0.622721
  -20   0    0  0  1.009468  0.495310    15.891145   0.000000    0.000000   15.891145   16.219856  0.396232   -1.173222
  -21   0    0  0  1.059942  0.471724    -3.003380   0.000000  180.000000    3.003380    2.935428  0.056538    1.699709
  -22   0    0  0  1.110415  0.450282     1.997231   0.000000    0.000000    1.997231    1.926200  0.094698    1.060780
  -23   0    0  0  1.160888  0.430705     1.464074   0.000000    0.000000    1.464074    1.626601  0.094484   -2.432674
  -24   0    0  0  1.211362  0.412759    -2.226886   0.000000  180.000000    2.226886    2.021230  0.202223    1.438217
   -1   1    0  0  0.065997  7.576133    -2.246647   0.000000  180.000000    2.246647    2.335360  0.012315  -10.187586
   -2   1    0  0  0.109537  4.564685    -4.731604   0.000000  180.000000    4.731604    4.812892  0.014979   -7.674484
   -3   1    0  0  0.157277  3.179102     9.065628   0.000000    0.000000    9.065628    9.062659  0.027732    0.151388
   -4   1    0  0  0.206323  2.423389    23.350688   0.000000    0.000000   23.350688   23.566437  0.093503   -3.263143
   -5   1    0  0  0.255924  1.953704   -12.919966   0.000000  180.000000   12.919966   13.008351  0.043109   -2.899530
   -6   1    0  0  0.305811  1.634997    -4.390096   0.000000  180.000000    4.390096    4.460858  0.017738   -5.641599
   -7   1    0  0  0.355863  1.405034    -5.723897   0.000000  180.000000    5.723897    5.737205  0.022521   -0.835698
   -8   1    0  0  0.406020  1.231467   -20.029018   0.000000  180.000000   20.029018   20.385468  0.092390   -5.456214
   -9   1    0  0  0.456246  1.095899   -39.664196   0.000000  180.000000   39.664196   40.364729  0.135952   -7.287150
  -10   1    0  0  0.506522  0.987124    -5.039904   0.000000  180.000000    5.039904    5.038183  0.027051    0.089979
  -11   1    0  0  0.556833  0.897935     8.496705   0.000000    0.000000    8.496705    8.765851  0.043435   -8.763180
  -12   1    0  0  0.607172  0.823490    11.177859   0.000000  360.000000   11.177859   11.451891  0.058974   -6.571301
  -13   1    0  0  0.657531  0.760421     2.968393   0.000000    0.000000    2.968393    3.111455  0.027733   -7.295299
  -14   1    0  0  0.707906  0.706309    16.230553   0.000000  360.000000   16.230553   16.578673  0.142816   -3.447208
  -15   1    0  0  0.758294  0.659375    -6.374935   0.000000  180.000000    6.374935    6.441402  0.055760   -1.685777
  -16   1    0  0  0.808693  0.618281   -17.479408   0.000000  180.000000   17.479408   17.866484  0.138094   -3.964036
  -17   1    0  0  0.859101  0.582004   -12.180738   0.000000  180.000000   12.180738   12.315735  0.104266   -1.831039
  -18   1    0  0  0.909516  0.549743    10.672838   0.000000    0.000000   10.672838   10.744458  0.084294   -1.201579
  -20   1    0  0  1.010363  0.494871     1.983665   0.000000  360.000000    1.983665    1.886316  0.065385    2.105586
  -21   1    0  0  1.060794  0.471345     4.160269   0.000000    0.000000    4.160269    4.203569  0.065076   -0.940978
  -22   1    0  0  1.111229  0.449952     6.873674   0.000000    0.000000    6.873674    6.718712  0.157014    1.395735
  -23   1    0  0  1.161667  0.430416    -4.922775   0.000000  180.000000    4.922775    4.866233  0.136811    0.584475
  -24   1    0  0  1.212108  0.412505     4.414877   0.000000    0.000000    4.414877    4.128019  0.087396    4.641833
    0   2    0  0  0.085041  5.879500   -33.929935   0.000000  180.000000   33.929935   34.232242  0.299243   -1.428691
   -1   2    0  0  0.098892  5.056033   -66.430178   0.000000  180.000000   66.430178   66.905149  0.226758   -2.962229
   -2   2    0  0  0.131993  3.788066    21.383960   0.000000  360.000000   21.383960   21.629781  0.097727   -3.557292
   -3   2    0  0  0.173667  2.879079    54.843929   0.000000  360.000000   54.843929   55.513284  0.223554   -4.234373
   -4   2    0  0  0.219073  2.282342   -38.026561   0.000000  180.000000   38.026561   38.522344  0.189089   -3.708006
   -5   2    0  0  0.266310  1.877510     5.658467   0.000000  360.000000    5.658467    5.761930  0.031132   -4.699973
   -6   2    0  0  0.314554  1.589551    24.990593   0.000000    0.000000   24.990593   25.176451  0.107826   -2.437659
   -7   2    0  0  0.363404  1.375878   -58.825597   0.000000  180.000000   58.825597   59.767209  0.185460   -7.180195
   -8   2    0  0  0.412645  1.211694     8.483014   0.000000    0.000000    8.483014    8.561107  0.027721   -3.984057
   -9   2    0  0  0.462152  1.081894    21.000129   0.000000    0.000000   21.000129   21.118219  0.073502   -2.272114
  -10   2    0  0  0.511848  0.976852    -1.523697   0.000000  180.000000    1.523697    1.358285  0.037329    6.266694
  -11   2    0  0  0.561683  0.890182    -0.064490   0.000000  180.000000    0.064490    0.284695  0.084376   -3.690809
  -12   2    0  0  0.611622  0.817498     6.485483   0.000000  360.000000    6.485483    6.570763  0.045932   -2.625711
  -13   2    0  0  0.661642  0.755695   -13.129369   0.000000  180.000000   13.129369   13.144647  0.080834   -0.267291
  -14   2    0  0  0.711727  0.702517    10.814439   0.000000  360.000000   10.814439   10.949133  0.083353   -2.285292
  -15   2    0  0  0.761862  0.656287     2.070160   0.000000    0.000000    2.070160    2.194369  0.022966   -7.648465
  -16   2    0  0  0.812040  0.615733     6.049909   0.000000    0.000000    6.049909    6.137562  0.072660   -1.706032
  -17   2    0  0  0.862252  0.579877     8.355171   0.000000    0.000000    8.355171    8.251839  0.089799    1.627362
  -18   2    0  0  0.912493  0.547950    -0.613468   0.000000  180.000000    0.613468    0.660265  0.067585   -0.979234
  -19   2    0  0  0.962758  0.519341    -8.998431   0.000000  180.000000    8.998431    9.017283  0.100558   -0.265116
  -20   2    0  0  1.013044  0.493562     4.792860   0.000000    0.000000    4.792860    4.712807  0.070408    1.607927
  -21   2    0  0  1.063348  0.470213    -2.193523   0.000000  180.000000    2.193523    2.131091  0.061166    1.443496
  -22   2    0  0  1.113667  0.448967     4.776907   0.000000    0.000000    4.776907    4.604103  0.098945    2.469869
  -23   2    0  0  1.163999  0.429554     1.674955   0.000000    0.000000    1.674955    1.702736  0.081381   -0.482773
   -1   3    0  0  0.137185  3.644726    23.819991   0.000000  360.000000   23.819991   23.912622  0.058190   -2.251226
   -2   3    0  0  0.162672  3.073663     7.517480   0.000000  360.000000    7.517480    7.543294  0.042915   -0.850674
   -3   3    0  0  0.197990  2.525378     2.497427   0.000000    0.000000    2.497427    2.543136  0.014108   -4.582003
   -4   3    0  0  0.238816  2.093662     7.875398   0.000000  360.000000    7.875398    8.009320  0.043041   -4.400367
   -5   3    0  0  0.282774  1.768196     5.952360   0.000000    0.000000    5.952360    6.048650  0.027328   -4.982942
   -6   3    0  0  0.328610  1.521562    -2.150576   0.000000  180.000000    2.150576    2.123944  0.020318    1.853665
   -7   3    0  0  0.375636  1.331074    -9.385320   0.000000  180.000000    9.385320    9.199216  0.040619    6.479575
   -8   3    0  0  0.423457  1.180756    -3.903021   0.000000  180.000000    3.903021    3.853684  0.011172    6.245304
   -9   3    0  0  0.471831  1.059701     3.518565   0.000000  360.000000    3.518565    3.566839  0.024174   -2.824113
  -10   3    0  0  0.520604  0.960423    -6.145122   0.000000  180.000000    6.145122    6.120253  0.034060    1.032595
  -11   3    0  0  0.569673  0.877696    -6.364598   0.000000  180.000000    6.364598    6.427993  0.030237   -2.965054
  -12   3    0  0  0.618968  0.807796     5.553150   0.000000  360.000000    5.553150    5.628432  0.035799   -2.973905
  -13   3    0  0  0.668439  0.748012     7.741464   0.000000    0.000000    7.741464    7.940678  0.052522   -5.364070
  -14   3    0  0  0.718049  0.696331     0.639811   0.000000    0.000000    0.639811    0.660265  0.044539   -0.649489
  -15   3    0  0  0.767772  0.651235     4.770780   0.000000    0.000000    4.770780    4.854883  0.038427   -3.095191
  -16   3    0  0  0.817587  0.611556     4.104930   0.000000    0.000000    4.104930    4.231072  0.052712   -3.384277
  -17   3    0  0  0.867478  0.576383    -4.329530   0.000000  180.000000    4.329530    4.344554  0.046450   -0.457430
  -18   3    0  0  0.917433  0.544999    -9.676526   0.000000  180.000000    9.676526    9.998223  0.073318   -6.205115
  -19   3    0  0  0.967441  0.516827    -2.710867   0.000000  180.000000    2.710867    2.790239  0.030949   -3.626839
  -20   3    0  0  1.017496  0.491402     2.522477   0.000000  360.000000    2.522477    2.561011  0.033745   -1.614928
  -21   3    0  0  1.067590  0.468345     2.170306   0.000000    0.000000    2.170306    2.154722  0.063893    0.344938
  -23   3    0  0  1.167876  0.428128     2.474154   0.000000    0.000000    2.474154    2.464180  0.091389    0.154344
    0   4    0  0  0.170082  2.939750    37.880486   0.000000  360.000000   37.880486   38.649915  0.157309   -6.917169
   -1   4    0  0  0.177414  2.818272   -65.587338   0.000000  180.000000   65.587338   65.898084  0.201935   -2.176248
   -2   4    0  0  0.197784  2.528017   -19.731672   0.000000  180.000000   19.731672   19.644469  0.076478    1.612533
   -3   4    0  0  0.227719  2.195684    34.283271   0.000000    0.000000   34.283271   34.556725  0.117074   -3.303248
   -4   4    0  0  0.263987  1.894033    -3.913207   0.000000  180.000000    3.913207    3.763246  0.019171   11.062430
   -5   4    0  0  0.304331  1.642950     1.703349   0.000000  360.000000    1.703349    1.690773  0.017039    1.043838
   -6   4    0  0  0.347333  1.439540    27.209916   0.000000  360.000000   27.209916   27.368536  0.132889   -1.688045
   -7   4    0  0  0.392121  1.275117   -29.176274   0.000000  180.000000   29.176274   29.583241  0.116807   -4.927254
   -8   4    0  0  0.438146  1.141171    11.806472   0.000000    0.000000   11.806472   12.100807  0.053811   -7.735437
   -9   4    0  0  0.485058  1.030806    -4.473453   0.000000  180.000000    4.473453    4.650111  0.024782  -10.081056
  -10   4    0  0  0.532620  0.938755   -12.614306   0.000000  180.000000   12.614306   12.428920  0.056422    4.646652
  -11   4    0  0  0.580675  0.861067     6.394411   0.000000    0.000000    6.394411    6.378954  0.041648    0.524851
  -12   4    0  0  0.629108  0.794776    14.282449   0.000000    0.000000   14.282449   14.399730  0.066094   -2.509455
  -13   4    0  0  0.677840  0.737638   -12.456202   0.000000  180.000000   12.456202   12.667894  0.077545   -3.860730
  -14   4    0  0  0.726809  0.687939    10.771459   0.000000    0.000000   10.771459   10.991618  0.064012   -4.863983
  -15   4    0  0  0.775970  0.644354    -2.852986   0.000000  180.000000    2.852986    2.838862  0.038055    0.524858
  -16   4    0  0  0.825291  0.605847    -3.198409   0.000000  180.000000    3.198409    3.148692  0.054976    1.278924
  -17   4    0  0  0.874742  0.571597     2.143138   0.000000    0.000000    2.143138    2.154722  0.033466   -0.489515
  -18   4    0  0  0.924305  0.540947     5.995652   0.000000    0.000000    5.995652    6.235876  0.070374   -4.827481
  -19   4    0  0  0.973960  0.513368     2.185486   0.000000    0.000000    2.185486    2.253615  0.041636   -2.314049
  -20   4    0  0  1.023696  0.488426     7.908809   0.000000    0.000000    7.908809    7.957228  0.090489   -0.756712
  -21   4    0  0  1.073501  0.465766    -9.083484   0.000000  180.000000    9.083484    8.951235  0.111786    1.673088
  -22   4    0  0  1.123365  0.445091    -2.663472   0.000000  180.000000    2.663472    2.793861  0.054252   -3.398947
  -23   4    0  0  1.173282  0.426155    -1.875440   0.000000  180.000000    1.875440    1.717542  0.089284    2.501024
  -24   4    0  0  1.223244  0.408749    -1.702718   0.000000  180.000000    1.702718    1.654408  0.106406    0.642078
   -1   5    0  0  0.218512  2.288200    -6.358528   0.000000  180.000000    6.358528    6.355851  0.040693    0.093059
   -2   5    0  0  0.235352  2.124482     9.950244   0.000000  360.000000    9.950244   10.042196  0.065089   -1.997888
   -3   5    0  0  0.261014  1.915608    30.539062   0.000000  360.000000   30.539062   30.812357  0.100095   -3.861299
   -4   5    0  0  0.293191  1.705371     4.534778   0.000000    0.000000    4.534778    4.404856  0.021153    8.685944
   -5   5    0  0  0.329984  1.515227     0.198465   0.000000    0.000000    0.198465    0.415074  0.073797   -4.150980
   -6   5    0  0  0.370017  1.351290     2.908405   0.000000    0.000000    2.908405    2.842423  0.012617    7.395687
   -7   5    0  0  0.412348  1.212568    -2.583362   0.000000  180.000000    2.583362    2.638999  0.024527   -3.208012
   -8   5    0  0  0.456338  1.095679   -14.153450   0.000000  180.000000   14.153450   14.117496  0.054628    0.930762
   -9   5    0  0  0.501550  0.996909    14.660580   0.000000    0.000000   14.660580   14.661592  0.062857   -0.022759
  -10   5    0  0  0.547683  0.912937    12.165110   0.000000    0.000000   12.165110   12.292743  0.069299   -2.604661
  -11   5    0  0  0.594521  0.841013     7.863827   0.000000    0.000000    7.863827    7.888761  0.026403   -1.335526
  -12   5    0  0  0.641911  0.778924     1.535583   0.000000  360.000000    1.535583    1.569509  0.022933   -2.092155
  -13   5    0  0  0.689738  0.724913     3.128300   0.000000    0.000000    3.128300    3.129316  0.025258   -0.056886
  -14   5    0  0  0.737918  0.677582   -10.062720   0.000000  180.000000   10.062720   10.189507  0.098102   -1.827732
  -15   5    0  0  0.786386  0.635820     0.932507   0.000000    0.000000    0.932507    0.906157  0.032080    1.161612
  -16   5    0  0  0.835091  0.598737     3.355609   0.000000  360.000000    3.355609    3.369541  0.025597   -0.769722
  -17   5    0  0  0.883995  0.565614     7.582615   0.000000  360.000000    7.582615    7.673157  0.078757   -1.625823
  -18   5    0  0  0.933065  0.535868    -2.054218   0.000000  180.000000    2.054218    2.033719  0.035482    0.817069
  -19   5    0  0  0.982279  0.509021    -1.428696   0.000000  180.000000    1.428696    1.510261  0.048025   -2.401877
  -20   5    0  0  1.031613  0.484678    -8.429403   0.000000  180.000000    8.429403    8.306255  0.085809    2.029600
  -21   5    0  0  1.081053  0.462512    -3.804378   0.000000  180.000000    3.804378    3.719864  0.065940    1.812560
  -22   5    0  0  1.130585  0.442249    -3.115047   0.000000  180.000000    3.115047    3.045589  0.083169    1.181075
  -23   5    0  0  1.180196  0.423659     6.021098   0.000000    0.000000    6.021098    5.731038  0.060260    6.807240
  -24   5    0  0  1.229877  0.406545     1.470566   0.000000  360.000000    1.470566    1.530265  0.130404   -0.647433
    0   6    0  0  0.255124  1.959833    89.963095   0.000000  360.000000   89.963095   90.772880  0.484307   -2.364635
   -1   6    0  0  0.260069  1.922570   -56.555284   0.000000  180.000000   56.555284   57.219728  0.166757   -5.634937
   -2   6    0  0  0.274369  1.822363     7.443404   0.000000  360.000000    7.443404    7.516995  0.036254   -2.870701
   -3   6    0  0  0.296675  1.685344    12.047034   0.000000  360.000000   12.047034   11.733505  0.037293   11.889410
   -4   6    0  0  0.325345  1.536832    23.848229   0.000000  360.000000   23.848229   24.085904  0.093147   -3.608533
   -5   6    0  0  0.358855  1.393319   -19.808852   0.000000  180.000000   19.808852   19.878532  0.096773   -1.018272
   -6   6    0  0  0.395980  1.262689    51.146922   0.000000  360.000000   51.146922   51.701509  0.245911   -3.189377
   -7   6    0  0  0.435797  1.147324   -20.904254   0.000000  180.000000   20.904254   20.908534  0.109751   -0.055160
   -8   6    0  0  0.477632  1.046831    19.785809   0.000000    0.000000   19.785809   19.928634  0.087969   -2.296105
   -9   6    0  0  0.521000  0.959693   -19.294607   0.000000  180.000000   19.294607   19.769361  0.060779  -11.046727
  -10   6    0  0  0.565548  0.884098    -0.864011   0.000000  180.000000    0.864011    0.911759  0.048067   -1.404817
  -11   6    0  0  0.611018  0.818306    -9.826823   0.000000  180.000000    9.826823    9.972299  0.035953   -5.722369
  -12   6    0  0  0.657220  0.760781     2.355142   0.000000  360.000000    2.355142    2.356944  0.015227   -0.167379
  -13   6    0  0  0.704008  0.710220   -21.633341   0.000000  180.000000   21.633341   21.938858  0.118763   -3.638060
  -14   6    0  0  0.751273  0.665537    14.991249   0.000000    0.000000   14.991249   15.269342  0.084009   -4.681443
  -15   6    0  0  0.798931  0.625837   -10.686982   0.000000  180.000000   10.686982   10.749657  0.093613   -0.946832
  -16   6    0  0  0.846915  0.590378     2.507990   0.000000  360.000000    2.507990    2.441459  0.068188    1.379848
  -17   6    0  0  0.895173  0.558551     5.396283   0.000000    0.000000    5.396283    5.345768  0.059169    1.207363
  -19   6    0  0  0.992350  0.503854   -16.138020   0.000000  180.000000   16.138020   16.502134  0.128241   -4.015370
  -20   6    0  0  1.041208  0.480211     2.124921   0.000000    0.000000    2.124921    2.075644  0.041738    1.669655
  -21   6    0  0  1.090213  0.458626    -9.734442   0.000000  180.000000    9.734442    9.420285  0.116132    3.825705
  -22   6    0  0  1.139346  0.438848    -0.705083   0.000000  180.000000    0.705083    0.811712  0.182304   -0.827170
  -23   6    0  0  1.188592  0.420666     3.346425   0.000000    0.000000    3.346425    3.417331  0.071862   -1.395403
  -24   6    0  0  1.237936  0.403898     4.868421   0.000000    0.000000    4.868421    4.867395  0.129443    0.011200
   -1   7    0  0  0.301894  1.656213    23.274788   0.000000  360.000000   23.274788   23.113112  0.112273    2.036489
   -2   7    0  0  0.314297  1.590853    -1.159613   0.000000  180.000000    1.159613    1.241298  0.023280   -4.962167
   -3   7    0  0  0.333946  1.497246   -12.911789   0.000000  180.000000   12.911789   13.055024  0.060625   -3.341272
   -4   7    0  0  0.359657  1.390213    -5.318720   0.000000  180.000000    5.318720    5.459269  0.021098   -9.420933
   -5   7    0  0  0.390232  1.281288   -29.535040   0.000000  180.000000   29.535040   29.598299  0.091001   -0.983090
   -6   7    0  0  0.424623  1.177516    -9.256150   0.000000  180.000000    9.256150    9.124568  0.044031    4.226185
   -7   7    0  0  0.461977  1.082305    10.185668   0.000000  360.000000   10.185668   10.244056  0.060270   -1.370060
   -8   7    0  0  0.501634  0.996743    14.087368   0.000000    0.000000   14.087368   14.105468  0.067478   -0.379331
   -9   7    0  0  0.543088  0.920661    -8.503872   0.000000  180.000000    8.503872    8.521361  0.026909   -0.919126
  -10   7    0  0  0.585960  0.853301    -4.620947   0.000000  180.000000    4.620947    4.705298  0.022997   -5.187131
  -11   7    0  0  0.629958  0.793703   -11.530835   0.000000  180.000000   11.530835   11.619329  0.045687   -2.739324
  -12   7    0  0  0.674864  0.740890    -7.056565   0.000000  180.000000    7.056565    7.167030  0.028090   -5.561479
  -13   7    0  0  0.720507  0.693956   -11.049374   0.000000  180.000000   11.049374   11.143706  0.069624   -1.916084
  -14   7    0  0  0.766756  0.652098    10.163224   0.000000  360.000000   10.163224   10.200953  0.055604   -0.959602
  -15   7    0  0  0.813507  0.614623     3.141779   0.000000  360.000000    3.141779    3.198213  0.024711   -3.229690
  -16   7    0  0  0.860679  0.580936    -4.635795   0.000000  180.000000    4.635795    4.739594  0.048502   -3.026555
  -17   7    0  0  0.908206  0.550536    -8.073616   0.000000  180.000000    8.073616    8.251839  0.053942   -4.672530
  -18   7    0  0  0.956035  0.522993     9.590893   0.000000    0.000000    9.590893    9.720613  0.106601   -1.720921
  -19   7    0  0  1.004123  0.497947    -1.054816   0.000000  180.000000    1.054816    1.001794  0.065932    1.137312
  -20   7    0  0  1.052434  0.475089     3.896309   0.000000  360.000000    3.896309    3.873455  0.063372    0.510007
  -21   7    0  0  1.100940  0.454157     5.507848   0.000000    0.000000    5.507848    5.359906  0.084822    2.466613
  -22   7    0  0  1.149615  0.434928     5.293397   0.000000  360.000000    5.293397    5.324824  0.096224   -0.461870
  -23   7    0  0  1.198438  0.417210    -6.975066   0.000000  180.000000    6.975066    7.057245  0.155553   -0.747128
  -24   7    0  0  1.247393  0.400836     1.453491   0.000000    0.000000    1.453491    1.500159  0.097797   -0.674845
    0   8    0  0  0.340165  1.469875     2.123034   0.000000  360.000000    2.123034    2.395340  0.036103  -10.666757
   -1   8    0  0  0.343889  1.453957   -17.840630   0.000000  180.000000   17.840630   17.874004  0.076219   -0.619242
   -2   8    0  0  0.354827  1.409136     6.406086   0.000000  360.000000    6.406086    6.632152  0.023859  -13.399991
   -3   8    0  0  0.372344  1.342843    -4.644333   0.000000  180.000000    4.644333    4.680431  0.027625   -1.847980
   -4   8    0  0  0.395567  1.264008   -34.028335   0.000000  180.000000   34.028335   34.207440  0.184267   -1.374594
   -5   8    0  0  0.423558  1.180476     7.221618   0.000000  360.000000    7.221618    7.102299  0.029335    5.752230
   -6   8    0  0  0.455439  1.097842    26.414279   0.000000  360.000000   26.414279   26.562017  0.091237   -2.290009
   -7   8    0  0  0.490452  1.019468   -19.546095   0.000000  180.000000   19.546095   19.672531  0.081978   -2.181174
   -8   8    0  0  0.527974  0.947017    15.291485   0.000000  360.000000   15.291485   15.320669  0.047710   -0.865067
   -9   8    0  0  0.567508  0.881045     8.602815   0.000000  360.000000    8.602815    8.577696  0.036786    0.965647
  -10   8    0  0  0.608661  0.821475   -19.820888   0.000000  180.000000   19.820888   19.894891  0.077025   -1.358723
  -11   8    0  0  0.651128  0.767898   -10.558786   0.000000  180.000000   10.558786   10.696232  0.043639   -4.454264
  -12   8    0  0  0.694667  0.719770     5.444207   0.000000  360.000000    5.444207    5.446298  0.034235   -0.086391
  -13   8    0  0  0.739088  0.676510    -0.742430   0.000000  180.000000    0.742430    0.779896  0.046911   -1.129463
  -14   8    0  0  0.784242  0.637559    19.851312   0.000000    0.000000   19.851312   20.105649  0.104163   -3.453122
  -15   8    0  0  0.830009  0.602403     9.811431   0.000000    0.000000    9.811431    9.904480  0.089354   -1.472702
  -16   8    0  0  0.876293  0.570586     2.689255   0.000000    0.000000    2.689255    2.640927  0.027255    2.507672
  -17   8    0  0  0.923016  0.541702    -0.762943   0.000000  180.000000    0.762943    0.871950  0.067580   -2.281114
  -18   8    0  0  0.970115  0.515403    -4.299953   0.000000  180.000000    4.299953    4.381836  0.085735   -1.350685
  -19   8    0  0  1.017538  0.491382    -4.050127   0.000000  180.000000    4.050127    4.083576  0.049443   -0.956752
  -20   8    0  0  1.065241  0.469377     7.930653   0.000000    0.000000    7.930653    7.840469  0.067819    1.880581
  -22   8    0  0  1.161350  0.430533     4.813665   0.000000    0.000000    4.813665    4.644632  0.113609    2.104129
  -23   8    0  0  1.209700  0.413326    -1.686590   0.000000  180.000000    1.686590    1.510261  0.097112    2.567833
   -1   9    0  0  0.386000  1.295338   -22.830450   0.000000  180.000000   22.830450   22.992849  0.103261   -2.224141
   -2   9    0  0  0.395776  1.263341   -39.086818   0.000000  180.000000   39.086818   39.151347  0.116106   -0.785989
   -3   9    0  0  0.411554  1.214909   -21.517984   0.000000  180.000000   21.517984   21.250426  0.114120    3.315659
   -4   9    0  0  0.432677  1.155597     3.640286   0.000000  360.000000    3.640286    3.538290  0.030481    4.732232
   -5   9    0  0  0.458407  1.090733    22.573572   0.000000  360.000000   22.573572   22.789552  0.125767   -2.428622
   -6   9    0  0  0.488017  1.024554    21.935597   0.000000  360.000000   21.935597   21.821847  0.064236    2.504331
   -7   9    0  0  0.520844  0.959979     5.190586   0.000000  360.000000    5.190586    5.079286  0.033950    4.636231
   -8   9    0  0  0.556320  0.898763    -4.277297   0.000000  180.000000    4.277297    4.287034  0.020098   -0.685146
   -9   9    0  0  0.593971  0.841793     8.968291   0.000000    0.000000    8.968291    8.993093  0.063107   -0.555795
  -10   9    0  0  0.633407  0.789382     0.554638   0.000000  360.000000    0.554638    0.682907  0.065178   -2.783129
  -11   9    0  0  0.674317  0.741491    -2.459236   0.000000  180.000000    2.459236    2.543136  0.036844   -3.220416
  -12   9    0  0  0.716448  0.697887     6.198201   0.000000  360.000000    6.198201    6.266762  0.049295   -1.966921
  -13   9    0  0  0.759596  0.658244     1.475006   0.000000  360.000000    1.475006    1.585560  0.027291   -5.728766
  -14   9    0  0  0.803599  0.622201   -17.124560   0.000000  180.000000   17.124560   17.448724  0.117216   -3.911028
  -15   9    0  0  0.848322  0.589399    -5.831664   0.000000  180.000000    5.831664    5.901879  0.056115   -1.769577
  -16   9    0  0  0.893658  0.559498     5.676463   0.000000    0.000000    5.676463    5.676853  0.048068   -0.011484
  -17   9    0  0  0.939518  0.532188     7.166935   0.000000    0.000000    7.166935    7.181128  0.065114   -0.308251
  -18   9    0  0  0.985829  0.507187     2.481644   0.000000    0.000000    2.481644    2.371960  0.088800    1.746808
  -19   9    0  0  1.032531  0.484247     7.092924   0.000000    0.000000    7.092924    7.000293  0.069829    1.876011
  -20   9    0  0  1.079571  0.463147     3.079072   0.000000  360.000000    3.079072    3.086923  0.044356   -0.250308
  -21   9    0  0  1.126909  0.443691    -4.189794   0.000000  180.000000    4.189794    4.139140  0.071480    1.002175
  -22   9    0  0  1.174508  0.425710    -9.839084   0.000000  180.000000    9.839084    9.214119  0.090521    9.763904
  -23   9    0  0  1.222338  0.409052    -1.970032   0.000000  180.000000    1.970032    1.920942  0.087209    0.796066
    0  10    0  0  0.425206  1.175900    44.840038   0.000000  360.000000   44.840038   45.138932  0.161517   -2.617055
   -1  10    0  0  0.428191  1.167702   -16.331539   0.000000  180.000000   16.331539   16.295116  0.050387    1.022289
   -2  10    0  0  0.437025  1.144100     2.481057   0.000000  360.000000    2.481057    2.617795  0.035783   -5.404185
   -3  10    0  0  0.451363  1.107756    16.770512   0.000000  360.000000   16.770512   16.600415  0.066975    3.591675
   -4  10    0  0  0.470703  1.062241     4.853608   0.000000  360.000000    4.853608    5.005933  0.035856   -6.007960
   -5  10    0  0  0.494459  1.011207   -22.566103   0.000000  180.000000   22.566103   22.841939  0.096917   -4.024988
   -6  10    0  0  0.522027  0.957804    -4.739233   0.000000  180.000000    4.739233    4.766378  0.021017   -1.826535
   -7  10    0  0  0.552839  0.904422   -26.872315   0.000000  180.000000   26.872315   27.315250  0.116251   -5.388374
   -8  10    0  0  0.586383  0.852686    10.316460   0.000000  360.000000   10.316460   10.431376  0.046097   -3.525558
   -9  10    0  0  0.622216  0.803579     2.650088   0.000000    0.000000    2.650088    2.525134  0.028514    6.197274
  -10  10    0  0  0.659967  0.757613    11.432213   0.000000  360.000000   11.432213   11.592699  0.048301   -4.698888
  -11  10    0  0  0.699325  0.714975    21.124145   0.000000  360.000000   21.124145   21.422462  0.108046   -3.904682
  -12  10    0  0  0.740034  0.675645    12.435478   0.000000  360.000000   12.435478   12.615865  0.067517   -3.778394
  -13  10    0  0  0.781882  0.639483   -21.031052   0.000000  180.000000   21.031052   21.491023  0.129192   -5.035115
  -14  10    0  0  0.824696  0.606284    -3.325862   0.000000  180.000000    3.325862    3.417331  0.023119   -5.595248
  -15  10    0  0  0.868333  0.575816   -12.427672   0.000000  180.000000   12.427672   12.561932  0.054226   -3.501527
  -16  10    0  0  0.912676  0.547840    -5.332524   0.000000  180.000000    5.332524    5.407069  0.042479   -2.481767
  -17  10    0  0  0.957626  0.522125     2.590598   0.000000  360.000000    2.590598    2.543136  0.045398    1.478521
  -18  10    0  0  1.003101  0.498454     6.507647   0.000000    0.000000    6.507647    6.522797  0.068336   -0.313532
  -19  10    0  0  1.049034  0.476629     1.942854   0.000000  360.000000    1.942854    1.848327  0.042996    3.109190
  -20  10    0  0  1.095366  0.456468     7.370340   0.000000    0.000000    7.370340    7.343086  0.150514    0.256074
  -21  10    0  0  1.142049  0.437809    -6.205751   0.000000  180.000000    6.205751    5.800466  0.103249    5.551241
  -22  10    0  0  1.189042  0.420506     2.392687   0.000000    0.000000    2.392687    2.173481  0.076798    4.036607
  -23  10    0  0  1.236310  0.404429     3.472626   0.000000  360.000000    3.472626    3.470316  0.091732    0.035607
   -1  11    0  0  0.470442  1.062830     5.262609   0.000000  360.000000    5.262609    5.126962  0.021100    9.091581
   -2  11    0  0  0.478496  1.044940    13.203166   0.000000  360.000000   13.203166   13.112324  0.071842    1.788219
   -3  11    0  0  0.491626  1.017033    19.788284   0.000000  360.000000   19.788284   19.559318  0.071685    4.517091
   -4  11    0  0  0.509440  0.981469    -1.678255   0.000000  180.000000    1.678255    1.675731  0.030155    0.118383
   -5  11    0  0  0.531467  0.940792   -14.653983   0.000000  180.000000   14.653983   14.496165  0.044898    4.971017
   -6  11    0  0  0.557208  0.897331    -0.849822   0.000000  180.000000    0.849822    0.836345  0.052594    0.362384
   -7  11    0  0  0.586173  0.852990     7.792753   0.000000  360.000000    7.792753    7.742252  0.041808    1.708284
   -8  11    0  0  0.617910  0.809180    -5.754561   0.000000  180.000000    5.754561    5.739917  0.021287    0.972919
   -9  11    0  0  0.652013  0.766856     4.380703   0.000000  360.000000    4.380703    4.318920  0.031577    2.766981
  -10  11    0  0  0.688131  0.726605     5.686444   0.000000    0.000000    5.686444    5.702708  0.035331   -0.650983
  -11  11    0  0  0.725964  0.688739     1.106397   0.000000    0.000000    1.106397    1.147996  0.050715   -1.159975
  -12  11    0  0  0.765257  0.653376    -3.722993   0.000000  180.000000    3.722993    3.707581  0.038802    0.561706
  -13  11    0  0  0.805796  0.620505     4.705295   0.000000  360.000000    4.705295    4.765191  0.028607   -2.961014
  -14  11    0  0  0.847403  0.590038     6.030640   0.000000    0.000000    6.030640    6.135142  0.039871   -3.706688
  -15  11    0  0  0.889927  0.561844     7.942649   0.000000  360.000000    7.942649    8.111803  0.062934   -3.801132
  -16  11    0  0  0.933244  0.535765    -5.411426   0.000000  180.000000    5.411426    5.447207  0.051586   -0.980917
  -17  11    0  0  0.977249  0.511641    -4.133671   0.000000  180.000000    4.133671    4.119443  0.059548    0.337905
  -18  11    0  0  1.021851  0.489308    -3.227893   0.000000  180.000000    3.227893    3.032254  0.066721    4.146756
  -19  11    0  0  1.066977  0.468614    -3.419474   0.000000  180.000000    3.419474    3.496507  0.051530   -2.114118
  -20  11    0  0  1.112562  0.449413    -5.005548   0.000000  180.000000    5.005548    5.082349  0.096489   -1.125649
  -21  11    0  0  1.158553  0.431573     5.576417   0.000000  360.000000    5.576417    5.858700  0.065130   -6.129405
  -22  11    0  0  1.204902  0.414971     3.284072   0.000000  360.000000    3.284072    3.351441  0.088508   -1.076446
    0  12    0  0  0.510247  0.979917    35.657804   0.000000  360.000000   35.657804   35.884260  0.125026   -2.561543
   -1  12    0  0  0.512738  0.975157   -16.332740   0.000000  180.000000   16.332740   16.290775  0.059017    1.005596
   -2  12    0  0  0.520137  0.961285    17.712716   0.000000  360.000000   17.712716   17.697846  0.085485    0.245997
   -3  12    0  0  0.532241  0.939424    -2.954678   0.000000  180.000000    2.954678    3.065495  0.021096   -7.428761
   -4  12    0  0  0.548738  0.911181     0.475256   0.000000    0.000000    0.475256    0.569514  0.093603   -1.424104
   -5  12    0  0  0.569247  0.878354    -9.468484   0.000000  180.000000    9.468484    9.406311  0.036629    2.400458
   -6  12    0  0  0.593351  0.842672    31.955461   0.000000  360.000000   31.955461   32.276439  0.146813   -3.091909
   -7  12    0  0  0.620631  0.805631   -19.896372   0.000000  180.000000   19.896372   19.937859  0.065292   -0.898620
   -8  12    0  0  0.650689  0.768416     6.683092   0.000000    0.000000    6.683092    6.730806  0.021274   -3.171937
   -9  12    0  0  0.683158  0.731895    -9.314619   0.000000  180.000000    9.314619    9.358217  0.040677   -1.515782
  -10  12    0  0  0.717711  0.696659     2.001752   0.000000  360.000000    2.001752    2.171137  0.033211   -7.212951
  -11  12    0  0  0.754061  0.663076    -7.024279   0.000000  180.000000    7.024279    7.189593  0.034979   -6.683705
  -12  12    0  0  0.791961  0.631344     7.749061   0.000000  360.000000    7.749061    7.873325  0.034608   -5.077937
  -13  12    0  0  0.831199  0.601541    -5.517700   0.000000  180.000000    5.517700    5.604001  0.057860   -2.109350
  -14  12    0  0  0.871594  0.573662    12.316290   0.000000  360.000000   12.316290   12.560243  0.087813   -3.928821
  -15  12    0  0  0.912992  0.547650   -18.189094   0.000000  180.000000   18.189094   18.361953  0.108626   -2.250472
  -16  12    0  0  0.955264  0.523416    -6.781545   0.000000  180.000000    6.781545    6.893701  0.052081   -3.045469
  -17  12    0  0  0.998298  0.500852     0.789053   0.000000  360.000000    0.789053    0.911759  0.048067   -3.610217
  -18  12    0  0  1.042000  0.479847     0.610383   0.000000    0.000000    0.610383    0.786398  0.065795   -3.783314
  -19  12    0  0  1.086289  0.460283    -8.593994   0.000000  180.000000    8.593994    8.354394  0.102568    3.303613
  -20  12    0  0  1.131096  0.442049     9.104805   0.000000  360.000000    9.104805    8.815491  0.099562    4.109524
  -21  12    0  0  1.176362  0.425039    -2.770803   0.000000  180.000000    2.770803    2.784784  0.070123   -0.281963
  -22  12    0  0  1.222037  0.409153    -2.466806   0.000000  180.000000    2.466806    2.682802  0.067408   -4.531542
   -1  13    0  0  0.555068  0.900791    17.921574   0.000000  360.000000   17.921574   17.916687  0.063721    0.108460
   -2  13    0  0  0.561910  0.889822    -1.346494   0.000000  180.000000    1.346494    1.324274  0.043790    0.717601
   -3  13    0  0  0.573132  0.872399    -8.133290   0.000000  180.000000    8.133290    8.068529  0.035633    2.570239
   -4  13    0  0  0.588484  0.849641     7.469532   0.000000  360.000000    7.469532    7.399407  0.025173    3.939656
   -5  13    0  0  0.607653  0.822839    -6.177361   0.000000  180.000000    6.177361    6.012411  0.032335    7.214374
   -6  13    0  0  0.630290  0.793286   -11.727056   0.000000  180.000000   11.727056   11.760238  0.059813   -0.784545
   -7  13    0  0  0.656036  0.762153    -9.627367   0.000000  180.000000    9.627367    9.671962  0.041532   -1.518521
   -8  13    0  0  0.684541  0.730416     1.284301   0.000000    0.000000    1.284301    1.269578  0.039994    0.520602
   -9  13    0  0  0.715476  0.698836    -6.753375   0.000000  180.000000    6.753375    6.801987  0.046432   -1.480628
  -10  13    0  0  0.748538  0.667969    -5.168069   0.000000  180.000000    5.168069    5.150634  0.030747    0.801926
  -11  13    0  0  0.783459  0.638196    -5.875583   0.000000  180.000000    5.875583    5.937840  0.043572   -2.020671
  -12  13    0  0  0.820001  0.609755     6.053103   0.000000    0.000000    6.053103    6.136756  0.043299   -2.732195
  -13  13    0  0  0.857957  0.582779    -6.599465   0.000000  180.000000    6.599465    6.691498  0.056972   -2.284541
  -14  13    0  0  0.897148  0.557321    -1.654750   0.000000  180.000000    1.654750    1.740977  0.033142   -3.679382
  -15  13    0  0  0.937419  0.533379    -0.777050   0.000000  180.000000    0.777050    0.766818  0.067585    0.214104
  -16  13    0  0  0.978636  0.510915     3.394377   0.000000    0.000000    3.394377    3.377047  0.027684    0.885325
  -17  13    0  0  1.020685  0.489867    -2.373067   0.000000  180.000000    2.373067    2.365540  0.045767    0.232587
  -18  13    0  0  1.063468  0.470160     6.872887   0.000000    0.000000    6.872887    6.588499  0.083108    4.839344
  -19  13    0  0  1.106898  0.451713    -3.072964   0.000000  180.000000    3.072964    3.023869  0.047665    1.456646
  -21  13    0  0  1.195420  0.418263    -2.433660   0.000000  180.000000    2.433660    2.449759  0.067952   -0.335046
    0  14    0  0  0.595289  0.839929     2.649712   0.000000  360.000000    2.649712    2.692249  0.034784   -1.729425
   -1  14    0  0  0.597425  0.836926   -11.604599   0.000000  180.000000   11.604599   11.615798  0.045700   -0.346569
   -2  14    0  0  0.603787  0.828106    -1.709461   0.000000  180.000000    1.709461    1.651327  0.034968    2.351065
   -3  14    0  0  0.614245  0.814008     4.312183   0.000000    0.000000    4.312183    4.258564  0.028723    2.640057
   -4  14    0  0  0.628593  0.795427   -11.208385   0.000000  180.000000   11.208385   11.115937  0.032967    3.965817
   -5  14    0  0  0.646574  0.773307    -5.618843   0.000000  180.000000    5.618843    5.545898  0.029815    3.460022
   -6  14    0  0  0.667893  0.748623    -3.441720   0.000000  180.000000    3.441720    3.502308  0.032866   -2.607106
   -7  14    0  0  0.692242  0.722290   -13.587553   0.000000  180.000000   13.587553   13.529636  0.057009    1.436755
   -8  14    0  0  0.719314  0.695107    15.468174   0.000000  360.000000   15.468174   15.584755  0.097123   -1.697541
   -9  14    0  0  0.748813  0.667723    12.419759   0.000000  360.000000   12.419759   12.551230  0.077468   -2.400065
  -10  14    0  0  0.780465  0.640644    -7.296544   0.000000  180.000000    7.296544    7.353385  0.046897   -1.714103
  -11  14    0  0  0.814017  0.614238     2.848143   0.000000    0.000000    2.848143    2.751827  0.026149    5.209146
  -12  14    0  0  0.849246  0.588758     1.852527   0.000000    0.000000    1.852527    1.998534  0.036114   -5.717501
  -13  14    0  0  0.885950  0.564366   -11.809514   0.000000  180.000000   11.809514   12.025174  0.053316   -5.720391
  -14  14    0  0  0.923954  0.541152     7.141175   0.000000  360.000000    7.141175    7.212771  0.039877   -2.539135
  -15  14    0  0  0.963105  0.519154    12.655123   0.000000  360.000000   12.655123   12.940757  0.090655   -4.455884
  -16  14    0  0  1.003267  0.498372     6.787135   0.000000  360.000000    6.787135    6.742879  0.059669    1.048888
  -17  14    0  0  1.044325  0.478778    -0.998873   0.000000  180.000000    0.998873    0.976192  0.052430    0.611763
  -18  14    0  0  1.086177  0.460330    -2.192526   0.000000  180.000000    2.192526    2.182768  0.046308    0.298001
  -20  14    0  0  1.171919  0.426651     3.258345   0.000000  360.000000    3.258345    3.137396  0.062123    2.753371
  -21  14    0  0  1.215666  0.411297    -1.820387   0.000000  180.000000    1.820387    1.886316  0.077098   -1.209329
   -1  15    0  0  0.639803  0.781490    -4.123897   0.000000  180.000000    4.123897    4.157383  0.026041   -1.818548
   -2  15    0  0  0.645748  0.774295     2.897287   0.000000    0.000000    2.897287    2.863741  0.030149    1.573523
   -3  15    0  0  0.655537  0.762733    13.390786   0.000000  360.000000   13.390786   13.243813  0.033259    6.249408
   -4  15    0  0  0.669001  0.747383     3.652754   0.000000  360.000000    3.652754    3.602176  0.027927    2.561245
   -5  15    0  0  0.685923  0.728945     0.758876   0.000000    0.000000    0.758876    0.830234  0.071189   -1.417567
   -6  15    0  0  0.706055  0.708161     6.947842   0.000000    0.000000    6.947842    6.879014  0.044887    2.168510
   -8  15    0  0  0.754881  0.662356   -12.199212   0.000000  180.000000   12.199212   12.222928  0.057376   -0.584563
   -9  15    0  0  0.783041  0.638536     5.286366   0.000000  360.000000    5.286366    5.219111  0.039970    2.379621
  -10  15    0  0  0.813362  0.614733     5.909607   0.000000  360.000000    5.909607    5.992144  0.038311   -3.046754
  -11  15    0  0  0.845610  0.591289     0.505010   0.000000  360.000000    0.505010    0.472300  0.134986    0.342693
  -12  15    0  0  0.879574  0.568457     3.112918   0.000000  360.000000    3.112918    3.191860  0.024761   -4.508797
  -13  15    0  0  0.915062  0.546411     9.074858   0.000000  360.000000    9.074858    9.126196  0.051944   -1.397696
  -15  15    0  0  0.989951  0.505076     3.875008   0.000000  360.000000    3.875008    4.000817  0.052241   -3.405736
  -17  15    0  0  1.069134  0.467668    -2.624433   0.000000  180.000000    2.624433    2.610030  0.049770    0.409258
  -18  15    0  0  1.110050  0.450430    -7.560659   0.000000  180.000000    7.560659    7.228247  0.083644    5.620284
  -19  15    0  0  1.151726  0.434131    -3.152475   0.000000  180.000000    3.152475    3.075400  0.053932    2.021066
  -20  15    0  0  1.194080  0.418732    -1.780615   0.000000  180.000000    1.780615    1.657483  0.092650    1.879486
  -21  15    0  0  1.237044  0.404189     3.773314   0.000000  360.000000    3.773314    3.757830  0.076866    0.284883
    0  16    0  0  0.680330  0.734938    23.507915   0.000000  360.000000   23.507915   23.557432  0.103760   -0.674906
   -1  16    0  0  0.682200  0.732923   -10.339374   0.000000  180.000000   10.339374   10.294950  0.050219    1.251009
   -2  16    0  0  0.687778  0.726978    -2.559560   0.000000  180.000000    2.559560    2.588589  0.027810   -1.476196
   -3  16    0  0  0.696977  0.717384    -2.391776   0.000000  180.000000    2.391776    2.397465  0.036070   -0.223064
   -6  16    0  0  0.744689  0.671422    24.264903   0.000000  360.000000   24.264903   24.440938  0.092611   -2.688139
   -7  16    0  0  0.766603  0.652228    -1.743521   0.000000  180.000000    1.743521    1.690773  0.042798    1.742988
   -8  16    0  0  0.791134  0.632004     3.868284   0.000000  360.000000    3.868284    3.854969  0.026008    0.724023
   -9  16    0  0  0.818047  0.611211   -12.491258   0.000000  180.000000   12.491258   12.520765  0.063221   -0.660048
  -10  16    0  0  0.847116  0.590238    -8.269661   0.000000  180.000000    8.269661    8.310597  0.060573   -0.955732
  -11  16    0  0  0.878125  0.569395    -4.135557   0.000000  180.000000    4.135557    4.244257  0.045894   -3.349586
  -12  16    0  0  0.910878  0.548921     3.853483   0.000000  360.000000    3.853483    3.969048  0.049103   -3.328358
  -13  16    0  0  0.945192  0.528993    -2.452263   0.000000  180.000000    2.452263    2.515087  0.034367   -2.585261
  -14  16    0  0  0.980903  0.509734    10.818174   0.000000  360.000000   10.818174   11.088034  0.066080   -5.775439
  -15  16    0  0  1.017866  0.491224    -7.095309   0.000000  180.000000    7.095309    7.240175  0.044719   -4.581290
  -16  16    0  0  1.055948  0.473508    -2.020691   0.000000  180.000000    2.020691    2.123944  0.037341   -3.910532
  -17  16    0  0  1.095032  0.456608     3.882400   0.000000  360.000000    3.882400    3.854969  0.054237    0.715256
  -18  16    0  0  1.135015  0.440523     1.868057   0.000000  360.000000    1.868057    1.842808  0.051086    0.698970
  -19  16    0  0  1.175806  0.425240    -5.074404   0.000000  180.000000    5.074404    5.067297  0.066830    0.150392
  -20  16    0  0  1.217323  0.410737     4.285970   0.000000  360.000000    4.285970    4.033739  0.104101    3.426566
   -2  17    0  0  0.729865  0.685058    -8.427526   0.000000  180.000000    8.427526    8.347704  0.029272    3.856458
   -3  17    0  0  0.738540  0.677012    -2.613442   0.000000  180.000000    2.613442    2.688463  0.029430   -3.605007
   -4  17    0  0  0.750516  0.666208     4.348611   0.000000    0.000000    4.348611    4.303664  0.021652    2.935702
   -5  17    0  0  0.765638  0.653050     2.416360   0.000000  360.000000    2.416360    2.441459  0.038395   -0.924492
   -6  17    0  0  0.783725  0.637979     4.292634   0.000000    0.000000    4.292634    4.287034  0.035333    0.224138
   -7  17    0  0  0.804577  0.621445     4.900833   0.000000  360.000000    4.900833    4.907768  0.029205   -0.335807
   -8  17    0  0  0.827984  0.603877    -4.351444   0.000000  180.000000    4.351444    4.308263  0.028390    2.151043
   -9  17    0  0  0.853736  0.585661    -4.005495   0.000000  180.000000    4.005495    3.937022  0.023677    4.089857
  -10  17    0  0  0.881629  0.567132    -2.659361   0.000000  180.000000    2.659361    2.688463  0.029430   -1.398464
  -11  17    0  0  0.911465  0.548567     2.468338   0.000000    0.000000    2.468338    2.441459  0.038395    0.990046
  -12  17    0  0  0.943060  0.530189     5.609224   0.000000    0.000000    5.609224    5.768064  0.053584   -4.192153
  -13  17    0  0  0.976244  0.512167     3.462011   0.000000  360.000000    3.462011    3.490697  0.037102   -1.093417
  -14  17    0  0  1.010859  0.494629    -1.389101   0.000000  180.000000    1.389101    1.486567  0.048808   -2.824036
  -15  17    0  0  1.046764  0.477663    -0.397560   0.000000  180.000000    0.397560    0.461392  0.139025   -0.649322
  -16  17    0  0  1.083831  0.461327    -6.786398   0.000000  180.000000    6.786398    6.783350  0.054119    0.079662
  -17  17    0  0  1.121944  0.445655    -2.576009   0.000000  180.000000    2.576009    2.582708  0.055924   -0.169399
  -18  17    0  0  1.161001  0.430663     4.379371   0.000000    0.000000    4.379371    4.437012  0.104337   -0.781283
  -19  17    0  0  1.200910  0.416351     3.939027   0.000000  360.000000    3.939027    3.757830  0.076866    3.333769
   -1  18    0  0  0.767034  0.651862   -20.653480   0.000000  180.000000   20.653480   20.592236  0.065159    1.329233
   -2  18    0  0  0.772000  0.647669    10.985828   0.000000  360.000000   10.985828   11.009170  0.037203   -0.887302
   -3  18    0  0  0.780206  0.640857    11.038320   0.000000  360.000000   11.038320   10.887400  0.034950    6.106873
   -4  18    0  0  0.791552  0.631671    14.761012   0.000000  360.000000   14.761012   14.810376  0.067643   -1.032038
   -5  18    0  0  0.805905  0.620421     0.659581   0.000000  360.000000    0.659581    0.682907  0.099605   -0.331189
   -6  18    0  0  0.823107  0.607454    11.815921   0.000000  360.000000   11.815921   11.789909  0.045704    0.804885
   -7  18    0  0  0.842985  0.593130   -19.107156   0.000000  180.000000   19.107156   19.185474  0.104468   -1.060209
   -8  18    0  0  0.865354  0.577798     2.689413   0.000000    0.000000    2.689413    2.677128  0.034982    0.496662
   -9  18    0  0  0.890026  0.561781    -3.368545   0.000000  180.000000    3.368545    3.282679  0.043870    2.768044
  -10  18    0  0  0.916815  0.545366     3.678121   0.000000    0.000000    3.678121    3.605003  0.031923    3.239177
  -11  18    0  0  0.945541  0.528798    -3.131503   0.000000  180.000000    3.131503    3.065495  0.028151    3.315944
  -12  18    0  0  0.976034  0.512277     1.385785   0.000000    0.000000    1.385785    1.526934  0.052249   -3.820423
  -13  18    0  0  1.008133  0.495966   -11.479894   0.000000  180.000000   11.479894   11.721806  0.084606   -4.043630
  -14  18    0  0  1.041689  0.479990     5.438141   0.000000    0.000000    5.438141    5.548576  0.031067   -5.027173
  -15  18    0  0  1.076566  0.464440    -5.162221   0.000000  180.000000    5.162221    5.320040  0.055479   -4.022988
  -16  18    0  0  1.112641  0.449381     4.136866   0.000000  360.000000    4.136866    4.145287  0.059173   -0.201265
  -17  18    0  0  1.149800  0.434858     4.067837   0.000000  360.000000    4.067837    4.018632  0.075417    0.922698
  -18  18    0  0  1.187941  0.420896     1.778607   0.000000    0.000000    1.778607    1.778435  0.052974    0.004579
  -19  18    0  0  1.226974  0.407507    -7.661821   0.000000  180.000000    7.661821    7.608828  0.091751    0.816816
   -1  19    0  0  0.809467  0.617690     7.693679   0.000000  360.000000    7.693679    7.642680  0.035656    2.022785
   -2  19    0  0  0.814174  0.614119    -4.236080   0.000000  180.000000    4.236080    4.185358  0.030909    2.320729
   -3  19    0  0  0.821959  0.608303   -10.617581   0.000000  180.000000   10.617581   10.568984  0.040085    1.714526
   -4  19    0  0  0.832737  0.600430    -5.798449   0.000000  180.000000    5.798449    5.758369  0.032372    1.750949
   -5  19    0  0  0.846391  0.590743   -11.514559   0.000000  180.000000   11.514559   11.576032  0.050277   -1.729105
   -6  19    0  0  0.862787  0.579517    -4.608460   0.000000  180.000000    4.608460    4.616070  0.023443   -0.459045
   -7  19    0  0  0.881771  0.567041     2.981518   0.000000  360.000000    2.981518    3.048908  0.028306   -3.366983
   -8  19    0  0  0.903180  0.553600    12.071256   0.000000  360.000000   12.071256   12.091451  0.065474   -0.436208
   -9  19    0  0  0.926845  0.539464     6.815459   0.000000  360.000000    6.815459    6.895958  0.041716   -2.728963
  -11  19    0  0  0.980278  0.510059   -12.650630   0.000000  180.000000   12.650630   12.676266  0.082249   -0.440808
  -12  19    0  0  1.009722  0.495186    -7.056817   0.000000  180.000000    7.056817    7.049324  0.058202    0.182083
  -13  19    0  0  1.040782  0.480408   -12.144226   0.000000  180.000000   12.144226   12.214825  0.096896   -1.030406
  -14  19    0  0  1.073318  0.465845    -3.551495   0.000000  180.000000    3.551495    3.658034  0.035393   -4.257028
  -15  19    0  0  1.107200  0.451590     1.971950   0.000000  360.000000    1.971950    2.056027  0.042142   -2.821454
  -16  19    0  0  1.142307  0.437711     7.333155   0.000000  360.000000    7.333155    7.321576  0.044220    0.370296
  -17  19    0  0  1.178531  0.424257     1.660931   0.000000  360.000000    1.660931    1.752597  0.053772   -2.410824
  -18  19    0  0  1.215771  0.411261     5.860211   0.000000  360.000000    5.860211    5.879427  0.109254   -0.248739
    0  20    0  0  0.850412  0.587950    10.462746   0.000000  360.000000   10.462746   10.557937  0.049629   -2.712547
   -1  20    0  0  0.851909  0.586917     1.055602   0.000000  360.000000    1.055602    1.134673  0.077689   -1.439369
   -2  20    0  0  0.856383  0.583851    -4.433452   0.000000  180.000000    4.433452    4.400198  0.039221    1.199073
   -3  20    0  0  0.863788  0.578846    -3.561303   0.000000  180.000000    3.561303    3.582429  0.026088   -1.145222
   -4  20    0  0  0.874049  0.572050   -13.761066   0.000000  180.000000   13.761066   13.837684  0.042693   -2.537999
   -5  20    0  0  0.887068  0.563654    -6.176140   0.000000  180.000000    6.176140    6.204950  0.036992   -1.101401
   -6  20    0  0  0.902726  0.553878    -3.210658   0.000000  180.000000    3.210658    3.307277  0.028272   -4.833153
   -7  20    0  0  0.920887  0.542955    -4.536766   0.000000  180.000000    4.536766    4.485838  0.049694    1.449335
   -8  20    0  0  0.941406  0.531120     9.366843   0.000000  360.000000    9.366843    9.477695  0.053824   -2.912615
   -9  20    0  0  0.964134  0.518600     5.745263   0.000000    0.000000    5.745263    5.797051  0.035967   -2.036330
  -10  20    0  0  0.988918  0.505603    -5.596917   0.000000  180.000000    5.596917    5.701840  0.036570   -4.057512
  -11  20    0  0  1.015607  0.492317     6.465623   0.000000  360.000000    6.465623    6.597724  0.056719   -3.293783
  -12  20    0  0  1.044055  0.478902     7.277331   0.000000  360.000000    7.277331    7.219828  0.066715    1.218944
  -13  20    0  0  1.074123  0.465496    -2.966729   0.000000  180.000000    2.966729    2.900672  0.034732    2.689694
  -14  20    0  0  1.105678  0.452211     3.293004   0.000000  360.000000    3.293004    3.327148  0.036759   -1.313615
  -15  20    0  0  1.138597  0.439137     2.618637   0.000000  360.000000    2.618637    2.654311  0.035286   -1.429764
  -16  20    0  0  1.172765  0.426343    -2.228237   0.000000  180.000000    2.228237    2.251354  0.054580   -0.598983
  -17  20    0  0  1.208076  0.413881    -4.157598   0.000000  180.000000    4.157598    4.429035  0.076573   -5.013147
   -1  21    0  0  0.894358  0.559060    -7.323331   0.000000  180.000000    7.323331    7.254130  0.025678    3.811269
   -2  21    0  0  0.898621  0.556408    -1.486394   0.000000  180.000000    1.486394    1.496761  0.053330   -0.274903
   -3  21    0  0  0.905681  0.552071     9.669457   0.000000  360.000000    9.669457    9.682997  0.040034   -0.478336
   -4  21    0  0  0.915473  0.546166     3.487186   0.000000  360.000000    3.487186    3.616227  0.031824   -5.734421
   -5  21    0  0  0.927911  0.538845     1.659364   0.000000  360.000000    1.659364    1.738090  0.045773   -2.432354
   -6  21    0  0  0.942890  0.530284     6.779149   0.000000  360.000000    6.779149    6.828036  0.042133   -1.640892
   -7  21    0  0  0.960292  0.520675     1.270184   0.000000  360.000000    1.270184    1.228987  0.065360    0.891400
   -8  21    0  0  0.979987  0.510211   -10.831859   0.000000  180.000000   10.831859   11.042718  0.068353   -4.362616
   -9  21    0  0  1.001839  0.499082     4.149631   0.000000  360.000000    4.149631    4.157383  0.038136   -0.287464
  -10  21    0  0  1.025712  0.487466     8.594748   0.000000  360.000000    8.594748    8.699114  0.074386   -1.984192
  -11  21    0  0  1.051468  0.475526     5.572542   0.000000  360.000000    5.572542    5.414520  0.051899    4.305977
  -12  21    0  0  1.078971  0.463404     1.827723   0.000000    0.000000    1.827723    1.880946  0.046131   -1.631630
  -13  21    0  0  1.108092  0.451226     3.094781   0.000000  360.000000    3.094781    3.080340  0.042090    0.485196
  -14  21    0  0  1.138706  0.439095    -4.766591   0.000000  180.000000    4.766591    4.834884  0.050665   -1.906269
  -16  21    0  0  1.203954  0.415298    -0.991599   0.000000  180.000000    0.991599    1.178457  0.074664   -3.539266
  -17  21    0  0  1.238376  0.403755     2.618991   0.000000  360.000000    2.618991    2.654311  0.051679   -0.966543
    0  22    0  0  0.935454  0.534500    15.355791   0.000000  360.000000   15.355791   15.237813  0.117157    1.424123
   -1  22    0  0  0.936814  0.533724    -3.380840   0.000000  180.000000    3.380840    3.308816  0.030418    3.348547
   -2  22    0  0  0.940885  0.531415     4.991120   0.000000  360.000000    4.991120    4.962227  0.026050    1.568558
   -4  22    0  0  0.956993  0.522470    -1.936303   0.000000  180.000000    1.936303    1.905044  0.045537    0.970781
   -5  22    0  0  0.968898  0.516050    -5.335091   0.000000  180.000000    5.335091    5.321103  0.028437    0.695644
   -6  22    0  0  0.983253  0.508516    11.530566   0.000000  360.000000   11.530566   11.458991  0.072697    1.392395
   -7  22    0  0  0.999952  0.500024    -5.555414   0.000000  180.000000    5.555414    5.467683  0.030243    4.102518
   -8  22    0  0  1.018881  0.490735     1.803135   0.000000  360.000000    1.803135    1.801078  0.048215    0.060326
   -9  22    0  0  1.039917  0.480808    -2.679246   0.000000  180.000000    2.679246    2.729634  0.039594   -1.799781
  -10  22    0  0  1.062935  0.470396     3.887922   0.000000  360.000000    3.887922    3.862850  0.029858    1.187498
  -11  22    0  0  1.087809  0.459639    -2.733011   0.000000  180.000000    2.733011    2.703521  0.037289    1.118395
  -12  22    0  0  1.114416  0.448665    -0.448514   0.000000  180.000000    0.448514    0.578386  0.150028   -1.224215
  -13  22    0  0  1.142634  0.437585    -3.199370   0.000000  180.000000    3.199370    3.147075  0.041189    1.795524
  -14  22    0  0  1.172347  0.426495     6.297109   0.000000  360.000000    6.297109    6.234288  0.043747    2.030821
  -15  22    0  0  1.203443  0.415475    -8.529490   0.000000  180.000000    8.529490    8.325221  0.076055    3.798294
  -16  22    0  0  1.235820  0.404590    -0.961865   0.000000  180.000000    0.961865    0.894926  0.117559    0.805268
   -1  23    0  0  0.979276  0.510581     8.709040   0.000000  360.000000    8.709040    8.696837  0.032245    0.535182
   -2  23    0  0  0.983170  0.508559    -2.229324   0.000000  180.000000    2.229324    2.194369  0.042776    1.155630
   -3  23    0  0  0.989627  0.505241    -5.369001   0.000000  180.000000    5.369001    5.354229  0.038956    0.536262
   -4  23    0  0  0.998596  0.500703     1.323973   0.000000  360.000000    1.323973    1.305015  0.067134    0.399367
   -5  23    0  0  1.010011  0.495044    -0.525087   0.000000  180.000000    0.525087    0.779896  0.106170   -3.394122
   -6  23    0  0  1.023790  0.488381    -1.463771   0.000000  180.000000    1.463771    1.513629  0.057604   -1.224059
   -7  23    0  0  1.039839  0.480844     3.171498   0.000000  360.000000    3.171498    3.202964  0.040464   -1.099727
   -8  23    0  0  1.058054  0.472566     3.861643   0.000000    0.000000    3.861643    3.853684  0.041164    0.273419
   -9  23    0  0  1.078326  0.463682    -1.335148   0.000000  180.000000    1.335148    1.438056  0.060722   -2.396747
  -10  23    0  0  1.100541  0.454322    -7.988045   0.000000  180.000000    7.988045    8.029516  0.056444   -1.039055
  -11  23    0  0  1.124584  0.444609    -5.088223   0.000000  180.000000    5.088223    5.053321  0.041289    1.195444
  -12  23    0  0  1.150340  0.434654     3.358035   0.000000    0.000000    3.358035    3.500854  0.049387   -4.089633
  -13  23    0  0  1.177698  0.424557     3.428382   0.000000  360.000000    3.428382    3.360503  0.034262    2.801756
  -14  23    0  0  1.206547  0.414406     2.312247   0.000000    0.000000    2.312247    2.264822  0.057486    1.166703
  -15  23    0  0  1.236785  0.404274     3.212796   0.000000  360.000000    3.212796    3.285758  0.063692   -1.620045
    0  24    0  0  1.020495  0.489958    10.559806   0.000000  360.000000   10.559806   10.484666  0.067887    1.565295
   -1  24    0  0  1.021742  0.489360    -4.664927   0.000000  180.000000    4.664927    4.709655  0.028946   -2.185260
   -2  24    0  0  1.025476  0.487579     4.297563   0.000000  360.000000    4.297563    4.304814  0.030047   -0.341275
   -4  24    0  0  1.040274  0.480642     2.632969   0.000000    0.000000    2.632969    2.709140  0.039896   -2.700065
   -5  24    0  0  1.051237  0.475630    -5.816502   0.000000  180.000000    5.816502    5.779456  0.043555    1.202873
   -6  24    0  0  1.064482  0.469712     1.734358   0.000000  360.000000    1.734358    1.778435  0.052974   -1.176692
   -7  24    0  0  1.079926  0.462995    -8.196857   0.000000  180.000000    8.196857    8.185836  0.037695    0.413457
   -8  24    0  0  1.097476  0.455591     7.796161   0.000000  360.000000    7.796161    7.768971  0.040629    0.946403
   -9  24    0  0  1.117033  0.447614    -1.173687   0.000000  180.000000    1.173687    1.293310  0.067765   -2.496455
  -10  24    0  0  1.138493  0.439177     0.868477   0.000000  360.000000    0.868477    0.928287  0.096187   -0.879371
  -11  24    0  0  1.161751  0.430385     1.665200   0.000000    0.000000    1.665200    1.732221  0.058616   -1.617003
  -12  24    0  0  1.186701  0.421336     5.342695   0.000000    0.000000    5.342695    5.264580  0.039623    2.788059
  -13  24    0  0  1.213239  0.412120    -7.688940   0.000000  180.000000    7.688940    7.465542  0.053862    5.865620
  -14  24    0  0  1.241263  0.402816     1.983280   0.000000    0.000000    1.983280    1.883614  0.057708    2.442443
   -1  25    0  0  1.064213  0.469831    -1.372715   0.000000  180.000000    1.372715    1.391465  0.068175   -0.388943
   -2  25    0  0  1.067798  0.468253    -0.679732   0.000000  180.000000    0.679732    0.773339  0.128036   -1.033921
   -3  25    0  0  1.073746  0.465660     3.829614   0.000000    0.000000    3.829614    3.849829  0.035449   -0.806428
   -4  25    0  0  1.082018  0.462099     4.620230   0.000000  360.000000    4.620230    4.632587  0.035722   -0.489211
   -5  25    0  0  1.092562  0.457640    -1.997982   0.000000  180.000000    1.997982    2.006128  0.046854   -0.245877
   -7  25    0  0  1.120193  0.446352    -5.853394   0.000000  180.000000    5.853394    5.839717  0.025903    0.746724
   -8  25    0  0  1.137122  0.439707    -9.268331   0.000000  180.000000    9.268331    9.341954  0.066979   -1.554492
   -9  25    0  0  1.156008  0.432523    -6.142270   0.000000  180.000000    6.142270    6.185314  0.032564   -1.869343
  -10  25    0  0  1.176758  0.424896     2.678792   0.000000  360.000000    2.678792    2.720343  0.039730   -1.479016
  -11  25    0  0  1.199274  0.416919     0.902567   0.000000  360.000000    0.902567    0.900520  0.108105    0.026787
  -12  25    0  0  1.223459  0.408677     4.149843   0.000000  360.000000    4.149843    4.194979  0.044515   -1.433944
    0  26    0  0  1.105536  0.452269    -8.354838   0.000000  180.000000    8.354838    8.402173  0.045322   -1.477037
   -1  26    0  0  1.106688  0.451799    -6.979891   0.000000  180.000000    6.979891    6.982894  0.041195   -0.103096
   -2  26    0  0  1.110135  0.450396    -1.500243   0.000000  180.000000    1.500243    1.513629  0.067337   -0.281127
   -3  26    0  0  1.115858  0.448086     4.098389   0.000000  360.000000    4.098389    4.145287  0.034606   -1.916516
   -4  26    0  0  1.123820  0.444911    -0.993951   0.000000  180.000000    0.993951    1.089065  0.088116   -1.526523
   -5  26    0  0  1.133975  0.440927     4.127668   0.000000  360.000000    4.127668    4.196328  0.029151   -3.330952
   -6  26    0  0  1.146265  0.436199     1.011763   0.000000  360.000000    1.011763    0.981323  0.090613    0.475081
   -7  26    0  0  1.160621  0.430804    -6.321873   0.000000  180.000000    6.321873    6.266762  0.049295    1.581044
   -8  26    0  0  1.176968  0.424820    -1.179768   0.000000  180.000000    1.179768    1.281499  0.068414   -2.102917
   -9  26    0  0  1.195225  0.418331     2.377857   0.000000    0.000000    2.377857    2.391114  0.042219   -0.444097
  -10  26    0  0  1.215305  0.411419    -1.559534   0.000000  180.000000    1.559534    1.626601  0.058041   -1.634125
  -11  26    0  0  1.237120  0.404165     1.936671   0.000000  360.000000    1.936671    1.970414  0.047718   -1.000048
   -1  27    0  0  1.149166  0.435098     3.777719   0.000000  360.000000    3.777719    3.799345  0.039900   -0.766489
   -2  27    0  0  1.152486  0.433845     4.849561   0.000000  360.000000    4.849561    4.847448  0.044507    0.067153
   -3  27    0  0  1.157999  0.431779     5.453279   0.000000  360.000000    5.453279    5.436029  0.046322    0.526620
   -4  27    0  0  1.165674  0.428936    -0.673029   0.000000  180.000000    0.673029    0.766818  0.129271   -1.026036
   -5  27    0  0  1.175467  0.425363    -2.643881   0.000000  180.000000    2.643881    2.697891  0.042763   -1.786169
   -6  27    0  0  1.187328  0.421114    -0.696418   0.000000  180.000000    0.696418    0.711911  0.152461   -0.143711
   -7  27    0  0  1.201193  0.416253     1.698904   0.000000  360.000000    1.698904    1.889013  0.057539   -4.672536
   -8  27    0  0  1.216996  0.410848     0.580182   0.000000    0.000000    0.580182    0.675409  0.149759   -0.899255
   -9  27    0  0  1.234661  0.404970     8.052929   0.000000  360.000000    8.052929    8.143564  0.050344   -2.546033
    0  28    0  0  1.190577  0.419964    11.341016   0.000000  360.000000   11.341016   11.423570  0.067296   -1.734874
   -1  28    0  0  1.191647  0.419587    -3.458331   0.000000  180.000000    3.458331    3.380040  0.049018    2.258754
   -3  28    0  0  1.200168  0.416608    -2.735511   0.000000  180.000000    2.735511    2.735199  0.044799    0.009850
   -4  28    0  0  1.207574  0.414053     1.961714   0.000000  360.000000    1.961714    1.902370  0.057127    1.469107
   -5  28    0  0  1.217031  0.410836    -0.837178   0.000000  180.000000    0.837178    0.760148  0.130561    0.834367
   -6  28    0  0  1.228490  0.407004    12.082070   0.000000  360.000000   12.082070   12.173646  0.055137   -2.348858
   -7  28    0  0  1.241896  0.402610     2.478700   0.000000  360.000000    2.478700    2.551105  0.042396   -2.415212
   -2  29    0  0  1.237223  0.404131    -6.817522   0.000000  180.000000    6.817522    7.006049  0.070922   -3.759329
   -3  29    0  0  1.242360  0.402460    -6.722454   0.000000  180.000000    6.722454    6.850992  0.035688   -5.093536
   23   1   -1  0  1.145803  0.436375     5.052615   0.000000  360.000000    5.052615    5.023140  0.155828    0.267503
   22   1   -1  0  1.095480  0.456421    -1.035753   0.000000  180.000000    1.035753    0.960489  0.100793    1.056007
   21   1   -1  0  1.045173  0.478390     5.340159   0.000000  360.000000    5.340159    5.401442  0.101595   -0.853058
   20   1   -1  0  0.994882  0.502572    -4.037376   0.000000  180.000000    4.037376    4.053677  0.083763   -0.275224
   19   1   -1  0  0.944611  0.529319     4.568496   0.000000  360.000000    4.568496    4.618367  0.084358   -0.836058
   18   1   -1  0  0.894362  0.559058    -0.459071   0.000000  180.000000    0.459071    0.523170  0.152870   -0.592987
   17   1   -1  0  0.844141  0.592318     9.933003   0.000000    0.000000    9.933003   10.014409  0.078220   -1.471823
   16   1   -1  0  0.793951  0.629762    -3.492578   0.000000  180.000000    3.492578    3.590909  0.040073   -3.470194
   15   1   -1  0  0.743799  0.672224     3.830868   0.000000  360.000000    3.830868    3.965304  0.036187   -5.253826
   14   1   -1  0  0.693695  0.720778   -12.548412   0.000000  180.000000   12.548412   12.796213  0.126285   -2.775015
   13   1   -1  0  0.643648  0.776822     4.745160   0.000000  360.000000    4.745160    4.805539  0.034430   -2.480101
   12   1   -1  0  0.593673  0.842215   -17.611448   0.000000  180.000000   17.611448   17.703041  0.080924   -1.600639
   11   1   -1  0  0.543790  0.919472    10.722279   0.000000  360.000000   10.722279   10.569453  0.045492    4.750883
   10   1   -1  0  0.494028  1.012089     0.804330   0.000000    0.000000    0.804330    0.883472  0.049669   -2.253424
    9   1   -1  0  0.444425  1.125049    19.195099   0.000000    0.000000   19.195099   19.503916  0.110993   -3.934773
    8   1   -1  0  0.395043  1.265684   -17.420157   0.000000  180.000000   17.420157   17.924186  0.110169   -6.470073
    7   1   -1  0  0.345977  1.445183    29.695530   0.000000  360.000000   29.695530   30.587973  0.166104   -7.598259
    6   1   -1  0  0.297382  1.681340   -33.294860   0.000000  180.000000   33.294860   33.423544  0.171783   -1.059404
    5   1   -1  0  0.249533  2.003739   -14.225172   0.000000  180.000000   14.225172   14.373675  0.078785   -2.665694
    4   1   -1  0  0.202961  2.463530   -50.057103   0.000000  180.000000   50.057103   50.426869  0.178140   -2.935483
    3   1   -1  0  0.158790  3.148807    19.686748   0.000000    0.000000   19.686748   19.918340  0.075927   -4.313586
    2   1   -1  0  0.119711  4.176721   -43.127836   0.000000  180.000000   43.127836   43.585315  0.161308   -4.010803
    1   1   -1  0  0.092425  5.409821    39.682945   0.000000  360.000000   39.682945   40.537646  0.185598   -6.512607
    0   1   -1  0  0.088594  5.643704   -15.056781   0.000000  180.000000   15.056781   15.229456  0.084889   -2.876686
   -1   1   -1  0  0.110683  4.517403    58.365040   0.000000    0.000000   58.365040   58.855469  0.205885   -3.368725
   -2   1   -1  0  0.147471  3.390500   -40.744492   0.000000  180.000000   40.744492   41.250364  0.162440   -4.404151
   -3   1   -1  0  0.190630  2.622885    14.565216   0.000000  360.000000   14.565216   14.915539  0.075912   -6.526372
   -4   1   -1  0  0.236700  2.112378    -9.993058   0.000000  180.000000    9.993058   10.223807  0.075921   -4.298284
   -5   1   -1  0  0.284270  1.758894    26.512394   0.000000  360.000000   26.512394   26.592886  0.089246   -1.275501
   -6   1   -1  0  0.332696  1.502873   -24.658489   0.000000  180.000000   24.658489   24.767198  0.083291   -1.845788
   -7   1   -1  0  0.381653  1.310090    24.590840   0.000000    0.000000   24.590840   24.631183  0.100445   -0.568015
   -8   1   -1  0  0.430960  1.160199   -16.498159   0.000000  180.000000   16.498159   16.575686  0.071312   -1.537481
   -9   1   -1  0  0.480510  1.040561     2.934473   0.000000    0.000000    2.934473    3.177536  0.036251   -9.482351
  -10   1   -1  0  0.530234  0.942981    -9.447377   0.000000  180.000000    9.447377    9.575026  0.036715   -4.916849
  -11   1   -1  0  0.580087  0.861940    16.631336   0.000000    0.000000   16.631336   17.162235  0.079975   -9.388021
  -12   1   -1  0  0.630039  0.793602    -1.125175   0.000000  180.000000    1.125175    1.147996  0.018841   -1.712880
  -13   1   -1  0  0.680068  0.735221    19.251908   0.000000    0.000000   19.251908   19.620332  0.119034   -4.377156
  -14   1   -1  0  0.730158  0.684783    -2.096582   0.000000  180.000000    2.096582    2.068305  0.027842    1.436274
  -15   1   -1  0  0.780298  0.640781     1.743630   0.000000  360.000000    1.743630    1.795454  0.032124   -2.281527
  -16   1   -1  0  0.830478  0.602063    -9.699936   0.000000  180.000000    9.699936   10.007344  0.076165   -5.707897
  -17   1   -1  0  0.880691  0.567736     0.390973   0.000000  360.000000    0.390973    0.503467  0.091276   -1.742960
  -18   1   -1  0  0.930933  0.537096    -6.460194   0.000000  180.000000    6.460194    6.547580  0.081320   -1.519723
  -19   1   -1  0  0.981198  0.509581     5.016419   0.000000    0.000000    5.016419    4.985689  0.057814    0.751726
  -21   1   -1  0  1.081787  0.462198     5.140077   0.000000  360.000000    5.140077    5.190848  0.093080   -0.771395
  -22   1   -1  0  1.132106  0.441655    -3.144373   0.000000  180.000000    3.144373    2.990165  0.077409    2.817291
  -23   1   -1  0  1.182437  0.422855     0.859189   0.000000  360.000000    0.859189    0.667827  0.164555    1.644594
  -24   1   -1  0  1.232781  0.405587    -1.327970   0.000000  180.000000    1.327970    1.208209  0.148874    1.137655
   25   2   -1  0  1.248657  0.400430    -2.382882   0.000000  180.000000    2.382882    2.470344  0.097105   -1.273771
   21   2   -1  0  1.047764  0.477206   -10.341540   0.000000  180.000000   10.341540   10.096560  0.162097    2.137327
   20   2   -1  0  0.997604  0.501201     0.954551   0.000000  360.000000    0.954551    1.011839  0.065246   -1.241728
   19   2   -1  0  0.947478  0.527717     1.294710   0.000000    0.000000    1.294710    1.212416  0.054063    2.152693
   18   2   -1  0  0.897390  0.557172     2.065555   0.000000    0.000000    2.065555    2.075644  0.031247   -0.456595
   17   2   -1  0  0.847347  0.590077    -2.203908   0.000000  180.000000    2.203908    2.242351  0.035346   -1.538125
   16   2   -1  0  0.797359  0.627070     9.267993   0.000000  360.000000    9.267993    9.448772  0.092840   -2.753761
   15   2   -1  0  0.747437  0.668953    -5.367277   0.000000  180.000000    5.367277    5.505452  0.066780   -2.926190
   14   2   -1  0  0.697593  0.716750   -13.523037   0.000000  180.000000   13.523037   13.731992  0.064934   -4.550884
   13   2   -1  0  0.647848  0.771786   -16.645981   0.000000  180.000000   16.645981   16.947424  0.117735   -3.620865
   12   2   -1  0  0.598224  0.835808     1.172241   0.000000  360.000000    1.172241    1.156772  0.037612    0.581616
   11   2   -1  0  0.548755  0.911154    -4.739666   0.000000  180.000000    4.739666    4.787550  0.027004   -2.507698
   10   2   -1  0  0.499487  1.001027     4.078652   0.000000  360.000000    4.078652    4.034966  0.019617    3.149445
    9   2   -1  0  0.450486  1.109912     3.715658   0.000000  360.000000    3.715658    3.635790  0.029659    3.808328
    8   2   -1  0  0.401850  1.244246    -2.199679   0.000000  180.000000    2.199679    2.187429  0.039577    0.437748
    7   2   -1  0  0.353729  1.413512   -22.979227   0.000000  180.000000   22.979227   23.135439  0.117805   -1.875288
    6   2   -1  0  0.306366  1.632037     0.822080   0.000000  360.000000    0.822080    0.860273  0.016741   -3.226280
    5   2   -1  0  0.260175  1.921785    10.261850   0.000000  360.000000   10.261850   10.313140  0.071750   -1.010930
    4   2   -1  0  0.215910  2.315781    23.814369   0.000000  360.000000   23.814369   24.002072  0.080104   -3.313838
    3   2   -1  0  0.175038  2.856520    33.889705   0.000000  360.000000   33.889705   34.089594  0.143689   -1.967347
    2   2   -1  0  0.140552  3.557411     7.395486   0.000000  360.000000    7.395486    7.265333  0.030608    6.013594
    1   2   -1  0  0.118179  4.230867   -42.283621   0.000000  180.000000   42.283621   43.109544  0.206844   -5.646914
    0   2   -1  0  0.115208  4.339964   -25.647501   0.000000  180.000000   25.647501   26.344386  0.132740   -7.424642
   -1   2   -1  0  0.132946  3.760913    13.348951   0.000000    0.000000   13.348951   13.458355  0.055821   -2.771738
   -2   2   -1  0  0.164838  3.033275     7.544932   0.000000  360.000000    7.544932    7.564734  0.055145   -0.507832
   -3   2   -1  0  0.204362  2.446642    41.024301   0.000000    0.000000   41.024301   41.376361  0.129713   -3.838377
   -4   2   -1  0  0.247893  2.017000    47.551268   0.000000    0.000000   47.551268   48.127596  0.173338   -4.702095
   -5   2   -1  0  0.293655  1.702679    24.066683   0.000000    0.000000   24.066683   24.345258  0.109458   -3.599232
   -6   2   -1  0  0.340750  1.467351   -18.256815   0.000000  180.000000   18.256815   18.358101  0.093334   -1.534707
   -7   2   -1  0  0.388694  1.286358    -1.432783   0.000000  180.000000    1.432783    1.380493  0.020906    3.537241
   -8   2   -1  0  0.437208  1.143620    -0.376977   0.000000  180.000000    0.376977    0.438925  0.051096   -1.714569
   -9   2   -1  0  0.486121  1.028550    -4.188991   0.000000  180.000000    4.188991    4.150061  0.015687    3.509662
  -10   2   -1  0  0.535324  0.934014   -11.358144   0.000000  180.000000   11.358144   11.290114  0.050844    1.892264
  -11   2   -1  0  0.584743  0.855076    12.174673   0.000000    0.000000   12.174673   12.145145  0.066837    0.624798
  -12   2   -1  0  0.634329  0.788235    -0.258464   0.000000  180.000000    0.258464    0.333861  0.069531   -1.533523
  -13   2   -1  0  0.684044  0.730947    -4.506357   0.000000  180.000000    4.506357    4.575287  0.036172   -2.694959
  -14   2   -1  0  0.733863  0.681326    -3.697099   0.000000  180.000000    3.697099    3.814022  0.026288   -6.289971
  -15   2   -1  0  0.783766  0.637946     6.999521   0.000000  360.000000    6.999521    7.178271  0.073137   -3.456390
  -16   2   -1  0  0.833737  0.599710   -10.029280   0.000000  180.000000   10.029280   10.411423  0.087007   -6.211399
  -17   2   -1  0  0.883765  0.565761    -4.292879   0.000000  180.000000    4.292879    4.366799  0.034684   -3.014064
  -18   2   -1  0  0.933842  0.535423    -0.357362   0.000000  180.000000    0.357362    0.415074  0.136940   -0.596005
  -19   2   -1  0  0.983958  0.508152     4.379107   0.000000    0.000000    4.379107    4.443861  0.053571   -1.709426
  -20   2   -1  0  1.034110  0.483508    -7.494902   0.000000  180.000000    7.494902    7.236657  0.108520    3.365394
  -21   2   -1  0  1.084291  0.461131    -2.347377   0.000000  180.000000    2.347377    2.418524  0.056799   -1.771488
  -22   2   -1  0  1.134499  0.440723    -4.950988   0.000000  180.000000    4.950988    4.931488  0.115757    0.238234
  -23   2   -1  0  1.184729  0.422038    -2.361816   0.000000  180.000000    2.361816    2.273767  0.066899    1.861310
  -24   2   -1  0  1.234978  0.404865    -3.443718   0.000000  180.000000    3.443718    3.351441  0.060280    2.164877
   24   3   -1  0  1.202168  0.415915    -7.540881   0.000000  180.000000    7.540881    7.615517  0.184134   -0.573232
   23   3   -1  0  1.152097  0.433991    -7.659345   0.000000  180.000000    7.659345    7.417260  0.149944    2.283249
   22   3   -1  0  1.102062  0.453695    -6.192296   0.000000  180.000000    6.192296    6.127644  0.117836    0.775917
   21   3   -1  0  1.052070  0.475254     1.495939   0.000000  360.000000    1.495939    1.347044  0.064964    3.241312
   20   3   -1  0  1.002125  0.498940     0.698149   0.000000    0.000000    0.698149    0.854333  0.078033   -2.830571
   19   3   -1  0  0.952236  0.525080     7.105056   0.000000    0.000000    7.105056    7.125166  0.067608   -0.420648
   18   3   -1  0  0.902412  0.554070    -3.535964   0.000000  180.000000    3.535964    3.536871  0.067334   -0.019039
   17   3   -1  0  0.852665  0.586397    -9.930412   0.000000  180.000000    9.930412   10.356253  0.120934   -4.979816
   16   3   -1  0  0.803008  0.622659    -4.123492   0.000000  180.000000    4.123492    4.108441  0.059709    0.356492
   15   3   -1  0  0.753460  0.663605     3.621668   0.000000  360.000000    3.621668    3.721233  0.034788   -4.047533
   14   3   -1  0  0.704043  0.710184    -7.221270   0.000000  180.000000    7.221270    7.387737  0.055521   -4.240218
   13   3   -1  0  0.654787  0.763607     4.236857   0.000000  360.000000    4.236857    4.373758  0.044525   -4.348290
   12   3   -1  0  0.605732  0.825447     8.863757   0.000000  360.000000    8.863757    9.095066  0.055325   -5.912707
   11   3   -1  0  0.556931  0.897778    -0.662084   0.000000  180.000000    0.662084    0.739874  0.039546   -2.781878
   10   3   -1  0  0.508456  0.983370   -10.989444   0.000000  180.000000   10.989444   10.984731  0.056191    0.118619
    9   3   -1  0  0.460410  1.085988    12.508268   0.000000  360.000000   12.508268   12.542775  0.065511   -0.744918
    8   3   -1  0  0.412945  1.210816    17.121429   0.000000  360.000000   17.121429   17.098654  0.053876    0.597840
    7   3   -1  0  0.366284  1.365060    -0.637104   0.000000  180.000000    0.637104    0.578386  0.051236    1.620753
    6   3   -1  0  0.320780  1.558700    -2.612337   0.000000  180.000000    2.612337    2.684699  0.032176   -3.180462
    5   3   -1  0  0.277004  1.805031    40.567701   0.000000  360.000000   40.567701   41.148910  0.117278   -7.008603
    4   3   -1  0  0.235918  2.119384    26.666512   0.000000  360.000000   26.666512   27.154244  0.123224   -5.597588
    3   3   -1  0  0.199194  2.510112   -46.802103   0.000000  180.000000   46.802103   47.388176  0.205683   -4.029657
    2   3   -1  0  0.169690  2.946545    20.151983   0.000000  360.000000   20.151983   20.358736  0.092511   -3.160626
    1   3   -1  0  0.151678  3.296450    29.514382   0.000000  360.000000   29.514382   29.685388  0.162042   -1.492445
    0   3   -1  0  0.149375  3.347274   -27.205292   0.000000  180.000000   27.205292   27.654404  0.085450   -7.432897
   -1   3   -1  0  0.163447  3.059104   -15.850802   0.000000  180.000000   15.850802   16.113988  0.092050   -4.043444
   -2   3   -1  0  0.190294  2.627517    68.020938   0.000000  360.000000   68.020938   68.705991  0.205190   -4.721529
   -3   3   -1  0  0.225397  2.218310    18.986531   0.000000    0.000000   18.986531   19.640868  0.103570   -8.934730
   -4   3   -1  0  0.265501  1.883230   -15.227926   0.000000  180.000000   15.227926   15.758952  0.085849   -8.747783
   -5   3   -1  0  0.308664  1.619886   -14.767389   0.000000  180.000000   14.767389   14.827080  0.043218   -1.953295
   -6   3   -1  0  0.353766  1.413362   -19.535410   0.000000  180.000000   19.535410   19.391178  0.050596    4.031483
   -7   3   -1  0  0.400154  1.249519   -17.488615   0.000000  180.000000   17.488615   17.608102  0.081362   -2.076887
   -8   3   -1  0  0.447427  1.117501   -11.224953   0.000000  180.000000   11.224953   11.239258  0.031891   -0.634343
   -9   3   -1  0  0.495332  1.009424    11.287466   0.000000    0.000000   11.287466   11.562460  0.050337   -7.725998
  -10   3   -1  0  0.543702  0.919622     8.191528   0.000000    0.000000    8.191528    8.002341  0.049353    5.421132
  -11   3   -1  0  0.592423  0.843992    -1.333569   0.000000  180.000000    1.333569    1.289367  0.022401    2.790530
  -12   3   -1  0  0.641415  0.779527   -12.682763   0.000000  180.000000   12.682763   12.836497  0.080435   -2.702960
  -13   3   -1  0  0.690620  0.723987    -8.156502   0.000000  180.000000    8.156502    8.282465  0.052043   -3.422907
  -14   3   -1  0  0.739997  0.675679   -11.089213   0.000000  180.000000   11.089213   11.273501  0.073899   -3.526732
  -15   3   -1  0  0.789512  0.633303     2.560630   0.000000    0.000000    2.560630    2.517111  0.031451    1.956846
  -16   3   -1  0  0.839141  0.595848     2.803430   0.000000    0.000000    2.803430    2.959495  0.024303   -9.081695
  -17   3   -1  0  0.888865  0.562515    -0.488753   0.000000  180.000000    0.488753    0.587124  0.090445   -1.538149
  -18   3   -1  0  0.938669  0.532669    -3.378329   0.000000  180.000000    3.378329    3.378554  0.055475   -0.005744
  -19   3   -1  0  0.988541  0.505796     2.064442   0.000000  360.000000    2.064442    2.073223  0.045314   -0.274076
  -20   3   -1  0  1.038472  0.481477    -6.561296   0.000000  180.000000    6.561296    6.611538  0.100232   -0.708884
  -21   3   -1  0  1.088452  0.459368     2.806992   0.000000    0.000000    2.806992    2.690357  0.040178    4.105433
  -22   3   -1  0  1.138476  0.439184     7.332462   0.000000    0.000000    7.332462    7.273020  0.123967    0.678117
  -23   3   -1  0  1.188538  0.420685     5.367817   0.000000    0.000000    5.367817    5.036217  0.145270    3.228149
  -24   3   -1  0  1.238633  0.403671    -4.064043   0.000000  180.000000    4.064043    3.708954  0.103442    4.854618
   24   4   -1  0  1.207421  0.414106     0.873459   0.000000  360.000000    0.873459    1.036629  0.130254   -1.771593
   23   4   -1  0  1.157577  0.431937    -5.753561   0.000000  180.000000    5.753561    5.203503  0.059443   13.086426
   22   4   -1  0  1.107789  0.451349    -9.440568   0.000000  180.000000    9.440568    8.843047  0.144365    5.853365
   21   4   -1  0  1.058067  0.472560     4.032160   0.000000    0.000000    4.032160    4.027422  0.073489    0.091184
   20   4   -1  0  1.008420  0.495825    -4.624895   0.000000  180.000000    4.624895    4.708603  0.052034   -2.275078
   19   4   -1  0  0.958859  0.521453    -0.724486   0.000000  180.000000    0.724486    0.719028  0.083103    0.092875
   18   4   -1  0  0.909398  0.549815     6.931448   0.000000  360.000000    6.931448    7.085150  0.079227   -2.743608
   17   4   -1  0  0.860054  0.581359    15.823741   0.000000  360.000000   15.823741   15.911255  0.200796   -0.616363
   16   4   -1  0  0.810850  0.616637    -3.712984   0.000000  180.000000    3.712984    3.775255  0.051648   -1.705086
   15   4   -1  0  0.761812  0.656330     7.567589   0.000000    0.000000    7.567589    7.677120  0.059049   -2.623234
   14   4   -1  0  0.712974  0.701287    13.548870   0.000000  360.000000   13.548870   13.757720  0.093281   -3.166324
   13   4   -1  0  0.664381  0.752580     9.892149   0.000000    0.000000    9.892149   10.044238  0.050777   -4.235889
   12   4   -1  0  0.616091  0.811569   -11.706009   0.000000  180.000000   11.706009   11.801541  0.069982   -1.930529
   11   4   -1  0  0.568179  0.880004    -4.221212   0.000000  180.000000    4.221212    4.313021  0.041653   -3.117133
   10   4   -1  0  0.520753  0.960149   -11.639012   0.000000  180.000000   11.639012   11.815257  0.046794   -5.326449
    9   4   -1  0  0.473955  1.054952    -2.448003   0.000000  180.000000    2.448003    2.584651  0.016678  -11.587055
    8   4   -1  0  0.427995  1.168239     6.843033   0.000000  360.000000    6.843033    6.790019  0.029654    2.528243
    7   4   -1  0  0.383171  1.304900    31.980048   0.000000  360.000000   31.980048   32.342547  0.121699   -4.212455
    6   4   -1  0  0.339935  1.470868    26.056282   0.000000  360.000000   26.056282   26.383017  0.195755   -2.360464
    5   4   -1  0  0.298977  1.672372    11.831298   0.000000    0.000000   11.831298   11.893117  0.059142   -1.478206
    4   4   -1  0  0.261368  1.913013   -22.603229   0.000000  180.000000   22.603229   22.728644  0.098285   -1.804583
    3   4   -1  0  0.228767  2.185629   -34.859548   0.000000  180.000000   34.859548   35.050733  0.129151   -2.093491
    2   4   -1  0  0.203595  2.455859   -34.385700   0.000000  180.000000   34.385700   34.411312  0.184630   -0.196179
    1   4   -1  0  0.188845  2.647678   -15.672301   0.000000  180.000000   15.672301   15.976463  0.102278   -4.205711
    0   4   -1  0  0.187000  2.673797   -20.249457   0.000000  180.000000   20.249457   20.269957  0.064219   -0.451445
   -1   4   -1  0  0.198421  2.519898   -36.727501   0.000000  180.000000   36.727501   37.192180  0.118193   -5.560033
   -2   4   -1  0  0.221060  2.261825     8.647442   0.000000  360.000000    8.647442    8.527335  0.028654    5.927924
   -3   4   -1  0  0.251912  1.984818     8.415215   0.000000    0.000000    8.415215    8.360403  0.024911    3.111790
   -4   4   -1  0  0.288352  1.733991    -9.641453   0.000000  180.000000    9.641453    9.796423  0.051349   -4.268051
   -5   4   -1  0  0.328526  1.521950     4.816357   0.000000    0.000000    4.816357    4.791832  0.020905    1.659094
   -6   4   -1  0  0.371223  1.346898    30.966835   0.000000  360.000000   30.966835   31.324555  0.117660   -4.299601
   -7   4   -1  0  0.415667  1.202885   -19.304056   0.000000  180.000000   19.304056   19.368916  0.071356   -1.285476
   -8   4   -1  0  0.461353  1.083768   -26.285347   0.000000  180.000000   26.285347   26.526314  0.087959   -3.874306
   -9   4   -1  0  0.507947  0.984355    -9.457813   0.000000  180.000000    9.457813    9.475008  0.050766   -0.479026
  -10   4   -1  0  0.555219  0.900546     2.872164   0.000000  360.000000    2.872164    2.904181  0.027229   -1.662882
  -11   4   -1  0  0.603010  0.829174   -14.108629   0.000000  180.000000   14.108629   14.340670  0.067767   -4.842430
  -12   4   -1  0  0.651206  0.767806     7.690162   0.000000    0.000000    7.690162    7.787248  0.046078   -2.979688
  -13   4   -1  0  0.699723  0.714568    13.728787   0.000000    0.000000   13.728787   13.881569  0.074355   -2.905868
  -14   4   -1  0  0.748499  0.668003    11.540883   0.000000    0.000000   11.540883   11.608855  0.083615   -1.149634
  -15   4   -1  0  0.797486  0.626970    -4.713015   0.000000  180.000000    4.713015    4.813920  0.034369   -4.151996
  -16   4   -1  0  0.846648  0.590564    12.874501   0.000000    0.000000   12.874501   12.928181  0.107857   -0.703846
  -17   4   -1  0  0.895956  0.558063     7.290055   0.000000  360.000000    7.290055    7.454734  0.059741   -3.898344
  -18   4   -1  0  0.945387  0.528884    -2.941005   0.000000  180.000000    2.941005    2.985075  0.053175   -1.172048
  -19   4   -1  0  0.994922  0.502552   -11.829957   0.000000  180.000000   11.829957   11.645048  0.150915    1.732771
  -20   4   -1  0  1.044548  0.478676     4.029987   0.000000    0.000000    4.029987    3.967800  0.043527    2.020493
  -21   4   -1  0  1.094250  0.456934    -1.491022   0.000000  180.000000    1.491022    1.427443  0.071548    1.256690
  -22   4   -1  0  1.144021  0.437055     3.097873   0.000000    0.000000    3.097873    3.040592  0.047400    1.709015
  -23   4   -1  0  1.193850  0.418813     5.727468   0.000000    0.000000    5.727468    5.543092  0.133032    1.960039
  -24   4   -1  0  1.243731  0.402016     9.708015   0.000000    0.000000    9.708015    9.591483  0.270277    0.609747
   24   5   -1  0  1.214140  0.411814     3.827894   0.000000  360.000000    3.827894    3.637190  0.097502    2.766056
   23   5   -1  0  1.164584  0.429338     8.562197   0.000000  360.000000    8.562197    8.896709  0.146669   -3.225440
   22   5   -1  0  1.115110  0.448386     1.035201   0.000000  360.000000    1.035201    1.098312  0.287743   -0.310179
   21   5   -1  0  1.065729  0.469162     3.973534   0.000000    0.000000    3.973534    3.847072  0.092035    1.943209
   20   5   -1  0  1.016456  0.491905    -9.653098   0.000000  180.000000    9.653098    9.640981  0.089515    0.191430
   19   5   -1  0  0.967306  0.516899    -1.880308   0.000000  180.000000    1.880308    1.915633  0.037699   -1.325147
   18   5   -1  0  0.918301  0.544484    -4.349264   0.000000  180.000000    4.349264    4.433504  0.029170   -4.084028
   17   5   -1  0  0.869463  0.575068     7.547048   0.000000  360.000000    7.547048    7.768334  0.076878   -4.070696
   16   5   -1  0  0.820823  0.609145    -6.829846   0.000000  180.000000    6.829846    6.992307  0.060694   -3.785467
   15   5   -1  0  0.772418  0.647318     8.578033   0.000000  360.000000    8.578033    8.930827  0.083714   -5.959927
   14   5   -1  0  0.724296  0.690326     3.405841   0.000000  360.000000    3.405841    3.446861  0.035473   -1.635351
   13   5   -1  0  0.676516  0.739080    20.033745   0.000000  360.000000   20.033745   20.555454  0.111643   -6.608611
   12   5   -1  0  0.629158  0.794713   -11.417144   0.000000  180.000000   11.417144   11.550159  0.055342   -3.399042
   11   5   -1  0  0.582323  0.858630    12.530395   0.000000  360.000000   12.530395   12.584432  0.055723   -1.371447
   10   5   -1  0  0.536149  0.932577   -10.983940   0.000000  180.000000   10.983940   10.948229  0.046571    1.084430
    9   5   -1  0  0.490822  1.018700   -18.906901   0.000000  180.000000   18.906901   18.997654  0.082258   -1.560266
    8   5   -1  0  0.446600  1.119571   -53.846461   0.000000  180.000000   53.846461   54.643963  0.184175   -6.123728
    7   5   -1  0  0.403847  1.238094    24.493836   0.000000  360.000000   24.493836   24.959773  0.132489   -4.973518
    6   5   -1  0  0.363081  1.377102    -7.470273   0.000000  180.000000    7.470273    7.687707  0.064594   -4.760497
    5   5   -1  0  0.325052  1.538214    19.168561   0.000000  360.000000   19.168561   19.068999  0.083002    1.696382
    4   5   -1  0  0.290835  1.719186     2.282364   0.000000  360.000000    2.282364    2.249122  0.015961    2.945455
    3   5   -1  0  0.261928  1.908919    64.338293   0.000000  360.000000   64.338293   64.918001  0.226766   -3.615311
    2   5   -1  0  0.240256  2.081115   -46.975593   0.000000  180.000000   46.975593   47.391907  0.185770   -3.169274
    1   5   -1  0  0.227891  2.194030    -9.575244   0.000000  180.000000    9.575244    9.486273  0.046896    2.683032
    0   5   -1  0  0.226365  2.208824   -41.649870   0.000000  180.000000   41.649870   41.903405  0.149132   -2.404257
   -1   5   -1  0  0.235887  2.119656    36.090770   0.000000  360.000000   36.090770   36.656632  0.113634   -7.042380
   -2   5   -1  0  0.255225  1.959057   -68.043575   0.000000  180.000000   68.043575   69.016371  0.259322   -5.305149
   -3   5   -1  0  0.282368  1.770738    -9.386099   0.000000  180.000000    9.386099    9.135103  0.035414   10.023200
   -4   5   -1  0  0.315308  1.585752    -6.658209   0.000000  180.000000    6.658209    6.752627  0.057496   -2.322386
   -5   5   -1  0  0.352422  1.418754    35.168103   0.000000  360.000000   35.168103   35.692569  0.142276   -5.213147
   -6   5   -1  0  0.392529  1.273792   -11.201442   0.000000  180.000000   11.201442   11.131387  0.034812    2.845912
   -7   5   -1  0  0.434800  1.149953    42.693215   0.000000    0.000000   42.693215   42.844594  0.148656   -1.440114
   -8   5   -1  0  0.478664  1.044575     4.825562   0.000000    0.000000    4.825562    4.708603  0.025966    6.370051
   -9   5   -1  0  0.523719  0.954710     8.383203   0.000000    0.000000    8.383203    8.452694  0.033178   -2.962058
  -10   5   -1  0  0.569684  0.877680   -18.835560   0.000000  180.000000   18.835560   19.255755  0.079068   -7.515571
  -11   5   -1  0  0.616355  0.811221     3.144278   0.000000    0.000000    3.144278    3.215592  0.033562   -3.004990
  -12   5   -1  0  0.663582  0.753486   -13.123331   0.000000  180.000000   13.123331   13.138189  0.066351   -0.316675
  -13   5   -1  0  0.711256  0.702982     9.711745   0.000000    0.000000    9.711745    9.735154  0.059823   -0.553400
  -14   5   -1  0  0.759291  0.658509    -5.844373   0.000000  180.000000    5.844373    5.957461  0.045791   -3.492630
  -15   5   -1  0  0.807624  0.619100     8.311791   0.000000    0.000000    8.311791    8.294667  0.059842    0.404681
  -16   5   -1  0  0.856204  0.583973     4.334778   0.000000  360.000000    4.334778    4.391026  0.032659   -2.435709
  -17   5   -1  0  0.904991  0.552492    13.987166   0.000000    0.000000   13.987166   14.363831  0.130635   -4.077660
  -19   5   -1  0  1.003066  0.498471     4.609281   0.000000    0.000000    4.609281    4.803331  0.076645   -3.580491
  -20   5   -1  0  1.052308  0.475146    -5.176689   0.000000  180.000000    5.176689    5.262565  0.056089   -2.165232
  -21   5   -1  0  1.101661  0.453860    -4.818156   0.000000  180.000000    4.818156    4.833860  0.067164   -0.330658
  -22   5   -1  0  1.151111  0.434363   -13.162694   0.000000  180.000000   13.162694   12.644983  0.192455    3.804277
  -23   5   -1  0  1.200646  0.416443    -1.200209   0.000000  180.000000    1.200209    1.289367  0.114775   -1.098566
   24   6   -1  0  1.222303  0.409064    -4.032843   0.000000  180.000000    4.032843    3.942228  0.124960    1.025521
   23   6   -1  0  1.173092  0.426224     6.134222   0.000000    0.000000    6.134222    5.992144  0.103454    1.942204
   22   6   -1  0  1.123992  0.444843     7.877839   0.000000  360.000000    7.877839    7.612173  0.163249    2.301448
   21   6   -1  0  1.075019  0.465108     1.078156   0.000000  360.000000    1.078156    1.139090  0.077373   -1.113750
   20   6   -1  0  1.026192  0.487238     4.536609   0.000000  360.000000    4.536609    4.543021  0.068172   -0.133017
   19   6   -1  0  0.977532  0.511492     0.577387   0.000000  360.000000    0.577387    0.551469  0.111962    0.327375
   18   6   -1  0  0.929066  0.538175    -8.644433   0.000000  180.000000    8.644433    8.755436  0.054956   -2.856495
   17   6   -1  0  0.880825  0.567649   -12.043291   0.000000  180.000000   12.043291   12.059238  0.146606   -0.153825
   15   6   -1  0  0.785186  0.636791     3.136779   0.000000  360.000000    3.136779    3.218735  0.033529   -3.456848
   14   6   -1  0  0.737897  0.677601    -1.925113   0.000000  180.000000    1.925113    1.980689  0.029086   -2.702196
   13   6   -1  0  0.691059  0.723527    -4.710488   0.000000  180.000000    4.710488    4.748241  0.045443   -1.174895
   12   6   -1  0  0.644770  0.775471     7.396825   0.000000  360.000000    7.396825    7.430216  0.035733   -1.321536
   11   6   -1  0  0.599156  0.834507     3.471923   0.000000    0.000000    3.471923    3.490697  0.020587   -1.289690
   10   6   -1  0  0.554386  0.901899    -3.942016   0.000000  180.000000    3.942016    3.826057  0.028307    5.793251
    9   6   -1  0  0.510680  0.979087     2.092303   0.000000    0.000000    2.092303    2.138215  0.016793   -3.866459
    8   6   -1  0  0.468337  1.067608     6.076023   0.000000  360.000000    6.076023    6.066979  0.036677    0.348690
    7   6   -1  0  0.427762  1.168875    -8.185876   0.000000  180.000000    8.185876    8.211198  0.054210   -0.660611
    6   6   -1  0  0.389507  1.283673    -9.917641   0.000000  180.000000    9.917641    9.960093  0.054836   -1.094819
    5   6   -1  0  0.354326  1.411129    -9.154330   0.000000  180.000000    9.154330    9.095611  0.054549    1.522352
    4   6   -1  0  0.323223  1.546919    -1.034588   0.000000  180.000000    1.034588    1.112071  0.026028   -4.209907
    3   6   -1  0  0.297480  1.680784     7.576854   0.000000    0.000000    7.576854    7.506167  0.040185    2.487676
    2   6   -1  0  0.278587  1.794770    -0.589762   0.000000  180.000000    0.589762    0.871950  0.085189   -4.684559
    1   6   -1  0  0.267997  1.865692    12.047589   0.000000    0.000000   12.047589   12.016349  0.045842    0.963746
    0   6   -1  0  0.266700  1.874763    42.859703   0.000000  360.000000   42.859703   43.251222  0.172528   -3.209284
   -1   6   -1  0  0.274829  1.819315    23.256458   0.000000    0.000000   23.256458   23.418921  0.100948   -2.276014
   -2   6   -1  0  0.291595  1.714706   -12.729475   0.000000  180.000000   12.729475   12.724714  0.046436    0.145003
   -3   6   -1  0  0.315626  1.584153    -8.072751   0.000000  180.000000    8.072751    7.973742  0.023356    5.995099
   -4   6   -1  0  0.345408  1.447561   -12.199838   0.000000  180.000000   12.199838   12.123579  0.042954    2.510710
   -5   6   -1  0  0.379591  1.317207   -20.106401   0.000000  180.000000   20.106401   20.110573  0.059247   -0.099593
   -6   6   -1  0  0.417093  1.198773   -10.222738   0.000000  180.000000   10.222738   10.229202  0.043479   -0.210231
   -7   6   -1  0  0.457099  1.093855    17.081904   0.000000    0.000000   17.081904   17.083757  0.088569   -0.029583
   -8   6   -1  0  0.499006  1.001992    25.415169   0.000000  360.000000   25.415169   25.669136  0.085435   -4.203966
   -9   6   -1  0  0.542374  0.921873     7.098079   0.000000  360.000000    7.098079    7.121591  0.028270   -1.176229
  -10   6   -1  0  0.586880  0.851963    -6.869571   0.000000  180.000000    6.869571    6.901084  0.032229   -1.382805
  -11   6   -1  0  0.632282  0.790786     2.943158   0.000000  360.000000    2.943158    2.933693  0.026953    0.496648
  -12   6   -1  0  0.678402  0.737026    -5.930899   0.000000  180.000000    5.930899    6.061148  0.036713   -5.017324
  -13   6   -1  0  0.725102  0.689558   -12.820767   0.000000  180.000000   12.820767   12.885440  0.067658   -1.351820
  -14   6   -1  0  0.772277  0.647437    -0.569625   0.000000  180.000000    0.569625    0.667827  0.055233   -2.514430
  -15   6   -1  0  0.819844  0.609872     8.660693   0.000000    0.000000    8.660693    8.730521  0.063402   -1.557541
  -16   6   -1  0  0.867740  0.576209    -5.037601   0.000000  180.000000    5.037601    4.941804  0.048134    2.814618
  -17   6   -1  0  0.915913  0.545903    -5.951742   0.000000  180.000000    5.951742    6.145854  0.050271   -5.460738
  -18   6   -1  0  0.964322  0.518499     0.637484   0.000000    0.000000    0.637484    0.704822  0.063013   -1.511290
  -19   6   -1  0  1.012932  0.493617     4.631477   0.000000    0.000000    4.631477    4.599646  0.072160    0.623833
  -21   6   -1  0  1.110650  0.450187     1.200973   0.000000  360.000000    1.200973    1.143551  0.090245    0.899842
  -22   6   -1  0  1.159717  0.431140     2.002310   0.000000    0.000000    2.002310    2.068305  0.095121   -0.981192
  -23   6   -1  0  1.208900  0.413599    -0.606244   0.000000  180.000000    0.606244    0.760148  0.220679   -0.986288
   24   7   -1  0  1.231880  0.405884     2.351502   0.000000  360.000000    2.351502    2.287103  0.085759    1.061984
   23   7   -1  0  1.183067  0.422630     4.860954   0.000000  360.000000    4.860954    4.758804  0.101654    1.421109
   22   7   -1  0  1.134399  0.440762    -4.279147   0.000000  180.000000    4.279147    4.097236  0.145364    1.769773
   21   7   -1  0  1.085896  0.460449     1.204867   0.000000  360.000000    1.204867    1.021855  0.117007    2.211994
   20   7   -1  0  1.037581  0.481890    -3.941097   0.000000  180.000000    3.941097    3.757830  0.045979    5.636868
   19   7   -1  0  0.989482  0.505315     1.638981   0.000000  360.000000    1.638981    1.579168  0.050480    1.675666
   18   7   -1  0  0.941631  0.530994    -6.747595   0.000000  180.000000    6.747595    6.699104  0.062316    1.100476
   17   7   -1  0  0.894068  0.559242     7.165847   0.000000  360.000000    7.165847    7.186739  0.051066   -0.578593
   16   7   -1  0  0.846842  0.590429     5.821527   0.000000    0.000000    5.821527    5.969320  0.065096   -3.210836
   15   7   -1  0  0.800014  0.624989     8.388216   0.000000  360.000000    8.388216    8.538607  0.071550   -2.972546
   14   7   -1  0  0.753656  0.663433   -11.858311   0.000000  180.000000   11.858311   12.046916  0.061550   -4.333473
   13   7   -1  0  0.707861  0.706354     4.746191   0.000000    0.000000    4.746191    4.756723  0.027180   -0.547985
   12   7   -1  0  0.662746  0.754437   -10.839252   0.000000  180.000000   10.839252   10.986598  0.049696   -4.193107
   11   7   -1  0  0.618459  0.808461    -1.340158   0.000000  180.000000    1.340158    1.416751  0.025436   -4.258492
   10   7   -1  0  0.575193  0.869273    -9.876130   0.000000  180.000000    9.876130    9.800032  0.047643    2.258884
    9   7   -1  0  0.533196  0.937742    21.930224   0.000000  360.000000   21.930224   22.257627  0.078289   -5.914215
    8   7   -1  0  0.492791  1.014628    -2.029624   0.000000  180.000000    2.029624    2.215060  0.022750  -11.527178
    7   7   -1  0  0.454405  1.100339     8.854393   0.000000  360.000000    8.854393    8.921240  0.053931   -1.752915
    6   7   -1  0  0.418593  1.194478   -30.465759   0.000000  180.000000   30.465759   30.546557  0.160086   -0.713774
    5   7   -1  0  0.386071  1.295097    12.105459   0.000000  360.000000   12.105459   12.125329  0.053702   -0.523266
    4   7   -1  0  0.357739  1.397667   -14.866444   0.000000  180.000000   14.866444   14.660144  0.072446    4.027139
    3   7   -1  0  0.334662  1.494046     4.702382   0.000000  360.000000    4.702382    4.770531  0.028575   -3.372831
    2   7   -1  0  0.317986  1.572398     2.685533   0.000000    0.000000    2.685533    2.608078  0.016528    6.627591
    1   7   -1  0  0.308750  1.619434    49.225744   0.000000  360.000000   49.225744   49.870502  0.124658   -7.314592
    0   7   -1  0  0.307625  1.625356   -26.654166   0.000000  180.000000   26.654166   26.961866  0.097690   -4.454411
   -1   7   -1  0  0.314698  1.588824    -8.404028   0.000000  180.000000    8.404028    8.241375  0.021744   10.578613
   -2   7   -1  0  0.329442  1.517719   -23.686383   0.000000  180.000000   23.686383   24.037700  0.138427   -3.589168
   -3   7   -1  0  0.350890  1.424947    13.388047   0.000000  360.000000   13.388047   13.413085  0.061246   -0.578153
   -4   7   -1  0  0.377904  1.323089   -15.686802   0.000000  180.000000   15.686802   15.877883  0.053609   -5.040789
   -5   7   -1  0  0.409382  1.221354    18.036069   0.000000  360.000000   18.036069   18.021384  0.061124    0.339777
   -6   7   -1  0  0.444377  1.125171    -2.293084   0.000000  180.000000    2.293084    2.201288  0.019600    6.623545
   -7   7   -1  0  0.482124  1.037078    22.500413   0.000000  360.000000   22.500413   22.671004  0.098978   -2.437437
   -8   7   -1  0  0.522026  0.957807   -18.438811   0.000000  180.000000   18.438811   18.625067  0.081215   -3.243290
   -9   7   -1  0  0.563626  0.887114     1.197670   0.000000    0.000000    1.197670    1.331943  0.032572   -5.829861
  -10   7   -1  0  0.606574  0.824302    -3.170668   0.000000  180.000000    3.170668    3.271845  0.024152   -5.924315
  -11   7   -1  0  0.650604  0.768517     9.131178   0.000000  360.000000    9.131178    9.276084  0.053483   -3.831650
  -12   7   -1  0  0.695509  0.718898    -8.714905   0.000000  180.000000    8.714905    8.853358  0.038131   -5.135045
  -13   7   -1  0  0.741132  0.674644    11.351798   0.000000  360.000000   11.351798   11.412916  0.073697   -1.172836
  -14   7   -1  0  0.787347  0.635044     0.137488   0.000000  360.000000    0.137488    0.438925  0.087787   -4.856015
  -15   7   -1  0  0.834056  0.599480     2.799527   0.000000  360.000000    2.799527    2.772005  0.020730    1.877550
  -16   7   -1  0  0.881180  0.567421    -9.901374   0.000000  180.000000    9.901374    9.872151  0.065502    0.630931
  -18   7   -1  0  0.976432  0.512068    -1.375186   0.000000  180.000000    1.375186    1.350819  0.042909    0.803098
  -19   7   -1  0  1.024468  0.488058     5.227190   0.000000  360.000000    5.227190    5.119093  0.090245    1.693970
  -20   7   -1  0  1.072727  0.466102    -2.281060   0.000000  180.000000    2.281060    2.293741  0.040898   -0.438493
  -21   7   -1  0  1.121182  0.445958     6.740119   0.000000  360.000000    6.740119    6.804171  0.126218   -0.717668
  -23   7   -1  0  1.218582  0.410313    -3.108379   0.000000  180.000000    3.108379    3.172747  0.063723   -1.428514
   24   8   -1  0  1.242839  0.402305     3.643240   0.000000  360.000000    3.643240    3.515309  0.125992    1.435976
   22   8   -1  0  1.146290  0.436190     1.158087   0.000000    0.000000    1.158087    1.075012  0.177038    0.663623
   21   8   -1  0  1.098313  0.455244    -1.771193   0.000000  180.000000    1.771193    1.678725  0.073714    1.774005
   20   8   -1  0  1.050569  0.475933     1.987360   0.000000  360.000000    1.987360    1.897046  0.045733    2.792839
   19   8   -1  0  1.003092  0.498459    -5.551220   0.000000  180.000000    5.551220    5.359906  0.046984    5.758484
   18   8   -1  0  0.955923  0.523055    -0.336248   0.000000  180.000000    0.336248    0.438925  0.148284   -0.979252
   16   8   -1  0  0.862706  0.579572    -1.010639   0.000000  180.000000    1.010639    1.060773  0.041108   -1.724716
   15   8   -1  0  0.816788  0.612154   -10.086129   0.000000  180.000000   10.086129   10.064356  0.080028    0.384761
   14   8   -1  0  0.771438  0.648140    -1.919033   0.000000  180.000000    1.919033    2.003588  0.025172   -4.750475
   13   8   -1  0  0.726765  0.687981    -1.875582   0.000000  180.000000    1.875582    1.740977  0.020654    9.216636
   12   8   -1  0  0.682900  0.732172     2.972943   0.000000  360.000000    2.972943    3.040592  0.021270   -4.497950
   11   8   -1  0  0.640009  0.781239    -2.683293   0.000000  180.000000    2.683293    2.671442  0.021515    0.779007
   10   8   -1  0  0.598304  0.835696     6.683788   0.000000  360.000000    6.683788    6.709653  0.033151   -1.103375
    9   8   -1  0  0.558048  0.895980     4.092642   0.000000  360.000000    4.092642    4.101032  0.029831   -0.397742
    8   8   -1  0  0.519580  0.962315   -10.904637   0.000000  180.000000   10.904637   10.895777  0.050756    0.246867
    7   8   -1  0  0.483326  1.034498   -22.314287   0.000000  180.000000   22.314287   22.185060  0.116987    1.562172
    6   8   -1  0  0.449822  1.111550     4.673764   0.000000  360.000000    4.673764    4.609477  0.029578    3.073820
    5   8   -1  0  0.419727  1.191249     1.408486   0.000000  360.000000    1.408486    1.427443  0.025243   -1.062077
    4   8   -1  0  0.393824  1.269603    -5.376486   0.000000  180.000000    5.376486    5.419220  0.021255   -2.843361
    3   8   -1  0  0.372986  1.340533    18.509139   0.000000  360.000000   18.509139   18.572971  0.080364   -1.123288
    2   8   -1  0  0.358099  1.396262    26.323209   0.000000  360.000000   26.323209   26.338748  0.096581   -0.227530
    1   8   -1  0  0.349924  1.428883    -1.941351   0.000000  180.000000    1.941351    2.043675  0.028181   -5.134971
    0   8   -1  0  0.348931  1.432946    -9.312616   0.000000  180.000000    9.312616    9.143461  0.030666    7.800958
   -1   8   -1  0  0.355183  1.407725     4.107849   0.000000  360.000000    4.107849    3.988246  0.025135    6.729492
   -2   8   -1  0  0.368309  1.357554     6.999374   0.000000  360.000000    6.999374    6.924513  0.020677    5.120065
   -3   8   -1  0  0.387613  1.289946     2.930574   0.000000  360.000000    2.930574    2.897183  0.022328    2.114863
   -4   8   -1  0  0.412227  1.212924    -5.723774   0.000000  180.000000    5.723774    5.739917  0.021287   -1.072422
   -5   8   -1  0  0.441263  1.133110    11.107629   0.000000    0.000000   11.107629   11.148719  0.047621   -1.220273
   -6   8   -1  0  0.473910  1.055052     1.116445   0.000000    0.000000    1.116445    1.174188  0.030781   -2.652991
   -7   8   -1  0  0.509474  0.981405    -6.351738   0.000000  180.000000    6.351738    6.312640  0.022686    2.437290
   -8   8   -1  0  0.547386  0.913433    -2.015857   0.000000  180.000000    2.015857    2.011163  0.025076    0.264752
   -9   8   -1  0  0.587192  0.851511    11.980508   0.000000  360.000000   11.980508   11.953797  0.060352    0.625920
  -11   8   -1  0  0.671122  0.745021     5.438814   0.000000  360.000000    5.438814    5.443440  0.022450   -0.291447
  -13   8   -1  0  0.759208  0.658581     0.273521   0.000000    0.000000    0.273521    0.503467  0.075080   -4.331285
  -14   8   -1  0  0.804385  0.621593    -6.468610   0.000000  180.000000    6.468610    6.599225  0.064333   -2.871249
  -15   8   -1  0  0.850158  0.588126    -5.504277   0.000000  180.000000    5.504277    5.632954  0.058813   -3.094149
  -16   8   -1  0  0.896436  0.557764    -9.194176   0.000000  180.000000    9.194176    9.190447  0.058684    0.089869
  -17   8   -1  0  0.943144  0.530142     3.273137   0.000000    0.000000    3.273137    3.225035  0.033463    2.032896
  -18   8   -1  0  0.990222  0.504937    -0.583344   0.000000  180.000000    0.583344    0.513344  0.058257    1.699273
  -19   8   -1  0  1.037620  0.481872     1.116690   0.000000  360.000000    1.116690    1.079738  0.054035    0.967093
  -21   8   -1  0  1.133211  0.441224     2.975648   0.000000    0.000000    2.975648    2.995246  0.096845   -0.286186
  -22   8   -1  0  1.181341  0.423248    -5.230002   0.000000  180.000000    5.230002    4.993768  0.054691    6.108618
  -23   8   -1  0  1.229659  0.406617    -2.606025   0.000000  180.000000    2.606025    2.572858  0.084565    0.554659
   23   9   -1  0  1.207271  0.414157    -3.656752   0.000000  180.000000    3.656752    3.490697  0.120585    1.947474
   22   9   -1  0  1.159620  0.431176     0.381453   0.000000    0.000000    0.381453    0.652507  0.156059   -2.456306
   21   9   -1  0  1.112217  0.449553     2.017697   0.000000  360.000000    2.017697    1.870124  0.089660    2.327675
   20   9   -1  0  1.065097  0.469441    -5.567234   0.000000  180.000000    5.567234    5.358058  0.107730    2.745946
   19   9   -1  0  1.018298  0.491016     2.397807   0.000000    0.000000    2.397807    2.317911  0.027952    4.042294
   18   9   -1  0  0.971866  0.514474    -0.613534   0.000000  180.000000    0.613534    0.732959  0.081388   -2.075162
   17   9   -1  0  0.925858  0.540039    -7.244779   0.000000  180.000000    7.244779    7.389843  0.079890   -2.567921
   16   9   -1  0  0.880340  0.567962    -6.322447   0.000000  180.000000    6.322447    6.394789  0.048303   -2.118030
   15   9   -1  0  0.835391  0.598522     5.104637   0.000000  360.000000    5.104637    5.125996  0.035012   -0.862742
   14   9   -1  0  0.791109  0.632024     0.458763   0.000000  360.000000    0.458763    0.482815  0.062297   -0.546007
   13   9   -1  0  0.747611  0.668797     0.440947   0.000000  360.000000    0.440947    0.482815  0.062297   -0.950439
   12   9   -1  0  0.705045  0.709175    -0.842199   0.000000  180.000000    0.842199    0.842411  0.043292   -0.006952
   11   9   -1  0  0.663587  0.753480     4.276010   0.000000    0.000000    4.276010    4.256238  0.021895    1.277113
   10   9   -1  0  0.623461  0.801975     1.567498   0.000000    0.000000    1.567498    1.657483  0.034836   -3.653005
    9   9   -1  0  0.584939  0.854790     4.916030   0.000000  360.000000    4.916030    4.865215  0.035452    2.027058
    8   9   -1  0  0.548361  0.911808     8.271686   0.000000  360.000000    8.271686    8.169057  0.035193    4.124025
    7   9   -1  0  0.514140  0.972497    10.048582   0.000000  360.000000   10.048582   10.224776  0.051252   -4.861800
    6   9   -1  0  0.482780  1.035669    -3.095375   0.000000  180.000000    3.095375    3.150309  0.020526   -3.784967
    5   9   -1  0  0.454871  1.099214     4.169583   0.000000  360.000000    4.169583    4.057514  0.030153    5.256177
    4   9   -1  0  0.431084  1.159867     3.701076   0.000000    0.000000    3.701076    3.573930  0.034203    5.257196
    3   9   -1  0  0.412134  1.213197     2.051498   0.000000    0.000000    2.051498    2.056027  0.024524   -0.261157
    2   9   -1  0  0.398712  1.254039     9.798424   0.000000    0.000000    9.798424    9.470230  0.045492   10.202590
    1   9   -1  0  0.391385  1.277513     9.296451   0.000000    0.000000    9.296451    9.091177  0.031614    9.182536
    0   9   -1  0  0.390499  1.280414   -11.817727   0.000000  180.000000   11.817727   11.717944  0.047783    2.953224
   -1   9   -1  0  0.396095  1.262324     9.213161   0.000000  360.000000    9.213161    9.386892  0.027519   -8.927985
   -2   9   -1  0  0.407907  1.225770     8.679844   0.000000  360.000000    8.679844    8.581241  0.022633    6.161139
   -3   9   -1  0  0.425417  1.175316    -4.644218   0.000000  180.000000    4.644218    4.376021  0.022899   16.563588
   -4   9   -1  0  0.447959  1.116174     0.641500   0.000000    0.000000    0.641500    0.503467  0.091276    2.138650
   -5   9   -1  0  0.474815  1.053041     7.389948   0.000000  360.000000    7.389948    7.391853  0.035919   -0.074998
   -6   9   -1  0  0.505299  0.989513   -12.284401   0.000000  180.000000   12.284401   12.122996  0.047092    4.847078
   -7   9   -1  0  0.538794  0.927998   -11.514309   0.000000  180.000000   11.514309   11.590075  0.035940   -2.981389
   -8   9   -1  0  0.574776  0.869904    -4.315679   0.000000  180.000000    4.315679    4.278777  0.023421    2.228213
   -9   9   -1  0  0.612805  0.815920     3.578986   0.000000    0.000000    3.578986    3.680144  0.025392   -5.633923
  -10   9   -1  0  0.652524  0.766255    -6.643188   0.000000  180.000000    6.643188    6.722500  0.038464   -2.916067
  -11   9   -1  0  0.693643  0.720832    -5.490387   0.000000  180.000000    5.490387    5.440711  0.035747    1.965235
  -12   9   -1  0  0.735928  0.679415    -1.664572   0.000000  180.000000    1.664572    1.696744  0.029777   -1.527995
  -13   9   -1  0  0.779187  0.641694    -1.095660   0.000000  180.000000    1.095660    1.065562  0.040918    1.040237
  -14   9   -1  0  0.823269  0.607335   -10.994493   0.000000  180.000000   10.994493   11.286480  0.065536   -6.300846
  -15   9   -1  0  0.868047  0.576006     2.761789   0.000000    0.000000    2.761789    2.786612  0.041387   -0.848202
  -16   9   -1  0  0.913419  0.547394     4.898148   0.000000    0.000000    4.898148    5.002965  0.048950   -3.028231
  -17   9   -1  0  0.959300  0.521213    -3.163337   0.000000  180.000000    3.163337    3.270288  0.039624   -3.817188
  -18   9   -1  0  1.005622  0.497205    -6.878458   0.000000  180.000000    6.878458    6.743614  0.051159    3.727580
  -19   9   -1  0  1.052326  0.475138     3.777116   0.000000  360.000000    3.777116    3.742950  0.048105    1.004425
  -20   9   -1  0  1.099363  0.454809    -1.753719   0.000000  180.000000    1.753719    1.726372  0.058819    0.657500
  -21   9   -1  0  1.146693  0.436037     0.826696   0.000000    0.000000    0.826696    0.854333  0.133197   -0.293428
  -22   9   -1  0  1.194280  0.418662     2.033759   0.000000    0.000000    2.033759    2.152391  0.057136   -2.936325
  -23   9   -1  0  1.242094  0.402546     5.562666   0.000000    0.000000    5.562666    5.162430  0.141647    3.995987
   23  10   -1  0  1.221416  0.409361     0.848088   0.000000  360.000000    0.848088    0.824163  0.287692    0.117608
   22  10   -1  0  1.174338  0.425772    -4.357922   0.000000  180.000000    4.357922    4.308263  0.078747    0.891822
   21  10   -1  0  1.127554  0.443438     3.366055   0.000000  360.000000    3.366055    3.358987  0.107917    0.092622
   20  10   -1  0  1.081103  0.462491    -1.139292   0.000000  180.000000    1.139292    1.169843  0.081703   -0.528820
   19  10   -1  0  1.035028  0.483079     5.080996   0.000000    0.000000    5.080996    5.053321  0.065618    0.596460
   18  10   -1  0  0.989382  0.505366     4.635689   0.000000  360.000000    4.635689    4.811863  0.043374   -5.744237
   17  10   -1  0  0.944228  0.529533     5.708097   0.000000    0.000000    5.708097    5.620258  0.047301    2.626202
   16  10   -1  0  0.899639  0.555778   -10.543738   0.000000  180.000000   10.543738   10.668226  0.078867   -2.232276
   15  10   -1  0  0.855704  0.584314     2.843900   0.000000  360.000000    2.843900    2.874341  0.040111   -1.073278
   14  10   -1  0  0.812530  0.615362     4.165356   0.000000  360.000000    4.165356    4.118241  0.027998    2.379860
   13  10   -1  0  0.770243  0.649145     4.728984   0.000000    0.000000    4.728984    4.730034  0.033494   -0.044313
   12  10   -1  0  0.728999  0.685872     6.140759   0.000000  360.000000    6.140759    6.200047  0.030057   -2.789482
   11  10   -1  0  0.688985  0.725705    19.918877   0.000000  360.000000   19.918877   19.865363  0.089765    0.843099
   10  10   -1  0  0.650427  0.768726    -0.826578   0.000000  180.000000    0.826578    0.786398  0.046506    1.221871
    9  10   -1  0  0.613601  0.814862    -1.457115   0.000000  180.000000    1.457115    1.569509  0.027574   -5.764479
    8  10   -1  0  0.578836  0.863802     1.270198   0.000000  360.000000    1.270198    1.281499  0.028161   -0.567535
    7  10   -1  0  0.546528  0.914867     2.997231   0.000000    0.000000    2.997231    3.002015  0.023956   -0.282395
    6  10   -1  0  0.517135  0.966866   -11.975053   0.000000  180.000000   11.975053   11.803698  0.053555    4.524949
    5  10   -1  0  0.491182  1.017954    -5.848251   0.000000  180.000000    5.848251    5.754929  0.039898    3.307872
    4  10   -1  0  0.469239  1.065555     1.937241   0.000000  360.000000    1.937241    1.972997  0.025566   -1.977883
    3  10   -1  0  0.451892  1.106458     2.704653   0.000000  360.000000    2.704653    2.663859  0.021576    2.673815
    2  10   -1  0  0.439685  1.137177    -7.755473   0.000000  180.000000    7.755473    7.772885  0.033249   -0.740590
    1  10   -1  0  0.433053  1.154594     7.473095   0.000000    0.000000    7.473095    7.259783  0.041554    7.259696
    0  10   -1  0  0.432251  1.156734     7.952090   0.000000  360.000000    7.952090    8.083592  0.040905   -4.546438
   -1  10   -1  0  0.437313  1.143345   -25.664698   0.000000  180.000000   25.664698   25.907735  0.105548   -3.256405
   -2  10   -1  0  0.448040  1.115971   -16.715711   0.000000  180.000000   16.715711   16.712936  0.056922    0.068954
   -3  10   -1  0  0.464039  1.077496    -0.021834   0.000000  180.000000    0.021834    0.402795  0.119260   -4.517512
   -4  10   -1  0  0.484788  1.031379    -6.590136   0.000000  180.000000    6.590136    6.468138  0.031135    5.541427
   -5  10   -1  0  0.509707  0.980955   -11.090551   0.000000  180.000000   11.090551   10.938922  0.070934    3.023039
   -6  10   -1  0  0.538218  0.928991     7.439096   0.000000  360.000000    7.439096    7.273700  0.043407    5.388621
   -7  10   -1  0  0.569782  0.877529   -11.438744   0.000000  180.000000   11.438744   11.476198  0.031930   -1.658846
   -8  10   -1  0  0.603920  0.827924    -8.083365   0.000000  180.000000    8.083365    8.087353  0.040886   -0.137959
   -9  10   -1  0  0.640220  0.780981    -1.801898   0.000000  180.000000    1.801898    1.878237  0.030691   -3.517634
  -10  10   -1  0  0.678336  0.737098    11.092364   0.000000    0.000000   11.092364   11.188614  0.059021   -2.306252
  -11  10   -1  0  0.717979  0.696400     3.341084   0.000000    0.000000    3.341084    3.355975  0.021418   -0.983251
  -12  10   -1  0  0.758908  0.658841     7.126408   0.000000  360.000000    7.126408    7.140733  0.037187   -0.544758
  -13  10   -1  0  0.800927  0.624276    -4.690093   0.000000  180.000000    4.690093    4.712807  0.036604   -0.877570
  -14  10   -1  0  0.843874  0.592506    -1.535960   0.000000  180.000000    1.535960    1.675731  0.038816   -5.092310
  -15  10   -1  0  0.887613  0.563309    -8.897835   0.000000  180.000000    8.897835    8.874502  0.049349    0.668652
  -16  10   -1  0  0.932033  0.536462     6.072722   0.000000    0.000000    6.072722    6.288506  0.050244   -6.073708
  -17  10   -1  0  0.977041  0.511749     6.436131   0.000000    0.000000    6.436131    6.380506  0.052984    1.484706
  -18  10   -1  0  1.022560  0.488969     7.992568   0.000000    0.000000    7.992568    7.864337  0.052140    3.478057
  -19  10   -1  0  1.068524  0.467935     1.498028   0.000000    0.000000    1.498028    1.556523  0.051232   -1.614688
  -20  10   -1  0  1.114878  0.448480     7.777145   0.000000    0.000000    7.777145    7.584156  0.073977    3.689387
  -21  10   -1  0  1.161575  0.430450    -4.211431   0.000000  180.000000    4.211431    4.163503  0.060610    1.118315
  -22  10   -1  0  1.208576  0.413710     0.781599   0.000000  360.000000    0.781599    0.854333  0.133197   -0.772246
   23  11   -1  0  1.236861  0.404249     3.117647   0.000000  360.000000    3.117647    3.045589  0.129028    0.789789
   22  11   -1  0  1.190394  0.420029    -4.367600   0.000000  180.000000    4.367600    4.264538  0.101710    1.433006
   21  11   -1  0  1.144267  0.436961     6.049854   0.000000  360.000000    6.049854    5.715963  0.083196    5.675686
   20  11   -1  0  1.098522  0.455157     3.878727   0.000000  360.000000    3.878727    3.976702  0.072655   -1.907077
   19  11   -1  0  1.053209  0.474739     9.538720   0.000000  360.000000    9.538720    9.556542  0.081253   -0.310183
   18  11   -1  0  1.008387  0.495841     0.339485   0.000000  360.000000    0.339485    0.427166  0.110855   -1.118575
   17  11   -1  0  0.964123  0.518606    10.498569   0.000000  360.000000   10.498569   10.533861  0.073007   -0.683637
   16  11   -1  0  0.920499  0.543184    -7.487382   0.000000  180.000000    7.487382    7.516995  0.041062   -1.019902
   15  11   -1  0  0.877609  0.569730    -6.250162   0.000000  180.000000    6.250162    6.331099  0.052287   -2.189120
   14  11   -1  0  0.835567  0.598396   -12.692980   0.000000  180.000000   12.692980   12.837598  0.060092   -3.403478
   13  11   -1  0  0.794508  0.629320    11.242323   0.000000  360.000000   11.242323   11.392013  0.070040   -3.022466
   12  11   -1  0  0.754591  0.662610    -7.274412   0.000000  180.000000    7.274412    7.407623  0.036791   -5.120496
   11  11   -1  0  0.716009  0.698316    13.000146   0.000000  360.000000   13.000146   13.155941  0.083818   -2.628637
   10  11   -1  0  0.678987  0.736391    -2.830015   0.000000  180.000000    2.830015    2.806540  0.028183    1.177962
    9  11   -1  0  0.643797  0.776643     0.440023   0.000000  360.000000    0.440023    0.472300  0.098295   -0.464387
    8  11   -1  0  0.610753  0.818661   -27.218553   0.000000  180.000000   27.218553   27.752692  0.146234   -5.165595
    7  11   -1  0  0.580224  0.861735    15.467457   0.000000  360.000000   15.467457   15.725257  0.084756   -4.301558
    6  11   -1  0  0.552627  0.904770   -10.177167   0.000000  180.000000   10.177167   10.260888  0.063695   -1.858852
    5  11   -1  0  0.528420  0.946218    10.857956   0.000000  360.000000   10.857956   10.776992  0.033262    3.442371
    4  11   -1  0  0.508088  0.984081   -19.955377   0.000000  180.000000   19.955377   19.969759  0.108394   -0.187644
    3  11   -1  0  0.492113  1.016028     2.173056   0.000000  360.000000    2.173056    2.215060  0.022750   -2.611074
    2  11   -1  0  0.480927  1.039658   -40.770269   0.000000  180.000000   40.770269   41.191170  0.142224   -4.185266
    1  11   -1  0  0.474871  1.052917     1.560313   0.000000  360.000000    1.560313    1.711643  0.029515   -7.251114
    0  11   -1  0  0.474141  1.054539    -7.382101   0.000000  180.000000    7.382101    7.390513  0.042718   -0.278489
   -1  11   -1  0  0.478760  1.044365    38.237012   0.000000  360.000000   38.237012   38.572066  0.142547   -3.324096
   -2  11   -1  0  0.488578  1.023379    -7.953256   0.000000  180.000000    7.953256    8.070457  0.028416   -5.832816
   -3  11   -1  0  0.503289  0.993464    19.601592   0.000000  360.000000   19.601592   19.739645  0.066457   -2.937811
   -4  11   -1  0  0.522482  0.956971   -10.934995   0.000000  180.000000   10.934995   10.996250  0.035879   -2.414431
   -5  11   -1  0  0.545683  0.916283     0.499329   0.000000    0.000000    0.499329    0.644656  0.069354   -2.963398
   -6  11   -1  0  0.572405  0.873508   -23.063917   0.000000  180.000000   23.063917   23.197414  0.110999   -1.700852
   -7  11   -1  0  0.602179  0.830318    20.970629   0.000000  360.000000   20.970629   20.977763  0.105081   -0.096007
   -8  11   -1  0  0.634576  0.787927    -7.967059   0.000000  180.000000    7.967059    7.975073  0.038695   -0.292896
   -9  11   -1  0  0.669216  0.747143     9.121649   0.000000  360.000000    9.121649    9.190986  0.060211   -1.628566
  -10  11   -1  0  0.705768  0.708448     2.771940   0.000000  360.000000    2.771940    2.772005  0.033774   -0.002742
  -11  11   -1  0  0.743950  0.672088    17.394379   0.000000  360.000000   17.394379   17.634191  0.085225   -3.979407
  -12  11   -1  0  0.783524  0.638143    -4.983576   0.000000  180.000000    4.983576    5.032143  0.032872   -2.089455
  -13  11   -1  0  0.824289  0.606583    12.753437   0.000000  360.000000   12.753437   12.966964  0.077298   -3.906614
  -14  11   -1  0  0.866078  0.577315    -1.406675   0.000000  180.000000    1.406675    1.420340  0.045946   -0.420613
  -15  11   -1  0  0.908749  0.550207     1.785300   0.000000  360.000000    1.785300    1.848327  0.035140   -2.536542
  -16  11   -1  0  0.952184  0.525109    -7.771286   0.000000  180.000000    7.771286    7.952160  0.050551   -5.060162
  -17  11   -1  0  0.996282  0.501866     6.360455   0.000000  360.000000    6.360455    6.370966  0.058750   -0.253024
  -18  11   -1  0  1.040959  0.480326    -1.341625   0.000000  180.000000    1.341625    1.277519  0.051225    1.769815
  -20  11   -1  0  1.131777  0.441783    -5.236017   0.000000  180.000000    5.236017    5.320040  0.103171   -1.151730
  -21  11   -1  0  1.177805  0.424519     3.242121   0.000000  360.000000    3.242121    3.304218  0.047983   -1.830183
  -22  11   -1  0  1.224183  0.408436    -3.983162   0.000000  180.000000    3.983162    3.868156  0.059538    2.731773
   22  12   -1  0  1.207734  0.413998     4.066008   0.000000  360.000000    4.066008    3.908536  0.085103    2.616829
   21  12   -1  0  1.162296  0.430183    -1.679748   0.000000  180.000000    1.679748    1.607796  0.067889    1.498862
   20  12   -1  0  1.117289  0.447512     3.556970   0.000000  360.000000    3.556970    3.417331  0.052737    3.744604
   19  12   -1  0  1.072769  0.466083    -3.039592   0.000000  180.000000    3.039592    3.005382  0.043151    1.121195
   18  12   -1  0  1.028800  0.486003    -6.769550   0.000000  180.000000    6.769550    6.833937  0.064172   -1.418961
   17  12   -1  0  0.985453  0.507381    -4.362063   0.000000  180.000000    4.362063    4.310725  0.061800    1.174796
   16  12   -1  0  0.942816  0.530326     5.979840   0.000000  360.000000    5.979840    6.073737  0.050871   -2.610335
   15  12   -1  0  0.900990  0.554945     2.154818   0.000000    0.000000    2.154818    2.273767  0.028499   -5.902571
   14  12   -1  0  0.860091  0.581334    -1.175538   0.000000  180.000000    1.175538    1.237246  0.041064   -2.125155
   13  12   -1  0  0.820260  0.609563    -6.482184   0.000000  180.000000    6.482184    6.511077  0.038639   -1.057494
   12  12   -1  0  0.781660  0.639664    -2.144156   0.000000  180.000000    2.144156    2.235560  0.032244   -4.009001
   11  12   -1  0  0.744481  0.671609    -9.707832   0.000000  180.000000    9.707832    9.954482  0.066371   -5.255513
   10  12   -1  0  0.708948  0.705270    -5.212721   0.000000  180.000000    5.212721    5.250051  0.038392   -1.375079
    9  12   -1  0  0.675321  0.740389     5.100609   0.000000    0.000000    5.100609    5.093330  0.026757    0.384693
    8  12   -1  0  0.643897  0.776521     3.729942   0.000000  360.000000    3.729942    3.755118  0.030640   -1.162038
    7  12   -1  0  0.615016  0.812987    -5.113538   0.000000  180.000000    5.113538    5.047299  0.027002    3.469233
    6  12   -1  0  0.589050  0.848824     8.347711   0.000000  360.000000    8.347711    8.331845  0.030170    0.743691
    5  12   -1  0  0.566402  0.882765     2.221049   0.000000    0.000000    2.221049    2.264822  0.025406   -2.436622
    4  12   -1  0  0.547483  0.913270    -5.959534   0.000000  180.000000    5.959534    5.958291  0.028923    0.060744
    3  12   -1  0  0.532690  0.938632     2.133195   0.000000    0.000000    2.133195    2.258098  0.025482   -6.931840
    2  12   -1  0  0.522375  0.957167    -0.999920   0.000000  180.000000    0.999920    1.026757  0.049754   -0.762821
    1  12   -1  0  0.516804  0.967484    -7.591033   0.000000  180.000000    7.591033    7.612173  0.016963   -1.762444
    0  12   -1  0  0.516133  0.968742     7.628269   0.000000  360.000000    7.628269    7.545918  0.024683    4.718348
   -1  12   -1  0  0.520380  0.960837    14.728285   0.000000    0.000000   14.728285   14.537090  0.039256    6.887933
   -2  12   -1  0  0.529426  0.944419     5.973242   0.000000  360.000000    5.973242    5.955679  0.020514    1.210741
   -3  12   -1  0  0.543032  0.920755     2.791722   0.000000    0.000000    2.791722    2.879627  0.024981   -4.976493
   -4  12   -1  0  0.560867  0.891478    -3.401942   0.000000  180.000000    3.401942    3.443925  0.020868   -2.845146
   -5  12   -1  0  0.582541  0.858309    -0.543620   0.000000  180.000000    0.543620    0.438925  0.127485    1.161390
   -6  12   -1  0  0.607644  0.822850    -2.546794   0.000000  180.000000    2.546794    2.502966  0.022972    2.698106
   -7  12   -1  0  0.635770  0.786448     7.764786   0.000000    0.000000    7.764786    7.704157  0.030813    2.782722
   -8  12   -1  0  0.666537  0.750146    14.718018   0.000000  360.000000   14.718018   14.857577  0.074182   -2.660550
   -9  12   -1  0  0.699596  0.714698     4.077575   0.000000  360.000000    4.077575    4.054899  0.024720    1.297320
  -10  12   -1  0  0.734637  0.680608   -14.453469   0.000000  180.000000   14.453469   14.708309  0.076303   -4.723240
  -11  12   -1  0  0.771392  0.648179    -2.802365   0.000000  180.000000    2.802365    2.838862  0.027860   -1.852685
  -12  12   -1  0  0.809626  0.617569    -4.488178   0.000000  180.000000    4.488178    4.500477  0.028734   -0.605304
  -13  12   -1  0  0.849139  0.588832    -3.999587   0.000000  180.000000    3.999587    3.906001  0.051712    2.559365
  -14  12   -1  0  0.889761  0.561948     6.215745   0.000000  360.000000    6.215745    6.221228  0.048527   -0.159790
  -15  12   -1  0  0.931348  0.536856    11.325457   0.000000  360.000000   11.325457   11.427532  0.074217   -1.945031
  -16  12   -1  0  0.973775  0.513466    -5.525631   0.000000  180.000000    5.525631    5.433166  0.045051    2.902603
  -17  12   -1  0  1.016937  0.491672    -5.371090   0.000000  180.000000    5.371090    5.491689  0.039257   -4.344491
  -18  12   -1  0  1.060745  0.471367    -4.998327   0.000000  180.000000    4.998327    4.978591  0.050608    0.551508
  -19  12   -1  0  1.105122  0.452439    -1.967131   0.000000  180.000000    1.967131    1.972997  0.066181   -0.125353
  -20  12   -1  0  1.150002  0.434782    -2.868090   0.000000  180.000000    2.868090    2.971468  0.048515   -3.013461
  -21  12   -1  0  1.195328  0.418295     2.133253   0.000000  360.000000    2.133253    2.298147  0.114297   -2.040246
   22  13   -1  0  1.226304  0.407729    -2.637672   0.000000  180.000000    2.637672    2.537150  0.114863    1.237654
   21  13   -1  0  1.181580  0.423162     2.907136   0.000000  360.000000    2.907136    2.748149  0.060450    3.719461
   19  13   -1  0  1.093633  0.457192     5.437573   0.000000  360.000000    5.437573    5.325753  0.092023    1.718449
   18  13   -1  0  1.050537  0.475947    -3.138537   0.000000  180.000000    3.138537    2.993545  0.050587    4.053368
   17  13   -1  0  1.008126  0.495970     1.240099   0.000000  360.000000    1.240099    1.169843  0.043492    2.284461
   15  13   -1  0  0.925733  0.540112     4.601885   0.000000    0.000000    4.601885    4.761033  0.049975   -4.503667
   14  13   -1  0  0.885978  0.564348    -8.235152   0.000000  180.000000    8.235152    8.327600  0.050071   -2.611104
   12  13   -1  0  0.810057  0.617241    -7.713438   0.000000  180.000000    7.713438    7.776160  0.046144   -1.922259
   10  13   -1  0  0.740140  0.675548    -3.713594   0.000000  180.000000    3.713594    3.719864  0.030932   -0.286708
    9  13   -1  0  0.707996  0.706219    17.572679   0.000000  360.000000   17.572679   17.770827  0.099820   -2.807284
    8  13   -1  0  0.678088  0.737367     9.456668   0.000000    0.000000    9.456668    9.307672  0.056322    3.741200
    7  13   -1  0  0.650726  0.768372     7.199239   0.000000  360.000000    7.199239    7.241542  0.033757   -1.772247
    6  13   -1  0  0.626243  0.798412   -16.201682   0.000000  180.000000   16.201682   16.183187  0.073047    0.358077
    5  13   -1  0  0.604989  0.826462     3.973203   0.000000  360.000000    3.973203    4.008411  0.028769   -1.730741
    4  13   -1  0  0.587314  0.851333   -13.409297   0.000000  180.000000   13.409297   13.402007  0.059799    0.172405
    3  13   -1  0  0.573549  0.871764    -3.261918   0.000000  180.000000    3.261918    3.134171  0.020632    8.756465
    2  13   -1  0  0.563982  0.886554     0.571554   0.000000  360.000000    0.571554    0.551469  0.097092    0.292550
    1  13   -1  0  0.558826  0.894732    19.462213   0.000000  360.000000   19.462213   19.384611  0.059402    1.847511
    0  13   -1  0  0.558206  0.895727   -12.095000   0.000000  180.000000   12.095000   12.085601  0.032307    0.411422
   -1  13   -1  0  0.562135  0.889467     6.934989   0.000000  360.000000    6.934989    6.901801  0.041681    1.126057
   -2  13   -1  0  0.570519  0.876395    -0.411155   0.000000  180.000000    0.411155    0.604104  0.087607   -3.114718
   -3  13   -1  0  0.583167  0.857387    10.690316   0.000000  360.000000   10.690316   10.821068  0.049067   -3.768541
   -4  13   -1  0  0.599810  0.833598    -5.729549   0.000000  180.000000    5.729549    5.740779  0.030023   -0.529005
   -5  13   -1  0  0.620124  0.806290     4.622562   0.000000  360.000000    4.622562    4.640214  0.021591   -1.156263
   -6  13   -1  0  0.643763  0.776683   -10.665351   0.000000  180.000000   10.665351   10.517063  0.042286    4.959373
   -7  13   -1  0  0.670376  0.745850    -0.291870   0.000000  180.000000    0.291870    0.503467  0.107906   -2.773193
   -8  13   -1  0  0.699622  0.714671   -13.495039   0.000000  180.000000   13.495039   13.444685  0.064833    1.098387
   -9  13   -1  0  0.731187  0.683820     5.183704   0.000000  360.000000    5.183704    5.165443  0.029297    0.881470
  -10  13   -1  0  0.764783  0.653781     1.752709   0.000000    0.000000    1.752709    1.714574  0.042194    1.278175
  -11  13   -1  0  0.800153  0.624880     6.832116   0.000000    0.000000    6.832116    6.865018  0.044979   -1.034480
  -12  13   -1  0  0.837074  0.597318    -1.792059   0.000000  180.000000    1.792059    1.840081  0.039270   -1.729401
  -13  13   -1  0  0.875350  0.571200     5.977252   0.000000    0.000000    5.977252    6.035188  0.044032   -1.860781
  -14  13   -1  0  0.914809  0.546562    -5.197613   0.000000  180.000000    5.197613    5.198608  0.033167   -0.042410
  -15  13   -1  0  0.955306  0.523393     2.507085   0.000000  360.000000    2.507085    2.408003  0.044949    3.117407
  -16  13   -1  0  0.996713  0.501649    -5.079609   0.000000  180.000000    5.079609    5.028206  0.032898    2.209725
  -17  13   -1  0  1.038923  0.481267    -3.578290   0.000000  180.000000    3.578290    3.588091  0.056258   -0.246380
  -18  13   -1  0  1.081841  0.462175    -4.319417   0.000000  180.000000    4.319417    4.349272  0.056371   -0.749007
  -19  13   -1  0  1.125387  0.444292     3.758400   0.000000    0.000000    3.758400    3.792824  0.051406   -0.947023
  -20  13   -1  0  1.169489  0.427537    -1.819597   0.000000  180.000000    1.819597    1.878237  0.077439   -1.070895
  -21  13   -1  0  1.214088  0.411832     5.625884   0.000000    0.000000    5.625884    5.747797  0.073945   -2.331606
   22  14   -1  0  1.246049  0.401268    -3.695056   0.000000  180.000000    3.695056    3.627416  0.101791    0.939739
   21  14   -1  0  1.202059  0.415953    -3.575237   0.000000  180.000000    3.575237    3.251636  0.082312    5.559806
   20  14   -1  0  1.158599  0.431556    -1.030907   0.000000  180.000000    1.030907    1.046340  0.106600   -0.204743
   19  14   -1  0  1.115729  0.448138    -4.436514   0.000000  180.000000    4.436514    4.536322  0.074740   -1.888534
   18  14   -1  0  1.073520  0.465758     4.042070   0.000000  360.000000    4.042070    4.092227  0.066867   -1.060785
   17  14   -1  0  1.032053  0.484471     6.594470   0.000000  360.000000    6.594470    6.420947  0.051551    4.760265
   16  14   -1  0  0.991423  0.504326     2.665326   0.000000    0.000000    2.665326    2.667653  0.032384   -0.101629
   14  14   -1  0  0.913112  0.547578     5.190941   0.000000  360.000000    5.190941    5.144726  0.036251    1.802889
   13  14   -1  0  0.875696  0.570975    -4.201048   0.000000  180.000000    4.201048    4.203569  0.029100   -0.122495
   12  14   -1  0  0.839648  0.595488    -8.229453   0.000000  180.000000    8.229453    8.367675  0.068691   -2.845710
   11  14   -1  0  0.805151  0.621001   -11.899082   0.000000  180.000000   11.899082   12.049264  0.071539   -2.968875
   10  14   -1  0  0.772414  0.647321    -7.525684   0.000000  180.000000    7.525684    7.587512  0.050210   -1.741457
    9  14   -1  0  0.741670  0.674154    -0.940632   0.000000  180.000000    0.940632    0.986498  0.051861   -1.250723
    8  14   -1  0  0.713176  0.701089     3.980219   0.000000    0.000000    3.980219    3.985585  0.023387   -0.324453
    7  14   -1  0  0.687212  0.727577     6.536719   0.000000  360.000000    6.536719    6.468138  0.039983    2.425734
    6  14   -1  0  0.664076  0.752926    17.877943   0.000000  360.000000   17.877943   17.795088  0.099119    1.182162
    5  14   -1  0  0.644071  0.776312     6.816366   0.000000  360.000000    6.816366    6.785539  0.034998    1.245653
    4  14   -1  0  0.627498  0.796815    -7.108435   0.000000  180.000000    7.108435    7.128738  0.038236   -0.750938
    3  14   -1  0  0.614634  0.813492    -4.361244   0.000000  180.000000    4.361244    4.290662  0.020081    4.970838
    2  14   -1  0  0.605716  0.825470    -5.716247   0.000000  180.000000    5.716247    5.643741  0.029296    3.500121
    1  14   -1  0  0.600918  0.832060    -9.125786   0.000000  180.000000    9.125786    9.093978  0.038663    1.163504
    0  14   -1  0  0.600341  0.832860    -4.571073   0.000000  180.000000    4.571073    4.369066  0.027993   10.205529
   -1  14   -1  0  0.603996  0.827820    -1.061125   0.000000  180.000000    1.061125    1.156772  0.050318   -2.688174
   -2  14   -1  0  0.611807  0.817251     6.465834   0.000000  360.000000    6.465834    6.344713  0.018147    9.438813
   -3  14   -1  0  0.623619  0.801772    11.396505   0.000000  360.000000   11.396505   11.317019  0.037429    3.003317
   -4  14   -1  0  0.639209  0.782217     3.858481   0.000000  360.000000    3.858481    3.751067  0.022981    6.610031
   -5  14   -1  0  0.658308  0.759523    12.803367   0.000000  360.000000   12.803367   12.690207  0.059211    2.702778
   -6  14   -1  0  0.680623  0.734621     9.848332   0.000000  360.000000    9.848332    9.832598  0.036465    0.610238
   -7  14   -1  0  0.705847  0.708369    -6.875685   0.000000  180.000000    6.875685    6.839110  0.035751    1.446819
   -8  14   -1  0  0.733681  0.681495   -11.389354   0.000000  180.000000   11.389354   11.400888  0.062409   -0.261358
   -9  14   -1  0  0.763839  0.654588    -2.393975   0.000000  180.000000    2.393975    2.441459  0.026526   -2.531581
  -10  14   -1  0  0.796058  0.628095    -7.897262   0.000000  180.000000    7.897262    7.936848  0.042550   -1.315710
  -11  14   -1  0  0.830097  0.602339    -2.240867   0.000000  180.000000    2.240867    2.374105  0.030344   -6.209690
  -12  14   -1  0  0.865742  0.577539     1.067326   0.000000    0.000000    1.067326    1.075012  0.061245   -0.177479
  -13  14   -1  0  0.902803  0.553831     7.090361   0.000000    0.000000    7.090361    7.152806  0.061293   -1.440792
  -14  14   -1  0  0.941112  0.531286     5.463074   0.000000    0.000000    5.463074    5.499926  0.060246   -0.865055
  -15  14   -1  0  0.980523  0.509932     2.814576   0.000000  360.000000    2.814576    2.777485  0.028480    1.841783
  -16  14   -1  0  1.020908  0.489760    -0.749035   0.000000  180.000000    0.749035    0.682907  0.123281    0.758581
  -17  14   -1  0  1.062157  0.470740     3.790707   0.000000    0.000000    3.790707    3.730743  0.046316    1.830943
  -18  14   -1  0  1.104172  0.452828    -6.736143   0.000000  180.000000    6.736143    6.517265  0.062985    4.914547
  -19  14   -1  0  1.146870  0.435969    -8.274212   0.000000  180.000000    8.274212    7.976935  0.084830    4.955959
  -20  14   -1  0  1.190177  0.420106    -3.768560   0.000000  180.000000    3.768560    3.889126  0.079790   -2.136929
   21  15   -1  0  1.223674  0.408605    -1.772117   0.000000  180.000000    1.772117    1.952349  0.082009   -3.108031
   20  15   -1  0  1.181009  0.423367   -11.451852   0.000000  180.000000   11.451852   10.964431  0.188148    3.663696
   19  15   -1  0  1.138983  0.438988    -5.006371   0.000000  180.000000    5.006371    5.121994  0.070250   -2.327631
   18  15   -1  0  1.097669  0.455511    -3.336626   0.000000  180.000000    3.336626    3.393509  0.068067   -1.181863
   17  15   -1  0  1.057150  0.472970    -1.989627   0.000000  180.000000    1.989627    1.926200  0.045029    1.992044
   15  15   -1  0  0.978892  0.510781     8.027381   0.000000  360.000000    8.027381    8.125567  0.051322   -2.705609
   14  15   -1  0  0.941385  0.531132     6.299340   0.000000  360.000000    6.299340    6.392466  0.048321   -2.725537
   13  15   -1  0  0.905138  0.552402     1.984602   0.000000  360.000000    1.984602    2.008629  0.039514   -0.859931
   12  15   -1  0  0.870310  0.574508    -3.183685   0.000000  180.000000    3.183685    3.195027  0.042841   -0.374397
   11  15   -1  0  0.837079  0.597315     3.245637   0.000000  360.000000    3.245637    3.231323  0.024457    0.827706
    9  15   -1  0  0.776213  0.644153    -5.183684   0.000000  180.000000    5.183684    5.159552  0.032057    1.064602
    8  15   -1  0  0.749034  0.667526    -2.519586   0.000000  180.000000    2.519586    2.543136  0.036844   -0.903924
    7  15   -1  0  0.724357  0.690268     4.748128   0.000000    0.000000    4.748128    4.807599  0.028353   -2.966263
    6  15   -1  0  0.702445  0.711800    -1.096323   0.000000  180.000000    1.096323    1.098312  0.053089   -0.053000
    5  15   -1  0  0.683564  0.731460     4.599416   0.000000    0.000000    4.599416    4.579768  0.021877    1.270167
    4  15   -1  0  0.667971  0.748535     8.348232   0.000000  360.000000    8.348232    8.344060  0.043954    0.134242
    3  15   -1  0  0.655902  0.762309    14.748240   0.000000  360.000000   14.748240   14.816583  0.045278   -2.134611
    2  15   -1  0  0.647552  0.772139    12.464577   0.000000  360.000000   12.464577   12.452797  0.043426    0.383641
    1  15   -1  0  0.643067  0.777524     3.015144   0.000000    0.000000    3.015144    2.950928  0.026795    3.389273
    0  15   -1  0  0.642528  0.778177    -8.294598   0.000000  180.000000    8.294598    8.249953  0.033023    1.911932
   -1  15   -1  0  0.645944  0.774061    -2.803983   0.000000  180.000000    2.803983    2.815548  0.025553   -0.640037
   -2  15   -1  0  0.653254  0.765399   -14.707807   0.000000  180.000000   14.707807   14.861861  0.048512   -4.490925
   -3  15   -1  0  0.664329  0.752640   -13.311200   0.000000  180.000000   13.311200   13.271020  0.049053    1.158387
   -4  15   -1  0  0.678984  0.736394     2.624600   0.000000    0.000000    2.624600    2.596391  0.030483    1.308722
   -5  15   -1  0  0.696995  0.717365    12.524673   0.000000  360.000000   12.524673   12.477194  0.036913    1.818996
   -6  15   -1  0  0.718108  0.696274     4.692925   0.000000    0.000000    4.692925    4.708603  0.033648   -0.658974
   -7  15   -1  0  0.742059  0.673801     5.773848   0.000000  360.000000    5.773848    5.774192  0.038546   -0.012624
   -8  15   -1  0  0.768583  0.650548     0.955645   0.000000  360.000000    0.955645    1.093731  0.053319   -3.662502
   -9  15   -1  0  0.797422  0.627020    -2.549946   0.000000  180.000000    2.549946    2.621656  0.032957   -3.077132
  -10  15   -1  0  0.828336  0.603620   -13.635714   0.000000  180.000000   13.635714   13.803910  0.079867   -2.978236
  -11  15   -1  0  0.861100  0.580653   -11.803505   0.000000  180.000000   11.803505   11.935441  0.070541   -2.645097
  -12  15   -1  0  0.895512  0.558340    -3.003009   0.000000  180.000000    3.003009    3.048908  0.028306   -2.293221
  -13  15   -1  0  0.931389  0.536833     1.175784   0.000000    0.000000    1.175784    1.212416  0.054063   -0.958254
  -14  15   -1  0  0.968568  0.516226    -6.469227   0.000000  180.000000    6.469227    6.479827  0.063351   -0.236614
  -15  15   -1  0  1.006905  0.496571     3.567072   0.000000  360.000000    3.567072    3.474695  0.043515    3.002231
  -16  15   -1  0  1.046272  0.477887     4.958791   0.000000  360.000000    4.958791    5.093330  0.036619   -5.195866
  -18  15   -1  0  1.127665  0.443394    -2.303076   0.000000  180.000000    2.303076    2.157084  0.046868    4.405243
  -19  15   -1  0  1.169505  0.427531     4.872440   0.000000  360.000000    4.872440    4.771569  0.058950    2.419901
   19  16   -1  0  1.163327  0.429802     6.780943   0.000000  360.000000    6.780943    7.015431  0.053323   -6.219040
   18  16   -1  0  1.122909  0.445272     3.477587   0.000000  360.000000    3.477587    3.531127  0.059211   -1.278761
   17  16   -1  0  1.083335  0.461538     4.151780   0.000000    0.000000    4.151780    4.003468  0.052206    4.017625
   16  16   -1  0  1.044700  0.478606    -5.957160   0.000000  180.000000    5.957160    5.925798  0.052149    0.850516
   15  16   -1  0  1.007114  0.496468     2.855906   0.000000    0.000000    2.855906    2.902427  0.034711   -1.895387
   14  16   -1  0  0.970697  0.515094    -1.490312   0.000000  180.000000    1.490312    1.566262  0.046270   -2.321340
   13  16   -1  0  0.935587  0.534424    -0.725741   0.000000  180.000000    0.725741    0.690221  0.086902    0.578032
   12  16   -1  0  0.901936  0.554363     6.735252   0.000000  360.000000    6.735252    6.926045  0.037329   -7.228118
   11  16   -1  0  0.869913  0.574770    18.245239   0.000000  360.000000   18.245239   18.737885  0.097328   -7.158332
    8  16   -1  0  0.785557  0.636491     2.011525   0.000000  360.000000    2.011525    2.006128  0.032342    0.236018
    7  16   -1  0  0.762064  0.656113    -1.572403   0.000000  180.000000    1.572403    1.696744  0.038328   -4.587914
    6  16   -1  0  0.741267  0.674521   -11.271869   0.000000  180.000000   11.271869   11.187729  0.044944    2.647586
    5  16   -1  0  0.723400  0.691180    -3.675265   0.000000  180.000000    3.675265    3.651106  0.027550    1.240125
    4  16   -1  0  0.708685  0.705532     5.408738   0.000000  360.000000    5.408738    5.393842  0.023959    0.879266
    3  16   -1  0  0.697320  0.717031     5.992869   0.000000    0.000000    5.992869    5.991317  0.028763    0.076275
    2  16   -1  0  0.689472  0.725193    -6.300774   0.000000  180.000000    6.300774    6.222933  0.020759    5.303093
    0  16   -1  0  0.684755  0.730188     4.914672   0.000000  360.000000    4.914672    4.952954  0.028937   -1.870919
   -1  16   -1  0  0.687962  0.726784   -15.904075   0.000000  180.000000   15.904075   15.937903  0.059698   -0.801362
   -2  16   -1  0  0.694830  0.719601   -12.555493   0.000000  180.000000   12.555493   12.558554  0.055838   -0.077521
   -3  16   -1  0  0.705252  0.708966     2.944465   0.000000  360.000000    2.944465    2.996945  0.026381   -2.813339
   -5  16   -1  0  0.736105  0.679251    -8.591008   0.000000  180.000000    8.591008    8.540926  0.041175    1.720140
   -6  16   -1  0  0.756127  0.661265     0.616513   0.000000    0.000000    0.616513    0.578386  0.105951    0.508905
   -7  16   -1  0  0.778910  0.641923    -6.910961   0.000000  180.000000    6.910961    6.939918  0.036242   -1.129945
   -8  16   -1  0  0.804219  0.621721    -2.371098   0.000000  180.000000    2.371098    2.356944  0.033609    0.595568
   -9  16   -1  0  0.831824  0.601089    -3.561262   0.000000  180.000000    3.561262    3.606395  0.025914   -2.463088
  -10  16   -1  0  0.861504  0.580381     5.205111   0.000000  360.000000    5.205111    5.283756  0.029969   -3.711182
  -11  16   -1  0  0.893052  0.559878     5.916530   0.000000  360.000000    5.916530    5.995566  0.039630   -2.820421
  -12  16   -1  0  0.926277  0.539795     6.939358   0.000000  360.000000    6.939358    6.983603  0.041191   -1.519056
  -13  16   -1  0  0.961006  0.520288    -7.274844   0.000000  180.000000    7.274844    7.233822  0.058655    0.989053
  -14  16   -1  0  0.997082  0.501463    -0.885702   0.000000  180.000000    0.885702    1.001794  0.073493   -2.233959
  -15  16   -1  0  1.034362  0.483390    -4.466462   0.000000  180.000000    4.466462    4.530861  0.046083   -1.976331
  -16  16   -1  0  1.072723  0.466104     3.005388   0.000000  360.000000    3.005388    3.003687  0.031149    0.077224
  -17  16   -1  0  1.112051  0.449620     2.740614   0.000000    0.000000    2.740614    2.621656  0.052332    3.214721
  -18  16   -1  0  1.152249  0.433934     8.117573   0.000000  360.000000    8.117573    7.757948  0.037065   13.721654
  -19  16   -1  0  1.193227  0.419032     4.146211   0.000000    0.000000    4.146211    4.102239  0.073860    0.841944
  -20  16   -1  0  1.234909  0.404888     5.950687   0.000000  360.000000    5.950687    5.609426  0.068049    7.092196
   20  17   -1  0  1.229022  0.406828     2.476195   0.000000  360.000000    2.476195    2.742610  0.084545   -4.456423
   19  17   -1  0  1.188694  0.420630     4.394203   0.000000  360.000000    4.394203    4.728987  0.094577   -5.006026
   18  17   -1  0  1.149169  0.435097    -5.135801   0.000000  180.000000    5.135801    5.291380  0.065310   -3.368910
   17  17   -1  0  1.110531  0.450235     8.840669   0.000000  360.000000    8.840669    9.100119  0.105175   -3.488638
   15  17   -1  0  1.036312  0.482480    -1.395161   0.000000  180.000000    1.395161    1.441593  0.050369   -1.303662
   14  17   -1  0  1.000958  0.499521    -7.327852   0.000000  180.000000    7.327852    7.336148  0.028397   -0.413170
   13  17   -1  0  0.966947  0.517091    12.457338   0.000000  360.000000   12.457338   12.465285  0.065114   -0.172608
   12  17   -1  0  0.934426  0.535088    -4.528807   0.000000  180.000000    4.528807    4.606253  0.046854   -2.337591
   11  17   -1  0  0.903556  0.553369     3.662747   0.000000    0.000000    3.662747    3.783302  0.034214   -4.983101
   10  17   -1  0  0.874510  0.571749    -9.538193   0.000000  180.000000    9.538193    9.693947  0.054794   -4.019966
    9  17   -1  0  0.847478  0.589986    -0.728780   0.000000  180.000000    0.728780    0.660265  0.091261    1.061736
    8  17   -1  0  0.822657  0.607787   -17.608630   0.000000  180.000000   17.608630   17.897334  0.101917   -4.006088
    7  17   -1  0  0.800253  0.624802     4.218035   0.000000  360.000000    4.218035    4.251416  0.027117   -1.740962
    6  17   -1  0  0.780475  0.640636    -8.405385   0.000000  180.000000    8.405385    8.380428  0.047118    0.749091
    5  17   -1  0  0.763526  0.654857    14.314222   0.000000  360.000000   14.314222   14.395309  0.046606   -2.460524
    4  17   -1  0  0.749599  0.667024    -8.834393   0.000000  180.000000    8.834393    8.792999  0.053921    1.085671
    3  17   -1  0  0.738864  0.676715     0.728347   0.000000    0.000000    0.728347    0.667827  0.114302    0.748789
    2  17   -1  0  0.731461  0.683563   -19.711164   0.000000  180.000000   19.711164   19.757910  0.082130   -0.804914
    1  17   -1  0  0.727494  0.687291     4.473988   0.000000  360.000000    4.473988    4.430153  0.022618    2.740862
    0  17   -1  0  0.727017  0.687742    -9.903086   0.000000  180.000000    9.903086    9.923884  0.040474   -0.726703
   -1  17   -1  0  0.730038  0.684896    12.399477   0.000000  360.000000   12.399477   12.463015  0.049828   -1.803342
   -2  17   -1  0  0.736514  0.678874    -9.940069   0.000000  180.000000    9.940069    9.921888  0.047763    0.538299
   -3  17   -1  0  0.746354  0.669923    13.077107   0.000000  360.000000   13.077107   13.271020  0.056611   -4.844178
   -4  17   -1  0  0.759429  0.658390    -7.895496   0.000000  180.000000    7.895496    7.931053  0.030814   -1.631937
   -6  17   -1  0  0.794602  0.629246    -6.072629   0.000000  180.000000    6.072629    6.071175  0.034336    0.059895
   -7  17   -1  0  0.816311  0.612511    21.730813   0.000000  360.000000   21.730813   21.948205  0.069802   -4.404420
   -8  17   -1  0  0.840495  0.594888    -6.590094   0.000000  180.000000    6.590094    6.613036  0.036978   -0.877395
   -9  17   -1  0  0.866946  0.576737     6.063443   0.000000  360.000000    6.063443    6.057763  0.041544    0.193359
  -10  17   -1  0  0.895462  0.558371     4.475618   0.000000  360.000000    4.475618    4.524144  0.030138   -2.277070
  -11  17   -1  0  0.925854  0.540042    10.658278   0.000000  360.000000   10.658278   10.615390  0.090728    0.668506
  -12  17   -1  0  0.957943  0.521952    -9.968326   0.000000  180.000000    9.968326    9.966198  0.063470    0.047419
  -13  17   -1  0  0.991563  0.504254     6.175489   0.000000  360.000000    6.175489    6.186914  0.040672   -0.397283
  -15  17   -1  0  1.062812  0.470450     3.569041   0.000000  360.000000    3.569041    3.579605  0.032151   -0.464689
  -16  17   -1  0  1.100181  0.454471    -6.005475   0.000000  180.000000    6.005475    6.007350  0.064681   -0.040992
  -17  17   -1  0  1.138561  0.439151     8.393795   0.000000  360.000000    8.393795    8.086741  0.078313    5.544920
  -18  17   -1  0  1.177854  0.424501     4.102034   0.000000  360.000000    4.102034    3.969048  0.050883    3.696162
  -19  17   -1  0  1.217972  0.410519     0.893796   0.000000  360.000000    0.893796    0.986498  0.121592   -1.078196
   19  18   -1  0  1.215020  0.411516    -6.080158   0.000000  180.000000    6.080158    6.430413  0.109855   -4.509003
   18  18   -1  0  1.176380  0.425033    -5.179866   0.000000  180.000000    5.179866    5.375059  0.091169   -3.027830
   17  18   -1  0  1.138665  0.439111    -1.299624   0.000000  180.000000    1.299624    1.373148  0.085427   -1.217167
   16  18   -1  0  1.101972  0.453732     2.901697   0.000000  360.000000    2.901697    2.895425  0.039816    0.222757
   15  18   -1  0  1.066406  0.468864    -4.213590   0.000000  180.000000    4.213590    4.251416  0.038945   -1.373593
   13  18   -1  0  0.999133  0.500434    -2.032258   0.000000  180.000000    2.032258    2.046131  0.035264   -0.556353
   12  18   -1  0  0.967695  0.516692    -1.266833   0.000000  180.000000    1.266833    1.324274  0.049367   -1.645547
   11  18   -1  0  0.937919  0.533095    -7.503168   0.000000  180.000000    7.503168    7.626097  0.049955   -3.480095
   10  18   -1  0  0.909972  0.549468     1.970860   0.000000  360.000000    1.970860    2.038686  0.035394   -2.710039
    9  18   -1  0  0.884024  0.565595     5.633216   0.000000  360.000000    5.633216    5.679469  0.040431   -1.617860
    8  18   -1  0  0.860258  0.581221    -5.595135   0.000000  180.000000    5.595135    5.632075  0.034527   -1.513008
    7  18   -1  0  0.838859  0.596047   -12.768425   0.000000  180.000000   12.768425   12.970782  0.064889   -4.410235
    6  18   -1  0  0.820013  0.609747     6.984360   0.000000  360.000000    6.984360    7.004636  0.030748   -0.932564
    5  18   -1  0  0.803898  0.621969     2.991185   0.000000    0.000000    2.991185    3.020522  0.030974   -1.339480
    4  18   -1  0  0.790682  0.632365    -5.276718   0.000000  180.000000    5.276718    5.366631  0.032124   -3.958214
    3  18   -1  0  0.780512  0.640605     7.511390   0.000000    0.000000    7.511390    7.572116  0.038905   -2.207415
    2  18   -1  0  0.773509  0.646405     8.913454   0.000000  360.000000    8.913454    8.920050  0.028963   -0.322072
    1  18   -1  0  0.769758  0.649555    -5.462857   0.000000  180.000000    5.462857    5.423003  0.026420    2.133295
    0  18   -1  0  0.769307  0.649935    -1.633585   0.000000  180.000000    1.633585    1.582389  0.055036    1.315518
   -1  18   -1  0  0.772163  0.647532     9.707502   0.000000    0.000000    9.707502    9.648900  0.041631    1.990684
   -2  18   -1  0  0.778288  0.642435     8.591417   0.000000  360.000000    8.591417    8.530901  0.031110    2.750963
   -3  18   -1  0  0.787607  0.634834     2.447836   0.000000    0.000000    2.447836    2.453884  0.044097   -0.193961
   -4  18   -1  0  0.800007  0.624994    -3.860371   0.000000  180.000000    3.860371    4.000817  0.025056   -7.927190
   -5  18   -1  0  0.815349  0.613234     3.969145   0.000000  360.000000    3.969145    3.921542  0.034797    1.934704
   -6  18   -1  0  0.833470  0.599902    -0.565095   0.000000  180.000000    0.565095    0.604104  0.128354   -0.429809
   -7  18   -1  0  0.854192  0.585348    -1.045479   0.000000  180.000000    1.045479    1.098312  0.066729   -1.119721
   -8  18   -1  0  0.877332  0.569909     6.415201   0.000000  360.000000    6.415201    6.412240  0.039237    0.106743
   -9  18   -1  0  0.902704  0.553891     8.978844   0.000000    0.000000    8.978844    9.092266  0.061641   -2.602220
  -10  18   -1  0  0.930125  0.537562    -5.999273   0.000000  180.000000    5.999273    5.973584  0.043310    0.838825
  -12  18   -1  0  0.990421  0.504836    -2.546602   0.000000  180.000000    2.546602    2.576813  0.033536   -1.274011
  -13  18   -1  0  1.022975  0.488771    -0.805929   0.000000  180.000000    0.805929    0.842411  0.088411   -0.583569
  -14  18   -1  0  1.056937  0.473065     0.810158   0.000000    0.000000    0.810158    0.799155  0.093615    0.166222
  -15  18   -1  0  1.092177  0.457801     1.656462   0.000000  360.000000    1.656462    1.672690  0.051996   -0.441350
  -16  18   -1  0  1.128574  0.443037    -7.786429   0.000000  180.000000    7.786429    7.535226  0.042961    8.269290
  -17  18   -1  0  1.166020  0.428809    -0.889857   0.000000  180.000000    0.889857    0.900520  0.099399   -0.151710
  -18  18   -1  0  1.204417  0.415138    -3.425194   0.000000  180.000000    3.425194    3.257873  0.055349    4.275193
  -19  18   -1  0  1.243678  0.402033    -1.598435   0.000000  180.000000    1.598435    1.465966  0.079794    2.347790
   19  19   -1  0  1.242244  0.402497     2.996633   0.000000  360.000000    2.996633    3.185494  0.088631   -3.013497
   18  19   -1  0  1.204477  0.415118    -2.068922   0.000000  180.000000    2.068922    2.219622  0.081817   -2.604840
   17  19   -1  0  1.167671  0.428203    -4.948828   0.000000  180.000000    4.948828    5.102210  0.117598   -1.844530
   16  19   -1  0  1.131918  0.441728    -5.773343   0.000000  180.000000    5.773343    5.609426  0.059062    3.924955
   15  19   -1  0  1.097324  0.455654     5.407855   0.000000  360.000000    5.407855    5.442531  0.079434   -0.617361
   14  19   -1  0  1.063999  0.469925     3.173968   0.000000    0.000000    3.173968    3.187092  0.033864   -0.548077
   13  19   -1  0  1.032068  0.484464     3.401384   0.000000    0.000000    3.401384    3.518185  0.042972   -3.843895
   12  19   -1  0  1.001663  0.499170    -1.723685   0.000000  180.000000    1.723685    1.848327  0.042996   -4.099719
   11  19   -1  0  0.972928  0.513913     3.843534   0.000000  360.000000    3.843534    4.003468  0.044898   -5.037590
   10  19   -1  0  0.946015  0.528533    -4.284515   0.000000  180.000000    4.284515    4.313021  0.028358   -1.421578
    9  19   -1  0  0.921084  0.542839    -0.824649   0.000000  180.000000    0.824649    0.799155  0.083836    0.430046
    8  19   -1  0  0.898299  0.556608     0.933398   0.000000    0.000000    0.933398    1.051195  0.062693   -2.657217
    7  19   -1  0  0.877828  0.569588     4.286750   0.000000  360.000000    4.286750    4.268185  0.023480    1.118191
    6  19   -1  0  0.859836  0.581507    -4.312435   0.000000  180.000000    4.312435    4.344554  0.023065   -1.969345
    5  19   -1  0  0.844481  0.592080     6.693393   0.000000  360.000000    6.693393    6.667993  0.049631    0.723771
    4  19   -1  0  0.831910  0.601027     1.372724   0.000000  360.000000    1.372724    1.249475  0.058360    2.986657
    3  19   -1  0  0.822250  0.608087     6.208303   0.000000  360.000000    6.208303    6.101156  0.035319    4.290309
    2  19   -1  0  0.815605  0.613042     4.828850   0.000000  360.000000    4.828850    4.777938  0.039050    1.843823
    1  19   -1  0  0.812049  0.615726     1.435180   0.000000    0.000000    1.435180    1.483185  0.053831   -1.261168
    0  19   -1  0  0.811622  0.616050   -11.308402   0.000000  180.000000   11.308402   11.242404  0.036429    2.562096
   -1  19   -1  0  0.814329  0.614002     3.420543   0.000000    0.000000    3.420543    3.506647  0.026655   -4.568318
   -2  19   -1  0  0.820140  0.609652    -1.379643   0.000000  180.000000    1.379643    1.431006  0.050751   -1.431274
   -3  19   -1  0  0.828988  0.603145     1.081293   0.000000  360.000000    1.081293    1.212416  0.066289   -2.797399
   -4  19   -1  0  0.840778  0.594687     1.298370   0.000000  360.000000    1.298370    1.285467  0.056672    0.321992
   -5  19   -1  0  0.855389  0.584529     5.411793   0.000000  360.000000    5.411793    5.398560  0.031934    0.586039
   -6  19   -1  0  0.872679  0.572949    -7.618201   0.000000  180.000000    7.618201    7.577438  0.037023    1.557028
   -7  19   -1  0  0.892491  0.560230    -3.840995   0.000000  180.000000    3.840995    3.864314  0.029847   -1.104933
   -8  19   -1  0  0.914663  0.546650    -1.643410   0.000000  180.000000    1.643410    1.678725  0.047424   -1.053113
   -9  19   -1  0  0.939027  0.532466     8.707074   0.000000  360.000000    8.707074    8.704966  0.030486    0.097811
  -10  19   -1  0  0.965416  0.517911    -3.288029   0.000000  180.000000    3.288029    3.198213  0.031477    4.035273
  -11  19   -1  0  0.993671  0.503185    -4.608407   0.000000  180.000000    4.608407    4.685868  0.035314   -3.102078
  -12  19   -1  0  1.023636  0.488455    -3.151711   0.000000  180.000000    3.151711    2.978267  0.038698    6.338474
  -13  19   -1  0  1.055165  0.473859    -1.634876   0.000000  180.000000    1.634876    1.684781  0.047250   -1.493695
  -14  19   -1  0  1.088123  0.459507    -9.656211   0.000000  180.000000    9.656211    9.595170  0.070441    1.225514
  -15  19   -1  0  1.122384  0.445480     6.271396   0.000000  360.000000    6.271396    6.176274  0.053606    2.509492
  -16  19   -1  0  1.157832  0.431842     6.707505   0.000000  360.000000    6.707505    6.674883  0.050634    0.911142
  -18  19   -1  0  1.231876  0.405885    -4.620920   0.000000  180.000000    4.620920    4.415281  0.073604    3.951125
   18  20   -1  0  1.233401  0.405383    -1.397884   0.000000  180.000000    1.397884    1.358285  0.086405    0.648129
   17  20   -1  0  1.197483  0.417542    -4.995708   0.000000  180.000000    4.995708    5.295255  0.113244   -3.740803
   16  20   -1  0  1.162648  0.430053    -6.767980   0.000000  180.000000    6.767980    6.564625  0.100956    2.848637
   14  20   -1  0  1.096634  0.455941     6.038778   0.000000  360.000000    6.038778    5.979501  0.051678    1.622177
   13  20   -1  0  1.065681  0.469184     1.225874   0.000000  360.000000    1.225874    1.308911  0.055625   -2.111135
   12  20   -1  0  1.036263  0.482503     4.619790   0.000000  360.000000    4.619790    4.614997  0.032809    0.206620
   11  20   -1  0  1.008514  0.495779     4.005972   0.000000  360.000000    4.005972    4.036192  0.026826   -1.593140
   10  20   -1  0  0.982576  0.508866    -5.795405   0.000000  180.000000    5.795405    5.787405  0.049752    0.227406
    9  20   -1  0  0.958596  0.521596    -4.583181   0.000000  180.000000    4.583181    4.601798  0.040554   -0.649255
    8  20   -1  0  0.936724  0.533775     4.627596   0.000000    0.000000    4.627596    4.655431  0.038571   -1.020608
    7  20   -1  0  0.917111  0.545190     2.841006   0.000000  360.000000    2.841006    2.893690  0.032342   -2.303703
    6  20   -1  0  0.899905  0.555614    -1.449375   0.000000  180.000000    1.449375    1.530265  0.047383   -2.414279
    5  20   -1  0  0.885246  0.564815    -5.780312   0.000000  180.000000    5.780312    5.727458  0.032547    2.296558
    4  20   -1  0  0.873262  0.572566    -5.058000   0.000000  180.000000    5.058000    5.055280  0.029939    0.128510
    3  20   -1  0  0.864065  0.578660    -1.976382   0.000000  180.000000    1.976382    1.962682  0.044178    0.438560
    2  20   -1  0  0.857744  0.582925    -1.041870   0.000000  180.000000    1.041870    1.174188  0.068538   -2.730228
    1  20   -1  0  0.854363  0.585232     9.845825   0.000000  360.000000    9.845825    9.645748  0.044662    6.335464
    0  20   -1  0  0.853957  0.585510    15.278898   0.000000  360.000000   15.278898   15.206218  0.048070    2.138208
   -1  20   -1  0  0.856530  0.583751    -0.905477   0.000000  180.000000    0.905477    1.006864  0.080558   -1.779883
   -2  20   -1  0  0.862056  0.580009    -8.092799   0.000000  180.000000    8.092799    8.086741  0.038159    0.224533
   -3  20   -1  0  0.870479  0.574397    -3.328715   0.000000  180.000000    3.328715    3.237577  0.028884    4.462317
   -4  20   -1  0  0.881714  0.567077    -9.431374   0.000000  180.000000    9.431374    9.401422  0.052767    0.802753
   -5  20   -1  0  0.895658  0.558249    -5.364452   0.000000  180.000000    5.364452    5.362808  0.026718    0.087012
   -6  20   -1  0  0.912184  0.548135     4.443165   0.000000  360.000000    4.443165    4.394568  0.037668    1.824511
   -7  20   -1  0  0.931157  0.536967     4.209597   0.000000  360.000000    4.209597    4.221533  0.037553   -0.449500
   -8  20   -1  0  0.952429  0.524974     3.091785   0.000000  360.000000    3.091785    3.086923  0.030303    0.226923
   -9  20   -1  0  0.975850  0.512374     3.938382   0.000000  360.000000    3.938382    3.851114  0.033607    3.672258
  -11  20   -1  0  1.028540  0.486126     1.884077   0.000000    0.000000    1.884077    1.826231  0.043525    1.879564
  -12  20   -1  0  1.057517  0.472806    -1.912522   0.000000  180.000000    1.912522    1.988351  0.043599   -2.459674
  -13  20   -1  0  1.088065  0.459531    -4.413564   0.000000  180.000000    4.413564    4.247921  0.030451    7.692765
  -14  20   -1  0  1.120055  0.446406    -1.994222   0.000000  180.000000    1.994222    1.934078  0.044842    1.896784
  -15  20   -1  0  1.153368  0.433513    -0.562425   0.000000  180.000000    0.562425    0.578386  0.150028   -0.150449
  -16  20   -1  0  1.187892  0.420914    -0.663728   0.000000  180.000000    0.663728    0.587124  0.132759    0.816025
  -17  20   -1  0  1.223524  0.408656     2.804686   0.000000  360.000000    2.804686    2.690357  0.067216    2.405472
   17  21   -1  0  1.228045  0.407151     3.722406   0.000000    0.000000    3.722406    3.912514  0.094370   -2.848934
   16  21   -1  0  1.194102  0.418725     1.855728   0.000000  360.000000    1.855728    1.902370  0.068701   -0.960119
   15  21   -1  0  1.161361  0.430529    -1.915084   0.000000  180.000000    1.915084    1.954919  0.048103   -1.171137
   14  21   -1  0  1.129927  0.442507    -5.284171   0.000000  180.000000    5.284171    5.332522  0.039115   -1.748094
   13  21   -1  0  1.099911  0.454582    -2.548087   0.000000  180.000000    2.548087    2.631296  0.032835   -3.583810
   12  21   -1  0  1.071433  0.466665    -4.083972   0.000000  180.000000    4.083972    4.069871  0.045894    0.434528
   11  21   -1  0  1.044619  0.478643     2.785940   0.000000  360.000000    2.785940    2.786612  0.033596   -0.028271
   10  21   -1  0  1.019600  0.490388     4.833790   0.000000  360.000000    4.833790    4.969348  0.040573   -4.724958
    9  21   -1  0  0.996511  0.501750     6.088767   0.000000  360.000000    6.088767    6.168138  0.060696   -1.849370
    8  21   -1  0  0.975490  0.512563     5.685898   0.000000  360.000000    5.685898    5.667002  0.032896    0.812328
    7  21   -1  0  0.956672  0.522645     3.337586   0.000000  360.000000    3.337586    3.336276  0.030166    0.061409
    6  21   -1  0  0.940190  0.531807    -3.751320   0.000000  180.000000    3.751320    3.773943  0.028700   -1.114754
    5  21   -1  0  0.926169  0.539858    -0.732009   0.000000  180.000000    0.732009    0.842411  0.097554   -1.600470
    4  21   -1  0  0.914721  0.546615    -4.522842   0.000000  180.000000    4.522842    4.554216  0.025306   -1.753302
    3  21   -1  0  0.905945  0.551910    -3.410917   0.000000  180.000000    3.410917    3.435083  0.029293   -1.166714
    2  21   -1  0  0.899918  0.555606     2.210194   0.000000    0.000000    2.210194    2.273767  0.038056   -2.362468
    1  21   -1  0  0.896696  0.557603     5.759336   0.000000  360.000000    5.759336    5.692902  0.025163    3.733689
    0  21   -1  0  0.896309  0.557843     3.599932   0.000000  360.000000    3.599932    3.610609  0.031874   -0.473745
   -1  21   -1  0  0.898761  0.556321     5.517620   0.000000  360.000000    5.517620    5.510075  0.035295    0.302296
   -2  21   -1  0  0.904029  0.553079    -2.508946   0.000000  180.000000    2.508946    2.511063  0.040179   -0.074512
   -3  21   -1  0  0.912064  0.548207    -1.563501   0.000000  180.000000    1.563501    1.598310  0.049862   -0.987277
   -4  21   -1  0  0.922794  0.541833    -0.626310   0.000000  180.000000    0.626310    0.732959  0.113776   -1.325629
   -5  21   -1  0  0.936125  0.534117    -1.466041   0.000000  180.000000    1.466041    1.493402  0.053453   -0.723910
   -7  21   -1  0  0.970145  0.515387     2.709315   0.000000  360.000000    2.709315    2.757347  0.036554   -1.858251
   -8  21   -1  0  0.990580  0.504755    -7.898991   0.000000  180.000000    7.898991    7.928556  0.046267   -0.903697
   -9  21   -1  0  1.013120  0.493525    -5.809086   0.000000  180.000000    5.809086    5.863889  0.040524   -1.912509
  -10  21   -1  0  1.037627  0.481869    -1.795788   0.000000  180.000000    1.795788    1.815121  0.047835   -0.571562
  -11  21   -1  0  1.063965  0.469940     1.200033   0.000000  360.000000    1.200033    1.308911  0.061228   -2.514827
  -12  21   -1  0  1.092003  0.457874     3.073132   0.000000  360.000000    3.073132    3.220317  0.044728   -4.653756
  -13  21   -1  0  1.121612  0.445787     7.187099   0.000000  360.000000    7.187099    7.080157  0.065054    2.324808
  -15  21   -1  0  1.185068  0.421917    -2.177575   0.000000  180.000000    2.177575    2.196656  0.049340   -0.546931
  -16  21   -1  0  1.218694  0.410275    -7.269828   0.000000  180.000000    7.269828    6.973468  0.043267    9.686661
   16  22   -1  0  1.226223  0.407756    -1.086216   0.000000  180.000000    1.086216    1.220730  0.102861   -1.849387
   15  22   -1  0  1.194363  0.418633     1.713791   0.000000  360.000000    1.713791    1.820684  0.059749   -2.530083
   14  22   -1  0  1.163820  0.429620    -0.392017   0.000000  180.000000    0.392017    0.587124  0.132759   -2.078377
   13  22   -1  0  1.134702  0.440644     0.236937   0.000000    0.000000    0.236937    0.482815  0.169597   -2.050291
   12  22   -1  0  1.107119  0.451623     0.487585   0.000000  360.000000    0.487585    0.551469  0.159161   -0.567638
   11  22   -1  0  1.081191  0.462453     7.024796   0.000000    0.000000    7.024796    6.945012  0.050681    2.226302
   10  22   -1  0  1.057038  0.473020     1.173742   0.000000    0.000000    1.173742    1.187068  0.067763   -0.278094
    9  22   -1  0  1.034785  0.483192     4.119569   0.000000  360.000000    4.119569    4.158574  0.038125   -1.446837
    7  22   -1  0  0.996477  0.501768    -2.960314   0.000000  180.000000    2.960314    2.971468  0.033898   -0.465314
    6  22   -1  0  0.980664  0.509859    -2.418127   0.000000  180.000000    2.418127    2.350483  0.036799    2.599551
    5  22   -1  0  0.967229  0.516940     0.454459   0.000000    0.000000    0.454459    0.513344  0.174509   -0.477202
    3  22   -1  0  0.947882  0.527492     3.547437   0.000000    0.000000    3.547437    3.576759  0.030151   -1.375335
    2  22   -1  0  0.942123  0.530716    -1.875820   0.000000  180.000000    1.875820    1.947125  0.048299   -2.087855
    1  22   -1  0  0.939046  0.532455    -4.213966   0.000000  180.000000    4.213966    4.329388  0.028250   -5.778021
    0  22   -1  0  0.938677  0.532665    -1.687923   0.000000  180.000000    1.687923    1.666632  0.052189    0.576935
   -1  22   -1  0  0.941019  0.531339    -6.489181   0.000000  180.000000    6.489181    6.535904  0.037416   -1.766001
   -2  22   -1  0  0.946051  0.528513    -2.350551   0.000000  180.000000    2.350551    2.369812  0.042604   -0.639340
   -3  22   -1  0  0.953732  0.524256     1.364221   0.000000  360.000000    1.364221    1.513629  0.057604   -3.668064
   -4  22   -1  0  0.963998  0.518673    -1.899971   0.000000  180.000000    1.899971    1.897046  0.045733    0.090449
   -5  22   -1  0  0.976768  0.511893    -3.692299   0.000000  180.000000    3.692299    3.621835  0.027774    3.587883
   -6  22   -1  0  0.991944  0.504061     0.979873   0.000000  360.000000    0.979873    0.976192  0.083248    0.062524
   -7  22   -1  0  1.009418  0.495335    -6.367926   0.000000  180.000000    6.367926    6.423260  0.057172   -1.368763
  -10  22   -1  0  1.074436  0.465360     1.338964   0.000000  360.000000    1.338964    1.423871  0.066569   -1.803788
  -12  22   -1  0  1.127038  0.443641     3.385710   0.000000  360.000000    3.385710    3.324107  0.065144    1.337350
  -13  22   -1  0  1.155750  0.432620    -2.599418   0.000000  180.000000    2.599418    2.488741  0.046403    3.373090
  -14  22   -1  0  1.185916  0.421615     2.471795   0.000000  360.000000    2.471795    2.480600  0.040678   -0.306119
  -15  22   -1  0  1.217428  0.410702    -2.088400   0.000000  180.000000    2.088400    2.048618  0.063682    0.883466
   15  23   -1  0  1.227951  0.407182    -1.656619   0.000000  180.000000    1.656619    1.595121  0.068445    1.270663
   14  23   -1  0  1.198265  0.417270    -6.993699   0.000000  180.000000    6.993699    6.758594  0.067127    4.953092
   13  23   -1  0  1.170004  0.427349     2.914030   0.000000  360.000000    2.914030    2.867296  0.035140    1.880823
   12  23   -1  0  1.143273  0.437341    -8.493167   0.000000  180.000000    8.493167    8.472418  0.044115    0.665168
   11  23   -1  0  1.118183  0.447154     4.433532   0.000000  360.000000    4.433532    4.450699  0.041940   -0.578895
   10  23   -1  0  1.094847  0.456685    -1.223738   0.000000  180.000000    1.223738    1.373148  0.058273   -3.626016
    9  23   -1  0  1.073378  0.465819     5.784287   0.000000  360.000000    5.784287    5.753946  0.038682    1.109272
    8  23   -1  0  1.053890  0.474433    -5.116059   0.000000  180.000000    5.116059    5.157495  0.033433   -1.752744
    7  23   -1  0  1.036497  0.482394     5.347399   0.000000  360.000000    5.347399    5.338222  0.040392    0.321315
    6  23   -1  0  1.021304  0.489570    -9.871116   0.000000  180.000000    9.871116    9.922387  0.041997   -1.726516
    5  23   -1  0  1.008411  0.495830     1.130598   0.000000    0.000000    1.130598    1.070264  0.082626    1.032669
    4  23   -1  0  0.997907  0.501049   -13.254264   0.000000  180.000000   13.254264   13.270487  0.049055   -0.467708
    3  23   -1  0  0.989869  0.505117    -0.859822   0.000000  180.000000    0.859822    0.866090  0.103708   -0.085468
    2  23   -1  0  0.984356  0.507946   -10.131429   0.000000  180.000000   10.131429   10.115106  0.041889    0.551102
    1  23   -1  0  0.981411  0.509470     4.045759   0.000000  360.000000    4.045759    4.021095  0.028677    1.216293
    0  23   -1  0  0.981058  0.509654    -3.824864   0.000000  180.000000    3.824864    3.892943  0.027819   -3.460939
   -1  23   -1  0  0.983299  0.508492    12.449329   0.000000  360.000000   12.449329   12.358158  0.052687    2.447201
   -2  23   -1  0  0.988116  0.506013    -5.285829   0.000000  180.000000    5.285829    5.309660  0.036634   -0.919968
   -3  23   -1  0  0.995472  0.502274     8.561539   0.000000  360.000000    8.561539    8.530237  0.037933    1.166980
   -4  23   -1  0  1.005312  0.497358    -2.904961   0.000000  180.000000    2.904961    2.923308  0.034461   -0.752930
   -5  23   -1  0  1.017563  0.491370     0.730380   0.000000  360.000000    0.730380    0.760148  0.109235   -0.385393
   -6  23   -1  0  1.032140  0.484431    -8.060567   0.000000  180.000000    8.060567    8.007377  0.047566    1.581428
   -7  23   -1  0  1.048945  0.476670     8.651763   0.000000  360.000000    8.651763    8.705534  0.048696   -1.561609
   -8  23   -1  0  1.067873  0.468220    -6.962990   0.000000  180.000000    6.962990    6.940632  0.040434    0.782013
   -9  23   -1  0  1.088814  0.459215     4.797631   0.000000  360.000000    4.797631    4.844383  0.028137   -2.349822
  -10  23   -1  0  1.111653  0.449780     2.272317   0.000000  360.000000    2.272317    2.344005  0.058636   -1.728996
  -11  23   -1  0  1.136278  0.440033     9.358002   0.000000  360.000000    9.358002    9.281496  0.061136    1.769754
  -13  23   -1  0  1.190428  0.420017     8.410291   0.000000  360.000000    8.410291    8.139829  0.054688    6.994088
  -14  23   -1  0  1.219736  0.409925    -1.060406   0.000000  180.000000    1.060406    1.102939  0.080043   -0.751480
   14  24   -1  0  1.233213  0.405445    -2.095365   0.000000  180.000000    2.095365    2.157084  0.053656   -1.626727
   13  24   -1  0  1.205771  0.414672    -6.142261   0.000000  180.000000    6.142261    6.112737  0.045937    0.908927
   12  24   -1  0  1.179851  0.423782    -3.903675   0.000000  180.000000    3.903675    3.859003  0.031713    1.992124
   11  24   -1  0  1.155556  0.432692    -7.033147   0.000000  180.000000    7.033147    7.092334  0.059833   -1.398960
   10  24   -1  0  1.132989  0.441310    -1.077770   0.000000  180.000000    1.077770    1.199809  0.067014   -2.575411
    9  24   -1  0  1.112257  0.449536     1.782010   0.000000    0.000000    1.782010    1.817885  0.047761   -1.062275
    8  24   -1  0  1.093463  0.457263    -0.915614   0.000000  180.000000    0.915614    0.965703  0.100206   -0.706909
    7  24   -1  0  1.076709  0.464378    -4.326466   0.000000  180.000000    4.326466    4.365504  0.034694   -1.591282
    6  24   -1  0  1.062091  0.470769     8.311602   0.000000  360.000000    8.311602    8.425625  0.050321   -3.204505
    5  24   -1  0  1.049699  0.476327     5.563059   0.000000    0.000000    5.563059    5.594149  0.041051   -1.071055
    3  24   -1  0  1.031899  0.484543     3.920885   0.000000  360.000000    3.920885    3.988246  0.046841   -2.033741
    2  24   -1  0  1.026612  0.487039     0.584017   0.000000  360.000000    0.584017    0.690221  0.145971   -1.028936
    1  24   -1  0  1.023789  0.488382    -9.359492   0.000000  180.000000    9.359492    9.356025  0.036076    0.135905
    0  24   -1  0  1.023450  0.488543    -5.797347   0.000000  180.000000    5.797347    5.746074  0.032441    2.235137
   -1  24   -1  0  1.025599  0.487520     2.744953   0.000000    0.000000    2.744953    2.735199  0.047464    0.290606
   -2  24   -1  0  1.030218  0.485334     6.187306   0.000000  360.000000    6.187306    6.151605  0.029153    1.731865
   -3  24   -1  0  1.037276  0.482032     9.305495   0.000000  360.000000    9.305495    9.331652  0.051549   -0.717612
   -4  24   -1  0  1.046723  0.477681     7.018714   0.000000  360.000000    7.018714    7.055040  0.024415   -2.104186
   -5  24   -1  0  1.058495  0.472369     9.295551   0.000000  360.000000    9.295551    9.352245  0.062284   -1.287294
   -6  24   -1  0  1.072515  0.466194     0.914837   0.000000  360.000000    0.914837    1.001794  0.088636   -1.387416
   -7  24   -1  0  1.088697  0.459265    -3.493184   0.000000  180.000000    3.493184    3.516737  0.042990   -0.774808
   -8  24   -1  0  1.106946  0.451693    -2.932221   0.000000  180.000000    2.932221    2.959495  0.034036   -1.133265
   -9  24   -1  0  1.127161  0.443592    -1.073056   0.000000  180.000000    1.073056    1.143551  0.077056   -1.293816
  -10  24   -1  0  1.149239  0.435071    -7.308212   0.000000  180.000000    7.308212    7.343086  0.047920   -1.029211
  -11  24   -1  0  1.173074  0.426231     2.277046   0.000000    0.000000    2.277046    2.237805  0.045152    1.229086
  -12  24   -1  0  1.198562  0.417167     0.846137   0.000000  360.000000    0.846137    0.753419  0.142711    0.918794
  -13  24   -1  0  1.225600  0.407964     2.151585   0.000000  360.000000    2.151585    2.154722  0.043574   -0.101816
   13  25   -1  0  1.241965  0.402588     3.824619   0.000000  360.000000    3.824619    3.688398  0.052739    3.652785
   12  25   -1  0  1.216816  0.410908     1.179260   0.000000  360.000000    1.179260    1.281499  0.068414   -2.113421
   11  25   -1  0  1.193274  0.419015     2.894128   0.000000  360.000000    2.894128    2.945770  0.056337   -1.296351
   10  25   -1  0  1.171434  0.426827    -4.543740   0.000000  180.000000    4.543740    4.710706  0.056506   -4.178770
    9  25   -1  0  1.151394  0.434256    -4.313925   0.000000  180.000000    4.313925    4.342274  0.029786   -1.345984
    7  25   -1  0  1.117092  0.447591     1.712878   0.000000  360.000000    1.712878    1.690773  0.055785    0.560379
    5  25   -1  0  1.091083  0.458260     7.799688   0.000000  360.000000    7.799688    7.945754  0.041617   -4.963528
    4  25   -1  0  1.081382  0.462371     4.694886   0.000000  360.000000    4.694886    4.798174  0.037417   -3.903935
    3  25   -1  0  1.073969  0.465563     3.818281   0.000000  360.000000    3.818281    3.900747  0.033177   -3.515212
    2  25   -1  0  1.068890  0.467775     4.596787   0.000000  360.000000    4.596787    4.651176  0.030823   -2.495422
    1  25   -1  0  1.066178  0.468965    -1.370905   0.000000  180.000000    1.370905    1.423871  0.066569   -1.125225
    0  25   -1  0  1.065853  0.469108    -7.599511   0.000000  180.000000    7.599511    7.679791  0.044895   -2.528867
   -1  25   -1  0  1.067916  0.468202     0.790016   0.000000  360.000000    0.790016    0.811712  0.131075   -0.234088
   -4  25   -1  0  1.088219  0.459466     1.266771   0.000000  360.000000    1.266771    1.335708  0.065535   -1.487615
   -5  25   -1  0  1.099547  0.454733     2.165779   0.000000    0.000000    2.165779    2.210458  0.049027   -1.288777
   -6  25   -1  0  1.113050  0.449216    -3.446367   0.000000  180.000000    3.446367    3.443925  0.035503    0.097254
   -7  25   -1  0  1.128651  0.443007    -2.691327   0.000000  180.000000    2.691327    2.684699  0.037553    0.249593
   -9  25   -1  0  1.165798  0.428891     6.452460   0.000000  360.000000    6.452460    6.461902  0.050133   -0.266359
  -10  25   -1  0  1.187157  0.421174    -1.913519   0.000000  180.000000    1.913519    1.954919  0.051802   -1.130221
  -11  25   -1  0  1.210246  0.413139    -5.829110   0.000000  180.000000    5.829110    5.937840  0.042387   -3.627707
  -12  25   -1  0  1.234967  0.404869    -3.493832   0.000000  180.000000    3.493832    3.487799  0.066201    0.128892
   11  26   -1  0  1.231304  0.406073     2.486874   0.000000  360.000000    2.486874    2.543136  0.042531   -1.870800
   10  26   -1  0  1.210151  0.413172    -5.332246   0.000000  180.000000    5.332246    5.302863  0.038008    1.093306
    9  26   -1  0  1.190763  0.419899    -3.187740   0.000000  180.000000    3.187740    3.239149  0.035556   -2.044786
    8  26   -1  0  1.173227  0.426175     5.738876   0.000000  360.000000    5.738876    5.733752  0.041449    0.174812
    7  26   -1  0  1.157628  0.431918     5.256698   0.000000  360.000000    5.256698    5.250051  0.042415    0.221633
    5  26   -1  0  1.132550  0.441482    -2.341780   0.000000  180.000000    2.341780    2.388984  0.045311   -1.473274
    4  26   -1  0  1.123208  0.445154    -1.726680   0.000000  180.000000    1.726680    1.798288  0.056412   -1.795172
    3  26   -1  0  1.116072  0.448000    -2.913595   0.000000  180.000000    2.913595    2.926766  0.039385   -0.472912
    2  26   -1  0  1.111185  0.449970    -4.712603   0.000000  180.000000    4.712603    4.642348  0.029367    3.383241
    1  26   -1  0  1.108578  0.451028     3.896960   0.000000  360.000000    3.896960    3.921542  0.034797   -0.999078
    0  26   -1  0  1.108265  0.451156     8.136653   0.000000  360.000000    8.136653    8.264685  0.034785   -5.205258
   -1  26   -1  0  1.110249  0.450349    -3.347420   0.000000  180.000000    3.347420    3.322575  0.036810    0.954555
   -2  26   -1  0  1.114518  0.448625    -5.589160   0.000000  180.000000    5.589160    5.614845  0.025514   -1.423667
   -3  26   -1  0  1.121045  0.446012     0.559534   0.000000  360.000000    0.559534    0.587124  0.177812   -0.219436
   -4  26   -1  0  1.129792  0.442559    -3.052786   0.000000  180.000000    3.052786    3.198213  0.038253   -5.376388
   -5  26   -1  0  1.140707  0.438325    -2.735130   0.000000  180.000000    2.735130    2.788413  0.038751   -1.944574
   -6  26   -1  0  1.153728  0.433378     3.308201   0.000000  360.000000    3.308201    3.346901  0.034403   -1.590850
   -7  26   -1  0  1.168786  0.427794     1.372698   0.000000    0.000000    1.372698    1.413152  0.067092   -0.852724
   -9  26   -1  0  1.204696  0.415043    -0.706988   0.000000  180.000000    0.706988    0.551469  0.192892    1.140204
  -10  26   -1  0  1.225377  0.408038    -1.035864   0.000000  180.000000    1.035864    1.051195  0.098712   -0.219638
    9  27   -1  0  1.230341  0.406391    -0.341952   0.000000  180.000000    0.341952    0.620620  0.151711   -2.597670
    8  27   -1  0  1.213378  0.412073    -1.539755   0.000000  180.000000    1.539755    1.445072  0.065560    2.042435
    5  27   -1  0  1.174093  0.425861     5.316332   0.000000  360.000000    5.316332    5.331460  0.034976   -0.611727
    3  27   -1  0  1.158206  0.431702    -1.408083   0.000000  180.000000    1.408083    1.472897  0.074327   -1.233212
    2  27   -1  0  1.153498  0.433464    -0.880829   0.000000  180.000000    0.880829    0.911759  0.115174   -0.379784
    1  27   -1  0  1.150986  0.434410     1.512319   0.000000    0.000000    1.512319    1.516943  0.072092   -0.090710
   -1  27   -1  0  1.152596  0.433803     1.908191   0.000000    0.000000    1.908191    1.983258  0.054749   -1.939038
   -2  27   -1  0  1.156708  0.432261    -3.636179   0.000000  180.000000    3.636179    3.649711  0.033488   -0.571481
   -4  27   -1  0  1.171432  0.426828    -1.261551   0.000000  180.000000    1.261551    1.224894  0.077853    0.665883
   -5  27   -1  0  1.181963  0.423025    -2.676079   0.000000  180.000000    2.676079    2.671442  0.043191    0.151830
   -6  27   -1  0  1.194535  0.418573     2.098520   0.000000    0.000000    2.098520    2.180466  0.046357   -2.499917
   -7  27   -1  0  1.209085  0.413536     7.656789   0.000000  360.000000    7.656789    7.688351  0.042102   -1.060167
   -8  27   -1  0  1.225542  0.407983    -3.543375   0.000000  180.000000    3.543375    3.476160  0.039347    2.415873
   -9  27   -1  0  1.243831  0.401984    -2.648858   0.000000  180.000000    2.648858    2.772005  0.044198   -3.940419
    7  28   -1  0  1.239099  0.403519    -1.499525   0.000000  180.000000    1.499525    1.579168  0.064458   -1.747383
    6  28   -1  0  1.226419  0.407691     2.914092   0.000000  360.000000    2.914092    2.900672  0.039743    0.477523
    5  28   -1  0  1.215703  0.411285     1.887549   0.000000    0.000000    1.887549    1.936709  0.052299   -1.329336
    4  28   -1  0  1.207004  0.414249    -3.514619   0.000000  180.000000    3.514619    3.545459  0.036525   -1.194067
    3  28   -1  0  1.200367  0.416539     0.528891   0.000000    0.000000    0.528891    0.690221  0.170706   -1.336536
    1  28   -1  0  1.193402  0.418970    -3.810227   0.000000  180.000000    3.810227    3.933068  0.047504   -3.657022
    0  28   -1  0  1.193112  0.419072    -1.858192   0.000000  180.000000    1.858192    1.905044  0.064726   -1.023694
   -2  28   -1  0  1.198922  0.417041     2.224661   0.000000  360.000000    2.224661    2.205878  0.049130    0.540680
   -3  28   -1  0  1.204992  0.414940    -1.170418   0.000000  180.000000    1.170418    1.199809  0.079560   -0.522428
   -4  28   -1  0  1.213134  0.412156    -3.992946   0.000000  180.000000    3.992946    4.034966  0.032067   -1.853129
   -5  28   -1  0  1.223305  0.408729    -1.805743   0.000000  180.000000    1.805743    1.859238  0.054523   -1.387556
   -6  28   -1  0  1.235457  0.404709     1.334554   0.000000    0.000000    1.334554    1.365763  0.069505   -0.635003
   -7  28   -1  0  1.249530  0.400150    -3.221785   0.000000  180.000000    3.221785    3.240721  0.037747   -0.709444
    4  29   -1  0  1.248966  0.400331    -5.078155   0.000000  180.000000    5.078155    5.220059  0.053847   -3.726938
    3  29   -1  0  1.242553  0.402397     7.098230   0.000000  360.000000    7.098230    7.098016  0.039534    0.007685
    1  29   -1  0  1.235826  0.404588     2.364483   0.000000  360.000000    2.364483    2.335360  0.055719    0.739175
    0  29   -1  0  1.235545  0.404680    -6.697903   0.000000  180.000000    6.697903    6.771349  0.067000   -1.550268
   -1  29   -1  0  1.237325  0.404097     2.486645   0.000000  360.000000    2.486645    2.555066  0.047999   -2.015934
   -2  29   -1  0  1.241157  0.402850   -10.740515   0.000000  180.000000   10.740515   10.696695  0.055739    1.111818
   25   0   -2  0  1.234375  0.405063    -7.226376   0.000000  180.000000    7.226376    7.148553  0.443909    0.247929
   24   0   -2  0  1.184297  0.422192     5.649320   0.000000  360.000000    5.649320    5.607660  0.228201    0.258173
   23   0   -2  0  1.134254  0.440819    -7.012461   0.000000  180.000000    7.012461    7.070161  0.701843   -0.116265
   22   0   -2  0  1.084251  0.461148    -5.142861   0.000000  180.000000    5.142861    4.893336  0.197616    1.785690
   21   0   -2  0  1.034293  0.483422    -5.580206   0.000000  180.000000    5.580206    5.514694  0.190778    0.485636
   20   0   -2  0  0.984389  0.507930    -2.258523   0.000000  180.000000    2.258523    2.273767  0.070135   -0.307378
   19   0   -2  0  0.934545  0.535020   -10.450407   0.000000  180.000000   10.450407   10.549292  0.181821   -0.769138
   18   0   -2  0  0.884773  0.565117    19.869937   0.000000  360.000000   19.869937   20.195151  0.177861   -2.585859
   17   0   -2  0  0.835085  0.598742    14.308496   0.000000  360.000000   14.308496   14.448273  0.070734   -2.794639
   16   0   -2  0  0.785497  0.636540    26.348081   0.000000  360.000000   26.348081   26.551098  0.301448   -0.952438
   15   0   -2  0  0.736029  0.679321   -11.877798   0.000000  180.000000   11.877798   12.284110  0.112729   -5.097273
   14   0   -2  0  0.686708  0.728111    -9.912639   0.000000  180.000000    9.912639   10.068923  0.071403   -3.095368
   13   0   -2  0  0.637568  0.784231   -14.503178   0.000000  180.000000   14.503178   15.172227  0.263332   -3.593104
   12   0   -2  0  0.588652  0.849398     0.986480   0.000000  360.000000    0.986480    1.165482  0.024817  -10.200588
   11   0   -2  0  0.540024  0.925884   -26.499806   0.000000  180.000000   26.499806   27.155546  0.110657   -8.380481
   10   0   -2  0  0.491768  1.016740    66.366658   0.000000  360.000000   66.366658   67.353127  0.561805   -2.483203
    9   0   -2  0  0.444005  1.126113    13.069507   0.000000  360.000000   13.069507   12.980048  0.110524    1.144664
    8   0   -2  0  0.396913  1.259720    -5.313807   0.000000  180.000000    5.313807    5.213280  0.056623    2.510734
    7   0   -2  0  0.350764  1.425460    -2.100819   0.000000  180.000000    2.100819    2.613902  0.165488   -4.384661
    6   0   -2  0  0.305983  1.634079    50.473353   0.000000  360.000000   50.473353   51.708211  0.245879   -7.102477
    5   0   -2  0  0.263269  1.899197   -52.917551   0.000000  180.000000   52.917551   53.532115  0.539467   -1.611082
    4   0   -2  0  0.223810  2.234036    64.586988   0.000000  360.000000   64.586988   65.017609  0.500870   -1.215866
    3   0   -2  0  0.189648  2.636458   -47.412840   0.000000  180.000000   47.412840   48.321917  0.219968   -5.844611
    2   0   -2  0  0.164125  3.046451    15.973592   0.000000    0.000000   15.973592   16.642965  0.111445   -8.494222
    1   0   -2  0  0.151667  3.296695   -94.286306   0.000000  180.000000   94.286306   94.740303  0.934522   -0.687034
    0   0   -2  0  0.155447  3.216529   -58.427921   0.000000  180.000000   58.427921   59.175686  0.421422   -2.509363
   -1   0   -2  0  0.174413  2.866763   -26.924432   0.000000  180.000000   26.924432   26.989657  0.199528   -0.462307
   -2   0   -2  0  0.204379  2.446430   102.060392   0.000000    0.000000  102.060392  102.283650  0.532357   -0.593088
   -3   0   -2  0  0.241282  2.072260   -50.889691   0.000000  180.000000   50.889691   51.214550  0.305307   -1.504776
   -4   0   -2  0  0.282416  1.770440    62.944983   0.000000    0.000000   62.944983   63.704000  0.337257   -3.182772
   -5   0   -2  0  0.326183  1.532883    -6.504917   0.000000  180.000000    6.504917    6.553734  0.025216   -2.737884
   -6   0   -2  0  0.371654  1.345337   -26.433364   0.000000  180.000000   26.433364   26.368269  0.114732    0.802378
   -7   0   -2  0  0.418275  1.195387   -40.327809   0.000000  180.000000   40.327809   40.442274  0.138418   -1.169495
   -8   0   -2  0  0.465699  1.073655    -3.121147   0.000000  180.000000    3.121147    3.100023  0.048830    0.611783
   -9   0   -2  0  0.513705  0.973322   -41.647767   0.000000  180.000000   41.647767   41.746820  0.137924   -1.015649
  -10   0   -2  0  0.562143  0.889453    24.502591   0.000000    0.000000   24.502591   24.889686  0.116732   -4.689680
  -11   0   -2  0  0.610911  0.818450    -2.514278   0.000000  180.000000    2.514278    2.610030  0.044220   -3.062285
  -12   0   -2  0  0.659935  0.757650    12.142514   0.000000    0.000000   12.142514   12.529235  0.087229   -6.269756
  -13   0   -2  0  0.709163  0.705057    11.913499   0.000000    0.000000   11.913499   11.965033  0.140183   -0.519890
  -14   0   -2  0  0.758554  0.659148    12.329935   0.000000    0.000000   12.329935   12.687977  0.131340   -3.855246
  -15   0   -2  0  0.808080  0.618751   -16.735190   0.000000  180.000000   16.735190   16.793568  0.186556   -0.442542
  -16   0   -2  0  0.857715  0.582944     3.976427   0.000000    0.000000    3.976427    4.124419  0.078863   -2.653855
  -17   0   -2  0  0.907444  0.550998    -5.419302   0.000000  180.000000    5.419302    5.527504  0.070344   -2.175302
  -18   0   -2  0  0.957250  0.522330     5.085462   0.000000    0.000000    5.085462    5.063388  0.086850    0.359436
  -19   0   -2  0  1.007122  0.496464    -3.254227   0.000000  180.000000    3.254227    3.265635  0.088662   -0.181975
  -20   0   -2  0  1.057052  0.473014     2.576619   0.000000    0.000000    2.576619    2.720343  0.074514   -2.727751
  -21   0   -2  0  1.107031  0.451659     4.250907   0.000000    0.000000    4.250907    4.110850  0.157361    1.258707
  -22   0   -2  0  1.157053  0.432132     4.198720   0.000000    0.000000    4.198720    4.661959  0.245952   -2.663605
  -23   0   -2  0  1.207112  0.414212    -4.169172   0.000000  180.000000    4.169172    4.102239  0.157700    0.600239
   25   1   -2  0  1.235107  0.404823     6.966186   0.000000  360.000000    6.966186    6.292553  0.072138   13.206064
   24   1   -2  0  1.185060  0.421920    -4.495307   0.000000  180.000000    4.495307    4.452923  0.246280    0.243379
   23   1   -2  0  1.135050  0.440509     3.728895   0.000000  360.000000    3.728895    3.552593  0.106050    2.351048
   22   1   -2  0  1.085084  0.460794     1.629987   0.000000  360.000000    1.629987    1.610960  0.054036    0.497971
   21   1   -2  0  1.035167  0.483014    -1.697504   0.000000  180.000000    1.697504    1.690773  0.055785    0.170635
   20   1   -2  0  0.985306  0.507456    -6.934449   0.000000  180.000000    6.934449    6.906923  0.091808    0.424017
   19   1   -2  0  0.935512  0.534467     8.092825   0.000000  360.000000    8.092825    8.162908  0.068699   -1.442712
   18   1   -2  0  0.885794  0.564465     2.332614   0.000000    0.000000    2.332614    2.384747  0.045393   -1.624176
   17   1   -2  0  0.836166  0.597967     2.284538   0.000000  360.000000    2.284538    2.228748  0.038834    2.031718
   16   1   -2  0  0.786647  0.635609     2.796724   0.000000    0.000000    2.796724    2.851341  0.037887   -2.038685
   15   1   -2  0  0.737256  0.678190    14.282819   0.000000  360.000000   14.282819   14.235732  0.132525    0.502477
   14   1   -2  0  0.688023  0.726719     0.889980   0.000000  360.000000    0.889980    0.976192  0.037181   -3.279140
   13   1   -2  0  0.638984  0.782492     3.637275   0.000000  360.000000    3.637275    3.663579  0.039272   -0.947227
   12   1   -2  0  0.590186  0.847190     1.124344   0.000000    0.000000    1.124344    1.178457  0.030667   -2.495401
   11   1   -2  0  0.541696  0.923028     3.418498   0.000000  360.000000    3.418498    3.480532  0.024776   -3.540853
   10   1   -2  0  0.493603  1.012960   -10.336767   0.000000  180.000000   10.336767   10.383194  0.085888   -0.764453
    9   1   -2  0  0.446036  1.120985   -11.972226   0.000000  180.000000   11.972226   12.032817  0.079151   -1.082610
    8   1   -2  0  0.399185  1.252553   -27.569693   0.000000  180.000000   27.569693   27.883626  0.133306   -3.330460
    7   1   -2  0  0.353332  1.415101   -10.915041   0.000000  180.000000   10.915041   10.857087  0.042344    1.935602
    6   1   -2  0  0.308923  1.618526    13.353915   0.000000  360.000000   13.353915   13.608861  0.059625   -6.046956
    5   1   -2  0  0.266681  1.874901    26.047211   0.000000  360.000000   26.047211   25.973714  0.105665    0.983680
    4   1   -2  0  0.227814  2.194777    19.604020   0.000000    0.000000   19.604020   19.635826  0.063745   -0.705639
    3   1   -2  0  0.194357  2.572590    23.672871   0.000000  360.000000   23.672871   23.905227  0.078752   -4.172607
    2   1   -2  0  0.169544  2.949088   -29.440465   0.000000  180.000000   29.440465   29.223885  0.093542    3.274362
    1   1   -2  0  0.157515  3.174305  -118.808505   0.000000  180.000000  118.808505  118.927002  0.555405   -0.301727
    0   1   -2  0  0.161158  3.102552   -78.279919   0.000000  180.000000   78.279919   77.599443  0.325552    2.956020
   -1   1   -2  0  0.179521  2.785189     7.958344   0.000000    0.000000    7.958344    8.099936  0.024847   -8.058953
   -2   1   -2  0  0.208756  2.395144    26.327448   0.000000  360.000000   26.327448   26.476141  0.114263   -1.840351
   -3   1   -2  0  0.245000  2.040812    -4.971991   0.000000  180.000000    4.971991    5.071343  0.024102   -5.829544
   -4   1   -2  0  0.285599  1.750708    30.897812   0.000000  360.000000   30.897812   30.919136  0.078679   -0.383287
   -5   1   -2  0  0.328943  1.520022    12.148931   0.000000    0.000000   12.148931   12.073305  0.053103    2.014031
   -6   1   -2  0  0.374079  1.336617   -20.088687   0.000000  180.000000   20.088687   20.216852  0.067860   -2.670998
   -7   1   -2  0  0.420430  1.189258   -14.287915   0.000000  180.000000   14.287915   14.331297  0.061510   -0.997414
   -8   1   -2  0  0.467636  1.069207    32.495031   0.000000    0.000000   32.495031   32.547670  0.071658   -1.038857
   -9   1   -2  0  0.515462  0.970004    11.015594   0.000000    0.000000   11.015594   11.072523  0.049943   -1.612048
  -10   1   -2  0  0.563749  0.886920    -6.547507   0.000000  180.000000    6.547507    6.585385  0.036066   -1.485277
  -11   1   -2  0  0.612389  0.816475   -10.551680   0.000000  180.000000   10.551680   10.629705  0.055430   -1.990690
  -12   1   -2  0  0.661304  0.756082     3.526412   0.000000  360.000000    3.526412    3.571099  0.026172   -2.414753
  -13   1   -2  0  0.710437  0.703793    -9.943784   0.000000  180.000000    9.943784   10.230723  0.049848   -8.140570
  -14   1   -2  0  0.759745  0.658115     8.364518   0.000000    0.000000    8.364518    8.572335  0.058715   -5.005527
  -15   1   -2  0  0.809198  0.617896    19.112886   0.000000    0.000000   19.112886   19.450901  0.089105   -5.364773
  -16   1   -2  0  0.858769  0.582229    20.107799   0.000000    0.000000   20.107799   21.206782  0.193052   -8.050651
  -17   1   -2  0  0.908439  0.550395    -4.492390   0.000000  180.000000    4.492390    4.554216  0.060017   -1.456841
  -18   1   -2  0  0.958194  0.521815    -2.461717   0.000000  180.000000    2.461717    2.638999  0.043729   -5.733423
  -19   1   -2  0  1.008020  0.496022    -5.414211   0.000000  180.000000    5.414211    5.506480  0.073182   -1.783058
  -20   1   -2  0  1.057907  0.472631    -1.972952   0.000000  180.000000    1.972952    1.985789  0.047342   -0.383458
  -21   1   -2  0  1.107847  0.451326    -5.823588   0.000000  180.000000    5.823588    5.753946  0.098990    0.994936
  -22   1   -2  0  1.157834  0.431841     3.743859   0.000000    0.000000    3.743859    3.678760  0.088435    1.041044
  -23   1   -2  0  1.207861  0.413955    -0.681037   0.000000  180.000000    0.681037    0.726076  0.160654   -0.396472
   25   2   -2  0  1.237301  0.404106    -1.632646   0.000000  180.000000    1.632646    1.493402  0.118523    1.661465
   24   2   -2  0  1.187346  0.421107     2.828020   0.000000  360.000000    2.828020    2.637068  0.115968    2.328615
   23   2   -2  0  1.137437  0.439585    -5.167548   0.000000  180.000000    5.167548    5.000844  0.093826    2.512689
   22   2   -2  0  1.087580  0.459736     0.792185   0.000000  360.000000    0.792185    0.805502  0.132217   -0.142439
   21   2   -2  0  1.037783  0.481796     2.497256   0.000000  360.000000    2.497256    2.484674  0.037720    0.471722
   20   2   -2  0  0.988055  0.506045     2.626394   0.000000  360.000000    2.626394    2.604197  0.052688    0.595806
   19   2   -2  0  0.938406  0.532818     5.742159   0.000000  360.000000    5.742159    5.888082  0.147392   -1.400116
   18   2   -2  0  0.888850  0.562524     7.485753   0.000000  360.000000    7.485753    7.170483  0.113623    3.924020
   17   2   -2  0  0.839404  0.595661   -22.063437   0.000000  180.000000   22.063437   22.516995  0.256896   -2.496837
   16   2   -2  0  0.790087  0.632842    -5.814436   0.000000  180.000000    5.814436    5.962563  0.037323   -5.612772
   15   2   -2  0  0.740926  0.674831     4.726797   0.000000  360.000000    4.726797    4.850657  0.035559   -4.926061
   14   2   -2  0  0.691954  0.722591    -4.027194   0.000000  180.000000    4.027194    4.093609  0.051046   -1.839996
   13   2   -2  0  0.643214  0.777346     0.062935   0.000000    0.000000    0.062935    0.376663  0.105515   -4.204873
   12   2   -2  0  0.594764  0.840670    16.449928   0.000000  360.000000   16.449928   16.780086  0.073430   -6.358647
   11   2   -2  0  0.546679  0.914613   -16.443718   0.000000  180.000000   16.443718   16.589335  0.071858   -2.865837
   10   2   -2  0  0.499067  1.001870    -6.101265   0.000000  180.000000    6.101265    6.342261  0.064735   -5.264837
    9   2   -2  0  0.452076  1.106009   -19.030547   0.000000  180.000000   19.030547   18.983875  0.151640    0.435273
    8   2   -2  0  0.405922  1.231765     7.559015   0.000000  360.000000    7.559015    7.759862  0.064897   -4.376786
    7   2   -2  0  0.360926  1.385327    23.684601   0.000000  360.000000   23.684601   23.743735  0.137610   -0.607719
    6   2   -2  0  0.317581  1.574404   -15.936357   0.000000  180.000000   15.936357   15.759401  0.075018    3.335934
    5   2   -2  0  0.276663  1.807250   -23.577983   0.000000  180.000000   23.577983   23.478340  0.111803    1.260397
    4   2   -2  0  0.239422  2.088360    47.852327   0.000000  360.000000   47.852327   48.540965  0.195411   -4.983746
    3   2   -2  0  0.207843  2.405667   -57.201958   0.000000  180.000000   57.201958   58.054631  0.295141   -4.085710
    2   2   -2  0  0.184849  2.704910   -28.719460   0.000000  180.000000   28.719460   28.815664  0.148484   -0.916283
    1   2   -2  0  0.173882  2.875515    89.734411   0.000000    0.000000   89.734411   89.983289  0.256358   -1.372947
    0   2   -2  0  0.177189  2.821852    -3.755922   0.000000  180.000000    3.755922    3.742950  0.032649    0.561895
   -1   2   -2  0  0.194041  2.576778   -14.526500   0.000000  180.000000   14.526500   14.608433  0.045924   -2.523083
   -2   2   -2  0  0.221366  2.258701    33.583271   0.000000  360.000000   33.583271   33.901732  0.085044   -5.295730
   -3   2   -2  0  0.255831  1.954419   -33.947979   0.000000  180.000000   33.947979   34.361744  0.145467   -4.022569
   -4   2   -2  0  0.294942  1.695250    12.817262   0.000000    0.000000   12.817262   13.021936  0.056927   -5.084628
   -5   2   -2  0  0.337086  1.483300     8.471298   0.000000    0.000000    8.471298    8.180218  0.029015   14.187586
   -6   2   -2  0  0.381260  1.311442    -3.135468   0.000000  180.000000    3.135468    3.022208  0.023796    6.731307
   -7   2   -2  0  0.426832  1.171421    14.638923   0.000000    0.000000   14.638923   14.625852  0.069872    0.264575
   -8   2   -2  0  0.473400  1.056189    16.129084   0.000000    0.000000   16.129084   16.149500  0.063260   -0.456409
   -9   2   -2  0  0.520696  0.960253   -18.154863   0.000000  180.000000   18.154863   18.399277  0.091488   -3.778147
  -10   2   -2  0  0.568539  0.879447    10.997497   0.000000    0.000000   10.997497   11.013731  0.061968   -0.370486
  -11   2   -2  0  0.616802  0.810633    -5.564166   0.000000  180.000000    5.564166    5.613963  0.033208   -2.120693
  -12   2   -2  0  0.665392  0.751437    -2.252371   0.000000  180.000000    2.252371    2.326652  0.030969   -3.392084
  -13   2   -2  0  0.714244  0.700041     1.725065   0.000000    0.000000    1.725065    1.798288  0.028076   -3.688318
  -14   2   -2  0  0.763307  0.655045    -0.652896   0.000000  180.000000    0.652896    0.652507  0.056613    0.009719
  -15   2   -2  0  0.812542  0.615353    -1.963501   0.000000  180.000000    1.963501    2.056027  0.031549   -4.147578
  -16   2   -2  0  0.861921  0.580100    10.245547   0.000000    0.000000   10.245547   10.233211  0.086466    0.201771
  -17   2   -2  0  0.911420  0.548595   -12.179450   0.000000  180.000000   12.179450   12.627073  0.116025   -5.455996
  -18   2   -2  0  0.961020  0.520281    -1.560703   0.000000  180.000000    1.560703    1.772739  0.044862   -6.684222
  -19   2   -2  0  1.010706  0.494704     3.967969   0.000000    0.000000    3.967969    4.066220  0.060335   -2.302919
  -20   2   -2  0  1.060467  0.471490    -3.178507   0.000000  180.000000    3.178507    3.116338  0.036969    2.378238
  -21   2   -2  0  1.110293  0.450332    -6.105819   0.000000  180.000000    6.105819    6.121871  0.072848   -0.311612
  -22   2   -2  0  1.160174  0.430970     5.597223   0.000000    0.000000    5.597223    5.454603  0.052808    3.819436
  -23   2   -2  0  1.210104  0.413188    -3.953282   0.000000  180.000000    3.953282    3.721233  0.067848    4.836764
   25   3   -2  0  1.240948  0.402918    -0.941853   0.000000  180.000000    0.941853    0.917250  0.185180    0.187892
   24   3   -2  0  1.191147  0.419764     0.751091   0.000000  360.000000    0.751091    0.854333  0.221710   -0.658546
   23   3   -2  0  1.141404  0.438057    -3.624113   0.000000  180.000000    3.624113    3.516737  0.121740    1.247354
   22   3   -2  0  1.091729  0.457989    -4.749278   0.000000  180.000000    4.749278    4.836054  0.139371   -0.880532
   21   3   -2  0  1.042130  0.479787     0.681892   0.000000    0.000000    0.681892    0.726076  0.093070   -0.671377
   20   3   -2  0  0.992619  0.503718     3.466827   0.000000  360.000000    3.466827    3.327148  0.115595    1.708859
   19   3   -2  0  0.943211  0.530104    -1.996713   0.000000  180.000000    1.996713    2.016185  0.039363   -0.699577
   18   3   -2  0  0.893921  0.559334    -2.523015   0.000000  180.000000    2.523015    2.561011  0.025279   -2.125623
   17   3   -2  0  0.844771  0.591876    -0.765547   0.000000  180.000000    0.765547    0.786398  0.056106   -0.525568
   16   3   -2  0  0.795787  0.628309     1.571034   0.000000  360.000000    1.571034    1.598310  0.040730   -0.947051
   15   3   -2  0  0.747001  0.669343     0.733506   0.000000    0.000000    0.733506    0.830234  0.043952   -3.112340
   14   3   -2  0  0.698456  0.715865     2.800402   0.000000    0.000000    2.800402    2.874341  0.030037   -3.481260
   13   3   -2  0  0.650203  0.768990     4.856910   0.000000    0.000000    4.856910    4.961229  0.043480   -3.393080
   12   3   -2  0  0.602315  0.830130     1.244492   0.000000    0.000000    1.244492    1.249475  0.034763   -0.202748
   11   3   -2  0  0.554886  0.901086   -10.988535   0.000000  180.000000   10.988535   11.088991  0.055661   -2.552359
   10   3   -2  0  0.508043  0.984168    -9.997879   0.000000  180.000000    9.997879    9.895264  0.070427    2.060550
    9   3   -2  0  0.461966  1.082331    -0.711082   0.000000  180.000000    0.711082    0.792757  0.018190   -6.350177
    8   3   -2  0  0.416908  1.199305     2.874788   0.000000    0.000000    2.874788    2.860208  0.022619    0.911651
    7   3   -2  0  0.373239  1.339624     4.569070   0.000000    0.000000    4.569070    4.507229  0.036721    2.381641
    6   3   -2  0  0.331508  1.508260    11.722166   0.000000  360.000000   11.722166   11.605321  0.069353    2.382642
    5   3   -2  0  0.292545  1.709138    13.673406   0.000000  360.000000   13.673406   13.759262  0.067723   -1.792885
    4   3   -2  0  0.257610  1.940917     6.895264   0.000000  360.000000    6.895264    6.821300  0.044237    2.364577
    3   3   -2  0  0.228558  2.187633   -11.959492   0.000000  180.000000   11.959492   11.842700  0.044230    3.734342
    2   3   -2  0  0.207868  2.405371   -10.033033   0.000000  180.000000   10.033033   10.009817  0.051654    0.635632
    1   3   -2  0  0.198179  2.522971    11.248372   0.000000    0.000000   11.248372   11.182291  0.048823    1.914126
    0   3   -2  0  0.201087  2.486491   -12.952785   0.000000  180.000000   12.952785   12.979503  0.062525   -0.604315
   -1   3   -2  0  0.216083  2.313926   -30.729479   0.000000  180.000000   30.729479   31.052890  0.088666   -5.158354
   -2   3   -2  0  0.240921  2.075368    -2.365597   0.000000  180.000000    2.365597    2.293741  0.018805    5.403830
   -3   3   -2  0  0.272927  1.831990    13.425718   0.000000    0.000000   13.425718   13.298172  0.041413    4.355559
   -4   3   -2  0  0.309888  1.613485     1.269821   0.000000    0.000000    1.269821    1.245393  0.023203    1.488922
   -5   3   -2  0  0.350239  1.427597     7.080240   0.000000  360.000000    7.080240    7.056544  0.022420    1.494716
   -6   3   -2  0  0.392936  1.272471    15.408081   0.000000    0.000000   15.408081   15.403998  0.065029    0.088792
   -7   3   -2  0  0.437294  1.143397     3.510466   0.000000    0.000000    3.510466    3.558302  0.014131   -4.787558
   -8   3   -2  0  0.482854  1.035511   -11.501818   0.000000  180.000000   11.501818   11.474040  0.029403    1.336008
   -9   3   -2  0  0.529306  0.944633    -7.770890   0.000000  180.000000    7.770890    7.761867  0.041701    0.305989
  -10   3   -2  0  0.576435  0.867401     2.875334   0.000000  360.000000    2.875334    2.835298  0.017748    3.190188
  -11   3   -2  0  0.624087  0.801171     3.055504   0.000000    0.000000    3.055504    3.085273  0.016305   -2.582051
  -12   3   -2  0  0.672151  0.743881    -4.242554   0.000000  180.000000    4.242554    4.295275  0.031752   -2.348125
  -14   3   -2  0  0.769205  0.650021    -0.802891   0.000000  180.000000    0.802891    0.848351  0.042978   -1.495911
  -15   3   -2  0  0.818086  0.611183    -5.691703   0.000000  180.000000    5.691703    5.718684  0.050353   -0.757772
  -16   3   -2  0  0.867149  0.576602    -2.127607   0.000000  180.000000    2.127607    2.233281  0.025768   -5.799701
  -17   3   -2  0  0.916366  0.545634     8.176117   0.000000    0.000000    8.176117    8.444909  0.047589   -7.987802
  -18   3   -2  0  0.965712  0.517753     6.124734   0.000000    0.000000    6.124734    6.219636  0.056628   -2.370046
  -20   3   -2  0  1.064721  0.469607    -4.582498   0.000000  180.000000    4.582498    4.607328  0.092486   -0.379677
  -21   3   -2  0  1.114356  0.448690    -4.317031   0.000000  180.000000    4.317031    4.251416  0.061008    1.521013
  -22   3   -2  0  1.164063  0.429530    -3.678077   0.000000  180.000000    3.678077    3.619022  0.043771    1.907998
  -23   3   -2  0  1.213834  0.411918    -0.513426   0.000000  180.000000    0.513426    0.595615  0.205619   -0.565286
   25   4   -2  0  1.246037  0.401272    -4.159542   0.000000  180.000000    4.159542    3.756474  0.152960    3.726635
   24   4   -2  0  1.196447  0.417904     5.284129   0.000000    0.000000    5.284129    5.020041  0.158779    2.352185
   23   4   -2  0  1.146935  0.435945    -1.421980   0.000000  180.000000    1.421980    1.328114  0.094084    1.410936
   22   4   -2  0  1.097510  0.455577     6.162870   0.000000  360.000000    6.162870    6.254562  0.114279   -1.134690
   21   4   -2  0  1.048184  0.477015     6.709196   0.000000  360.000000    6.709196    6.690758  0.123993    0.210293
   20   4   -2  0  0.998974  0.500514    -3.141328   0.000000  180.000000    3.141328    3.103284  0.030142    1.784915
   19   4   -2  0  0.949896  0.526373   -10.594766   0.000000  180.000000   10.594766   10.421676  0.109046    2.244816
   18   4   -2  0  0.900972  0.554956     2.118384   0.000000    0.000000    2.118384    2.102356  0.041200    0.550137
   17   4   -2  0  0.852229  0.586697   -10.519414   0.000000  180.000000   10.519414   10.666369  0.059287   -3.505462
   16   4   -2  0  0.803700  0.622123     5.244837   0.000000  360.000000    5.244837    5.342857  0.049773   -2.785046
   15   4   -2  0  0.755425  0.661879     5.747993   0.000000    0.000000    5.747993    5.697372  0.073365    0.975776
   14   4   -2  0  0.707458  0.706756     1.664726   0.000000    0.000000    1.664726    1.801078  0.032022   -6.021810
   13   4   -2  0  0.659864  0.757732     0.951440   0.000000  360.000000    0.951440    0.933680  0.031111    0.807280
   12   4   -2  0  0.612731  0.816018     3.641388   0.000000  360.000000    3.641388    3.732108  0.025037   -5.124303
   11   4   -2  0  0.566175  0.883119   -23.977354   0.000000  180.000000   23.977354   24.501053  0.118590   -6.245265
   10   4   -2  0  0.520350  0.960892    11.706618   0.000000  360.000000   11.706618   11.625840  0.071650    1.594392
    9   4   -2  0  0.475467  1.051598    -6.500587   0.000000  180.000000    6.500587    6.499444  0.034228    0.047250
    8   4   -2  0  0.431820  1.157890   -10.336150   0.000000  180.000000   10.336150   10.177562  0.043701    5.132141
    7   4   -2  0  0.389825  1.282628     8.154512   0.000000    0.000000    8.154512    7.771611  0.037903   14.286538
    6   4   -2  0  0.350076  1.428260     2.706749   0.000000    0.000000    2.706749    2.828129  0.048463   -3.542064
    5   4   -2  0  0.313431  1.595250   -28.098166   0.000000  180.000000   28.098166   28.040697  0.111446    0.729266
    4   4   -2  0  0.281103  1.778706    31.906938   0.000000  360.000000   31.906938   32.087660  0.124543   -2.052129
    3   4   -2  0  0.254744  1.962754   -28.631905   0.000000  180.000000   28.631905   29.183926  0.167934   -4.648702
    2   4   -2  0  0.236358  2.115433    15.283486   0.000000  360.000000   15.283486   15.416848  0.058468   -3.225744
    1   4   -2  0  0.227884  2.194102    38.322862   0.000000  360.000000   38.322862   38.711533  0.146177   -3.760278
    0   4   -2  0  0.230417  2.169982   -20.829575   0.000000  180.000000   20.829575   21.165721  0.101773   -4.671004
   -1   4   -2  0  0.243614  2.052426    -5.578785   0.000000  180.000000    5.578785    5.436940  0.025060    8.004741
   -2   4   -2  0  0.265893  1.880457    46.345896   0.000000  360.000000   46.345896   46.728542  0.160086   -3.380320
   -3   4   -2  0  0.295204  1.693745   -41.702016   0.000000  180.000000   41.702016   42.385207  0.112195   -8.611552
   -4   4   -2  0  0.329677  1.516638     4.973691   0.000000  360.000000    4.973691    5.079286  0.024064   -6.205605
   -5   4   -2  0  0.367863  1.359201     6.561055   0.000000  360.000000    6.561055    6.316672  0.023942   14.435260
   -6   4   -2  0  0.408724  1.223321    -6.859954   0.000000  180.000000    6.859954    6.658865  0.024817   11.459292
   -7   4   -2  0  0.451533  1.107340     2.762767   0.000000  360.000000    2.762767    2.722188  0.018489    3.103860
   -8   4   -2  0  0.495786  1.008500    17.742169   0.000000    0.000000   17.742169   17.700643  0.086605    0.678096
   -9   4   -2  0  0.541129  0.923994    -3.825703   0.000000  180.000000    3.825703    3.862850  0.022314   -2.354325
  -10   4   -2  0  0.587310  0.851339    19.778677   0.000000    0.000000   19.778677   19.933602  0.079391   -2.759713
  -11   4   -2  0  0.634145  0.788463   -10.794019   0.000000  180.000000   10.794019   10.934331  0.038100   -5.208162
  -12   4   -2  0  0.681500  0.733675    -8.324649   0.000000  180.000000    8.324649    8.407559  0.060708   -1.931403
  -13   4   -2  0  0.729274  0.685614    -0.946961   0.000000  180.000000    0.946961    1.075012  0.033682   -5.376522
  -14   4   -2  0  0.777389  0.643179    -3.071928   0.000000  180.000000    3.071928    3.065495  0.021096    0.431216
  -15   4   -2  0  0.825785  0.605485    -5.866922   0.000000  180.000000    5.866922    6.051105  0.040427   -6.443067
  -16   4   -2  0  0.874416  0.571810    15.426719   0.000000    0.000000   15.426719   15.819871  0.150348   -3.698098
  -17   4   -2  0  0.923245  0.541568    -2.249652   0.000000  180.000000    2.249652    2.168791  0.039921    2.864499
  -18   4   -2  0  0.972242  0.514275    -1.420175   0.000000  180.000000    1.420175    1.510261  0.052841   -2.411034
  -19   4   -2  0  1.021383  0.489532    -3.570668   0.000000  180.000000    3.570668    3.607807  0.055948   -0.938791
  -20   4   -2  0  1.070648  0.467007    -3.402024   0.000000  180.000000    3.402024    3.380040  0.068342    0.454928
  -21   4   -2  0  1.120020  0.446420    -1.866427   0.000000  180.000000    1.866427    1.941924  0.063468   -1.682254
  -22   4   -2  0  1.169487  0.427538     5.921742   0.000000    0.000000    5.921742    5.935219  0.091159   -0.209075
  -23   4   -2  0  1.219036  0.410160    -2.435548   0.000000  180.000000    2.435548    2.282676  0.057028    3.791011
   24   5   -2  0  1.203228  0.415549     7.806813   0.000000    0.000000    7.806813    7.573424  0.141053    2.339987
   22   5   -2  0  1.104898  0.452531    -1.591170   0.000000  180.000000    1.591170    1.543473  0.080410    0.838870
   21   5   -2  0  1.055918  0.473522    -6.601507   0.000000  180.000000    6.601507    6.223728  0.082184    6.500758
   20   5   -2  0  1.007085  0.496482    -6.959149   0.000000  180.000000    6.959149    6.996655  0.151839   -0.349323
   19   5   -2  0  0.958423  0.521690    -9.623122   0.000000  180.000000    9.623122    9.461637  0.099634    2.292114
   18   5   -2  0  0.909958  0.549476     6.027759   0.000000  360.000000    6.027759    5.917318  0.080337    1.944159
   17   5   -2  0  0.861723  0.580233     3.252450   0.000000  360.000000    3.252450    3.327148  0.028102   -3.759184
   16   5   -2  0  0.813760  0.614432     0.886186   0.000000    0.000000    0.886186    0.830234  0.052999    1.492995
   15   5   -2  0  0.766120  0.652640    -4.512658   0.000000  180.000000    4.512658    4.541931  0.039540   -1.046998
   13   5   -2  0  0.672081  0.743958    -7.481817   0.000000  180.000000    7.481817    7.578092  0.058763   -2.316969
   12   5   -2  0  0.625869  0.798889    -1.058145   0.000000  180.000000    1.058145    1.116640  0.032399   -2.553293
   11   5   -2  0  0.580367  0.861523     0.350453   0.000000  360.000000    0.350453    0.427166  0.071423   -1.518976
   10   5   -2  0  0.535757  0.933258     7.220926   0.000000    0.000000    7.220926    7.212085  0.030835    0.405498
    9   5   -2  0  0.492281  1.015680    -4.767896   0.000000  180.000000    4.767896    4.744963  0.046960    0.690630
    8   5   -2  0  0.450267  1.110452     0.810678   0.000000  360.000000    0.810678    0.842411  0.034578   -1.297882
    7   5   -2  0  0.410165  1.219021    10.998185   0.000000  360.000000   10.998185   10.880902  0.065404    2.535956
    6   5   -2  0  0.372593  1.341947     9.123418   0.000000  360.000000    9.123418    8.850482  0.047101    8.194893
    5   5   -2  0  0.338394  1.477566    -5.801369   0.000000  180.000000    5.801369    5.691162  0.025171    6.191816
    4   5   -2  0  0.308693  1.619735    14.780367   0.000000    0.000000   14.780367   14.559453  0.072260    4.323564
    3   5   -2  0  0.284898  1.755017    11.679285   0.000000  360.000000   11.679285   11.706229  0.061976   -0.614816
    2   5   -2  0  0.268584  1.861617    -5.687512   0.000000  180.000000    5.687512    5.647249  0.025368    2.244591
    1   5   -2  0  0.261157  1.914557    17.410626   0.000000    0.000000   17.410626   17.493658  0.077307   -1.518938
    0   5   -2  0  0.263370  1.898468    20.484544   0.000000    0.000000   20.484544   20.622095  0.069440   -2.801365
   -1   5   -2  0  0.274991  1.818243    -2.598240   0.000000  180.000000    2.598240    2.588589  0.019448    0.701836
   -2   5   -2  0  0.294909  1.695441   -12.830710   0.000000  180.000000   12.830710   12.776300  0.050958    1.510034
   -3   5   -2  0  0.321586  1.554796     1.324926   0.000000  360.000000    1.324926    1.365763  0.021134   -2.732678
   -4   5   -2  0  0.353495  1.414447    -7.441335   0.000000  180.000000    7.441335    7.390513  0.014627    4.913919
   -5   5   -2  0  0.389352  1.284184     8.675349   0.000000  360.000000    8.675349    8.616608  0.034990    2.374187
   -6   5   -2  0  0.428167  1.167769     7.479998   0.000000  360.000000    7.479998    7.548636  0.020027   -4.846999
   -7   5   -2  0  0.469205  1.065631    11.403391   0.000000  360.000000   11.403391   11.253219  0.038889    5.461088
   -8   5   -2  0  0.511933  0.976690    -6.783012   0.000000  180.000000    6.783012    6.756396  0.033961    1.108330
   -9   5   -2  0  0.555961  0.899344    -6.695735   0.000000  180.000000    6.695735    6.713446  0.028947   -0.865268
  -10   5   -2  0  0.601003  0.831942   -12.627001   0.000000  180.000000   12.627001   12.819957  0.066438   -4.107283
  -11   5   -2  0  0.646848  0.772979    -5.154714   0.000000  180.000000    5.154714    5.184031  0.030548   -1.357209
  -12   5   -2  0  0.693336  0.721151    -8.889323   0.000000  180.000000    8.889323    8.929164  0.055570   -1.013920
  -13   5   -2  0  0.740346  0.675360     6.201708   0.000000    0.000000    6.201708    6.222137  0.045126   -0.640231
  -14   5   -2  0  0.787785  0.634691     1.052075   0.000000  360.000000    1.052075    1.089065  0.040011   -1.307406
  -16   5   -2  0  0.883672  0.565821    -4.341223   0.000000  180.000000    4.341223    4.386353  0.050830   -1.255617
  -17   5   -2  0  0.932016  0.536471     0.563466   0.000000    0.000000    0.563466    0.560627  0.095287    0.042125
  -18   5   -2  0  0.980575  0.509905    -9.142519   0.000000  180.000000    9.142519    9.274940  0.089923   -2.082575
  -20   5   -2  0  1.078220  0.463727     1.473532   0.000000    0.000000    1.473532    1.496761  0.063225   -0.519576
  -21   5   -2  0  1.127261  0.443553     3.609800   0.000000    0.000000    3.609800    3.576759  0.058447    0.799470
  -22   5   -2  0  1.176423  0.425017    -1.600363   0.000000  180.000000    1.600363    1.452103  0.101198    2.071884
  -23   5   -2  0  1.225692  0.407933     2.965818   0.000000    0.000000    2.965818    2.804725  0.077428    2.942342
   24   6   -2  0  1.211465  0.412724     7.565789   0.000000  360.000000    7.565789    7.835236  0.078916   -4.828586
   23   6   -2  0  1.162592  0.430074    -2.019881   0.000000  180.000000    2.019881    2.114366  0.065139   -2.051322
   22   6   -2  0  1.113861  0.448889    -1.173211   0.000000  180.000000    1.173211    1.182770  0.099984   -0.135203
   21   6   -2  0  1.065294  0.469354    -3.068409   0.000000  180.000000    3.068409    3.032254  0.061899    0.826038
   20   6   -2  0  1.016911  0.491685     2.252996   0.000000    0.000000    2.252996    2.085400  0.066065    3.587635
   19   6   -2  0  0.968743  0.516133    -7.450952   0.000000  180.000000    7.450952    7.576132  0.088423   -2.002097
   18   6   -2  0  0.920821  0.542994     8.294991   0.000000  360.000000    8.294991    8.388273  0.097821   -1.348585
   17   6   -2  0  0.873186  0.572615    -7.169860   0.000000  180.000000    7.169860    7.147168  0.081637    0.393099
   16   6   -2  0  0.825889  0.605408    10.691727   0.000000  360.000000   10.691727   10.986598  0.096894   -4.303781
   15   6   -2  0  0.778991  0.641856    -7.751970   0.000000  180.000000    7.751970    7.902287  0.051888   -4.096889
   14   6   -2  0  0.732568  0.682530     3.957817   0.000000  360.000000    3.957817    4.043720  0.051682   -2.350647
   13   6   -2  0  0.686717  0.728102     7.608250   0.000000  360.000000    7.608250    7.588164  0.069160    0.410709
   12   6   -2  0  0.641560  0.779350    25.776532   0.000000  360.000000   25.776532   26.291984  0.126897   -5.744484
   11   6   -2  0  0.597256  0.837162   -14.933508   0.000000  180.000000   14.933508   15.052890  0.083220   -2.028728
   10   6   -2  0  0.554007  0.902516    35.844846   0.000000  360.000000   35.844846   36.193155  0.136978   -3.596079
    9   6   -2  0  0.512083  0.976405   -15.656753   0.000000  180.000000   15.656753   15.566138  0.083046    1.543111
    8   6   -2  0  0.471835  1.059692   -14.706232   0.000000  180.000000   14.706232   14.532711  0.086903    2.823813
    7   6   -2  0  0.433732  1.152786   -12.117310   0.000000  180.000000   12.117310   12.320328  0.097694   -2.938892
    6   6   -2  0  0.398389  1.255056    29.692563   0.000000  360.000000   29.692563   30.042755  0.151419   -3.270700
    5   6   -2  0  0.366604  1.363868   -35.495924   0.000000  180.000000   35.495924   36.013714  0.194504   -3.764779
    4   6   -2  0  0.339381  1.473273    55.462795   0.000000  360.000000   55.462795   55.968663  0.269952   -2.650116
    3   6   -2  0  0.317891  1.572867   -19.343029   0.000000  180.000000   19.343029   19.486502  0.081218   -2.498227
    2   6   -2  0  0.303357  1.648225    21.520366   0.000000    0.000000   21.520366   21.860704  0.118271   -4.069575
    1   6   -2  0  0.296801  1.684629   -18.680689   0.000000  180.000000   18.680689   18.945836  0.085661   -4.377393
    0   6   -2  0  0.298751  1.673637    11.748200   0.000000  360.000000   11.748200   11.748143  0.055005    0.001450
   -1   6   -2  0  0.309044  1.617895   -24.275828   0.000000  180.000000   24.275828   24.311536  0.059707   -0.845780
   -2   6   -2  0  0.326893  1.529552    23.503292   0.000000  360.000000   23.503292   23.714824  0.106453   -2.810168
   -3   6   -2  0  0.351149  1.423898   -70.609591   0.000000  180.000000   70.609591   71.690035  0.204740   -7.463009
   -4   6   -2  0  0.380587  1.313759    18.693012   0.000000  360.000000   18.693012   18.958151  0.068145   -5.502420
   -5   6   -2  0  0.414105  1.207422   -20.966917   0.000000  180.000000   20.966917   21.238441  0.074501   -5.154200
   -6   6   -2  0  0.450794  1.109155     0.244875   0.000000    0.000000    0.244875    0.363087  0.110512   -1.512747
   -7   6   -2  0  0.489941  1.020532     4.272005   0.000000  360.000000    4.272005    4.216672  0.025673    3.048053
   -8   6   -2  0  0.531003  0.941615    23.436731   0.000000  360.000000   23.436731   23.579638  0.084945   -2.379208
   -9   6   -2  0  0.573568  0.871736   -32.590684   0.000000  180.000000   32.590684   33.091797  0.103485   -6.848189
  -10   6   -2  0  0.617327  0.809943    11.725090   0.000000  360.000000   11.725090   11.742965  0.038544   -0.655853
  -11   6   -2  0  0.662043  0.755239   -12.750567   0.000000  180.000000   12.750567   12.782388  0.059567   -0.755476
  -12   6   -2  0  0.707533  0.706681    -0.416207   0.000000  180.000000    0.416207    0.482815  0.078699   -1.196943
  -13   6   -2  0  0.753658  0.663431     1.370154   0.000000  360.000000    1.370154    1.448592  0.045030   -2.463420
  -14   6   -2  0  0.800308  0.624759    10.216784   0.000000    0.000000   10.216784   10.279137  0.068469   -1.287891
  -15   6   -2  0  0.847397  0.590043   -11.996924   0.000000  180.000000   11.996924   12.221771  0.096017   -3.311719
  -16   6   -2  0  0.894854  0.558750     2.710495   0.000000    0.000000    2.710495    2.772005  0.044198   -1.968168
  -17   6   -2  0  0.942625  0.530434    -5.855483   0.000000  180.000000    5.855483    5.885559  0.052508   -0.810044
  -18   6   -2  0  0.990664  0.504712    12.106202   0.000000    0.000000   12.106202   12.051611  0.088201    0.875308
  -19   6   -2  0  1.038934  0.481263     7.546784   0.000000    0.000000    7.546784    7.652668  0.070547   -2.122592
  -20   6   -2  0  1.087404  0.459811     6.970694   0.000000    0.000000    6.970694    7.304265  0.122461   -3.852181
  -21   6   -2  0  1.136048  0.440122     2.364446   0.000000  360.000000    2.364446    2.157084  0.050260    5.834729
  -23   6   -2  0  1.233778  0.405259   -11.297976   0.000000  180.000000   11.297976   11.116828  0.151615    1.689694
   24   7   -2  0  1.221127  0.409458    -7.975938   0.000000  180.000000    7.975938    7.867574  0.232016    0.660511
   23   7   -2  0  1.172657  0.426382     4.827419   0.000000  360.000000    4.827419    4.715058  0.093354    1.702154
   22   7   -2  0  1.124363  0.444696     6.517936   0.000000  360.000000    6.517936    6.432722  0.134716    0.894551
   21   7   -2  0  1.076269  0.464568     9.286992   0.000000  360.000000    9.286992    9.455207  0.092777   -2.564132
   20   7   -2  0  1.028403  0.486191     1.741391   0.000000  360.000000    1.741391    1.784113  0.056871   -1.062367
   19   7   -2  0  0.980799  0.509789     6.667126   0.000000  360.000000    6.667126    6.612287  0.109093    0.710905
   18   7   -2  0  0.933496  0.535621    -6.174717   0.000000  180.000000    6.174717    6.083743  0.049629    2.592348
   17   7   -2  0  0.886543  0.563988    -4.823602   0.000000  180.000000    4.823602    4.897381  0.052894   -1.972621
   16   7   -2  0  0.839998  0.595239     2.630167   0.000000    0.000000    2.630167    2.705378  0.037263   -2.854392
   15   7   -2  0  0.793934  0.629775    16.428696   0.000000  360.000000   16.428696   16.256877  0.109777    2.213488
   14   7   -2  0  0.748439  0.668057    -1.074656   0.000000  180.000000    1.074656    1.089065  0.033238   -0.613070
   13   7   -2  0  0.703622  0.710608     1.591673   0.000000  360.000000    1.591673    1.563052  0.023029    1.757634
   12   7   -2  0  0.659624  0.758008    -3.538170   0.000000  180.000000    3.538170    3.576759  0.020090   -2.716407
   11   7   -2  0  0.616618  0.810874    -6.287238   0.000000  180.000000    6.287238    6.350284  0.031715   -2.811373
   10   7   -2  0  0.574829  0.869825    -3.083144   0.000000  180.000000    3.083144    3.033909  0.018932    3.677786
    9   7   -2  0  0.534540  0.935384    17.237736   0.000000  360.000000   17.237736   17.354025  0.077353   -2.126064
    8   7   -2  0  0.496117  1.007826    -1.005072   0.000000  180.000000    1.005072    0.911759  0.031878    4.139659
    7   7   -2  0  0.460030  1.086886    -7.796871   0.000000  180.000000    7.796871    7.691018  0.031778    4.710757
    6   7   -2  0  0.426869  1.171318   -12.665521   0.000000  180.000000   12.665521   12.693550  0.056823   -0.697582
    5   7   -2  0  0.397370  1.258274   -21.281399   0.000000  180.000000   21.281399   21.647430  0.100428   -5.154393
    4   7   -2  0  0.372402  1.342635   -23.064243   0.000000  180.000000   23.064243   23.166295  0.110282   -1.308665
    3   7   -2  0  0.352929  1.416717     4.061641   0.000000  360.000000    4.061641    3.759166  0.040196   10.642073
    2   7   -2  0  0.339896  1.471038    15.556964   0.000000    0.000000   15.556964   15.514711  0.072324    0.826222
    1   7   -2  0  0.334058  1.496744    -4.156104   0.000000  180.000000    4.156104    4.029879  0.016156   11.049269
    0   7   -2  0  0.335792  1.489019   -11.139609   0.000000  180.000000   11.139609   11.123633  0.056840    0.397488
   -1   7   -2  0  0.344981  1.449355    -0.482523   0.000000  180.000000    0.482523    0.551469  0.067885   -1.436309
   -2   7   -2  0  0.361058  1.384818     4.491583   0.000000    0.000000    4.491583    4.553129  0.020462   -4.253628
   -3   7   -2  0  0.383157  1.304948   -20.585534   0.000000  180.000000   20.585534   20.718925  0.096225   -1.960435
   -4   7   -2  0  0.410306  1.218603     5.257387   0.000000    0.000000    5.257387    5.188940  0.034585    2.798872
   -5   7   -2  0  0.441574  1.132314     9.081107   0.000000    0.000000    9.081107    9.017832  0.016759    5.339500
   -6   7   -2  0  0.476150  1.050089    -7.461818   0.000000  180.000000    7.461818    7.519723  0.027702   -2.956066
   -7   7   -2  0  0.513367  0.973962   -15.074021   0.000000  180.000000   15.074021   15.077771  0.059787   -0.088708
   -8   7   -2  0  0.552691  0.904664    17.432280   0.000000  360.000000   17.432280   17.503763  0.058354   -1.732389
   -9   7   -2  0  0.593704  0.842170     2.040118   0.000000  360.000000    2.040118    2.107162  0.023924   -3.963048
  -10   7   -2  0  0.636079  0.786065     1.376641   0.000000    0.000000    1.376641    1.343311  0.032291    1.459730
  -11   7   -2  0  0.679562  0.735768     6.277052   0.000000  360.000000    6.277052    6.375738  0.034894   -3.999618
  -12   7   -2  0  0.723952  0.690653    15.515640   0.000000  360.000000   15.515640   15.669839  0.075448   -2.890347
  -13   7   -2  0  0.769093  0.650116    -3.158743   0.000000  180.000000    3.158743    3.259436  0.019835   -7.179079
  -14   7   -2  0  0.814860  0.613602     5.094173   0.000000    0.000000    5.094173    5.132890  0.027919   -1.961195
  -15   7   -2  0  0.861153  0.580617     1.947659   0.000000    0.000000    1.947659    1.949739  0.029553   -0.099511
  -16   7   -2  0  0.907892  0.550726     4.180964   0.000000  360.000000    4.180964    4.202223  0.030784   -0.976603
  -17   7   -2  0  0.955011  0.523554    -7.182779   0.000000  180.000000    7.182779    7.077360  0.067071    2.222786
  -18   7   -2  0  1.002457  0.498775     3.850515   0.000000    0.000000    3.850515    3.763246  0.061216    2.016079
  -19   7   -2  0  1.050185  0.476107     2.436654   0.000000    0.000000    2.436654    2.439372  0.029525   -0.130223
  -20   7   -2  0  1.098158  0.455308     4.420081   0.000000    0.000000    4.420081    4.579768  0.055052   -4.102197
  -21   7   -2  0  1.146346  0.436168    -2.501712   0.000000  180.000000    2.501712    2.494844  0.052102    0.186435
  -22   7   -2  0  1.194723  0.418507     4.090513   0.000000    0.000000    4.090513    4.019863  0.073629    1.357000
  -23   7   -2  0  1.243267  0.402166    -3.976378   0.000000  180.000000    3.976378    3.960128  0.109679    0.209528
   24   8   -2  0  1.232181  0.405784     6.434308   0.000000  360.000000    6.434308    6.174671  0.228140    1.609461
   22   8   -2  0  1.136359  0.440002     3.572644   0.000000  360.000000    3.572644    3.372541  0.068496    4.131446
   21   8   -2  0  1.088795  0.459223     1.333981   0.000000    0.000000    1.333981    1.395119  0.062651   -1.380076
   20   8   -2  0  1.041505  0.480074    -4.446014   0.000000  180.000000    4.446014    4.593030  0.086374   -2.407102
   19   8   -2  0  0.994528  0.502751    -0.546134   0.000000  180.000000    0.546134    0.493249  0.127922    0.584657
   18   8   -2  0  0.947911  0.527476     6.873891   0.000000  360.000000    6.873891    7.026311  0.056246   -3.832354
   17   8   -2  0  0.901709  0.554503   -14.158693   0.000000  180.000000   14.158693   14.390395  0.110116   -2.975742
   16   8   -2  0  0.855989  0.584120    -1.131631   0.000000  180.000000    1.131631    1.055961  0.055298    1.935190
   15   8   -2  0  0.810834  0.616649     7.053012   0.000000  360.000000    7.053012    7.086647  0.065988   -0.720858
   14   8   -2  0  0.766342  0.652450    -9.628013   0.000000  180.000000    9.628013    9.796928  0.113894   -2.097402
   13   8   -2  0  0.722637  0.691910    -9.309832   0.000000  180.000000    9.309832    9.447125  0.058571   -3.314973
   12   8   -2  0  0.679871  0.735434     8.657956   0.000000  360.000000    8.657956    8.814930  0.055382   -4.008439
   11   8   -2  0  0.638231  0.783416    -6.578347   0.000000  180.000000    6.578347    6.556863  0.036224    0.838758
   10   8   -2  0  0.597953  0.836186     3.004079   0.000000  360.000000    3.004079    2.893690  0.019854    7.863056
    9   8   -2  0  0.559332  0.893923    -4.004139   0.000000  180.000000    4.004139    3.983100  0.023402    1.271398
    8   8   -2  0  0.522736  0.956506    -1.103838   0.000000  180.000000    1.103838    1.011839  0.035837    3.630475
    7   8   -2  0  0.488618  1.023294    -5.744730   0.000000  180.000000    5.744730    5.822251  0.040815   -2.686017
    6   8   -2  0  0.457534  1.092814   -29.568358   0.000000  180.000000   29.568358   29.900936  0.121265   -3.878574
    5   8   -2  0  0.430143  1.162405   -18.863460   0.000000  180.000000   18.863460   18.727691  0.118296    1.623100
    4   8   -2  0  0.407189  1.227930    39.748259   0.000000  360.000000   39.748259   39.906214  0.129981   -1.718573
    2   8   -2  0  0.377689  1.323839    11.867965   0.000000  360.000000   11.867965   11.874310  0.062279   -0.144084
    1   8   -2  0  0.372445  1.342481    36.709396   0.000000  360.000000   36.709396   36.726988  0.122969   -0.202314
    0   8   -2  0  0.374000  1.336898   -22.810526   0.000000  180.000000   22.810526   22.734555  0.087228    1.231693
   -1   8   -2  0  0.382272  1.307969   -34.185361   0.000000  180.000000   34.185361   34.339096  0.108767   -1.998906
   -2   8   -2  0  0.396841  1.259949    13.867438   0.000000    0.000000   13.867438   13.928871  0.042412   -2.048443
   -3   8   -2  0  0.417048  1.198901    -2.820323   0.000000  180.000000    2.820323    2.829929  0.025422   -0.534387
   -4   8   -2  0  0.442121  1.130912    24.066069   0.000000  360.000000   24.066069   24.493836  0.092410   -6.546385
   -5   8   -2  0  0.471283  1.060934    16.119150   0.000000  360.000000   16.119150   15.868080  0.047324    7.502823
   -6   8   -2  0  0.503824  0.992409    -4.361915   0.000000  180.000000    4.361915    4.283568  0.020114    5.508488
   -7   8   -2  0  0.539134  0.927413    -3.671773   0.000000  180.000000    3.671773    3.630222  0.021757    2.700738
   -8   8   -2  0  0.576704  0.866996     2.705109   0.000000    0.000000    2.705109    2.660033  0.021608    2.950187
   -9   8   -2  0  0.616121  0.811529    -3.457385   0.000000  180.000000    3.457385    3.446861  0.031295    0.475585
  -10   8   -2  0  0.657052  0.760975    21.650706   0.000000  360.000000   21.650706   22.024443  0.128786   -4.104030
  -11   8   -2  0  0.699231  0.715071     4.402064   0.000000  360.000000    4.402064    4.450699  0.019357   -3.553333
  -12   8   -2  0  0.742447  0.673449    -1.889592   0.000000  180.000000    1.889592    1.910346  0.026412   -1.111242
  -13   8   -2  0  0.786527  0.635706    -7.197743   0.000000  180.000000    7.197743    7.164168  0.047159    1.006858
  -14   8   -2  0  0.831335  0.601443   -14.383188   0.000000  180.000000   14.383188   14.328829  0.085340    0.900797
  -15   8   -2  0  0.876758  0.570283    -6.264271   0.000000  180.000000    6.264271    6.390032  0.040474   -4.394203
  -16   8   -2  0  0.922707  0.541884    14.800140   0.000000    0.000000   14.800140   14.713116  0.094026    1.308903
  -17   8   -2  0  0.969106  0.515940    -2.312775   0.000000  180.000000    2.312775    2.201288  0.042640    3.697642
  -18   8   -2  0  1.015893  0.492178     2.220009   0.000000    0.000000    2.220009    1.995984  0.039768    7.966791
  -19   8   -2  0  1.063018  0.470359     2.765377   0.000000    0.000000    2.765377    2.895425  0.039816   -4.619130
  -20   8   -2  0  1.110437  0.450273    -6.676765   0.000000  180.000000    6.676765    6.470433  0.067803    4.303605
  -21   8   -2  0  1.158115  0.431736   -10.235656   0.000000  180.000000   10.235656   10.334719  0.110750   -1.264981
  -22   8   -2  0  1.206020  0.414587     3.438291   0.000000    0.000000    3.438291    3.449814  0.069057   -0.235980
   24   9   -2  0  1.244591  0.401738     3.787105   0.000000  360.000000    3.787105    3.606395  0.136989    1.865567
   23   9   -2  0  1.197071  0.417686    -4.677334   0.000000  180.000000    4.677334    4.579768  0.176242    0.782899
   22   9   -2  0  1.149803  0.434857    -7.031748   0.000000  180.000000    7.031748    6.585385  0.088666    7.119448
   21   9   -2  0  1.102819  0.453383     1.409594   0.000000    0.000000    1.409594    1.423871  0.071734   -0.281472
   20   9   -2  0  1.056158  0.473414     7.905901   0.000000  360.000000    7.905901    7.644068  0.110344    3.355757
   19   9   -2  0  1.009863  0.495117     3.711677   0.000000  360.000000    3.711677    3.691139  0.042909    0.676897
   18   9   -2  0  0.963987  0.518679     7.966692   0.000000    0.000000    7.966692    8.137396  0.093797   -2.573744
   16   9   -2  0  0.873758  0.572241   -12.232790   0.000000  180.000000   12.232790   12.618668  0.081033   -6.734444
   15   9   -2  0  0.829571  0.602721   -21.259071   0.000000  180.000000   21.259071   21.644163  0.166351   -3.273817
   14   9   -2  0  0.786140  0.636019   -12.506982   0.000000  180.000000   12.506982   12.676824  0.077490   -3.099676
   13   9   -2  0  0.743600  0.672405     3.198658   0.000000  360.000000    3.198658    3.253202  0.026517   -2.908921
   12   9   -2  0  0.702111  0.712138    17.538946   0.000000  360.000000   17.538946   17.636196  0.095461   -1.440718
   11   9   -2  0  0.661872  0.755433    12.763555   0.000000  360.000000   12.763555   12.734715  0.074770    0.545489
   10   9   -2  0  0.623124  0.802408     9.986155   0.000000  360.000000    9.986155   10.038674  0.043608   -1.703196
    9   9   -2  0  0.586164  0.853003    -1.220756   0.000000  180.000000    1.220756    1.281499  0.028161   -3.050474
    8   9   -2  0  0.551352  0.906862    -9.523044   0.000000  180.000000    9.523044    9.420285  0.054900    2.647041
    7   9   -2  0  0.519118  0.963172    -5.900747   0.000000  180.000000    5.900747    5.828443  0.025954    3.939855
    6   9   -2  0  0.489973  1.020464     2.134838   0.000000  360.000000    2.134838    2.090244  0.024120    2.614640
    5   9   -2  0  0.464499  1.076430     4.535970   0.000000  360.000000    4.535970    4.651176  0.026288   -6.197740
    4   9   -2  0  0.443328  1.127834     8.538719   0.000000    0.000000    8.538719    8.505244  0.032973    1.435731
    3   9   -2  0  0.427100  1.170685   -12.182555   0.000000  180.000000   12.182555   12.109570  0.044660    2.311129
    2   9   -2  0  0.416396  1.200781   -17.102269   0.000000  180.000000   17.102269   16.820079  0.055963    7.131073
    1   9   -2  0  0.411644  1.214640    15.632299   0.000000    0.000000   15.632299   15.435646  0.053200    5.227675
    0   9   -2  0  0.413052  1.210501    19.908667   0.000000  360.000000   19.908667   19.794030  0.063235    2.563787
   -1   9   -2  0  0.420557  1.188900    11.586439   0.000000  360.000000   11.586439   11.599225  0.060646   -0.298157
   -2   9   -2  0  0.433842  1.152492    24.085105   0.000000  360.000000   24.085105   24.118769  0.105497   -0.451284
   -3   9   -2  0  0.452400  1.105217    16.523319   0.000000  360.000000   16.523319   16.504277  0.052784    0.510192
   -4   9   -2  0  0.475612  1.051277   -22.036380   0.000000  180.000000   22.036380   21.981049  0.072890    1.073536
   -5   9   -2  0  0.502835  0.994361   -26.273438   0.000000  180.000000   26.273438   26.606978  0.126521   -3.728195
   -6   9   -2  0  0.533456  0.937285   -11.897181   0.000000  180.000000   11.897181   11.981572  0.044302   -2.693964
   -7   9   -2  0  0.566923  0.881954    -2.125238   0.000000  180.000000    2.125238    2.140562  0.030290   -0.715459
   -8   9   -2  0  0.602764  0.829513    -3.312520   0.000000  180.000000    3.312520    3.209273  0.020147    7.247430
   -9   9   -2  0  0.640579  0.780544     9.484145   0.000000  360.000000    9.484145    9.502810  0.042273   -0.624408
  -10   9   -2  0  0.680039  0.735252    17.468615   0.000000  360.000000   17.468615   17.462905  0.088363    0.091378
  -11   9   -2  0  0.720875  0.693602     8.547103   0.000000  360.000000    8.547103    8.707322  0.056069   -4.041145
  -12   9   -2  0  0.762865  0.655424   -11.084105   0.000000  180.000000   11.084105   11.292807  0.069946   -4.219651
  -13   9   -2  0  0.805829  0.620479    -4.584370   0.000000  180.000000    4.584370    4.627088  0.032722   -1.846198
  -14   9   -2  0  0.849619  0.588499    -4.798165   0.000000  180.000000    4.798165    4.771569  0.045219    0.831795
  -15   9   -2  0  0.894115  0.559212   -10.557954   0.000000  180.000000   10.557954   10.534868  0.068230    0.478500
  -16   9   -2  0  0.939215  0.532360    -6.691422   0.000000  180.000000    6.691422    6.773542  0.045589   -2.547459
  -17   9   -2  0  0.984836  0.507699     6.349764   0.000000    0.000000    6.349764    6.358298  0.054277   -0.222351
  -19   9   -2  0  1.077378  0.464090    -1.031182   0.000000  180.000000    1.031182    0.996698  0.081429    0.598890
  -21   9   -2  0  1.171309  0.426873     3.579815   0.000000    0.000000    3.579815    3.473229  0.068585    2.197789
  -22   9   -2  0  1.218696  0.410275     2.151003   0.000000  360.000000    2.151003    2.116773  0.065064    0.744028
   23  10   -2  0  1.211335  0.412768    -9.896904   0.000000  180.000000    9.896904    9.865988  0.066970    0.652847
   22  10   -2  0  1.164646  0.429315    -3.636284   0.000000  180.000000    3.636284    3.658034  0.086942   -0.353786
   21  10   -2  0  1.118286  0.447113     3.602393   0.000000  360.000000    3.602393    3.607807  0.134911   -0.056750
   20  10   -2  0  1.072297  0.466289     3.138871   0.000000    0.000000    3.138871    3.077055  0.077566    1.127047
   19  10   -2  0  1.026730  0.486983    -2.565781   0.000000  180.000000    2.565781    2.572858  0.053339   -0.187646
   18  10   -2  0  0.981643  0.509350    11.167895   0.000000    0.000000   11.167895   11.504880  0.123836   -3.848405
   17  10   -2  0  0.937105  0.533558    -0.593672   0.000000  180.000000    0.593672    0.644656  0.093720   -0.769344
   16  10   -2  0  0.893200  0.559785     3.610353   0.000000  360.000000    3.610353    3.725317  0.042512   -3.824412
   15  10   -2  0  0.850023  0.588219    -4.003237   0.000000  180.000000    4.003237    4.113258  0.045406   -3.426688
   14  10   -2  0  0.807693  0.619047    -1.078058   0.000000  180.000000    1.078058    1.139090  0.038210   -2.258843
   13  10   -2  0  0.766350  0.652443     0.747398   0.000000    0.000000    0.747398    0.719028  0.061686    0.650415
   12  10   -2  0  0.726163  0.688551    -1.557432   0.000000  180.000000    1.557432    1.626601  0.022120   -4.422254
   11  10   -2  0  0.687333  0.727450   -25.642700   0.000000  180.000000   25.642700   25.995761  0.113679   -4.392217
   10  10   -2  0  0.650105  0.769107    11.283383   0.000000  360.000000   11.283383   11.239258  0.074841    0.833807
    9  10   -2  0  0.614769  0.813314    -1.478244   0.000000  180.000000    1.478244    1.489988  0.029066   -0.571442
    8  10   -2  0  0.581671  0.859593    -0.902138   0.000000  180.000000    0.902138    0.860273  0.051066    1.159410
    7  10   -2  0  0.551213  0.907091    21.110647   0.000000  360.000000   21.110647   21.138973  0.067738   -0.591366
    6  10   -2  0  0.523857  0.954460    33.144778   0.000000  360.000000   33.144778   33.495835  0.164519   -3.017703
    5  10   -2  0  0.500111  0.999778   -14.348423   0.000000  180.000000   14.348423   14.379087  0.064096   -0.676580
    4  10   -2  0  0.480512  1.040558    -0.949604   0.000000  180.000000    0.949604    0.991647  0.044063   -1.349366
    3  10   -2  0  0.465582  1.073924   -39.342837   0.000000  180.000000   39.342837   39.720578  0.130337   -4.098645
    2  10   -2  0  0.455782  1.097015   -12.935107   0.000000  180.000000   12.935107   12.745817  0.056590    4.730485
    1  10   -2  0  0.451446  1.107553    -8.236917   0.000000  180.000000    8.236917    8.305659  0.031956   -3.042210
    0  10   -2  0  0.452730  1.104412     4.634882   0.000000    0.000000    4.634882    4.605178  0.021755    1.930878
   -1  10   -2  0  0.459587  1.087933    16.742046   0.000000  360.000000   16.742046   16.609360  0.047622    3.940350
   -2  10   -2  0  0.471775  1.059828    40.057135   0.000000  360.000000   40.057135   40.355266  0.117602   -3.585142
   -3  10   -2  0  0.488894  1.022716   -23.323230   0.000000  180.000000   23.323230   23.506038  0.085638   -3.018858
   -4  10   -2  0  0.510450  0.979528     2.734671   0.000000  360.000000    2.734671    2.912886  0.024694  -10.206390
   -5  10   -2  0  0.535906  0.932999    -1.834078   0.000000  180.000000    1.834078    1.905044  0.034080   -2.944887
   -6  10   -2  0  0.564736  0.885369    -2.787129   0.000000  180.000000    2.787129    2.665743  0.026999    6.358198
   -7  10   -2  0  0.596451  0.838292    -2.180446   0.000000  180.000000    2.180446    2.237805  0.025715   -3.154464
   -8  10   -2  0  0.630616  0.792876     5.718824   0.000000  360.000000    5.718824    5.644618  0.026802    3.915504
   -9  10   -2  0  0.666853  0.749790   -17.097120   0.000000  180.000000   17.097120   17.012817  0.064758    1.841052
  -10  10   -2  0  0.704844  0.709377     3.087318   0.000000    0.000000    3.087318    3.139019  0.048217   -1.516420
  -11  10   -2  0  0.744320  0.671754   -12.314109   0.000000  180.000000   12.314109   12.368455  0.042102   -1.825489
  -12  10   -2  0  0.785057  0.636896     3.570714   0.000000  360.000000    3.570714    3.648315  0.025615   -4.284432
  -13  10   -2  0  0.826869  0.604691    17.958310   0.000000  360.000000   17.958310   18.013925  0.092895   -0.846685
  -14  10   -2  0  0.869601  0.574977    13.637010   0.000000    0.000000   13.637010   13.923285  0.060436   -6.698912
  -15  10   -2  0  0.913123  0.547572    -5.367355   0.000000  180.000000    5.367355    5.510974  0.053543   -3.793360
  -16  10   -2  0  0.957328  0.522287     2.196544   0.000000    0.000000    2.196544    2.189723  0.036205    0.266426
  -17  10   -2  0  1.002125  0.498940   -11.801675   0.000000  180.000000   11.801675   11.645898  0.079636    2.766361
  -18  10   -2  0  1.047438  0.477355    -7.090649   0.000000  180.000000    7.090649    7.073062  0.046775    0.531735
  -19  10   -2  0  1.093204  0.457371    -5.555858   0.000000  180.000000    5.555858    5.448116  0.064711    2.354632
  -20  10   -2  0  1.139368  0.438840     2.752785   0.000000    0.000000    2.752785    2.541160  0.051139    5.852384
  -21  10   -2  0  1.185883  0.421627     5.000969   0.000000    0.000000    5.000969    4.746006  0.092737    3.888121
  -22  10   -2  0  1.232709  0.405611     5.448692   0.000000    0.000000    5.448692    5.123098  0.097294    4.732639
   23  11   -2  0  1.226907  0.407529    -1.427988   0.000000  180.000000    1.427988    1.496761  0.159217   -0.610859
   22  11   -2  0  1.180833  0.423430     3.473131   0.000000  360.000000    3.473131    3.402459  0.125937    0.793611
   20  11   -2  0  1.089857  0.458776    -4.833134   0.000000  180.000000    4.833134    4.879876  0.085799   -0.770432
   19  11   -2  0  1.045056  0.478443    -7.771975   0.000000  180.000000    7.771975    7.877187  0.100510   -1.480376
   18  11   -2  0  1.000795  0.499603     0.244790   0.000000    0.000000    0.244790    0.450221  0.143459   -2.025131
   17  11   -2  0  0.957149  0.522385    -6.168316   0.000000  180.000000    6.168316    6.218044  0.057776   -1.217214
   15  11   -2  0  0.872071  0.573348     9.754986   0.000000  360.000000    9.754986    9.868568  0.056772   -2.829418
   14  11   -2  0  0.830865  0.601783    10.261149   0.000000  360.000000   10.261149   10.446890  0.067364   -3.899362
   13  11   -2  0  0.790734  0.632324    -4.303972   0.000000  180.000000    4.303972    4.331838  0.053105   -0.742083
   12  11   -2  0  0.751851  0.665025    -6.401328   0.000000  180.000000    6.401328    6.513466  0.044178   -3.589765
   11  11   -2  0  0.714419  0.699869    -7.938916   0.000000  180.000000    7.938916    7.969306  0.038723   -1.109894
   10  11   -2  0  0.678678  0.736726    -0.652470   0.000000  180.000000    0.652470    0.660265  0.067585   -0.163114
    9  11   -2  0  0.644910  0.775302    -3.821706   0.000000  180.000000    3.821706    3.860286  0.029878   -1.826086
    8  11   -2  0  0.613440  0.815076     2.223024   0.000000  360.000000    2.223024    2.217326  0.029231    0.275673
    7  11   -2  0  0.584640  0.855227    14.321744   0.000000  360.000000   14.321744   14.507382  0.109223   -2.403625
    6  11   -2  0  0.558922  0.894579     6.844442   0.000000    0.000000    6.844442    6.751894  0.031903    4.102554
    5  11   -2  0  0.536730  0.931567   -11.215787   0.000000  180.000000   11.215787   11.075717  0.047936    4.132407
    4  11   -2  0  0.518517  0.964289     4.811413   0.000000    0.000000    4.811413    4.845405  0.026681   -1.801739
    3  11   -2  0  0.504713  0.990663    14.049489   0.000000  360.000000   14.049489   13.783913  0.050133    7.491666
    2  11   -2  0  0.495687  1.008701     0.756721   0.000000  360.000000    0.756721    0.866090  0.050708   -3.050203
    0  11   -2  0  0.492882  1.014443     1.184800   0.000000    0.000000    1.184800    1.098312  0.039666    3.083605
   -1  11   -2  0  0.499188  1.001628    -4.952922   0.000000  180.000000    4.952922    4.913961  0.026307    2.094500
   -2  11   -2  0  0.510431  0.979565   -11.677425   0.000000  180.000000   11.677425   11.558055  0.040984    4.119058
   -3  11   -2  0  0.526294  0.950039    -5.422474   0.000000  180.000000    5.422474    5.428608  0.018447   -0.470272
   -4  11   -2  0  0.546376  0.915120     7.823661   0.000000    0.000000    7.823661    7.774886  0.026791    2.574671
   -5  11   -2  0  0.570231  0.876837    19.711197   0.000000  360.000000   19.711197   19.687984  0.067141    0.488950
   -6  11   -2  0  0.597407  0.836950     1.501452   0.000000  360.000000    1.501452    1.553293  0.046665   -1.571074
   -7  11   -2  0  0.627473  0.796847    -1.185065   0.000000  180.000000    1.185065    1.228987  0.047276   -1.313856
   -8  11   -2  0  0.660033  0.757538    -2.048979   0.000000  180.000000    2.048979    2.031213  0.028355    0.886052
   -9  11   -2  0  0.694738  0.719696    -7.568927   0.000000  180.000000    7.568927    7.644068  0.034730   -3.059717
  -10  11   -2  0  0.731282  0.683731   -15.071398   0.000000  180.000000   15.071398   15.305890  0.083807   -3.956951
  -11  11   -2  0  0.769403  0.649855     0.294846   0.000000  360.000000    0.294846    0.482815  0.131334   -2.024062
  -12  11   -2  0  0.808878  0.618140     1.998320   0.000000  360.000000    1.998320    2.051102  0.031625   -2.360285
  -13  11   -2  0  0.849518  0.588569     3.348686   0.000000    0.000000    3.348686    3.368029  0.023459   -1.166095
  -14  11   -2  0  0.891164  0.561064    -3.659523   0.000000  180.000000    3.659523    3.621835  0.035749    1.490884
  -16  11   -2  0  0.976957  0.511793     0.709395   0.000000    0.000000    0.709395    0.739874  0.080563   -0.535021
  -17  11   -2  0  1.020893  0.489767     1.680238   0.000000  360.000000    1.680238    1.743899  0.037275   -2.415289
  -18  11   -2  0  1.065409  0.469304    -5.218559   0.000000  180.000000    5.218559    5.175155  0.054317    1.130078
  -19  11   -2  0  1.110434  0.450274     2.916157   0.000000  360.000000    2.916157    2.863741  0.047853    1.549077
  -21  11   -2  0  1.201784  0.416048    -4.243616   0.000000  180.000000    4.243616    4.117039  0.098249    1.821977
  -22  11   -2  0  1.248014  0.400636    -4.708166   0.000000  180.000000    4.708166    4.427757  0.086436    4.587850
   23  12   -2  0  1.243738  0.402014     0.839816   0.000000    0.000000    0.839816    0.933680  0.254928   -0.520716
   22  12   -2  0  1.198312  0.417254     2.805406   0.000000  360.000000    2.805406    2.856669  0.150851   -0.480592
   21  12   -2  0  1.153306  0.433536    -2.094677   0.000000  180.000000    2.094677    2.053549  0.074252    0.783335
   20  12   -2  0  1.108771  0.450950     2.249674   0.000000  360.000000    2.249674    2.147654  0.053896    2.676951
   19  12   -2  0  1.064766  0.469587    -4.695930   0.000000  180.000000    4.695930    4.664234  0.036988    1.211872
   18  12   -2  0  1.021359  0.489544     5.168569   0.000000  360.000000    5.168569    5.103180  0.067741    1.365111
   17  12   -2  0  0.978631  0.510918    -8.319318   0.000000  180.000000    8.319318    8.540346  0.076602   -4.080576
   16  12   -2  0  0.936674  0.533804    13.595864   0.000000  360.000000   13.595864   13.569827  0.072370    0.508795
   15  12   -2  0  0.895596  0.558288     2.926942   0.000000    0.000000    2.926942    2.952629  0.041466   -0.876049
   14  12   -2  0  0.855524  0.584437    -1.303152   0.000000  180.000000    1.303152    1.277519  0.033986    1.066623
   13  12   -2  0  0.816606  0.612291    -6.970043   0.000000  180.000000    6.970043    7.113046  0.051598   -3.919485
   12  12   -2  0  0.779015  0.641836    14.199692   0.000000  360.000000   14.199692   14.297699  0.095365   -1.453407
   11  12   -2  0  0.742953  0.672990   -11.320080   0.000000  180.000000   11.320080   11.297253  0.052144    0.619107
   10  12   -2  0  0.708652  0.705565    21.127435   0.000000  360.000000   21.127435   21.418170  0.167177   -2.459447
    9  12   -2  0  0.676382  0.739227    -2.457628   0.000000  180.000000    2.457628    2.511063  0.022898   -3.300312
    8  12   -2  0  0.646446  0.773459     9.258936   0.000000  360.000000    9.258936    9.351186  0.046073   -2.831611
    7  12   -2  0  0.619183  0.807516    -1.098200   0.000000  180.000000    1.098200    1.203987  0.036105   -4.143626
    6  12   -2  0  0.594960  0.840392     7.859123   0.000000  360.000000    7.859123    7.904166  0.045394   -1.403288
    5  12   -2  0  0.574163  0.870833   -24.016590   0.000000  180.000000   24.016590   24.075625  0.074862   -1.115220
    4  12   -2  0  0.557175  0.897385    31.148626   0.000000  360.000000   31.148626   31.356599  0.184434   -1.594713
    3  12   -2  0  0.544352  0.918523   -15.832781   0.000000  180.000000   15.832781   15.740092  0.048347    2.711283
    2  12   -2  0  0.535994  0.932846     0.360760   0.000000    0.000000    0.360760    0.503467  0.091276   -2.211079
    1  12   -2  0  0.532311  0.939300    -9.487398   0.000000  180.000000    9.487398    9.463805  0.052418    0.636542
    0  12   -2  0  0.533401  0.937382     9.584957   0.000000  360.000000    9.584957    9.556542  0.030806    1.304464
   -1  12   -2  0  0.539233  0.927243   -18.510877   0.000000  180.000000   18.510877   18.451480  0.069478    1.209025
   -2  12   -2  0  0.549658  0.909657    14.443486   0.000000  360.000000   14.443486   14.306106  0.063021    3.082830
   -3  12   -2  0  0.564420  0.885865   -20.670613   0.000000  180.000000   20.670613   20.710048  0.069629   -0.800960
   -4  12   -2  0  0.583190  0.857353    20.329067   0.000000  360.000000   20.329067   20.522741  0.060008   -4.564353
   -5  12   -2  0  0.605597  0.825632   -18.000665   0.000000  180.000000   18.000665   18.172239  0.076620   -3.166814
   -6  12   -2  0  0.631252  0.792076   -10.043130   0.000000  180.000000   10.043130   10.070398  0.051342   -0.751095
   -7  12   -2  0  0.659777  0.757831    -3.691354   0.000000  180.000000    3.691354    3.691139  0.027250    0.011141
   -8  12   -2  0  0.690817  0.723781    12.797214   0.000000  360.000000   12.797214   12.860166  0.067791   -1.313283
   -9  12   -2  0  0.724048  0.690562   -23.031923   0.000000  180.000000   23.031923   23.289003  0.107114   -3.394203
  -10  12   -2  0  0.759182  0.658604    12.528916   0.000000  360.000000   12.528916   12.566435  0.083771   -0.633398
  -11  12   -2  0  0.795968  0.628166    -2.432292   0.000000  180.000000    2.432292    2.405917  0.032919    1.133094
  -12  12   -2  0  0.834186  0.599386    -2.079270   0.000000  180.000000    2.079270    2.123944  0.040776   -1.549420
  -13  12   -2  0  0.873650  0.572311    -7.948429   0.000000  180.000000    7.948429    7.983936  0.049468   -1.015110
  -14  12   -2  0  0.914198  0.546928     6.484150   0.000000    0.000000    6.484150    6.631405  0.057491   -3.622305
  -15  12   -2  0  0.955691  0.523182    -0.091253   0.000000  180.000000    0.091253    0.438925  0.148284   -3.315811
  -16  12   -2  0  0.998012  0.500996     9.407471   0.000000  360.000000    9.407471    9.352245  0.055301    1.412303
  -17  12   -2  0  1.041060  0.480280    -4.809513   0.000000  180.000000    4.809513    4.722552  0.033548    3.665880
  -18  12   -2  0  1.084749  0.460936     6.406822   0.000000  360.000000    6.406822    6.248905  0.050564    4.416746
  -20  12   -2  0  1.173760  0.425982    -3.317141   0.000000  180.000000    3.317141    3.161537  0.098591    2.232020
  -21  12   -2  0  1.218963  0.410185    -1.919016   0.000000  180.000000    1.919016    2.003588  0.079850   -1.497843
   22  13   -2  0  1.217026  0.410838    -2.456222   0.000000  180.000000    2.456222    2.439372  0.086282    0.276172
   20  13   -2  0  1.128970  0.442882    -2.469759   0.000000  180.000000    2.469759    2.492830  0.049214   -0.662983
   19  13   -2  0  1.085784  0.460497     3.323105   0.000000  360.000000    3.323105    3.268753  0.050705    1.515930
   18  13   -2  0  1.043252  0.479270    -1.359269   0.000000  180.000000    1.359269    1.441593  0.045254   -2.572702
   17  13   -2  0  1.001458  0.499272     7.316346   0.000000  360.000000    7.316346    7.357519  0.076272   -0.763425
   16  13   -2  0  0.960499  0.520563    10.526614   0.000000  360.000000   10.526614   10.957462  0.083289   -7.315607
   15  13   -2  0  0.920484  0.543192     9.689624   0.000000  360.000000    9.689624    9.666184  0.069193    0.479085
   14  13   -2  0  0.881545  0.567186   -10.673550   0.000000  180.000000   10.673550   10.760507  0.056060   -2.193666
   12  13   -2  0  0.807505  0.619191     0.529614   0.000000    0.000000    0.529614    0.587124  0.076806   -1.058928
   11  13   -2  0  0.772773  0.647020    -7.422144   0.000000  180.000000    7.422144    7.586114  0.045452   -5.101868
   10  13   -2  0  0.739857  0.675806    -4.282669   0.000000  180.000000    4.282669    4.281091  0.033502    0.066621
    9  13   -2  0  0.709008  0.705210    14.504505   0.000000  360.000000   14.504505   14.502506  0.108567    0.026037
    8  13   -2  0  0.680509  0.734744    -4.162213   0.000000  180.000000    4.162213    4.118241  0.031415    1.979454
    7  13   -2  0  0.654666  0.763748   -12.347591   0.000000  180.000000   12.347591   12.309991  0.060230    0.882860
    6  13   -2  0  0.631805  0.791383    -5.347540   0.000000  180.000000    5.347540    5.461082  0.038190   -4.204563
    5  13   -2  0  0.612261  0.816646     1.266912   0.000000  360.000000    1.266912    1.224894  0.041488    1.432259
    4  13   -2  0  0.596359  0.838422    -4.684278   0.000000  180.000000    4.684278    4.538660  0.030041    6.855077
    3  13   -2  0  0.584396  0.855584    -6.179571   0.000000  180.000000    6.179571    6.295812  0.044595   -3.686303
    2  13   -2  0  0.576619  0.867123    -0.479681   0.000000  180.000000    0.479681    0.427166  0.131954    0.562829
    1  13   -2  0  0.573198  0.872300    -2.705509   0.000000  180.000000    2.705509    2.665743  0.024279    2.316248
    0  13   -2  0  0.574209  0.870763   -14.527154   0.000000  180.000000   14.527154   14.598263  0.051451   -1.954556
   -1  13   -2  0  0.579631  0.862617   -11.219141   0.000000  180.000000   11.219141   11.251396  0.034440   -1.324518
   -2  13   -2  0  0.589342  0.848404     7.899866   0.000000    0.000000    7.899866    7.785976  0.028556    5.640379
   -3  13   -2  0  0.603133  0.829004    -4.042600   0.000000  180.000000    4.042600    4.047392  0.021292   -0.318259
   -4  13   -2  0  0.620734  0.805497    -3.809214   0.000000  180.000000    3.809214    3.742950  0.021099    4.441449
   -5  13   -2  0  0.641832  0.779021     0.607333   0.000000    0.000000    0.607333    0.461392  0.139025    1.484560
   -6  13   -2  0  0.666093  0.750646     5.469921   0.000000  360.000000    5.469921    5.551379  0.032317   -3.564641
   -8  13   -2  0  0.722792  0.691762    13.296411   0.000000  360.000000   13.296411   13.421519  0.057469   -3.078663
  -10  13   -2  0  0.788389  0.634205     1.488188   0.000000  360.000000    1.488188    1.459051  0.044700    0.921834
  -11  13   -2  0  0.823872  0.606891    -3.549585   0.000000  180.000000    3.549585    3.561143  0.024213   -0.675121
  -13  13   -2  0  0.899147  0.556083    -1.877256   0.000000  180.000000    1.877256    1.889013  0.038238   -0.434843
  -14  13   -2  0  0.938593  0.532712    15.674747   0.000000    0.000000   15.674747   15.947219  0.117593   -3.276857
  -15  13   -2  0  0.979053  0.510697     6.433337   0.000000    0.000000    6.433337    6.516505  0.049711   -2.366045
  -16  13   -2  0  1.020406  0.490001     3.374117   0.000000  360.000000    3.374117    3.399486  0.050875   -0.705197
  -17  13   -2  0  1.062547  0.470567    -4.684439   0.000000  180.000000    4.684439    4.690243  0.058261   -0.140869
  -18  13   -2  0  1.105387  0.452330     2.122678   0.000000    0.000000    2.122678    2.038686  0.049636    2.393089
  -19  13   -2  0  1.148846  0.435219    -2.891586   0.000000  180.000000    2.891586    2.874341  0.052712    0.462640
  -20  13   -2  0  1.192859  0.419161     2.148225   0.000000    0.000000    2.148225    2.205878  0.072344   -1.127014
  -21  13   -2  0  1.237364  0.404085     1.474168   0.000000    0.000000    1.474168    1.496761  0.103081   -0.309958
   22  14   -2  0  1.236919  0.404230    -3.329717   0.000000  180.000000    3.329717    3.150309  0.136322    1.861186
   21  14   -2  0  1.193370  0.418982     1.813503   0.000000  360.000000    1.813503    1.837312  0.083264   -0.404388
   20  14   -2  0  1.150387  0.434636    -1.819868   0.000000  180.000000    1.819868    2.041182  0.067530   -4.634777
   19  14   -2  0  1.108036  0.451249     1.189673   0.000000  360.000000    1.189673    1.228987  0.089809   -0.619076
   18  14   -2  0  1.066392  0.468871    11.079833   0.000000  360.000000   11.079833   11.235167  0.110149   -1.994347
   17  14   -2  0  1.025541  0.487547    -6.114491   0.000000  180.000000    6.114491    5.894085  0.089229    3.493282
   16  14   -2  0  0.985583  0.507314    -7.329897   0.000000  180.000000    7.329897    7.397400  0.050556   -1.888292
   15  14   -2  0  0.946630  0.528190    -0.801001   0.000000  180.000000    0.801001    0.746725  0.069530    1.103961
   14  14   -2  0  0.908811  0.550170    -5.052264   0.000000  180.000000    5.052264    5.103180  0.043643   -1.649884
   13  14   -2  0  0.872273  0.573215    -1.292698   0.000000  180.000000    1.292698    1.060773  0.048105    6.818256
   12  14   -2  0  0.837186  0.597239     2.475655   0.000000  360.000000    2.475655    2.468310  0.032079    0.323824
   11  14   -2  0  0.803738  0.622093   -10.881581   0.000000  180.000000   10.881581   10.906936  0.078423   -0.457228
   10  14   -2  0  0.772143  0.647549    -2.877970   0.000000  180.000000    2.877970    2.998620  0.055331   -3.083718
    9  14   -2  0  0.742637  0.673277    -3.885588   0.000000  180.000000    3.885588    3.920280  0.034808   -1.409511
    8  14   -2  0  0.715478  0.698833    -6.017038   0.000000  180.000000    6.017038    6.103706  0.058866   -2.082139
    7  14   -2  0  0.690944  0.723647     4.012186   0.000000    0.000000    4.012186    3.958878  0.023546    3.201803
    6  14   -2  0  0.669324  0.747023    -2.727277   0.000000  180.000000    2.727277    2.710993  0.023871    0.964709
    5  14   -2  0  0.650907  0.768159    -6.828136   0.000000  180.000000    6.828136    6.732277  0.037364    3.628227
    4  14   -2  0  0.635971  0.786199     6.534628   0.000000    0.000000    6.534628    6.553734  0.032871   -0.822020
    3  14   -2  0  0.624768  0.800297    -9.285047   0.000000  180.000000    9.285047    9.245383  0.045842    1.223635
    2  14   -2  0  0.617500  0.809717     5.654227   0.000000  360.000000    5.654227    5.722146  0.031349   -3.063954
    1  14   -2  0  0.614306  0.813927    17.444470   0.000000  360.000000   17.444470   17.338531  0.062381    2.401682
    0  14   -2  0  0.615250  0.812678   -10.660703   0.000000  180.000000   10.660703   10.530033  0.023195    7.967098
   -1  14   -2  0  0.620313  0.806044    -6.219219   0.000000  180.000000    6.219219    6.145048  0.032778    3.200136
   -2  14   -2  0  0.629396  0.794412    16.951355   0.000000  360.000000   16.951355   16.946172  0.051996    0.140979
   -3  14   -2  0  0.642328  0.778418    -4.766009   0.000000  180.000000    4.766009    4.737504  0.028775    1.400928
   -4  14   -2  0  0.658883  0.758860     5.946170   0.000000    0.000000    5.946170    5.875215  0.036683    2.735457
   -5  14   -2  0  0.678796  0.736598    18.721475   0.000000  360.000000   18.721475   18.720515  0.060979    0.022265
   -6  14   -2  0  0.701780  0.712474     4.914229   0.000000    0.000000    4.914229    4.934499  0.027621   -1.037829
   -7  14   -2  0  0.727545  0.687242    -4.768431   0.000000  180.000000    4.768431    4.711757  0.027440    2.920882
   -8  14   -2  0  0.755807  0.661545    -3.206025   0.000000  180.000000    3.206025    3.126082  0.027602    4.095921
   -9  14   -2  0  0.786296  0.635893    -0.700172   0.000000  180.000000    0.700172    0.811712  0.082438   -1.913445
  -10  14   -2  0  0.818763  0.610677     9.578673   0.000000  360.000000    9.578673    9.615712  0.057540   -0.910360
  -11  14   -2  0  0.852983  0.586178    -1.646889   0.000000  180.000000    1.646889    1.645191  0.044007    0.054569
  -12  14   -2  0  0.888754  0.562586     4.967025   0.000000  360.000000    4.967025    4.899547  0.041155    2.318773
  -13  14   -2  0  0.925895  0.540018     8.881802   0.000000  360.000000    8.881802    8.950129  0.061839   -1.562602
  -14  14   -2  0  0.964248  0.518539    -6.868038   0.000000  180.000000    6.868038    6.876855  0.071092   -0.175402
  -15  14   -2  0  1.003674  0.498170   -10.316682   0.000000  180.000000   10.316682   10.416313  0.087642   -1.607671
  -16  14   -2  0  1.044052  0.478903     5.050630   0.000000    0.000000    5.050630    4.925318  0.024819    7.140325
  -17  14   -2  0  1.085275  0.460713    -5.312629   0.000000  180.000000    5.312629    5.180073  0.049987    3.750222
  -18  14   -2  0  1.127251  0.443557    -2.952950   0.000000  180.000000    2.952950    3.023869  0.040479   -2.477678
  -19  14   -2  0  1.169899  0.427387     1.866209   0.000000  360.000000    1.866209    1.837312  0.051242    0.797515
  -20  14   -2  0  1.213148  0.412151     1.430268   0.000000  360.000000    1.430268    1.469436  0.094873   -0.583846
   20  15   -2  0  1.172954  0.426274    -1.919377   0.000000  180.000000    1.919377    1.949739  0.059482   -0.721858
   19  15   -2  0  1.131448  0.441912    -6.101496   0.000000  180.000000    6.101496    6.298171  0.097246   -2.860185
   18  15   -2  0  1.090699  0.458422     4.401311   0.000000  360.000000    4.401311    4.349272  0.118191    0.622674
   17  15   -2  0  1.050794  0.475831    -2.471066   0.000000  180.000000    2.471066    2.490786  0.058022   -0.480671
   16  15   -2  0  1.011833  0.494153    -6.052451   0.000000  180.000000    6.052451    6.149190  0.056135   -2.437164
   15  15   -2  0  0.973930  0.513384    -0.579482   0.000000  180.000000    0.579482    0.482815  0.113414    1.205380
   14  15   -2  0  0.937213  0.533496     7.929197   0.000000  360.000000    7.929197    7.897811  0.066432    0.668153
   13  15   -2  0  0.901828  0.554430     1.454232   0.000000    0.000000    1.454232    1.420340  0.040764    1.175782
   12  15   -2  0  0.867936  0.576080     0.894872   0.000000    0.000000    0.894872    0.976192  0.060014   -1.916305
   11  15   -2  0  0.835719  0.598287    -3.169379   0.000000  180.000000    3.169379    3.215592  0.033562   -1.947290
   10  15   -2  0  0.805380  0.620825    -3.217236   0.000000  180.000000    3.217236    3.228170  0.028969   -0.533750
    9  15   -2  0  0.777137  0.643388   -11.728473   0.000000  180.000000   11.728473   11.684156  0.070087    0.894238
    8  15   -2  0  0.751226  0.665578    -2.413590   0.000000  180.000000    2.413590    2.435223  0.035505   -0.861673
    7  15   -2  0  0.727898  0.686909    15.267136   0.000000  360.000000   15.267136   15.385162  0.061196   -2.727514
    6  15   -2  0  0.707408  0.706806    12.749819   0.000000  360.000000   12.749819   12.587804  0.077242    2.966311
    4  15   -2  0  0.675938  0.739713     9.599872   0.000000    0.000000    9.599872    9.600991  0.047902   -0.033015
    3  15   -2  0  0.665408  0.751419     4.373245   0.000000    0.000000    4.373245    4.261054  0.023519    6.746092
    2  15   -2  0  0.658588  0.759200    -7.599508   0.000000  180.000000    7.599508    7.496079  0.025917    5.643781
    1  15   -2  0  0.655594  0.762667     4.761150   0.000000    0.000000    4.761150    4.765191  0.022707   -0.251667
    0  15   -2  0  0.656479  0.761639     7.374995   0.000000  360.000000    7.374995    7.308427  0.023566    3.994762
   -1  15   -2  0  0.661227  0.756170    -5.443241   0.000000  180.000000    5.443241    5.346694  0.021544    6.337722
   -2  15   -2  0  0.669755  0.746542    -6.326791   0.000000  180.000000    6.326791    6.302212  0.028454    1.221603
   -3  15   -2  0  0.681922  0.733221     2.520691   0.000000  360.000000    2.520691    2.484674  0.031865    1.598447
   -4  15   -2  0  0.697538  0.716807     2.782695   0.000000  360.000000    2.782695    2.802934  0.025669   -1.115064
   -5  15   -2  0  0.716377  0.697957    10.046263   0.000000  360.000000   10.046263    9.959099  0.028853    4.272254
   -6  15   -2  0  0.738192  0.677330     5.927676   0.000000  360.000000    5.927676    5.868229  0.036727    2.289082
   -7  15   -2  0  0.762728  0.655541     1.555799   0.000000    0.000000    1.555799    1.559791  0.041755   -0.135221
   -8  15   -2  0  0.789732  0.633126    -9.457390   0.000000  180.000000    9.457390    9.430490  0.039620    0.960180
   -9  15   -2  0  0.818959  0.610531    -9.082058   0.000000  180.000000    9.082058    9.157837  0.050229   -2.133600
  -10  15   -2  0  0.850180  0.588111    -5.527151   0.000000  180.000000    5.527151    5.560417  0.025765   -1.825976
  -11  15   -2  0  0.883183  0.566134     2.460568   0.000000  360.000000    2.460568    2.608078  0.044253   -4.714025
  -12  15   -2  0  0.917777  0.544794    -3.037516   0.000000  180.000000    3.037516    3.142239  0.050484   -2.933611
  -13  15   -2  0  0.953789  0.524225     1.682128   0.000000  360.000000    1.682128    1.663574  0.043511    0.603046
  -14  15   -2  0  0.991063  0.504509    -5.328192   0.000000  180.000000    5.328192    5.181028  0.049978    4.164266
  -15  15   -2  0  1.029463  0.485690    -6.407297   0.000000  180.000000    6.407297    6.476006  0.075528   -1.286527
  -17  15   -2  0  1.109168  0.450788     8.960910   0.000000  360.000000    8.960910    8.791872  0.068676    3.480912
  -18  15   -2  0  1.150273  0.434679    -1.194673   0.000000  180.000000    1.194673    1.134673  0.084373    1.005693
  -20  15   -2  0  1.234569  0.405000    -2.822622   0.000000  180.000000    2.822622    2.784784  0.077993    0.686099
   20  16   -2  0  1.196608  0.417848    -1.904478   0.000000  180.000000    1.904478    2.087841  0.058938   -4.399780
   19  16   -2  0  1.155951  0.432544    -8.879155   0.000000  180.000000    8.879155    9.321339  0.105796   -5.910841
   18  16   -2  0  1.116097  0.447990     1.055521   0.000000    0.000000    1.055521    1.107546  0.079692   -0.923231
   17  16   -2  0  1.077133  0.464195    -3.229495   0.000000  180.000000    3.229495    3.179138  0.059000    1.207045
   16  16   -2  0  1.039160  0.481158     8.362273   0.000000  360.000000    8.362273    8.233992  0.074213    2.444535
   15  16   -2  0  1.002291  0.498857     1.260500   0.000000  360.000000    1.260500    1.305015  0.038885   -1.618984
   14  16   -2  0  0.966652  0.517249    -1.706464   0.000000  180.000000    1.706464    1.803904  0.044073   -3.126646
   13  16   -2  0  0.932385  0.536259    -1.101498   0.000000  180.000000    1.101498    0.986498  0.051861    3.135932
   12  16   -2  0  0.899645  0.555775     8.406620   0.000000    0.000000    8.406620    8.464066  0.056857   -1.428855
   11  16   -2  0  0.868605  0.575636    -4.975843   0.000000  180.000000    4.975843    5.010028  0.035826   -1.349454
   10  16   -2  0  0.839455  0.595625    16.975027   0.000000  360.000000   16.975027   17.280921  0.099175   -4.361987
    9  16   -2  0  0.812397  0.615462    -1.714389   0.000000  180.000000    1.714389    1.801078  0.032022   -3.828540
    8  16   -2  0  0.787648  0.634801   -10.311165   0.000000  180.000000   10.311165   10.261371  0.058798    1.197656
    7  16   -2  0  0.765431  0.653227    -7.857893   0.000000  180.000000    7.857893    7.839838  0.048587    0.525544
    6  16   -2  0  0.745972  0.670266     2.086148   0.000000  360.000000    2.086148    2.006128  0.035976    3.145579
    5  16   -2  0  0.729493  0.685408   -11.250807   0.000000  180.000000   11.250807   11.269423  0.059933   -0.439270
    4  16   -2  0  0.716198  0.698131    21.404347   0.000000  360.000000   21.404347   21.330153  0.087815    1.194857
    3  16   -2  0  0.706269  0.707946     2.887445   0.000000  360.000000    2.887445    2.909412  0.032166   -0.965809
    2  16   -2  0  0.699847  0.714442     4.608741   0.000000  360.000000    4.608741    4.591952  0.032974    0.720051
    1  16   -2  0  0.697031  0.717329    -4.538034   0.000000  180.000000    4.538034    4.472258  0.038585    2.410810
    0  16   -2  0  0.697863  0.716473    -1.071502   0.000000  180.000000    1.071502    1.041462  0.063305    0.671090
   -1  16   -2  0  0.702331  0.711915    -8.566634   0.000000  180.000000    8.566634    8.489180  0.041427    2.644084
   -2  16   -2  0  0.710366  0.703863     6.538607   0.000000  360.000000    6.538607    6.409923  0.026879    6.770656
   -3  16   -2  0  0.721849  0.692666   -15.476438   0.000000  180.000000   15.476438   15.512431  0.069747   -0.729817
   -4  16   -2  0  0.736619  0.678777     6.701068   0.000000  360.000000    6.701068    6.708177  0.032111   -0.313098
   -5  16   -2  0  0.754483  0.662706    -6.940473   0.000000  180.000000    6.940473    6.893701  0.023969    2.759579
   -6  16   -2  0  0.775226  0.644973    -5.355019   0.000000  180.000000    5.355019    5.330532  0.024244    1.428380
   -7  16   -2  0  0.798625  0.626076     3.598472   0.000000  360.000000    3.598472    3.531127  0.026469    3.598130
   -8  16   -2  0  0.824454  0.606462    11.882221   0.000000  360.000000   11.882221   12.068032  0.066434   -3.955472
   -9  16   -2  0  0.852491  0.586516    -9.448361   0.000000  180.000000    9.448361    9.536836  0.052752   -2.371879
  -10  16   -2  0  0.882527  0.566555     8.646019   0.000000    0.000000    8.646019    8.823510  0.076638   -3.275277
  -11  16   -2  0  0.914364  0.546828    -2.610200   0.000000  180.000000    2.610200    2.545137  0.039635    2.321492
  -12  16   -2  0  0.947820  0.527526    -4.861225   0.000000  180.000000    4.861225    4.898536  0.048562   -1.086579
  -13  16   -2  0  0.982731  0.508786    -4.919167   0.000000  180.000000    4.919167    4.956095  0.046369   -1.126269
  -14  16   -2  0  1.018947  0.490702     1.661074   0.000000  360.000000    1.661074    1.660510  0.047955    0.016633
  -15  16   -2  0  1.056334  0.473335    -4.715138   0.000000  180.000000    4.715138    4.735414  0.059405   -0.482685
  -16  16   -2  0  1.094771  0.456716     4.032461   0.000000  360.000000    4.032461    3.938279  0.032859    4.053443
  -17  16   -2  0  1.134153  0.440858    -0.682065   0.000000  180.000000    0.682065    0.604104  0.128354    0.858971
  -18  16   -2  0  1.174383  0.425755     7.559665   0.000000  360.000000    7.559665    7.314038  0.074800    4.643962
  -19  16   -2  0  1.215378  0.411395     1.708677   0.000000    0.000000    1.708677    1.809501  0.101048   -1.411084
   20  17   -2  0  1.221284  0.409405     0.759714   0.000000    0.000000    0.759714    0.824163  0.148684   -0.613009
   19  17   -2  0  1.181477  0.423199     0.695456   0.000000  360.000000    0.695456    0.779896  0.158488   -0.753462
   18  17   -2  0  1.142513  0.437632     2.331331   0.000000  360.000000    2.331331    2.300361  0.053397    0.820220
   17  17   -2  0  1.104481  0.452701    -3.469121   0.000000  180.000000    3.469121    3.445404  0.056501    0.593653
   16  17   -2  0  1.067482  0.468392    -1.320738   0.000000  180.000000    1.320738    1.413152  0.051409   -2.542204
   15  17   -2  0  1.031626  0.484672    -0.297693   0.000000  180.000000    0.297693    0.503467  0.107906   -2.696880
   14  17   -2  0  0.997036  0.501486    -3.950016   0.000000  180.000000    3.950016    3.985585  0.034234   -1.469365
   13  17   -2  0  0.963849  0.518753    -0.855673   0.000000  180.000000    0.855673    0.866090  0.076902   -0.191573
   12  17   -2  0  0.932215  0.536357     6.866353   0.000000  360.000000    6.866353    6.954476  0.044397   -2.807031
   11  17   -2  0  0.902297  0.554142     1.258638   0.000000  360.000000    1.258638    1.365763  0.047828   -3.167505
   10  17   -2  0  0.874270  0.571905     2.379210   0.000000    0.000000    2.379210    2.527150  0.037079   -5.642468
    9  17   -2  0  0.848324  0.589398     0.543310   0.000000  360.000000    0.543310    0.753419  0.078997   -3.761384
    8  17   -2  0  0.824653  0.606315    -7.439454   0.000000  180.000000    7.439454    7.504188  0.042069   -2.176163
    7  17   -2  0  0.803460  0.622308    -5.109618   0.000000  180.000000    5.109618    5.051361  0.038517    2.138982
    6  17   -2  0  0.784945  0.636987     2.742852   0.000000    0.000000    2.742852    2.688463  0.029430    2.613547
    5  17   -2  0  0.769301  0.649941     3.913858   0.000000  360.000000    3.913858    3.915044  0.027661   -0.060642
    4  17   -2  0  0.756706  0.660759     8.331686   0.000000    0.000000    8.331686    8.250553  0.028767    3.988614
    3  17   -2  0  0.747315  0.669062     4.498792   0.000000  360.000000    4.498792    4.360965  0.026432    7.374180
    2  17   -2  0  0.741249  0.674537    -5.731839   0.000000  180.000000    5.731839    5.635590  0.028091    4.845504
    1  17   -2  0  0.738590  0.676965    -7.079053   0.000000  180.000000    7.079053    7.011095  0.036875    2.606311
    0  17   -2  0  0.739376  0.676246    -5.650762   0.000000  180.000000    5.650762    5.566901  0.024473    4.846044
   -1  17   -2  0  0.743594  0.672409     3.347794   0.000000    0.000000    3.347794    3.377047  0.025540   -1.619843
   -2  17   -2  0  0.751188  0.665612    11.789750   0.000000    0.000000   11.789750   11.766250  0.037189    0.893646
   -3  17   -2  0  0.762057  0.656119     5.958705   0.000000  360.000000    5.958705    5.867386  0.026978    4.787079
   -4  17   -2  0  0.776062  0.644279    -2.506607   0.000000  180.000000    2.506607    2.517111  0.031451   -0.472339
   -5  17   -2  0  0.793037  0.630487    -3.161928   0.000000  180.000000    3.161928    3.215592  0.033562   -2.261267
   -6  17   -2  0  0.812798  0.615159   -11.098136   0.000000  180.000000   11.098136   11.116828  0.045863   -0.576362
   -7  17   -2  0  0.835145  0.598699    -4.561163   0.000000  180.000000    4.561163    4.633656  0.024871   -4.122117
   -8  17   -2  0  0.859877  0.581478     7.890349   0.000000    0.000000    7.890349    8.009938  0.043037   -3.929720
   -9  17   -2  0  0.886795  0.563828     7.573700   0.000000  360.000000    7.573700    7.629435  0.039533   -1.993810
  -12  17   -2  0  0.978789  0.510835    -6.486206   0.000000  180.000000    6.486206    6.575390  0.037190   -3.391362
  -13  17   -2  0  1.012633  0.493762    -4.119390   0.000000  180.000000    4.119390    4.221533  0.037553   -3.846621
  -14  17   -2  0  1.047816  0.477183     0.707708   0.000000    0.000000    0.707708    0.824163  0.090531   -1.819188
  -15  17   -2  0  1.084207  0.461166     4.211301   0.000000  360.000000    4.211301    4.121846  0.050694    2.495546
  -16  17   -2  0  1.121690  0.445756     2.131008   0.000000    0.000000    2.131008    2.063410  0.045532    2.099574
  -18  17   -2  0  1.199517  0.416835    -4.605365   0.000000  180.000000    4.605365    4.479053  0.036954    4.833944
  -19  17   -2  0  1.239681  0.403330    -1.141628   0.000000  180.000000    1.141628    1.089065  0.123420    0.602304
   20  18   -2  0  1.246922  0.400987     4.779827   0.000000  360.000000    4.779827    5.026096  0.076028   -4.580930
   19  18   -2  0  1.207960  0.413921    -3.185843   0.000000  180.000000    3.185843    3.254767  0.048720   -2.000687
   18  18   -2  0  1.169879  0.427395     1.108213   0.000000  360.000000    1.108213    1.070264  0.096832    0.554226
   17  18   -2  0  1.132766  0.441397   -14.207445   0.000000  180.000000   14.207445   14.631170  0.166790   -3.592762
   15  18   -2  0  1.061853  0.470875     1.569035   0.000000    0.000000    1.569035    1.755500  0.041193   -6.401588
   14  18   -2  0  1.028281  0.486249     8.721966   0.000000  360.000000    8.721966    8.399732  0.077054    5.914154
   13  18   -2  0  0.996135  0.501940     7.015099   0.000000  360.000000    7.015099    6.971946  0.055677    1.096083
   12  18   -2  0  0.965559  0.517835    16.340749   0.000000  360.000000   16.340749   16.518840  0.118371   -2.127706
   11  18   -2  0  0.936707  0.533785   -10.427401   0.000000  180.000000   10.427401   10.682933  0.059852   -6.037819
   10  18   -2  0  0.909741  0.549607     2.093653   0.000000    0.000000    2.093653    2.145314  0.033615   -2.173460
    9  18   -2  0  0.884835  0.565077   -10.110377   0.000000  180.000000   10.110377   10.080506  0.081995    0.515206
    8  18   -2  0  0.862168  0.579933     2.247206   0.000000  360.000000    2.247206    2.315744  0.034214   -2.832989
    7  18   -2  0  0.841919  0.593881     2.596003   0.000000  360.000000    2.596003    2.610030  0.033105   -0.599190
    6  18   -2  0  0.824268  0.606598    10.544879   0.000000  360.000000   10.544879   10.455620  0.068749    1.836093
    5  18   -2  0  0.809385  0.617753   -11.407105   0.000000  180.000000   11.407105   11.519011  0.066126   -2.393302
    4  18   -2  0  0.797423  0.627019    11.863504   0.000000  360.000000   11.863504   11.757230  0.046429    3.237089
    3  18   -2  0  0.788517  0.634101   -13.781892   0.000000  180.000000   13.781892   13.887682  0.050480   -2.963756
    2  18   -2  0  0.782771  0.638757     3.856406   0.000000    0.000000    3.856406    3.878564  0.039079   -0.801837
    1  18   -2  0  0.780254  0.640817     4.727415   0.000000  360.000000    4.727415    4.661959  0.029243    3.165483
    0  18   -2  0  0.780997  0.640207    12.090067   0.000000  360.000000   12.090067   12.101975  0.038889   -0.433069
   -1  18   -2  0  0.784992  0.636949    -8.086156   0.000000  180.000000    8.086156    7.992790  0.034089    3.873394
   -2  18   -2  0  0.792189  0.631162     4.190492   0.000000    0.000000    4.190492    4.241923  0.027177   -2.676275
   -3  18   -2  0  0.802503  0.623051   -24.485871   0.000000  180.000000   24.485871   24.575703  0.077822   -1.632471
   -4  18   -2  0  0.815814  0.612885    -2.608621   0.000000  180.000000    2.608621    2.611980  0.030299   -0.156796
   -5  18   -2  0  0.831979  0.600977    -9.826807   0.000000  180.000000    9.826807    9.836697  0.027685   -0.505200
   -6  18   -2  0  0.850835  0.587658     3.432368   0.000000  360.000000    3.432368    3.400983  0.027488    1.614700
   -7  18   -2  0  0.872208  0.573258     6.123517   0.000000  360.000000    6.123517    5.980329  0.029991    6.752017
   -8  18   -2  0  0.895918  0.558087    15.330850   0.000000  360.000000   15.330850   15.531569  0.093577   -3.033437
   -9  18   -2  0  0.921784  0.542426    -9.200852   0.000000  180.000000    9.200852    9.350051  0.044576   -4.733472
  -10  18   -2  0  0.949630  0.526521     3.595001   0.000000  360.000000    3.595001    3.642767  0.033552   -2.013322
  -11  18   -2  0  0.979288  0.510575   -10.295512   0.000000  180.000000   10.295512   10.389527  0.065707   -2.023471
  -12  18   -2  0  1.010598  0.494757    -4.286151   0.000000  180.000000    4.286151    4.343414  0.058075   -1.394442
  -13  18   -2  0  1.043410  0.479198    -4.372349   0.000000  180.000000    4.372349    4.350411  0.049631    0.625119
  -14  18   -2  0  1.077589  0.463999     4.329022   0.000000  360.000000    4.329022    4.279934  0.028578    2.429114
  -15  18   -2  0  1.113008  0.449233    -0.487627   0.000000  180.000000    0.487627    0.569514  0.152907   -0.757363
  -16  18   -2  0  1.149552  0.434952     7.909509   0.000000  360.000000    7.909509    7.746818  0.082685    2.782596
  -17  18   -2  0  1.187117  0.421188    -3.752344   0.000000  180.000000    3.752344    3.593724  0.052118    4.304116
  -18  18   -2  0  1.225610  0.407960     3.344094   0.000000  360.000000    3.344094    3.067156  0.073075    5.359519
   19  19   -2  0  1.235339  0.404747     3.274145   0.000000  360.000000    3.274145    3.242270  0.055619    0.810482
   18  19   -2  0  1.198128  0.417318    -2.581021   0.000000  180.000000    2.581021    2.619713  0.102676   -0.532917
   15  19   -2  0  1.092899  0.457499     3.944162   0.000000    0.000000    3.944162    3.792824  0.045552    4.698501
   14  19   -2  0  1.060310  0.471560    -6.516437   0.000000  180.000000    6.516437    6.376625  0.046234    4.276603
   13  19   -2  0  1.029165  0.485831     0.598325   0.000000  360.000000    0.598325    0.513344  0.121874    0.986113
   11  19   -2  0  0.971759  0.514531    -3.122031   0.000000  180.000000    3.122031    3.217175  0.029068   -4.628887
   10  19   -2  0  0.945793  0.528657     2.329720   0.000000  360.000000    2.329720    2.393243  0.033095   -2.714504
    9  19   -2  0  0.921862  0.542380    16.062515   0.000000  360.000000   16.062515   16.079717  0.082257   -0.295746
    8  19   -2  0  0.900128  0.555477     3.952636   0.000000    0.000000    3.952636    4.004704  0.041361   -1.780294
    7  19   -2  0  0.880752  0.567697    -4.227081   0.000000  180.000000    4.227081    4.208277  0.037672    0.705907
    6  19   -2  0  0.863895  0.578774   -10.847611   0.000000  180.000000   10.847611   10.849593  0.064853   -0.043216
    5  19   -2  0  0.849706  0.588439   -16.061087   0.000000  180.000000   16.061087   16.061673  0.063607   -0.013050
    4  19   -2  0  0.838320  0.596431   -15.749696   0.000000  180.000000   15.749696   15.664874  0.076753    1.562897
    3  19   -2  0  0.829853  0.602516    -7.070953   0.000000  180.000000    7.070953    7.084452  0.040602   -0.470177
    2  19   -2  0  0.824395  0.606506     5.815901   0.000000  360.000000    5.815901    5.783004  0.042311    1.099581
    1  19   -2  0  0.822005  0.608269    13.302375   0.000000  360.000000   13.302375   13.240608  0.048409    1.804466
    0  19   -2  0  0.822711  0.607747     5.698179   0.000000  360.000000    5.698179    5.675981  0.022764    1.379060
   -1  19   -2  0  0.826504  0.604958    -3.818649   0.000000  180.000000    3.818649    3.755118  0.026783    3.354554
   -2  19   -2  0  0.833343  0.599993    -0.442970   0.000000  180.000000    0.442970    0.503467  0.160541   -0.532922
   -3  19   -2  0  0.843153  0.593012    -8.867943   0.000000  180.000000    8.867943    8.868762  0.041345   -0.028008
   -4  19   -2  0  0.855832  0.584227    -6.465268   0.000000  180.000000    6.465268    6.445354  0.034516    0.815952
   -5  19   -2  0  0.871254  0.573885    -0.948483   0.000000  180.000000    0.948483    1.065562  0.068876   -2.403944
   -6  19   -2  0  0.889278  0.562254     2.563344   0.000000  360.000000    2.563344    2.564984  0.033692   -0.068848
   -7  19   -2  0  0.909749  0.549602    -3.599883   0.000000  180.000000    3.599883    3.646939  0.039452   -1.686758
   -8  19   -2  0  0.932505  0.536190     3.269484   0.000000    0.000000    3.269484    3.313409  0.034753   -1.787447
   -9  19   -2  0  0.957383  0.522257    -2.292331   0.000000  180.000000    2.292331    2.352649  0.039862   -2.139951
  -10  19   -2  0  0.984223  0.508015     7.125742   0.000000  360.000000    7.125742    7.178961  0.035031   -2.148451
  -11  19   -2  0  1.012868  0.493648     8.724897   0.000000  360.000000    8.724897    8.908149  0.067775   -3.823810
  -12  19   -2  0  1.043170  0.479308     9.254231   0.000000  360.000000    9.254231    9.261815  0.048904   -0.219318
  -13  19   -2  0  1.074989  0.465121     0.799984   0.000000  360.000000    0.799984    0.766818  0.108179    0.433577
  -14  19   -2  0  1.108194  0.451185     4.225153   0.000000  360.000000    4.225153    4.372464  0.054454   -3.825806
  -15  19   -2  0  1.142664  0.437574    -7.309172   0.000000  180.000000    7.309172    7.322349  0.044215   -0.421463
  -16  19   -2  0  1.178289  0.424344    -5.087030   0.000000  180.000000    5.087030    4.978591  0.031814    4.820362
  -17  19   -2  0  1.214966  0.411534    -4.254274   0.000000  180.000000    4.254274    3.962627  0.054533    7.563258
   18  20   -2  0  1.227202  0.407431     8.781790   0.000000  360.000000    8.781790    9.040312  0.145096   -2.519755
   17  20   -2  0  1.191876  0.419507     1.186014   0.000000    0.000000    1.186014    1.253488  0.118291   -0.806676
   15  20   -2  0  1.124696  0.444565     1.778294   0.000000  360.000000    1.778294    1.891670  0.053569   -2.993099
   14  20   -2  0  1.093055  0.457433    -6.881430   0.000000  180.000000    6.881430    6.949390  0.048624   -1.976607
   13  20   -2  0  1.062871  0.470424    -8.520355   0.000000  180.000000    8.520355    8.711950  0.048660   -5.568355
   12  20   -2  0  1.034269  0.483433    -6.993482   0.000000  180.000000    6.993482    7.097318  0.059790   -2.456033
   11  20   -2  0  1.007386  0.496334    -8.660864   0.000000  180.000000    8.660864    8.861901  0.062458   -4.552049
   10  20   -2  0  0.982363  0.508977     2.210615   0.000000    0.000000    2.210615    2.208185  0.039200    0.087661
    9  20   -2  0  0.959344  0.521189     5.537849   0.000000  360.000000    5.537849    5.636468  0.045915   -3.037533
    8  20   -2  0  0.938478  0.532777    -1.278253   0.000000  180.000000    1.278253    1.320477  0.055123   -1.083269
    7  20   -2  0  0.919911  0.543531     3.462200   0.000000  360.000000    3.462200    3.486338  0.030938   -1.103416
    6  20   -2  0  0.903785  0.553229    -3.059477   0.000000  180.000000    3.059477    3.015484  0.038216    1.628000
    5  20   -2  0  0.890231  0.561652    -5.401707   0.000000  180.000000    5.401707    5.324824  0.040494    2.685069
    4  20   -2  0  0.879370  0.568589     1.082592   0.000000  360.000000    1.082592    1.089065  0.074156   -0.123436
    3  20   -2  0  0.871302  0.573854    -3.563022   0.000000  180.000000    3.563022    3.561143  0.028250    0.094067
    1  20   -2  0  0.863831  0.578817     5.453774   0.000000    0.000000    5.453774    5.367553  0.034739    3.509990
    0  20   -2  0  0.864503  0.578367   -11.270344   0.000000  180.000000   11.270344   11.249636  0.041486    0.705902
   -1  20   -2  0  0.868114  0.575962    -1.288487   0.000000  180.000000    1.288487    1.431006  0.055848   -3.608930
   -2  20   -2  0  0.874627  0.571672    16.051710   0.000000  360.000000   16.051710   16.151690  0.045871   -3.082407
   -3  20   -2  0  0.883979  0.565624     7.614395   0.000000  360.000000    7.614395    7.656641  0.035591   -1.678647
   -4  20   -2  0  0.896080  0.557986     8.382630   0.000000  360.000000    8.382630    8.488014  0.043206   -3.449402
   -5  20   -2  0  0.910822  0.548955    12.942355   0.000000  360.000000   12.942355   12.950591  0.054917   -0.212100
   -6  20   -2  0  0.928078  0.538748    -2.388303   0.000000  180.000000    2.388303    2.371960  0.036463    0.633898
   -7  20   -2  0  0.947710  0.527587    -9.918340   0.000000  180.000000    9.918340   10.058873  0.044218   -4.494648
   -8  20   -2  0  0.969576  0.515690    -6.691693   0.000000  180.000000    6.691693    6.833213  0.063147   -3.169400
   -9  20   -2  0  0.993526  0.503258     1.526037   0.000000  360.000000    1.526037    1.462537  0.054611    1.644419
  -10  20   -2  0  1.019415  0.490478     8.634207   0.000000  360.000000    8.634207    8.798788  0.050575   -4.602143
  -11  20   -2  0  1.047098  0.477510     1.770934   0.000000    0.000000    1.770934    1.891670  0.045865   -3.722790
  -12  20   -2  0  1.076437  0.464496     3.482423   0.000000  360.000000    3.482423    3.536871  0.030493   -2.525162
  -13  20   -2  0  1.107300  0.451549     5.762715   0.000000  360.000000    5.762715    5.849277  0.046643   -2.624578
  -14  20   -2  0  1.139564  0.438764    -3.797352   0.000000  180.000000    3.797352    3.717145  0.044533    2.547124
  -15  20   -2  0  1.173113  0.426216    -5.493647   0.000000  180.000000    5.493647    5.311525  0.044763    5.753907
  -16  20   -2  0  1.207840  0.413962     4.859258   0.000000  360.000000    4.859258    4.651176  0.054199    5.429475
  -17  20   -2  0  1.243646  0.402044    -2.746657   0.000000  180.000000    2.746657    2.610030  0.069323    2.787230
   16  21   -2  0  1.189258  0.420430    -4.747844   0.000000  180.000000    4.747844    4.594107  0.076873    2.828271
   15  21   -2  0  1.157181  0.432084    -2.553583   0.000000  180.000000    2.553583    2.564984  0.042164   -0.382405
   14  21   -2  0  1.126454  0.443871     1.895986   0.000000  360.000000    1.895986    1.960122  0.044237   -2.050378
   13  21   -2  0  1.097188  0.455710    -3.940670   0.000000  180.000000    3.940670    3.962627  0.049183   -0.631369
   12  21   -2  0  1.069505  0.467506     1.648630   0.000000  360.000000    1.648630    1.693782  0.046994   -1.358784
   11  21   -2  0  1.043530  0.479143     3.940768   0.000000  360.000000    3.940768    3.902016  0.040650    1.348182
   10  21   -2  0  1.019395  0.490487     3.931441   0.000000    0.000000    3.931441    3.868156  0.046482    1.925427
    9  21   -2  0  0.997231  0.501388    -7.956564   0.000000  180.000000    7.956564    7.984556  0.051351   -0.770899
    8  21   -2  0  0.977174  0.511679    -4.228273   0.000000  180.000000    4.228273    4.332981  0.046575   -3.179370
    7  21   -2  0  0.959356  0.521183     7.982543   0.000000  360.000000    7.982543    8.016293  0.028609   -1.668349
    6  21   -2  0  0.943904  0.529715     6.754489   0.000000  360.000000    6.754489    6.744348  0.042658    0.336220
    5  21   -2  0  0.930935  0.537094    -1.236935   0.000000  180.000000    1.236935    1.143551  0.070457    1.874394
    4  21   -2  0  0.920554  0.543151     9.145195   0.000000  360.000000    9.145195    9.239950  0.058368   -2.295852
    3  21   -2  0  0.912850  0.547735     6.099922   0.000000  360.000000    6.099922    6.113663  0.031797   -0.611134
    2  21   -2  0  0.907891  0.550727    -6.437178   0.000000  180.000000    6.437178    6.461902  0.034427   -1.015630
    1  21   -2  0  0.905722  0.552046     1.063509   0.000000  360.000000    1.063509    1.026757  0.086343    0.601951
    0  21   -2  0  0.906363  0.551656     7.344199   0.000000  360.000000    7.344199    7.230399  0.027843    5.780179
   -1  21   -2  0  0.909807  0.549567     2.129753   0.000000  360.000000    2.129753    2.078096  0.041688    1.752394
   -2  21   -2  0  0.916024  0.545837    -1.320165   0.000000  180.000000    1.320165    1.343311  0.065151   -0.502423
   -3  21   -2  0  0.924958  0.540565     1.121419   0.000000  360.000000    1.121419    1.285467  0.062384   -3.718884
   -4  21   -2  0  0.936530  0.533886    -1.366766   0.000000  180.000000    1.366766    1.395119  0.057327   -0.699450
   -5  21   -2  0  0.950644  0.525959     2.639438   0.000000    0.000000    2.639438    2.710993  0.037185   -2.721342
   -6  21   -2  0  0.967190  0.516962    -0.643616   0.000000  180.000000    0.643616    0.773339  0.117546   -1.560708
   -7  21   -2  0  0.986044  0.507077     2.089878   0.000000  360.000000    2.089878    2.068305  0.041888    0.728333
   -8  21   -2  0  1.007077  0.496486    -1.351544   0.000000  180.000000    1.351544    1.308911  0.066927    0.900872
   -9  21   -2  0  1.030156  0.485363    -2.319487   0.000000  180.000000    2.319487    2.433131  0.038528   -4.171431
  -10  21   -2  0  1.055147  0.473868    -6.550266   0.000000  180.000000    6.550266    6.768319  0.036126   -8.536087
  -11  21   -2  0  1.081916  0.462143    -1.768053   0.000000  180.000000    1.768053    1.831799  0.051399   -1.753913
  -12  21   -2  0  1.110335  0.450314    -4.336712   0.000000  180.000000    4.336712    4.499377  0.041483   -5.545497
  -13  21   -2  0  1.140281  0.438488     2.580223   0.000000    0.000000    2.580223    2.500931  0.037472    2.992510
  -14  21   -2  0  1.171637  0.426753    -2.044157   0.000000  180.000000    2.044157    1.965275  0.047845    2.331608
  -15  21   -2  0  1.204293  0.415181    -1.552263   0.000000  180.000000    1.552263    1.546723  0.061123    0.128184
   16  22   -2  0  1.221507  0.409331     4.867290   0.000000  360.000000    4.867290    4.716108  0.059650    3.584310
   15  22   -2  0  1.190299  0.420062    -3.119658   0.000000  180.000000    3.119658    3.116338  0.064894    0.072342
   14  22   -2  0  1.160449  0.430868    -4.966322   0.000000  180.000000    4.966322    5.079286  0.055350   -2.886259
   13  22   -2  0  1.132063  0.441672    -2.660735   0.000000  180.000000    2.660735    2.604197  0.047081    1.698278
   12  22   -2  0  1.105254  0.452385     9.522124   0.000000  360.000000    9.522124    9.583516  0.075039   -1.157029
   11  22   -2  0  1.080139  0.462903    -1.721507   0.000000  180.000000    1.721507    1.714574  0.046413    0.211245
   10  22   -2  0  1.056839  0.473109    10.115119   0.000000  360.000000   10.115119   10.219794  0.034393   -4.304141
    9  22   -2  0  1.035478  0.482869    -1.566735   0.000000  180.000000    1.566735    1.607796  0.049561   -1.171650
    8  22   -2  0  1.016176  0.492041    -1.939663   0.000000  180.000000    1.939663    2.008629  0.043152   -2.260216
    7  22   -2  0  0.999054  0.500473    -0.839947   0.000000  180.000000    0.839947    0.871950  0.093971   -0.481618
    6  22   -2  0  0.984225  0.508014     5.815367   0.000000  360.000000    5.815367    5.793512  0.041019    0.753490
    5  22   -2  0  0.971794  0.514512    -6.615347   0.000000  180.000000    6.615347    6.547580  0.026312    3.642309
    4  22   -2  0  0.961855  0.519829    12.353267   0.000000  360.000000   12.353267   12.266249  0.048994    2.511788
    3  22   -2  0  0.954484  0.523843    -4.502633   0.000000  180.000000    4.502633    4.446088  0.043795    1.825913
    2  22   -2  0  0.949742  0.526459    -5.057967   0.000000  180.000000    5.057967    5.106228  0.038101   -1.791302
    1  22   -2  0  0.947669  0.527610    -5.885348   0.000000  180.000000    5.885348    5.907030  0.024249   -1.264500
    0  22   -2  0  0.948281  0.527270     5.945831   0.000000  360.000000    5.945831    5.987066  0.029957   -1.946629
   -1  22   -2  0  0.951574  0.525445    -3.540852   0.000000  180.000000    3.540852    3.492156  0.030886    2.229690
   -2  22   -2  0  0.957520  0.522182     3.191589   0.000000  360.000000    3.191589    3.134171  0.032125    2.527662
   -3  22   -2  0  0.966070  0.517561    -8.424763   0.000000  180.000000    8.424763    8.471249  0.049218   -1.335704
   -4  22   -2  0  0.977155  0.511689     6.439116   0.000000  360.000000    6.439116    6.404294  0.043836    1.123419
   -5  22   -2  0  0.990691  0.504698    -6.707716   0.000000  180.000000    6.707716    6.748122  0.052168   -1.095369
   -6  22   -2  0  1.006579  0.496732    -3.135593   0.000000  180.000000    3.135593    3.143859  0.034333   -0.340498
   -7  22   -2  0  1.024708  0.487944     3.296124   0.000000  360.000000    3.296124    3.305758  0.034834   -0.391142
   -8  22   -2  0  1.044964  0.478486     5.353317   0.000000  360.000000    5.353317    5.449933  0.040851   -3.344723
   -9  22   -2  0  1.067224  0.468505   -15.966776   0.000000  180.000000   15.966776   16.200658  0.100856   -3.279523
  -11  22   -2  0  1.117267  0.447521     0.695040   0.000000    0.000000    0.695040    0.644656  0.144956    0.491554
  -12  22   -2  0  1.144809  0.436754     2.760684   0.000000  360.000000    2.760684    2.703521  0.037289    2.167925
  -13  22   -2  0  1.173876  0.425939     0.648599   0.000000    0.000000    0.648599    0.753419  0.110323   -1.343678
  -14  22   -2  0  1.204358  0.415159     7.068580   0.000000  360.000000    7.068580    6.991599  0.057534    1.892241
  -15  22   -2  0  1.236150  0.404482    -1.960234   0.000000  180.000000    1.960234    1.960122  0.062865    0.002524
   15  23   -2  0  1.223999  0.408497     2.597409   0.000000    0.000000    2.597409    2.731499  0.063504   -2.986146
   14  23   -2  0  1.194990  0.418413    -2.277025   0.000000  180.000000    2.277025    2.278210  0.047547   -0.035260
   13  23   -2  0  1.167444  0.428286     2.089649   0.000000    0.000000    2.089649    2.123944  0.047611   -1.018695
   12  23   -2  0  1.141466  0.438033     3.284637   0.000000    0.000000    3.284637    3.256309  0.039796    1.006669
   11  23   -2  0  1.117166  0.447561    -6.859934   0.000000  180.000000    6.859934    6.995947  0.048299   -3.982546
   10  23   -2  0  1.094655  0.456765    -2.995755   0.000000  180.000000    2.995755    3.073744  0.032761   -3.366544
    9  23   -2  0  1.074046  0.465530     6.673729   0.000000    0.000000    6.673729    6.742040  0.041630   -2.320611
    7  23   -2  0  1.038975  0.481244    -4.642913   0.000000  180.000000    4.642913    4.623877  0.029485    0.913047
    6  23   -2  0  1.024724  0.487936     0.459547   0.000000  360.000000    0.459547    0.587124  0.147308   -1.224786
    5  23   -2  0  1.012790  0.493686     1.992098   0.000000    0.000000    1.992098    1.975576  0.047591    0.490960
    3  23   -2  0  0.996193  0.501911    -1.010995   0.000000  180.000000    1.010995    1.130176  0.078014   -2.160477
    2  23   -2  0  0.991651  0.504210     0.765327   0.000000    0.000000    0.765327    0.682907  0.135458    0.860487
    0  23   -2  0  0.990251  0.504922    -6.723857   0.000000  180.000000    6.723857    6.729335  0.039470   -0.196283
   -1  23   -2  0  0.993405  0.503319    -3.887553   0.000000  180.000000    3.887553    3.894214  0.042544   -0.221425
   -2  23   -2  0  0.999102  0.500449     6.193561   0.000000  360.000000    6.193561    6.221228  0.028826   -1.357347
   -3  23   -2  0  1.007299  0.496377     3.709597   0.000000    0.000000    3.709597    3.729397  0.030852   -0.907600
   -4  23   -2  0  1.017935  0.491190    -1.082085   0.000000  180.000000    1.082085    1.233123  0.071210   -2.999590
   -6  23   -2  0  1.046213  0.477914    -3.080808   0.000000  180.000000    3.080808    3.065495  0.035218    0.614897
   -7  23   -2  0  1.063667  0.470072    -3.623519   0.000000  180.000000    3.623519    3.666338  0.031386   -1.929394
   -8  23   -2  0  1.083194  0.461598     1.778596   0.000000  360.000000    1.778596    1.891670  0.053569   -2.985111
   -9  23   -2  0  1.104684  0.452618     2.523092   0.000000    0.000000    2.523092    2.596391  0.038844   -2.668651
  -10  23   -2  0  1.128024  0.443253     2.944818   0.000000  360.000000    2.944818    3.032254  0.033213   -3.723032
  -11  23   -2  0  1.153103  0.433613     3.013690   0.000000    0.000000    3.013690    3.113069  0.039309   -3.575333
  -12  23   -2  0  1.179809  0.423798    -3.261108   0.000000  180.000000    3.261108    3.330186  0.043238   -2.259391
  -13  23   -2  0  1.208034  0.413896    -4.108275   0.000000  180.000000    4.108275    4.067437  0.042452    1.360425
  -14  23   -2  0  1.237675  0.403983     0.720460   0.000000  360.000000    0.720460    0.786398  0.115366   -0.808307
   14  24   -2  0  1.230032  0.406494     3.482605   0.000000  360.000000    3.482605    3.590909  0.066307   -2.309924
   13  24   -2  0  1.203288  0.415528    -2.619105   0.000000  180.000000    2.619105    2.617795  0.041304    0.044858
   12  24   -2  0  1.178101  0.424412     1.267838   0.000000  360.000000    1.267838    1.289367  0.073792   -0.412600
   11  24   -2  0  1.154572  0.433061   -10.456122   0.000000  180.000000   10.456122   10.521366  0.080643   -1.144162
   10  24   -2  0  1.132804  0.441382     4.631357   0.000000  360.000000    4.631357    4.635792  0.034179   -0.183498
    9  24   -2  0  1.112902  0.449276     1.492811   0.000000  360.000000    1.492811    1.489988  0.063521    0.062847
    8  24   -2  0  1.094966  0.456635     5.298554   0.000000  360.000000    5.298554    5.285630  0.035280    0.518063
    7  24   -2  0  1.079095  0.463351     2.311956   0.000000    0.000000    2.311956    2.337509  0.040123   -0.900670
    6  24   -2  0  1.065380  0.469316     6.737845   0.000000    0.000000    6.737845    6.736793  0.038382    0.038771
    5  24   -2  0  1.053907  0.474425    -8.175779   0.000000  180.000000    8.175779    8.199390  0.061399   -0.543818
    4  24   -2  0  1.044749  0.478584     2.620817   0.000000    0.000000    2.620817    2.740753  0.036778   -4.611889
    3  24   -2  0  1.037967  0.481711    -7.972750   0.000000  180.000000    7.972750    7.841101  0.025669    7.253062
    2  24   -2  0  1.033609  0.483742     3.923501   0.000000  360.000000    3.923501    3.912514  0.031277    0.496769
    1  24   -2  0  1.031704  0.484635    -0.924993   0.000000  180.000000    0.924993    0.981323  0.098488   -0.808859
    0  24   -2  0  1.032266  0.484371    -1.790541   0.000000  180.000000    1.790541    1.815121  0.051881   -0.670029
   -1  24   -2  0  1.035292  0.482955    -5.944916   0.000000  180.000000    5.944916    5.988838  0.038332   -1.620444
   -2  24   -2  0  1.040760  0.480418    10.907937   0.000000  360.000000   10.907937   10.913419  0.047364   -0.163671
   -3  24   -2  0  1.048631  0.476812    -5.055472   0.000000  180.000000    5.055472    5.045337  0.041355    0.346582
   -4  24   -2  0  1.058852  0.472209     4.028117   0.000000    0.000000    4.028117    4.068654  0.035262   -1.625763
   -7  24   -2  0  1.102889  0.453355   -10.120530   0.000000  180.000000   10.120530   10.049236  0.056446    1.786219
   -9  24   -2  0  1.142498  0.437637    -2.000910   0.000000  180.000000    2.000910    2.065876  0.048971   -1.876124
  -10  24   -2  0  1.165081  0.429155     7.149949   0.000000  360.000000    7.149949    7.417927  0.063023   -6.013338
  -11  24   -2  0  1.189379  0.420387    -3.856844   0.000000  180.000000    3.856844    3.970295  0.041722   -3.845524
  -12  24   -2  0  1.215288  0.411425     1.220553   0.000000  360.000000    1.220553    1.174188  0.081385    0.805680
   13  25   -2  0  1.239554  0.403371     1.026912   0.000000  360.000000    1.026912    1.139090  0.090620   -1.750650
   10  25   -2  0  1.171255  0.426893    -3.580810   0.000000  180.000000    3.580810    3.541167  0.048820    1.148368
    9  25   -2  0  1.152017  0.434021    -4.410778   0.000000  180.000000    4.410778    4.470044  0.041757   -2.007221
    8  25   -2  0  1.134699  0.440645    -6.906731   0.000000  180.000000    6.906731    6.944299  0.059087   -0.899165
    7  25   -2  0  1.119392  0.446671     1.917537   0.000000  360.000000    1.917537    2.006128  0.046854   -2.673956
    6  25   -2  0  1.106177  0.452007     4.063546   0.000000    0.000000    4.063546    4.067437  0.030079   -0.182937
    5  25   -2  0  1.095131  0.456566     1.565542   0.000000    0.000000    1.565542    1.533590  0.061662    0.732830
    4  25   -2  0  1.086321  0.460269     2.929133   0.000000  360.000000    2.929133    2.956076  0.038991   -0.977210
    3  25   -2  0  1.079800  0.463049     0.636884   0.000000    0.000000    0.636884    0.779896  0.126819   -1.594784
    2  25   -2  0  1.075611  0.464852    -6.563591   0.000000  180.000000    6.563591    6.525833  0.038551    1.385145
    1  25   -2  0  1.073781  0.465644    -6.617190   0.000000  180.000000    6.617190    6.564625  0.028383    2.619138
    0  25   -2  0  1.074321  0.465410    -3.156132   0.000000  180.000000    3.156132    3.214008  0.035836   -2.283959
   -1  25   -2  0  1.077229  0.464154    -3.075591   0.000000  180.000000    3.075591    3.117949  0.034621   -1.730296
   -3  25   -2  0  1.090055  0.458693    -2.079777   0.000000  180.000000    2.079777    2.178130  0.049766   -2.794883
   -4  25   -2  0  1.099891  0.454590     2.426373   0.000000    0.000000    2.426373    2.374105  0.042525    1.738196
   -5  25   -2  0  1.111934  0.449667     3.650262   0.000000    0.000000    3.650262    3.681508  0.031256   -1.413747
   -6  25   -2  0  1.126112  0.444005     2.892275   0.000000    0.000000    2.892275    2.935428  0.036792   -1.658723
   -8  25   -2  0  1.160551  0.430830     5.187914   0.000000    0.000000    5.187914    5.254899  0.031472   -3.009979
   -9  25   -2  0  1.180633  0.423502    -2.565043   0.000000  180.000000    2.565043    2.543136  0.045398    0.682443
  -10  25   -2  0  1.202500  0.415800    -2.695844   0.000000  180.000000    2.695844    2.808354  0.046213   -3.443057
  -11  25   -2  0  1.226056  0.407812    -2.653427   0.000000  180.000000    2.653427    2.646679  0.046316    0.206052
   11  26   -2  0  1.230381  0.406378    -2.865480   0.000000  180.000000    2.865480    2.912886  0.059490   -1.126962
   10  26   -2  0  1.209978  0.413231    -5.425060   0.000000  180.000000    5.425060    5.430432  0.045073   -0.168556
    9  26   -2  0  1.191365  0.419687    -4.494001   0.000000  180.000000    4.494001    4.507229  0.038284   -0.488655
    8  26   -2  0  1.174628  0.425667    -4.619268   0.000000  180.000000    4.619268    4.751368  0.034824   -5.364556
    7  26   -2  0  1.159847  0.431091     2.098543   0.000000  360.000000    2.098543    2.104744  0.048052   -0.182491
    6  26   -2  0  1.147099  0.435882    -1.058979   0.000000  180.000000    1.058979    1.026757  0.086343    0.527763
    5  26   -2  0  1.136451  0.439966    -0.900127   0.000000  180.000000    0.900127    0.991647  0.097386   -1.329032
    4  26   -2  0  1.127963  0.443277     2.529931   0.000000  360.000000    2.529931    2.531149  0.042735   -0.040300
    3  26   -2  0  1.121685  0.445758    -2.336978   0.000000  180.000000    2.336978    2.251354  0.051372    2.357145
    2  26   -2  0  1.117653  0.447366    -2.896345   0.000000  180.000000    2.896345    2.973157  0.048487   -2.240347
    1  26   -2  0  1.115891  0.448072     8.134364   0.000000  360.000000    8.134364    8.069230  0.033765    2.728060
    0  26   -2  0  1.116411  0.447864     3.185828   0.000000    0.000000    3.185828    3.267194  0.033028   -3.484037
   -1  26   -2  0  1.119210  0.446744     2.054616   0.000000  360.000000    2.054616    2.097507  0.048220   -1.257899
   -2  26   -2  0  1.124269  0.444733     2.069874   0.000000  360.000000    2.069874    1.980689  0.047466    2.657185
   -3  26   -2  0  1.131560  0.441868    -3.648676   0.000000  180.000000    3.648676    3.676009  0.031303   -1.234894
   -4  26   -2  0  1.141039  0.438197    -3.759513   0.000000  180.000000    3.759513    3.812724  0.032100   -2.344273
   -5  26   -2  0  1.152651  0.433782     1.843618   0.000000  360.000000    1.843618    1.853790  0.054687   -0.263056
   -6  26   -2  0  1.166335  0.428693     2.360673   0.000000    0.000000    2.360673    2.424803  0.041625   -2.178818
   -7  26   -2  0  1.182017  0.423006     7.861592   0.000000  360.000000    7.861592    7.920881  0.050751   -1.652122
   -8  26   -2  0  1.199619  0.416799     6.512313   0.000000  360.000000    6.512313    6.533631  0.031897   -0.945184
   -9  26   -2  0  1.219058  0.410153     0.661750   0.000000  360.000000    0.661750    0.836345  0.126742   -1.948161
   10  27   -2  0  1.248948  0.400337     0.892121   0.000000    0.000000    0.892121    0.939119  0.111505   -0.596070
    9  27   -2  0  1.230924  0.406199     1.462065   0.000000  360.000000    1.462065    1.614074  0.063024   -3.410983
    8  27   -2  0  1.214732  0.411613     4.161014   0.000000  360.000000    4.161014    4.216672  0.049544   -1.588744
    7  27   -2  0  1.200446  0.416512     4.791418   0.000000  360.000000    4.791418    4.796995  0.043509   -0.181264
    6  27   -2  0  1.188133  0.420828     1.308233   0.000000    0.000000    1.308233    1.208209  0.078980    1.791021
    5  27   -2  0  1.177856  0.424500    -3.807357   0.000000  180.000000    3.807357    3.862850  0.031681   -2.477152
    4  27   -2  0  1.169669  0.427471     1.543317   0.000000    0.000000    1.543317    1.617226  0.058387   -1.790187
    3  27   -2  0  1.163615  0.429695     2.606041   0.000000  360.000000    2.606041    2.644754  0.046350   -1.181206
    2  27   -2  0  1.159729  0.431135     2.188224   0.000000  360.000000    2.188224    2.205878  0.055725   -0.448012
    1  27   -2  0  1.158032  0.431767     7.807521   0.000000  360.000000    7.807521    7.924719  0.038055   -4.355383
    0  27   -2  0  1.158533  0.431580     4.276721   0.000000  360.000000    4.276721    4.381836  0.036171   -4.109801
   -1  27   -2  0  1.161230  0.430578    -3.607921   0.000000  180.000000    3.607921    3.563982  0.040378    1.538951
   -2  27   -2  0  1.166107  0.428777    -4.337616   0.000000  180.000000    4.337616    4.353986  0.031322   -0.739115
   -4  27   -2  0  1.182283  0.422911    -0.860369   0.000000  180.000000    0.860369    1.011839  0.095302   -2.247701
   -5  27   -2  0  1.193495  0.418938     4.770285   0.000000  360.000000    4.770285    4.847448  0.032679   -3.339308
   -6  27   -2  0  1.206715  0.414348     4.194074   0.000000  360.000000    4.194074    4.210798  0.030721   -0.769863
   -7  27   -2  0  1.221879  0.409206     2.350988   0.000000  360.000000    2.350988    2.317911  0.046720    1.001226
   -8  27   -2  0  1.238915  0.403579    -5.754963   0.000000  180.000000    5.754963    5.717818  0.045258    1.160701
    7  28   -2  0  1.241173  0.402845    -7.713368   0.000000  180.000000    7.713368    7.606783  0.050082    3.009739
    6  28   -2  0  1.229268  0.406746     0.810357   0.000000  360.000000    0.810357    0.877770  0.111179   -0.857507
    5  28   -2  0  1.219338  0.410059    -5.769408   0.000000  180.000000    5.769408    5.815323  0.038272   -1.696636
    4  28   -2  0  1.211431  0.412735    10.397083   0.000000  360.000000   10.397083   10.457108  0.053564   -1.584796
    3  28   -2  0  1.205587  0.414736     4.835196   0.000000  360.000000    4.835196    4.935646  0.033518   -4.238267
    2  28   -2  0  1.201837  0.416030     5.645389   0.000000  360.000000    5.645389    5.563215  0.041280    2.815213
    1  28   -2  0  1.200199  0.416598    -3.988570   0.000000  180.000000    3.988570    4.000817  0.034103   -0.507857
    0  28   -2  0  1.200682  0.416430    -0.810730   0.000000  180.000000    0.810730    0.900520  0.108105   -1.174611
   -1  28   -2  0  1.203285  0.415529    -8.158910   0.000000  180.000000    8.158910    8.216106  0.051609   -1.567302
   -3  28   -2  0  1.214781  0.411597    -7.196472   0.000000  180.000000    7.196472    7.113741  0.037329    3.134262
   -4  28   -2  0  1.223615  0.408625     4.302327   0.000000  360.000000    4.302327    4.391026  0.031056   -4.039098
   -5  28   -2  0  1.234451  0.405038    -3.276455   0.000000  180.000000    3.276455    3.291930  0.037155   -0.589006
   -6  28   -2  0  1.247238  0.400886    -1.326281   0.000000  180.000000    1.326281    1.420340  0.071919   -1.849586
    3  29   -2  0  1.247597  0.400771    -1.142226   0.000000  180.000000    1.142226    1.121191  0.098990    0.300510
    1  29   -2  0  1.242390  0.402450    -0.847387   0.000000  180.000000    0.847387    0.911759  0.115174   -0.790428
    0  29   -2  0  1.242857  0.402299    -1.320546   0.000000  180.000000    1.320546    1.308911  0.078300    0.210138
   -1  29   -2  0  1.245372  0.401487     3.063135   0.000000  360.000000    3.063135    3.137396  0.036718   -2.860190
   -2  29   -2  0  1.249921  0.400025     6.652621   0.000000  360.000000    6.652621    6.693083  0.049444   -1.157305
   25   1   -3  0  1.228551  0.406983     2.496381   0.000000  360.000000    2.496381    2.284875  0.131278    2.278485
   24   1   -3  0  1.179012  0.424084    -6.225730   0.000000  180.000000    6.225730    6.046895  0.200340    1.262406
   23   1   -3  0  1.129556  0.442652     1.494413   0.000000    0.000000    1.494413    1.434511  0.123697    0.684854
   22   1   -3  0  1.080194  0.462880    -6.792556   0.000000  180.000000    6.792556    6.530491  0.082771    4.477619
   21   1   -3  0  1.030940  0.484994    -2.273473   0.000000  180.000000    2.273473    2.166474  0.043335    3.491907
   19   1   -3  0  0.932822  0.536008     5.833671   0.000000  360.000000    5.833671    5.824073  0.069157    0.196287
   18   1   -3  0  0.884002  0.565610   -10.052715   0.000000  180.000000   10.052715   10.178048  0.128721   -1.376992
   17   1   -3  0  0.835379  0.598531    11.069780   0.000000  360.000000   11.069780   11.103141  0.127081   -0.371252
   16   1   -3  0  0.786988  0.635334    -3.653407   0.000000  180.000000    3.653407    3.664949  0.047155   -0.346166
   15   1   -3  0  0.738876  0.676703    -1.766196   0.000000  180.000000    1.766196    1.795454  0.056503   -0.732296
   14   1   -3  0  0.691102  0.723482    -9.293315   0.000000  180.000000    9.293315    9.315343  0.060158   -0.517831
   13   1   -3  0  0.643739  0.776712     6.804436   0.000000  360.000000    6.804436    6.978537  0.046403   -5.306003
   12   1   -3  0  0.596887  0.837680   -14.752701   0.000000  180.000000   14.752701   15.084337  0.068406   -6.856137
   11   1   -3  0  0.550674  0.907977    11.915323   0.000000  360.000000   11.915323   12.094376  0.052181   -4.852726
   10   1   -3  0  0.505278  0.989554   -17.965082   0.000000  180.000000   17.965082   18.363109  0.086203   -6.529877
    9   1   -3  0  0.460939  1.084741    13.369847   0.000000  360.000000   13.369847   13.304021  0.088168    1.055854
    8   1   -3  0  0.417994  1.196189   -13.195456   0.000000  180.000000   13.195456   13.294980  0.060282   -2.334823
    7   1   -3  0  0.376920  1.326543     5.411633   0.000000  360.000000    5.411633    5.436940  0.017128   -2.089565
    6   1   -3  0  0.338397  1.477553    -0.264754   0.000000  180.000000    0.264754    0.628772  0.046890  -10.978822
    5   1   -3  0  0.303401  1.647983    56.780162   0.000000    0.000000   56.780162   58.030870  0.335058   -5.278998
    4   1   -3  0  0.273289  1.829565   -30.729816   0.000000  180.000000   30.729816   31.191739  0.147753   -4.421291
    3   1   -3  0  0.249833  2.001336    34.482364   0.000000    0.000000   34.482364   34.927228  0.112097   -5.612378
    2   1   -3  0  0.235035  2.127343   -22.340863   0.000000  180.000000   22.340863   22.909030  0.104516   -7.687934
    1   1   -3  0  0.230568  2.168562   -22.239039   0.000000  180.000000   22.239039   22.333125  0.130597   -1.018847
    0   1   -3  0  0.237016  2.109563   -29.253724   0.000000  180.000000   29.253724   29.616931  0.102791   -4.997049
   -1   1   -3  0  0.253548  1.972010    41.147827   0.000000    0.000000   41.147827   41.482544  0.148474   -3.188187
   -2   1   -3  0  0.278374  1.796144   -17.870913   0.000000  180.000000   17.870913   17.783956  0.067581    1.819673
   -3   1   -3  0  0.309504  1.615489    51.862561   0.000000    0.000000   51.862561   52.320766  0.195632   -3.312335
   -4   1   -3  0  0.345237  1.448282    -4.694141   0.000000  180.000000    4.694141    4.827564  0.016387  -11.514276
   -5   1   -3  0  0.384290  1.301100     6.261684   0.000000  360.000000    6.261684    6.449303  0.031226   -8.497206
   -6   1   -3  0  0.425752  1.174392   -12.213299   0.000000  180.000000   12.213299   12.510593  0.076115   -5.523716
   -7   1   -3  0  0.468984  1.066134     8.234589   0.000000  360.000000    8.234589    8.320293  0.048304   -2.509152
   -8   1   -3  0  0.513539  0.973636   -18.483437   0.000000  180.000000   18.483437   18.352321  0.061659    3.007288
   -9   1   -3  0  0.559101  0.894294    14.106339   0.000000    0.000000   14.106339   13.946632  0.044515    5.073844
  -10   1   -3  0  0.605442  0.825843   -12.951872   0.000000  180.000000   12.951872   12.894767  0.059825    1.349926
  -11   1   -3  0  0.652397  0.766405     3.926739   0.000000    0.000000    3.926739    3.904734  0.029536    1.053607
  -12   1   -3  0  0.699841  0.714448    -7.046310   0.000000  180.000000    7.046310    7.148553  0.054294   -2.663165
  -13   1   -3  0  0.747683  0.668733    -0.538338   0.000000  180.000000    0.538338    0.636819  0.070279   -1.981718
  -14   1   -3  0  0.795850  0.628259    -3.707028   0.000000  180.000000    3.707028    3.840632  0.041305   -4.574408
  -15   1   -3  0  0.844286  0.592216    10.215320   0.000000  360.000000   10.215320   10.711363  0.073105   -9.595981
  -16   1   -3  0  0.892948  0.559943    -9.028148   0.000000  180.000000    9.028148    9.408416  0.056464   -9.524300
  -17   1   -3  0  0.941801  0.530898     3.908088   0.000000    0.000000    3.908088    3.876010  0.040925    1.108510
  -19   1   -3  0  1.039970  0.480783    -3.511775   0.000000  180.000000    3.511775    3.676009  0.052919   -4.389043
  -20   1   -3  0  1.089246  0.459033    -6.531367   0.000000  180.000000    6.531367    6.552979  0.096818   -0.315680
  -21   1   -3  0  1.138626  0.439126     2.568243   0.000000    0.000000    2.568243    2.703521  0.050726   -3.771533
  -22   1   -3  0  1.188098  0.420841    -4.551806   0.000000  180.000000    4.551806    4.741831  0.088330   -3.042430
  -23   1   -3  0  1.237651  0.403991     1.621649   0.000000    0.000000    1.621649    1.681756  0.100120   -0.849015
   25   2   -3  0  1.230757  0.406254    -1.358250   0.000000  180.000000    1.358250    1.281499  0.127575    0.850816
   24   2   -3  0  1.181310  0.423259    -4.351213   0.000000  180.000000    4.351213    4.345856  0.173924    0.043561
   23   2   -3  0  1.131954  0.441714    -6.657533   0.000000  180.000000    6.657533    6.514986  0.168733    1.194743
   22   2   -3  0  1.082702  0.461808     4.408498   0.000000  360.000000    4.408498    4.363235  0.119441    0.535924
   20   2   -3  0  0.984567  0.507837     0.664181   0.000000    0.000000    0.664181    0.628772  0.096371    0.519625
   19   2   -3  0  0.935725  0.534345    -4.036780   0.000000  180.000000    4.036780    3.966552  0.049134    2.021343
   18   2   -3  0  0.887064  0.563657    -3.157207   0.000000  180.000000    3.157207    3.202964  0.056310   -1.149171
   17   2   -3  0  0.838619  0.596219   -10.596943   0.000000  180.000000   10.596943   10.794369  0.122712   -2.275275
   16   2   -3  0  0.790427  0.632570     2.942752   0.000000  360.000000    2.942752    2.962911  0.024274   -1.174463
   15   2   -3  0  0.742538  0.673366     7.748567   0.000000  360.000000    7.748567    7.936848  0.047105   -5.652743
   14   2   -3  0  0.695015  0.719409    13.849169   0.000000  360.000000   13.849169   14.059263  0.092701   -3.205125
   13   2   -3  0  0.647938  0.771678     7.625365   0.000000  360.000000    7.625365    7.768971  0.053689   -3.782728
   12   2   -3  0  0.601413  0.831375     5.098581   0.000000  360.000000    5.098581    5.043234  0.068554    1.141780
   11   2   -3  0  0.555578  0.899964   -11.657281   0.000000  180.000000   11.657281   11.661132  0.064714   -0.084146
   10   2   -3  0  0.510617  0.979207    -5.881860   0.000000  180.000000    5.881860    5.864854  0.042917    0.560393
    9   2   -3  0  0.466786  1.071155     1.847358   0.000000    0.000000    1.847358    1.867399  0.019245   -1.472668
    8   2   -3  0  0.424433  1.178043     7.965224   0.000000    0.000000    7.965224    7.875930  0.028229    4.473469
    7   2   -3  0  0.384047  1.301922     5.683811   0.000000  360.000000    5.683811    5.560417  0.024502    7.122108
    6   2   -3  0  0.346319  1.443756    23.670132   0.000000  360.000000   23.670132   23.663772  0.115165    0.078107
    5   2   -3  0  0.312212  1.601477    19.672921   0.000000    0.000000   19.672921   19.772938  0.091708   -1.542333
    4   2   -3  0  0.283039  1.766543    -8.699343   0.000000  180.000000    8.699343    8.759555  0.046790   -1.819896
    3   2   -3  0  0.260462  1.919664    -4.776063   0.000000  180.000000    4.776063    4.723600  0.035030    2.118016
    2   2   -3  0  0.246304  2.030015    18.473892   0.000000    0.000000   18.473892   18.657695  0.089140   -2.916042
    1   2   -3  0  0.242044  2.065738     2.906914   0.000000  360.000000    2.906914    3.020522  0.052543   -3.057775
    0   2   -3  0  0.248195  2.014549   -28.967165   0.000000  180.000000   28.967165   29.070775  0.098519   -1.487284
   -1   2   -3  0  0.264028  1.893739    11.239488   0.000000    0.000000   11.239488   11.203585  0.043537    1.166230
   -2   2   -3  0  0.287952  1.736403     6.021112   0.000000    0.000000    6.021112    5.966713  0.020476    3.757207
   -3   2   -3  0  0.318146  1.571607   -22.373096   0.000000  180.000000   22.373096   22.592565  0.091330   -3.398412
   -4   2   -3  0  0.353005  1.416412   -25.887411   0.000000  180.000000   25.887411   25.749464  0.078549    2.483620
   -5   2   -3  0  0.391284  1.277845     8.108838   0.000000    0.000000    8.108838    8.104912  0.019515    0.284501
   -6   2   -3  0  0.432075  1.157206    -9.441409   0.000000  180.000000    9.441409    9.257996  0.028661    9.050052
   -7   2   -3  0  0.474731  1.053227    -4.698768   0.000000  180.000000    4.698768    4.607328  0.017173    7.530298
   -8   2   -3  0  0.518793  0.963776     4.572590   0.000000    0.000000    4.572590    4.456416  0.022484    7.307086
   -9   2   -3  0  0.563930  0.886634    14.423382   0.000000    0.000000   14.423382   14.372691  0.058540    1.224584
  -10   2   -3  0  0.609905  0.819800   -10.661169   0.000000  180.000000   10.661169   10.757221  0.057384   -2.367172
  -11   2   -3  0  0.656540  0.761568    -9.626864   0.000000  180.000000    9.626864    9.746118  0.063363   -2.661634
  -12   2   -3  0  0.703706  0.710524   -11.303393   0.000000  180.000000   11.303393   11.286041  0.080852    0.303501
  -13   2   -3  0  0.751301  0.665512    -2.397613   0.000000  180.000000    2.397613    2.433131  0.029602   -1.696882
  -14   2   -3  0  0.799250  0.625586    -6.372764   0.000000  180.000000    6.372764    6.361412  0.053144    0.302090
  -15   2   -3  0  0.847492  0.589976    10.417501   0.000000    0.000000   10.417501   10.638285  0.139419   -2.239550
  -16   2   -3  0  0.895980  0.558048     6.676236   0.000000    0.000000    6.676236    6.702903  0.052522   -0.718035
  -17   2   -3  0  0.944676  0.529282     3.812791   0.000000  360.000000    3.812791    3.800834  0.051297    0.329670
  -18   2   -3  0  0.993549  0.503246    -5.264044   0.000000  180.000000    5.264044    5.225882  0.067488    0.799693
  -19   2   -3  0  1.042575  0.479582     1.458800   0.000000    0.000000    1.458800    1.465966  0.049511   -0.204682
  -20   2   -3  0  1.091733  0.457988    -2.674588   0.000000  180.000000    2.674588    2.654311  0.035286    0.812708
  -21   2   -3  0  1.141005  0.438210     4.790011   0.000000    0.000000    4.790011    4.792865  0.088857   -0.045417
  -22   2   -3  0  1.190379  0.420034     2.853041   0.000000    0.000000    2.853041    2.891930  0.072513   -0.758440
  -23   2   -3  0  1.239840  0.403278     3.131288   0.000000    0.000000    3.131288    3.140641  0.092264   -0.143360
   25   3   -3  0  1.234424  0.405047     7.641154   0.000000  360.000000    7.641154    6.861308  0.069198   15.937823
   24   3   -3  0  1.185130  0.421895    -1.181529   0.000000  180.000000    1.181529    1.079738  0.153833    0.935781
   23   3   -3  0  1.135940  0.440164     1.805432   0.000000  360.000000    1.805432    1.681756  0.069224    2.526649
   22   3   -3  0  1.086868  0.460037     3.822485   0.000000  360.000000    3.822485    3.836579  0.046868   -0.425268
   20   3   -3  0  0.989148  0.505486    -5.234799   0.000000  180.000000    5.234799    4.897381  0.080941    5.895445
   19   3   -3  0  0.940543  0.531608     3.324890   0.000000  360.000000    3.324890    3.204531  0.078968    2.155459
   18   3   -3  0  0.892145  0.560447     6.013562   0.000000  360.000000    6.013562    5.942126  0.104336    0.968278
   17   3   -3  0  0.843991  0.592423     6.403730   0.000000  360.000000    6.403730    6.325511  0.028349    3.902016
   16   3   -3  0  0.796125  0.628042    -2.523685   0.000000  180.000000    2.523685    2.468310  0.020402    3.838523
   15   3   -3  0  0.748600  0.667913    11.758150   0.000000  360.000000   11.758150   11.780907  0.093398   -0.344593
   14   3   -3  0  0.701488  0.712770    17.782198   0.000000  360.000000   17.782198   17.798267  0.150495   -0.151000
   13   3   -3  0  0.654877  0.763502    -5.136298   0.000000  180.000000    5.136298    5.043234  0.084391    1.559560
   12   3   -3  0  0.608882  0.821177   -10.580619   0.000000  180.000000   10.580619   10.795745  0.057178   -5.320798
   11   3   -3  0  0.563655  0.887068    12.527728   0.000000  360.000000   12.527728   12.638270  0.077727   -2.011269
   10   3   -3  0  0.519394  0.962660   -15.238127   0.000000  180.000000   15.238127   15.240133  0.103946   -0.027296
    9   3   -3  0  0.476371  1.049602   -11.266750   0.000000  180.000000   11.266750   11.304888  0.057169   -0.943430
    8   3   -3  0  0.434952  1.149552    25.446214   0.000000  360.000000   25.446214   25.469429  0.128645   -0.255206
    7   3   -3  0  0.395642  1.263769    14.553987   0.000000  360.000000   14.553987   14.379087  0.083644    2.957132
    6   3   -3  0  0.359133  1.392240   -13.930505   0.000000  180.000000   13.930505   13.997251  0.076608   -1.232166
    5   3   -3  0  0.326368  1.532011   -12.841402   0.000000  180.000000   12.841402   12.667336  0.060902    4.041985
    4   3   -3  0  0.298581  1.674585   -24.831779   0.000000  180.000000   24.831779   25.061574  0.137156   -2.369401
    3   3   -3  0  0.277274  1.803274   -14.297532   0.000000  180.000000   14.297532   13.962850  0.040873   11.579993
    2   3   -3  0  0.264018  1.893811     0.510292   0.000000    0.000000    0.510292    0.830234  0.127788   -3.540753
    1   3   -3  0  0.260049  1.922715    -9.753200   0.000000  180.000000    9.753200    9.392240  0.051215    9.967250
    0   3   -3  0  0.265783  1.881235    18.578968   0.000000    0.000000   18.578968   18.548965  0.064246    0.660436
   -1   3   -3  0  0.280626  1.781733   -18.941275   0.000000  180.000000   18.941275   18.989834  0.054306   -1.264565
   -2   3   -3  0  0.303243  1.648844   -42.526778   0.000000  180.000000   42.526778   42.912880  0.145616   -3.749819
   -3   3   -3  0  0.332049  1.505801    -2.382277   0.000000  180.000000    2.382277    2.365540  0.024316    0.973401
   -4   3   -3  0  0.365585  1.367671    -3.918306   0.000000  180.000000    3.918306    3.962627  0.027327   -2.293704
   -5   3   -3  0  0.402670  1.241712     7.340686   0.000000    0.000000    7.340686    7.533818  0.035240   -7.750520
   -6   3   -3  0  0.442413  1.130167    19.893532   0.000000    0.000000   19.893532   19.515154  0.058490    9.148683
   -7   3   -3  0  0.484159  1.032718    -2.593151   0.000000  180.000000    2.593151    2.464180  0.046872    3.891287
   -8   3   -3  0  0.527434  0.947987   -16.087023   0.000000  180.000000   16.087023   16.167009  0.081190   -1.393226
   -9   3   -3  0  0.571889  0.874295     7.050747   0.000000    0.000000    7.050747    7.018354  0.049146    0.932124
  -10   3   -3  0  0.617271  0.810017   -10.166472   0.000000  180.000000   10.166472   10.229755  0.074500   -1.201283
  -12   3   -3  0  0.710100  0.704126    16.611466   0.000000    0.000000   16.611466   16.923202  0.125033   -3.525954
  -13   3   -3  0  0.757294  0.660246    10.953773   0.000000    0.000000   10.953773   10.977324  0.072698   -0.458149
  -14   3   -3  0  0.804886  0.621206    -4.025493   0.000000  180.000000    4.025493    4.038645  0.030295   -0.613969
  -15   3   -3  0  0.852809  0.586298     8.304995   0.000000    0.000000    8.304995    8.393667  0.059971   -2.091037
  -16   3   -3  0  0.901011  0.554932     4.039174   0.000000  360.000000    4.039174    4.068654  0.049626   -0.840096
  -17   3   -3  0  0.949448  0.526622     2.559370   0.000000  360.000000    2.559370    2.468310  0.029176    4.413842
  -18   3   -3  0  0.998088  0.500958    -5.138829   0.000000  180.000000    5.138829    4.920146  0.054081    5.718513
  -19   3   -3  0  1.046901  0.477600     2.342391   0.000000    0.000000    2.342391    2.235560  0.048468    3.117173
  -20   3   -3  0  1.095865  0.456261     2.836124   0.000000    0.000000    2.836124    2.925049  0.056742   -2.216348
  -21   3   -3  0  1.144960  0.436697     1.248331   0.000000    0.000000    1.248331    1.358285  0.069902   -2.224519
  -22   3   -3  0  1.194170  0.418701    -2.703931   0.000000  180.000000    2.703931    2.861987  0.093768   -2.383817
  -23   3   -3  0  1.243481  0.402097     9.072443   0.000000    0.000000    9.072443    8.583548  0.072931    9.480184
   25   4   -3  0  1.239539  0.403376     3.519148   0.000000    0.000000    3.519148    3.088549  0.139137    4.376688
   24   4   -3  0  1.190458  0.420006     9.287295   0.000000  360.000000    9.287295    9.250889  0.063730    0.807880
   23   4   -3  0  1.141498  0.438021    12.038436   0.000000  360.000000   12.038436   12.358730  0.116932   -3.873746
   22   4   -3  0  1.092675  0.457593    -2.241316   0.000000  180.000000    2.241316    2.121545  0.075293    2.249637
   21   4   -3  0  1.044010  0.478923    -0.979549   0.000000  180.000000    0.979549    0.944525  0.127552    0.388321
   20   4   -3  0  0.995524  0.502248    -5.622248   0.000000  180.000000    5.622248    5.324824  0.082538    5.096112
   19   4   -3  0  0.947247  0.527846    -2.527876   0.000000  180.000000    2.527876    2.486723  0.064012    0.909191
   18   4   -3  0  0.899210  0.556043    -5.611052   0.000000  180.000000    5.611052    5.698241  0.098725   -1.248958
   17   4   -3  0  0.851456  0.587229     5.391390   0.000000    0.000000    5.391390    5.454603  0.068703   -1.301201
   15   4   -3  0  0.757006  0.660497     1.019414   0.000000  360.000000    1.019414    1.016859  0.042937    0.084129
   14   4   -3  0  0.710452  0.703777    -3.236469   0.000000  180.000000    3.236469    3.240721  0.022183   -0.271054
   13   4   -3  0  0.664470  0.752480     4.823230   0.000000  360.000000    4.823230    4.795963  0.046458    0.830030
   11   4   -3  0  0.574772  0.869911     6.315624   0.000000    0.000000    6.315624    6.345494  0.044244   -0.954743
   10   4   -3  0  0.531438  0.940844    -9.990552   0.000000  180.000000    9.990552    9.864483  0.058221    3.062302
    9   4   -3  0  0.489474  1.021504   -25.664186   0.000000  180.000000   25.664186   25.967996  0.136990   -3.136363
    8   4   -3  0  0.449265  1.112928   -23.536896   0.000000  180.000000   23.536896   23.732712  0.114830   -2.411620
    7   4   -3  0  0.411325  1.215583    -2.628454   0.000000  180.000000    2.628454    2.533160  0.036991    3.643244
    6   4   -3  0  0.376341  1.328581   -14.853143   0.000000  180.000000   14.853143   14.618113  0.080897    4.108735
    5   4   -3  0  0.345213  1.448379     1.465719   0.000000    0.000000    1.465719    1.500159  0.033738   -1.443614
    4   4   -3  0  0.319072  1.567045    41.460372   0.000000  360.000000   41.460372   42.141890  0.181606   -5.307147
    3   4   -3  0  0.299227  1.670974    17.078022   0.000000    0.000000   17.078022   17.074646  0.075097    0.063567
    2   4   -3  0  0.286987  1.742240   -21.021799   0.000000  180.000000   21.021799   21.142318  0.073892   -2.306603
    0   4   -3  0  0.288611  1.732433    21.022200   0.000000    0.000000   21.022200   21.148673  0.072448   -2.468823
   -1   4   -3  0  0.302336  1.653791   -32.470603   0.000000  180.000000   32.470603   32.646607  0.066224   -3.758547
   -2   4   -3  0  0.323438  1.545891   -29.811313   0.000000  180.000000   29.811313   29.966383  0.111963   -1.958702
   -3   4   -3  0  0.350589  1.426171     2.766016   0.000000  360.000000    2.766016    2.716596  0.023822    2.933915
   -4   4   -3  0  0.382503  1.307180    20.210488   0.000000    0.000000   20.210488   20.302729  0.071523   -1.823870
   -5   4   -3  0  0.418090  1.195915    -3.575261   0.000000  180.000000    3.575261    3.669096  0.015644   -8.482775
   -6   4   -3  0  0.456492  1.095309    23.455588   0.000000    0.000000   23.455588   23.666760  0.097768   -3.054602
   -7   4   -3  0  0.497057  1.005920    30.040708   0.000000    0.000000   30.040708   30.304573  0.119646   -3.118894
   -8   4   -3  0  0.539298  0.927131     9.770321   0.000000    0.000000    9.770321    9.669329  0.047562    3.002876
   -9   4   -3  0  0.582849  0.857854   -17.638588   0.000000  180.000000   17.638588   17.662644  0.080542   -0.422386
  -10   4   -3  0  0.627439  0.796890     5.486217   0.000000    0.000000    5.486217    5.506480  0.028752   -0.996658
  -11   4   -3  0  0.672861  0.743096    -1.290680   0.000000  180.000000    1.290680    1.328114  0.043660   -1.212546
  -12   4   -3  0  0.718956  0.695453    -2.215679   0.000000  180.000000    2.215679    2.133446  0.026984    4.309745
  -13   4   -3  0  0.765604  0.653079    -3.662631   0.000000  180.000000    3.662631    3.742950  0.024964   -4.550094
  -14   4   -3  0  0.812710  0.615226     8.369447   0.000000    0.000000    8.369447    8.359810  0.054204    0.251423
  -15   4   -3  0  0.860197  0.581262    -4.739314   0.000000  180.000000    4.739314    4.773791  0.037609   -1.296447
  -16   4   -3  0  0.908007  0.550657     1.864500   0.000000    0.000000    1.864500    1.899691  0.038020   -1.308972
  -17   4   -3  0  0.956090  0.522963     1.788171   0.000000    0.000000    1.788171    1.781296  0.040587    0.239533
  -18   4   -3  0  1.004408  0.497806     9.446901   0.000000    0.000000    9.446901    9.632027  0.110625   -2.366617
  -19   4   -3  0  1.052929  0.474866    -1.259157   0.000000  180.000000    1.259157    1.398765  0.083792   -2.356241
  -20   4   -3  0  1.101624  0.453875    -2.015394   0.000000  180.000000    2.015394    2.043675  0.045979   -0.869868
  -21   4   -3  0  1.150473  0.434604   -10.122375   0.000000  180.000000   10.122375    9.734646  0.092371    5.936184
  -22   4   -3  0  1.199457  0.416855    -5.747878   0.000000  180.000000    5.747878    5.671493  0.087777    1.230676
  -23   4   -3  0  1.248559  0.400462    -5.926993   0.000000  180.000000    5.926993    5.685816  0.068369    4.988771
   25   5   -3  0  1.246086  0.401256    -3.335943   0.000000  180.000000    3.335943    3.365025  0.444695   -0.092487
   24   5   -3  0  1.197273  0.417616    -3.358362   0.000000  180.000000    3.358362    3.182318  0.081834    3.042321
   23   5   -3  0  1.148603  0.435311     9.690181   0.000000  360.000000    9.690181    9.862403  0.091881   -2.650806
   21   5   -3  0  1.051774  0.475387     5.248153   0.000000  360.000000    5.248153    5.167359  0.124554    0.917349
   20   5   -3  0  1.003664  0.498175     4.009196   0.000000  360.000000    4.009196    3.892943  0.092762    1.772353
   18   5   -3  0  0.908213  0.550531   -23.367226   0.000000  180.000000   23.367226   23.998830  0.243435   -3.669250
   17   5   -3  0  0.860958  0.580748     4.506074   0.000000    0.000000    4.506074    4.556389  0.026837   -2.651468
   16   5   -3  0  0.814090  0.614183    -5.749401   0.000000  180.000000    5.749401    5.666128  0.055799    2.110522
   15   5   -3  0  0.767679  0.651314    -7.893534   0.000000  180.000000    7.893534    8.077990  0.037330   -6.987887
   14   5   -3  0  0.721813  0.692700   -14.737738   0.000000  180.000000   14.737738   14.778825  0.080014   -0.726198
   13   5   -3  0  0.676603  0.738985    13.120040   0.000000  360.000000   13.120040   13.414667  0.135438   -3.076421
   12   5   -3  0  0.632191  0.790900    -6.100399   0.000000  180.000000    6.100399    6.125220  0.051591   -0.680405
   11   5   -3  0  0.588757  0.849247    17.633297   0.000000  360.000000   17.633297   18.131327  0.112784   -6.244887
   10   5   -3  0  0.546533  0.914858    -2.682118   0.000000  180.000000    2.682118    2.663859  0.043316    0.596138
    9   5   -3  0  0.505823  0.988487    31.188023   0.000000  360.000000   31.188023   31.549977  0.165794   -3.087450
    8   5   -3  0  0.467024  1.070609   -16.942450   0.000000  180.000000   16.942450   17.020298  0.093029   -1.183437
    7   5   -3  0  0.430651  1.161032   -21.440100   0.000000  180.000000   21.440100   21.435664  0.083170    0.075431
    6   5   -3  0  0.397372  1.258265   -28.214586   0.000000  180.000000   28.214586   28.234241  0.108194   -0.256918
    5   5   -3  0  0.368028  1.358594    31.353894   0.000000  360.000000   31.353894   31.498152  0.104913   -1.944574
    4   5   -3  0  0.343626  1.455070   -43.855080   0.000000  180.000000   43.855080   44.445452  0.163142   -5.117710
    3   5   -3  0  0.325282  1.537126    43.989025   0.000000  360.000000   43.989025   44.110337  0.204183   -0.840235
    2   5   -3  0  0.314060  1.592054    23.829941   0.000000  360.000000   23.829941   23.759517  0.079236    1.256941
    1   5   -3  0  0.310731  1.609111    34.575720   0.000000  360.000000   34.575720   34.892787  0.179771   -2.494281
    0   5   -3  0  0.315545  1.584560    -0.568772   0.000000  180.000000    0.568772    0.842411  0.052198   -7.413788
   -1   5   -3  0  0.328145  1.523719    43.139394   0.000000  360.000000   43.139394   43.547328  0.178953   -3.223785
   -2   5   -3  0  0.347684  1.438087   -29.372956   0.000000  180.000000   29.372956   29.539698  0.100685   -2.342053
   -3   5   -3  0  0.373075  1.340214    18.296067   0.000000    0.000000   18.296067   18.329184  0.055720   -0.840540
   -4   5   -3  0  0.403213  1.240041   -35.964893   0.000000  180.000000   35.964893   36.358485  0.121185   -4.593183
   -5   5   -3  0  0.437117  1.143859   -11.319094   0.000000  180.000000   11.319094   11.087588  0.033684    9.719631
   -6   5   -3  0  0.473980  1.054897    -8.091156   0.000000  180.000000    8.091156    8.205598  0.046412   -3.487134
   -7   5   -3  0  0.513165  0.974346    24.338819   0.000000    0.000000   24.338819   24.673643  0.088077   -5.376103
   -8   5   -3  0  0.554179  0.902236    -3.915173   0.000000  180.000000    3.915173    3.878564  0.024036    2.154020
   -9   5   -3  0  0.596645  0.838019    23.154581   0.000000    0.000000   23.154581   23.390516  0.067632   -4.933517
  -10   5   -3  0  0.640275  0.780915    -4.820031   0.000000  180.000000    4.820031    4.782229  0.034598    1.545189
  -11   5   -3  0  0.684846  0.730092     5.039283   0.000000    0.000000    5.039283    5.068274  0.025503   -1.607651
  -12   5   -3  0  0.730185  0.684758   -14.799430   0.000000  180.000000   14.799430   14.858053  0.057298   -1.446911
  -13   5   -3  0  0.776158  0.644198    -5.820113   0.000000  180.000000    5.820113    5.827472  0.054244   -0.191859
  -14   5   -3  0  0.822660  0.607785    -5.740217   0.000000  180.000000    5.740217    5.847463  0.030675   -4.944408
  -15   5   -3  0  0.869604  0.574974     1.768107   0.000000    0.000000    1.768107    1.949739  0.029553   -8.691733
  -16   5   -3  0  0.916923  0.545302   -20.102688   0.000000  180.000000   20.102688   20.352482  0.129047   -2.737474
  -17   5   -3  0  0.964562  0.518370     1.853021   0.000000    0.000000    1.853021    1.875524  0.038517   -0.826246
  -18   5   -3  0  1.012476  0.493839     5.484486   0.000000  360.000000    5.484486    5.674111  0.062113   -4.317466
  -19   5   -3  0  1.060627  0.471419     2.411512   0.000000  360.000000    2.411512    2.395340  0.036103    0.633479
  -21   5   -3  0  1.157524  0.431957    10.375019   0.000000    0.000000   10.375019   10.319036  0.099692    0.794170
  -22   5   -3  0  1.206221  0.414518    -3.869397   0.000000  180.000000    3.869397    4.011057  0.061174   -3.274857
   24   6   -3  0  1.205550  0.414749    -2.729118   0.000000  180.000000    2.729118    2.696003  0.176914    0.264711
   23   6   -3  0  1.157228  0.432067    -7.625091   0.000000  180.000000    7.625091    7.652668  0.150038   -0.259931
   22   6   -3  0  1.109098  0.450817    -1.316157   0.000000  180.000000    1.316157    1.347044  0.109553   -0.398712
   19   6   -3  0  0.966145  0.517521     2.468739   0.000000    0.000000    2.468739    2.586621  0.058666   -2.841658
   18   6   -3  0  0.919097  0.544012     7.960583   0.000000  360.000000    7.960583    8.185836  0.139152   -2.289257
   17   6   -3  0  0.872432  0.573111     3.791232   0.000000    0.000000    3.791232    3.865595  0.055916   -1.880776
   16   6   -3  0  0.826214  0.605170     0.795238   0.000000  360.000000    0.795238    0.753419  0.068869    0.858739
   15   6   -3  0  0.780525  0.640595    -5.062425   0.000000  180.000000    5.062425    5.053321  0.045471    0.283153
   14   6   -3  0  0.735460  0.679846    -4.807188   0.000000  180.000000    4.807188    4.752409  0.040955    1.891570
   13   6   -3  0  0.691144  0.723438    -5.198479   0.000000  180.000000    5.198479    5.293385  0.057093   -2.350846
   12   6   -3  0  0.647730  0.771927    -6.755601   0.000000  180.000000    6.755601    6.879734  0.039625   -4.430277
   11   6   -3  0  0.605411  0.825885    -1.947123   0.000000  180.000000    1.947123    1.905044  0.026487    2.246720
   10   6   -3  0  0.564435  0.885842    17.476795   0.000000  360.000000   17.476795   17.334452  0.078020    2.580165
    9   6   -3  0  0.525115  0.952173    18.090481   0.000000    0.000000   18.090481   17.882311  0.080672    3.649316
    8   6   -3  0  0.487852  1.024901     4.250370   0.000000  360.000000    4.250370    4.093609  0.033325    6.652399
    7   6   -3  0  0.453154  1.103378    -2.824997   0.000000  180.000000    2.824997    2.820943  0.022935    0.249947
    6   6   -3  0  0.421655  1.185804    -1.738831   0.000000  180.000000    1.738831    1.696744  0.016978    3.505654
    5   6   -3  0  0.394122  1.268642   -10.227766   0.000000  180.000000   10.227766   10.086047  0.047680    4.203475
    4   6   -3  0  0.371439  1.346116   -15.985337   0.000000  180.000000   15.985337   15.983544  0.069568    0.036442
    3   6   -3  0  0.354537  1.410289     3.806784   0.000000    0.000000    3.806784    3.707581  0.021301    6.586162
    2   6   -3  0  0.344270  1.452350    22.726929   0.000000  360.000000   22.726929   22.668820  0.137959    0.595679
    1   6   -3  0  0.341235  1.465265    -1.180408   0.000000  180.000000    1.180408    1.089065  0.046816    2.759323
    0   6   -3  0  0.345625  1.446655   -26.965212   0.000000  180.000000   26.965212   27.252000  0.108792   -3.728039
   -1   6   -3  0  0.357165  1.399913     7.429907   0.000000    0.000000    7.429907    7.436972  0.030844   -0.323917
   -2   6   -3  0  0.375196  1.332636    18.826189   0.000000  360.000000   18.826189   18.891255  0.057242   -1.607500
   -3   6   -3  0  0.398839  1.253638    -2.624927   0.000000  180.000000    2.624927    2.594456  0.022157    1.944830
   -4   6   -3  0  0.427163  1.170513     2.907240   0.000000  360.000000    2.907240    2.895425  0.024844    0.672533
   -5   6   -3  0  0.459303  1.088606    12.777101   0.000000    0.000000   12.777101   12.730271  0.053506    1.237742
   -6   6   -3  0  0.494515  1.011092   -12.577856   0.000000  180.000000   12.577856   12.412977  0.043566    5.352233
   -7   6   -3  0  0.532190  0.939514   -23.506731   0.000000  180.000000   23.506731   23.569138  0.127981   -0.689601
   -8   6   -3  0  0.571841  0.874369   -10.286787   0.000000  180.000000   10.286787   10.261853  0.056740    0.621461
   -9   6   -3  0  0.613085  0.815547     5.814512   0.000000  360.000000    5.814512    5.889763  0.026875   -3.959855
  -10   6   -3  0  0.655622  0.762635     4.022588   0.000000    0.000000    4.022588    3.957627  0.023553    3.900480
  -11   6   -3  0  0.699215  0.715088     3.764933   0.000000  360.000000    3.764933    3.757830  0.026764    0.375335
  -12   6   -3  0  0.743679  0.672333     7.059858   0.000000    0.000000    7.059858    7.090239  0.044535   -0.964751
  -13   6   -3  0  0.788866  0.633821     7.442512   0.000000    0.000000    7.442512    7.499475  0.035402   -2.275495
  -14   6   -3  0  0.834660  0.599046    -7.109104   0.000000  180.000000    7.109104    7.232453  0.065624   -2.658225
  -15   6   -3  0  0.880965  0.567560    -6.198202   0.000000  180.000000    6.198202    6.211443  0.055569   -0.336980
  -16   6   -3  0  0.927705  0.538965    -1.637169   0.000000  180.000000    1.637169    1.746817  0.033030   -4.694674
  -17   6   -3  0  0.974817  0.512917    -2.155873   0.000000  180.000000    2.155873    2.185100  0.029667   -1.393233
  -18   6   -3  0  1.022250  0.489117    -3.930640   0.000000  180.000000    3.930640    3.885123  0.053812    1.196207
  -19   6   -3  0  1.069962  0.467306     2.852180   0.000000  360.000000    2.852180    2.863741  0.047853   -0.341691
  -20   6   -3  0  1.117916  0.447261     3.814521   0.000000    0.000000    3.814521    3.971541  0.070964   -3.129171
  -21   6   -3  0  1.166083  0.428786     4.903762   0.000000    0.000000    4.903762    5.098188  0.092011   -2.988344
  -22   6   -3  0  1.214437  0.411713     0.900368   0.000000    0.000000    0.900368    0.996698  0.104529   -1.303287
   24   7   -3  0  1.215259  0.411435    -6.345945   0.000000  180.000000    6.345945    6.089553  0.224161    1.617554
   23   7   -3  0  1.167339  0.428324     0.924853   0.000000  360.000000    0.924853    0.939119  0.180180   -0.111967
   22   7   -3  0  1.119644  0.446570    -1.559440   0.000000  180.000000    1.559440    1.546723  0.075474    0.238293
   21   7   -3  0  1.072204  0.466329    -0.823252   0.000000  180.000000    0.823252    0.830234  0.089814   -0.109939
   20   7   -3  0  1.025053  0.487780    -3.192590   0.000000  180.000000    3.192590    3.248525  0.068931   -1.147558
   19   7   -3  0  0.978233  0.511125     8.044236   0.000000  360.000000    8.044236    7.947000  0.083250    1.651810
   18   7   -3  0  0.931796  0.536598    -2.491569   0.000000  180.000000    2.491569    2.428971  0.041553    2.130462
   17   7   -3  0  0.885800  0.564462     2.699438   0.000000  360.000000    2.699438    2.699752  0.034686   -0.012775
   16   7   -3  0  0.840318  0.595013   -13.474135   0.000000  180.000000   13.474135   13.683493  0.112162   -2.639736
   15   7   -3  0  0.795439  0.628584     1.417090   0.000000    0.000000    1.417090    1.362029  0.031840    2.445585
   14   7   -3  0  0.751270  0.665540     1.944072   0.000000  360.000000    1.944072    1.998534  0.028824   -2.672090
   13   7   -3  0  0.707944  0.706271     5.083150   0.000000  360.000000    5.083150    5.156535  0.044555   -2.329337
   12   7   -3  0  0.665626  0.751173    -6.915517   0.000000  180.000000    6.915517    7.144297  0.073488   -4.402702
   11   7   -3  0  0.624521  0.800614    22.484524   0.000000  360.000000   22.484524   22.612591  0.111216   -1.628485
   10   7   -3  0  0.584885  0.854869   -15.150476   0.000000  180.000000   15.150476   15.165700  0.075317   -0.285848
    9   7   -3  0  0.547037  0.914015    -5.831953   0.000000  180.000000    5.831953    5.794366  0.044657    1.190296
    8   7   -3  0  0.511374  0.977758   -10.988629   0.000000  180.000000   10.988629   10.811718  0.074468    3.359697
    7   7   -3  0  0.478385  1.045182     9.874715   0.000000  360.000000    9.874715    9.804722  0.045368    2.181857
    6   7   -3  0  0.448661  1.114426    -7.955202   0.000000  180.000000    7.955202    7.956605  0.037902   -0.052376
    5   7   -3  0  0.422891  1.182339    23.228816   0.000000  360.000000   23.228816   23.291432  0.107533   -0.823491
    4   7   -3  0  0.401835  1.244293   -14.781820   0.000000  180.000000   14.781820   14.742889  0.092472    0.595387
    3   7   -3  0  0.386265  1.294448    28.141922   0.000000  360.000000   28.141922   28.613943  0.150237   -4.443245
    2   7   -3  0  0.376863  1.326743   -15.443228   0.000000  180.000000   15.443228   15.604710  0.085414   -2.673706
    1   7   -3  0  0.374093  1.336566   -16.946030   0.000000  180.000000   16.946030   16.644665  0.087295    4.882244
    0   7   -3  0  0.378101  1.322396    -5.451916   0.000000  180.000000    5.451916    5.374138  0.029463    3.733326
   -1   7   -3  0  0.388678  1.286410    27.771754   0.000000  360.000000   27.771754   28.077246  0.103442   -4.176529
   -2   7   -3  0  0.405310  1.233623   -24.864534   0.000000  180.000000   24.864534   24.975070  0.071358   -2.190675
   -3   7   -3  0  0.427290  1.170165    24.983377   0.000000  360.000000   24.983377   25.064396  0.074302   -1.542062
   -4   7   -3  0  0.453842  1.101705    -1.530811   0.000000  180.000000    1.530811    1.598310  0.031636   -3.017391
   -5   7   -3  0  0.484214  1.032601     4.967901   0.000000  360.000000    4.967901    5.070367  0.019754   -7.335803
   -6   7   -3  0  0.517735  0.965746   -15.451111   0.000000  180.000000   15.451111   15.568864  0.062405   -2.668498
   -8   7   -3  0  0.592036  0.844544    -9.364157   0.000000  180.000000    9.364157    9.436938  0.037998   -2.708762
   -9   7   -3  0  0.631963  0.791185    17.353886   0.000000    0.000000   17.353886   17.179122  0.074055    3.337422
  -10   7   -3  0  0.673308  0.742602    -8.967930   0.000000  180.000000    8.967930    8.919495  0.037060    1.848289
  -11   7   -3  0  0.715825  0.698495     7.601921   0.000000  360.000000    7.601921    7.582104  0.045476    0.616280
  -12   7   -3  0  0.759317  0.658487     2.615158   0.000000    0.000000    2.615158    2.786612  0.046578   -5.205787
  -13   7   -3  0  0.803626  0.622180    -3.380817   0.000000  180.000000    3.380817    3.383052  0.055401   -0.057053
  -14   7   -3  0  0.848623  0.589190   -13.279845   0.000000  180.000000   13.279845   13.448367  0.085723   -2.780185
  -15   7   -3  0  0.894205  0.559156     6.778257   0.000000  360.000000    6.778257    6.898931  0.047961   -3.558267
  -16   7   -3  0  0.940287  0.531752    -1.542354   0.000000  180.000000    1.542354    1.675731  0.034451   -5.475069
  -17   7   -3  0  0.986799  0.506689     4.289366   0.000000    0.000000    4.289366    4.362100  0.052734   -1.950571
  -18   7   -3  0  1.033683  0.483707    -1.867683   0.000000  180.000000    1.867683    1.778435  0.048841    2.584186
  -19   7   -3  0  1.080890  0.462582     1.113993   0.000000  360.000000    1.113993    1.016859  0.057512    2.388521
  -20   7   -3  0  1.128380  0.443113    -2.507186   0.000000  180.000000    2.507186    2.592493  0.058531   -2.061149
  -21   7   -3  0  1.176118  0.425127    -1.181680   0.000000  180.000000    1.181680    1.098312  0.094197    1.251626
  -22   7   -3  0  1.224076  0.408471    -4.687155   0.000000  180.000000    4.687155    4.974469  0.082723   -4.911854
   24   8   -3  0  1.226366  0.407709    -4.087385   0.000000  180.000000    4.087385    4.034966  0.116708    0.635192
   23   8   -3  0  1.178898  0.424125    -2.165546   0.000000  180.000000    2.165546    2.133446  0.155186    0.292526
   22   8   -3  0  1.131690  0.441817     3.511713   0.000000  360.000000    3.511713    3.558302  0.190971   -0.345013
   21   8   -3  0  1.084777  0.460924    -0.910413   0.000000  180.000000    0.910413    0.944525  0.094406   -0.511008
   20   8   -3  0  1.038197  0.481604     4.242153   0.000000  360.000000    4.242153    4.222706  0.078683    0.349538
   19   8   -3  0  0.991998  0.504033     3.718226   0.000000    0.000000    3.718226    3.652481  0.051271    1.813441
   18   8   -3  0  0.946237  0.528409    -1.608719   0.000000  180.000000    1.608719    1.669642  0.052093   -1.653943
   17   8   -3  0  0.900978  0.554952   -10.732203   0.000000  180.000000   10.732203   10.905509  0.040776   -6.010755
   16   8   -3  0  0.856303  0.583906     2.661932   0.000000  360.000000    2.661932    2.699752  0.037342   -1.432309
   15   8   -3  0  0.812307  0.615531     2.840151   0.000000  360.000000    2.840151    2.854886  0.027703   -0.752220
   12   8   -3  0  0.685695  0.729187     8.634535   0.000000  360.000000    8.634535    8.695617  0.045403   -1.902586
   10   8   -3  0  0.607627  0.822873    -1.195676   0.000000  180.000000    1.195676    1.281499  0.028161   -4.309998
    9   8   -3  0  0.571287  0.875216     2.925507   0.000000  360.000000    2.925507    2.993545  0.026411   -3.643191
    8   8   -3  0  0.537237  0.930688    14.917564   0.000000  360.000000   14.917564   15.049601  0.065231   -2.862542
    7   8   -3  0  0.505937  0.988265     8.309914   0.000000  360.000000    8.309914    8.272041  0.045188    1.185275
    6   8   -3  0  0.477930  1.046179    -2.481764   0.000000  180.000000    2.481764    2.410117  0.017892    5.663097
    5   8   -3  0  0.453824  1.101748     1.429657   0.000000    0.000000    1.429657    1.427443  0.025243    0.124039
    4   8   -3  0  0.434271  1.151356     0.533561   0.000000  360.000000    0.533561    0.493249  0.060852    0.936863
    3   8   -3  0  0.419906  1.190744   -17.240096   0.000000  180.000000   17.240096   17.271505  0.075400   -0.589106
    2   8   -3  0  0.411273  1.215737   -10.194824   0.000000  180.000000   10.194824   10.172557  0.055759    0.564750
    1   8   -3  0  0.408737  1.223282    10.129174   0.000000    0.000000   10.129174   10.061334  0.042113    2.278149
    0   8   -3  0  0.412408  1.212390     6.394679   0.000000  360.000000    6.394679    6.220432  0.024313   10.135237
   -1   8   -3  0  0.422127  1.184478     9.635251   0.000000  360.000000    9.635251    9.540617  0.042947    3.116262
   -2   8   -3  0  0.437489  1.142887     3.421852   0.000000    0.000000    3.421852    3.408420  0.021087    0.900816
   -3   8   -3  0  0.457927  1.091878     1.163308   0.000000    0.000000    1.163308    1.169843  0.037182   -0.248558
   -4   8   -3  0  0.482797  1.035633    -6.060137   0.000000  180.000000    6.060137    5.963393  0.022841    5.989822
   -5   8   -3  0  0.511452  0.977609    -7.539487   0.000000  180.000000    7.539487    7.538510  0.022845    0.060449
   -6   8   -3  0  0.543295  0.920311   -16.265075   0.000000  180.000000   16.265075   16.289907  0.052250   -0.672121
   -7   8   -3  0  0.577798  0.865355     3.386977   0.000000    0.000000    3.386977    3.343856  0.025794    2.364162
   -8   8   -3  0  0.614513  0.813652    -1.428607   0.000000  180.000000    1.428607    1.503550  0.033661   -3.148614
   -9   8   -3  0  0.653068  0.765617    -2.427026   0.000000  180.000000    2.427026    2.447679  0.023494   -1.243210
  -10   8   -3  0  0.693155  0.721339    -3.804699   0.000000  180.000000    3.804699    3.757830  0.030617    2.164893
  -11   8   -3  0  0.734524  0.680713     2.831384   0.000000    0.000000    2.831384    2.824551  0.028002    0.345068
  -12   8   -3  0  0.776970  0.643526    -6.046588   0.000000  180.000000    6.046588    5.944625  0.041155    3.503773
  -13   8   -3  0  0.820326  0.609514    -0.431342   0.000000  180.000000    0.431342    0.472300  0.134986   -0.429104
  -14   8   -3  0  0.864454  0.578400    -1.100603   0.000000  180.000000    1.100603    1.070264  0.061528    0.697317
  -15   8   -3  0  0.909243  0.549908     8.437202   0.000000    0.000000    8.437202    8.561107  0.054566   -3.211288
  -17   8   -3  0  1.000446  0.499777    -3.352205   0.000000  180.000000    3.352205    3.307277  0.028272    2.247395
  -18   8   -3  0  1.046719  0.477683    -3.423482   0.000000  180.000000    3.423482    3.354457  0.036457    2.677520
  -19   8   -3  0  1.093363  0.457305     2.895310   0.000000    0.000000    2.895310    2.804725  0.038523    3.325432
  -20   8   -3  0  1.140333  0.438468    -4.959966   0.000000  180.000000    4.959966    4.992776  0.083835   -0.553476
  -21   8   -3  0  1.187591  0.421020     2.872154   0.000000    0.000000    2.872154    2.856669  0.063238    0.346277
  -22   8   -3  0  1.235104  0.404824     6.163244   0.000000    0.000000    6.163244    5.907868  0.089018    4.057100
   22   9   -3  0  1.145190  0.436609    -1.645638   0.000000  180.000000    1.645638    1.642093  0.107242    0.046747
   21   9   -3  0  1.098852  0.455020     1.576585   0.000000    0.000000    1.576585    1.540170  0.061390    0.838875
   20   9   -3  0  1.052896  0.474881     2.947226   0.000000    0.000000    2.947226    2.890169  0.070057    1.151793
   19   9   -3  0  1.007371  0.496341     4.500774   0.000000  360.000000    4.500774    4.544266  0.053931   -1.140469
   18   9   -3  0  0.962341  0.519567     2.112350   0.000000    0.000000    2.112350    1.954919  0.070586    3.154194
   17   9   -3  0  0.917877  0.544736     7.309381   0.000000  360.000000    7.309381    7.493342  0.050844   -5.116823
   16   9   -3  0  0.874066  0.572039    -0.842262   0.000000  180.000000    0.842262    0.848351  0.060722   -0.141818
   15   9   -3  0  0.831011  0.601677     0.591571   0.000000  360.000000    0.591571    0.612476  0.073325   -0.403183
   14   9   -3  0  0.788836  0.633845     6.242095   0.000000  360.000000    6.242095    6.367080  0.039516   -4.472940
   13   9   -3  0  0.747690  0.668726     1.519138   0.000000    0.000000    1.519138    1.533590  0.032991   -0.619475
   11   9   -3  0  0.669240  0.747116     7.920391   0.000000  360.000000    7.920391    7.915700  0.080908    0.081995
   10   9   -3  0  0.632413  0.790622   -10.315191   0.000000  180.000000   10.315191   10.334719  0.053521   -0.515986
    9   9   -3  0  0.597583  0.836704    -1.395638   0.000000  180.000000    1.395638    1.476302  0.019536   -5.839336
    8   9   -3  0  0.565119  0.884769    11.840807   0.000000  360.000000   11.840807   11.791649  0.068253    1.018579
    7   9   -3  0  0.535452  0.933791    -5.204107   0.000000  180.000000    5.204107    5.195750  0.024875    0.475091
    6   9   -3  0  0.509071  0.982182    -7.486982   0.000000  180.000000    7.486982    7.424027  0.037791    2.355912
    5   9   -3  0  0.486511  1.027727     9.604517   0.000000  360.000000    9.604517    9.642081  0.046136   -1.151469
    4   9   -3  0  0.468324  1.067638   -16.650407   0.000000  180.000000   16.650407   16.684135  0.079868   -0.597221
    3   9   -3  0  0.455035  1.098817   -12.261098   0.000000  180.000000   12.261098   12.075063  0.052264    5.033915
    2   9   -3  0  0.447081  1.118365    -2.504599   0.000000  180.000000    2.504599    2.709140  0.026563  -10.889581
    1   9   -3  0  0.444749  1.124230    -0.350973   0.000000  180.000000    0.350973    0.376663  0.105515   -0.344312
    0   9   -3  0  0.448126  1.115758    -3.517811   0.000000  180.000000    3.517811    3.656642  0.019650   -9.991954
   -1   9   -3  0  0.457085  1.093888   -11.985018   0.000000  180.000000   11.985018   12.173646  0.073280   -3.640299
   -2   9   -3  0  0.471309  1.060875   -13.267730   0.000000  180.000000   13.267730   13.174743  0.053980    2.436118
   -3   9   -3  0  0.490340  1.019701    10.638532   0.000000  360.000000   10.638532   10.700992  0.036216   -2.439045
   -4   9   -3  0  0.513642  0.973440   -10.663489   0.000000  180.000000   10.663489   10.552644  0.056503    2.774366
   -5   9   -3  0  0.540666  0.924786    -4.875997   0.000000  180.000000    4.875997    4.690243  0.032280    8.138140
   -6   9   -3  0  0.570881  0.875839    13.850862   0.000000  360.000000   13.850862   13.802372  0.052246    1.312532
   -7   9   -3  0  0.603810  0.828075    -1.466737   0.000000  180.000000    1.466737    1.395119  0.036324    2.788285
   -8   9   -3  0  0.639032  0.782433   -14.544701   0.000000  180.000000   14.544701   14.525896  0.057921    0.459144
   -9   9   -3  0  0.676191  0.739437     9.971497   0.000000  360.000000    9.971497    9.971306  0.051150    0.005289
  -10   9   -3  0  0.714983  0.699318     1.966211   0.000000    0.000000    1.966211    1.990911  0.039870   -0.876091
  -12   9   -3  0  0.796504  0.627743     3.827108   0.000000  360.000000    3.827108    3.906001  0.036740   -3.036783
  -13   9   -3  0  0.838850  0.596054     4.909769   0.000000    0.000000    4.909769    4.925318  0.035017   -0.627969
  -14   9   -3  0  0.882053  0.566860    -0.529459   0.000000  180.000000    0.529459    0.513344  0.121874    0.186992
  -15   9   -3  0  0.925991  0.539962     4.741331   0.000000    0.000000    4.741331    4.878716  0.039888   -4.870937
  -16   9   -3  0  0.970565  0.515164     0.448370   0.000000    0.000000    0.448370    0.450221  0.123502   -0.021190
  -17   9   -3  0  1.015691  0.492276     7.920789   0.000000    0.000000    7.920789    7.697544  0.051317    6.152303
  -18   9   -3  0  1.061299  0.471121     1.174800   0.000000    0.000000    1.174800    1.328114  0.043660   -4.966064
  -20   9   -3  0  1.153732  0.433376    -0.855567   0.000000  180.000000    0.855567    0.949827  0.102017   -1.306680
  -21   9   -3  0  1.200462  0.416506     2.133762   0.000000  360.000000    2.133762    2.258098  0.051216   -3.433247
  -22   9   -3  0  1.247484  0.400807    -2.916417   0.000000  180.000000    2.916417    2.974869  0.095047   -0.869718
   23  10   -3  0  1.206188  0.414529     2.281074   0.000000    0.000000    2.281074    2.215060  0.088628    1.053357
   22  10   -3  0  1.160091  0.431001    -2.239583   0.000000  180.000000    2.239583    2.215060  0.108676    0.319118
   21  10   -3  0  1.114374  0.448683     7.246762   0.000000  360.000000    7.246762    6.949390  0.188481    2.231247
   20  10   -3  0  1.069084  0.467690     0.592861   0.000000  360.000000    0.592861    0.542157  0.114218    0.627808
   19  10   -3  0  1.024280  0.488148     1.411967   0.000000  360.000000    1.411967    1.347044  0.064964    1.413331
   18  10   -3  0  0.980026  0.510190     0.520523   0.000000  360.000000    0.520523    0.513344  0.089270    0.113719
   17  10   -3  0  0.936402  0.533958     7.626727   0.000000    0.000000    7.626727    7.842363  0.077945   -3.912437
   16  10   -3  0  0.893500  0.559597    -5.729151   0.000000  180.000000    5.729151    5.843107  0.060303   -2.672472
   15  10   -3  0  0.851429  0.587248    -7.229586   0.000000  180.000000    7.229586    7.328528  0.053914   -2.595359
   14  10   -3  0  0.810317  0.617042    -4.996095   0.000000  180.000000    4.996095    4.954096  0.042121    1.410108
   13  10   -3  0  0.770320  0.649081     2.898216   0.000000  360.000000    2.898216    2.921566  0.032031   -1.030886
   12  10   -3  0  0.731619  0.683416   -10.292826   0.000000  180.000000   10.292826   10.318556  0.060612   -0.600338
   11  10   -3  0  0.694431  0.720014    -1.029445   0.000000  180.000000    1.029445    1.098312  0.039666   -2.455351
   10  10   -3  0  0.659013  0.758710     1.283489   0.000000  360.000000    1.283489    1.249475  0.028894    1.664793
    9  10   -3  0  0.625666  0.799149    -9.754334   0.000000  180.000000    9.754334    9.795917  0.054221   -1.084590
    8  10   -3  0  0.594737  0.840708   -12.284001   0.000000  180.000000   12.284001   12.315735  0.058572   -0.766209
    7  10   -3  0  0.566622  0.882422    10.081810   0.000000    0.000000   10.081810    9.762215  0.052249    8.650351
    6  10   -3  0  0.541761  0.922916     1.651734   0.000000    0.000000    1.651734    1.702736  0.029671   -2.430944
    5  10   -3  0  0.520619  0.960394    -8.382815   0.000000  180.000000    8.382815    8.352532  0.031776    1.347772
    4  10   -3  0  0.503666  0.992722    -5.794116   0.000000  180.000000    5.794116    5.644618  0.047096    4.489153
    3  10   -3  0  0.491334  1.017638   -13.204120   0.000000  180.000000   13.204120   13.035507  0.057637    4.137172
    2  10   -3  0  0.483977  1.033107   -15.348799   0.000000  180.000000   15.348799   15.136291  0.078117    3.847190
    1  10   -3  0  0.481823  1.037725    -0.981006   0.000000  180.000000    0.981006    0.976192  0.044784    0.151990
    0  10   -3  0  0.484942  1.031051    17.206144   0.000000  360.000000   17.206144   16.800726  0.081104    7.069288
   -1  10   -3  0  0.493233  1.013719    14.846908   0.000000  360.000000   14.846908   14.697245  0.066118    3.201212
   -2  10   -3  0  0.506443  0.987278     9.604752   0.000000  360.000000    9.604752    9.536836  0.041385    2.320827
   -3  10   -3  0  0.524199  0.953836    -3.141304   0.000000  180.000000    3.141304    3.140641  0.020589    0.045540
   -4  10   -3  0  0.546059  0.915652     3.786603   0.000000    0.000000    3.786603    3.903466  0.022080   -7.484878
   -5  10   -3  0  0.571552  0.874811    -7.980330   0.000000  180.000000    7.980330    7.949580  0.048798    0.891176
   -6  10   -3  0  0.600214  0.833036     6.440602   0.000000    0.000000    6.440602    6.482228  0.026578   -2.214863
   -7  10   -3  0  0.631616  0.791621    10.105709   0.000000    0.000000   10.105709   10.199428  0.044394   -2.985517
   -8  10   -3  0  0.665368  0.751464     6.589854   0.000000    0.000000    6.589854    6.530491  0.026381    3.182272
   -9  10   -3  0  0.701132  0.713133    -5.323747   0.000000  180.000000    5.323747    5.321103  0.039200    0.095398
  -10  10   -3  0  0.738615  0.676943    11.517428   0.000000    0.000000   11.517428   11.539193  0.061659   -0.499205
  -11  10   -3  0  0.777569  0.643030    -1.307925   0.000000  180.000000    1.307925    1.434511  0.040353   -4.436286
  -12  10   -3  0  0.817784  0.611409     3.604725   0.000000  360.000000    3.604725    3.602176  0.025945    0.138925
  -13  10   -3  0  0.859082  0.582016     6.428496   0.000000  360.000000    6.428496    6.430413  0.049129   -0.055176
  -14  10   -3  0  0.901315  0.554745     6.899716   0.000000    0.000000    6.899716    6.917973  0.040567   -0.636449
  -15  10   -3  0  0.944358  0.529460    -9.709785   0.000000  180.000000    9.709785    9.721632  0.085040   -0.197007
  -16  10   -3  0  0.988103  0.506020     0.830566   0.000000    0.000000    0.830566    0.860273  0.077457   -0.542372
  -17  10   -3  0  1.032463  0.484279    -2.879505   0.000000  180.000000    2.879505    2.912886  0.042037   -1.123017
  -18  10   -3  0  1.077362  0.464097    -0.620580   0.000000  180.000000    0.620580    0.560627  0.109836    0.771930
  -19  10   -3  0  1.122734  0.445342    -5.779905   0.000000  180.000000    5.779905    5.652632  0.034401    5.232094
  -20  10   -3  0  1.168524  0.427890     2.251254   0.000000    0.000000    2.251254    2.311342  0.053139   -1.599129
  -21  10   -3  0  1.214686  0.411629    -2.109200   0.000000  180.000000    2.109200    2.001045  0.102162    1.497171
   23  11   -3  0  1.221825  0.409224     6.409919   0.000000  360.000000    6.409919    6.191828  0.234625    1.314553
   22  11   -3  0  1.176342  0.425047    -2.648348   0.000000  180.000000    2.648348    2.537150  0.077111    2.039382
   21  11   -3  0  1.131281  0.441977    -2.760559   0.000000  180.000000    2.760559    2.829929  0.097427   -1.006960
   20  11   -3  0  1.086697  0.460110    -6.065413   0.000000  180.000000    6.065413    6.244036  0.080783   -3.127051
   19  11   -3  0  1.042649  0.479548    -2.117483   0.000000  180.000000    2.117483    2.026228  0.108172    1.193044
   18  11   -3  0  0.999210  0.500396   -14.369658   0.000000  180.000000   14.369658   14.461973  0.146454   -0.891422
   17  11   -3  0  0.956461  0.522760    11.407365   0.000000  360.000000   11.407365   11.487285  0.118412   -0.954501
   16  11   -3  0  0.914500  0.546747     4.543115   0.000000    0.000000    4.543115    4.650111  0.054212   -2.791197
   15  11   -3  0  0.873441  0.572449     5.788186   0.000000    0.000000    5.788186    5.805707  0.053235   -0.465447
   14  11   -3  0  0.833416  0.599941    -9.151562   0.000000  180.000000    9.151562    9.354437  0.093783   -3.059284
   13  11   -3  0  0.794582  0.629262    -1.182248   0.000000  180.000000    1.182248    1.289367  0.033667   -4.499568
   12  11   -3  0  0.757122  0.660395   -23.913182   0.000000  180.000000   23.913182   24.534227  0.137251   -6.399152
   11  11   -3  0  0.721251  0.693240     0.902932   0.000000    0.000000    0.902932    1.026757  0.035303   -4.960315
   10  11   -3  0  0.687217  0.727573    -8.957142   0.000000  180.000000    8.957142    9.129527  0.062930   -3.874001
    9  11   -3  0  0.655306  0.763003    21.363295   0.000000  360.000000   21.363295   21.560349  0.119459   -2.332822
    8  11   -3  0  0.625843  0.798922    -3.754582   0.000000  180.000000    3.754582    3.748370  0.021069    0.417020
    7  11   -3  0  0.599190  0.834460     9.896516   0.000000  360.000000    9.896516    9.776766  0.050734    3.338055
    6  11   -3  0  0.575737  0.868452    -3.065114   0.000000  180.000000    3.065114    3.156723  0.029629   -4.372629
    5  11   -3  0  0.555889  0.899460    20.588191   0.000000  360.000000   20.588191   20.768363  0.111945   -2.276143
    4  11   -3  0  0.540044  0.925851   -22.790661   0.000000  180.000000   22.790661   22.941423  0.140691   -1.515440
    3  11   -3  0  0.528561  0.945964    27.031563   0.000000  360.000000   27.031563   27.230971  0.114033   -2.473005
    2  11   -3  0  0.521730  0.958351    -5.005743   0.000000  180.000000    5.005743    5.026096  0.031512   -0.913384
    1  11   -3  0  0.519732  0.962033    -0.401213   0.000000  180.000000    0.401213    0.415074  0.136940   -0.143152
    0  11   -3  0  0.522625  0.956709    -7.377901   0.000000  180.000000    7.377901    7.345109  0.045035    1.029780
   -1  11   -3  0  0.530327  0.942814    27.824265   0.000000  360.000000   27.824265   28.009404  0.113362   -2.309652
   -2  11   -3  0  0.542635  0.921430   -18.589582   0.000000  180.000000   18.589582   18.393895  0.052799    5.241420
   -3  11   -3  0  0.559243  0.894065    19.765094   0.000000  360.000000   19.765094   19.775799  0.058224   -0.260033
   -4  11   -3  0  0.579783  0.862391    -3.003838   0.000000  180.000000    3.003838    3.093469  0.027895   -4.544054
   -5  11   -3  0  0.603854  0.828015    11.908315   0.000000  360.000000   11.908315   12.006928  0.048384   -2.882315
   -6  11   -3  0  0.631051  0.792329    -4.702251   0.000000  180.000000    4.702251    4.826539  0.040322   -4.359158
   -7  11   -3  0  0.660989  0.756442    15.125412   0.000000  360.000000   15.125412   15.219236  0.082307   -1.612097
   -8  11   -3  0  0.693313  0.721175    -7.881805   0.000000  180.000000    7.881805    7.931053  0.041695   -1.670405
   -9  11   -3  0  0.727704  0.687092     0.921473   0.000000  360.000000    0.921473    1.011839  0.057809   -2.210686
  -10  11   -3  0  0.763885  0.654549   -23.873027   0.000000  180.000000   23.873027   23.987629  0.084332   -1.921818
  -12  11   -3  0  0.840677  0.594758    -4.942712   0.000000  180.000000    4.942712    5.007910  0.037247   -2.475489
  -13  11   -3  0  0.880903  0.567599     3.889676   0.000000    0.000000    3.889676    3.921542  0.031204   -1.444210
  -14  11   -3  0  0.922137  0.542219     4.431214   0.000000    0.000000    4.431214    4.401483  0.058907    0.713756
  -15  11   -3  0  0.964251  0.518537    11.154386   0.000000    0.000000   11.154386   11.185895  0.058408   -0.762934
  -16  11   -3  0  1.007133  0.496459   -14.314213   0.000000  180.000000   14.314213   14.220323  0.074695    1.777623
  -17  11   -3  0  1.050690  0.475878    -4.728489   0.000000  180.000000    4.728489    4.704245  0.045871    0.747448
  -18  11   -3  0  1.094841  0.456687    -4.820610   0.000000  180.000000    4.820610    4.450699  0.045334   11.539536
  -19  11   -3  0  1.139517  0.438782    -2.480524   0.000000  180.000000    2.480524    2.611980  0.058088   -3.200453
  -20  11   -3  0  1.184659  0.422062    -2.539734   0.000000  180.000000    2.539734    2.359103  0.052046    4.908129
  -21  11   -3  0  1.230215  0.406433     5.923945   0.000000    0.000000    5.923945    5.480603  0.064324    9.747200
   23  12   -3  0  1.238726  0.403641    -3.743695   0.000000  180.000000    3.743695    3.711680  0.066087    0.685091
   22  12   -3  0  1.193886  0.418800     0.932340   0.000000  360.000000    0.932340    0.970962  0.140025   -0.390070
   21  12   -3  0  1.149513  0.434967    -4.207065   0.000000  180.000000    4.207065    4.507229  0.072085   -5.888834
   20  12   -3  0  1.105664  0.452217    -3.453665   0.000000  180.000000    3.453665    3.531127  0.053052   -2.064911
   19  12   -3  0  1.062403  0.470631     0.512015   0.000000    0.000000    0.512015    0.620620  0.085021   -1.806499
   18  12   -3  0  1.019806  0.490289     2.112027   0.000000  360.000000    2.112027    1.952349  0.036980    6.106495
   17  12   -3  0  0.977958  0.511269    -3.691862   0.000000  180.000000    3.691862    3.693878  0.066410   -0.042946
   16  12   -3  0  0.936960  0.533640     5.711832   0.000000  360.000000    5.711832    5.845769  0.078911   -2.400368
   15  12   -3  0  0.896930  0.557457     4.277423   0.000000  360.000000    4.277423    4.331838  0.033108   -2.324360
   14  12   -3  0  0.858001  0.582750    -0.340864   0.000000  180.000000    0.340864    0.461392  0.159258   -1.070291
   13  12   -3  0  0.820332  0.609509    -1.455134   0.000000  180.000000    1.455134    1.516943  0.023736   -3.682605
   12  12   -3  0  0.784103  0.637671     1.022959   0.000000  360.000000    1.022959    0.986498  0.044301    1.163936
   11  12   -3  0  0.749524  0.667090    -2.679008   0.000000  180.000000    2.679008    2.696003  0.029347   -0.818979
   10  12   -3  0  0.716834  0.697512     6.575668   0.000000  360.000000    6.575668    6.537527  0.048320    1.116311
    9  12   -3  0  0.686301  0.728543     9.211007   0.000000    0.000000    9.211007    9.281496  0.051829   -1.923365
    8  12   -3  0  0.658228  0.759616     5.445844   0.000000  360.000000    5.445844    5.465742  0.039445   -0.713403
    7  12   -3  0  0.632940  0.789964    -4.396352   0.000000  180.000000    4.396352    4.338853  0.026568    3.060747
    6  12   -3  0  0.610784  0.818620    -6.184936   0.000000  180.000000    6.184936    6.112737  0.044622    2.288242
    5  12   -3  0  0.592112  0.844435     1.230276   0.000000    0.000000    1.230276    1.228987  0.035355    0.051561
    4  12   -3  0  0.577262  0.866158     5.046418   0.000000  360.000000    5.046418    5.081375  0.025437   -1.943485
    3  12   -3  0  0.566534  0.882559     7.162925   0.000000    0.000000    7.162925    7.045008  0.031568    5.282534
    2  12   -3  0  0.560166  0.892593    17.091983   0.000000  360.000000   17.091983   16.945754  0.075078    2.754446
    1  12   -3  0  0.558306  0.895566     2.660416   0.000000  360.000000    2.660416    2.731499  0.031620   -3.179171
    0  12   -3  0  0.561000  0.891266   -22.940084   0.000000  180.000000   22.940084   22.881846  0.074834    1.100582
   -1  12   -3  0  0.568182  0.879999    -7.998348   0.000000  180.000000    7.998348    7.957228  0.047867    1.214898
   -2  12   -3  0  0.579687  0.862535     0.411079   0.000000  360.000000    0.411079    0.595615  0.116349   -2.243026
   -3  12   -3  0  0.595262  0.839966    -3.743243   0.000000  180.000000    3.743243    3.685636  0.025354    3.213213
   -4  12   -3  0  0.614600  0.813538     4.794146   0.000000  360.000000    4.794146    4.740787  0.021131    3.571072
   -5  12   -3  0  0.637357  0.784490    11.188818   0.000000  360.000000   11.188818   11.076164  0.040870    3.898130
   -6  12   -3  0  0.663181  0.753942    -9.679107   0.000000  180.000000    9.679107    9.705468  0.031055   -1.200458
   -7  12   -3  0  0.691730  0.722825   -10.171036   0.000000  180.000000   10.171036   10.080015  0.053484    2.406768
   -8  12   -3  0  0.722680  0.691869    -5.654986   0.000000  180.000000    5.654986    5.732766  0.041456   -2.653367
   -9  12   -3  0  0.755737  0.661606     2.169796   0.000000    0.000000    2.169796    2.244590  0.032112   -3.293850
  -11  12   -3  0  0.827143  0.604490     0.813743   0.000000  360.000000    0.813743    0.766818  0.077510    0.856186
  -12  12   -3  0  0.865056  0.577997    -1.690188   0.000000  180.000000    1.690188    1.708665  0.038056   -0.686646
  -14  12   -3  0  0.944416  0.529428    -7.980883   0.000000  180.000000    7.980883    8.012498  0.046658   -0.958268
  -15  12   -3  0  0.985578  0.507317     1.301266   0.000000  360.000000    1.301266    1.462537  0.049630   -4.595438
  -16  12   -3  0  1.027570  0.486585     2.680193   0.000000    0.000000    2.680193    2.658145  0.048858    0.638205
  -19  12   -3  0  1.157620  0.431921     6.071467   0.000000    0.000000    6.071467    5.897563  0.040292    6.103895
  -20  12   -3  0  1.202082  0.415945    -1.076967   0.000000  180.000000    1.076967    1.121191  0.092155   -0.678672
  -21  12   -3  0  1.247002  0.400962     1.838866   0.000000  360.000000    1.838866    1.702736  0.107671    1.788010
   22  13   -3  0  1.212668  0.412314    -3.745739   0.000000  180.000000    3.745739    3.659426  0.073000    1.672125
   21  13   -3  0  1.169009  0.427713    -2.128045   0.000000  180.000000    2.128045    2.166474  0.066888   -0.812505
   20  13   -3  0  1.125919  0.444082    -3.818649   0.000000  180.000000    3.818649    3.853684  0.061863   -0.800929
   19  13   -3  0  1.083467  0.461481     6.346522   0.000000  360.000000    6.346522    6.382944  0.057535   -0.895252
   18  13   -3  0  1.041731  0.479970     2.331017   0.000000    0.000000    2.331017    2.315744  0.040505    0.533239
   17  13   -3  0  1.000801  0.499600     5.369530   0.000000  360.000000    5.369530    5.323894  0.054113    1.192665
   16  13   -3  0  0.960778  0.520411    -6.590203   0.000000  180.000000    6.590203    6.527458  0.065046    1.364195
   15  13   -3  0  0.921783  0.542427     4.455665   0.000000  360.000000    4.455665    4.512875  0.050958   -1.587738
   14  13   -3  0  0.883949  0.565643     3.470837   0.000000  360.000000    3.470837    3.440987  0.041833    1.009097
   13  13   -3  0  0.847434  0.590016     0.826294   0.000000  360.000000    0.826294    0.939119  0.046615   -3.422882
   12  13   -3  0  0.812415  0.615449    -6.175728   0.000000  180.000000    6.175728    6.278826  0.040074   -3.638302
   11  13   -3  0  0.779094  0.641771     9.252134   0.000000  360.000000    9.252134    9.410069  0.075682   -2.951228
   10  13   -3  0  0.747697  0.668720   -15.222006   0.000000  180.000000   15.222006   15.450759  0.103823   -3.115945
    9  13   -3  0  0.718477  0.695916    -5.206326   0.000000  180.000000    5.206326    5.273171  0.036889   -2.562643
    8  13   -3  0  0.691711  0.722845     1.669443   0.000000    0.000000    1.669443    1.702736  0.051059   -0.922150
    7  13   -3  0  0.667692  0.748848    11.525801   0.000000    0.000000   11.525801   11.382200  0.066924    3.034528
    6  13   -3  0  0.646728  0.773122    -0.593941   0.000000  180.000000    0.593941    0.620620  0.097794   -0.385815
    5  13   -3  0  0.629124  0.794756    13.134888   0.000000    0.000000   13.134888   13.021936  0.037675    4.239881
    4  13   -3  0  0.615168  0.812786    -9.305855   0.000000  180.000000    9.305855    9.389001  0.039795   -2.954783
    3  13   -3  0  0.605112  0.826293     5.209329   0.000000    0.000000    5.209329    5.243311  0.041127   -1.168537
    2  13   -3  0  0.599154  0.834509   -13.163180   0.000000  180.000000   13.163180   13.225109  0.060602   -1.445183
    1  13   -3  0  0.597416  0.836938    -4.582660   0.000000  180.000000    4.582660    4.429035  0.019452   11.169242
    0  13   -3  0  0.599934  0.833425    -5.848690   0.000000  180.000000    5.848690    5.887241  0.030467   -1.789467
   -1  13   -3  0  0.606656  0.824191     3.734339   0.000000    0.000000    3.734339    3.670484  0.021518    4.196820
   -2  13   -3  0  0.617444  0.809790   -12.177737   0.000000  180.000000   12.177737   12.222928  0.042604   -1.500108
   -3  13   -3  0  0.632090  0.791027    16.556113   0.000000    0.000000   16.556113   16.570565  0.063464   -0.322059
   -4  13   -3  0  0.650333  0.768837     0.725062   0.000000  360.000000    0.725062    0.836345  0.098326   -1.600564
   -5  13   -3  0  0.671881  0.744180     8.307123   0.000000  360.000000    8.307123    8.275118  0.046870    0.965673
   -7  13   -3  0  0.723665  0.690928    -3.706594   0.000000  180.000000    3.706594    3.660798  0.027477    2.357097
   -8  13   -3  0  0.753304  0.663743   -13.283245   0.000000  180.000000   13.283245   13.339591  0.060080   -1.326319
   -9  13   -3  0  0.785072  0.636884     7.000417   0.000000  360.000000    7.000417    7.003121  0.047244   -0.080948
  -10  13   -3  0  0.818721  0.610709    -7.281496   0.000000  180.000000    7.281496    7.272339  0.045487    0.284706
  -11  13   -3  0  0.854029  0.585460     3.599146   0.000000    0.000000    3.599146    3.579605  0.026109    1.058467
  -12  13   -3  0  0.890799  0.561294     4.183643   0.000000    0.000000    4.183643    4.159934  0.039807    0.842324
  -13  13   -3  0  0.928857  0.538296     2.537040   0.000000  360.000000    2.537040    2.594456  0.033306   -2.438011
  -14  13   -3  0  0.968050  0.516502    -5.643155   0.000000  180.000000    5.643155    5.750503  0.041327   -3.673453
  -15  13   -3  0  1.008248  0.495910     6.157531   0.000000    0.000000    6.157531    6.164812  0.045547   -0.226094
  -16  13   -3  0  1.049333  0.476493     1.417099   0.000000    0.000000    1.417099    1.373148  0.052948    1.173895
  -17  13   -3  0  1.091207  0.458208     5.086927   0.000000    0.000000    5.086927    5.086244  0.042405    0.022792
  -18  13   -3  0  1.133781  0.441002    -4.056671   0.000000  180.000000    4.056671    3.841921  0.052583    5.775691
  -19  13   -3  0  1.176980  0.424816    -1.608418   0.000000  180.000000    1.608418    1.726372  0.063097   -2.643721
  -20  13   -3  0  1.220738  0.409588    -3.028664   0.000000  180.000000    3.028664    2.876112  0.078021    2.765152
   22  14   -3  0  1.232631  0.405636     0.923480   0.000000  360.000000    0.923480    1.156772  0.142568   -2.314160
   21  14   -3  0  1.189705  0.420272    -4.692496   0.000000  180.000000    4.692496    4.773791  0.077125   -1.490681
   20  14   -3  0  1.147393  0.435771    -3.891403   0.000000  180.000000    3.891403    3.928030  0.056819   -0.911627
   19  14   -3  0  1.105765  0.452175    -3.640210   0.000000  180.000000    3.640210    3.768692  0.070801   -2.566372
   18  14   -3  0  1.064904  0.469526    -3.113158   0.000000  180.000000    3.113158    3.389026  0.038224  -10.206476
   17  14   -3  0  1.024899  0.487853    -4.199188   0.000000  180.000000    4.199188    4.185358  0.058601    0.333738
   16  14   -3  0  0.985855  0.507174     4.962156   0.000000  360.000000    4.962156    4.868412  0.073948    1.792813
   15  14   -3  0  0.947892  0.527486     3.926271   0.000000  360.000000    3.926271    3.848542  0.029970    3.667822
   14  14   -3  0  0.911143  0.548761     2.958354   0.000000    0.000000    2.958354    3.005382  0.031131   -2.136353
   13  14   -3  0  0.875763  0.570931     6.030063   0.000000  360.000000    6.030063    6.086997  0.053239   -1.512356
   12  14   -3  0  0.841923  0.593879     8.383691   0.000000  360.000000    8.383691    8.547465  0.059710   -3.878975
   11  14   -3  0  0.809817  0.617424     1.191398   0.000000    0.000000    1.191398    1.320477  0.038420   -4.751354
   10  14   -3  0  0.779658  0.641307    -3.732242   0.000000  180.000000    3.732242    3.771319  0.036192   -1.526936
    9  14   -3  0  0.751682  0.665175   -11.039363   0.000000  180.000000   11.039363   10.977775  0.058239    1.495530
    8  14   -3  0  0.726140  0.688572    -5.921111   0.000000  180.000000    5.921111    5.970979  0.047034   -1.499421
    7  14   -3  0  0.703299  0.710935    -1.107582   0.000000  180.000000    1.107582    1.169843  0.043492   -2.024520
    6  14   -3  0  0.683428  0.731606    -2.602916   0.000000  180.000000    2.602916    2.619713  0.032982   -0.720196
    5  14   -3  0  0.666793  0.749858     8.982575   0.000000  360.000000    8.982575    8.855594  0.029174    6.155403
    4  14   -3  0  0.653642  0.764945    18.347844   0.000000  360.000000   18.347844   18.399661  0.084940   -0.862738
    3  14   -3  0  0.644187  0.776172     5.756072   0.000000  360.000000    5.756072    5.769780  0.027436   -0.706602
    1  14   -3  0  0.636963  0.784975     3.959867   0.000000    0.000000    3.959867    4.046168  0.024773   -4.926582
    0  14   -3  0  0.639326  0.782074    -6.440892   0.000000  180.000000    6.440892    6.516505  0.030903   -3.460302
   -1  14   -3  0  0.645637  0.774429   -10.616296   0.000000  180.000000   10.616296   10.532451  0.044986    2.635813
   -2  14   -3  0  0.655784  0.762446   -12.896885   0.000000  180.000000   12.896885   12.823818  0.060157    1.717730
   -3  14   -3  0  0.669592  0.746723    -6.388507   0.000000  180.000000    6.388507    6.448535  0.043534   -1.950054
   -4  14   -3  0  0.686840  0.727972     1.752536   0.000000    0.000000    1.752536    1.755500  0.041193   -0.101783
   -5  14   -3  0  0.707276  0.706937     3.695304   0.000000    0.000000    3.695304    3.621835  0.025803    4.026648
   -6  14   -3  0  0.730634  0.684337     3.069727   0.000000    0.000000    3.069727    3.027235  0.028510    2.107828
   -7  14   -3  0  0.756642  0.660815    15.360395   0.000000  360.000000   15.360395   15.527014  0.045138   -5.220293
   -8  14   -3  0  0.785037  0.636913     1.808223   0.000000  360.000000    1.808223    1.764141  0.045084    1.382768
   -9  14   -3  0  0.815570  0.613068    -7.719393   0.000000  180.000000    7.719393    7.650634  0.067671    1.436946
  -10  14   -3  0  0.848010  0.589616    -5.409416   0.000000  180.000000    5.409416    5.414520  0.030541   -0.236313
  -11  14   -3  0  0.882146  0.566799    -2.867079   0.000000  180.000000    2.867079    2.968038  0.029082   -4.909468
  -12  14   -3  0  0.917790  0.544787    -8.854462   0.000000  180.000000    8.854462    8.865333  0.052686   -0.291795
  -13  14   -3  0  0.954773  0.523685    -1.228834   0.000000  180.000000    1.228834    1.293310  0.056318   -1.619089
  -14  14   -3  0  0.992944  0.503553    -1.484738   0.000000  180.000000    1.484738    1.563052  0.051013   -2.171055
  -15  14   -3  0  1.032172  0.484415     3.783843   0.000000  360.000000    3.783843    3.836579  0.058188   -1.281694
[truncated: 999,601 more chars]
