# Supplementary material for: The advanced treatment of hydrogen bonding in quantum crystallography
Source: J Appl Crystallogr. 2021 Apr 16;54(Pt 3):718–29. doi: 10.1107/S1600576721001126 (PMC8202034; doi:10.1107/S1600576721001126)
Supplement: Supplementary file 5 [file j-54-00718-sup5.zip › MgHmal_Gaussian-HAR_B3PW91_def2.fco]

#\#CIF_2.0

# ========================
# Tonto generated CIF file
# ========================

# NOTE: This is an incomplete CIF file
# Manually edit it to pass checkCIF

data_MgHMal_b3pw91_def2

_audit_creation_date                2020-9-9
_audit_creation_method              'Tonto 19.04.25 github v. 2b3dd9c'

# ============
# QCr software
# ============

_QCr_software                       'Tonto'
_QCr_software_version               '19.04.25 v. 2b3dd9c'
_QCr_software_platform              'Linux-4.15.0-43-generic'
_QCr_software_build_date            '2019-04-25 11:47'
_QCr_software_website               'https://github.com/dylan-jayatilaka/tonto'

# ========
# Symmetry
# ========

_symmetry_cell_setting              Monoclinic
_symmetry_space_group_name_H-M      'p 1 21/c 1'
_symmetry_space_group_name_Hall     '-p 2ybc'
_symmetry_Int_Tables_number         '14'

loop_
    _symmetry_equiv_pos_as_xyz
'+x, +y, +z'
'-x, -y, -z'
'-x, +y+1/2, -z+1/2'
'+x, -y+1/2, +z+1/2'

# =========
# Unit cell
# =========

_cell_measurement_temperature           14.9(2)
_cell_measurement_reflns_used           256398
_cell_measurement_theta_min             0.86
_cell_measurement_theta_max             36.06
_cell_measurement_wavelength            0.3532

_cell_length_a                     10.195(2)
_cell_length_b                     11.759(2)
_cell_length_c                    6.6206(13)
_cell_angle_alpha               90.000000(0)
_cell_angle_beta                   103.67(3)
_cell_angle_gamma               90.000000(0)
_cell_volume                        771.2(3)

_cell_formula_units_Z               2.000000

_exptl_crystal_F_squared_000         144400.0000


# ======================
# XD fco reflection data
# ======================

# . checkCIF also accepts this as fcf format

_shelx_refln_list_code              4

_reflns_d_resolution_high           0.4000
_reflns_d_resolution_low            9.9062
_reflns_limit_h_max                 25
_reflns_limit_h_min                 -24
_reflns_limit_k_max                 29
_reflns_limit_k_min                 0
_reflns_limit_l_max                 0
_reflns_limit_l_min                 -16

# NOTE: F_squared_meas is scaled to F_squared_calc
#       and so it is on an absolute scale
_reflns_tonto_F_scale_factor        0.8408

loop_
    _refln_index_h
    _refln_index_k
    _refln_index_l
    _refln_F_squared_calc
    _refln_F_squared_meas
    _refln_F_squared_sigma
    _refln_observed_status
  -1   0   0       25.63       26.20      0.14 o
  -2   0   0       81.78       79.32      0.72 o
  -3   0   0      225.82      224.65      1.08 o
  -4   0   0      602.71      598.72      5.46 o
  -5   0   0     7375.58     7728.53     77.99 o
  -6   0   0     2577.63     2699.74     31.45 o
  -7   0   0       78.88       80.11      0.50 o
  -8   0   0     1542.43     1659.79     15.40 o
  -9   0   0      460.14      495.94      4.28 o
 -11   0   0        4.68        4.30      0.13 o
 -12   0   0      268.24      281.61      4.87 o
 -13   0   0      431.64      449.46      5.39 o
 -14   0   0      191.32      197.46      1.93 o
 -15   0   0      481.53      498.63      7.38 o
 -16   0   0      269.56      266.59      4.93 o
 -17   0   0      102.48      112.21      2.65 o
 -18   0   0        0.95        1.29      0.14 o
 -19   0   0       12.59       12.73      0.23 o
 -20   0   0      252.53      263.08      9.09 o
 -21   0   0        9.02        8.62      0.23 o
 -22   0   0        3.99        3.71      0.26 o
 -23   0   0        2.14        2.65      0.22 o
 -24   0   0        4.96        4.09      0.58 o
  -1   1   0        5.05        5.45      0.04 o
  -2   1   0       22.39       23.16      0.10 o
  -3   1   0       82.19       82.13      0.36 o
  -4   1   0      545.25      555.38      3.12 o
  -5   1   0      166.93      169.22      0.79 o
  -6   1   0       19.27       19.90      0.11 o
  -7   1   0       32.76       32.92      0.18 o
  -8   1   0      401.16      415.57      2.66 o
  -9   1   0     1573.25     1629.31      7.76 o
 -10   1   0       25.40       25.38      0.19 o
 -11   1   0       72.19       76.84      0.54 o
 -12   1   0      124.94      131.15      0.96 o
 -13   1   0        8.81        9.68      0.12 o
 -14   1   0      263.43      274.85      3.35 o
 -15   1   0       40.64       41.49      0.51 o
 -16   1   0      305.53      319.21      3.49 o
 -17   1   0      148.37      151.68      1.82 o
 -18   1   0      113.91      115.44      1.28 o
 -20   1   0        3.93        3.56      0.17 o
 -21   1   0       17.31       17.67      0.39 o
 -22   1   0       47.25       45.14      1.49 o
 -23   1   0       24.23       23.68      0.94 o
 -24   1   0       19.49       17.04      0.51 o
   0   2   0     1151.24     1171.85     14.49 o
  -1   2   0     4412.97     4476.30     21.46 o
  -2   2   0      457.27      467.85      2.99 o
  -3   2   0     3007.86     3081.72     17.55 o
  -4   2   0     1446.02     1483.97     10.30 o
  -5   2   0       32.02       33.20      0.25 o
  -6   2   0      624.53      633.85      3.84 o
  -7   2   0     3460.45     3572.12     15.68 o
  -8   2   0       71.96       73.29      0.34 o
  -9   2   0      441.01      445.98      2.20 o
 -10   2   0        2.32        1.84      0.07 o
 -11   2   0        0.00        0.08      0.03 o
 -12   2   0       42.06       43.17      0.43 o
 -13   2   0      172.38      172.78      1.50 o
 -14   2   0      116.95      119.88      1.29 o
 -15   2   0        4.29        4.82      0.07 o
 -16   2   0       36.60       37.67      0.63 o
 -17   2   0       69.81       68.09      1.05 o
 -18   2   0        0.38        0.44      0.06 o
 -19   2   0       80.97       81.31      1.28 o
 -20   2   0       22.97       22.21      0.47 o
 -21   2   0        4.81        4.54      0.18 o
 -22   2   0       22.82       21.20      0.64 o
 -23   2   0        2.81        2.90      0.20 o
  -1   3   0      567.39      571.81      1.97 o
  -2   3   0       56.51       56.90      0.46 o
  -3   3   0        6.24        6.47      0.05 o
  -4   3   0       62.02       64.15      0.49 o
  -5   3   0       35.43       36.59      0.23 o
  -6   3   0        4.62        4.51      0.06 o
  -7   3   0       88.08       84.63      0.53 o
  -8   3   0       15.23       14.85      0.06 o
  -9   3   0       12.38       12.72      0.12 o
 -10   3   0       37.76       37.46      0.29 o
 -11   3   0       40.51       41.32      0.27 o
 -12   3   0       30.84       31.68      0.28 o
 -13   3   0       59.93       63.05      0.59 o
 -14   3   0        0.41        0.44      0.04 o
 -15   3   0       22.76       23.57      0.26 o
 -16   3   0       16.85       17.90      0.32 o
 -17   3   0       18.74       18.88      0.29 o
 -18   3   0       93.64       99.96      1.04 o
 -19   3   0        7.35        7.79      0.12 o
 -20   3   0        6.36        6.56      0.12 o
 -21   3   0        4.71        4.64      0.19 o
 -23   3   0        6.12        6.07      0.32 o
   0   4   0     1434.93     1493.82      8.60 o
  -1   4   0     4301.70     4342.56     18.82 o
  -2   4   0      389.34      385.91      2.12 o
  -3   4   0     1175.34     1194.17      5.72 o
  -4   4   0       15.31       14.16      0.10 o
  -5   4   0        2.90        2.86      0.04 o
  -6   4   0      740.38      749.04      5.14 o
  -7   4   0      851.25      875.17      4.89 o
  -8   4   0      139.39      146.43      0.92 o
  -9   4   0       20.01       21.62      0.16 o
 -10   4   0      159.12      154.48      0.99 o
 -11   4   0       40.89       40.69      0.38 o
 -12   4   0      203.99      207.35      1.35 o
 -13   4   0      155.16      160.48      1.39 o
 -14   4   0      116.02      120.82      1.00 o
 -15   4   0        8.14        8.06      0.15 o
 -16   4   0       10.23        9.91      0.24 o
 -17   4   0        4.59        4.64      0.10 o
 -18   4   0       35.95       38.89      0.62 o
 -19   4   0        4.78        5.08      0.13 o
 -20   4   0       62.55       63.32      1.02 o
 -21   4   0       82.51       80.12      1.42 o
 -22   4   0        7.09        7.81      0.21 o
 -23   4   0        3.52        2.95      0.22 o
 -24   4   0        2.90        2.74      0.25 o
  -1   5   0       40.43       40.40      0.37 o
  -2   5   0       99.01      100.85      0.92 o
  -3   5   0      932.63      949.40      4.36 o
  -4   5   0       20.56       19.40      0.13 o
  -5   5   0        0.04        0.17      0.04 o
  -6   5   0        8.46        8.08      0.05 o
  -7   5   0        6.67        6.96      0.09 o
  -8   5   0      200.32      199.30      1.09 o
  -9   5   0      214.93      214.96      1.30 o
 -10   5   0      147.99      151.11      1.20 o
 -11   5   0       61.84       62.23      0.29 o
 -12   5   0        2.36        2.46      0.05 o
 -13   5   0        9.79        9.79      0.11 o
 -14   5   0      101.26      103.83      1.41 o
 -15   5   0        0.87        0.82      0.04 o
 -16   5   0       11.26       11.35      0.12 o
 -17   5   0       57.50       58.88      0.85 o
 -18   5   0        4.22        4.14      0.10 o
 -19   5   0        2.04        2.28      0.10 o
 -20   5   0       71.05       68.99      1.01 o
 -21   5   0       14.47       13.84      0.35 o
 -22   5   0        9.70        9.28      0.36 o
 -23   5   0       36.25       32.84      0.49 o
 -24   5   0        2.16        2.34      0.28 o
   0   6   0     8093.36     8239.72     62.17 o
  -1   6   0     3198.50     3274.10     13.49 o
  -2   6   0       55.40       56.51      0.39 o
  -3   6   0      145.13      137.68      0.62 o
  -4   6   0      568.74      580.13      3.17 o
  -5   6   0      392.39      395.16      2.72 o
  -6   6   0     2616.01     2673.05     17.98 o
  -7   6   0      436.99      437.17      3.25 o
  -8   6   0      391.48      397.15      2.48 o
  -9   6   0      372.28      390.83      1.70 o
 -10   6   0        0.75        0.83      0.06 o
 -11   6   0       96.57       99.45      0.51 o
 -12   6   0        5.55        5.56      0.05 o
 -13   6   0      468.00      481.31      3.68 o
 -14   6   0      224.74      233.15      1.81 o
 -15   6   0      114.21      115.56      1.42 o
 -16   6   0        6.29        5.96      0.24 o
 -17   6   0       29.12       28.58      0.45 o
 -19   6   0      260.44      272.32      2.99 o
 -20   6   0        4.52        4.31      0.12 o
 -21   6   0       94.76       88.74      1.55 o
 -22   6   0        0.50        0.66      0.21 o
 -23   6   0       11.20       11.68      0.35 o
 -24   6   0       23.70       23.69      0.89 o
  -1   7   0      541.72      534.22      3.67 o
  -2   7   0        1.34        1.54      0.04 o
  -3   7   0      166.71      170.43      1.12 o
  -4   7   0       28.29       29.80      0.16 o
  -5   7   0      872.32      876.06      3.81 o
  -6   7   0       85.68       83.26      0.57 o
  -7   7   0      103.75      104.94      0.87 o
  -8   7   0      198.45      198.96      1.35 o
  -9   7   0       72.32       72.61      0.32 o
 -10   7   0       21.35       22.14      0.15 o
 -11   7   0      132.96      135.01      0.75 o
 -12   7   0       49.80       51.37      0.28 o
 -13   7   0      122.09      124.18      1.10 o
 -14   7   0      103.29      104.06      0.80 o
 -15   7   0        9.87       10.23      0.11 o
 -16   7   0       21.49       22.46      0.33 o
 -17   7   0       65.18       68.09      0.63 o
 -18   7   0       91.99       94.49      1.47 o
 -19   7   0        1.11        1.00      0.09 o
 -20   7   0       15.18       15.00      0.35 o
 -21   7   0       30.34       28.73      0.64 o
 -22   7   0       28.02       28.35      0.72 o
 -23   7   0       48.65       49.80      1.55 o
 -24   7   0        2.11        2.25      0.21 o
   0   8   0        4.51        5.74      0.12 o
  -1   8   0      318.29      319.48      1.93 o
  -2   8   0       41.04       43.99      0.22 o
  -3   8   0       21.57       21.91      0.18 o
  -4   8   0     1157.93     1170.15      8.91 o
  -5   8   0       52.15       50.44      0.29 o
  -6   8   0      697.71      705.54      3.43 o
  -7   8   0      382.05      387.01      2.28 o
  -8   8   0      233.83      234.72      1.03 o
  -9   8   0       74.01       73.58      0.45 o
 -10   8   0      392.87      395.81      2.17 o
 -11   8   0      111.49      114.41      0.66 o
 -12   8   0       29.64       29.66      0.26 o
 -13   8   0        0.55        0.61      0.05 o
 -14   8   0      394.07      404.24      2.96 o
 -15   8   0       96.26       98.10      1.25 o
 -16   8   0        7.23        6.97      0.10 o
 -17   8   0        0.58        0.76      0.08 o
 -18   8   0       18.49       19.20      0.53 o
 -19   8   0       16.40       16.68      0.29 o
 -20   8   0       62.90       61.47      0.75 o
 -22   8   0       23.17       21.57      0.75 o
 -23   8   0        2.84        2.28      0.21 o
  -1   9   0      521.23      528.67      3.36 o
  -2   9   0     1527.78     1532.83      6.43 o
  -3   9   0      463.02      451.58      3.43 o
  -4   9   0       13.25       12.52      0.15 o
  -5   9   0      509.57      519.36      4.05 o
  -6   9   0      481.17      476.19      1.98 o
  -7   9   0       26.94       25.80      0.24 o
  -8   9   0       18.30       18.38      0.12 o
  -9   9   0       80.43       80.88      0.80 o
 -10   9   0        0.31        0.47      0.06 o
 -11   9   0        6.05        6.47      0.13 o
 -12   9   0       38.42       39.27      0.44 o
 -13   9   0        2.18        2.51      0.06 o
 -14   9   0      293.25      304.46      2.89 o
 -15   9   0       34.01       34.83      0.47 o
 -16   9   0       32.22       32.23      0.39 o
 -17   9   0       51.36       51.57      0.66 o
 -18   9   0        6.16        5.63      0.30 o
 -19   9   0       50.31       49.00      0.69 o
 -20   9   0        9.48        9.53      0.19 o
 -21   9   0       17.55       17.13      0.42 o
 -22   9   0       96.81       84.90      1.18 o
 -23   9   0        3.88        3.69      0.24 o
   0  10   0     2010.63     2037.52     10.31 o
  -1  10   0      266.72      265.53      1.16 o
  -2  10   0        6.16        6.85      0.13 o
  -3  10   0      281.25      275.57      1.57 o
  -4  10   0       23.56       25.06      0.25 o
  -5  10   0      509.23      521.75      3.13 o
  -6  10   0       22.46       22.72      0.14 o
  -7  10   0      722.12      746.12      4.49 o
  -8  10   0      106.43      108.81      0.68 o
  -9  10   0        7.02        6.38      0.10 o
 -10  10   0      130.70      134.39      0.79 o
 -11  10   0      446.23      458.92      3.27 o
 -12  10   0      154.64      159.16      1.20 o
 -13  10   0      442.31      461.86      3.93 o
 -14  10   0       11.06       11.68      0.11 o
 -15  10   0      154.45      157.80      0.96 o
 -16  10   0       28.44       29.24      0.32 o
 -17  10   0        6.71        6.47      0.16 o
 -18  10   0       42.35       42.55      0.63 o
 -19  10   0        3.77        3.42      0.11 o
 -20  10   0       54.32       53.92      1.56 o
 -21  10   0       38.51       33.65      0.85 o
 -22  10   0        5.72        4.72      0.24 o
 -23  10   0       12.06       12.04      0.45 o
  -1  11   0       27.70       26.29      0.15 o
  -2  11   0      174.32      171.93      1.33 o
  -3  11   0      391.58      382.57      1.98 o
  -4  11   0        2.82        2.81      0.07 o
  -5  11   0      214.74      210.14      0.92 o
  -6  11   0        0.72        0.70      0.06 o
  -7  11   0       60.73       59.94      0.46 o
  -8  11   0       33.11       32.95      0.17 o
  -9  11   0       19.19       18.65      0.19 o
 -10  11   0       32.34       32.52      0.28 o
 -11  11   0        1.22        1.32      0.08 o
 -12  11   0       13.86       13.75      0.20 o
 -13  11   0       22.14       22.71      0.19 o
 -14  11   0       36.37       37.64      0.35 o
 -15  11   0       63.09       65.80      0.72 o
 -16  11   0       29.28       29.67      0.40 o
 -17  11   0       17.09       16.97      0.35 o
 -18  11   0       10.42        9.19      0.29 o
 -19  11   0       11.69       12.23      0.25 o
 -20  11   0       25.06       25.83      0.69 o
 -21  11   0       31.10       34.32      0.54 o
 -22  11   0       10.79       11.23      0.42 o
   0  12   0     1271.48     1287.68      6.34 o
  -1  12   0      266.76      265.39      1.36 o
  -2  12   0      313.74      313.21      2.14 o
  -3  12   0        8.73        9.40      0.09 o
  -4  12   0        0.23        0.32      0.08 o
  -5  12   0       89.65       88.48      0.49 o
  -6  12   0     1021.15     1041.77      6.70 o
  -7  12   0      395.87      397.52      1.84 o
  -8  12   0       44.66       45.30      0.20 o
  -9  12   0       86.76       87.58      0.54 o
 -10  12   0        4.01        4.71      0.10 o
 -11  12   0       49.34       51.69      0.36 o
 -12  12   0       60.05       61.99      0.39 o
 -13  12   0       30.45       31.40      0.46 o
 -14  12   0      151.69      157.76      1.56 o
 -15  12   0      330.84      337.16      2.82 o
 -16  12   0       45.99       47.52      0.51 o
 -17  12   0        0.62        0.83      0.06 o
 -18  12   0        0.37        0.62      0.07 o
 -19  12   0       73.86       69.80      1.21 o
 -20  12   0       82.90       77.71      1.24 o
 -21  12   0        7.68        7.76      0.28 o
 -22  12   0        6.09        7.20      0.26 o
  -1  13   0      321.18      321.01      1.61 o
  -2  13   0        1.81        1.75      0.08 o
  -3  13   0       66.15       65.10      0.41 o
  -4  13   0       55.79       54.75      0.26 o
  -5  13   0       38.16       36.15      0.27 o
  -6  13   0      137.52      138.30      0.99 o
  -7  13   0       92.69       93.55      0.57 o
  -8  13   0        1.65        1.61      0.07 o
  -9  13   0       45.61       46.27      0.45 o
 -10  13   0       26.71       26.53      0.22 o
 -11  13   0       34.52       35.26      0.37 o
 -12  13   0       36.64       37.66      0.38 o
 -13  13   0       43.55       44.78      0.54 o
 -14  13   0        2.74        3.03      0.08 o
 -15  13   0        0.60        0.59      0.07 o
 -16  13   0       11.52       11.40      0.13 o
 -17  13   0        5.63        5.60      0.15 o
 -18  13   0       47.24       43.41      0.77 o
 -19  13   0        9.44        9.14      0.20 o
 -21  13   0        5.92        6.00      0.24 o
   0  14   0        7.02        7.25      0.13 o
  -1  14   0      134.67      134.93      0.75 o
  -2  14   0        2.92        2.73      0.08 o
  -3  14   0       18.59       18.14      0.17 o
  -4  14   0      125.63      123.56      0.52 o
  -5  14   0       31.57       30.76      0.23 o
  -6  14   0       11.85       12.27      0.16 o
  -7  14   0      184.62      183.05      1.09 o
  -8  14   0      239.26      242.88      2.14 o
  -9  14   0      154.25      157.53      1.38 o
 -10  14   0       53.24       54.07      0.49 o
 -11  14   0        8.11        7.57      0.10 o
 -12  14   0        3.43        3.99      0.10 o
 -13  14   0      139.46      144.60      0.91 o
 -14  14   0       51.00       52.02      0.41 o
 -15  14   0      160.15      167.46      1.66 o
 -16  14   0       46.07       45.47      0.57 o
 -17  14   0        1.00        0.95      0.07 o
 -18  14   0        4.81        4.76      0.14 o
 -20  14   0       10.62        9.84      0.28 o
 -21  14   0        3.31        3.56      0.21 o
  -1  15   0       17.01       17.28      0.15 o
  -2  15   0        8.39        8.20      0.12 o
  -3  15   0      179.31      175.40      0.62 o
  -4  15   0       13.34       12.98      0.14 o
  -5  15   0        0.58        0.69      0.08 o
  -6  15   0       48.27       47.32      0.44 o
  -8  15   0      148.82      149.40      0.99 o
  -9  15   0       27.95       27.24      0.30 o
 -10  15   0       34.92       35.91      0.32 o
 -11  15   0        0.26        0.22      0.09 o
 -12  15   0        9.69       10.19      0.11 o
 -13  15   0       82.35       83.29      0.67 o
 -15  15   0       15.02       16.01      0.30 o
 -17  15   0        6.89        6.81      0.18 o
 -18  15   0       57.16       52.25      0.86 o
 -19  15   0        9.94        9.46      0.23 o
 -20  15   0        3.17        2.75      0.22 o
 -21  15   0       14.24       14.12      0.41 o
   0  16   0      552.62      554.95      3.46 o
  -1  16   0      106.90      105.99      0.73 o
  -2  16   0        6.55        6.70      0.10 o
  -3  16   0        5.72        5.75      0.12 o
  -6  16   0      588.79      597.36      3.20 o
  -7  16   0        3.04        2.86      0.10 o
  -8  16   0       14.96       14.86      0.14 o
  -9  16   0      156.03      156.77      1.12 o
 -10  16   0       68.39       69.07      0.71 o
 -11  16   0       17.10       18.01      0.28 o
 -12  16   0       14.85       15.75      0.28 o
 -13  16   0        6.01        6.33      0.12 o
 -14  16   0      117.03      122.94      1.04 o
 -15  16   0       50.34       52.42      0.46 o
 -16  16   0        4.08        4.51      0.11 o
 -17  16   0       15.07       14.86      0.30 o
 -18  16   0        3.49        3.40      0.13 o
 -19  16   0       25.75       25.68      0.48 o
 -20  16   0       18.37       16.27      0.59 o
  -2  17   0       71.02       69.68      0.35 o
  -3  17   0        6.83        7.23      0.11 o
  -4  17   0       18.91       18.52      0.13 o
  -5  17   0        5.84        5.96      0.13 o
  -6  17   0       18.43       18.38      0.21 o
  -7  17   0       24.02       24.09      0.20 o
  -8  17   0       18.94       18.56      0.17 o
  -9  17   0       16.04       15.50      0.13 o
 -10  17   0        7.07        7.23      0.11 o
 -11  17   0        6.09        5.96      0.13 o
 -12  17   0       31.46       33.27      0.44 o
 -13  17   0       11.99       12.18      0.18 o
 -14  17   0        1.93        2.21      0.10 o
 -15  17   0        0.16        0.21      0.09 o
 -16  17   0       46.06       46.01      0.52 o
 -17  17   0        6.64        6.67      0.20 o
 -18  17   0       19.18       19.69      0.65 o
 -19  17   0       15.52       14.12      0.41 o
  -1  18   0      426.57      424.04      1.90 o
  -2  18   0      120.69      121.20      0.58 o
  -3  18   0      121.84      118.54      0.54 o
  -4  18   0      217.89      219.35      1.42 o
  -5  18   0        0.44        0.47      0.10 o
  -6  18   0      139.62      139.00      0.76 o
  -7  18   0      365.08      368.08      2.83 o
  -8  18   0        7.23        7.17      0.13 o
  -9  18   0       11.35       10.78      0.20 o
 -10  18   0       13.53       13.00      0.16 o
 -11  18   0        9.81        9.40      0.12 o
 -12  18   0        1.92        2.33      0.11 o
 -13  18   0      131.79      137.40      1.40 o
 -14  18   0       29.57       30.79      0.24 o
 -15  18   0       26.65       28.30      0.42 o
 -16  18   0       17.11       17.18      0.35 o
 -17  18   0       16.55       16.15      0.43 o
 -18  18   0        3.16        3.16      0.13 o
 -19  18   0       58.70       57.89      0.99 o
  -1  19   0       59.19       58.41      0.39 o
  -2  19   0       17.94       17.52      0.18 o
  -3  19   0      112.73      111.70      0.60 o
  -4  19   0       33.62       33.16      0.26 o
  -5  19   0      132.59      134.00      0.82 o
  -6  19   0       21.24       21.31      0.15 o
  -7  19   0        8.89        9.30      0.12 o
  -8  19   0      145.72      146.20      1.12 o
  -9  19   0       46.45       47.55      0.41 o
 -11  19   0      160.04      160.69      1.47 o
 -12  19   0       49.80       49.69      0.58 o
 -13  19   0      147.48      149.20      1.67 o
 -14  19   0       12.61       13.38      0.18 o
 -15  19   0        3.89        4.23      0.12 o
 -16  19   0       53.78       53.61      0.46 o
 -17  19   0        2.76        3.07      0.13 o
 -18  19   0       34.34       34.57      0.91 o
   0  20   0      109.47      111.47      0.74 o
  -1  20   0        1.11        1.29      0.12 o
  -2  20   0       19.66       19.36      0.24 o
  -3  20   0       12.68       12.83      0.13 o
  -4  20   0      189.37      191.48      0.84 o
  -5  20   0       38.14       38.50      0.32 o
  -6  20   0       10.31       10.94      0.13 o
  -7  20   0       20.58       20.12      0.32 o
  -8  20   0       87.74       89.83      0.72 o
  -9  20   0       33.01       33.61      0.29 o
 -10  20   0       31.33       32.51      0.29 o
 -11  20   0       41.80       43.53      0.53 o
 -12  20   0       52.96       52.13      0.68 o
 -13  20   0        8.80        8.41      0.14 o
 -14  20   0       10.84       11.07      0.17 o
 -15  20   0        6.86        7.05      0.13 o
 -16  20   0        4.97        5.07      0.17 o
 -17  20   0       17.29       19.62      0.48 o
  -1  21   0       53.63       52.62      0.26 o
  -2  21   0        2.21        2.24      0.11 o
  -3  21   0       93.50       93.76      0.55 o
  -4  21   0       12.16       13.08      0.16 o
  -5  21   0        2.75        3.02      0.11 o
  -6  21   0       45.96       46.62      0.41 o
  -7  21   0        1.61        1.51      0.11 o
  -8  21   0      117.33      121.94      1.07 o
  -9  21   0       17.22       17.28      0.22 o
 -10  21   0       73.87       75.67      0.92 o
 -11  21   0       31.05       29.32      0.40 o
 -12  21   0        3.34        3.54      0.12 o
 -13  21   0        9.58        9.49      0.18 o
 -14  21   0       22.72       23.38      0.35 o
 -16  21   0        0.98        1.39      0.12 o
 -17  21   0        6.86        7.05      0.19 o
   0  22   0      235.80      232.19      2.52 o
  -1  22   0       11.43       10.95      0.14 o
  -2  22   0       24.91       24.62      0.18 o
  -4  22   0        3.75        3.63      0.12 o
  -5  22   0       28.46       28.31      0.21 o
  -6  22   0      132.95      131.31      1.18 o
  -7  22   0       30.86       29.90      0.23 o
  -8  22   0        3.25        3.24      0.12 o
  -9  22   0        7.18        7.45      0.15 o
 -10  22   0       15.12       14.92      0.16 o
 -11  22   0        7.47        7.31      0.14 o
 -12  22   0        0.20        0.33      0.12 o
 -13  22   0       10.24        9.90      0.18 o
 -14  22   0       39.65       38.87      0.39 o
 -15  22   0       72.75       69.31      0.90 o
 -16  22   0        0.93        0.80      0.15 o
  -1  23   0       75.85       75.63      0.40 o
  -2  23   0        4.97        4.82      0.13 o
  -3  23   0       28.83       28.67      0.29 o
  -4  23   0        1.75        1.70      0.12 o
  -5  23   0        0.28        0.61      0.12 o
  -6  23   0        2.14        2.29      0.12 o
  -7  23   0       10.06       10.26      0.18 o
  -8  23   0       14.91       14.85      0.22 o
  -9  23   0        1.78        2.07      0.12 o
 -10  23   0       63.81       64.47      0.64 o
 -11  23   0       25.89       25.54      0.30 o
 -12  23   0       11.28       12.26      0.24 o
 -13  23   0       11.75       11.29      0.16 o
 -14  23   0        5.35        5.13      0.18 o
 -15  23   0       10.32       10.80      0.30 o
   0  24   0      111.51      109.93      1.01 o
  -1  24   0       21.76       22.18      0.19 o
  -2  24   0       18.47       18.53      0.18 o
  -4  24   0        6.93        7.34      0.15 o
  -5  24   0       33.83       33.40      0.36 o
  -6  24   0        3.01        3.16      0.13 o
  -7  24   0       67.19       67.01      0.44 o
  -8  24   0       60.78       60.36      0.45 o
  -9  24   0        1.38        1.67      0.12 o
 -10  24   0        0.75        0.86      0.13 o
 -11  24   0        2.77        3.00      0.14 o
 -12  24   0       28.54       27.72      0.30 o
 -13  24   0       59.12       55.73      0.57 o
 -14  24   0        3.93        3.55      0.15 o
  -1  25   0        1.88        1.94      0.13 o
  -2  25   0        0.46        0.60      0.14 o
  -3  25   0       14.67       14.82      0.19 o
  -4  25   0       21.35       21.46      0.23 o
  -5  25   0        3.99        4.02      0.13 o
  -7  25   0       34.26       34.10      0.21 o
  -8  25   0       85.90       87.27      0.88 o
  -9  25   0       37.73       38.26      0.28 o
 -10  25   0        7.18        7.40      0.15 o
 -11  25   0        0.81        0.81      0.14 o
 -12  25   0       17.22       17.60      0.26 o
   0  26   0       69.80       70.60      0.54 o
  -1  26   0       48.72       48.76      0.41 o
  -2  26   0        2.25        2.29      0.14 o
  -3  26   0       16.80       17.18      0.20 o
  -4  26   0        0.99        1.19      0.14 o
  -5  26   0       17.04       17.61      0.17 o
  -6  26   0        1.02        0.96      0.13 o
  -7  26   0       39.97       39.27      0.44 o
  -8  26   0        1.39        1.64      0.12 o
  -9  26   0        5.65        5.72      0.14 o
 -10  26   0        2.43        2.65      0.13 o
 -11  26   0        3.75        3.88      0.13 o
  -1  27   0       14.27       14.44      0.21 o
  -2  27   0       23.52       23.50      0.31 o
  -3  27   0       29.74       29.55      0.36 o
  -4  27   0        0.45        0.59      0.14 o
  -5  27   0        6.99        7.28      0.16 o
  -6  27   0        0.48        0.51      0.15 o
  -7  27   0        2.89        3.57      0.15 o
  -8  27   0        0.34        0.46      0.14 o
  -9  27   0       64.85       66.32      0.58 o
   0  28   0      128.62      130.50      1.09 o
  -1  28   0       11.96       11.42      0.23 o
  -3  28   0        7.48        7.48      0.17 o
  -4  28   0        3.85        3.62      0.15 o
  -5  28   0        0.70        0.58      0.14 o
  -6  28   0      145.98      148.20      0.95 o
  -7  28   0        6.14        6.51      0.15 o
  -2  29   0       46.48       49.08      0.70 o
  -3  29   0       45.19       46.94      0.35 o
  23   1  -1       25.53       25.23      1.11 o
  22   1  -1        1.07        0.92      0.14 o
  21   1  -1       28.52       29.18      0.78 o
  20   1  -1       16.30       16.43      0.48 o
  19   1  -1       20.87       21.33      0.55 o
  18   1  -1        0.21        0.27      0.11 o
  17   1  -1       98.66      100.29      1.11 o
  16   1  -1       12.20       12.89      0.20 o
  15   1  -1       14.68       15.72      0.20 o
  14   1  -1      157.46      163.74      2.29 o
  13   1  -1       22.52       23.09      0.23 o
  12   1  -1      310.16      313.40      2.03 o
  11   1  -1      114.97      111.71      0.68 o
  10   1  -1        0.65        0.78      0.06 o
   9   1  -1      368.45      380.40      3.06 o
   8   1  -1      303.46      321.28      2.79 o
   7   1  -1      881.82      935.62      7.19 o
   6   1  -1     1108.55     1117.13      8.12 o
   5   1  -1      202.36      206.60      1.60 o
   4   1  -1     2505.71     2542.87     12.70 o
   3   1  -1      387.57      396.74      2.14 o
   2   1  -1     1860.01     1899.68      9.94 o
   1   1  -1     1574.74     1643.30     10.64 o
   0   1  -1      226.71      231.94      1.83 o
  -1   1  -1     3406.48     3463.97     17.14 o
  -2   1  -1     1660.11     1701.59      9.48 o
  -3   1  -1      212.15      222.47      1.60 o
  -4   1  -1       99.86      104.53      1.10 o
  -5   1  -1      702.91      707.18      3.36 o
  -6   1  -1      608.04      613.41      2.92 o
  -7   1  -1      604.71      606.70      3.50 o
  -8   1  -1      272.19      274.75      1.67 o
  -9   1  -1        8.61       10.10      0.16 o
 -10   1  -1       89.25       91.68      0.50 o
 -11   1  -1      276.60      294.54      1.94 o
 -12   1  -1        1.27        1.32      0.03 o
 -13   1  -1      370.64      384.96      3.30 o
 -14   1  -1        4.40        4.28      0.08 o
 -15   1  -1        3.04        3.22      0.08 o
 -16   1  -1       94.09      100.15      1.08 o
 -17   1  -1        0.15        0.25      0.06 o
 -18   1  -1       41.73       42.87      0.75 o
 -19   1  -1       25.16       24.86      0.41 o
 -21   1  -1       26.42       26.94      0.68 o
 -22   1  -1        9.89        8.94      0.33 o
 -23   1  -1        0.74        0.45      0.16 o
 -24   1  -1        1.76        1.46      0.25 o
  25   2  -1        5.68        6.10      0.34 o
  21   2  -1      106.95      101.94      2.31 o
  20   2  -1        0.91        1.02      0.09 o
  19   2  -1        1.68        1.47      0.09 o
  18   2  -1        4.27        4.31      0.09 o
  17   2  -1        4.86        5.03      0.11 o
  16   2  -1       85.90       89.28      1.24 o
  15   2  -1       28.81       30.31      0.52 o
  14   2  -1      182.87      188.57      1.26 o
  13   2  -1      277.09      287.22      2.82 o
  12   2  -1        1.37        1.34      0.06 o
  11   2  -1       22.46       22.92      0.18 o
  10   2  -1       16.64       16.28      0.11 o
   9   2  -1       13.81       13.22      0.15 o
   8   2  -1        4.84        4.78      0.12 o
   7   2  -1      528.04      535.25      3.85 o
   6   2  -1        0.68        0.74      0.02 o
   5   2  -1      105.31      106.36      1.05 o
   4   2  -1      567.12      576.10      2.72 o
   3   2  -1     1148.51     1162.10      6.93 o
   2   2  -1       54.69       52.79      0.31 o
   1   2  -1     1787.90     1858.43     12.61 o
   0   2  -1      657.79      694.03      4.95 o
  -1   2  -1      178.19      181.13      1.06 o
  -2   2  -1       56.93       57.23      0.59 o
  -3   2  -1     1682.99     1712.00      7.59 o
  -4   2  -1     2261.12     2316.27     11.80 o
  -5   2  -1      579.21      592.69      3.77 o
  -6   2  -1      333.31      337.02      2.42 o
  -7   2  -1        2.05        1.91      0.04 o
  -8   2  -1        0.14        0.19      0.03 o
  -9   2  -1       17.55       17.22      0.09 o
 -10   2  -1      129.01      127.47      0.81 o
 -11   2  -1      148.22      147.50      1.15 o
 -12   2  -1        0.07        0.11      0.03 o
 -13   2  -1       20.31       20.93      0.23 o
 -14   2  -1       13.67       14.55      0.14 o
 -15   2  -1       48.99       51.53      0.74 o
 -16   2  -1      100.59      108.40      1.28 o
 -17   2  -1       18.43       19.07      0.21 o
 -18   2  -1        0.13        0.17      0.08 o
 -19   2  -1       19.18       19.75      0.34 o
 -20   2  -1       56.17       52.37      1.11 o
 -21   2  -1        5.51        5.85      0.19 o
 -22   2  -1       24.51       24.32      0.81 o
 -23   2  -1        5.58        5.17      0.22 o
 -24   2  -1       11.86       11.23      0.29 o
  24   3  -1       56.86       58.00      1.98 o
  23   3  -1       58.67       55.02      1.57 o
  22   3  -1       38.34       37.55      1.02 o
  21   3  -1        2.24        1.81      0.12 o
  20   3  -1        0.49        0.73      0.09 o
  19   3  -1       50.48       50.77      0.68 o
  18   3  -1       12.50       12.51      0.34 o
  17   3  -1       98.61      107.25      1.77 o
  16   3  -1       17.00       16.88      0.35 o
  15   3  -1       13.12       13.85      0.18 o
  14   3  -1       52.15       54.58      0.58 o
  13   3  -1       17.95       19.13      0.28 o
  12   3  -1       78.57       82.72      0.71 o
  11   3  -1        0.44        0.55      0.04 o
  10   3  -1      120.77      120.66      0.87 o
   9   3  -1      156.46      157.32      1.16 o
   8   3  -1      293.14      292.36      1.30 o
   7   3  -1        0.41        0.33      0.04 o
   6   3  -1        6.82        7.21      0.12 o
   5   3  -1     1645.74     1693.23      6.82 o
   4   3  -1      711.10      737.35      4.73 o
   3   3  -1     2190.44     2245.64     13.78 o
   2   3  -1      406.10      414.48      2.66 o
   1   3  -1      871.10      881.22      6.80 o
   0   3  -1      740.13      764.77      3.34 o
  -1   3  -1      251.25      259.66      2.10 o
  -2   3  -1     4626.85     4720.51     19.94 o
  -3   3  -1      360.49      385.76      2.88 o
  -4   3  -1      231.89      248.34      1.91 o
  -5   3  -1      218.08      219.84      0.91 o
  -6   3  -1      381.63      376.02      1.39 o
  -7   3  -1      305.85      310.05      2.03 o
  -8   3  -1      126.00      126.32      0.51 o
  -9   3  -1      127.41      133.69      0.82 o
 -10   3  -1       67.10       64.04      0.56 o
 -11   3  -1        1.78        1.66      0.04 o
 -12   3  -1      160.85      164.78      1.46 o
 -13   3  -1       66.53       68.60      0.61 o
 -14   3  -1      122.97      127.09      1.18 o
 -15   3  -1        6.56        6.34      0.11 o
 -16   3  -1        7.86        8.76      0.10 o
 -17   3  -1        0.24        0.34      0.08 o
 -18   3  -1       11.41       11.41      0.27 o
 -19   3  -1        4.26        4.30      0.13 o
 -20   3  -1       43.05       43.71      0.94 o
 -21   3  -1        7.88        7.24      0.15 o
 -22   3  -1       53.77       52.90      1.28 o
 -23   3  -1       28.81       25.36      1.03 o
 -24   3  -1       16.52       13.76      0.54 o
  24   4  -1        0.76        1.07      0.19 o
  23   4  -1       33.10       27.08      0.44 o
  22   4  -1       89.12       78.20      1.81 o
  21   4  -1       16.26       16.22      0.42 o
  20   4  -1       21.39       22.17      0.35 o
  19   4  -1        0.52        0.52      0.08 o
  18   4  -1       48.04       50.20      0.79 o
  17   4  -1      250.39      253.17      4.52 o
  16   4  -1       13.79       14.25      0.28 o
  15   4  -1       57.27       58.94      0.64 o
  14   4  -1      183.57      189.27      1.81 o
  13   4  -1       97.85      100.89      0.72 o
  12   4  -1      137.03      139.28      1.17 o
  11   4  -1       17.82       18.60      0.25 o
  10   4  -1      135.47      139.60      0.78 o
   9   4  -1        5.99        6.68      0.06 o
   8   4  -1       46.83       46.10      0.28 o
   7   4  -1     1022.72     1046.04      5.57 o
   6   4  -1      678.93      696.06      7.30 o
   5   4  -1      139.98      141.45      0.99 o
   4   4  -1      510.91      516.59      3.16 o
   3   4  -1     1215.19     1228.55      6.40 o
   2   4  -1     1182.38     1184.14      8.99 o
   1   4  -1      245.62      255.25      2.31 o
   0   4  -1      410.04      410.87      1.84 o
  -1   4  -1     1348.91     1383.26      6.22 o
  -2   4  -1       74.78       72.72      0.35 o
  -3   4  -1       70.82       69.90      0.29 o
  -4   4  -1       92.96       95.97      0.71 o
  -5   4  -1       23.20       22.96      0.14 o
  -6   4  -1      958.94      981.23      5.21 o
  -7   4  -1      372.65      375.15      1.95 o
  -8   4  -1      690.92      703.65      3.30 o
  -9   4  -1       89.45       89.78      0.68 o
 -10   4  -1        8.25        8.43      0.11 o
 -11   4  -1      199.05      205.65      1.37 o
 -12   4  -1       59.14       60.64      0.51 o
 -13   4  -1      188.48      192.70      1.46 o
 -14   4  -1      133.19      134.77      1.37 o
 -15   4  -1       22.21       23.17      0.23 o
 -16   4  -1      165.75      167.14      1.97 o
 -17   4  -1       53.14       55.57      0.63 o
 -18   4  -1        8.65        8.91      0.22 o
 -19   4  -1      139.95      135.61      2.49 o
 -20   4  -1       16.24       15.74      0.24 o
 -21   4  -1        2.22        2.04      0.14 o
 -22   4  -1        9.60        9.25      0.20 o
 -23   4  -1       32.80       30.73      1.04 o
 -24   4  -1       94.25       92.00      3.67 o
  24   5  -1       14.65       13.23      0.50 o
  23   5  -1       73.31       79.15      1.85 o
  22   5  -1        1.07        1.21      0.45 o
  21   5  -1       15.79       14.80      0.50 o
  20   5  -1       93.18       92.95      1.22 o
  19   5  -1        3.54        3.67      0.10 o
  18   5  -1       18.92       19.66      0.18 o
  17   5  -1       56.96       60.35      0.84 o
  16   5  -1       46.65       48.89      0.60 o
  15   5  -1       73.58       79.76      1.06 o
  14   5  -1       11.60       11.88      0.17 o
  13   5  -1      401.35      422.53      3.25 o
  12   5  -1      130.35      133.41      0.90 o
  11   5  -1      157.01      158.37      0.99 o
  10   5  -1      120.65      119.86      0.72 o
   9   5  -1      357.47      360.91      2.21 o
   8   5  -1     2899.44     2985.96     14.23 o
   7   5  -1      599.95      622.99      4.68 o
   6   5  -1       55.80       59.10      0.70 o
   5   5  -1      367.43      363.63      2.24 o
   4   5  -1        5.21        5.06      0.05 o
   3   5  -1     4139.42     4214.35     20.82 o
   2   5  -1     2206.71     2245.99     12.45 o
   1   5  -1       91.69       89.99      0.63 o
   0   5  -1     1734.71     1755.90      8.84 o
  -1   5  -1     1302.54     1343.71      5.89 o
  -2   5  -1     4629.93     4763.26     25.31 o
  -3   5  -1       88.10       83.45      0.46 o
  -4   5  -1       44.33       45.60      0.55 o
  -5   5  -1     1236.80     1273.96      7.18 o
  -6   5  -1      125.47      123.91      0.55 o
  -7   5  -1     1822.71     1835.66      9.01 o
  -8   5  -1       23.29       22.17      0.17 o
  -9   5  -1       70.28       71.45      0.40 o
 -10   5  -1      354.78      370.78      2.15 o
 -11   5  -1        9.89       10.34      0.15 o
 -12   5  -1      172.22      172.61      1.23 o
 -13   5  -1       94.32       94.77      0.82 o
 -14   5  -1       34.16       35.49      0.39 o
 -15   5  -1       69.09       68.80      0.70 o
 -16   5  -1       18.79       19.28      0.20 o
 -17   5  -1      195.64      206.32      2.65 o
 -19   5  -1       21.25       23.07      0.52 o
 -20   5  -1       26.80       27.69      0.42 o
 -21   5  -1       23.21       23.37      0.46 o
 -22   5  -1      173.26      159.90      3.44 o
 -23   5  -1        1.44        1.66      0.21 o
  24   6  -1       16.26       15.54      0.70 o
  23   6  -1       37.63       35.91      0.88 o
  22   6  -1       62.06       57.95      1.76 o
  21   6  -1        1.16        1.30      0.12 o
  20   6  -1       20.58       20.64      0.44 o
  19   6  -1        0.33        0.30      0.09 o
  18   6  -1       74.73       76.66      0.68 o
  17   6  -1      145.04      145.43      2.50 o
  15   6  -1        9.84       10.36      0.15 o
  14   6  -1        3.71        3.92      0.08 o
  13   6  -1       22.19       22.55      0.31 o
  12   6  -1       54.71       55.21      0.38 o
  11   6  -1       12.05       12.18      0.10 o
  10   6  -1       15.54       14.64      0.15 o
   9   6  -1        4.38        4.57      0.05 o
   8   6  -1       36.92       36.81      0.31 o
   7   6  -1       67.01       67.42      0.63 o
   6   6  -1       98.36       99.20      0.77 o
   5   6  -1       83.80       82.73      0.70 o
   4   6  -1        1.07        1.24      0.04 o
   3   6  -1       57.41       56.34      0.43 o
   2   6  -1        0.35        0.76      0.11 o
   1   6  -1      145.14      144.39      0.78 o
   0   6  -1     1836.95     1870.67     10.55 o
  -1   6  -1      540.86      548.45      3.34 o
  -2   6  -1      162.04      161.92      0.84 o
  -3   6  -1       65.17       63.58      0.26 o
  -4   6  -1      148.84      146.98      0.74 o
  -5   6  -1      404.27      404.44      1.69 o
  -6   6  -1      104.50      104.64      0.63 o
  -7   6  -1      291.79      291.85      2.14 o
  -8   6  -1      645.93      658.90      3.10 o
  -9   6  -1       50.38       50.72      0.28 o
 -10   6  -1       47.19       47.62      0.31 o
 -11   6  -1        8.66        8.61      0.11 o
 -12   6  -1       35.18       36.74      0.31 o
 -13   6  -1      164.37      166.03      1.23 o
 -14   6  -1        0.32        0.45      0.05 o
 -15   6  -1       75.01       76.22      0.78 o
 -16   6  -1       25.38       24.42      0.34 o
 -17   6  -1       35.42       37.77      0.44 o
 -18   6  -1        0.41        0.50      0.06 o
 -19   6  -1       21.45       21.16      0.47 o
 -21   6  -1        1.44        1.31      0.15 o
 -22   6  -1        4.01        4.28      0.28 o
 -23   6  -1        0.37        0.58      0.24 o
  24   7  -1        5.53        5.23      0.28 o
  23   7  -1       23.63       22.65      0.68 o
  22   7  -1       18.31       16.79      0.84 o
  21   7  -1        1.45        1.04      0.17 o
  20   7  -1       15.53       14.12      0.24 o
  19   7  -1        2.69        2.49      0.11 o
  18   7  -1       45.53       44.88      0.59 o
  17   7  -1       51.35       51.65      0.52 o
  16   7  -1       33.89       35.63      0.55 o
  15   7  -1       70.36       72.91      0.86 o
  14   7  -1      140.62      145.13      1.05 o
  13   7  -1       22.53       22.63      0.18 o
  12   7  -1      117.49      120.71      0.77 o
  11   7  -1        1.80        2.01      0.05 o
  10   7  -1       97.54       96.04      0.66 o
   9   7  -1      480.93      495.40      2.46 o
   8   7  -1        4.12        4.91      0.07 o
   7   7  -1       78.40       79.59      0.68 o
   6   7  -1      928.16      933.09      6.92 o
   5   7  -1      146.54      147.02      0.92 o
   4   7  -1      221.01      214.92      1.50 o
   3   7  -1       22.11       22.76      0.19 o
   2   7  -1        7.21        6.80      0.06 o
   1   7  -1     2423.17     2487.07      8.79 o
   0   7  -1      710.44      726.94      3.72 o
  -1   7  -1       70.63       67.92      0.25 o
  -2   7  -1      561.04      577.81      4.71 o
  -3   7  -1      179.24      179.91      1.16 o
  -4   7  -1      246.08      252.11      1.20 o
  -5   7  -1      325.30      324.77      1.56 o
  -6   7  -1        5.26        4.85      0.06 o
  -7   7  -1      506.27      513.97      3.17 o
  -8   7  -1      339.99      346.89      2.14 o
  -9   7  -1        1.43        1.77      0.06 o
 -10   7  -1       10.05       10.70      0.11 o
 -11   7  -1       83.38       86.05      0.70 o
 -12   7  -1       75.95       78.38      0.48 o
 -13   7  -1      128.86      130.25      1.19 o
 -14   7  -1        0.02        0.19      0.05 o
 -15   7  -1        7.84        7.68      0.08 o
 -16   7  -1       98.04       97.46      0.91 o
 -18   7  -1        1.89        1.82      0.08 o
 -19   7  -1       27.32       26.21      0.65 o
 -20   7  -1        5.20        5.26      0.13 o
 -21   7  -1       45.43       46.30      1.21 o
 -23   7  -1        9.66       10.07      0.29 o
  24   8  -1       13.27       12.36      0.63 o
  22   8  -1        1.34        1.16      0.27 o
  21   8  -1        3.14        2.82      0.18 o
  20   8  -1        3.95        3.60      0.12 o
  19   8  -1       30.82       28.73      0.36 o
  18   8  -1        0.11        0.19      0.09 o
  16   8  -1        1.02        1.13      0.06 o
  15   8  -1      101.73      101.29      1.14 o
  14   8  -1        3.68        4.01      0.07 o
  13   8  -1        3.52        3.03      0.05 o
  12   8  -1        8.84        9.25      0.09 o
  11   8  -1        7.20        7.14      0.08 o
  10   8  -1       44.67       45.02      0.31 o
   9   8  -1       16.75       16.82      0.17 o
   8   8  -1      118.91      118.72      0.78 o
   7   8  -1      497.93      492.18      3.67 o
   6   8  -1       21.84       21.25      0.19 o
   5   8  -1        1.98        2.04      0.05 o
   4   8  -1       28.91       29.37      0.16 o
   3   8  -1      342.59      344.96      2.11 o
   2   8  -1      692.91      693.73      3.60 o
   1   8  -1        3.77        4.18      0.08 o
   0   8  -1       86.72       83.60      0.40 o
  -1   8  -1       16.87       15.91      0.14 o
  -2   8  -1       48.99       47.95      0.20 o
  -3   8  -1        8.59        8.39      0.09 o
  -4   8  -1       32.76       32.95      0.17 o
  -5   8  -1      123.38      124.29      0.75 o
  -6   8  -1        1.25        1.38      0.05 o
  -7   8  -1       40.34       39.85      0.20 o
  -8   8  -1        4.06        4.04      0.07 o
  -9   8  -1      143.53      142.89      1.02 o
 -11   8  -1       29.58       29.63      0.17 o
 -13   8  -1        0.07        0.25      0.05 o
 -14   8  -1       41.84       43.55      0.60 o
 -15   8  -1       30.30       31.73      0.47 o
 -16   8  -1       84.53       84.46      0.76 o
 -17   8  -1       10.71       10.40      0.15 o
 -18   8  -1        0.34        0.26      0.04 o
 -19   8  -1        1.25        1.17      0.08 o
 -21   8  -1        8.85        8.97      0.41 o
 -22   8  -1       27.35       24.94      0.39 o
 -23   8  -1        6.79        6.62      0.31 o
  23   9  -1       13.37       12.18      0.60 o
  22   9  -1        0.15        0.43      0.14 o
  21   9  -1        4.07        3.50      0.24 o
  20   9  -1       30.99       28.71      0.82 o
  19   9  -1        5.75        5.37      0.09 o
  18   9  -1        0.38        0.54      0.08 o
  17   9  -1       52.49       54.61      0.83 o
  16   9  -1       39.97       40.89      0.44 o
  15   9  -1       26.06       26.28      0.25 o
  14   9  -1        0.21        0.23      0.04 o
  13   9  -1        0.19        0.23      0.04 o
  12   9  -1        0.71        0.71      0.05 o
  11   9  -1       18.28       18.12      0.13 o
  10   9  -1        2.46        2.75      0.08 o
   9   9  -1       24.17       23.67      0.24 o
   8   9  -1       68.42       66.73      0.41 o
   7   9  -1      100.97      104.55      0.74 o
   6   9  -1        9.58        9.92      0.09 o
   5   9  -1       17.39       16.46      0.17 o
   4   9  -1       13.70       12.77      0.17 o
   3   9  -1        4.21        4.23      0.07 o
   2   9  -1       96.01       89.69      0.61 o
   1   9  -1       86.42       82.65      0.41 o
   0   9  -1      139.66      137.31      0.79 o
  -1   9  -1       84.88       88.11      0.37 o
  -2   9  -1       75.34       73.64      0.27 o
  -3   9  -1       21.57       19.15      0.14 o
  -4   9  -1        0.41        0.25      0.06 o
  -5   9  -1       54.61       54.64      0.38 o
  -6   9  -1      150.91      146.97      0.81 o
  -7   9  -1      132.58      134.33      0.59 o
  -8   9  -1       18.63       18.31      0.14 o
  -9   9  -1       12.81       13.54      0.13 o
 -10   9  -1       44.13       45.19      0.37 o
 -11   9  -1       30.14       29.60      0.28 o
 -12   9  -1        2.77        2.88      0.07 o
 -13   9  -1        1.20        1.14      0.06 o
 -14   9  -1      120.88      127.38      1.05 o
 -15   9  -1        7.63        7.77      0.16 o
 -16   9  -1       23.99       25.03      0.35 o
 -17   9  -1       10.01       10.69      0.18 o
 -18   9  -1       47.31       45.48      0.49 o
 -19   9  -1       14.27       14.01      0.25 o
 -20   9  -1        3.08        2.98      0.14 o
 -21   9  -1        0.68        0.73      0.16 o
 -22   9  -1        4.14        4.63      0.17 o
 -23   9  -1       30.94       26.65      1.03 o
  23  10  -1        0.72        0.68      0.34 o
  22  10  -1       18.99       18.56      0.48 o
  21  10  -1       11.33       11.28      0.51 o
  20  10  -1        1.30        1.37      0.14 o
  19  10  -1       25.82       25.54      0.47 o
  18  10  -1       21.49       23.15      0.30 o
  17  10  -1       32.58       31.59      0.38 o
  16  10  -1      111.17      113.81      1.19 o
  15  10  -1        8.09        8.26      0.16 o
  14  10  -1       17.35       16.96      0.16 o
  13  10  -1       22.36       22.37      0.22 o
  12  10  -1       37.71       38.44      0.26 o
  11  10  -1      396.76      394.63      2.52 o
  10  10  -1        0.68        0.62      0.05 o
   9  10  -1        2.12        2.46      0.06 o
   8  10  -1        1.61        1.64      0.05 o
   7  10  -1        8.98        9.01      0.10 o
   6  10  -1      143.40      139.33      0.89 o
   5  10  -1       34.20       33.12      0.32 o
   4  10  -1        3.75        3.89      0.07 o
   3  10  -1        7.32        7.10      0.08 o
   2  10  -1       60.15       60.42      0.37 o
   1  10  -1       55.85       52.70      0.43 o
   0  10  -1       63.24       65.34      0.47 o
  -1  10  -1      658.68      671.21      3.87 o
  -2  10  -1      279.42      279.32      1.35 o
  -3  10  -1        0.00        0.16      0.07 o
  -4  10  -1       43.43       41.84      0.28 o
  -5  10  -1      123.00      119.66      1.10 o
  -6  10  -1       55.34       52.91      0.45 o
  -7  10  -1      130.84      131.70      0.52 o
  -8  10  -1       65.34       65.41      0.47 o
  -9  10  -1        3.25        3.53      0.08 o
 -10  10  -1      123.04      125.19      0.93 o
 -11  10  -1       11.16       11.26      0.10 o
 -12  10  -1       50.79       50.99      0.38 o
 -13  10  -1       22.00       22.21      0.24 o
 -14  10  -1        2.36        2.81      0.09 o
 -15  10  -1       79.17       78.76      0.62 o
 -16  10  -1       36.88       39.55      0.45 o
 -17  10  -1       41.42       40.71      0.48 o
 -18  10  -1       63.88       61.85      0.58 o
 -19  10  -1        2.24        2.42      0.11 o
 -20  10  -1       60.48       57.52      0.79 o
 -21  10  -1       17.74       17.33      0.36 o
 -22  10  -1        0.61        0.73      0.16 o
  23  11  -1        9.72        9.28      0.56 o
  22  11  -1       19.08       18.19      0.61 o
  21  11  -1       36.60       32.67      0.67 o
  20  11  -1       15.04       15.81      0.41 o
  19  11  -1       90.99       91.33      1.10 o
  18  11  -1        0.12        0.18      0.07 o
  17  11  -1      110.22      110.96      1.09 o
  16  11  -1       56.06       56.51      0.44 o
  15  11  -1       39.06       40.08      0.47 o
  14  11  -1      161.11      164.80      1.09 o
  13  11  -1      126.39      129.78      1.13 o
  12  11  -1       52.92       54.87      0.39 o
  11  11  -1      169.00      173.08      1.56 o
  10  11  -1        8.01        7.88      0.11 o
   9  11  -1        0.19        0.22      0.07 o
   8  11  -1      740.85      770.21      5.74 o
   7  11  -1      239.24      247.28      1.88 o
   6  11  -1      103.57      105.29      0.92 o
   5  11  -1      117.90      116.14      0.51 o
   4  11  -1      398.22      398.79      3.06 o
   3  11  -1        4.72        4.91      0.07 o
   2  11  -1     1662.21     1696.71      8.28 o
   1  11  -1        2.43        2.93      0.07 o
   0  11  -1       54.50       54.62      0.45 o
  -1  11  -1     1462.07     1487.80      7.78 o
  -2  11  -1       63.25       65.13      0.32 o
  -3  11  -1      384.22      389.65      1.86 o
  -4  11  -1      119.57      120.92      0.56 o
  -5  11  -1        0.25        0.42      0.06 o
  -6  11  -1      531.94      538.12      3.64 o
  -7  11  -1      439.77      440.07      3.12 o
  -8  11  -1       63.47       63.60      0.44 o
  -9  11  -1       83.20       84.47      0.78 o
 -10  11  -1        7.68        7.68      0.13 o
 -11  11  -1      302.56      310.96      2.13 o
 -12  11  -1       24.84       25.32      0.23 o
 -13  11  -1      162.65      168.14      1.42 o
 -14  11  -1        1.98        2.02      0.09 o
 -15  11  -1        3.19        3.42      0.09 o
 -16  11  -1       60.39       63.24      0.57 o
 -17  11  -1       40.46       40.59      0.53 o
 -18  11  -1        1.80        1.63      0.09 o
 -20  11  -1       27.42       28.30      0.78 o
 -21  11  -1       10.51       10.92      0.22 o
 -22  11  -1       15.87       14.96      0.33 o
  22  12  -1       16.53       15.28      0.47 o
  21  12  -1        2.82        2.59      0.15 o
  20  12  -1       12.65       11.68      0.25 o
  19  12  -1        9.24        9.03      0.18 o
  18  12  -1       45.83       46.70      0.62 o
  17  12  -1       19.03       18.58      0.38 o
  16  12  -1       35.76       36.89      0.44 o
  15  12  -1        4.64        5.17      0.09 o
  14  12  -1        1.38        1.53      0.07 o
  13  12  -1       42.02       42.39      0.36 o
  12  12  -1        4.60        5.00      0.10 o
  11  12  -1       94.24       99.09      0.93 o
  10  12  -1       27.17       27.56      0.29 o
   9  12  -1       26.02       25.94      0.19 o
   8  12  -1       13.91       14.10      0.16 o
   7  12  -1       26.15       25.48      0.19 o
   6  12  -1       69.68       69.42      0.36 o
   5  12  -1        4.93        5.13      0.08 o
   4  12  -1       35.52       35.50      0.24 o
   3  12  -1        4.55        5.10      0.08 o
   2  12  -1        1.00        1.05      0.07 o
   1  12  -1       57.62       57.95      0.18 o
   0  12  -1       58.19       56.94      0.26 o
  -1  12  -1      216.92      211.33      0.81 o
  -2  12  -1       35.68       35.47      0.17 o
  -3  12  -1        7.79        8.29      0.10 o
  -4  12  -1       11.57       11.86      0.10 o
  -5  12  -1        0.30        0.19      0.08 o
  -6  12  -1        6.49        6.26      0.08 o
  -7  12  -1       60.29       59.35      0.34 o
  -8  12  -1      216.62      220.75      1.56 o
  -9  12  -1       16.63       16.44      0.14 o
 -10  12  -1      208.90      216.33      1.59 o
 -11  12  -1        7.85        8.06      0.11 o
 -12  12  -1       20.14       20.25      0.18 o
 -13  12  -1       16.00       15.26      0.29 o
 -14  12  -1       38.64       38.70      0.43 o
 -15  12  -1      128.27      130.59      1.20 o
 -16  12  -1       30.53       29.52      0.35 o
 -17  12  -1       28.85       30.16      0.30 o
 -18  12  -1       24.98       24.79      0.36 o
 -19  12  -1        3.87        3.89      0.18 o
 -20  12  -1        8.23        8.83      0.20 o
 -21  12  -1        4.55        5.28      0.37 o
  22  13  -1        6.96        6.44      0.41 o
  21  13  -1        8.45        7.55      0.23 o
  19  13  -1       29.57       28.36      0.69 o
  18  13  -1        9.85        8.96      0.21 o
  17  13  -1        1.54        1.37      0.07 o
  15  13  -1       21.18       22.67      0.34 o
  14  13  -1       67.82       69.35      0.59 o
  12  13  -1       59.50       60.47      0.51 o
  10  13  -1       13.79       13.84      0.16 o
   9  13  -1      308.80      315.80      2.51 o
   8  13  -1       89.43       86.63      0.74 o
   7  13  -1       51.83       52.44      0.35 o
   6  13  -1      262.49      261.90      1.67 o
   5  13  -1       15.79       16.07      0.16 o
   4  13  -1      179.81      179.61      1.13 o
   3  13  -1       10.64        9.82      0.09 o
   2  13  -1        0.33        0.30      0.08 o
   1  13  -1      378.78      375.76      1.63 o
   0  13  -1      146.29      146.06      0.55 o
  -1  13  -1       48.09       47.63      0.41 o
  -2  13  -1        0.17        0.36      0.07 o
  -3  13  -1      114.28      117.10      0.75 o
  -4  13  -1       32.83       32.96      0.24 o
  -5  13  -1       21.37       21.53      0.14 o
  -6  13  -1      113.75      110.61      0.63 o
  -7  13  -1        0.09        0.25      0.08 o
  -8  13  -1      182.12      180.76      1.23 o
  -9  13  -1       26.87       26.68      0.21 o
 -10  13  -1        3.07        2.94      0.10 o
 -11  13  -1       46.68       47.13      0.44 o
 -12  13  -1        3.21        3.39      0.10 o
 -13  13  -1       35.73       36.42      0.38 o
 -14  13  -1       27.02       27.03      0.24 o
 -15  13  -1        6.29        5.80      0.15 o
 -16  13  -1       25.80       25.28      0.23 o
 -17  13  -1       12.80       12.87      0.29 o
 -18  13  -1       18.66       18.92      0.35 o
 -19  13  -1       14.13       14.39      0.28 o
 -20  13  -1        3.31        3.53      0.21 o
 -21  13  -1       31.65       33.04      0.60 o
  22  14  -1       13.65       13.16      0.52 o
  21  14  -1       12.78       10.57      0.38 o
  20  14  -1        1.06        1.09      0.16 o
  19  14  -1       19.68       20.58      0.48 o
  18  14  -1       16.34       16.75      0.39 o
  17  14  -1       43.49       41.23      0.47 o
  16  14  -1        7.10        7.12      0.12 o
  14  14  -1       26.95       26.47      0.26 o
  13  14  -1       17.65       17.67      0.17 o
  12  14  -1       67.72       70.02      0.81 o
  11  14  -1      141.59      145.18      1.22 o
  10  14  -1       56.64       57.57      0.54 o
   9  14  -1        0.88        0.97      0.07 o
   8  14  -1       15.84       15.88      0.13 o
   7  14  -1       42.73       41.84      0.37 o
   6  14  -1      319.62      316.67      2.49 o
   5  14  -1       46.46       46.04      0.34 o
   4  14  -1       50.53       50.82      0.39 o
   3  14  -1       19.02       18.41      0.12 o
   2  14  -1       32.68       31.85      0.23 o
   1  14  -1       83.28       82.70      0.50 o
   0  14  -1       20.89       19.09      0.17 o
  -1  14  -1        1.13        1.34      0.08 o
  -2  14  -1       41.81       40.26      0.16 o
  -3  14  -1      129.88      128.07      0.60 o
  -4  14  -1       14.89       14.07      0.12 o
  -5  14  -1      163.93      161.04      1.06 o
  -6  14  -1       96.99       96.68      0.51 o
  -7  14  -1       47.28       46.77      0.35 o
  -8  14  -1      129.72      129.98      1.01 o
  -9  14  -1        5.73        5.96      0.09 o
 -10  14  -1       62.37       62.99      0.48 o
 -11  14  -1        5.02        5.64      0.10 o
 -12  14  -1        1.14        1.16      0.09 o
 -13  14  -1       50.27       51.16      0.62 o
 -14  14  -1       29.85       30.25      0.47 o
 -15  14  -1        7.92        7.71      0.11 o
 -16  14  -1        0.56        0.47      0.12 o
 -17  14  -1       14.37       13.92      0.24 o
 -18  14  -1       45.38       42.47      0.58 o
 -19  14  -1       68.46       63.63      0.96 o
 -20  14  -1       14.20       15.13      0.44 o
  21  15  -1        3.14        3.81      0.23 o
  20  15  -1      131.14      120.22      2.92 o
  19  15  -1       25.06       26.23      0.51 o
  18  15  -1       11.13       11.52      0.33 o
  17  15  -1        3.96        3.71      0.12 o
  15  15  -1       64.44       66.02      0.59 o
  14  15  -1       39.68       40.86      0.44 o
  13  15  -1        3.94        4.03      0.11 o
  12  15  -1       10.14       10.21      0.19 o
  11  15  -1       10.53       10.44      0.11 o
   9  15  -1       26.87       26.62      0.23 o
   8  15  -1        6.35        6.47      0.13 o
   7  15  -1       22.54       23.11      0.19 o
   6  15  -1        1.20        1.21      0.08 o
   5  15  -1       21.15       20.97      0.14 o
   4  15  -1       69.69       69.62      0.52 o
   3  15  -1      217.51      219.53      0.95 o
   2  15  -1      155.37      155.07      0.76 o
   1  15  -1        9.09        8.71      0.11 o
   0  15  -1       68.80       68.06      0.39 o
  -1  15  -1        7.86        7.93      0.10 o
  -2  15  -1      216.32      220.87      1.02 o
  -3  15  -1      177.19      176.12      0.92 o
  -4  15  -1        6.89        6.74      0.11 o
  -5  15  -1      156.87      155.68      0.65 o
  -6  15  -1       22.02       22.17      0.22 o
  -7  15  -1       33.34       33.34      0.31 o
  -8  15  -1        0.91        1.20      0.08 o
  -9  15  -1        6.50        6.87      0.12 o
 -10  15  -1      185.93      190.55      1.56 o
 -11  15  -1      139.32      142.45      1.19 o
 -12  15  -1        9.02        9.30      0.12 o
 -13  15  -1        1.38        1.47      0.09 o
 -14  15  -1       41.85       41.99      0.58 o
 -15  15  -1       12.72       12.07      0.21 o
 -16  15  -1       24.59       25.94      0.26 o
 -18  15  -1        5.30        4.65      0.14 o
 -19  15  -1       23.74       22.77      0.40 o
  19  16  -1       45.98       49.22      0.53 o
  18  16  -1       12.09       12.47      0.30 o
  17  16  -1       17.24       16.03      0.30 o
  16  16  -1       35.49       35.12      0.44 o
  15  16  -1        8.16        8.42      0.14 o
  14  16  -1        2.22        2.45      0.10 o
  13  16  -1        0.53        0.48      0.08 o
  12  16  -1       45.36       47.97      0.37 o
  11  16  -1      332.89      351.11      2.58 o
   8  16  -1        4.05        4.02      0.09 o
   7  16  -1        2.47        2.88      0.09 o
   6  16  -1      127.06      125.17      0.71 o
   5  16  -1       13.51       13.33      0.14 o
   4  16  -1       29.25       29.09      0.18 o
   3  16  -1       35.91       35.90      0.24 o
   2  16  -1       39.70       38.72      0.18 o
   0  16  -1       24.15       24.53      0.20 o
  -1  16  -1      252.94      254.02      1.35 o
  -2  16  -1      157.64      157.72      0.99 o
  -3  16  -1        8.67        8.98      0.11 o
  -5  16  -1       73.81       72.95      0.50 o
  -6  16  -1        0.38        0.33      0.09 o
  -7  16  -1       47.76       48.16      0.36 o
  -8  16  -1        5.62        5.56      0.11 o
  -9  16  -1       12.68       13.01      0.13 o
 -10  16  -1       27.09       27.92      0.22 o
 -11  16  -1       35.01       35.95      0.34 o
 -12  16  -1       48.15       48.77      0.41 o
 -13  16  -1       52.92       52.33      0.60 o
 -14  16  -1        0.78        1.00      0.10 o
 -15  16  -1       19.95       20.53      0.30 o
 -16  16  -1        9.03        9.02      0.13 o
 -17  16  -1        7.51        6.87      0.19 o
 -18  16  -1       65.89       60.19      0.41 o
 -19  16  -1       17.19       16.83      0.43 o
 -20  16  -1       35.41       31.47      0.54 o
  20  17  -1        6.13        7.52      0.33 o
  19  17  -1       19.31       22.36      0.63 o
  18  17  -1       26.38       28.00      0.49 o
  17  17  -1       78.16       82.81      1.35 o
  15  17  -1        1.95        2.08      0.10 o
  14  17  -1       53.70       53.82      0.29 o
  13  17  -1      155.19      155.38      1.15 o
  12  17  -1       20.51       21.22      0.31 o
  11  17  -1       13.42       14.31      0.18 o
  10  17  -1       90.98       93.97      0.75 o
   9  17  -1        0.53        0.44      0.09 o
   8  17  -1      310.06      320.31      2.58 o
   7  17  -1       17.79       18.07      0.16 o
   6  17  -1       70.65       70.23      0.56 o
   5  17  -1      204.90      207.22      0.95 o
   4  17  -1       78.05       77.32      0.67 o
   3  17  -1        0.53        0.45      0.11 o
   2  17  -1      388.53      390.37      2.29 o
   1  17  -1       20.02       19.63      0.14 o
   0  17  -1       98.07       98.48      0.57 o
  -1  17  -1      153.75      155.33      0.88 o
  -2  17  -1       98.80       98.44      0.67 o
  -3  17  -1      171.01      176.12      1.06 o
  -4  17  -1       62.34       62.90      0.35 o
  -6  17  -1       36.88       36.86      0.29 o
  -7  17  -1      472.23      481.72      2.17 o
  -8  17  -1       43.43       43.73      0.35 o
  -9  17  -1       36.77       36.70      0.36 o
 -10  17  -1       20.03       20.47      0.19 o
 -11  17  -1      113.60      112.69      1.36 o
 -12  17  -1       99.37       99.33      0.89 o
 -13  17  -1       38.14       38.28      0.36 o
 -15  17  -1       12.74       12.81      0.16 o
 -16  17  -1       36.07       36.09      0.55 o
 -17  17  -1       70.46       65.40      0.90 o
 -18  17  -1       16.83       15.75      0.29 o
 -19  17  -1        0.80        0.97      0.17 o
  19  18  -1       36.97       41.35      1.00 o
  18  18  -1       26.83       28.89      0.69 o
  17  18  -1        1.69        1.89      0.17 o
  16  18  -1        8.42        8.38      0.16 o
  15  18  -1       17.75       18.07      0.23 o
  13  18  -1        4.13        4.19      0.10 o
  12  18  -1        1.60        1.75      0.09 o
  11  18  -1       56.30       58.16      0.54 o
  10  18  -1        3.88        4.16      0.10 o
   9  18  -1       31.73       32.26      0.32 o
   8  18  -1       31.31       31.72      0.28 o
   7  18  -1      163.03      168.24      1.19 o
   6  18  -1       48.78       49.06      0.30 o
   5  18  -1        8.95        9.12      0.13 o
   4  18  -1       27.84       28.80      0.24 o
   3  18  -1       56.42       57.34      0.42 o
   2  18  -1       79.45       79.57      0.37 o
   1  18  -1       29.84       29.41      0.20 o
   0  18  -1        2.67        2.50      0.12 o
  -1  18  -1       94.24       93.10      0.57 o
  -2  18  -1       73.81       72.78      0.38 o
  -3  18  -1        5.99        6.02      0.15 o
  -4  18  -1       14.90       16.01      0.14 o
  -5  18  -1       15.75       15.38      0.19 o
  -6  18  -1        0.32        0.36      0.11 o
  -7  18  -1        1.09        1.21      0.10 o
  -8  18  -1       41.15       41.12      0.36 o
  -9  18  -1       80.62       82.67      0.79 o
 -10  18  -1       35.99       35.68      0.37 o
 -12  18  -1        6.49        6.64      0.12 o
 -13  18  -1        0.65        0.71      0.11 o
 -14  18  -1        0.66        0.64      0.11 o
 -15  18  -1        2.74        2.80      0.12 o
 -16  18  -1       60.63       56.78      0.46 o
 -17  18  -1        0.79        0.81      0.13 o
 -18  18  -1       11.73       10.61      0.26 o
 -19  18  -1        2.55        2.15      0.17 o
  19  19  -1        8.98       10.15      0.40 o
  18  19  -1        4.28        4.93      0.26 o
  17  19  -1       24.49       26.03      0.85 o
  16  19  -1       33.33       31.47      0.47 o
  15  19  -1       29.24       29.62      0.61 o
  14  19  -1       10.07       10.16      0.15 o
  13  19  -1       11.57       12.38      0.21 o
  12  19  -1        2.97        3.42      0.11 o
  11  19  -1       14.77       16.03      0.25 o
  10  19  -1       18.36       18.60      0.17 o
   9  19  -1        0.68        0.64      0.09 o
   8  19  -1        0.87        1.11      0.09 o
   7  19  -1       18.38       18.22      0.14 o
   6  19  -1       18.60       18.88      0.14 o
   5  19  -1       44.80       44.46      0.47 o
   4  19  -1        1.88        1.56      0.10 o
   3  19  -1       38.54       37.22      0.30 o
   2  19  -1       23.32       22.83      0.26 o
   1  19  -1        2.06        2.20      0.11 o
   0  19  -1      127.88      126.39      0.58 o
  -1  19  -1       11.70       12.30      0.13 o
  -2  19  -1        1.90        2.05      0.10 o
  -3  19  -1        1.17        1.47      0.11 o
  -4  19  -1        1.69        1.65      0.10 o
  -5  19  -1       29.29       29.14      0.24 o
  -6  19  -1       58.04       57.42      0.40 o
  -7  19  -1       14.75       14.93      0.16 o
  -8  19  -1        2.70        2.82      0.11 o
  -9  19  -1       75.81       75.78      0.38 o
 -10  19  -1       10.81       10.23      0.14 o
 -11  19  -1       21.24       21.96      0.23 o
 -12  19  -1        9.93        8.87      0.16 o
 -13  19  -1        2.67        2.84      0.11 o
 -14  19  -1       93.24       92.07      0.96 o
 -15  19  -1       39.33       38.15      0.47 o
 -16  19  -1       44.99       44.55      0.48 o
 -18  19  -1       21.35       19.49      0.46 o
  18  20  -1        1.95        1.84      0.17 o
  17  20  -1       24.96       28.04      0.85 o
  16  20  -1       45.81       43.09      0.94 o
  14  20  -1       36.47       35.75      0.44 o
  13  20  -1        1.50        1.71      0.10 o
  12  20  -1       21.34       21.30      0.21 o
  11  20  -1       16.05       16.29      0.15 o
  10  20  -1       33.59       33.49      0.41 o
   9  20  -1       21.01       21.18      0.26 o
   8  20  -1       21.41       21.67      0.25 o
   7  20  -1        8.07        8.37      0.13 o
   6  20  -1        2.10        2.34      0.10 o
   5  20  -1       33.41       32.80      0.26 o
   4  20  -1       25.58       25.56      0.21 o
   3  20  -1        3.91        3.85      0.12 o
   2  20  -1        1.09        1.38      0.11 o
   1  20  -1       96.94       93.04      0.61 o
   0  20  -1      233.44      231.23      1.03 o
  -1  20  -1        0.82        1.01      0.11 o
  -2  20  -1       65.49       65.40      0.44 o
  -3  20  -1       11.08       10.48      0.13 o
  -4  20  -1       88.95       88.39      0.70 o
  -5  20  -1       28.78       28.76      0.20 o
  -6  20  -1       19.74       19.31      0.23 o
  -7  20  -1       17.72       17.82      0.22 o
  -8  20  -1        9.56        9.53      0.13 o
  -9  20  -1       15.51       14.83      0.18 o
 -11  20  -1        3.55        3.34      0.11 o
 -12  20  -1        3.66        3.95      0.12 o
 -13  20  -1       19.48       18.04      0.18 o
 -14  20  -1        3.98        3.74      0.12 o
 -15  20  -1        0.32        0.33      0.12 o
 -16  20  -1        0.44        0.34      0.11 o
 -17  20  -1        7.87        7.24      0.26 o
  17  21  -1       13.86       15.31      0.52 o
  16  21  -1        3.44        3.62      0.18 o
  15  21  -1        3.67        3.82      0.13 o
  14  21  -1       27.92       28.44      0.29 o
  13  21  -1        6.49        6.92      0.12 o
  12  21  -1       16.68       16.56      0.26 o
  11  21  -1        7.76        7.77      0.13 o
  10  21  -1       23.37       24.69      0.29 o
   9  21  -1       37.07       38.05      0.53 o
   8  21  -1       32.33       32.11      0.26 o
   7  21  -1       11.14       11.13      0.14 o
   6  21  -1       14.07       14.24      0.15 o
   5  21  -1        0.54        0.71      0.12 o
   4  21  -1       20.46       20.74      0.16 o
   3  21  -1       11.63       11.80      0.14 o
   2  21  -1        4.88        5.17      0.12 o
   1  21  -1       33.17       32.41      0.20 o
   0  21  -1       12.96       13.04      0.16 o
  -1  21  -1       30.44       30.36      0.28 o
  -2  21  -1        6.29        6.31      0.14 o
  -3  21  -1        2.44        2.55      0.11 o
  -4  21  -1        0.39        0.54      0.12 o
  -5  21  -1        2.15        2.23      0.11 o
  -7  21  -1        7.34        7.60      0.14 o
  -8  21  -1       62.39       62.86      0.52 o
  -9  21  -1       33.75       34.39      0.34 o
 -10  21  -1        3.22        3.29      0.12 o
 -11  21  -1        1.44        1.71      0.11 o
 -12  21  -1        9.44       10.37      0.20 o
 -13  21  -1       51.65       50.13      0.65 o
 -15  21  -1        4.74        4.83      0.15 o
 -16  21  -1       52.85       48.63      0.43 o
  16  22  -1        1.18        1.49      0.18 o
  15  22  -1        2.94        3.31      0.15 o
  14  22  -1        0.15        0.34      0.11 o
  13  22  -1        0.06        0.23      0.12 o
  12  22  -1        0.24        0.30      0.12 o
  11  22  -1       49.35       48.23      0.50 o
  10  22  -1        1.38        1.41      0.11 o
   9  22  -1       16.97       17.29      0.22 o
   7  22  -1        8.76        8.83      0.14 o
   6  22  -1        5.85        5.52      0.12 o
   5  22  -1        0.21        0.26      0.13 o
   3  22  -1       12.58       12.79      0.15 o
   2  22  -1        3.52        3.79      0.13 o
   1  22  -1       17.76       18.74      0.17 o
   0  22  -1        2.85        2.78      0.12 o
  -1  22  -1       42.11       42.72      0.35 o
  -2  22  -1        5.53        5.62      0.14 o
  -3  22  -1        1.86        2.29      0.12 o
  -4  22  -1        3.61        3.60      0.12 o
  -5  22  -1       13.63       13.12      0.14 o
  -6  22  -1        0.96        0.95      0.11 o
  -7  22  -1       40.55       41.26      0.52 o
 -10  22  -1        1.79        2.03      0.13 o
 -12  22  -1       11.46       11.05      0.31 o
 -13  22  -1        6.76        6.19      0.16 o
 -14  22  -1        6.11        6.15      0.14 o
 -15  22  -1        4.36        4.20      0.18 o
  15  23  -1        2.74        2.54      0.15 o
  14  23  -1       48.91       45.68      0.64 o
  13  23  -1        8.49        8.22      0.14 o
  12  23  -1       72.13       71.78      0.53 o
  11  23  -1       19.66       19.81      0.26 o
  10  23  -1        1.50        1.89      0.11 o
   9  23  -1       33.46       33.11      0.31 o
   8  23  -1       26.17       26.60      0.24 o
   7  23  -1       28.59       28.50      0.30 o
   6  23  -1       97.44       98.45      0.59 o
   5  23  -1        1.28        1.15      0.13 o
   4  23  -1      175.68      176.11      0.92 o
   3  23  -1        0.74        0.75      0.13 o
   2  23  -1      102.65      102.32      0.60 o
   1  23  -1       16.37       16.17      0.16 o
   0  23  -1       14.63       15.16      0.15 o
  -1  23  -1      154.99      152.72      0.92 o
  -2  23  -1       27.94       28.19      0.28 o
  -3  23  -1       73.30       72.76      0.46 o
  -4  23  -1        8.44        8.55      0.14 o
  -5  23  -1        0.53        0.58      0.12 o
  -6  23  -1       64.97       64.12      0.54 o
  -7  23  -1       74.85       75.79      0.60 o
  -8  23  -1       48.48       48.17      0.40 o
  -9  23  -1       23.02       23.47      0.19 o
 -10  23  -1        5.16        5.49      0.19 o
 -11  23  -1       87.57       86.15      0.80 o
 -13  23  -1       70.73       66.26      0.63 o
 -14  23  -1        1.12        1.22      0.12 o
  14  24  -1        4.39        4.65      0.16 o
  13  24  -1       37.73       37.37      0.40 o
  12  24  -1       15.24       14.89      0.17 o
  11  24  -1       49.47       50.30      0.60 o
  10  24  -1        1.16        1.44      0.11 o
   9  24  -1        3.18        3.30      0.12 o
   8  24  -1        0.84        0.93      0.14 o
   7  24  -1       18.72       19.06      0.21 o
   6  24  -1       69.08       70.99      0.60 o
   5  24  -1       30.95       31.29      0.32 o
   3  24  -1       15.37       15.91      0.26 o
   2  24  -1        0.34        0.48      0.14 o
   1  24  -1       87.60       87.54      0.48 o
   0  24  -1       33.61       33.02      0.26 o
  -1  24  -1        7.53        7.48      0.18 o
  -2  24  -1       38.28       37.84      0.25 o
  -3  24  -1       86.59       87.08      0.68 o
  -4  24  -1       49.26       49.77      0.24 o
  -5  24  -1       86.41       87.46      0.82 o
  -6  24  -1        0.84        1.00      0.13 o
  -7  24  -1       12.20       12.37      0.21 o
  -8  24  -1        8.60        8.76      0.14 o
  -9  24  -1        1.15        1.31      0.12 o
 -10  24  -1       53.41       53.92      0.50 o
 -11  24  -1        5.18        5.01      0.14 o
 -12  24  -1        0.72        0.57      0.15 o
 -13  24  -1        4.63        4.64      0.13 o
  13  25  -1       14.63       13.60      0.28 o
  12  25  -1        1.39        1.64      0.12 o
  11  25  -1        8.38        8.68      0.23 o
  10  25  -1       20.65       22.19      0.38 o
   9  25  -1       18.61       18.86      0.18 o
   7  25  -1        2.93        2.86      0.13 o
   5  25  -1       60.84       63.13      0.47 o
   4  25  -1       22.04       23.02      0.25 o
   3  25  -1       14.58       15.22      0.18 o
   2  25  -1       21.13       21.63      0.20 o
   1  25  -1        1.88        2.03      0.13 o
   0  25  -1       57.75       58.98      0.49 o
  -1  25  -1        0.62        0.66      0.15 o
  -4  25  -1        1.60        1.78      0.12 o
  -5  25  -1        4.69        4.89      0.15 o
  -6  25  -1       11.88       11.86      0.17 o
  -7  25  -1        7.24        7.21      0.14 o
  -9  25  -1       41.63       41.76      0.46 o
 -10  25  -1        3.66        3.82      0.14 o
 -11  25  -1       33.98       35.26      0.36 o
 -12  25  -1       12.21       12.16      0.33 o
  11  26  -1        6.18        6.47      0.15 o
  10  26  -1       28.43       28.12      0.29 o
   9  26  -1       10.16       10.49      0.16 o
   8  26  -1       32.93       32.88      0.34 o
   7  26  -1       27.63       27.56      0.31 o
   5  26  -1        5.48        5.71      0.15 o
   4  26  -1        2.98        3.23      0.14 o
   3  26  -1        8.49        8.57      0.16 o
   2  26  -1       22.21       21.55      0.19 o
   1  26  -1       15.19       15.38      0.19 o
   0  26  -1       66.21       68.31      0.41 o
  -1  26  -1       11.21       11.04      0.17 o
  -2  26  -1       31.24       31.53      0.20 o
  -3  26  -1        0.31        0.34      0.15 o
  -4  26  -1        9.32       10.23      0.17 o
  -5  26  -1        7.48        7.78      0.15 o
  -6  26  -1       10.94       11.20      0.16 o
  -7  26  -1        1.88        2.00      0.13 o
  -9  26  -1        0.50        0.30      0.15 o
 -10  26  -1        1.07        1.11      0.15 o
   9  27  -1        0.12        0.39      0.13 o
   8  27  -1        2.37        2.09      0.13 o
   5  27  -1       28.26       28.42      0.26 o
   3  27  -1        1.98        2.17      0.15 o
   2  27  -1        0.78        0.83      0.15 o
   1  27  -1        2.29        2.30      0.15 o
  -1  27  -1        3.64        3.93      0.15 o
  -2  27  -1       13.22       13.32      0.17 o
  -4  27  -1        1.59        1.50      0.13 o
  -5  27  -1        7.16        7.14      0.16 o
  -6  27  -1        4.40        4.75      0.14 o
  -7  27  -1       58.63       59.11      0.46 o
  -8  27  -1       12.56       12.08      0.19 o
  -9  27  -1        7.02        7.68      0.17 o
   7  28  -1        2.25        2.49      0.14 o
   6  28  -1        8.49        8.41      0.16 o
   5  28  -1        3.56        3.75      0.14 o
   4  28  -1       12.35       12.57      0.18 o
   3  28  -1        0.28        0.48      0.17 o
   1  28  -1       14.52       15.47      0.26 o
   0  28  -1        3.45        3.63      0.17 o
  -2  28  -1        4.95        4.87      0.15 o
  -3  28  -1        1.37        1.44      0.13 o
  -4  28  -1       15.94       16.28      0.18 o
  -5  28  -1        3.26        3.46      0.14 o
  -6  28  -1        1.78        1.87      0.13 o
  -7  28  -1       10.38       10.50      0.17 o
   4  29  -1       25.79       27.25      0.40 o
   3  29  -1       50.38       50.38      0.40 o
   1  29  -1        5.59        5.45      0.18 o
   0  29  -1       44.86       45.85      0.64 o
  -1  29  -1        6.18        6.53      0.17 o
  -2  29  -1      115.36      114.42      0.84 o
  25   0  -2       52.22       51.10      4.49 o
  24   0  -2       31.91       31.45      1.81 o
  23   0  -2       49.17       49.99      7.02 o
  22   0  -2       26.45       23.94      1.37 o
  21   0  -2       31.14       30.41      1.49 o
  20   0  -2        5.10        5.17      0.23 o
  19   0  -2      109.21      111.29      2.71 o
  18   0  -2      394.81      407.84      5.08 o
  17   0  -2      204.73      208.75      1.45 o
  16   0  -2      694.22      704.96     11.32 o
  15   0  -2      141.08      150.90      1.96 o
  14   0  -2       98.26      101.38      1.02 o
  13   0  -2      210.34      230.20      5.65 o
  12   0  -2        0.97        1.36      0.04 o
  11   0  -2      702.24      737.42      4.25 o
  10   0  -2     4404.53     4536.44     53.51 o
   9   0  -2      170.81      168.48      2.03 o
   8   0  -2       28.24       27.18      0.42 o
   7   0  -2        4.41        6.83      0.61 o
   6   0  -2     2547.56     2673.74     17.98 o
   5   0  -2     2800.27     2865.69     40.84 o
   4   0  -2     4171.48     4227.29     46.05 o
   3   0  -2     2247.98     2335.01     15.03 o
   2   0  -2      255.16      276.99      2.62 o
   1   0  -2     8889.91     8975.73    125.21 o
   0   0  -2     3413.82     3501.76     35.27 o
  -1   0  -2      724.93      728.44      7.62 o
  -2   0  -2    10416.32    10461.95     77.01 o
  -3   0  -2     2589.76     2622.93     22.11 o
  -4   0  -2     3962.07     4058.20     30.38 o
  -5   0  -2       42.31       42.95      0.23 o
  -6   0  -2      698.72      695.29      4.28 o
  -7   0  -2     1626.33     1635.58      7.92 o
  -8   0  -2        9.74        9.61      0.21 o
  -9   0  -2     1734.54     1742.80      8.14 o
 -10   0  -2      600.38      619.50      4.11 o
 -11   0  -2        6.32        6.81      0.16 o
 -12   0  -2      147.44      156.98      1.55 o
 -13   0  -2      141.93      143.16      2.37 o
 -14   0  -2      152.03      160.98      2.36 o
 -15   0  -2      280.07      282.02      4.43 o
 -16   0  -2       15.81       17.01      0.46 o
 -17   0  -2       29.37       30.55      0.55 o
 -18   0  -2       25.86       25.64      0.62 o
 -19   0  -2       10.59       10.66      0.41 o
 -20   0  -2        6.64        7.40      0.29 o
 -21   0  -2       18.07       16.90      0.91 o
 -22   0  -2       17.63       21.73      1.62 o
 -23   0  -2       17.38       16.83      0.91 o
  25   1  -2       48.53       39.60      0.64 o
  24   1  -2       20.21       19.83      1.55 o
  23   1  -2       13.90       12.62      0.53 o
  22   1  -2        2.66        2.60      0.12 o
  21   1  -2        2.88        2.86      0.13 o
  20   1  -2       48.09       47.71      0.90 o
  19   1  -2       65.49       66.63      0.79 o
  18   1  -2        5.44        5.69      0.15 o
  17   1  -2        5.22        4.97      0.12 o
  16   1  -2        7.82        8.13      0.15 o
  15   1  -2      204.00      202.66      2.67 o
  14   1  -2        0.79        0.95      0.05 o
  13   1  -2       13.23       13.42      0.20 o
  12   1  -2        1.26        1.39      0.05 o
  11   1  -2       11.69       12.11      0.12 o
  10   1  -2      106.85      107.81      1.26 o
   9   1  -2      143.33      144.79      1.35 o
   8   1  -2      760.09      777.50      5.26 o
   7   1  -2      119.14      117.88      0.65 o
   6   1  -2      178.33      185.20      1.15 o
   5   1  -2      678.46      674.63      3.88 o
   4   1  -2      384.32      385.57      1.77 o
   3   1  -2      560.40      571.46      2.66 o
   2   1  -2      866.74      854.04      3.87 o
   1   1  -2    14115.46    14143.63     93.41 o
   0   1  -2     6127.75     6021.67     35.73 o
  -1   1  -2       63.34       65.61      0.28 o
  -2   1  -2      693.13      700.99      4.28 o
  -3   1  -2       24.72       25.72      0.17 o
  -4   1  -2      954.67      955.99      3.44 o
  -5   1  -2      147.60      145.76      0.91 o
  -6   1  -2      403.56      408.72      1.94 o
  -7   1  -2      204.14      205.39      1.25 o
  -8   1  -2     1055.93     1059.35      3.30 o
  -9   1  -2      121.34      122.60      0.78 o
 -10   1  -2       42.87       43.37      0.34 o
 -11   1  -2      111.34      112.99      0.83 o
 -12   1  -2       12.44       12.75      0.13 o
 -13   1  -2       98.88      104.67      0.72 o
 -14   1  -2       69.97       73.48      0.71 o
 -15   1  -2      365.30      378.34      2.45 o
 -16   1  -2      404.32      449.73      5.79 o
 -17   1  -2       20.18       20.74      0.39 o
 -18   1  -2        6.06        6.96      0.16 o
 -19   1  -2       29.31       30.32      0.57 o
 -20   1  -2        3.89        3.94      0.13 o
 -21   1  -2       33.91       33.11      0.81 o
 -22   1  -2       14.02       13.53      0.46 o
 -23   1  -2        0.46        0.53      0.16 o
  25   2  -2        2.67        2.23      0.25 o
  24   2  -2        8.00        6.95      0.43 o
  23   2  -2       26.70       25.01      0.66 o
  22   2  -2        0.63        0.65      0.15 o
  21   2  -2        6.24        6.17      0.13 o
  20   2  -2        6.90        6.78      0.19 o
  19   2  -2       32.97       34.67      1.23 o
  18   2  -2       56.04       51.42      1.15 o
  17   2  -2      486.80      507.02      8.18 o
  16   2  -2       33.81       35.55      0.31 o
  15   2  -2       22.34       23.53      0.24 o
  14   2  -2       16.22       16.76      0.30 o
  13   2  -2        0.00        0.14      0.06 o
  12   2  -2      270.60      281.57      1.74 o
  11   2  -2      270.40      275.21      1.69 o
  10   2  -2       37.23       40.22      0.58 o
   9   2  -2      362.16      360.39      4.07 o
   8   2  -2       57.14       60.22      0.71 o
   7   2  -2      560.96      563.76      4.62 o
   6   2  -2      253.97      248.36      1.67 o
   5   2  -2      555.92      551.23      3.71 o
   4   2  -2     2289.85     2356.23     13.41 o
   3   2  -2     3272.06     3370.34     24.23 o
   2   2  -2      824.81      830.34      6.05 o
   1   2  -2     8052.26     8096.99     32.62 o
   0   2  -2       14.11       14.01      0.17 o
  -1   2  -2      211.02      213.41      0.95 o
  -2   2  -2     1127.84     1149.33      4.08 o
  -3   2  -2     1152.47     1180.73      7.07 o
  -4   2  -2      164.28      169.57      1.05 o
  -5   2  -2       71.76       66.92      0.34 o
  -6   2  -2        9.83        9.13      0.10 o
  -7   2  -2      214.30      213.92      1.45 o
  -8   2  -2      260.15      260.81      1.44 o
  -9   2  -2      329.60      338.53      2.38 o
 -10   2  -2      120.94      121.30      0.97 o
 -11   2  -2       30.96       31.52      0.26 o
 -12   2  -2        5.07        5.41      0.10 o
 -13   2  -2        2.98        3.23      0.07 o
 -14   2  -2        0.43        0.43      0.05 o
 -15   2  -2        3.86        4.23      0.09 o
 -16   2  -2      104.97      104.72      1.25 o
 -17   2  -2      148.34      159.44      2.07 o
 -18   2  -2        2.44        3.14      0.11 o
 -19   2  -2       15.74       16.53      0.35 o
 -20   2  -2       10.10        9.71      0.16 o
 -21   2  -2       37.28       37.48      0.63 o
 -22   2  -2       31.33       29.75      0.41 o
 -23   2  -2       15.63       13.85      0.36 o
  25   3  -2        0.89        0.84      0.24 o
  24   3  -2        0.56        0.73      0.27 o
  23   3  -2       13.13       12.37      0.61 o
  22   3  -2       22.56       23.39      0.95 o
  21   3  -2        0.46        0.53      0.10 o
  20   3  -2       12.02       11.07      0.54 o
  19   3  -2        3.99        4.07      0.11 o
  18   3  -2        6.37        6.56      0.09 o
  17   3  -2        0.59        0.62      0.06 o
  16   3  -2        2.47        2.55      0.09 o
  15   3  -2        0.54        0.69      0.05 o
  14   3  -2        7.84        8.26      0.12 o
  13   3  -2       23.59       24.61      0.31 o
  12   3  -2        1.55        1.56      0.06 o
  11   3  -2      120.75      122.97      0.87 o
  10   3  -2       99.96       97.92      0.99 o
   9   3  -2        0.51        0.63      0.02 o
   8   3  -2        8.26        8.18      0.09 o
   7   3  -2       20.88       20.32      0.23 o
   6   3  -2      137.41      134.68      1.14 o
   5   3  -2      186.96      189.32      1.32 o
   4   3  -2       47.54       46.53      0.43 o
   3   3  -2      143.03      140.25      0.74 o
   2   3  -2      100.66      100.20      0.73 o
   1   3  -2      126.53      125.04      0.77 o
   0   3  -2      167.77      168.47      1.15 o
  -1   3  -2      944.30      964.28      3.89 o
  -2   3  -2        5.60        5.26      0.06 o
  -3   3  -2      180.25      176.84      0.78 o
  -4   3  -2        1.61        1.55      0.04 o
  -5   3  -2       50.13       49.79      0.22 o
  -6   3  -2      237.41      237.28      1.42 o
  -7   3  -2       12.32       12.66      0.07 o
  -8   3  -2      132.29      131.65      0.48 o
  -9   3  -2       60.39       60.25      0.46 o
 -10   3  -2        8.27        8.04      0.07 o
 -11   3  -2        9.34        9.52      0.07 o
 -12   3  -2       18.00       18.45      0.19 o
 -14   3  -2        0.64        0.72      0.05 o
 -15   3  -2       32.40       32.70      0.41 o
 -16   3  -2        4.53        4.99      0.08 o
 -17   3  -2       66.85       71.32      0.57 o
 -18   3  -2       37.51       38.68      0.50 o
 -20   3  -2       21.00       21.23      0.60 o
 -21   3  -2       18.64       18.07      0.37 o
 -22   3  -2       13.53       13.10      0.22 o
 -23   3  -2        0.26        0.35      0.17 o
  25   4  -2       17.30       14.11      0.81 o
  24   4  -2       27.92       25.20      1.13 o
  23   4  -2        2.02        1.76      0.18 o
  22   4  -2       37.98       39.12      1.01 o
  21   4  -2       45.01       44.77      1.17 o
  20   4  -2        9.87        9.63      0.13 o
  19   4  -2      112.25      108.61      1.61 o
  18   4  -2        4.49        4.42      0.12 o
  17   4  -2      110.66      113.77      0.89 o
  16   4  -2       27.51       28.55      0.38 o
  15   4  -2       33.04       32.46      0.59 o
  14   4  -2        2.77        3.24      0.08 o
  13   4  -2        0.91        0.87      0.04 o
  12   4  -2       13.26       13.93      0.13 o
  11   4  -2      574.91      600.30      4.11 o
  10   4  -2      137.04      135.16      1.18 o
   9   4  -2       42.26       42.24      0.31 o
   8   4  -2      106.84      103.58      0.63 o
   7   4  -2       66.50       60.40      0.42 o
   6   4  -2        7.33        8.00      0.19 o
   5   4  -2      789.51      786.28      4.42 o
   4   4  -2     1018.05     1029.62      5.65 o
   3   4  -2      819.79      851.70      6.93 o
   2   4  -2      233.58      237.68      1.27 o
   1   4  -2     1468.64     1498.58      8.00 o
   0   4  -2      433.87      447.99      3.05 o
  -1   4  -2       31.12       29.56      0.19 o
  -2   4  -2     2147.94     2183.56     10.58 o
  -3   4  -2     1739.06     1796.51      6.73 o
  -4   4  -2       24.74       25.80      0.17 o
  -5   4  -2       43.05       39.90      0.21 o
  -6   4  -2       47.06       44.34      0.23 o
  -7   4  -2        7.63        7.41      0.07 o
  -8   4  -2      314.78      313.31      2.17 o
  -9   4  -2       14.64       14.92      0.12 o
 -10   4  -2      391.20      397.35      2.24 o
 -11   4  -2      116.51      119.56      0.59 o
 -12   4  -2       69.30       70.69      0.72 o
 -13   4  -2        0.90        1.16      0.05 o
 -14   4  -2        9.44        9.40      0.09 o
 -15   4  -2       34.42       36.62      0.35 o
 -16   4  -2      237.98      250.27      3.36 o
 -17   4  -2        5.06        4.70      0.12 o
 -18   4  -2        2.02        2.28      0.11 o
 -19   4  -2       12.75       13.02      0.29 o
 -20   4  -2       11.57       11.42      0.33 o
 -21   4  -2        3.48        3.77      0.17 o
 -22   4  -2       35.07       35.23      0.77 o
 -23   4  -2        5.93        5.21      0.18 o
  24   5  -2       60.95       57.36      1.51 o
  22   5  -2        2.53        2.38      0.18 o
  21   5  -2       43.58       38.73      0.72 o
  20   5  -2       48.43       48.95      1.50 o
  19   5  -2       92.60       89.52      1.33 o
  18   5  -2       36.33       35.01      0.67 o
  17   5  -2       10.58       11.07      0.13 o
  16   5  -2        0.79        0.69      0.06 o
  15   5  -2       20.36       20.63      0.25 o
  13   5  -2       55.98       57.43      0.63 o
  12   5  -2        1.12        1.25      0.05 o
  11   5  -2        0.12        0.18      0.04 o
  10   5  -2       52.14       52.01      0.31 o
   9   5  -2       22.73       22.51      0.32 o
   8   5  -2        0.66        0.71      0.04 o
   7   5  -2      120.96      118.39      1.01 o
   6   5  -2       83.24       78.33      0.59 o
   5   5  -2       33.66       32.39      0.20 o
   4   5  -2      218.46      211.98      1.49 o
   3   5  -2      136.41      137.04      1.03 o
   2   5  -2       32.35       31.89      0.20 o
   1   5  -2      303.13      306.03      1.91 o
   0   5  -2      419.62      425.27      2.03 o
  -1   5  -2        6.75        6.70      0.07 o
  -2   5  -2      164.63      163.23      0.92 o
  -3   5  -2        1.76        1.87      0.04 o
  -4   5  -2       55.37       54.62      0.15 o
  -5   5  -2       75.26       74.25      0.43 o
  -6   5  -2       55.95       56.98      0.21 o
  -7   5  -2      130.04      126.63      0.62 o
  -8   5  -2       46.01       45.65      0.32 o
  -9   5  -2       44.83       45.07      0.27 o
 -10   5  -2      159.44      164.35      1.20 o
 -11   5  -2       26.57       26.87      0.22 o
 -12   5  -2       79.02       79.73      0.70 o
 -13   5  -2       38.46       38.71      0.40 o
 -14   5  -2        1.11        1.19      0.06 o
 -16   5  -2       18.85       19.24      0.32 o
 -17   5  -2        0.32        0.31      0.08 o
 -18   5  -2       83.59       86.02      1.18 o
 -20   5  -2        2.17        2.24      0.13 o
 -21   5  -2       13.03       12.79      0.30 o
 -22   5  -2        2.56        2.11      0.21 o
 -23   5  -2        8.80        7.87      0.31 o
  24   6  -2       57.24       61.39      0.87 o
  23   6  -2        4.08        4.47      0.19 o
  22   6  -2        1.38        1.40      0.17 o
  21   6  -2        9.42        9.19      0.27 o
  20   6  -2        5.08        4.35      0.19 o
  19   6  -2       55.52       57.40      0.95 o
  18   6  -2       68.81       70.36      1.16 o
  17   6  -2       51.41       51.08      0.83 o
  16   6  -2      114.31      120.71      1.51 o
  15   6  -2       60.09       62.45      0.58 o
  14   6  -2       15.66       16.35      0.30 o
  13   6  -2       57.89       57.58      0.74 o
  12   6  -2      664.43      691.27      4.72 o
  11   6  -2      223.01      226.59      1.77 o
  10   6  -2     1284.85     1309.94      7.01 o
   9   6  -2      245.13      242.30      1.83 o
   8   6  -2      216.27      211.20      1.79 o
   7   6  -2      146.83      151.79      1.70 o
   6   6  -2      881.65      902.57      6.43 o
   5   6  -2     1259.96     1296.99      9.91 o
   4   6  -2     3076.12     3132.49     21.37 o
   3   6  -2      374.15      379.72      2.24 o
   2   6  -2      463.13      477.89      3.66 o
   1   6  -2      348.97      358.94      2.30 o
   0   6  -2      138.02      138.02      0.91 o
  -1   6  -2      589.32      591.05      2.05 o
  -2   6  -2      552.40      562.39      3.57 o
  -3   6  -2     4985.71     5139.46     20.76 o
  -4   6  -2      349.43      359.41      1.83 o
  -5   6  -2      439.61      451.07      2.24 o
  -6   6  -2        0.06        0.13      0.06 o
  -7   6  -2       18.25       17.78      0.15 o
  -8   6  -2      549.28      556.00      2.83 o
  -9   6  -2     1062.15     1095.07      4.84 o
 -10   6  -2      137.48      137.90      0.64 o
 -11   6  -2      162.58      163.39      1.08 o
 -12   6  -2        0.17        0.23      0.05 o
 -13   6  -2        1.88        2.10      0.09 o
 -14   6  -2      104.38      105.66      1.00 o
 -15   6  -2      143.93      149.37      1.66 o
 -16   6  -2        7.35        7.68      0.17 o
 -17   6  -2       34.29       34.64      0.44 o
 -18   6  -2      146.56      145.24      1.50 o
 -19   6  -2       56.95       58.56      0.76 o
 -20   6  -2       48.59       53.35      1.26 o
 -21   6  -2        5.59        4.65      0.15 o
 -23   6  -2      127.64      123.58      2.38 o
  24   7  -2       63.62       61.90      2.58 o
  23   7  -2       23.30       22.23      0.62 o
  22   7  -2       42.48       41.38      1.23 o
  21   7  -2       86.25       89.40      1.24 o
  20   7  -2        3.03        3.18      0.14 o
  19   7  -2       44.45       43.72      1.02 o
  18   7  -2       38.13       37.01      0.43 o
  17   7  -2       23.27       23.98      0.37 o
  16   7  -2        6.92        7.32      0.14 o
  15   7  -2      269.90      264.29      2.52 o
  14   7  -2        1.15        1.19      0.05 o
  13   7  -2        2.53        2.44      0.05 o
  12   7  -2       12.52       12.79      0.10 o
  11   7  -2       39.53       40.33      0.28 o
  10   7  -2        9.51        9.20      0.08 o
   9   7  -2      297.14      301.16      1.90 o
   8   7  -2        1.01        0.83      0.04 o
   7   7  -2       60.79       59.15      0.35 o
   6   7  -2      160.42      161.13      1.02 o
   5   7  -2      452.90      468.61      3.07 o
   4   7  -2      531.96      536.68      3.61 o
   3   7  -2       16.50       14.13      0.21 o
   2   7  -2      242.02      240.71      1.59 o
   1   7  -2       17.27       16.24      0.09 o
   0   7  -2      124.09      123.74      0.89 o
  -1   7  -2        0.23        0.30      0.05 o
  -2   7  -2       20.17       20.73      0.13 o
  -3   7  -2      423.76      429.27      2.82 o
  -4   7  -2       27.64       26.93      0.25 o
  -5   7  -2       82.47       81.32      0.21 o
  -6   7  -2       55.68       56.55      0.29 o
  -7   7  -2      227.23      227.34      1.27 o
  -8   7  -2      303.88      306.38      1.44 o
  -9   7  -2        4.16        4.44      0.07 o
 -10   7  -2        1.90        1.80      0.06 o
 -11   7  -2       39.40       40.65      0.31 o
 -12   7  -2      240.74      245.54      1.67 o
 -13   7  -2        9.98       10.62      0.09 o
 -14   7  -2       25.95       26.35      0.20 o
 -15   7  -2        3.79        3.80      0.08 o
 -16   7  -2       17.48       17.66      0.18 o
 -17   7  -2       51.59       50.09      0.67 o
 -18   7  -2       14.83       14.16      0.33 o
 -19   7  -2        5.94        5.95      0.10 o
 -20   7  -2       19.54       20.97      0.36 o
 -21   7  -2        6.26        6.22      0.18 o
 -22   7  -2       16.73       16.16      0.42 o
 -23   7  -2       15.81       15.68      0.61 o
  24   8  -2       41.40       38.13      1.99 o
  22   8  -2       12.76       11.37      0.33 o
  21   8  -2        1.78        1.95      0.12 o
  20   8  -2       19.77       21.10      0.56 o
  19   8  -2        0.30        0.24      0.09 o
  18   8  -2       47.25       49.37      0.56 o
  17   8  -2      200.47      207.08      2.24 o
  16   8  -2        1.28        1.12      0.08 o
  15   8  -2       49.74       50.22      0.66 o
  14   8  -2       92.70       95.98      1.58 o
  13   8  -2       86.67       89.25      0.78 o
  12   8  -2       74.96       77.70      0.69 o
  11   8  -2       43.27       42.99      0.34 o
  10   8  -2        9.02        8.37      0.08 o
   9   8  -2       16.03       15.87      0.13 o
   8   8  -2        1.22        1.02      0.05 o
   7   8  -2       33.00       33.90      0.34 o
   6   8  -2      874.29      894.07      5.13 o
   5   8  -2      355.83      350.73      3.13 o
   4   8  -2     1579.92     1592.51      7.34 o
   2   8  -2      140.85      141.00      1.05 o
   1   8  -2     1347.58     1348.87      6.39 o
   0   8  -2      520.32      516.86      2.80 o
  -1   8  -2     1168.64     1179.17      5.28 o
  -2   8  -2      192.31      194.01      0.84 o
  -3   8  -2        7.95        8.01      0.10 o
  -4   8  -2      579.18      599.95      3.20 o
  -5   8  -2      259.83      251.80      1.06 o
  -6   8  -2       19.03       18.35      0.12 o
  -7   8  -2       13.48       13.18      0.11 o
  -8   8  -2        7.32        7.08      0.08 o
  -9   8  -2       11.95       11.88      0.15 o
 -10   8  -2      468.75      485.08      4.01 o
 -11   8  -2       19.38       19.81      0.12 o
 -12   8  -2        3.57        3.65      0.07 o
 -13   8  -2       51.81       51.33      0.48 o
 -14   8  -2      206.88      205.32      1.73 o
 -15   8  -2       39.24       40.83      0.37 o
 -16   8  -2      219.04      216.48      1.96 o
 -17   8  -2        5.35        4.85      0.13 o
 -18   8  -2        4.93        3.98      0.11 o
 -19   8  -2        7.65        8.38      0.16 o
 -20   8  -2       44.58       41.87      0.62 o
 -21   8  -2      104.77      106.81      1.62 o
 -22   8  -2       11.82       11.90      0.34 o
  24   9  -2       14.34       13.01      0.70 o
  23   9  -2       21.88       20.97      1.14 o
  22   9  -2       49.45       43.37      0.83 o
  21   9  -2        1.99        2.03      0.14 o
  20   9  -2       62.50       58.43      1.19 o
  19   9  -2       13.78       13.62      0.22 o
  18   9  -2       63.47       66.22      1.08 o
  16   9  -2      149.64      159.23      1.45 o
  15   9  -2      451.95      468.47      5.09 o
  14   9  -2      156.42      160.70      1.39 o
  13   9  -2       10.23       10.58      0.12 o
  12   9  -2      307.61      311.04      2.38 o
  11   9  -2      162.91      162.17      1.35 o
  10   9  -2       99.72      100.77      0.62 o
   9   9  -2        1.49        1.64      0.05 o
   8   9  -2       90.69       88.74      0.73 o
   7   9  -2       34.82       33.97      0.21 o
   6   9  -2        4.56        4.37      0.07 o
   5   9  -2       20.58       21.63      0.17 o
   4   9  -2       72.91       72.34      0.40 o
   3   9  -2      148.41      146.64      0.76 o
   2   9  -2      292.49      282.92      1.33 o
   1   9  -2      244.37      238.26      1.16 o
   0   9  -2      396.36      391.80      1.77 o
  -1   9  -2      134.25      134.54      0.99 o
  -2   9  -2      580.09      581.72      3.60 o
  -3   9  -2      273.02      272.39      1.23 o
  -4   9  -2      485.60      483.17      2.27 o
  -5   9  -2      690.29      707.93      4.76 o
  -6   9  -2      141.54      143.56      0.75 o
  -7   9  -2        4.52        4.58      0.09 o
  -8   9  -2       10.97       10.30      0.09 o
  -9   9  -2       89.95       90.30      0.57 o
 -10   9  -2      305.15      304.95      2.18 o
 -11   9  -2       73.05       75.82      0.69 o
 -12   9  -2      122.86      127.53      1.12 o
 -13   9  -2       21.02       21.41      0.21 o
 -14   9  -2       23.02       22.77      0.31 o
 -15   9  -2      111.47      110.98      1.02 o
 -16   9  -2       44.78       45.88      0.44 o
 -17   9  -2       40.32       40.43      0.49 o
 -19   9  -2        1.06        0.99      0.11 o
 -21   9  -2       12.82       12.06      0.34 o
 -22   9  -2        4.63        4.48      0.19 o
  23  10  -2       97.95       97.34      0.93 o
  22  10  -2       13.22       13.38      0.45 o
  21  10  -2       12.98       13.02      0.69 o
  20  10  -2        9.85        9.47      0.34 o
  19  10  -2        6.58        6.62      0.19 o
  18  10  -2      124.72      132.36      2.01 o
  17  10  -2        0.35        0.42      0.09 o
  16  10  -2       13.03       13.88      0.22 o
  15  10  -2       16.03       16.92      0.26 o
  14  10  -2        1.16        1.30      0.06 o
  13  10  -2        0.56        0.52      0.06 o
  12  10  -2        2.43        2.65      0.05 o
  11  10  -2      657.55      675.78      4.18 o
  10  10  -2      127.31      126.32      1.19 o
   9  10  -2        2.19        2.22      0.06 o
   8  10  -2        0.81        0.74      0.06 o
   7  10  -2      445.66      446.86      2.03 o
   6  10  -2     1098.58     1121.97      7.79 o
   5  10  -2      205.88      206.76      1.30 o
   4  10  -2        0.90        0.98      0.06 o
   3  10  -2     1547.86     1577.72      7.32 o
   2  10  -2      167.32      162.46      1.02 o
   1  10  -2       67.85       68.98      0.38 o
   0  10  -2       21.48       21.21      0.14 o
  -1  10  -2      280.30      275.87      1.12 o
  -2  10  -2     1604.57     1628.55      6.71 o
  -3  10  -2      543.97      552.53      2.85 o
  -4  10  -2        7.48        8.48      0.10 o
  -5  10  -2        3.36        3.63      0.09 o
  -6  10  -2        7.77        7.11      0.10 o
  -7  10  -2        4.75        5.01      0.08 o
  -8  10  -2       32.70       31.86      0.21 o
  -9  10  -2      292.31      289.44      1.56 o
 -10  10  -2        9.53        9.85      0.21 o
 -11  10  -2      151.64      152.98      0.74 o
 -12  10  -2       12.75       13.31      0.13 o
 -13  10  -2      322.50      324.50      2.37 o
 -14  10  -2      185.97      193.86      1.19 o
 -15  10  -2       28.81       30.37      0.42 o
 -16  10  -2        4.82        4.79      0.11 o
 -17  10  -2      139.28      135.63      1.31 o
 -18  10  -2       50.28       50.03      0.47 o
 -19  10  -2       30.87       29.68      0.50 o
 -20  10  -2        7.58        6.46      0.18 o
 -21  10  -2       25.01       22.52      0.62 o
 -22  10  -2       29.69       26.25      0.70 o
  23  11  -2        2.04        2.24      0.34 o
  22  11  -2       12.06       11.58      0.61 o
  20  11  -2       23.36       23.81      0.59 o
  19  11  -2       60.40       62.05      1.12 o
  18  11  -2        0.06        0.20      0.09 o
  17  11  -2       38.05       38.66      0.51 o
  15  11  -2       95.16       97.39      0.79 o
  14  11  -2      105.29      109.14      1.00 o
  13  11  -2       18.52       18.76      0.33 o
  12  11  -2       40.98       42.43      0.41 o
  11  11  -2       63.03       63.51      0.44 o
  10  11  -2        0.43        0.44      0.06 o
   9  11  -2       14.61       14.90      0.16 o
   8  11  -2        4.94        4.92      0.09 o
   7  11  -2      205.11      210.46      2.24 o
   6  11  -2       46.85       45.59      0.30 o
   5  11  -2      125.79      122.67      0.75 o
   4  11  -2       23.15       23.48      0.18 o
   3  11  -2      197.39      190.00      0.98 o
   2  11  -2        0.57        0.75      0.06 o
   0  11  -2        1.40        1.21      0.06 o
  -1  11  -2       24.53       24.15      0.18 o
  -2  11  -2      136.36      133.59      0.67 o
  -3  11  -2       29.40       29.47      0.14 o
  -4  11  -2       61.21       60.45      0.29 o
  -5  11  -2      388.53      387.62      1.87 o
  -6  11  -2        2.25        2.41      0.10 o
  -7  11  -2        1.40        1.51      0.08 o
  -8  11  -2        4.20        4.13      0.08 o
  -9  11  -2       57.29       58.43      0.38 o
 -10  11  -2      227.15      234.27      1.81 o
 -11  11  -2        0.09        0.23      0.09 o
 -12  11  -2        3.99        4.21      0.09 o
 -13  11  -2       11.21       11.34      0.11 o
 -14  11  -2       13.39       13.12      0.18 o
 -16  11  -2        0.50        0.55      0.08 o
 -17  11  -2        2.82        3.04      0.09 o
 -18  11  -2       27.23       26.78      0.40 o
 -19  11  -2        8.50        8.20      0.19 o
 -21  11  -2       18.01       16.95      0.57 o
 -22  11  -2       22.17       19.61      0.54 o
  23  12  -2        0.71        0.87      0.34 o
  22  12  -2        7.87        8.16      0.61 o
  21  12  -2        4.39        4.22      0.22 o
  20  12  -2        5.06        4.61      0.16 o
  19  12  -2       22.05       21.76      0.24 o
  18  12  -2       26.71       26.04      0.49 o
  17  12  -2       69.21       72.94      0.93 o
  16  12  -2      184.85      184.14      1.39 o
  15  12  -2        8.57        8.72      0.17 o
  14  12  -2        1.70        1.63      0.06 o
  13  12  -2       48.58       50.60      0.52 o
  12  12  -2      201.63      204.42      1.93 o
  11  12  -2      128.14      127.63      0.83 o
  10  12  -2      446.37      458.74      5.06 o
   9  12  -2        6.04        6.31      0.08 o
   8  12  -2       85.73       87.44      0.61 o
   7  12  -2        1.21        1.45      0.06 o
   6  12  -2       61.77       62.48      0.51 o
   5  12  -2      576.80      579.64      2.55 o
   4  12  -2      970.24      983.24      8.18 o
   3  12  -2      250.68      247.75      1.08 o
   2  12  -2        0.13        0.25      0.06 o
   1  12  -2       90.01       89.56      0.70 o
   0  12  -2       91.87       91.33      0.42 o
  -1  12  -2      342.65      340.46      1.81 o
  -2  12  -2      208.61      204.66      1.28 o
  -3  12  -2      427.27      428.91      2.04 o
  -4  12  -2      413.27      421.18      1.74 o
  -5  12  -2      324.02      330.23      1.97 o
  -6  12  -2      100.86      101.41      0.73 o
  -7  12  -2       13.63       13.62      0.14 o
  -8  12  -2      163.77      165.38      1.23 o
  -9  12  -2      530.47      542.38      3.53 o
 -10  12  -2      156.97      157.92      1.49 o
 -11  12  -2        5.92        5.79      0.11 o
 -12  12  -2        4.32        4.51      0.12 o
 -13  12  -2       63.18       63.74      0.56 o
 -14  12  -2       42.04       43.98      0.54 o
 -15  12  -2        0.01        0.19      0.09 o
 -16  12  -2       88.50       87.46      0.73 o
 -17  12  -2       23.13       22.30      0.22 o
 -18  12  -2       41.05       39.05      0.45 o
 -20  12  -2       11.00       10.00      0.44 o
 -21  12  -2        3.68        4.01      0.23 o
  22  13  -2        6.03        5.95      0.30 o
  20  13  -2        6.10        6.21      0.17 o
  19  13  -2       11.04       10.68      0.23 o
  18  13  -2        1.85        2.08      0.09 o
  17  13  -2       53.53       54.13      0.79 o
  16  13  -2      110.81      120.07      1.29 o
  15  13  -2       93.89       93.44      0.95 o
  14  13  -2      113.92      115.79      0.85 o
  12  13  -2        0.28        0.34      0.06 o
  11  13  -2       55.09       57.55      0.49 o
  10  13  -2       18.34       18.33      0.20 o
   9  13  -2      210.38      210.32      2.23 o
   8  13  -2       17.32       16.96      0.18 o
   7  13  -2      152.46      151.54      1.05 o
   6  13  -2       28.60       29.82      0.29 o
   5  13  -2        1.61        1.50      0.07 o
   4  13  -2       21.94       20.60      0.19 o
   3  13  -2       38.19       39.64      0.40 o
   2  13  -2        0.23        0.18      0.08 o
   1  13  -2        7.32        7.11      0.09 o
   0  13  -2      211.04      213.11      1.06 o
  -1  13  -2      125.87      126.59      0.55 o
  -2  13  -2       62.41       60.62      0.31 o
  -3  13  -2       16.34       16.38      0.12 o
  -4  13  -2       14.51       14.01      0.11 o
  -5  13  -2        0.37        0.21      0.09 o
  -6  13  -2       29.92       30.82      0.25 o
  -8  13  -2      176.79      180.14      1.09 o
 -10  13  -2        2.21        2.13      0.09 o
 -11  13  -2       12.60       12.68      0.12 o
 -13  13  -2        3.52        3.57      0.10 o
 -14  13  -2      245.70      254.31      2.65 o
 -15  13  -2       41.39       42.46      0.46 o
 -16  13  -2       11.38       11.56      0.24 o
 -17  13  -2       21.94       22.00      0.39 o
 -18  13  -2        4.51        4.16      0.14 o
 -19  13  -2        8.36        8.26      0.21 o
 -20  13  -2        4.61        4.87      0.23 o
 -21  13  -2        2.17        2.24      0.22 o
  22  14  -2       11.09        9.92      0.61 o
  21  14  -2        3.29        3.38      0.22 o
  20  14  -2        3.31        4.17      0.19 o
  19  14  -2        1.42        1.51      0.16 o
  18  14  -2      122.76      126.23      1.75 o
  17  14  -2       37.39       34.74      0.74 o
  16  14  -2       53.73       54.72      0.53 o
  15  14  -2        0.64        0.56      0.07 o
  14  14  -2       25.53       26.04      0.31 o
  13  14  -2        1.67        1.13      0.07 o
  12  14  -2        6.13        6.09      0.11 o
  11  14  -2      118.41      118.96      1.21 o
  10  14  -2        8.28        8.99      0.23 o
   9  14  -2       15.10       15.37      0.19 o
   8  14  -2       36.20       37.26      0.51 o
   7  14  -2       16.10       15.67      0.13 o
   6  14  -2        7.44        7.35      0.09 o
   5  14  -2       46.62       45.32      0.36 o
   4  14  -2       42.70       42.95      0.30 o
   3  14  -2       86.21       85.48      0.60 o
   2  14  -2       31.97       32.74      0.25 o
   1  14  -2      304.31      300.62      1.53 o
   0  14  -2      113.65      110.88      0.35 o
  -1  14  -2       38.68       37.76      0.28 o
  -2  14  -2      287.35      287.17      1.25 o
  -3  14  -2       22.71       22.44      0.19 o
  -4  14  -2       35.36       34.52      0.30 o
  -5  14  -2      350.49      350.46      1.61 o
  -6  14  -2       24.15       24.35      0.19 o
  -7  14  -2       22.74       22.20      0.18 o
  -8  14  -2       10.28        9.77      0.12 o
  -9  14  -2        0.49        0.66      0.09 o
 -10  14  -2       91.75       92.46      0.78 o
 -11  14  -2        2.71        2.71      0.10 o
 -12  14  -2       24.67       24.01      0.29 o
 -13  14  -2       78.89       80.10      0.78 o
 -14  14  -2       47.17       47.29      0.69 o
 -15  14  -2      106.43      108.50      1.29 o
 -16  14  -2       25.51       24.26      0.17 o
 -17  14  -2       28.22       26.83      0.37 o
 -18  14  -2        8.72        9.14      0.17 o
 -19  14  -2        3.48        3.38      0.13 o
 -20  14  -2        2.05        2.16      0.20 o
  20  15  -2        3.68        3.80      0.16 o
  19  15  -2       37.23       39.67      0.87 o
  18  15  -2       19.37       18.92      0.73 o
  17  15  -2        6.11        6.20      0.20 o
  16  15  -2       36.63       37.81      0.49 o
  15  15  -2        0.34        0.23      0.08 o
  14  15  -2       62.87       62.38      0.74 o
  13  15  -2        2.11        2.02      0.08 o
  12  15  -2        0.80        0.95      0.08 o
  11  15  -2       10.04       10.34      0.15 o
  10  15  -2       10.35       10.42      0.13 o
   9  15  -2      137.56      136.52      1.16 o
   8  15  -2        5.83        5.93      0.12 o
   7  15  -2      233.09      236.70      1.33 o
   6  15  -2      162.56      158.45      1.38 o
   4  15  -2       92.16       92.18      0.65 o
   3  15  -2       19.13       18.16      0.14 o
   2  15  -2       57.75       56.19      0.27 o
   1  15  -2       22.67       22.71      0.15 o
   0  15  -2       54.39       53.41      0.24 o
  -1  15  -2       29.63       28.59      0.16 o
  -2  15  -2       40.03       39.72      0.25 o
  -3  15  -2        6.35        6.17      0.11 o
  -4  15  -2        7.74        7.86      0.10 o
  -5  15  -2      100.93       99.18      0.41 o
  -6  15  -2       35.14       34.44      0.30 o
  -7  15  -2        2.42        2.43      0.09 o
  -8  15  -2       89.44       88.93      0.53 o
  -9  15  -2       82.48       83.87      0.65 o
 -10  15  -2       30.55       30.92      0.20 o
 -11  15  -2        6.05        6.80      0.16 o
 -12  15  -2        9.23        9.87      0.22 o
 -13  15  -2        2.83        2.77      0.10 o
 -14  15  -2       28.39       26.84      0.37 o
 -15  15  -2       41.05       41.94      0.69 o
 -17  15  -2       80.30       77.30      0.85 o
 -18  15  -2        1.43        1.29      0.14 o
 -20  15  -2        7.97        7.76      0.31 o
  20  16  -2        3.63        4.36      0.17 o
  19  16  -2       78.84       86.89      1.39 o
  18  16  -2        1.11        1.23      0.12 o
  17  16  -2       10.43       10.11      0.27 o
  16  16  -2       69.93       67.80      0.86 o
  15  16  -2        1.59        1.70      0.07 o
  14  16  -2        2.91        3.25      0.11 o
  13  16  -2        1.21        0.97      0.07 o
  12  16  -2       70.67       71.64      0.68 o
  11  16  -2       24.76       25.10      0.25 o
  10  16  -2      288.15      298.63      2.42 o
   9  16  -2        2.94        3.24      0.08 o
   8  16  -2      106.32      105.30      0.85 o
   7  16  -2       61.75       61.46      0.54 o
   6  16  -2        4.35        4.02      0.10 o
   5  16  -2      126.58      127.00      0.96 o
   4  16  -2      458.15      454.98      2.65 o
   3  16  -2        8.34        8.46      0.13 o
   2  16  -2       21.24       21.09      0.21 o
   1  16  -2       20.59       20.00      0.24 o
   0  16  -2        1.15        1.08      0.09 o
  -1  16  -2       73.39       72.07      0.50 o
  -2  16  -2       42.75       41.09      0.24 o
  -3  16  -2      239.52      240.64      1.53 o
  -4  16  -2       44.90       45.00      0.30 o
  -5  16  -2       48.17       47.52      0.23 o
  -6  16  -2       28.68       28.41      0.18 o
  -7  16  -2       12.95       12.47      0.13 o
  -8  16  -2      141.19      145.64      1.13 o
  -9  16  -2       89.27       90.95      0.71 o
 -10  16  -2       74.75       77.85      0.96 o
 -11  16  -2        6.81        6.48      0.14 o
 -12  16  -2       23.63       24.00      0.34 o
 -13  16  -2       24.20       24.56      0.32 o
 -14  16  -2        2.76        2.76      0.11 o
 -15  16  -2       22.23       22.42      0.40 o
 -16  16  -2       16.26       15.51      0.18 o
 -17  16  -2        0.47        0.36      0.11 o
 -18  16  -2       57.15       53.50      0.77 o
 -19  16  -2        2.92        3.27      0.26 o
  20  17  -2        0.58        0.68      0.17 o
  19  17  -2        0.48        0.61      0.17 o
  18  17  -2        5.44        5.29      0.17 o
  17  17  -2       12.03       11.87      0.28 o
  16  17  -2        1.74        2.00      0.10 o
  15  17  -2        0.09        0.25      0.08 o
  14  17  -2       15.60       15.88      0.19 o
  13  17  -2        0.73        0.75      0.09 o
  12  17  -2       47.15       48.36      0.44 o
  11  17  -2        1.58        1.87      0.09 o
  10  17  -2        5.66        6.39      0.13 o
   9  17  -2        0.30        0.57      0.08 o
   8  17  -2       55.35       56.31      0.45 o
   7  17  -2       26.11       25.52      0.28 o
   6  17  -2        7.52        7.23      0.11 o
   5  17  -2       15.32       15.33      0.15 o
   4  17  -2       69.42       68.07      0.34 o
   3  17  -2       20.24       19.02      0.16 o
   2  17  -2       32.85       31.76      0.22 o
   1  17  -2       50.11       49.16      0.37 o
   0  17  -2       31.93       30.99      0.19 o
  -1  17  -2       11.21       11.40      0.12 o
  -2  17  -2      139.00      138.44      0.62 o
  -3  17  -2       35.51       34.43      0.22 o
  -4  17  -2        6.28        6.34      0.11 o
  -5  17  -2       10.00       10.34      0.15 o
  -6  17  -2      123.17      123.58      0.72 o
  -7  17  -2       20.80       21.47      0.16 o
  -8  17  -2       62.26       64.16      0.49 o
  -9  17  -2       57.36       58.21      0.43 o
 -12  17  -2       42.07       43.24      0.35 o
 -13  17  -2       16.97       17.82      0.22 o
 -14  17  -2        0.50        0.68      0.11 o
 -15  17  -2       17.74       16.99      0.30 o
 -16  17  -2        4.54        4.26      0.13 o
 -18  17  -2       21.21       20.06      0.23 o
 -19  17  -2        1.30        1.19      0.19 o
  20  18  -2       22.85       25.26      0.54 o
  19  18  -2       10.15       10.59      0.22 o
  18  18  -2        1.23        1.15      0.15 o
  17  18  -2      201.85      214.07      3.45 o
  15  18  -2        2.46        3.08      0.10 o
  14  18  -2       76.07       70.56      0.92 o
  13  18  -2       49.21       48.61      0.55 o
  12  18  -2      267.02      272.87      2.77 o
  11  18  -2      108.73      114.13      0.90 o
  10  18  -2        4.38        4.60      0.10 o
   9  18  -2      102.22      101.62      1.17 o
   8  18  -2        5.05        5.36      0.11 o
   7  18  -2        6.74        6.81      0.12 o
   6  18  -2      111.19      109.32      1.02 o
   5  18  -2      130.12      132.69      1.08 o
   4  18  -2      140.74      138.23      0.77 o
   3  18  -2      189.94      192.87      0.99 o
   2  18  -2       14.87       15.04      0.21 o
   1  18  -2       22.35       21.73      0.19 o
   0  18  -2      146.17      146.46      0.67 o
  -1  18  -2       65.39       63.88      0.39 o
  -2  18  -2       17.56       17.99      0.16 o
  -3  18  -2      599.56      603.97      2.70 o
  -4  18  -2        6.80        6.82      0.11 o
  -5  18  -2       96.57       96.76      0.39 o
  -6  18  -2       11.78       11.57      0.13 o
  -7  18  -2       37.50       35.76      0.25 o
  -8  18  -2      235.03      241.23      2.06 o
  -9  18  -2       84.66       87.42      0.59 o
 -10  18  -2       12.92       13.27      0.17 o
 -11  18  -2      106.00      107.94      0.97 o
 -12  18  -2       18.37       18.87      0.36 o
 -13  18  -2       19.12       18.93      0.31 o
 -14  18  -2       18.74       18.32      0.17 o
 -15  18  -2        0.24        0.32      0.12 o
 -16  18  -2       62.56       60.01      0.91 o
 -17  18  -2       14.08       12.91      0.26 o
 -18  18  -2       11.18        9.41      0.32 o
  19  19  -2       10.72       10.51      0.26 o
  18  19  -2        6.66        6.86      0.38 o
  15  19  -2       15.56       14.39      0.24 o
  14  19  -2       42.46       40.66      0.42 o
  13  19  -2        0.36        0.26      0.09 o
  11  19  -2        9.75       10.35      0.13 o
  10  19  -2        5.43        5.73      0.11 o
   9  19  -2      258.00      258.56      1.87 o
   8  19  -2       15.62       16.04      0.23 o
   7  19  -2       17.87       17.71      0.22 o
   6  19  -2      117.67      117.71      1.00 o
   5  19  -2      257.96      257.98      1.44 o
   4  19  -2      248.05      245.39      1.70 o
   3  19  -2       50.00       50.19      0.41 o
   2  19  -2       33.82       33.44      0.35 o
   1  19  -2      176.95      175.31      0.91 o
   0  19  -2       32.47       32.22      0.18 o
  -1  19  -2       14.58       14.10      0.14 o
  -2  19  -2        0.20        0.25      0.11 o
  -3  19  -2       78.64       78.65      0.52 o
  -4  19  -2       41.80       41.54      0.31 o
  -5  19  -2        0.90        1.14      0.10 o
  -6  19  -2        6.57        6.58      0.12 o
  -7  19  -2       12.96       13.30      0.20 o
  -8  19  -2       10.69       10.98      0.16 o
  -9  19  -2        5.25        5.53      0.13 o
 -10  19  -2       50.78       51.54      0.36 o
 -11  19  -2       76.12       79.36      0.85 o
 -12  19  -2       85.64       85.78      0.64 o
 -13  19  -2        0.64        0.59      0.12 o
 -14  19  -2       17.85       19.12      0.34 o
 -15  19  -2       53.42       53.62      0.46 o
 -16  19  -2       25.88       24.79      0.22 o
 -17  19  -2       18.10       15.70      0.31 o
  18  20  -2       77.12       81.73      1.86 o
  17  20  -2        1.41        1.57      0.21 o
  15  20  -2        3.16        3.58      0.14 o
  14  20  -2       47.35       48.29      0.48 o
  13  20  -2       72.60       75.90      0.60 o
  12  20  -2       48.91       50.37      0.60 o
  11  20  -2       75.01       78.53      0.78 o
  10  20  -2        4.89        4.88      0.12 o
   9  20  -2       30.67       31.77      0.37 o
   8  20  -2        1.63        1.74      0.10 o
   7  20  -2       11.99       12.15      0.15 o
   6  20  -2        9.36        9.09      0.16 o
   5  20  -2       29.18       28.35      0.30 o
   4  20  -2        1.17        1.19      0.11 o
   3  20  -2       12.70       12.68      0.14 o
   1  20  -2       29.74       28.81      0.26 o
   0  20  -2      127.02      126.55      0.66 o
  -1  20  -2        1.66        2.05      0.11 o
  -2  20  -2      257.66      260.88      1.05 o
  -3  20  -2       57.98       58.62      0.39 o
  -4  20  -2       70.27       72.05      0.52 o
  -5  20  -2      167.50      167.72      1.01 o
  -6  20  -2        5.70        5.63      0.12 o
  -7  20  -2       98.37      101.18      0.63 o
  -8  20  -2       44.78       46.69      0.61 o
  -9  20  -2        2.33        2.14      0.11 o
 -10  20  -2       74.55       77.42      0.63 o
 -11  20  -2        3.14        3.58      0.12 o
 -12  20  -2       12.13       12.51      0.15 o
 -13  20  -2       33.21       34.21      0.39 o
 -14  20  -2       14.42       13.82      0.23 o
 -15  20  -2       30.18       28.21      0.34 o
 -16  20  -2       23.61       21.63      0.36 o
 -17  20  -2        7.54        6.81      0.26 o
  16  21  -2       22.54       21.11      0.50 o
  15  21  -2        6.52        6.58      0.15 o
  14  21  -2        3.59        3.84      0.12 o
  13  21  -2       15.53       15.70      0.28 o
  12  21  -2        2.72        2.87      0.11 o
  11  21  -2       15.53       15.23      0.22 o
  10  21  -2       15.46       14.96      0.25 o
   9  21  -2       63.31       63.75      0.58 o
   8  21  -2       17.88       18.77      0.29 o
   7  21  -2       63.72       64.26      0.32 o
   6  21  -2       45.62       45.49      0.41 o
   5  21  -2        1.53        1.31      0.11 o
   4  21  -2       83.63       85.38      0.76 o
   3  21  -2       37.21       37.38      0.27 o
   2  21  -2       41.44       41.76      0.31 o
   1  21  -2        1.13        1.05      0.13 o
   0  21  -2       53.94       52.28      0.28 o
  -1  21  -2        4.54        4.32      0.12 o
  -2  21  -2        1.74        1.80      0.12 o
  -3  21  -2        1.26        1.65      0.11 o
  -4  21  -2        1.87        1.95      0.11 o
  -5  21  -2        6.97        7.35      0.14 o
  -6  21  -2        0.41        0.60      0.13 o
  -7  21  -2        4.37        4.28      0.12 o
  -8  21  -2        1.83        1.71      0.12 o
  -9  21  -2        5.38        5.92      0.13 o
 -10  21  -2       42.91       45.81      0.35 o
 -11  21  -2        3.13        3.36      0.13 o
 -12  21  -2       18.81       20.24      0.26 o
 -13  21  -2        6.66        6.25      0.13 o
 -14  21  -2        4.18        3.86      0.13 o
 -15  21  -2        2.41        2.39      0.13 o
  16  22  -2       23.69       22.24      0.40 o
  15  22  -2        9.73        9.71      0.29 o
  14  22  -2       24.66       25.80      0.40 o
  13  22  -2        7.08        6.78      0.17 o
  12  22  -2       90.67       91.84      1.02 o
  11  22  -2        2.96        2.94      0.11 o
  10  22  -2      102.32      104.44      0.50 o
   9  22  -2        2.45        2.59      0.11 o
   8  22  -2        3.76        4.03      0.12 o
   7  22  -2        0.71        0.76      0.12 o
   6  22  -2       33.82       33.56      0.34 o
   5  22  -2       43.76       42.87      0.24 o
   4  22  -2      152.60      150.46      0.85 o
   3  22  -2       20.27       19.77      0.28 o
   2  22  -2       25.58       26.07      0.28 o
   1  22  -2       34.64       34.89      0.20 o
   0  22  -2       35.35       35.84      0.25 o
  -1  22  -2       12.54       12.20      0.15 o
  -2  22  -2       10.19        9.82      0.14 o
  -3  22  -2       70.98       71.76      0.59 o
  -4  22  -2       41.46       41.01      0.40 o
  -5  22  -2       44.99       45.54      0.50 o
  -6  22  -2        9.83        9.88      0.15 o
  -7  22  -2       10.86       10.93      0.16 o
  -8  22  -2       28.66       29.70      0.31 o
  -9  22  -2      254.94      262.46      2.31 o
 -11  22  -2        0.48        0.42      0.13 o
 -12  22  -2        7.62        7.31      0.14 o
 -13  22  -2        0.42        0.57      0.12 o
 -14  22  -2       49.96       48.88      0.57 o
 -15  22  -2        3.84        3.84      0.17 o
  15  23  -2        6.75        7.46      0.25 o
  14  23  -2        5.18        5.19      0.15 o
  13  23  -2        4.37        4.51      0.14 o
  12  23  -2       10.79       10.60      0.18 o
  11  23  -2       47.06       48.94      0.48 o
  10  23  -2        8.97        9.45      0.14 o
   9  23  -2       44.54       45.46      0.40 o
   7  23  -2       21.56       21.38      0.19 o
   6  23  -2        0.21        0.34      0.12 o
   5  23  -2        3.97        3.90      0.13 o
   3  23  -2        1.02        1.28      0.12 o
   2  23  -2        0.59        0.47      0.13 o
   0  23  -2       45.21       45.28      0.38 o
  -1  23  -2       15.11       15.16      0.23 o
  -2  23  -2       38.36       38.70      0.25 o
  -3  23  -2       13.76       13.91      0.16 o
  -4  23  -2        1.17        1.52      0.12 o
  -6  23  -2        9.49        9.40      0.15 o
  -7  23  -2       13.13       13.44      0.16 o
  -8  23  -2        3.16        3.58      0.14 o
  -9  23  -2        6.37        6.74      0.14 o
 -10  23  -2        8.67        9.19      0.14 o
 -11  23  -2        9.08        9.69      0.17 o
 -12  23  -2       10.63       11.09      0.20 o
 -13  23  -2       16.88       16.54      0.24 o
 -14  23  -2        0.52        0.62      0.13 o
  14  24  -2       12.13       12.89      0.34 o
  13  24  -2        6.86        6.85      0.15 o
  12  24  -2        1.61        1.66      0.13 o
  11  24  -2      109.33      110.70      1.20 o
  10  24  -2       21.45       21.49      0.22 o
   9  24  -2        2.23        2.22      0.13 o
   8  24  -2       28.07       27.94      0.26 o
   7  24  -2        5.35        5.46      0.13 o
   6  24  -2       45.40       45.38      0.37 o
   5  24  -2       66.84       67.23      0.71 o
   4  24  -2        6.87        7.51      0.14 o
   3  24  -2       63.56       61.48      0.28 o
   2  24  -2       15.39       15.31      0.17 o
   1  24  -2        0.86        0.96      0.14 o
   0  24  -2        3.21        3.29      0.13 o
  -1  24  -2       35.34       35.87      0.32 o
  -2  24  -2      118.98      119.10      0.73 o
  -3  24  -2       25.56       25.46      0.30 o
  -4  24  -2       16.23       16.55      0.20 o
  -7  24  -2      102.43      100.99      0.80 o
  -9  24  -2        4.00        4.27      0.14 o
 -10  24  -2       51.12       55.03      0.66 o
 -11  24  -2       14.88       15.76      0.23 o
 -12  24  -2        1.49        1.38      0.14 o
  13  25  -2        1.05        1.30      0.15 o
  10  25  -2       12.82       12.54      0.24 o
   9  25  -2       19.45       19.98      0.26 o
   8  25  -2       47.70       48.22      0.58 o
   7  25  -2        3.68        4.02      0.13 o
   6  25  -2       16.51       16.54      0.17 o
   5  25  -2        2.45        2.35      0.13 o
   4  25  -2        8.58        8.74      0.16 o
   3  25  -2        0.41        0.61      0.14 o
   2  25  -2       43.08       42.59      0.36 o
   1  25  -2       43.79       43.09      0.26 o
   0  25  -2        9.96       10.33      0.16 o
  -1  25  -2        9.46        9.72      0.15 o
  -3  25  -2        4.33        4.74      0.15 o
  -4  25  -2        5.89        5.64      0.14 o
  -5  25  -2       13.32       13.55      0.16 o
  -6  25  -2        8.37        8.62      0.15 o
  -8  25  -2       26.91       27.61      0.23 o
  -9  25  -2        6.58        6.47      0.16 o
 -10  25  -2        7.27        7.89      0.18 o
 -11  25  -2        7.04        7.00      0.17 o
  11  26  -2        8.21        8.48      0.25 o
  10  26  -2       29.43       29.49      0.35 o
   9  26  -2       20.20       20.32      0.24 o
   8  26  -2       21.34       22.58      0.23 o
   7  26  -2        4.40        4.43      0.14 o
   6  26  -2        1.12        1.05      0.13 o
   5  26  -2        0.81        0.98      0.14 o
   4  26  -2        6.40        6.41      0.15 o
   3  26  -2        5.46        5.07      0.16 o
   2  26  -2        8.39        8.84      0.20 o
   1  26  -2       66.17       65.11      0.39 o
   0  26  -2       10.15       10.67      0.15 o
  -1  26  -2        4.22        4.40      0.14 o
  -2  26  -2        4.28        3.92      0.13 o
  -3  26  -2       13.31       13.51      0.16 o
  -4  26  -2       14.13       14.54      0.17 o
  -5  26  -2        3.40        3.44      0.14 o
  -6  26  -2        5.57        5.88      0.14 o
  -7  26  -2       61.80       62.74      0.57 o
  -8  26  -2       42.41       42.69      0.29 o
  -9  26  -2        0.44        0.70      0.15 o
  10  27  -2        0.80        0.88      0.15 o
   9  27  -2        2.14        2.61      0.14 o
   8  27  -2       17.31       17.78      0.30 o
   7  27  -2       22.96       23.01      0.30 o
   6  27  -2        1.71        1.46      0.13 o
   5  27  -2       14.50       14.92      0.17 o
   4  27  -2        2.38        2.62      0.13 o
   3  27  -2        6.79        6.99      0.17 o
   2  27  -2        4.79        4.87      0.17 o
   1  27  -2       60.96       62.80      0.43 o
   0  27  -2       18.29       19.20      0.22 o
  -1  27  -2       13.02       12.70      0.20 o
  -2  27  -2       18.81       18.96      0.19 o
  -4  27  -2        0.74        1.02      0.14 o
  -5  27  -2       22.76       23.50      0.22 o
  -6  27  -2       17.59       17.73      0.18 o
  -7  27  -2        5.53        5.37      0.15 o
  -8  27  -2       33.12       32.69      0.37 o
   7  28  -2       59.50       57.86      0.54 o
   6  28  -2        0.66        0.77      0.14 o
   5  28  -2       33.29       33.82      0.31 o
   4  28  -2      108.10      109.35      0.79 o
   3  28  -2       23.38       24.36      0.23 o
   2  28  -2       31.87       30.95      0.32 o
   1  28  -2       15.91       16.01      0.19 o
   0  28  -2        0.66        0.81      0.14 o
  -1  28  -2       66.57       67.50      0.60 o
  -3  28  -2       51.79       50.61      0.38 o
  -4  28  -2       18.51       19.28      0.19 o
  -5  28  -2       10.74       10.84      0.17 o
  -6  28  -2        1.76        2.02      0.14 o
   3  29  -2        1.30        1.26      0.16 o
   1  29  -2        0.72        0.83      0.15 o
   0  29  -2        1.74        1.71      0.14 o
  -1  29  -2        9.38        9.84      0.16 o
  -2  29  -2       44.26       44.80      0.47 o
  25   1  -3        6.23        5.22      0.42 o
  24   1  -3       38.76       36.56      1.71 o
  23   1  -3        2.23        2.06      0.25 o
  22   1  -3       46.14       42.65      0.76 o
  21   1  -3        5.17        4.69      0.13 o
  19   1  -3       34.03       33.92      0.57 o
  18   1  -3      101.06      103.59      1.85 o
  17   1  -3      122.54      123.28      2.00 o
  16   1  -3       13.35       13.43      0.24 o
  15   1  -3        3.12        3.22      0.14 o
  14   1  -3       86.37       86.78      0.79 o
  13   1  -3       46.30       48.70      0.46 o
  12   1  -3      217.64      227.54      1.46 o
  11   1  -3      141.97      146.27      0.89 o
  10   1  -3      322.74      337.20      2.24 o
   9   1  -3      178.75      177.00      1.66 o
   8   1  -3      174.12      176.76      1.13 o
   7   1  -3       29.29       29.56      0.13 o
   6   1  -3        0.07        0.40      0.04 o
   5   1  -3     3223.99     3367.58     27.50 o
   4   1  -3      944.32      972.92      6.52 o
   3   1  -3     1189.03     1219.91      5.54 o
   2   1  -3      499.11      524.82      3.39 o
   1   1  -3      494.57      498.77      4.12 o
   0   1  -3      855.78      877.16      4.31 o
  -1   1  -3     1693.14     1720.80      8.71 o
  -2   1  -3      319.37      316.27      1.70 o
  -3   1  -3     2689.73     2737.46     14.48 o
  -4   1  -3       22.03       23.31      0.11 o
  -5   1  -3       39.21       41.59      0.28 o
  -6   1  -3      149.16      156.51      1.35 o
  -7   1  -3       67.81       69.23      0.57 o
  -8   1  -3      341.64      336.81      1.60 o
  -9   1  -3      198.99      194.51      0.88 o
 -10   1  -3      167.75      166.28      1.09 o
 -11   1  -3       15.42       15.25      0.16 o
 -12   1  -3       49.65       51.10      0.55 o
 -13   1  -3        0.29        0.41      0.06 o
 -14   1  -3       13.74       14.75      0.22 o
 -15   1  -3      104.35      114.73      1.11 o
 -16   1  -3       81.51       88.52      0.75 o
 -17   1  -3       15.27       15.02      0.22 o
 -19   1  -3       12.33       13.51      0.28 o
 -20   1  -3       42.66       42.94      0.90 o
 -21   1  -3        6.60        7.31      0.19 o
 -22   1  -3       20.72       22.48      0.59 o
 -23   1  -3        2.63        2.83      0.24 o
  25   2  -3        1.84        1.64      0.23 o
  24   2  -3       18.93       18.89      1.07 o
  23   2  -3       44.32       42.45      1.55 o
  22   2  -3       19.43       19.04      0.74 o
  20   2  -3        0.44        0.40      0.09 o
  19   2  -3       16.30       15.73      0.28 o
  18   2  -3        9.97       10.26      0.26 o
  17   2  -3      112.30      116.52      1.87 o
  16   2  -3        8.66        8.78      0.10 o
  15   2  -3       60.04       62.99      0.53 o
  14   2  -3      191.80      197.66      1.84 o
  13   2  -3       58.15       60.36      0.59 o
  12   2  -3       26.00       25.43      0.49 o
  11   2  -3      135.89      135.98      1.07 o
  10   2  -3       34.60       34.40      0.36 o
   9   2  -3        3.41        3.49      0.05 o
   8   2  -3       63.44       62.03      0.31 o
   7   2  -3       32.31       30.92      0.19 o
   6   2  -3      560.28      559.97      3.85 o
   5   2  -3      387.02      390.97      2.56 o
   4   2  -3       75.68       76.73      0.58 o
   3   2  -3       22.81       22.31      0.23 o
   2   2  -3      341.28      348.11      2.35 o
   1   2  -3        8.45        9.12      0.22 o
   0   2  -3      839.10      845.11      4.05 o
  -1   2  -3      126.33      125.52      0.69 o
  -2   2  -3       36.25       35.60      0.17 o
  -3   2  -3      500.56      510.42      2.92 o
  -4   2  -3      670.16      663.03      2.86 o
  -5   2  -3       65.75       65.69      0.22 o
  -6   2  -3       89.14       85.71      0.38 o
  -7   2  -3       22.08       21.23      0.11 o
  -8   2  -3       20.91       19.86      0.14 o
  -9   2  -3      208.03      206.57      1.19 o
 -10   2  -3      113.66      115.72      0.87 o
 -11   2  -3       92.68       94.99      0.87 o
 -12   2  -3      127.77      127.37      1.29 o
 -13   2  -3        5.75        5.92      0.10 o
 -14   2  -3       40.61       40.47      0.48 o
 -15   2  -3      108.52      113.17      2.10 o
 -16   2  -3       44.57       44.93      0.50 o
 -17   2  -3       14.54       14.45      0.28 o
 -18   2  -3       27.71       27.31      0.50 o
 -19   2  -3        2.13        2.15      0.10 o
 -20   2  -3        7.15        7.05      0.13 o
 -21   2  -3       22.94       22.97      0.60 o
 -22   2  -3        8.14        8.36      0.30 o
 -23   2  -3        9.80        9.86      0.41 o
  25   3  -3       58.39       47.08      0.67 o
  24   3  -3        1.40        1.17      0.23 o
  23   3  -3        3.26        2.83      0.16 o
  22   3  -3       14.61       14.72      0.25 o
  20   3  -3       27.40       23.98      0.56 o
  19   3  -3       11.05       10.27      0.36 o
  18   3  -3       36.16       35.31      0.88 o
  17   3  -3       41.01       40.01      0.25 o
  16   3  -3        6.37        6.09      0.07 o
  15   3  -3      138.25      138.79      1.56 o
  14   3  -3      316.21      316.78      3.79 o
  13   3  -3       26.38       25.43      0.60 o
  12   3  -3      111.95      116.55      0.87 o
  11   3  -3      156.94      159.73      1.39 o
  10   3  -3      232.20      232.26      2.24 o
   9   3  -3      126.94      127.80      0.91 o
   8   3  -3      647.51      648.69      4.63 o
   7   3  -3      211.82      206.76      1.70 o
   6   3  -3      194.06      195.92      1.52 o
   5   3  -3      164.90      160.46      1.09 o
   4   3  -3      616.62      628.08      4.86 o
   3   3  -3      204.42      194.96      0.81 o
   2   3  -3        0.26        0.69      0.15 o
   1   3  -3       95.12       88.21      0.68 o
   0   3  -3      345.18      344.06      1.69 o
  -1   3  -3      358.77      360.61      1.46 o
  -2   3  -3     1808.53     1841.52      8.84 o
  -3   3  -3        5.68        5.60      0.08 o
  -4   3  -3       15.35       15.70      0.15 o
  -5   3  -3       53.89       56.76      0.38 o
  -6   3  -3      395.75      380.84      1.61 o
  -7   3  -3        6.72        6.07      0.16 o
  -8   3  -3      258.79      261.37      1.86 o
  -9   3  -3       49.71       49.26      0.49 o
 -10   3  -3      103.36      104.65      1.08 o
 -12   3  -3      275.94      286.39      2.99 o
 -13   3  -3      119.99      120.50      1.13 o
 -14   3  -3       16.20       16.31      0.17 o
 -15   3  -3       68.97       70.45      0.71 o
 -16   3  -3       16.31       16.55      0.29 o
 -17   3  -3        6.55        6.09      0.10 o
 -18   3  -3       26.41       24.21      0.38 o
 -19   3  -3        5.49        5.00      0.15 o
 -20   3  -3        8.04        8.56      0.23 o
 -21   3  -3        1.56        1.84      0.13 o
 -22   3  -3        7.31        8.19      0.38 o
 -23   3  -3       82.31       73.68      0.89 o
  25   4  -3       12.38        9.54      0.61 o
  24   4  -3       86.25       85.58      0.83 o
  23   4  -3      144.92      152.74      2.04 o
  22   4  -3        5.02        4.50      0.23 o
  21   4  -3        0.96        0.89      0.17 o
  20   4  -3       31.61       28.35      0.62 o
  19   4  -3        6.39        6.18      0.23 o
  18   4  -3       31.48       32.47      0.80 o
  17   4  -3       29.07       29.75      0.53 o
  15   4  -3        1.04        1.03      0.06 o
  14   4  -3       10.47       10.50      0.10 o
  13   4  -3       23.26       23.00      0.32 o
  11   4  -3       39.89       40.27      0.40 o
  10   4  -3       99.81       97.31      0.81 o
   9   4  -3      658.65      674.34      5.03 o
   8   4  -3      553.99      563.24      3.85 o
   7   4  -3        6.91        6.42      0.13 o
   6   4  -3      220.62      213.69      1.67 o
   5   4  -3        2.15        2.25      0.07 o
   4   4  -3     1718.96     1775.94     10.82 o
   3   4  -3      291.66      291.54      1.81 o
   2   4  -3      441.92      447.00      2.21 o
   0   4  -3      441.93      447.27      2.17 o
  -1   4  -3     1054.34     1065.80      3.06 o
  -2   4  -3      888.71      897.98      4.74 o
  -3   4  -3        7.65        7.38      0.09 o
  -4   4  -3      408.46      412.20      2.05 o
  -5   4  -3       12.78       13.46      0.08 o
  -6   4  -3      550.16      560.12      3.27 o
  -7   4  -3      902.44      918.37      5.13 o
  -8   4  -3       95.46       93.50      0.65 o
  -9   4  -3      311.12      311.97      2.01 o
 -10   4  -3       30.10       30.32      0.22 o
 -11   4  -3        1.67        1.76      0.08 o
 -12   4  -3        4.91        4.55      0.08 o
 -13   4  -3       13.41       14.01      0.13 o
 -14   4  -3       70.05       69.89      0.64 o
 -15   4  -3       22.46       22.79      0.25 o
 -16   4  -3        3.48        3.61      0.10 o
 -17   4  -3        3.20        3.17      0.10 o
 -18   4  -3       89.24       92.78      1.51 o
 -19   4  -3        1.59        1.96      0.17 o
 -20   4  -3        4.06        4.18      0.13 o
 -21   4  -3      102.46       94.76      1.27 o
 -22   4  -3       33.04       32.17      0.70 o
 -23   4  -3       35.13       32.33      0.55 o
  25   5  -3       11.13       11.32      2.12 o
  24   5  -3       11.28       10.13      0.37 o
  23   5  -3       93.90       97.27      1.28 o
  21   5  -3       27.54       26.70      0.91 o
  20   5  -3       16.07       15.16      0.51 o
  18   5  -3      546.03      575.94      8.26 o
  17   5  -3       20.30       20.76      0.17 o
  16   5  -3       33.06       32.11      0.45 o
  15   5  -3       62.31       65.25      0.43 o
  14   5  -3      217.20      218.41      1.67 o
  13   5  -3      172.14      179.95      2.57 o
  12   5  -3       37.21       37.52      0.45 o
  11   5  -3      310.93      328.75      2.89 o
  10   5  -3        7.19        7.10      0.16 o
   9   5  -3      972.69      995.40      7.40 o
   8   5  -3      287.05      289.69      2.24 o
   7   5  -3      459.68      459.49      2.52 o
   6   5  -3      796.06      797.17      4.32 o
   5   5  -3      983.07      992.13      4.67 o
   4   5  -3     1923.27     1975.40     10.25 o
   3   5  -3     1935.03     1945.72     12.74 o
   2   5  -3      567.87      564.51      2.66 o
   1   5  -3     1195.48     1217.51      8.87 o
   0   5  -3        0.32        0.71      0.06 o
  -1   5  -3     1861.01     1896.37     11.02 o
  -2   5  -3      862.77      872.59      4.21 o
  -3   5  -3      334.75      335.96      1.44 o
  -4   5  -3     1293.47     1321.94      6.23 o
  -5   5  -3      128.12      122.93      0.53 o
  -6   5  -3       65.47       67.33      0.54 o
  -7   5  -3      592.38      608.79      3.07 o
  -8   5  -3       15.33       15.04      0.13 o
  -9   5  -3      536.13      547.12      2.24 o
 -10   5  -3       23.23       22.87      0.23 o
 -11   5  -3       25.39       25.69      0.18 o
 -12   5  -3      219.02      220.76      1.20 o
 -13   5  -3       33.87       33.96      0.45 o
 -14   5  -3       32.95       34.19      0.25 o
 -15   5  -3        3.13        3.80      0.08 o
 -16   5  -3      404.12      414.22      3.71 o
 -17   5  -3        3.43        3.52      0.10 o
 -18   5  -3       30.08       32.20      0.50 o
 -19   5  -3        5.82        5.74      0.12 o
 -21   5  -3      107.64      106.48      1.45 o
 -22   5  -3       14.97       16.09      0.35 o
  24   6  -3        7.45        7.27      0.67 o
  23   6  -3       58.14       58.56      1.62 o
  22   6  -3        1.73        1.81      0.21 o
  19   6  -3        6.09        6.69      0.21 o
  18   6  -3       63.37       67.01      1.61 o
  17   6  -3       14.37       14.94      0.31 o
  16   6  -3        0.63        0.57      0.07 o
  15   6  -3       25.63       25.54      0.32 o
  14   6  -3       23.11       22.59      0.28 o
  13   6  -3       27.02       28.02      0.43 o
  12   6  -3       45.64       47.33      0.39 o
  11   6  -3        3.79        3.63      0.07 o
  10   6  -3      305.44      300.48      1.91 o
   9   6  -3      327.27      319.78      2.04 o
   8   6  -3       18.07       16.76      0.19 o
   7   6  -3        7.98        7.96      0.09 o
   6   6  -3        3.02        2.88      0.04 o
   5   6  -3      104.61      101.73      0.68 o
   4   6  -3      255.53      255.47      1.57 o
   3   6  -3       14.49       13.75      0.11 o
   2   6  -3      516.51      513.88      4.42 o
   1   6  -3        1.39        1.19      0.07 o
   0   6  -3      727.12      742.67      4.19 o
  -1   6  -3       55.20       55.31      0.32 o
  -2   6  -3      354.43      356.88      1.53 o
  -3   6  -3        6.89        6.73      0.08 o
  -4   6  -3        8.45        8.38      0.10 o
  -5   6  -3      163.25      162.06      0.96 o
  -6   6  -3      158.20      154.08      0.76 o
  -7   6  -3      552.57      555.50      4.27 o
  -8   6  -3      105.82      105.31      0.82 o
  -9   6  -3       33.81       34.69      0.22 o
 -10   6  -3       16.18       15.66      0.13 o
 -11   6  -3       14.17       14.12      0.14 o
 -12   6  -3       49.84       50.27      0.45 o
 -13   6  -3       55.39       56.24      0.38 o
 -14   6  -3       50.54       52.31      0.67 o
 -15   6  -3       38.42       38.58      0.49 o
 -16   6  -3        2.68        3.05      0.08 o
 -17   6  -3        4.65        4.77      0.09 o
 -18   6  -3       15.45       15.09      0.30 o
 -19   6  -3        8.13        8.20      0.19 o
 -20   6  -3       14.55       15.77      0.40 o
 -21   6  -3       24.05       25.99      0.66 o
 -22   6  -3        0.81        0.99      0.15 o
  24   7  -3       40.27       37.08      1.93 o
  23   7  -3        0.86        0.88      0.24 o
  22   7  -3        2.43        2.39      0.17 o
  21   7  -3        0.68        0.69      0.11 o
  20   7  -3       10.19       10.55      0.32 o
  19   7  -3       64.71       63.15      0.94 o
  18   7  -3        6.21        5.90      0.14 o
  17   7  -3        7.29        7.29      0.13 o
  16   7  -3      181.55      187.24      2.17 o
  15   7  -3        2.01        1.86      0.06 o
  14   7  -3        3.78        3.99      0.08 o
  13   7  -3       25.84       26.59      0.32 o
  12   7  -3       47.82       51.04      0.74 o
  11   7  -3      505.55      511.33      3.56 o
  10   7  -3      229.54      230.00      1.62 o
   9   7  -3       34.01       33.57      0.37 o
   8   7  -3      120.75      116.89      1.14 o
   7   7  -3       97.51       96.13      0.63 o
   6   7  -3       63.29       63.31      0.43 o
   5   7  -3      539.58      542.49      3.54 o
   4   7  -3      218.50      217.35      1.93 o
   3   7  -3      791.97      818.76      6.08 o
   2   7  -3      238.49      243.51      1.88 o
   1   7  -3      287.17      277.04      2.05 o
   0   7  -3       29.72       28.88      0.22 o
  -1   7  -3      771.27      788.33      4.11 o
  -2   7  -3      618.25      623.75      2.52 o
  -3   7  -3      624.17      628.22      2.63 o
  -4   7  -3        2.34        2.55      0.07 o
  -5   7  -3       24.68       25.71      0.14 o
  -6   7  -3      238.74      242.39      1.37 o
  -8   7  -3       87.69       89.06      0.51 o
  -9   7  -3      301.16      295.12      1.80 o
 -10   7  -3       80.42       79.56      0.47 o
 -11   7  -3       57.79       57.49      0.49 o
 -12   7  -3        6.84        7.77      0.18 o
 -13   7  -3       11.43       11.45      0.27 o
 -14   7  -3      176.35      180.86      1.63 o
 -15   7  -3       45.94       47.60      0.47 o
 -16   7  -3        2.38        2.81      0.08 o
 -17   7  -3       18.40       19.03      0.33 o
 -18   7  -3        3.49        3.16      0.12 o
 -19   7  -3        1.24        1.03      0.08 o
 -20   7  -3        6.29        6.72      0.21 o
 -21   7  -3        1.40        1.21      0.15 o
 -22   7  -3       21.97       24.75      0.58 o
  24   8  -3       16.71       16.28      0.67 o
  23   8  -3        4.69        4.55      0.47 o
  22   8  -3       12.33       12.66      0.96 o
  21   8  -3        0.83        0.89      0.13 o
  20   8  -3       18.00       17.83      0.47 o
  19   8  -3       13.83       13.34      0.26 o
  18   8  -3        2.59        2.79      0.12 o
  17   8  -3      115.18      118.93      0.63 o
  16   8  -3        7.09        7.29      0.14 o
  15   8  -3        8.07        8.15      0.11 o
  12   8  -3       74.56       75.61      0.56 o
  10   8  -3        1.43        1.64      0.05 o
   9   8  -3        8.56        8.96      0.11 o
   8   8  -3      222.53      226.49      1.39 o
   7   8  -3       69.05       68.43      0.53 o
   6   8  -3        6.16        5.81      0.06 o
   5   8  -3        2.04        2.04      0.05 o
   4   8  -3        0.28        0.24      0.04 o
   3   8  -3      297.22      298.30      1.84 o
   2   8  -3      103.93      103.48      0.80 o
   1   8  -3      102.60      101.23      0.60 o
   0   8  -3       40.89       38.69      0.21 o
  -1   8  -3       92.84       91.02      0.58 o
  -2   8  -3       11.71       11.62      0.10 o
  -3   8  -3        1.35        1.37      0.06 o
  -4   8  -3       36.73       35.56      0.19 o
  -5   8  -3       56.84       56.83      0.24 o
  -6   8  -3      264.55      265.36      1.20 o
  -7   8  -3       11.47       11.18      0.12 o
  -8   8  -3        2.04        2.26      0.07 o
  -9   8  -3        5.89        5.99      0.08 o
 -10   8  -3       14.48       14.12      0.16 o
 -11   8  -3        8.02        7.98      0.11 o
 -12   8  -3       36.56       35.34      0.35 o
 -13   8  -3        0.19        0.22      0.09 o
 -14   8  -3        1.21        1.15      0.09 o
 -15   8  -3       71.19       73.29      0.66 o
 -17   8  -3       11.24       10.94      0.13 o
 -18   8  -3       11.72       11.25      0.17 o
 -19   8  -3        8.38        7.87      0.15 o
 -20   8  -3       24.60       24.93      0.59 o
 -21   8  -3        8.25        8.16      0.26 o
 -22   8  -3       37.99       34.90      0.74 o
  22   9  -3        2.71        2.70      0.25 o
  21   9  -3        2.49        2.37      0.13 o
  20   9  -3        8.69        8.35      0.29 o
  19   9  -3       20.26       20.65      0.35 o
  18   9  -3        4.46        3.82      0.20 o
  17   9  -3       53.43       56.15      0.54 o
  16   9  -3        0.71        0.72      0.07 o
  15   9  -3        0.35        0.38      0.06 o
  14   9  -3       38.96       40.54      0.36 o
  13   9  -3        2.31        2.35      0.07 o
  11   9  -3       62.73       62.66      0.91 o
  10   9  -3      106.40      106.81      0.78 o
   9   9  -3        1.95        2.18      0.04 o
   8   9  -3      140.20      139.04      1.14 o
   7   9  -3       27.08       27.00      0.18 o
   6   9  -3       56.05       55.12      0.40 o
   5   9  -3       92.25       92.97      0.63 o
   4   9  -3      277.24      278.36      1.88 o
   3   9  -3      150.33      145.81      0.89 o
   2   9  -3        6.27        7.34      0.10 o
   1   9  -3        0.12        0.14      0.06 o
   0   9  -3       12.37       13.37      0.10 o
  -1   9  -3      143.64      148.20      1.26 o
  -2   9  -3      176.03      173.57      1.01 o
  -3   9  -3      113.18      114.51      0.55 o
  -4   9  -3      113.71      111.36      0.84 o
  -5   9  -3       23.78       22.00      0.21 o
  -6   9  -3      191.85      190.51      1.02 o
  -7   9  -3        2.15        1.95      0.07 o
  -8   9  -3      211.55      211.00      1.19 o
  -9   9  -3       99.43       99.43      0.72 o
 -10   9  -3        3.87        3.96      0.11 o
 -12   9  -3       14.65       15.26      0.20 o
 -13   9  -3       24.11       24.26      0.24 o
 -14   9  -3        0.28        0.26      0.09 o
 -15   9  -3       22.48       23.80      0.28 o
 -16   9  -3        0.20        0.20      0.08 o
 -17   9  -3       62.74       59.25      0.56 o
 -18   9  -3        1.38        1.76      0.08 o
 -20   9  -3        0.73        0.90      0.14 o
 -21   9  -3        4.55        5.10      0.16 o
 -22   9  -3        8.51        8.85      0.40 o
  23  10  -3        5.20        4.91      0.28 o
  22  10  -3        5.02        4.91      0.34 o
  21  10  -3       52.52       48.29      1.85 o
  20  10  -3        0.35        0.29      0.09 o
  19  10  -3        1.99        1.81      0.12 o
  18  10  -3        0.27        0.26      0.06 o
  17  10  -3       58.17       61.50      0.86 o
  16  10  -3       32.82       34.14      0.50 o
  15  10  -3       52.27       53.71      0.56 o
  14  10  -3       24.96       24.54      0.30 o
  13  10  -3        8.40        8.54      0.13 o
  12  10  -3      105.94      106.47      0.88 o
  11  10  -3        1.06        1.21      0.06 o
  10  10  -3        1.65        1.56      0.05 o
   9  10  -3       95.15       95.96      0.75 o
   8  10  -3      150.90      151.68      1.02 o
   7  10  -3      101.64       95.30      0.72 o
   6  10  -3        2.73        2.90      0.07 o
   5  10  -3       70.27       69.76      0.38 o
   4  10  -3       33.57       31.86      0.38 o
   3  10  -3      174.35      169.92      1.06 o
   2  10  -3      235.59      229.11      1.67 o
   1  10  -3        0.96        0.95      0.06 o
   0  10  -3      296.05      282.26      1.93 o
  -1  10  -3      220.43      216.01      1.37 o
  -2  10  -3       92.25       90.95      0.56 o
  -3  10  -3        9.87        9.86      0.09 o
  -4  10  -3       14.34       15.24      0.12 o
  -5  10  -3       63.69       63.20      0.55 o
  -6  10  -3       41.48       42.02      0.24 o
  -7  10  -3      102.13      104.03      0.64 o
  -8  10  -3       43.43       42.65      0.24 o
  -9  10  -3       28.34       28.31      0.29 o
 -10  10  -3      132.65      133.15      1.01 o
 -11  10  -3        1.71        2.06      0.08 o
 -12  10  -3       12.99       12.98      0.13 o
 -13  10  -3       41.33       41.35      0.45 o
 -14  10  -3       47.61       47.86      0.40 o
 -15  10  -3       94.28       94.51      1.17 o
 -16  10  -3        0.69        0.74      0.09 o
 -17  10  -3        8.29        8.48      0.17 o
 -18  10  -3        0.39        0.31      0.09 o
 -19  10  -3       33.41       31.95      0.28 o
 -20  10  -3        5.07        5.34      0.17 o
 -21  10  -3        4.45        4.00      0.29 o
  23  11  -3       41.09       38.34      2.05 o
  22  11  -3        7.01        6.44      0.28 o
  21  11  -3        7.62        8.01      0.39 o
  20  11  -3       36.79       38.99      0.71 o
  19  11  -3        4.48        4.11      0.31 o
  18  11  -3      206.49      209.15      3.00 o
  17  11  -3      130.13      131.96      1.92 o
  16  11  -3       20.64       21.62      0.36 o
  15  11  -3       33.50       33.71      0.44 o
  14  11  -3       83.75       87.51      1.24 o
  13  11  -3        1.40        1.66      0.06 o
  12  11  -3      571.84      601.93      4.76 o
  11  11  -3        0.82        1.05      0.05 o
  10  11  -3       80.23       83.35      0.81 o
   9  11  -3      456.39      464.85      3.64 o
   8  11  -3       14.10       14.05      0.11 o
   7  11  -3       97.94       95.59      0.70 o
   6  11  -3        9.39        9.96      0.13 o
   5  11  -3      423.87      431.32      3.29 o
   4  11  -3      519.41      526.31      4.56 o
   3  11  -3      730.71      741.53      4.39 o
   2  11  -3       25.06       25.26      0.22 o
   1  11  -3        0.16        0.17      0.08 o
   0  11  -3       54.43       53.95      0.47 o
  -1  11  -3      774.19      784.53      4.49 o
  -2  11  -3      345.57      338.34      1.37 o
  -3  11  -3      390.66      391.08      1.63 o
  -4  11  -3        9.02        9.57      0.12 o
  -5  11  -3      141.81      144.17      0.82 o
  -6  11  -3       22.11       23.30      0.28 o
  -7  11  -3      228.78      231.63      1.77 o
  -8  11  -3       62.12       62.90      0.47 o
  -9  11  -3        0.85        1.02      0.08 o
 -10  11  -3      569.92      575.41      2.86 o
 -12  11  -3       24.43       25.08      0.26 o
 -13  11  -3       15.13       15.38      0.17 o
 -14  11  -3       19.64       19.37      0.37 o
 -15  11  -3      124.42      125.12      0.92 o
 -16  11  -3      204.90      202.22      1.50 o
 -17  11  -3       22.36       22.13      0.31 o
 -18  11  -3       23.24       19.81      0.29 o
 -19  11  -3        6.15        6.82      0.21 o
 -20  11  -3        6.45        5.57      0.17 o
 -21  11  -3       35.09       30.04      0.50 o
  23  12  -3       14.02       13.78      0.35 o
  22  12  -3        0.87        0.94      0.19 o
  21  12  -3       17.70       20.32      0.46 o
  20  12  -3       11.93       12.47      0.26 o
  19  12  -3        0.26        0.39      0.07 o
  18  12  -3        4.46        3.81      0.10 o
  17  12  -3       13.63       13.64      0.35 o
  16  12  -3       32.63       34.17      0.65 o
  15  12  -3       18.30       18.76      0.20 o
  14  12  -3        0.12        0.21      0.10 o
  13  12  -3        2.12        2.30      0.05 o
  12  12  -3        1.05        0.97      0.06 o
  11  12  -3        7.18        7.27      0.11 o
  10  12  -3       43.24       42.74      0.45 o
   9  12  -3       84.84       86.15      0.68 o
   8  12  -3       29.66       29.87      0.30 o
   7  12  -3       19.33       18.83      0.16 o
   6  12  -3       38.25       37.37      0.39 o
   5  12  -3        1.51        1.51      0.06 o
   4  12  -3       25.47       25.82      0.18 o
   3  12  -3       51.31       49.63      0.31 o
   2  12  -3      292.14      287.16      1.80 o
   1  12  -3        7.08        7.46      0.12 o
   0  12  -3      526.25      523.58      2.42 o
  -1  12  -3       63.97       63.32      0.54 o
  -2  12  -3        0.17        0.35      0.10 o
  -3  12  -3       14.01       13.58      0.13 o
  -4  12  -3       22.98       22.48      0.14 o
  -5  12  -3      125.19      122.68      0.64 o
  -6  12  -3       93.69       94.20      0.43 o
  -7  12  -3      103.45      101.61      0.76 o
  -8  12  -3       31.98       32.86      0.34 o
  -9  12  -3        4.71        5.04      0.10 o
 -11  12  -3        0.66        0.59      0.08 o
 -12  12  -3        2.86        2.92      0.09 o
 -14  12  -3       63.69       64.20      0.53 o
 -15  12  -3        1.69        2.14      0.10 o
 -16  12  -3        7.18        7.07      0.18 o
 -19  12  -3       36.86       34.78      0.34 o
 -20  12  -3        1.16        1.26      0.15 o
 -21  12  -3        3.38        2.90      0.26 o
  22  13  -3       14.03       13.39      0.38 o
  21  13  -3        4.53        4.69      0.20 o
  20  13  -3       14.58       14.85      0.34 o
  19  13  -3       40.28       40.74      0.52 o
  18  13  -3        5.43        5.36      0.13 o
  17  13  -3       28.83       28.34      0.41 o
  16  13  -3       43.43       42.61      0.60 o
  15  13  -3       19.85       20.37      0.33 o
  14  13  -3       12.05       11.84      0.20 o
  13  13  -3        0.68        0.88      0.06 o
  12  13  -3       38.14       39.42      0.36 o
  11  13  -3       85.60       88.55      1.01 o
  10  13  -3      231.71      238.73      2.27 o
   9  13  -3       27.11       27.81      0.28 o
   8  13  -3        2.79        2.90      0.12 o
   7  13  -3      132.84      129.55      1.08 o
   6  13  -3        0.35        0.39      0.09 o
   5  13  -3      172.53      169.57      0.69 o
   4  13  -3       86.60       88.15      0.53 o
   3  13  -3       27.14       27.49      0.30 o
   2  13  -3      173.27      174.90      1.13 o
   1  13  -3       21.00       19.62      0.12 o
   0  13  -3       34.21       34.66      0.25 o
  -1  13  -3       13.95       13.47      0.11 o
  -2  13  -3      148.30      149.40      0.74 o
  -3  13  -3      274.10      274.58      1.49 o
  -4  13  -3        0.53        0.70      0.12 o
  -5  13  -3       69.01       68.48      0.55 o
  -7  13  -3       13.74       13.40      0.14 o
  -8  13  -3      176.44      177.94      1.13 o
  -9  13  -3       49.01       49.04      0.47 o
 -10  13  -3       53.02       52.89      0.47 o
 -11  13  -3       12.95       12.81      0.13 o
 -12  13  -3       17.50       17.31      0.23 o
 -13  13  -3        6.44        6.73      0.12 o
 -14  13  -3       31.85       33.07      0.34 o
 -15  13  -3       37.92       38.00      0.40 o
 -16  13  -3        2.01        1.89      0.10 o
 -17  13  -3       25.88       25.87      0.31 o
 -18  13  -3       16.46       14.76      0.29 o
 -19  13  -3        2.59        2.98      0.15 o
 -20  13  -3        9.17        8.27      0.32 o
  22  14  -3        0.85        1.34      0.23 o
  21  14  -3       22.02       22.79      0.52 o
  20  14  -3       15.14       15.43      0.32 o
  19  14  -3       13.25       14.20      0.38 o
  18  14  -3        9.69       11.49      0.18 o
  17  14  -3       17.63       17.52      0.35 o
  16  14  -3       24.62       23.70      0.51 o
  15  14  -3       15.42       14.81      0.16 o
  14  14  -3        8.75        9.03      0.13 o
  13  14  -3       36.36       37.05      0.46 o
  12  14  -3       70.29       73.06      0.72 o
  11  14  -3        1.42        1.74      0.07 o
  10  14  -3       13.93       14.22      0.19 o
   9  14  -3      121.87      120.51      0.90 o
   8  14  -3       35.06       35.65      0.40 o
   7  14  -3        1.23        1.37      0.07 o
   6  14  -3        6.78        6.86      0.12 o
   5  14  -3       80.69       78.42      0.37 o
   4  14  -3      336.64      338.55      2.21 o
   3  14  -3       33.13       33.29      0.22 o
   1  14  -3       15.68       16.37      0.14 o
   0  14  -3       41.49       42.46      0.28 o
  -1  14  -3      112.71      110.93      0.67 o
  -2  14  -3      166.33      164.45      1.09 o
  -3  14  -3       40.81       41.58      0.40 o
  -4  14  -3        3.07        3.08      0.10 o
  -5  14  -3       13.66       13.12      0.13 o
  -6  14  -3        9.42        9.16      0.12 o
  -7  14  -3      235.94      241.09      0.99 o
  -8  14  -3        3.27        3.11      0.11 o
  -9  14  -3       59.59       58.53      0.73 o
 -10  14  -3       29.26       29.32      0.23 o
 -11  14  -3        8.22        8.81      0.12 o
 -12  14  -3       78.40       78.59      0.66 o
 -13  14  -3        1.51        1.67      0.10 o
 -14  14  -3        2.20        2.44      0.11 o
 -15  14  -3       14.32       14.72      0.32 o
 -16  14  -3        8.03        7.88      0.13 o
 -17  14  -3       10.19       10.31      0.18 o
 -18  14  -3       14.85       14.76      0.25 o
 -19  14  -3       28.18       26.35      0.51 o
 -20  14  -3       19.44       17.77      0.28 o
  21  15  -3       32.31       34.12      0.98 o
  20  15  -3       50.52       58.24      0.83 o
  19  15  -3       13.75       15.38      0.25 o
  18  15  -3        9.24       10.52      0.29 o
  17  15  -3        0.66        0.70      0.06 o
  16  15  -3       34.23       37.28      0.76 o
  15  15  -3       45.79       45.97      0.60 o
  14  15  -3        1.03        1.17      0.06 o
  13  15  -3       57.33       59.14      0.78 o
  12  15  -3       93.95       94.16      0.91 o
  11  15  -3      130.92      134.01      1.34 o
   9  15  -3        2.24        2.00      0.08 o
   8  15  -3       12.21       11.99      0.15 o
   7  15  -3      250.00      251.17      2.21 o
   6  15  -3       84.69       87.15      0.77 o
   5  15  -3       20.46       19.70      0.16 o
   4  15  -3       44.33       44.25      0.19 o
   3  15  -3        0.77        1.11      0.09 o
   2  15  -3        8.30        8.02      0.10 o
   1  15  -3       11.33       12.10      0.21 o
   0  15  -3        0.14        0.31      0.09 o
  -1  15  -3        8.62        8.85      0.15 o
  -2  15  -3       12.94       12.15      0.13 o
  -3  15  -3       16.53       16.06      0.15 o
  -4  15  -3      242.80      251.24      2.06 o
  -5  15  -3      163.34      164.38      0.76 o
  -6  15  -3        2.90        3.08      0.11 o
  -8  15  -3        2.96        3.16      0.10 o
  -9  15  -3      236.74      244.99      2.23 o
 -10  15  -3       91.71       93.53      0.58 o
 -11  15  -3       19.90       20.62      0.24 o
 -12  15  -3        6.53        6.56      0.12 o
 -13  15  -3       18.70       19.29      0.32 o
 -14  15  -3       20.63       21.38      0.31 o
 -15  15  -3        0.98        1.03      0.10 o
 -16  15  -3       11.90       12.59      0.16 o
 -17  15  -3       72.04       69.67      0.84 o
 -18  15  -3       35.15       35.26      0.52 o
 -19  15  -3        8.35        7.74      0.23 o
  21  16  -3       66.09       72.44      1.25 o
  17  16  -3       21.05       22.15      0.42 o
  16  16  -3       27.01       25.31      0.48 o
  15  16  -3       12.37       12.03      0.22 o
  13  16  -3       18.46       17.59      0.28 o
  12  16  -3      123.57      129.08      1.48 o
  11  16  -3       31.55       31.45      0.37 o
  10  16  -3        1.01        1.25      0.08 o
   9  16  -3       29.11       28.81      0.29 o
   8  16  -3       76.06       75.56      0.65 o
   7  16  -3       73.22       73.77      0.76 o
   6  16  -3       20.26       20.60      0.23 o
   5  16  -3       34.93       36.32      0.28 o
   4  16  -3       66.26       65.21      0.53 o
   3  16  -3      103.43      104.14      0.65 o
   2  16  -3       32.64       32.96      0.21 o
   1  16  -3        1.24        1.05      0.09 o
   0  16  -3       36.70       36.47      0.30 o
  -1  16  -3      165.54      167.53      0.91 o
  -2  16  -3      131.85      133.76      0.84 o
  -3  16  -3       26.24       26.20      0.18 o
  -5  16  -3        7.73        8.15      0.14 o
  -6  16  -3        8.10        7.84      0.15 o
  -7  16  -3       11.68       11.81      0.20 o
  -8  16  -3       42.52       40.89      0.42 o
  -9  16  -3        2.24        2.34      0.11 o
 -10  16  -3      103.49      105.13      0.58 o
 -11  16  -3       24.45       24.90      0.30 o
 -12  16  -3        0.55        0.87      0.12 o
 -13  16  -3       26.67       27.13      0.31 o
 -14  16  -3       15.89       15.31      0.18 o
 -15  16  -3       49.80       50.02      0.51 o
 -16  16  -3       18.67       17.44      0.35 o
 -17  16  -3        2.26        2.48      0.12 o
 -18  16  -3        6.88        6.73      0.18 o
 -19  16  -3       37.74       36.40      0.89 o
  20  17  -3       40.77       47.37      1.08 o
  19  17  -3        1.17        1.67      0.18 o
  18  17  -3      123.47      128.80      2.05 o
  17  17  -3        8.13        8.05      0.22 o
  16  17  -3       11.67       11.11      0.23 o
  15  17  -3       30.30       27.43      0.41 o
  14  17  -3       22.94       21.90      0.31 o
  12  17  -3      175.46      183.76      1.10 o
  11  17  -3       56.87       58.07      0.57 o
  10  17  -3       18.33       18.12      0.17 o
   9  17  -3      100.43      102.07      1.01 o
   8  17  -3       57.94       58.01      0.51 o
   7  17  -3       48.11       49.27      0.59 o
   6  17  -3       28.08       27.86      0.21 o
   5  17  -3       44.40       43.51      0.31 o
   4  17  -3      123.41      122.68      0.67 o
   3  17  -3      586.02      590.26      3.97 o
   2  17  -3        3.56        4.03      0.10 o
   1  17  -3        7.41        7.35      0.11 o
   0  17  -3        2.38        2.26      0.10 o
  -1  17  -3      423.34      419.20      1.67 o
  -2  17  -3      200.01      198.41      0.84 o
  -3  17  -3       55.92       56.16      0.23 o
  -4  17  -3       10.13       10.39      0.13 o
  -5  17  -3       57.15       57.88      0.29 o
  -6  17  -3       83.11       82.64      0.60 o
  -7  17  -3       76.62       75.13      0.60 o
  -8  17  -3        1.42        1.53      0.11 o
  -9  17  -3       25.36       25.36      0.32 o
 -10  17  -3      289.98      296.37      2.85 o
 -11  17  -3       10.71       10.44      0.16 o
 -12  17  -3        2.53        2.73      0.18 o
 -13  17  -3        0.59        0.60      0.13 o
 -14  17  -3       10.16       10.52      0.22 o
 -15  17  -3       31.80       31.81      0.25 o
 -16  17  -3      106.10      105.14      1.36 o
 -17  17  -3       15.73       14.94      0.19 o
 -18  17  -3       20.53       19.11      0.42 o
  20  18  -3        1.55        1.77      0.20 o
  19  18  -3       16.79       18.98      0.51 o
  18  18  -3        0.24        0.48      0.18 o
  17  18  -3       91.75       86.80      1.73 o
  16  18  -3       18.84       17.15      0.36 o
  15  18  -3       19.87       18.20      0.29 o
  14  18  -3        6.32        6.05      0.17 o
  13  18  -3        1.52        1.43      0.10 o
  12  18  -3       52.62       53.72      0.55 o
  11  18  -3        0.24        0.36      0.09 o
  10  18  -3        0.75        0.87      0.08 o
   9  18  -3       44.80       44.94      0.34 o
   8  18  -3      118.44      119.56      0.90 o
   6  18  -3       44.08       44.58      0.40 o
   5  18  -3        1.94        1.94      0.09 o
   4  18  -3       23.95       24.38      0.28 o
   3  18  -3        3.43        3.39      0.10 o
   2  18  -3       18.50       17.93      0.16 o
   1  18  -3       36.75       36.77      0.29 o
   0  18  -3       68.61       70.07      0.46 o
  -1  18  -3       12.49       12.11      0.13 o
  -2  18  -3        0.02        0.27      0.10 o
  -4  18  -3        2.51        2.62      0.11 o
  -5  18  -3        0.88        0.99      0.10 o
  -6  18  -3      143.92      143.37      0.82 o
  -7  18  -3        9.62        9.46      0.14 o
  -8  18  -3        8.65        9.34      0.17 o
  -9  18  -3        3.79        3.79      0.13 o
 -10  18  -3        5.13        5.26      0.13 o
 -11  18  -3        9.24        8.93      0.17 o
 -12  18  -3        8.49        8.12      0.14 o
 -13  18  -3        1.78        1.93      0.14 o
 -14  18  -3       15.00       15.55      0.21 o
 -15  18  -3       43.98       43.89      0.49 o
 -16  18  -3        0.96        0.81      0.14 o
 -17  18  -3       14.78       13.60      0.24 o
  19  19  -3        7.38        6.70      0.22 o
  18  19  -3        0.79        0.42      0.17 o
  17  19  -3        9.35        8.75      0.22 o
  16  19  -3       19.95       16.54      0.42 o
  15  19  -3        1.07        0.88      0.13 o
  14  19  -3        2.42        2.34      0.11 o
  13  19  -3        7.47        8.06      0.12 o
  12  19  -3        0.32        0.36      0.09 o
  11  19  -3       20.28       20.20      0.25 o
  10  19  -3       61.72       58.60      0.48 o
   9  19  -3       10.56       10.73      0.13 o
   8  19  -3       31.88       32.37      0.43 o
   6  19  -3       44.38       43.96      0.34 o
   5  19  -3        1.15        1.15      0.10 o
   4  19  -3      119.99      119.75      0.98 o
   3  19  -3       13.53       13.37      0.14 o
   2  19  -3        0.99        0.76      0.11 o
   1  19  -3      141.25      139.76      0.76 o
   0  19  -3        2.44        2.38      0.10 o
  -1  19  -3       40.75       41.00      0.20 o
  -2  19  -3       84.59       82.30      0.51 o
  -3  19  -3        7.90        8.02      0.15 o
  -4  19  -3      113.91      113.53      0.96 o
  -5  19  -3        2.35        2.77      0.12 o
  -6  19  -3       83.75       84.02      0.64 o
  -7  19  -3        0.73        0.64      0.12 o
  -8  19  -3       86.96       86.36      0.55 o
  -9  19  -3       35.68       36.50      0.39 o
 -10  19  -3        0.69        0.59      0.12 o
 -11  19  -3        4.58        5.04      0.13 o
 -13  19  -3        6.33        6.65      0.14 o
 -14  19  -3        5.25        5.20      0.14 o
 -16  19  -3        3.77        3.86      0.14 o
 -17  19  -3       38.50       34.74      0.68 o
  18  20  -3       45.06       42.89      0.78 o
  17  20  -3       44.23       39.65      0.77 o
  15  20  -3       57.56       56.70      0.71 o
  14  20  -3       40.27       39.91      0.53 o
  13  20  -3        8.83        8.70      0.12 o
  12  20  -3        8.93        9.17      0.19 o
  11  20  -3       11.36       11.22      0.14 o
  10  20  -3      129.29      127.57      0.98 o
   9  20  -3        4.81        4.67      0.11 o
   8  20  -3       11.42       11.46      0.13 o
   7  20  -3        4.23        4.57      0.11 o
   6  20  -3        1.98        1.90      0.10 o
   5  20  -3       18.25       18.40      0.23 o
   4  20  -3        0.59        0.58      0.12 o
   3  20  -3        6.32        6.46      0.12 o
   2  20  -3        4.72        5.19      0.11 o
   1  20  -3        1.00        1.38      0.11 o
  -1  20  -3       22.94       22.94      0.16 o
  -2  20  -3       11.05       11.31      0.20 o
  -3  20  -3        0.49        0.49      0.11 o
  -4  20  -3        3.71        4.01      0.12 o
  -5  20  -3        2.00        1.97      0.11 o
  -6  20  -3       11.49       11.40      0.15 o
  -7  20  -3        1.76        1.80      0.12 o
  -8  20  -3       48.10       47.95      0.53 o
  -9  20  -3       22.93       22.95      0.24 o
 -10  20  -3       15.32       15.78      0.25 o
 -11  20  -3       20.73       20.86      0.28 o
 -12  20  -3       16.92       17.68      0.17 o
 -13  20  -3       70.07       70.73      0.59 o
 -14  20  -3        3.93        4.37      0.21 o
 -15  20  -3       59.49       56.99      0.45 o
 -16  20  -3       15.34       14.40      0.21 o
  17  21  -3       28.29       26.07      0.59 o
  16  21  -3        0.08        0.40      0.17 o
  15  21  -3        0.22        0.36      0.13 o
  13  21  -3        1.28        1.56      0.15 o
  12  21  -3        2.70        2.86      0.11 o
  11  21  -3       10.90        9.67      0.26 o
  10  21  -3        3.35        3.40      0.11 o
   9  21  -3        1.71        1.89      0.10 o
   8  21  -3        8.73        8.98      0.13 o
   7  21  -3        2.46        2.40      0.11 o
   6  21  -3       15.99       17.02      0.20 o
   5  21  -3       42.24       41.81      0.23 o
   4  21  -3        0.26        0.39      0.13 o
   3  21  -3        7.15        7.29      0.13 o
   2  21  -3       72.03       71.26      0.45 o
   1  21  -3      185.52      184.18      0.95 o
   0  21  -3       25.45       25.57      0.18 o
  -1  21  -3        2.81        2.70      0.11 o
  -2  21  -3        2.13        2.27      0.11 o
  -3  21  -3       78.92       78.85      0.61 o
  -4  21  -3        2.88        3.01      0.13 o
  -5  21  -3        2.07        1.97      0.11 o
  -6  21  -3       12.56       11.97      0.16 o
  -7  21  -3        9.29        9.85      0.18 o
  -8  21  -3        0.17        0.41      0.13 o
  -9  21  -3       13.78       13.36      0.20 o
 -10  21  -3       13.35       14.50      0.16 o
 -11  21  -3        2.11        2.31      0.13 o
 -12  21  -3        0.29        0.43      0.13 o
 -13  21  -3        0.50        0.51      0.15 o
 -14  21  -3        2.16        2.27      0.15 o
 -15  21  -3       34.70       35.35      0.37 o
  16  22  -3        3.68        4.04      0.17 o
  15  22  -3        1.86        1.98      0.14 o
  14  22  -3        1.21        1.11      0.14 o
  13  22  -3        4.30        4.15      0.14 o
  12  22  -3       16.67       16.15      0.28 o
  11  22  -3       10.98       10.87      0.17 o
  10  22  -3        6.51        6.78      0.16 o
   9  22  -3        9.53       10.14      0.18 o
   8  22  -3        8.52        8.45      0.14 o
   7  22  -3       12.05       11.80      0.14 o
   6  22  -3        3.13        3.27      0.12 o
   5  22  -3        9.06        9.06      0.14 o
   3  22  -3       18.12       17.61      0.20 o
   2  22  -3        5.08        5.26      0.13 o
   1  22  -3        1.21        1.24      0.11 o
   0  22  -3        2.42        2.28      0.12 o
  -1  22  -3        5.95        5.79      0.13 o
  -2  22  -3       19.50       18.93      0.17 o
  -3  22  -3        2.36        2.74      0.12 o
  -4  22  -3       10.96       11.21      0.17 o
  -5  22  -3        1.93        2.20      0.13 o
  -6  22  -3        0.58        0.58      0.12 o
  -7  22  -3       11.86       12.34      0.17 o
  -8  22  -3       25.95       25.54      0.19 o
  -9  22  -3        0.76        0.61      0.13 o
 -10  22  -3       36.93       37.84      0.44 o
 -11  22  -3        4.46        5.10      0.15 o
 -12  22  -3        0.37        0.50      0.13 o
 -14  22  -3        6.34        6.38      0.16 o
  15  23  -3       12.33       12.02      0.40 o
  14  23  -3       20.74       22.28      0.34 o
  13  23  -3        1.01        1.03      0.15 o
  12  23  -3       77.96       74.04      0.91 o
  11  23  -3        0.75        0.72      0.11 o
  10  23  -3       73.42       72.65      0.70 o
   9  23  -3       33.24       33.08      0.30 o
   8  23  -3       13.37       13.45      0.22 o
   7  23  -3       65.25       64.87      0.61 o
   6  23  -3        5.71        5.84      0.14 o
   5  23  -3      116.42      115.16      0.80 o
   4  23  -3       31.39       31.05      0.38 o
   3  23  -3      117.19      118.11      0.54 o
   2  23  -3       45.27       45.70      0.43 o
   0  23  -3       16.92       16.70      0.16 o
  -1  23  -3       87.93       88.99      0.68 o
  -2  23  -3       18.59       18.37      0.17 o
  -3  23  -3      144.64      143.12      0.79 o
  -4  23  -3        1.03        0.91      0.14 o
  -5  23  -3       73.32       73.53      0.50 o
  -6  23  -3       15.99       15.78      0.18 o
  -7  23  -3        4.63        4.72      0.16 o
  -8  23  -3       33.44       32.25      0.40 o
  -9  23  -3        0.48        0.64      0.13 o
 -10  23  -3      110.50      114.21      1.19 o
 -11  23  -3        8.17        8.17      0.16 o
 -12  23  -3        4.89        5.30      0.15 o
 -13  23  -3        0.69        0.72      0.13 o
  14  24  -3       24.52       25.76      0.43 o
  13  24  -3       23.73       22.06      0.48 o
  12  24  -3       42.64       40.47      0.41 o
  11  24  -3       13.67       13.48      0.23 o
  10  24  -3       17.51       18.51      0.20 o
   9  24  -3        3.30        3.55      0.12 o
   8  24  -3        4.71        4.51      0.13 o
   6  24  -3        1.33        1.44      0.13 o
   5  24  -3       39.65       39.84      0.31 o
   4  24  -3       46.25       45.99      0.30 o
   3  24  -3        1.72        2.10      0.12 o
   2  24  -3       13.11       12.95      0.17 o
   1  24  -3        9.88       10.40      0.15 o
   0  24  -3       56.83       57.43      0.56 o
  -1  24  -3       17.50       17.46      0.17 o
  -2  24  -3       14.41       14.34      0.16 o
  -3  24  -3       29.82       30.06      0.24 o
  -4  24  -3        7.40        7.10      0.19 o
  -5  24  -3        6.14        6.24      0.15 o
  -6  24  -3       10.84       10.89      0.16 o
  -7  24  -3       17.11       17.92      0.28 o
  -8  24  -3        5.96        5.79      0.14 o
  -9  24  -3        0.58        0.43      0.14 o
 -10  24  -3       25.77       27.40      0.36 o
 -11  24  -3       16.63       18.50      0.33 o
 -12  24  -3       58.19       61.43      0.61 o
  13  25  -3        1.64        1.61      0.16 o
  12  25  -3        1.37        1.64      0.15 o
  11  25  -3       10.58       10.32      0.21 o
  10  25  -3        7.02        7.01      0.14 o
   9  25  -3        8.53        8.78      0.18 o
   8  25  -3       14.82       15.08      0.17 o
   7  25  -3        4.42        4.85      0.13 o
   6  25  -3       36.69       37.20      0.38 o
   5  25  -3       11.64       12.04      0.23 o
   4  25  -3       50.20       49.23      0.30 o
   3  25  -3        8.24        8.10      0.15 o
   2  25  -3        6.71        6.69      0.14 o
   1  25  -3       90.05       90.80      0.66 o
   0  25  -3       11.10       11.42      0.16 o
  -1  25  -3       35.99       36.47      0.45 o
  -2  25  -3       38.45       38.13      0.37 o
  -3  25  -3        2.65        2.95      0.14 o
  -4  25  -3       90.75       92.47      0.70 o
  -5  25  -3        0.35        0.39      0.15 o
  -6  25  -3       50.23       49.39      0.57 o
  -7  25  -3        1.28        1.26      0.14 o
  -8  25  -3       13.11       12.99      0.20 o
  -9  25  -3       19.24       19.32      0.19 o
 -10  25  -3        0.80        0.79      0.14 o
 -11  25  -3        1.62        2.07      0.14 o
  11  26  -3        1.40        1.50      0.15 o
  10  26  -3       31.03       31.89      0.48 o
   9  26  -3        5.34        5.33      0.14 o
   8  26  -3       41.35       40.59      0.28 o
   7  26  -3        1.91        1.73      0.12 o
   6  26  -3        0.57        0.61      0.15 o
   5  26  -3        3.62        4.15      0.14 o
   4  26  -3        1.39        1.50      0.12 o
   3  26  -3        0.37        0.43      0.13 o
   2  26  -3        1.33        1.44      0.13 o
  -1  26  -3        2.62        2.91      0.13 o
  -3  26  -3        4.34        4.36      0.14 o
  -4  26  -3        1.88        2.19      0.13 o
  -5  26  -3        4.98        4.89      0.17 o
  -6  26  -3        2.83        2.92      0.14 o
  -7  26  -3        4.55        4.70      0.15 o
  -8  26  -3        6.56        7.22      0.15 o
  -9  26  -3        8.05        7.90      0.20 o
   9  27  -3        0.31        0.45      0.16 o
   8  27  -3       15.75       15.37      0.20 o
   7  27  -3        2.87        3.39      0.14 o
   3  27  -3       44.04       44.16      0.32 o
   2  27  -3        5.24        5.17      0.15 o
   1  27  -3       28.39       29.12      0.23 o
   0  27  -3        0.55        0.53      0.14 o
  -1  27  -3       15.34       15.60      0.18 o
  -2  27  -3        4.69        4.42      0.14 o
  -3  27  -3        1.59        1.83      0.14 o
  -4  27  -3        0.69        0.89      0.15 o
  -5  27  -3        0.78        0.69      0.14 o
  -6  27  -3       19.15       19.93      0.25 o
   7  28  -3        1.88        1.49      0.15 o
   6  28  -3       32.70       32.74      0.25 o
   5  28  -3        3.15        3.47      0.15 o
   4  28  -3        9.49        9.43      0.20 o
   2  28  -3        1.11        0.92      0.14 o
   1  28  -3        3.45        3.53      0.14 o
   0  28  -3        3.34        3.25      0.14 o
  -1  28  -3       12.31       12.35      0.17 o
  -3  28  -3        1.24        1.34      0.15 o
  -4  28  -3       29.08       29.31      0.29 o
  24   0  -4        1.99        1.83      0.31 o
  23   0  -4        0.84        1.15      0.29 o
  22   0  -4       52.85       48.62      0.85 o
  21   0  -4      116.93      110.10      2.65 o
  20   0  -4      107.45      104.13      0.80 o
  19   0  -4        3.77        3.77      0.22 o
  18   0  -4       77.76       82.18      1.45 o
  17   0  -4      175.55      178.20      5.49 o
  16   0  -4      546.38      543.28      6.48 o
  15   0  -4        1.65        1.49      0.10 o
  14   0  -4      323.81      310.70      8.80 o
  13   0  -4        0.10        0.21      0.05 o
  12   0  -4      110.44      108.81      1.42 o
  11   0  -4      819.89      838.86     12.65 o
  10   0  -4      350.83      346.78      3.49 o
   9   0  -4     1570.02     1632.62     17.42 o
   8   0  -4      517.48      515.23      7.51 o
   7   0  -4     1140.52     1180.43     10.33 o
   6   0  -4     1144.39     1179.57      6.10 o
   5   0  -4      357.96      358.61      4.33 o
   4   0  -4      431.66      455.09      4.18 o
   3   0  -4     2098.14     2148.52     17.12 o
   2   0  -4      284.90      292.43      3.02 o
   1   0  -4     7212.76     7370.35     34.80 o
   0   0  -4      314.78      333.78      4.73 o
  -1   0  -4      123.86      126.67      1.37 o
  -2   0  -4       53.64       50.33      0.24 o
  -3   0  -4       30.15       30.88      0.28 o
  -4   0  -4     1355.63     1376.13      6.16 o
  -5   0  -4      822.02      843.14      5.28 o
  -6   0  -4      736.86      738.39      4.99 o
  -7   0  -4      119.85      114.85      0.81 o
  -8   0  -4      879.08      892.61      6.43 o
  -9   0  -4       46.77       45.73      0.26 o
 -10   0  -4       35.01       33.99      0.28 o
 -11   0  -4      298.93      302.97      2.67 o
 -12   0  -4       13.36       12.98      0.18 o
 -13   0  -4      209.00      203.08      2.18 o
 -14   0  -4      555.13      602.18     11.76 o
 -15   0  -4      506.08      550.09     11.70 o
 -16   0  -4       14.30       15.98      0.25 o
 -17   0  -4       74.87       79.75      1.93 o
 -18   0  -4       18.01       18.19      0.61 o
 -19   0  -4      108.14      104.60      4.15 o
 -20   0  -4       24.93       26.44      1.09 o
 -21   0  -4        6.04        5.65      0.26 o
 -22   0  -4        5.63        5.69      0.37 o
  25   1  -4       13.34       11.83      0.65 o
  24   1  -4        1.99        2.15      0.26 o
  23   1  -4        3.68        3.03      0.25 o
  22   1  -4        9.30        8.35      0.26 o
  21   1  -4       76.59       72.49      1.88 o
  19   1  -4        9.00        8.47      0.12 o
  18   1  -4      284.58      277.78      2.31 o
  17   1  -4      197.88      198.60      1.99 o
  16   1  -4       59.94       61.47      0.85 o
  15   1  -4       39.84       38.95      0.94 o
  14   1  -4       13.62       13.60      0.29 o
  13   1  -4       93.74       95.73      0.79 o
  12   1  -4        0.05        0.07      0.03 o
  11   1  -4      221.62      227.30      1.06 o
  10   1  -4      395.61      400.86      2.64 o
   9   1  -4      120.59      123.36      0.90 o
   8   1  -4      183.30      185.53      1.15 o
   7   1  -4      159.61      155.69      1.08 o
   6   1  -4      235.49      234.09      1.91 o
   5   1  -4        0.25        0.31      0.04 o
   4   1  -4      265.19      267.30      1.74 o
   3   1  -4       67.68       69.98      0.44 o
   2   1  -4     4482.43     4538.23     21.68 o
   1   1  -4     4088.63     4207.80     26.17 o
   0   1  -4       14.47       13.08      0.33 o
  -1   1  -4      722.27      734.10      3.03 o
  -2   1  -4        1.96        2.32      0.06 o
  -3   1  -4      416.43      419.88      2.82 o
  -4   1  -4      118.84      115.73      0.74 o
  -5   1  -4      239.61      236.66      1.06 o
  -6   1  -4     1072.64     1078.28      8.26 o
  -8   1  -4        0.88        0.81      0.08 o
  -9   1  -4        1.26        1.07      0.07 o
 -10   1  -4       26.50       26.68      0.16 o
 -11   1  -4      106.45      104.30      0.80 o
 -13   1  -4       58.53       59.03      0.61 o
 -14   1  -4       18.12       18.76      0.30 o
 -15   1  -4       73.11       75.05      0.99 o
 -16   1  -4        3.48        3.49      0.09 o
 -17   1  -4        4.24        4.35      0.12 o
 -18   1  -4       25.73       25.87      0.40 o
 -19   1  -4        2.46        2.50      0.12 o
 -21   1  -4       12.16       12.14      0.34 o
 -22   1  -4        1.56        1.63      0.20 o
  25   2  -4        3.10        2.94      0.54 o
  24   2  -4        0.88        1.06      0.31 o
  23   2  -4       43.34       39.53      1.91 o
  22   2  -4       16.45       16.35      0.55 o
  21   2  -4        6.75        6.11      0.21 o
  20   2  -4       19.30       19.40      0.69 o
  19   2  -4       27.70       27.50      0.52 o
  18   2  -4       15.31       13.65      0.63 o
  17   2  -4       33.53       32.02      0.85 o
  16   2  -4        1.18        1.11      0.14 o
  15   2  -4      130.98      132.88      1.12 o
  14   2  -4      105.45      101.22      0.48 o
  13   2  -4       38.94       37.41      0.30 o
  12   2  -4      122.36      123.21      1.04 o
  11   2  -4       83.44       80.28      0.79 o
  10   2  -4      305.04      318.31      2.13 o
   9   2  -4       94.75       97.88      0.73 o
   8   2  -4      363.70      366.38      1.70 o
   7   2  -4        9.91       10.44      0.07 o
   6   2  -4        1.77        1.87      0.04 o
   5   2  -4        7.35        6.10      0.07 o
   4   2  -4       83.67       81.91      0.51 o
   3   2  -4       29.47       29.07      0.17 o
   2   2  -4     1221.01     1239.71      5.49 o
   1   2  -4      331.69      336.67      1.70 o
   0   2  -4       49.37       50.84      0.47 o
  -1   2  -4        1.38        1.83      0.06 o
  -2   2  -4      141.38      136.47      0.73 o
  -3   2  -4        1.06        1.07      0.05 o
  -4   2  -4       80.13       79.53      0.26 o
  -5   2  -4      106.54      105.12      0.59 o
  -6   2  -4      327.65      332.88      1.53 o
  -7   2  -4      400.68      400.63      2.04 o
  -8   2  -4      227.54      220.08      1.01 o
  -9   2  -4       28.86       27.65      0.15 o
 -10   2  -4       33.21       33.12      0.15 o
 -11   2  -4       66.04       68.07      0.66 o
 -12   2  -4      126.50      127.45      1.43 o
 -13   2  -4       30.40       30.47      0.46 o
 -14   2  -4       70.89       73.06      0.81 o
 -15   2  -4      103.38      106.22      1.06 o
 -16   2  -4        7.22        7.95      0.19 o
 -17   2  -4       37.51       36.44      0.62 o
 -18   2  -4       21.82       21.68      0.35 o
 -19   2  -4       32.25       31.52      0.69 o
 -20   2  -4       36.46       34.06      0.70 o
 -21   2  -4       10.67        9.77      0.27 o
 -22   2  -4        8.58        7.98      0.27 o
  24   3  -4       12.48       11.15      0.48 o
  23   3  -4       30.72       27.38      0.84 o
  22   3  -4       14.74       13.59      0.36 o
  21   3  -4       16.89       15.46      0.29 o
  20   3  -4       41.99       42.37      1.05 o
  19   3  -4       11.78       11.53      0.23 o
  18   3  -4        2.25        2.33      0.10 o
  17   3  -4        8.54        8.45      0.13 o
  16   3  -4        8.47        8.09      0.18 o
  15   3  -4        1.78        1.86      0.08 o
  14   3  -4        2.49        2.34      0.07 o
  13   3  -4        7.53        7.84      0.10 o
  11   3  -4       92.85       92.69      0.83 o
  10   3  -4       39.35       39.59      0.36 o
   9   3  -4      105.85      105.54      0.65 o
   8   3  -4       86.64       87.64      0.63 o
   7   3  -4        2.36        2.92      0.09 o
   6   3  -4       24.88       24.18      0.18 o
   5   3  -4       15.85       16.07      0.18 o
   4   3  -4      145.27      144.75      0.61 o
   3   3  -4      343.64      349.28      2.64 o
   2   3  -4       24.16       23.63      0.14 o
   1   3  -4       91.07       88.80      0.67 o
   0   3  -4      102.04       99.73      0.98 o
  -1   3  -4       71.95       71.35      0.34 o
  -2   3  -4      151.86      150.29      1.05 o
  -3   3  -4       61.84       61.01      0.28 o
  -4   3  -4        0.32        0.34      0.05 o
  -5   3  -4       72.30       71.19      0.51 o
  -6   3  -4       34.81       34.63      0.18 o
  -7   3  -4       80.23       78.32      0.29 o
  -8   3  -4      123.22      121.70      0.80 o
  -9   3  -4       14.48       14.66      0.15 o
 -10   3  -4       15.81       16.09      0.15 o
 -11   3  -4       11.95       12.28      0.13 o
 -12   3  -4        9.00        9.78      0.13 o
 -13   3  -4        3.62        3.70      0.08 o
 -15   3  -4       24.92       25.11      0.38 o
 -16   3  -4        3.21        3.29      0.08 o
 -17   3  -4        4.26        4.24      0.17 o
 -18   3  -4        5.15        4.92      0.09 o
 -19   3  -4        2.86        3.00      0.17 o
 -20   3  -4        7.73        7.83      0.15 o
 -21   3  -4        6.12        5.91      0.25 o
  25   4  -4        3.21        2.98      0.38 o
  24   4  -4        7.82        6.69      0.79 o
  23   4  -4        9.57        8.71      0.31 o
  22   4  -4        0.86        0.74      0.14 o
  21   4  -4       70.40       65.22      1.84 o
  20   4  -4        5.32        4.53      0.19 o
  19   4  -4       20.62       20.97      0.41 o
  18   4  -4        3.85        4.23      0.16 o
  17   4  -4        3.74        4.00      0.11 o
  16   4  -4        5.82        6.16      0.10 o
  15   4  -4      199.95      200.92      1.33 o
  14   4  -4        5.68        5.30      0.07 o
  13   4  -4        9.76        9.40      0.10 o
  12   4  -4       27.82       27.65      0.23 o
  11   4  -4      128.66      129.45      1.47 o
  10   4  -4       60.64       62.03      0.61 o
   9   4  -4      170.03      168.93      1.50 o
   8   4  -4      438.40      443.96      3.80 o
   7   4  -4      179.09      172.71      1.09 o
   6   4  -4       34.40       32.72      0.28 o
   5   4  -4       26.02       25.28      0.21 o
   4   4  -4       15.35       14.73      0.26 o
   3   4  -4      125.36      126.49      0.83 o
   2   4  -4      619.19      616.20      3.24 o
   1   4  -4      103.17      101.74      0.63 o
   0   4  -4      645.68      667.66      4.68 o
  -1   4  -4       10.24       10.24      0.14 o
  -2   4  -4      188.14      182.27      0.86 o
  -3   4  -4        0.25        0.39      0.05 o
  -4   4  -4       67.64       66.69      0.25 o
  -5   4  -4      453.71      458.70      1.91 o
  -6   4  -4      281.74      278.52      1.37 o
  -7   4  -4       19.45       20.57      0.22 o
  -8   4  -4       38.84       37.90      0.22 o
  -9   4  -4       37.72       38.12      0.25 o
 -10   4  -4        0.69        0.70      0.07 o
 -11   4  -4       25.10       24.80      0.28 o
 -12   4  -4      164.65      165.38      1.16 o
 -13   4  -4       10.81        9.99      0.12 o
 -14   4  -4       18.21       16.91      0.30 o
 -15   4  -4       10.47        9.90      0.13 o
 -16   4  -4       63.39       62.95      0.93 o
 -17   4  -4       47.20       46.57      0.57 o
 -18   4  -4       29.02       27.14      0.55 o
 -19   4  -4        0.19        0.28      0.13 o
 -20   4  -4       65.65       63.87      0.79 o
  25   5  -4       10.23        8.61      0.75 o
  23   5  -4        8.21        7.66      0.44 o
  21   5  -4        0.84        1.01      0.14 o
  20   5  -4       65.13       63.87      1.36 o
  18   5  -4        0.05        0.18      0.07 o
  17   5  -4        0.15        0.18      0.05 o
  16   5  -4        5.32        4.99      0.20 o
  15   5  -4       27.34       26.62      0.24 o
  14   5  -4       54.03       54.19      0.43 o
  13   5  -4       83.58       82.62      1.28 o
  12   5  -4       35.17       35.29      0.37 o
  11   5  -4       16.10       16.04      0.13 o
  10   5  -4       44.63       44.11      0.28 o
   9   5  -4       45.24       43.71      0.26 o
   8   5  -4       64.15       61.40      0.42 o
   7   5  -4        8.30        7.65      0.20 o
   6   5  -4        5.27        5.10      0.06 o
   5   5  -4        5.00        4.94      0.06 o
   4   5  -4        6.73        6.03      0.13 o
   3   5  -4       19.65       18.87      0.20 o
   2   5  -4       83.73       81.41      0.56 o
   1   5  -4      140.53      138.01      0.82 o
   0   5  -4       25.84       25.40      0.15 o
  -1   5  -4        0.68        0.51      0.05 o
  -2   5  -4      239.30      235.59      1.27 o
  -3   5  -4        3.13        3.40      0.06 o
  -4   5  -4       12.29       11.58      0.09 o
  -5   5  -4       25.44       25.13      0.17 o
  -6   5  -4       32.47       32.27      0.17 o
  -7   5  -4       45.81       45.93      0.37 o
  -8   5  -4       64.70       63.64      0.37 o
 -10   5  -4        3.30        3.58      0.08 o
 -11   5  -4       57.03       58.06      0.53 o
 -12   5  -4        1.99        2.00      0.08 o
 -13   5  -4       18.55       19.48      0.28 o
 -14   5  -4       10.30       10.36      0.14 o
 -15   5  -4        2.35        2.51      0.09 o
 -16   5  -4       18.12       18.20      0.31 o
 -17   5  -4       81.75       79.21      0.81 o
 -18   5  -4       50.35       46.26      0.42 o
 -19   5  -4       30.58       30.35      0.53 o
 -20   5  -4        1.58        1.80      0.12 o
 -21   5  -4        0.25        0.48      0.17 o
 -22   5  -4       40.35       39.00      0.80 o
  24   6  -4        3.16        3.44      0.59 o
  23   6  -4        1.99        2.12      0.29 o
  22   6  -4      220.60      230.24      2.52 o
  21   6  -4        0.21        0.23      0.12 o
  20   6  -4      131.72      131.23      1.47 o
  18   6  -4       33.40       32.97      0.40 o
  17   6  -4       81.60       85.18      0.75 o
  16   6  -4      291.57      296.06      2.82 o
  15   6  -4      113.76      113.66      0.90 o
  14   6  -4       50.21       50.09      0.52 o
  13   6  -4      120.13      122.48      1.22 o
  12   6  -4        0.43        0.60      0.06 o
  11   6  -4      175.90      177.31      1.79 o
  10   6  -4      270.93      273.85      2.62 o
   9   6  -4       82.28       81.42      0.55 o
   8   6  -4      522.73      528.02      3.13 o
   7   6  -4     1498.06     1516.56      6.74 o
   6   6  -4        0.51        0.39      0.05 o
   5   6  -4      435.08      440.41      3.46 o
   4   6  -4        9.43        9.34      0.08 o
   3   6  -4      434.74      431.64      3.32 o
   2   6  -4     1738.04     1764.99      8.72 o
   1   6  -4     1750.86     1779.53      8.60 o
   0   6  -4      352.37      348.58      1.95 o
  -2   6  -4      247.36      242.94      1.88 o
  -3   6  -4       70.92       69.13      0.29 o
  -4   6  -4      620.47      623.87      4.32 o
  -5   6  -4      799.31      818.14      4.11 o
  -6   6  -4       29.28       30.18      0.18 o
  -7   6  -4      214.52      214.00      1.33 o
  -8   6  -4      346.87      346.19      2.42 o
  -9   6  -4       73.23       72.74      0.57 o
 -10   6  -4      227.98      232.42      1.22 o
 -12   6  -4      162.45      164.10      1.37 o
 -13   6  -4      245.56      244.10      1.79 o
 -14   6  -4       28.99       28.87      0.36 o
 -15   6  -4       24.37       24.68      0.22 o
 -16   6  -4        0.14        0.26      0.09 o
 -17   6  -4       23.75       24.84      0.32 o
 -18   6  -4       29.67       29.90      0.36 o
 -19   6  -4       52.24       49.79      0.52 o
 -21   6  -4        0.51        0.49      0.15 o
 -22   6  -4       11.58       12.23      0.21 o
  24   7  -4        9.00        8.29      0.44 o
  23   7  -4        4.53        4.17      0.24 o
  22   7  -4        9.98       10.14      0.36 o
  21   7  -4        1.05        1.12      0.10 o
  20   7  -4       16.05       15.74      0.36 o
  19   7  -4       49.35       48.07      0.74 o
  18   7  -4        0.47        0.53      0.13 o
  17   7  -4        5.30        5.29      0.17 o
  16   7  -4       47.03       47.87      0.55 o
  15   7  -4       12.31       12.24      0.14 o
  14   7  -4      112.45      117.32      1.31 o
  13   7  -4       16.35       16.24      0.21 o
  12   7  -4        5.60        5.33      0.07 o
  10   7  -4       92.11       91.10      0.55 o
   9   7  -4       13.76       13.83      0.14 o
   8   7  -4       68.37       67.40      0.47 o
   7   7  -4       46.18       45.41      0.39 o
   6   7  -4       18.57       17.59      0.23 o
   5   7  -4      248.00      245.46      1.60 o
   4   7  -4        0.38        0.41      0.04 o
   3   7  -4      115.21      113.79      0.56 o
   2   7  -4      214.92      213.55      1.39 o
   1   7  -4       20.45       20.01      0.15 o
   0   7  -4       78.77       77.22      0.41 o
  -1   7  -4        0.94        1.01      0.06 o
  -2   7  -4      636.13      641.14      3.54 o
  -3   7  -4      126.89      123.74      0.71 o
  -4   7  -4       73.62       72.80      0.21 o
  -5   7  -4        1.45        1.60      0.07 o
  -6   7  -4       29.25       29.10      0.29 o
  -7   7  -4      199.63      196.84      0.88 o
  -9   7  -4       45.86       44.94      0.42 o
 -10   7  -4       75.41       75.92      0.46 o
 -11   7  -4       80.16       81.80      0.65 o
 -12   7  -4        0.66        0.62      0.09 o
 -13   7  -4       78.96       80.49      0.66 o
 -14   7  -4        7.19        7.56      0.11 o
 -15   7  -4        0.14        0.21      0.09 o
 -16   7  -4       56.20       57.61      0.49 o
 -17   7  -4       48.94       49.13      0.75 o
 -18   7  -4        9.55        9.59      0.17 o
 -19   7  -4       67.43       66.37      0.72 o
 -20   7  -4       12.70       14.09      0.38 o
 -21   7  -4        6.86        7.33      0.21 o
  24   8  -4        1.64        1.88      0.24 o
  23   8  -4      121.65      123.78      0.99 o
  21   8  -4        0.25        0.41      0.17 o
  20   8  -4        3.29        2.79      0.11 o
  19   8  -4       10.77       11.20      0.27 o
  18   8  -4       28.56       28.59      0.44 o
  17   8  -4        4.39        4.25      0.12 o
  16   8  -4      154.52      159.91      1.83 o
  15   8  -4      269.86      268.90      2.13 o
  14   8  -4      136.56      137.12      1.50 o
  13   8  -4       55.93       54.99      0.57 o
  12   8  -4        2.15        2.17      0.08 o
  11   8  -4      164.67      158.75      1.13 o
  10   8  -4        6.87        7.05      0.13 o
   9   8  -4      434.64      433.09      2.34 o
   8   8  -4      179.83      176.47      1.13 o
   7   8  -4      202.67      202.54      1.37 o
   6   8  -4      183.97      182.46      1.64 o
   5   8  -4      104.86      103.13      0.59 o
   4   8  -4      101.16       95.79      0.41 o
   3   8  -4      482.80      485.20      2.42 o
   2   8  -4       10.13       10.09      0.09 o
   1   8  -4        0.71        1.05      0.06 o
   0   8  -4      778.00      795.38      5.06 o
  -1   8  -4      320.20      307.78      1.63 o
  -2   8  -4        0.87        0.91      0.06 o
  -3   8  -4       88.50       86.81      0.36 o
  -4   8  -4      236.28      233.62      1.23 o
  -5   8  -4      448.74      445.63      2.35 o
  -6   8  -4      215.42      215.22      1.03 o
  -7   8  -4       15.18       15.54      0.19 o
  -8   8  -4       40.75       40.22      0.30 o
  -9   8  -4       24.01       23.25      0.29 o
 -10   8  -4        0.83        0.74      0.08 o
 -11   8  -4      205.00      208.10      1.63 o
 -12   8  -4       33.32       33.19      0.35 o
 -14   8  -4        6.09        6.65      0.13 o
 -15   8  -4       58.38       61.55      0.57 o
 -17   8  -4        0.60        0.41      0.09 o
 -19   8  -4       17.81       17.10      0.41 o
 -20   8  -4       75.59       73.73      1.03 o
  24   9  -4       13.49       13.50      0.74 o
  23   9  -4        0.57        0.66      0.26 o
  22   9  -4        6.21        5.65      0.27 o
  21   9  -4        3.97        4.12      0.16 o
  19   9  -4        0.75        0.69      0.08 o
  18   9  -4        5.95        5.63      0.18 o
  17   9  -4       47.61       47.57      0.74 o
  16   9  -4      105.21      107.49      1.79 o
  15   9  -4       28.53       28.57      0.54 o
  14   9  -4       26.17       25.96      0.45 o
  13   9  -4       93.79       95.18      1.10 o
  12   9  -4      318.26      320.22      1.77 o
  11   9  -4       26.29       25.68      0.20 o
  10   9  -4       24.95       24.35      0.32 o
   9   9  -4        3.95        3.76      0.08 o
   8   9  -4      307.27      303.43      1.90 o
   7   9  -4      577.83      572.24      3.46 o
   6   9  -4       26.63       26.31      0.32 o
   5   9  -4      228.38      222.57      1.70 o
   4   9  -4      260.44      256.92      1.91 o
   3   9  -4       85.25       82.55      0.58 o
   2   9  -4      253.66      249.60      1.42 o
   1   9  -4      103.99      102.33      1.03 o
   0   9  -4      211.40      205.92      1.26 o
  -1   9  -4      177.83      174.22      0.93 o
  -2   9  -4      202.26      201.33      1.35 o
  -3   9  -4       10.17       10.13      0.10 o
  -4   9  -4       81.30       80.95      0.26 o
  -5   9  -4        0.79        0.95      0.07 o
  -6   9  -4        4.28        4.45      0.09 o
  -7   9  -4       32.16       31.96      0.20 o
  -8   9  -4       73.95       74.91      0.38 o
  -9   9  -4      259.49      256.53      1.36 o
 -10   9  -4      159.12      158.69      0.72 o
 -11   9  -4       15.55       15.60      0.19 o
 -12   9  -4      161.63      164.37      1.55 o
 -13   9  -4      241.94      247.74      1.91 o
 -14   9  -4       49.37       48.80      0.65 o
 -15   9  -4        5.69        5.64      0.12 o
 -16   9  -4       60.90       61.46      0.76 o
 -17   9  -4       52.98       52.40      0.67 o
 -18   9  -4       14.59       14.03      0.23 o
 -19   9  -4        5.37        5.66      0.14 o
 -20   9  -4        8.76        9.16      0.22 o
 -21   9  -4       12.22       12.37      0.57 o
  23  10  -4       12.50       12.43      0.65 o
  22  10  -4       17.26       16.90      0.73 o
  21  10  -4      144.09      148.82      2.14 o
  20  10  -4       20.87       20.91      0.46 o
  19  10  -4       22.71       23.02      0.42 o
  18  10  -4       47.10       49.00      1.01 o
  17  10  -4        1.66        1.60      0.10 o
  16  10  -4      507.39      528.29      6.33 o
  15  10  -4       17.30       17.85      0.26 o
  14  10  -4       19.88       18.84      0.31 o
  13  10  -4       76.45       74.64      0.79 o
  12  10  -4       31.88       31.51      0.39 o
  11  10  -4       36.54       36.08      0.26 o
  10  10  -4        0.61        0.58      0.07 o
   9  10  -4       56.39       56.78      0.47 o
   8  10  -4      284.01      274.16      2.24 o
   7  10  -4      304.63      304.71      2.03 o
   6  10  -4       48.65       47.32      0.46 o
   5  10  -4       80.00       77.43      0.43 o
   4  10  -4      459.80      465.51      3.77 o
   3  10  -4       20.30       20.03      0.16 o
   2  10  -4      402.96      397.65      2.34 o
   1  10  -4      566.08      569.73      4.22 o
   0  10  -4      120.71      115.10      0.63 o
  -1  10  -4      694.37      716.47      4.01 o
  -2  10  -4      140.71      139.62      0.59 o
  -3  10  -4      103.75      103.58      0.64 o
  -4  10  -4      902.30      914.99      5.40 o
  -5  10  -4        4.81        5.07      0.09 o
  -6  10  -4      192.00      193.18      1.09 o
  -7  10  -4       12.73       12.83      0.14 o
  -8  10  -4       23.13       22.55      0.21 o
  -9  10  -4      105.94      106.45      0.87 o
 -10  10  -4        2.35        2.35      0.11 o
 -11  10  -4       11.94       12.31      0.15 o
 -12  10  -4       24.77       24.50      0.31 o
 -13  10  -4      120.49      119.67      1.01 o
 -14  10  -4       35.38       34.71      0.43 o
 -15  10  -4       55.41       56.04      0.61 o
 -16  10  -4        3.44        3.74      0.10 o
 -17  10  -4        0.61        0.76      0.09 o
 -18  10  -4       59.99       56.11      0.59 o
 -19  10  -4       21.31       19.61      0.39 o
 -20  10  -4       12.36       13.19      0.32 o
 -21  10  -4       33.02       30.52      0.51 o
  21  11  -4        1.34        1.34      0.17 o
  20  11  -4       14.39       14.42      0.23 o
  19  11  -4        1.12        1.26      0.11 o
  18  11  -4        2.03        1.65      0.12 o
  17  11  -4        8.91        7.33      0.45 o
  16  11  -4        9.59        9.22      0.27 o
  15  11  -4       88.80       85.29      1.12 o
  13  11  -4       72.73       71.94      0.82 o
  12  11  -4       73.09       73.28      0.76 o
  11  11  -4       32.89       33.81      0.41 o
  10  11  -4       33.39       32.84      0.29 o
   9  11  -4        1.20        1.12      0.06 o
   8  11  -4       60.45       60.20      0.79 o
   7  11  -4      248.29      244.03      1.87 o
   6  11  -4       15.43       14.91      0.15 o
   5  11  -4      144.58      144.31      1.20 o
   4  11  -4       11.88       11.34      0.11 o
   2  11  -4       35.33       34.59      0.24 o
   1  11  -4        3.26        3.54      0.12 o
   0  11  -4      124.27      120.81      0.64 o
  -1  11  -4        6.34        6.22      0.10 o
  -2  11  -4        0.15        0.31      0.10 o
  -3  11  -4        7.31        7.22      0.11 o
  -4  11  -4       91.94       93.02      0.63 o
  -5  11  -4       83.94       84.56      0.42 o
  -6  11  -4        1.26        1.42      0.08 o
  -7  11  -4       33.48       33.88      0.22 o
  -8  11  -4        4.75        4.66      0.09 o
  -9  11  -4      106.37      105.72      0.60 o
 -10  11  -4       52.82       54.35      0.32 o
 -11  11  -4       10.22       10.70      0.14 o
 -12  11  -4      128.95      130.08      1.39 o
 -13  11  -4        2.59        2.60      0.10 o
 -14  11  -4        0.53        0.61      0.09 o
 -15  11  -4       14.73       15.02      0.24 o
 -16  11  -4        1.90        2.01      0.10 o
 -17  11  -4       52.33       49.74      0.51 o
 -18  11  -4        9.41        9.37      0.17 o
 -19  11  -4        1.98        1.66      0.13 o
 -20  11  -4        8.88        8.91      0.28 o
  23  12  -4       33.18       32.29      1.20 o
  22  12  -4       23.30       25.14      0.44 o
  21  12  -4       25.36       26.22      0.53 o
  20  12  -4       24.17       24.46      0.44 o
  19  12  -4        2.94        2.81      0.12 o
  18  12  -4       35.91       35.39      0.65 o
  17  12  -4        0.73        0.74      0.11 o
  16  12  -4       61.22       62.12      0.76 o
  15  12  -4      217.41      228.94      3.41 o
  14  12  -4       80.09       81.64      1.29 o
  13  12  -4        9.94        9.39      0.11 o
  12  12  -4        1.35        1.41      0.09 o
  11  12  -4       91.82       92.41      0.72 o
  10  12  -4      110.10      110.92      0.86 o
   9  12  -4      289.30      288.47      1.94 o
   8  12  -4       40.49       40.91      0.50 o
   7  12  -4      290.15      293.26      2.28 o
   6  12  -4      164.53      159.20      1.18 o
   5  12  -4       46.74       47.02      0.36 o
   4  12  -4       14.52       14.72      0.21 o
   3  12  -4      224.45      226.26      1.64 o
   2  12  -4      502.15      500.35      2.96 o
   1  12  -4      772.02      791.80      4.49 o
   0  12  -4       47.52       48.09      0.50 o
  -1  12  -4        5.60        5.37      0.10 o
  -2  12  -4       68.16       69.25      0.31 o
  -3  12  -4      242.32      240.32      1.73 o
  -4  12  -4      155.56      152.07      0.91 o
  -5  12  -4       52.15       52.16      0.37 o
  -6  12  -4      263.47      269.72      1.49 o
  -7  12  -4       39.74       39.64      0.30 o
  -8  12  -4      129.08      128.99      0.49 o
  -9  12  -4        8.50        8.88      0.12 o
 -10  12  -4        3.21        3.60      0.10 o
 -11  12  -4      100.08      101.73      0.58 o
 -12  12  -4      165.24      165.71      1.35 o
 -13  12  -4        1.62        1.35      0.09 o
 -14  12  -4       38.54       36.68      0.35 o
 -15  12  -4        0.21        0.23      0.10 o
 -17  12  -4       14.87       14.83      0.26 o
 -18  12  -4        6.43        6.23      0.13 o
 -19  12  -4       13.70       12.12      0.21 o
 -20  12  -4       35.93       30.40      0.46 o
  22  13  -4        1.75        1.40      0.20 o
  21  13  -4        0.31        0.45      0.21 o
  20  13  -4       16.18       16.66      0.32 o
  19  13  -4       43.44       42.45      1.46 o
  18  13  -4       18.24       17.71      0.32 o
  17  13  -4      110.81      111.58      1.76 o
  16  13  -4      105.01      105.91      1.32 o
  15  13  -4       12.33       12.66      0.23 o
  14  13  -4        5.08        4.63      0.10 o
  12  13  -4        8.40        8.10      0.16 o
  11  13  -4        2.62        2.51      0.09 o
  10  13  -4      148.75      149.10      1.46 o
   9  13  -4       86.40       85.38      0.61 o
   8  13  -4       25.47       25.46      0.31 o
   7  13  -4        7.15        6.55      0.08 o
   6  13  -4       21.69       20.52      0.23 o
   5  13  -4        9.01        9.21      0.15 o
   4  13  -4        9.89        9.32      0.13 o
   3  13  -4       14.13       14.29      0.12 o
   2  13  -4      170.40      173.55      1.09 o
   1  13  -4       12.62       12.49      0.11 o
   0  13  -4        6.50        6.95      0.15 o
  -1  13  -4        0.71        0.70      0.08 o
  -2  13  -4        1.28        1.42      0.09 o
  -3  13  -4        1.14        1.28      0.09 o
  -4  13  -4      198.43      198.87      0.89 o
  -5  13  -4       35.17       34.75      0.17 o
  -6  13  -4        9.87        9.58      0.12 o
  -7  13  -4       77.33       76.48      0.31 o
  -8  13  -4        5.96        5.85      0.11 o
  -9  13  -4        2.50        2.47      0.10 o
 -10  13  -4       16.13       16.81      0.15 o
 -11  13  -4        1.82        2.00      0.10 o
 -12  13  -4       90.03       90.59      0.60 o
 -13  13  -4       94.52       91.96      0.88 o
 -14  13  -4      136.86      138.51      1.32 o
 -15  13  -4       26.80       27.77      0.29 o
 -16  13  -4       25.23       25.35      0.25 o
 -17  13  -4       30.23       29.32      0.38 o
 -18  13  -4       12.25       12.38      0.26 o
 -19  13  -4        1.96        2.36      0.14 o
  22  14  -4        9.80       10.30      0.29 o
  21  14  -4        4.68        4.61      0.26 o
  20  14  -4        4.35        4.65      0.16 o
  19  14  -4        2.93        2.25      0.14 o
  18  14  -4       16.38       17.46      0.39 o
  17  14  -4       12.60       14.31      0.29 o
  15  14  -4        2.81        3.25      0.10 o
  14  14  -4       56.30       58.28      1.00 o
  13  14  -4        6.95        6.19      0.16 o
  12  14  -4        0.62        0.45      0.07 o
  11  14  -4       72.95       75.58      0.77 o
  10  14  -4       10.02       10.20      0.13 o
   9  14  -4      120.73      118.99      0.65 o
   8  14  -4      232.34      232.53      1.71 o
   7  14  -4       82.46       78.44      0.49 o
   6  14  -4        2.44        2.56      0.08 o
   5  14  -4      124.95      123.19      0.67 o
   4  14  -4       48.24       47.82      0.60 o
   3  14  -4       50.36       49.21      0.25 o
   2  14  -4        1.42        1.60      0.09 o
   1  14  -4        7.62        7.62      0.11 o
   0  14  -4       94.76       96.47      0.62 o
  -1  14  -4        7.28        7.72      0.10 o
  -2  14  -4       57.35       57.08      0.38 o
  -3  14  -4       32.77       32.07      0.23 o
  -5  14  -4      178.42      178.48      1.59 o
  -6  14  -4       37.46       36.64      0.22 o
  -7  14  -4        2.51        2.44      0.11 o
  -8  14  -4      127.27      127.05      0.99 o
  -9  14  -4        5.44        5.67      0.11 o
 -10  14  -4        6.83        7.26      0.13 o
 -11  14  -4       27.52       27.58      0.26 o
 -12  14  -4        0.64        0.54      0.11 o
 -13  14  -4       47.52       46.24      0.49 o
 -14  14  -4        6.86        7.22      0.14 o
 -15  14  -4        1.84        1.95      0.11 o
 -16  14  -4       11.10       11.31      0.17 o
 -17  14  -4        9.33        8.47      0.21 o
 -18  14  -4        8.24        8.14      0.18 o
 -19  14  -4       31.41       28.62      0.58 o
  21  15  -4        3.31        3.57      0.22 o
  19  15  -4       34.97       36.67      0.40 o
  18  15  -4        7.87        7.43      0.25 o
  17  15  -4       48.30       51.68      0.84 o
  16  15  -4       67.28       66.36      1.16 o
  15  15  -4       32.47       32.84      0.62 o
  14  15  -4        3.20        2.55      0.11 o
  13  15  -4       19.67       19.73      0.23 o
  12  15  -4        3.67        3.95      0.08 o
  11  15  -4       51.47       51.91      0.47 o
  10  15  -4      120.65      119.45      1.00 o
   9  15  -4       12.77       11.71      0.17 o
   8  15  -4       76.41       75.48      0.75 o
   7  15  -4       65.41       65.98      0.52 o
   6  15  -4        4.20        4.26      0.10 o
   5  15  -4       15.57       15.29      0.19 o
   4  15  -4       10.73        9.67      0.16 o
   3  15  -4        5.97        6.17      0.12 o
   2  15  -4        7.17        7.24      0.13 o
   1  15  -4       47.20       46.69      0.30 o
  -1  15  -4       14.07       13.59      0.18 o
  -2  15  -4       71.61       71.20      0.34 o
  -3  15  -4       23.54       23.35      0.19 o
  -4  15  -4       86.79       85.25      0.67 o
  -5  15  -4      142.83      142.00      1.13 o
  -6  15  -4        0.12        0.39      0.11 o
  -7  15  -4      217.55      218.64      1.54 o
  -8  15  -4        7.37        7.17      0.13 o
  -9  15  -4        4.67        4.61      0.11 o
 -10  15  -4        1.00        1.07      0.10 o
 -11  15  -4       19.34       19.53      0.16 o
 -12  15  -4       62.39       62.52      0.58 o
 -13  15  -4       14.81       15.80      0.21 o
 -14  15  -4       21.61       21.46      0.25 o
 -15  15  -4       12.75       13.17      0.24 o
 -16  15  -4        9.89        9.69      0.16 o
 -17  15  -4       11.66       10.61      0.23 o
 -18  15  -4        4.94        4.58      0.15 o
  21  16  -4        1.10        1.05      0.22 o
  20  16  -4       49.39       53.63      1.16 o
  19  16  -4       15.26       16.89      0.26 o
  18  16  -4        5.71        5.95      0.15 o
  17  16  -4       28.13       30.17      0.69 o
  16  16  -4       19.14       19.95      0.44 o
  15  16  -4      107.28      107.84      1.95 o
  14  16  -4        3.50        3.63      0.14 o
  13  16  -4        0.75        0.64      0.08 o
  12  16  -4        1.48        1.47      0.07 o
  11  16  -4        3.75        3.74      0.09 o
  10  16  -4       68.63       67.20      0.47 o
   9  16  -4       19.75       19.25      0.17 o
   8  16  -4       43.76       45.65      0.54 o
   7  16  -4      131.56      134.98      1.33 o
   6  16  -4        0.17        0.30      0.10 o
   5  16  -4        9.07        8.98      0.13 o
   4  16  -4       21.25       21.52      0.19 o
   3  16  -4       85.39       84.50      0.53 o
   2  16  -4      155.20      150.93      1.01 o
   1  16  -4      149.92      148.79      0.78 o
   0  16  -4       52.75       52.75      0.35 o
  -1  16  -4       82.50       81.62      0.49 o
  -2  16  -4       36.43       36.32      0.24 o
  -3  16  -4       43.44       42.57      0.27 o
  -4  16  -4       10.86       10.92      0.12 o
  -5  16  -4      191.54      191.57      1.06 o
  -6  16  -4        0.29        0.46      0.12 o
  -7  16  -4        5.99        5.91      0.13 o
  -8  16  -4       90.89       88.59      0.68 o
  -9  16  -4       17.96       18.10      0.16 o
 -10  16  -4        5.67        5.69      0.12 o
 -11  16  -4       16.69       17.37      0.20 o
 -12  16  -4       44.85       44.80      0.45 o
 -13  16  -4       14.09       13.65      0.28 o
 -14  16  -4       21.91       21.51      0.39 o
 -15  16  -4        2.37        2.45      0.12 o
 -16  16  -4       10.55       10.21      0.17 o
 -17  16  -4       52.98       51.57      0.60 o
 -18  16  -4        1.97        2.18      0.15 o
  20  17  -4        3.99        4.39      0.21 o
  19  17  -4        1.03        0.98      0.17 o
  18  17  -4       10.34       10.82      0.25 o
  17  17  -4       14.57       16.41      0.45 o
  16  17  -4        2.72        2.59      0.11 o
  15  17  -4        5.61        6.12      0.17 o
  14  17  -4       36.37       37.72      0.54 o
  13  17  -4        3.78        3.63      0.12 o
  12  17  -4       23.86       24.18      0.25 o
  11  17  -4       32.16       31.28      0.36 o
  10  17  -4       13.08       13.27      0.13 o
   9  17  -4        7.14        7.27      0.11 o
   8  17  -4      142.78      146.60      1.11 o
   7  17  -4       20.75       20.35      0.22 o
   6  17  -4       14.69       14.45      0.14 o
   5  17  -4       18.75       18.04      0.22 o
   4  17  -4      110.81      110.72      0.77 o
   3  17  -4       21.27       20.62      0.23 o
   2  17  -4       93.38       91.83      0.63 o
   1  17  -4       68.07       66.69      0.42 o
  -1  17  -4        6.20        5.98      0.13 o
  -2  17  -4       72.76       71.14      0.56 o
  -3  17  -4       20.71       20.36      0.17 o
  -4  17  -4        0.99        1.20      0.11 o
  -5  17  -4       25.95       25.95      0.21 o
  -6  17  -4       25.53       24.55      0.28 o
  -7  17  -4        0.61        0.54      0.12 o
  -8  17  -4       45.64       46.17      0.46 o
  -9  17  -4        1.72        1.93      0.12 o
 -10  17  -4        2.64        2.65      0.12 o
 -12  17  -4       10.23       10.30      0.17 o
 -13  17  -4        9.65       10.41      0.29 o
 -14  17  -4        4.54        4.85      0.14 o
 -15  17  -4        2.70        2.54      0.13 o
 -17  17  -4        1.02        1.48      0.12 o
  20  18  -4        2.59        3.01      0.22 o
  18  18  -4       22.62       23.29      0.33 o
  16  18  -4       45.98       50.05      0.98 o
  15  18  -4      117.61      129.81      1.06 o
  14  18  -4        0.06        0.21      0.09 o
  13  18  -4       84.25       87.05      0.90 o
  12  18  -4        6.66        6.78      0.11 o
  11  18  -4        0.84        1.01      0.10 o
  10  18  -4      258.20      251.94      2.35 o
   9  18  -4       11.47       11.49      0.16 o
   8  18  -4       85.46       88.08      0.62 o
   7  18  -4      198.80      198.44      1.69 o
   6  18  -4       54.33       51.80      0.47 o
   5  18  -4      170.67      165.16      1.22 o
   4  18  -4        0.77        0.77      0.10 o
   3  18  -4       27.57       27.11      0.21 o
   2  18  -4      363.84      357.19      2.86 o
   1  18  -4       60.97       61.82      0.40 o
   0  18  -4       22.53       22.70      0.16 o
  -1  18  -4       19.92       20.04      0.22 o
  -2  18  -4        2.08        2.15      0.13 o
  -3  18  -4       23.11       23.32      0.28 o
  -4  18  -4      144.46      149.84      1.09 o
  -5  18  -4       27.13       27.07      0.30 o
  -6  18  -4       35.29       33.69      0.42 o
  -7  18  -4      111.66      110.33      0.68 o
  -8  18  -4        1.79        2.15      0.12 o
  -9  18  -4        0.78        0.78      0.14 o
 -10  18  -4      123.11      122.19      0.72 o
 -11  18  -4        9.79        9.85      0.16 o
 -12  18  -4      148.37      148.62      1.47 o
 -13  18  -4       10.29       10.26      0.18 o
 -14  18  -4        7.09        7.88      0.23 o
 -15  18  -4       54.11       53.06      0.49 o
 -16  18  -4        1.77        1.56      0.12 o
 -17  18  -4        0.51        0.57      0.14 o
  19  19  -4       66.15       71.38      1.17 o
  18  19  -4       22.86       23.07      0.53 o
  17  19  -4       10.07       10.65      0.20 o
  16  19  -4        5.04        5.16      0.17 o
  15  19  -4       13.68       13.85      0.35 o
  14  19  -4       83.41       83.75      0.68 o
  13  19  -4       62.80       62.22      0.83 o
  12  19  -4       30.72       30.07      0.37 o
  11  19  -4       21.89       21.18      0.21 o
  10  19  -4        2.76        2.71      0.10 o
   9  19  -4       12.04       12.33      0.19 o
   8  19  -4        8.72        9.04      0.16 o
   7  19  -4        8.13        7.76      0.12 o
   6  19  -4        3.45        3.85      0.11 o
   5  19  -4       74.49       74.01      0.78 o
   4  19  -4       21.60       20.87      0.21 o
   3  19  -4       16.77       16.95      0.20 o
   2  19  -4       30.32       29.84      0.28 o
   1  19  -4      129.61      129.37      0.73 o
   0  19  -4        1.64        1.57      0.10 o
  -1  19  -4       84.10       82.53      0.42 o
  -2  19  -4      217.90      219.11      1.52 o
  -3  19  -4      137.59      138.97      0.74 o
  -4  19  -4      160.31      162.60      1.20 o
  -5  19  -4        7.62        7.86      0.16 o
  -6  19  -4       31.81       31.87      0.37 o
  -7  19  -4      108.01      106.47      0.67 o
  -8  19  -4        0.50        0.52      0.12 o
 -10  19  -4        9.86       10.64      0.19 o
 -11  19  -4        5.40        5.60      0.15 o
 -12  19  -4       41.21       41.98      0.51 o
 -13  19  -4        7.27        7.07      0.15 o
 -14  19  -4        1.34        1.58      0.13 o
 -15  19  -4        0.38        0.38      0.13 o
 -16  19  -4       12.40       12.61      0.19 o
  18  20  -4        4.51        4.88      0.22 o
  17  20  -4        4.24        4.28      0.18 o
  16  20  -4        0.79        0.88      0.16 o
  15  20  -4        0.58        0.79      0.13 o
  14  20  -4       30.08       33.05      0.48 o
  13  20  -4       39.68       38.84      0.42 o
  12  20  -4        2.47        1.92      0.10 o
  11  20  -4       13.26       13.84      0.16 o
  10  20  -4       65.65       67.35      0.71 o
   9  20  -4      149.75      155.09      1.42 o
   8  20  -4       44.24       45.39      0.31 o
   7  20  -4       91.18       91.30      0.70 o
   6  20  -4       19.37       19.04      0.25 o
   5  20  -4      252.99      253.11      2.44 o
   4  20  -4       57.66       57.41      0.44 o
   3  20  -4       32.19       31.65      0.18 o
   2  20  -4       15.50       15.85      0.15 o
   0  20  -4       10.22       10.13      0.15 o
  -1  20  -4        1.20        1.20      0.11 o
  -2  20  -4       48.29       48.09      0.27 o
  -3  20  -4        2.56        2.77      0.11 o
  -4  20  -4        0.53        0.53      0.14 o
  -5  20  -4       35.14       35.68      0.24 o
  -6  20  -4       61.79       62.38      0.67 o
  -7  20  -4       41.32       42.49      0.40 o
  -8  20  -4       31.97       31.83      0.34 o
  -9  20  -4       46.09       44.23      0.35 o
 -10  20  -4       37.39       36.79      0.30 o
 -11  20  -4       84.32       87.06      0.73 o
 -12  20  -4        5.37        5.94      0.15 o
 -13  20  -4        1.41        1.24      0.15 o
 -14  20  -4       11.45       11.62      0.23 o
 -15  20  -4        5.74        5.90      0.15 o
  17  21  -4        8.68        8.87      0.28 o
  16  21  -4       19.67       20.30      0.46 o
  15  21  -4       29.32       28.70      0.53 o
  14  21  -4       16.15       15.85      0.29 o
  13  21  -4       48.02       45.41      0.42 o
  12  21  -4        0.49        0.56      0.12 o
  10  21  -4       33.24       32.13      0.35 o
   8  21  -4        3.23        3.64      0.11 o
   7  21  -4        5.27        5.51      0.12 o
   5  21  -4        1.52        1.65      0.11 o
   4  21  -4       10.53       10.42      0.15 o
   3  21  -4        4.34        4.17      0.12 o
   1  21  -4        2.87        2.87      0.12 o
   0  21  -4        2.64        2.82      0.13 o
  -2  21  -4       57.08       58.23      0.39 o
  -3  21  -4        4.97        5.49      0.13 o
  -4  21  -4       20.65       20.91      0.29 o
  -5  21  -4       19.95       19.97      0.20 o
  -6  21  -4        2.64        2.80      0.15 o
  -7  21  -4       54.58       55.89      0.59 o
  -8  21  -4       37.42       37.17      0.45 o
  -9  21  -4        3.75        3.75      0.14 o
 -10  21  -4        1.32        1.68      0.13 o
 -11  21  -4        3.44        3.30      0.14 o
 -12  21  -4        6.62        7.27      0.19 o
 -13  21  -4       23.99       24.88      0.43 o
 -14  21  -4        3.45        3.27      0.15 o
  16  22  -4       71.76       70.01      0.58 o
  15  22  -4        5.38        5.76      0.29 o
  14  22  -4       32.28       31.37      0.43 o
  13  22  -4        1.65        1.38      0.14 o
  12  22  -4       42.24       41.00      0.48 o
  11  22  -4       78.53       74.82      0.82 o
  10  22  -4       40.38       38.90      0.40 o
   9  22  -4        8.52        8.39      0.13 o
   8  22  -4       10.63       11.08      0.15 o
   7  22  -4       53.75       54.25      0.68 o
   6  22  -4        8.85        8.67      0.19 o
   5  22  -4        6.81        7.03      0.17 o
   4  22  -4        3.43        3.60      0.12 o
   3  22  -4        6.54        6.31      0.13 o
   2  22  -4      129.13      127.81      0.70 o
   1  22  -4      215.12      212.33      0.84 o
   0  22  -4       18.50       18.58      0.20 o
  -1  22  -4        9.62       10.14      0.17 o
  -2  22  -4       34.47       34.01      0.35 o
  -3  22  -4       16.76       16.85      0.17 o
  -4  22  -4       68.72       67.51      0.57 o
  -5  22  -4       11.06       10.87      0.16 o
  -7  22  -4       26.60       25.02      0.24 o
  -8  22  -4       62.08       59.25      0.38 o
  -9  22  -4       31.83       31.45      0.34 o
 -10  22  -4       13.17       12.80      0.20 o
 -11  22  -4       28.43       29.17      0.40 o
 -12  22  -4        3.57        3.66      0.14 o
 -13  22  -4       26.44       26.32      0.35 o
  15  23  -4       14.42       14.40      0.33 o
  14  23  -4        4.78        4.83      0.16 o
  13  23  -4        8.07        7.83      0.17 o
  12  23  -4       10.81        9.98      0.15 o
  11  23  -4        0.50        0.49      0.14 o
  10  23  -4        7.24        7.42      0.14 o
   9  23  -4        4.51        4.65      0.13 o
   8  23  -4       36.31       36.04      0.34 o
   7  23  -4        6.34        5.86      0.14 o
   6  23  -4       16.11       15.95      0.22 o
   5  23  -4        1.22        1.07      0.13 o
   4  23  -4        1.79        1.73      0.11 o
   2  23  -4       17.73       18.32      0.21 o
   1  23  -4        1.19        1.13      0.13 o
  -1  23  -4        2.35        2.50      0.13 o
  -2  23  -4        6.59        6.92      0.16 o
  -3  23  -4        3.21        3.43      0.15 o
  -4  23  -4        7.02        7.13      0.14 o
  -5  23  -4        2.54        2.61      0.14 o
  -6  23  -4        1.49        1.66      0.15 o
  -7  23  -4        1.39        1.41      0.14 o
  -8  23  -4        3.71        3.78      0.13 o
  -9  23  -4       11.40       10.96      0.21 o
 -10  23  -4        4.38        4.15      0.14 o
 -11  23  -4        6.47        6.94      0.16 o
 -12  23  -4        3.56        3.88      0.15 o
  14  24  -4        7.63        7.70      0.20 o
  13  24  -4        0.77        0.83      0.15 o
  12  24  -4       14.70       13.04      0.28 o
  10  24  -4        0.70        0.70      0.15 o
   9  24  -4      151.65      156.80      1.35 o
   8  24  -4       32.64       32.84      0.34 o
   7  24  -4        5.55        5.85      0.14 o
   6  24  -4        1.42        1.50      0.12 o
   5  24  -4        3.80        3.89      0.12 o
   4  24  -4       35.87       35.76      0.32 o
   3  24  -4       78.85       78.62      0.55 o
   2  24  -4        8.39        8.30      0.15 o
   1  24  -4       11.88       11.55      0.15 o
   0  24  -4       24.50       24.30      0.23 o
  -1  24  -4       30.05       29.63      0.28 o
  -2  24  -4        6.81        6.91      0.15 o
  -3  24  -4        8.68        8.54      0.15 o
  -4  24  -4       44.28       43.81      0.30 o
  -5  24  -4       10.30       10.40      0.21 o
  -6  24  -4      102.73      102.22      0.65 o
  -7  24  -4        6.75        7.44      0.16 o
  -8  24  -4        1.81        2.22      0.13 o
  -9  24  -4       54.85       51.73      0.31 o
 -10  24  -4        0.59        0.90      0.14 o
 -11  24  -4        6.78        6.92      0.18 o
  13  25  -4       18.41       17.60      0.22 o
  10  25  -4        3.05        2.94      0.15 o
   9  25  -4        4.50        4.54      0.14 o
   8  25  -4        3.30        3.25      0.14 o
   7  25  -4       15.17       14.95      0.22 o
   6  25  -4        6.34        6.33      0.14 o
   5  25  -4        7.73        7.68      0.15 o
   4  25  -4        1.06        0.97      0.13 o
   3  25  -4        0.81        0.74      0.14 o
   2  25  -4       59.75       58.70      0.53 o
   1  25  -4       20.85       20.40      0.26 o
   0  25  -4        5.48        5.80      0.14 o
  -1  25  -4        0.46        0.49      0.13 o
  -2  25  -4        2.07        2.19      0.17 o
  -3  25  -4       16.02       16.19      0.18 o
  -4  25  -4        0.45        0.60      0.14 o
  -5  25  -4        1.42        1.43      0.14 o
  -6  25  -4       50.83       49.36      0.36 o
  -7  25  -4       13.51       13.54      0.19 o
  -8  25  -4        3.29        3.14      0.14 o
  -9  25  -4        0.26        0.46      0.14 o
 -10  25  -4        5.16        5.53      0.15 o
  11  26  -4       27.86       27.17      0.30 o
  10  26  -4       58.38       59.89      0.66 o
   9  26  -4        9.15        9.82      0.19 o
   8  26  -4       15.08       14.99      0.21 o
   6  26  -4       36.11       37.60      0.53 o
   4  26  -4        0.08        0.36      0.15 o
   3  26  -4        9.93        9.69      0.15 o
   2  26  -4       43.52       44.37      0.39 o
   1  26  -4        3.00        3.24      0.13 o
   0  26  -4        2.76        2.67      0.14 o
  -1  26  -4        1.08        1.27      0.14 o
  -2  26  -4        3.50        3.40      0.14 o
  -3  26  -4        0.85        0.98      0.14 o
  -4  26  -4        1.53        1.52      0.15 o
  -5  26  -4        7.66        7.82      0.16 o
  -6  26  -4        4.95        5.30      0.15 o
  -7  26  -4       22.82       22.35      0.22 o
  -8  26  -4       29.94       28.51      0.31 o
   9  27  -4       15.24       14.41      0.35 o
   8  27  -4       22.12       21.69      0.39 o
   7  27  -4        6.83        6.65      0.17 o
   5  27  -4        6.50        6.69      0.15 o
   4  27  -4        9.55        9.65      0.22 o
   3  27  -4        3.58        3.50      0.15 o
   2  27  -4       15.40       16.00      0.22 o
   1  27  -4       52.30       53.52      0.37 o
   0  27  -4       12.95       13.17      0.17 o
  -1  27  -4        2.39        2.59      0.14 o
  -2  27  -4        4.92        5.05      0.14 o
  -3  27  -4        4.13        4.49      0.15 o
  -4  27  -4        0.35        0.32      0.16 o
  -5  27  -4       22.71       22.59      0.20 o
  -6  27  -4       32.78       34.06      0.32 o
   6  28  -4        2.48        2.23      0.15 o
   5  28  -4       13.28       12.97      0.18 o
   4  28  -4       11.82       11.95      0.18 o
   3  28  -4       72.83       74.36      0.56 o
   2  28  -4       16.77       17.11      0.21 o
   1  28  -4       25.58       25.65      0.30 o
   0  28  -4       31.99       31.88      0.31 o
  -1  28  -4       43.71       44.53      0.24 o
  -2  28  -4       30.00       29.99      0.28 o
  -3  28  -4       31.71       32.03      0.31 o
  24   1  -5        5.17        4.63      0.33 o
  23   1  -5       39.22       35.23      1.14 o
  22   1  -5       12.60       11.25      0.56 o
  21   1  -5       29.18       26.23      0.48 o
  20   1  -5       45.43       42.45      0.92 o
  19   1  -5        1.35        1.25      0.07 o
  18   1  -5       17.60       16.61      0.58 o
  17   1  -5        0.09        0.14      0.04 o
  16   1  -5       13.81       13.74      0.26 o
  15   1  -5      578.42      589.74      4.65 o
  14   1  -5       24.60       23.88      0.23 o
  13   1  -5       61.99       62.18      0.52 o
  12   1  -5        0.15        0.17      0.06 o
  11   1  -5        5.50        5.16      0.10 o
  10   1  -5      234.24      235.67      1.40 o
   9   1  -5      570.60      585.55      3.88 o
   8   1  -5      353.94      372.00      2.17 o
   7   1  -5      401.35      409.95      2.81 o
   6   1  -5       23.14       24.65      0.28 o
   5   1  -5        1.38        1.35      0.05 o
   4   1  -5       72.14       71.20      0.67 o
   3   1  -5      814.11      828.74      4.89 o
   2   1  -5      655.27      658.14      4.32 o
   1   1  -5      896.57      919.75      5.52 o
   0   1  -5      410.69      418.55      2.22 o
  -1   1  -5       20.55       18.72      0.16 o
  -2   1  -5      182.32      185.31      1.23 o
  -3   1  -5       11.50       10.65      0.11 o
  -4   1  -5      488.03      487.16      2.29 o
  -5   1  -5      704.85      709.01      2.95 o
  -6   1  -5      254.20      251.80      1.06 o
  -7   1  -5       54.66       53.48      0.23 o
  -8   1  -5       48.28       46.42      0.24 o
  -9   1  -5        0.56        0.67      0.09 o
 -10   1  -5      212.88      210.25      1.12 o
 -11   1  -5       73.78       72.74      0.58 o
 -12   1  -5      147.18      143.71      0.81 o
 -13   1  -5        5.38        4.93      0.13 o
 -14   1  -5        1.32        1.75      0.09 o
 -15   1  -5       25.28       25.83      0.40 o
 -16   1  -5        3.24        3.02      0.10 o
 -17   1  -5       14.07       16.14      0.29 o
 -18   1  -5       32.60       36.56      0.61 o
 -19   1  -5       39.12       41.19      0.92 o
  25   2  -5       12.08       10.72      1.93 o
  24   2  -5       44.29       40.89      1.31 o
  23   2  -5        3.90        3.51      0.28 o
  22   2  -5       14.38       13.07      0.61 o
  21   2  -5        6.64        5.68      0.26 o
  20   2  -5        0.94        0.86      0.13 o
  19   2  -5        6.41        6.00      0.15 o
  18   2  -5       40.67       40.66      0.93 o
  17   2  -5        6.49        5.97      0.11 o
  16   2  -5        4.13        3.99      0.09 o
  15   2  -5        6.29        6.23      0.11 o
  13   2  -5       28.65       27.42      0.36 o
  12   2  -5       66.85       64.88      0.57 o
  11   2  -5       17.54       17.14      0.14 o
  10   2  -5       35.58       34.91      0.31 o
   9   2  -5        0.18        0.24      0.04 o
   8   2  -5       71.51       70.58      0.38 o
   7   2  -5      193.87      190.79      1.20 o
   6   2  -5      750.43      765.64      3.71 o
   5   2  -5       55.00       54.53      0.47 o
   4   2  -5       11.64       11.91      0.10 o
   3   2  -5       35.76       35.58      0.26 o
   2   2  -5       44.00       43.08      0.28 o
   1   2  -5      621.70      628.39      5.22 o
   0   2  -5       54.61       52.41      0.41 o
  -1   2  -5      414.60      412.09      1.81 o
  -2   2  -5      198.62      198.43      0.76 o
  -3   2  -5       18.91       19.23      0.16 o
  -4   2  -5       16.27       16.28      0.10 o
  -5   2  -5      118.31      117.40      0.51 o
  -6   2  -5       48.17       46.49      0.28 o
  -7   2  -5        3.33        3.39      0.09 o
  -8   2  -5      104.39      101.47      0.47 o
  -9   2  -5       27.16       26.70      0.18 o
 -10   2  -5        9.71        9.58      0.12 o
 -11   2  -5      151.46      152.61      1.09 o
 -12   2  -5       39.76       39.57      0.34 o
 -13   2  -5       28.32       29.13      0.29 o
 -14   2  -5       42.00       41.56      0.39 o
 -15   2  -5        0.60        0.54      0.08 o
 -16   2  -5        8.85        8.75      0.15 o
 -17   2  -5        4.75        5.18      0.14 o
 -18   2  -5        0.48        0.42      0.13 o
 -19   2  -5       46.76       47.33      0.69 o
 -20   2  -5        0.81        1.13      0.13 o
  25   3  -5        7.69        6.09      0.55 o
  24   3  -5       78.26       72.87      4.70 o
  23   3  -5        2.10        2.04      0.19 o
  22   3  -5       76.12       68.53      1.14 o
  21   3  -5       35.08       32.02      0.95 o
  20   3  -5        0.86        0.68      0.12 o
  19   3  -5       63.06       63.78      1.34 o
  18   3  -5       39.86       37.55      0.51 o
  17   3  -5       19.39       20.43      0.26 o
  16   3  -5      174.32      176.52      2.16 o
  15   3  -5       56.23       55.11      0.85 o
  14   3  -5       83.13       85.26      0.80 o
  13   3  -5        1.47        1.34      0.05 o
  12   3  -5       65.68       65.76      0.59 o
  11   3  -5        1.48        1.55      0.06 o
  10   3  -5        6.48        6.37      0.09 o
   9   3  -5       31.72       30.49      0.19 o
   8   3  -5     1116.33     1131.66      8.49 o
   7   3  -5        9.04        8.29      0.09 o
   6   3  -5       76.39       76.30      0.51 o
   5   3  -5        3.27        2.65      0.05 o
   4   3  -5      563.57      564.71      3.78 o
   3   3  -5       71.80       67.19      0.51 o
   2   3  -5      640.26      645.14      4.25 o
   1   3  -5      396.81      400.60      2.22 o
   0   3  -5        6.22        5.44      0.07 o
  -1   3  -5      223.93      212.33      1.09 o
  -2   3  -5      404.44      395.48      1.91 o
  -3   3  -5      247.63      245.76      1.01 o
  -4   3  -5      149.74      149.00      0.76 o
  -5   3  -5      203.36      200.19      1.05 o
  -6   3  -5       67.11       65.40      0.27 o
  -7   3  -5       55.89       55.62      0.23 o
  -8   3  -5        1.73        1.82      0.07 o
  -9   3  -5        5.92        5.27      0.08 o
 -10   3  -5       24.44       23.01      0.26 o
 -11   3  -5       43.28       45.77      0.36 o
 -12   3  -5      159.61      165.92      1.60 o
 -13   3  -5       43.10       42.63      0.59 o
 -15   3  -5      167.47      166.42      1.63 o
 -16   3  -5        9.07        9.49      0.14 o
 -17   3  -5      127.19      127.08      1.42 o
 -18   3  -5       15.54       16.71      0.32 o
 -19   3  -5        0.31        0.30      0.14 o
 -20   3  -5       17.30       14.89      0.36 o
 -21   3  -5       24.51       25.02      0.45 o
  25   4  -5       25.07       23.06      2.12 o
  24   4  -5       31.86       29.81      2.32 o
  23   4  -5        7.25        5.98      0.90 o
  22   4  -5        1.41        1.14      0.15 o
  21   4  -5       52.74       50.83      0.94 o
  20   4  -5        0.21        0.26      0.08 o
  19   4  -5       30.25       28.62      0.66 o
  18   4  -5      103.08      103.24      1.76 o
  16   4  -5       91.80       91.99      1.32 o
  15   4  -5       87.71       87.73      0.90 o
  14   4  -5        1.53        1.79      0.07 o
  13   4  -5       48.71       49.04      0.43 o
  12   4  -5        4.74        4.47      0.06 o
  11   4  -5      104.39      103.20      1.05 o
  10   4  -5      461.58      474.40      2.51 o
   9   4  -5       58.17       57.13      0.65 o
   8   4  -5      303.51      305.42      2.81 o
   7   4  -5       25.67       25.85      0.26 o
   6   4  -5       86.26       84.65      0.51 o
   5   4  -5       81.09       80.78      0.62 o
   4   4  -5        2.12        2.45      0.08 o
   3   4  -5      615.76      616.02      4.04 o
   2   4  -5      346.91      344.59      1.94 o
   1   4  -5      103.22      103.27      0.63 o
   0   4  -5      368.64      362.24      2.22 o
  -1   4  -5      595.15      596.95      2.61 o
  -2   4  -5       19.55       19.62      0.16 o
  -3   4  -5      303.02      298.23      1.32 o
  -4   4  -5       54.34       53.58      0.28 o
  -5   4  -5      338.67      335.96      1.37 o
  -6   4  -5       68.05       64.98      0.38 o
  -7   4  -5        1.32        1.46      0.07 o
  -8   4  -5      288.46      292.76      2.08 o
  -9   4  -5       18.66       17.92      0.12 o
 -10   4  -5        3.11        3.36      0.09 o
 -11   4  -5      100.44      101.64      1.03 o
 -12   4  -5       21.17       21.93      0.29 o
 -13   4  -5      105.40      105.70      0.78 o
 -15   4  -5       76.00       74.79      0.83 o
 -16   4  -5        8.56        8.73      0.14 o
 -17   4  -5        3.78        3.80      0.11 o
 -18   4  -5       14.87       13.69      0.26 o
 -19   4  -5        3.47        3.84      0.16 o
 -20   4  -5       72.61       67.44      1.36 o
 -21   4  -5       10.92       10.65      0.35 o
  25   5  -5       18.11       15.73      2.08 o
  24   5  -5      152.68      140.35      7.46 o
  22   5  -5       36.29       31.73      1.24 o
  21   5  -5       24.23       21.49      0.51 o
  19   5  -5      204.12      211.72      1.98 o
  18   5  -5       31.48       31.21      0.40 o
  17   5  -5        0.14        0.21      0.05 o
  16   5  -5       63.43       66.22      0.61 o
  15   5  -5      307.92      321.21      2.92 o
  14   5  -5      306.60      315.18      2.01 o
  13   5  -5       11.47       11.81      0.21 o
  12   5  -5        3.22        3.16      0.09 o
  11   5  -5       50.66       49.99      0.37 o
  10   5  -5        9.70       10.25      0.19 o
   9   5  -5     1349.16     1355.55      8.17 o
   8   5  -5       31.09       31.34      0.34 o
   7   5  -5      616.70      624.90      4.28 o
   6   5  -5      138.24      139.54      1.34 o
   5   5  -5      171.72      168.79      1.20 o
   4   5  -5      456.12      461.71      2.75 o
   3   5  -5      344.12      341.39      2.85 o
   2   5  -5     1475.49     1499.54      9.09 o
   1   5  -5      227.47      224.31      1.02 o
   0   5  -5      201.62      206.35      1.20 o
  -1   5  -5      274.15      279.73      1.59 o
  -2   5  -5       25.32       24.00      0.14 o
  -3   5  -5      173.27      171.11      1.06 o
  -4   5  -5      117.26      114.96      0.55 o
  -5   5  -5      244.75      246.86      2.27 o
  -6   5  -5     1868.01     1899.52     10.79 o
  -7   5  -5      206.67      206.97      1.20 o
  -8   5  -5        1.54        1.79      0.09 o
  -9   5  -5       11.14       10.72      0.10 o
 -10   5  -5       60.07       61.43      0.36 o
 -11   5  -5      525.16      529.25      4.12 o
 -13   5  -5        4.04        3.70      0.09 o
 -14   5  -5       12.81       11.45      0.13 o
 -15   5  -5       20.76       19.39      0.24 o
 -16   5  -5        3.61        3.53      0.10 o
 -17   5  -5       13.05       12.10      0.24 o
 -18   5  -5       75.59       71.67      0.87 o
 -19   5  -5       65.08       61.86      1.09 o
 -20   5  -5        0.65        1.11      0.14 o
 -21   5  -5        8.22        5.94      0.17 o
  23   6  -5        1.24        1.35      0.20 o
  22   6  -5        6.53        6.26      0.52 o
  21   6  -5       12.37       11.29      0.38 o
  20   6  -5        8.84        7.55      0.27 o
  19   6  -5       15.87       14.81      0.42 o
  18   6  -5        0.20        0.23      0.05 o
  17   6  -5       10.64       10.35      0.18 o
  16   6  -5        9.64        9.72      0.15 o
  15   6  -5       50.02       51.58      0.68 o
  14   6  -5       12.22       11.56      0.18 o
  12   6  -5       26.12       25.21      0.32 o
  11   6  -5       59.60       59.34      0.70 o
  10   6  -5      533.33      521.03      6.23 o
   9   6  -5       63.56       62.45      0.56 o
   8   6  -5      179.56      181.42      1.70 o
   7   6  -5       45.66       46.44      0.27 o
   6   6  -5       21.52       20.59      0.17 o
   5   6  -5      218.51      212.40      0.93 o
   4   6  -5        0.93        0.93      0.05 o
   3   6  -5      424.90      417.52      2.49 o
   2   6  -5      377.21      375.44      2.21 o
   1   6  -5        1.87        1.88      0.07 o
   0   6  -5        0.65        0.65      0.06 o
  -1   6  -5       86.25       85.54      0.48 o
  -2   6  -5        2.16        2.06      0.09 o
  -3   6  -5      226.80      223.25      1.43 o
  -4   6  -5        4.25        4.36      0.08 o
  -5   6  -5        1.76        1.55      0.07 o
  -6   6  -5       23.61       22.92      0.16 o
  -7   6  -5        2.43        2.23      0.08 o
  -8   6  -5       46.63       46.55      0.47 o
  -9   6  -5        3.31        3.50      0.10 o
 -10   6  -5        1.48        1.87      0.09 o
 -11   6  -5        7.04        7.63      0.13 o
 -12   6  -5        0.31        0.50      0.08 o
 -13   6  -5        0.92        1.07      0.08 o
 -14   6  -5       12.74       13.11      0.14 o
 -15   6  -5       83.57       82.91      0.70 o
 -16   6  -5        5.36        5.20      0.11 o
 -17   6  -5        0.75        0.65      0.08 o
 -18   6  -5        1.86        2.07      0.10 o
 -19   6  -5       15.03       14.08      0.37 o
 -20   6  -5       50.14       48.64      0.94 o
 -21   6  -5        4.53        4.42      0.17 o
  24   7  -5        2.89        2.60      0.49 o
  23   7  -5       26.78       25.21      1.17 o
  22   7  -5       18.80       17.15      0.65 o
  21   7  -5       91.41       88.72      2.06 o
  20   7  -5        4.79        3.78      0.25 o
  19   7  -5       28.83       28.86      0.56 o
  18   7  -5       18.16       17.47      0.56 o
  17   7  -5       24.44       25.37      0.35 o
  16   7  -5       20.12       20.65      0.31 o
  15   7  -5      112.76      116.19      0.85 o
  14   7  -5       57.14       57.25      0.85 o
  13   7  -5       74.88       73.35      0.82 o
  12   7  -5        0.20        0.16      0.06 o
  11   7  -5       32.99       32.71      0.45 o
  10   7  -5       64.53       64.26      0.34 o
   9   7  -5      578.28      579.44      4.42 o
   8   7  -5      246.47      248.54      1.74 o
   7   7  -5      128.43      127.16      0.96 o
   6   7  -5        0.35        0.40      0.05 o
   5   7  -5        5.18        4.38      0.06 o
   4   7  -5      224.67      223.89      1.54 o
   3   7  -5       31.40       30.55      0.16 o
   2   7  -5      304.02      294.26      1.30 o
   1   7  -5     1110.89     1117.81      6.73 o
   0   7  -5       53.74       56.00      0.35 o
  -1   7  -5        4.41        3.83      0.07 o
  -2   7  -5        1.45        1.38      0.07 o
  -3   7  -5        0.23        0.38      0.07 o
  -4   7  -5      770.29      768.68      3.16 o
  -5   7  -5      313.03      309.37      1.52 o
  -6   7  -5        0.92        1.05      0.07 o
  -7   7  -5       70.67       68.49      0.36 o
  -8   7  -5        5.06        4.94      0.09 o
  -9   7  -5        2.71        2.76      0.11 o
 -10   7  -5       59.53       60.75      0.42 o
 -11   7  -5       16.04       17.08      0.19 o
 -12   7  -5      149.33      151.28      1.29 o
 -13   7  -5      108.38      107.26      1.07 o
 -14   7  -5       40.49       43.43      0.58 o
 -15   7  -5        2.28        2.91      0.11 o
 -16   7  -5       10.09       10.52      0.17 o
 -17   7  -5       22.65       23.76      0.37 o
 -18   7  -5       42.51       40.16      0.45 o
 -19   7  -5        1.35        1.43      0.12 o
 -20   7  -5        0.64        0.54      0.16 o
 -21   7  -5       11.89       10.65      0.23 o
  24   8  -5        2.71        2.47      0.48 o
  23   8  -5        9.60        8.71      0.28 o
  21   8  -5        1.31        0.93      0.15 o
  20   8  -5        1.07        0.93      0.13 o
  19   8  -5        0.37        0.31      0.05 o
  18   8  -5       94.63      100.23      0.92 o
  17   8  -5       38.96       38.35      0.40 o
  16   8  -5        0.66        0.75      0.13 o
  14   8  -5        7.84        7.04      0.21 o
  13   8  -5       55.29       54.66      0.68 o
  12   8  -5       30.77       31.46      0.35 o
  11   8  -5        0.05        0.15      0.07 o
  10   8  -5        2.16        2.20      0.08 o
   9   8  -5        0.79        0.66      0.05 o
   7   8  -5        6.31        5.71      0.10 o
   6   8  -5        0.30        0.33      0.05 o
   5   8  -5       20.09       18.70      0.18 o
   4   8  -5       89.36       87.47      0.40 o
   3   8  -5        5.29        5.09      0.07 o
   2   8  -5        3.19        3.22      0.07 o
   1   8  -5       32.84       32.07      0.17 o
   0   8  -5      110.35      108.64      0.67 o
  -1   8  -5        7.23        7.18      0.09 o
  -2   8  -5       23.15       22.52      0.18 o
  -3   8  -5        5.59        5.79      0.08 o
  -4   8  -5        0.15        0.44      0.07 o
  -5   8  -5      193.68      194.99      0.93 o
  -6   8  -5       31.20       31.23      0.25 o
  -7   8  -5       18.12       18.58      0.18 o
  -8   8  -5       42.06       40.98      0.24 o
  -9   8  -5       44.90       44.47      0.24 o
 -10   8  -5       27.80       28.36      0.15 o
 -11   8  -5        1.85        1.95      0.09 o
 -12   8  -5       43.51       43.81      0.39 o
 -13   8  -5       58.03       56.65      0.45 o
 -14   8  -5        9.17        8.81      0.12 o
 -15   8  -5        4.87        4.68      0.11 o
 -16   8  -5        0.17        0.21      0.10 o
 -17   8  -5       12.97       13.10      0.21 o
 -18   8  -5        7.48        7.72      0.20 o
 -19   8  -5        1.41        1.51      0.13 o
 -20   8  -5        0.56        0.82      0.16 o
  24   9  -5       10.72       10.99      0.50 o
  23   9  -5        6.90        6.62      0.52 o
  22   9  -5       16.87       16.23      0.40 o
  21   9  -5        7.34        7.08      0.19 o
  20   9  -5       18.81       18.31      0.23 o
  19   9  -5       20.57       21.88      0.48 o
  18   9  -5       40.54       38.01      0.72 o
  16   9  -5       82.16       85.61      0.74 o
  15   9  -5        8.65        9.67      0.19 o
  14   9  -5       22.91       22.99      0.30 o
  13   9  -5       56.37       58.49      0.44 o
  11   9  -5        3.92        4.00      0.08 o
  10   9  -5       16.73       16.71      0.20 o
   9   9  -5       27.45       26.72      0.20 o
   8   9  -5      229.64      233.24      2.38 o
   7   9  -5       96.32       97.00      0.63 o
   6   9  -5       11.42       11.18      0.08 o
   5   9  -5      131.89      125.84      0.61 o
   4   9  -5      137.20      135.44      0.86 o
   3   9  -5       94.78       93.31      0.64 o
   2   9  -5      469.13      463.60      2.89 o
   1   9  -5      163.16      162.30      0.52 o
   0   9  -5      131.76      128.13      0.71 o
  -1   9  -5       10.41        9.54      0.20 o
  -2   9  -5       28.48       26.57      0.22 o
  -3   9  -5       28.61       27.75      0.20 o
  -4   9  -5       11.51       11.37      0.12 o
  -5   9  -5      141.75      142.36      0.59 o
  -7   9  -5       50.68       49.73      0.34 o
  -8   9  -5       36.44       36.16      0.36 o
  -9   9  -5       14.90       14.59      0.20 o
 -10   9  -5        3.90        4.62      0.10 o
 -11   9  -5       58.98       60.99      0.53 o
 -12   9  -5       30.95       32.42      0.41 o
 -13   9  -5       14.15       13.83      0.20 o
 -14   9  -5        2.69        2.69      0.11 o
 -15   9  -5       40.03       40.95      0.45 o
 -16   9  -5        2.67        3.14      0.12 o
 -17   9  -5       10.01       11.13      0.24 o
 -18   9  -5       39.97       39.80      0.58 o
 -19   9  -5       14.93       15.56      0.20 o
 -20   9  -5        1.65        1.45      0.16 o
  23  10  -5       17.91       17.55      0.51 o
  22  10  -5       39.78       39.41      0.87 o
  21  10  -5       20.36       20.23      0.39 o
  20  10  -5       15.81       15.56      0.33 o
  19  10  -5       17.32       17.44      0.38 o
  18  10  -5       55.25       57.82      0.79 o
  17  10  -5       58.51       59.73      0.76 o
  16  10  -5       24.22       24.08      0.37 o
  14  10  -5       36.02       37.47      0.32 o
  13  10  -5       15.22       14.99      0.24 o
  12  10  -5       48.77       48.95      0.51 o
  11  10  -5        0.42        0.47      0.08 o
  10  10  -5       40.93       42.20      0.38 o
   9  10  -5       95.06       92.39      1.00 o
   8  10  -5        0.16        0.15      0.07 o
   6  10  -5       63.03       60.34      0.61 o
   5  10  -5       28.01       27.65      0.14 o
   4  10  -5       71.46       71.99      0.51 o
   3  10  -5      210.78      212.43      1.87 o
   2  10  -5        5.34        5.60      0.09 o
   1  10  -5      139.97      135.11      0.86 o
   0  10  -5       38.37       38.56      0.23 o
  -3  10  -5       30.37       29.52      0.14 o
  -4  10  -5      112.15      109.96      0.53 o
  -5  10  -5       60.96       60.32      0.34 o
  -6  10  -5        1.87        2.01      0.09 o
  -7  10  -5        4.68        4.99      0.10 o
  -9  10  -5      173.06      171.03      0.88 o
 -10  10  -5       26.05       26.78      0.24 o
 -11  10  -5       25.81       25.16      0.19 o
 -13  10  -5       32.55       34.26      0.34 o
 -14  10  -5       74.57       75.07      0.72 o
 -15  10  -5        3.82        4.10      0.12 o
 -16  10  -5       38.02       38.41      0.39 o
 -17  10  -5       26.61       26.12      0.31 o
 -18  10  -5       14.63       14.86      0.26 o
 -19  10  -5       19.99       18.63      0.43 o
 -20  10  -5        7.09        6.99      0.19 o
  23  11  -5        7.86        7.70      0.30 o
  22  11  -5       45.98       46.02      1.23 o
  21  11  -5        6.09        6.04      0.28 o
  20  11  -5        8.41        8.46      0.16 o
  19  11  -5       27.57       28.26      0.48 o
  18  11  -5       14.24       13.97      0.39 o
  16  11  -5       11.93       12.35      0.24 o
  15  11  -5      300.25      310.72      4.19 o
  14  11  -5       47.08       47.79      0.78 o
  13  11  -5      165.46      163.76      1.22 o
  12  11  -5       49.16       49.20      0.39 o
  11  11  -5        8.78        8.66      0.13 o
  10  11  -5      102.23      102.60      0.90 o
   9  11  -5      428.00      438.85      4.31 o
   8  11  -5      376.73      372.24      2.92 o
   7  11  -5        9.01        9.49      0.13 o
   6  11  -5       23.83       23.78      0.22 o
   5  11  -5      118.15      117.17      0.67 o
   4  11  -5        0.32        0.47      0.06 o
   3  11  -5      602.35      598.21      4.27 o
   2  11  -5      149.36      143.46      0.94 o
   1  11  -5       52.35       52.21      0.43 o
   0  11  -5     1021.17     1053.41      5.50 o
  -1  11  -5       39.15       36.85      0.27 o
  -2  11  -5       20.87       21.06      0.23 o
  -3  11  -5       32.89       31.88      0.18 o
  -4  11  -5      119.95      119.30      0.52 o
  -5  11  -5      307.37      302.83      1.70 o
  -6  11  -5      479.82      480.56      2.10 o
  -7  11  -5       19.99       19.65      0.14 o
  -8  11  -5        6.80        6.99      0.12 o
  -9  11  -5       46.73       46.84      0.41 o
 -10  11  -5       37.39       37.72      0.43 o
 -11  11  -5       85.98       88.09      0.70 o
 -12  11  -5      137.74      134.64      0.89 o
 -13  11  -5       15.78       17.01      0.22 o
 -14  11  -5       16.59       15.83      0.21 o
 -15  11  -5       37.23       36.15      0.31 o
 -16  11  -5       22.66       22.80      0.28 o
 -17  11  -5       50.17       50.37      0.43 o
 -19  11  -5       36.04       34.10      0.65 o
  23  12  -5        3.30        3.01      0.28 o
  22  12  -5        5.03        4.60      0.23 o
  21  12  -5        4.09        4.74      0.19 o
  20  12  -5       24.95       25.05      0.56 o
  19  12  -5       11.77       11.13      0.35 o
  18  12  -5        5.07        5.04      0.12 o
  17  12  -5       41.97       42.69      0.63 o
  16  12  -5       35.58       36.19      0.63 o
  15  12  -5        2.74        2.74      0.08 o
  14  12  -5       50.44       51.79      0.62 o
  13  12  -5       10.95       11.21      0.14 o
  12  12  -5       74.12       73.39      0.75 o
  11  12  -5        0.10        0.17      0.07 o
  10  12  -5      232.37      228.29      3.11 o
   9  12  -5       62.09       62.55      0.52 o
   8  12  -5       28.32       27.37      0.38 o
   7  12  -5        0.42        0.24      0.07 o
   5  12  -5        7.48        7.27      0.09 o
   4  12  -5       63.84       65.24      0.58 o
   3  12  -5      124.12      122.68      1.07 o
   2  12  -5       20.39       19.77      0.22 o
   1  12  -5       32.97       32.66      0.24 o
   0  12  -5        9.11        9.33      0.11 o
  -1  12  -5        6.58        6.63      0.10 o
  -2  12  -5        4.16        4.33      0.09 o
  -3  12  -5       13.48       14.36      0.12 o
  -4  12  -5       66.27       67.37      0.60 o
  -6  12  -5       18.07       18.02      0.23 o
  -7  12  -5        1.14        1.43      0.10 o
  -8  12  -5        3.55        3.25      0.10 o
  -9  12  -5      115.53      115.80      0.52 o
 -10  12  -5        3.70        3.51      0.10 o
 -11  12  -5        7.89        8.31      0.12 o
 -12  12  -5        2.44        2.50      0.11 o
 -13  12  -5        3.08        3.24      0.11 o
 -14  12  -5       20.64       20.21      0.29 o
 -15  12  -5       23.27       22.95      0.33 o
 -16  12  -5        8.58        8.26      0.14 o
 -17  12  -5       13.34       12.97      0.19 o
 -18  12  -5        1.55        1.73      0.13 o
  22  13  -5       13.38       12.82      0.54 o
  21  13  -5       33.79       34.29      0.53 o
  20  13  -5       22.00       21.21      0.40 o
  19  13  -5       45.09       47.25      0.46 o
  18  13  -5        3.17        2.67      0.12 o
  17  13  -5       16.48       16.74      0.23 o
  16  13  -5       38.33       38.01      0.74 o
  15  13  -5       40.28       38.07      0.64 o
  14  13  -5        4.12        4.03      0.13 o
  13  13  -5       42.64       41.26      0.45 o
  12  13  -5        3.08        3.33      0.09 o
  11  13  -5        1.24        1.39      0.08 o
  10  13  -5       52.51       52.16      0.45 o
   9  13  -5        9.75        9.39      0.31 o
   8  13  -5      282.38      294.77      2.57 o
   7  13  -5       37.95       38.48      0.37 o
   6  13  -5        4.89        4.77      0.13 o
   5  13  -5        5.56        5.87      0.13 o
   4  13  -5        1.30        1.24      0.09 o
   3  13  -5       56.91       55.91      0.64 o
   2  13  -5      146.67      143.05      0.81 o
   1  13  -5      283.91      282.92      2.10 o
   0  13  -5        6.02        6.53      0.14 o
  -1  13  -5       21.81       20.20      0.19 o
  -2  13  -5       11.77       11.92      0.14 o
  -3  13  -5        1.23        1.51      0.09 o
  -4  13  -5      217.42      218.03      1.20 o
  -5  13  -5      159.18      158.68      1.20 o
  -6  13  -5       29.96       29.74      0.18 o
  -7  13  -5      135.91      134.93      0.70 o
  -9  13  -5       10.69       10.94      0.19 o
 -10  13  -5       30.52       30.96      0.22 o
 -11  13  -5        1.64        1.79      0.10 o
 -12  13  -5      105.30      104.29      0.93 o
 -13  13  -5       48.95       46.93      0.43 o
 -14  13  -5        5.31        6.14      0.12 o
 -15  13  -5       10.18       11.40      0.21 o
 -16  13  -5        1.44        1.23      0.11 o
 -17  13  -5       41.33       40.38      0.35 o
 -18  13  -5        8.93        8.96      0.16 o
 -19  13  -5        6.02        5.63      0.23 o
  22  14  -5       38.86       37.03      0.99 o
  21  14  -5       33.63       32.49      0.43 o
  20  14  -5       16.13       16.17      0.32 o
  19  14  -5        5.59        5.47      0.19 o
  18  14  -5        0.62        0.73      0.13 o
  17  14  -5        5.42        5.40      0.14 o
  16  14  -5       43.95       41.22      0.79 o
  15  14  -5       23.00       23.00      0.43 o
  14  14  -5       12.16       12.00      0.31 o
  13  14  -5        0.66        0.55      0.11 o
  12  14  -5        8.50        8.37      0.11 o
  11  14  -5       68.51       68.36      0.98 o
  10  14  -5       55.69       55.95      0.49 o
   9  14  -5        1.00        1.16      0.07 o
   8  14  -5       52.75       52.42      0.59 o
   7  14  -5       97.08       96.52      0.87 o
   6  14  -5       24.41       24.37      0.24 o
   5  14  -5       55.78       55.90      0.48 o
   4  14  -5       63.58       63.77      0.61 o
   3  14  -5       57.43       55.96      0.51 o
   2  14  -5       36.44       35.57      0.26 o
   1  14  -5        0.24        0.36      0.10 o
   0  14  -5       36.64       36.67      0.32 o
  -1  14  -5       61.81       60.67      0.37 o
  -2  14  -5       12.78       13.12      0.19 o
  -3  14  -5       27.87       26.32      0.32 o
  -4  14  -5      133.58      136.61      0.93 o
  -5  14  -5       30.67       29.71      0.23 o
  -6  14  -5        3.87        3.68      0.10 o
  -7  14  -5        1.37        1.06      0.10 o
  -8  14  -5       42.79       43.47      0.45 o
  -9  14  -5      211.30      213.42      1.15 o
 -10  14  -5        2.24        2.32      0.11 o
 -11  14  -5        0.52        0.56      0.11 o
 -13  14  -5        4.74        5.08      0.12 o
 -14  14  -5       29.98       28.98      0.41 o
 -15  14  -5        2.25        2.44      0.11 o
 -16  14  -5        7.64        7.74      0.14 o
 -17  14  -5       11.82       11.68      0.16 o
 -18  14  -5        1.51        1.44      0.12 o
  21  15  -5       11.26       11.58      0.52 o
  19  15  -5        0.82        0.63      0.14 o
  18  15  -5       24.64       25.19      0.51 o
  17  15  -5        0.32        0.31      0.14 o
  16  15  -5       23.18       23.31      0.59 o
  15  15  -5       15.89       15.67      0.26 o
  14  15  -5       49.88       50.34      0.73 o
  13  15  -5      150.18      148.40      1.40 o
  12  15  -5       29.96       28.48      0.41 o
  11  15  -5        9.54        9.87      0.13 o
  10  15  -5        0.28        0.26      0.08 o
   9  15  -5       44.40       44.94      0.57 o
   8  15  -5        8.10        8.30      0.10 o
   7  15  -5      140.62      140.00      0.92 o
   6  15  -5        2.29        2.23      0.08 o
   5  15  -5      271.63      272.22      1.67 o
   4  15  -5       19.33       19.42      0.17 o
   3  15  -5        2.00        2.31      0.10 o
   2  15  -5      174.13      172.99      1.06 o
   1  15  -5       91.95       89.58      0.46 o
   0  15  -5      167.81      164.96      0.82 o
  -1  15  -5       53.08       53.94      0.40 o
  -2  15  -5       52.15       51.42      0.37 o
  -3  15  -5       14.94       14.30      0.18 o
  -4  15  -5        0.51        0.54      0.11 o
  -5  15  -5       21.54       21.45      0.18 o
  -6  15  -5       70.43       72.14      0.66 o
  -8  15  -5       15.30       15.16      0.25 o
  -9  15  -5        8.62        8.42      0.14 o
 -10  15  -5        4.07        4.20      0.11 o
 -11  15  -5       72.84       74.71      0.76 o
 -12  15  -5        0.96        1.00      0.11 o
 -13  15  -5       31.41       31.05      0.31 o
 -15  15  -5        4.13        4.57      0.12 o
 -16  15  -5       12.77       12.81      0.17 o
 -17  15  -5       21.97       20.86      0.33 o
 -18  15  -5       94.37       90.39      0.84 o
  21  16  -5       36.80       35.49      0.70 o
  20  16  -5       10.18       10.75      0.33 o
  19  16  -5        4.00        4.40      0.21 o
  18  16  -5       38.79       39.92      0.64 o
  17  16  -5       29.49       31.42      0.70 o
  16  16  -5       24.19       25.61      0.36 o
  15  16  -5        1.07        1.37      0.20 o
  14  16  -5       37.11       38.79      0.58 o
  13  16  -5       12.30       12.74      0.32 o
  12  16  -5        4.58        5.09      0.20 o
  11  16  -5        1.04        0.99      0.09 o
   9  16  -5       55.53       54.00      0.50 o
   8  16  -5       21.42       21.68      0.18 o
   7  16  -5        4.08        4.03      0.10 o
   6  16  -5        4.32        4.38      0.12 o
   5  16  -5       27.19       27.18      0.18 o
   4  16  -5       49.64       49.39      0.27 o
   3  16  -5       65.82       66.59      0.51 o
   2  16  -5        7.07        6.76      0.12 o
   1  16  -5       14.12       15.57      0.15 o
   0  16  -5       22.68       22.37      0.23 o
  -1  16  -5       36.25       36.56      0.44 o
  -2  16  -5       12.21       11.83      0.15 o
  -3  16  -5       46.34       46.85      0.45 o
  -4  16  -5       82.77       82.44      0.55 o
  -5  16  -5       25.61       25.36      0.21 o
  -6  16  -5       17.08       17.48      0.18 o
  -7  16  -5        2.15        2.53      0.11 o
  -8  16  -5       16.09       15.86      0.17 o
  -9  16  -5      164.55      166.25      1.20 o
 -10  16  -5       11.40       12.21      0.17 o
 -11  16  -5        0.63        0.61      0.12 o
 -12  16  -5        6.28        6.47      0.13 o
 -13  16  -5       28.81       29.36      0.34 o
 -14  16  -5       43.61       46.49      0.75 o
 -15  16  -5        1.90        2.17      0.12 o
 -16  16  -5       43.98       42.93      0.43 o
 -17  16  -5       24.81       23.38      0.40 o
  20  17  -5        2.94        3.00      0.19 o
  19  17  -5       29.79       29.84      0.34 o
  18  17  -5        7.64        8.01      0.20 o
  17  17  -5        8.93        9.95      0.33 o
  16  17  -5       14.35       14.94      0.29 o
  15  17  -5       44.25       49.13      0.41 o
  14  17  -5       75.99       73.88      0.64 o
  13  17  -5      127.37      120.67      1.30 o
  12  17  -5       20.89       21.45      0.35 o
  11  17  -5        4.86        4.66      0.15 o
  10  17  -5       10.58       10.95      0.15 o
   9  17  -5      441.79      450.52      4.58 o
   8  17  -5      112.32      112.04      0.71 o
   7  17  -5        0.67        0.49      0.08 o
   6  17  -5       11.84       11.54      0.12 o
   5  17  -5       61.78       61.93      0.46 o
   4  17  -5       68.25       66.51      0.54 o
   3  17  -5       73.19       71.67      0.58 o
   2  17  -5       39.46       37.85      0.27 o
   1  17  -5       62.30       60.64      0.34 o
   0  17  -5      439.99      450.97      2.03 o
  -1  17  -5        0.62        0.52      0.13 o
  -2  17  -5        2.32        2.42      0.15 o
  -3  17  -5       24.67       24.08      0.20 o
  -4  17  -5      135.20      134.94      1.04 o
  -5  17  -5       83.83       85.67      0.57 o
  -6  17  -5      204.29      206.28      1.91 o
  -7  17  -5       28.37       28.36      0.37 o
  -8  17  -5       23.63       23.36      0.29 o
  -9  17  -5       18.13       17.92      0.23 o
 -10  17  -5        1.84        2.15      0.13 o
 -11  17  -5       55.87       55.52      0.28 o
 -12  17  -5       54.31       53.95      0.55 o
 -13  17  -5        4.77        4.69      0.13 o
 -14  17  -5        0.56        0.32      0.12 o
 -15  17  -5        5.65        5.53      0.14 o
  19  18  -5        3.33        3.41      0.15 o
  18  18  -5       57.83       61.09      1.33 o
  16  18  -5       18.09       18.35      0.51 o
  14  18  -5       37.61       37.68      0.81 o
  13  18  -5        5.62        5.89      0.13 o
  10  18  -5       31.22       32.06      0.50 o
   9  18  -5       13.17       13.33      0.23 o
   8  18  -5        7.98        8.09      0.11 o
   6  18  -5        0.37        0.36      0.10 o
   5  18  -5        4.89        4.75      0.11 o
   4  18  -5      106.96      107.82      0.78 o
   3  18  -5       18.84       19.07      0.23 o
   2  18  -5        0.12        0.33      0.12 o
   0  18  -5       10.43       10.16      0.13 o
  -1  18  -5        1.67        1.66      0.11 o
  -2  18  -5        6.55        6.57      0.16 o
  -3  18  -5        0.32        0.40      0.15 o
  -4  18  -5       14.82       15.12      0.24 o
  -5  18  -5       62.96       63.75      0.61 o
  -6  18  -5       28.89       30.10      0.38 o
  -7  18  -5       24.58       25.76      0.25 o
  -8  18  -5       17.16       16.54      0.17 o
  -9  18  -5      107.01      106.32      0.68 o
 -10  18  -5        2.95        3.53      0.14 o
 -12  18  -5       22.41       21.67      0.37 o
 -13  18  -5       10.21       10.24      0.16 o
 -14  18  -5       25.46       24.58      0.21 o
 -15  18  -5        8.62        8.50      0.18 o
 -16  18  -5       14.49       14.35      0.21 o
  19  19  -5        0.43        0.55      0.18 o
  18  19  -5       34.63       37.63      0.42 o
  17  19  -5       11.32       12.95      0.35 o
  16  19  -5       54.10       57.46      0.99 o
  15  19  -5        0.19        0.47      0.14 o
  14  19  -5       29.40       29.55      0.63 o
  13  19  -5       16.38       16.34      0.32 o
  11  19  -5       33.56       33.20      0.34 o
  10  19  -5        0.63        0.85      0.08 o
   9  19  -5       10.21       10.13      0.12 o
   8  19  -5       72.03       72.04      0.67 o
   7  19  -5       62.73       61.41      0.40 o
   5  19  -5        8.30        8.03      0.13 o
   4  19  -5       16.89       16.69      0.17 o
   3  19  -5        7.24        7.05      0.13 o
   2  19  -5      223.36      220.32      1.67 o
   1  19  -5       19.82       19.97      0.26 o
   0  19  -5       33.26       32.57      0.23 o
  -1  19  -5       12.35       12.72      0.22 o
  -2  19  -5        3.41        3.46      0.12 o
  -3  19  -5       21.30       20.72      0.18 o
  -4  19  -5        4.42        4.55      0.14 o
  -5  19  -5       12.25       12.88      0.26 o
  -6  19  -5       17.45       17.95      0.23 o
  -7  19  -5       11.67       12.32      0.19 o
  -9  19  -5        5.28        5.63      0.16 o
 -11  19  -5       46.10       45.71      0.32 o
 -12  19  -5        1.94        2.09      0.18 o
 -13  19  -5       17.71       17.24      0.29 o
 -14  19  -5        9.03        8.66      0.17 o
 -15  19  -5       18.18       18.87      0.21 o
  18  20  -5        6.22        6.62      0.18 o
  17  20  -5        4.03        4.62      0.20 o
  16  20  -5       13.26       14.33      0.37 o
  15  20  -5        2.57        2.80      0.16 o
  14  20  -5        1.42        1.32      0.14 o
  13  20  -5        1.32        1.19      0.11 o
  12  20  -5        3.22        3.30      0.12 o
  11  20  -5        6.98        6.94      0.14 o
  10  20  -5       20.69       20.32      0.17 o
   9  20  -5        2.00        2.12      0.09 o
   7  20  -5        1.52        1.93      0.10 o
   6  20  -5       47.49       47.19      0.31 o
   5  20  -5       52.25       51.82      0.62 o
   4  20  -5        1.44        1.87      0.11 o
   3  20  -5        0.67        0.54      0.13 o
   2  20  -5       87.30       86.92      0.72 o
   1  20  -5       98.38       99.03      0.92 o
   0  20  -5        1.75        1.92      0.12 o
  -1  20  -5       16.05       15.75      0.22 o
  -2  20  -5        3.51        3.19      0.13 o
  -3  20  -5       62.54       62.91      0.41 o
  -4  20  -5        0.35        0.62      0.14 o
  -5  20  -5       31.69       31.69      0.42 o
  -6  20  -5        0.67        0.52      0.18 o
  -7  20  -5       12.13       11.91      0.17 o
  -8  20  -5        1.23        1.48      0.13 o
 -10  20  -5       21.11       21.32      0.23 o
 -11  20  -5        3.26        2.75      0.14 o
 -12  20  -5        6.85        7.16      0.18 o
 -13  20  -5        1.10        1.31      0.14 o
 -14  20  -5       36.61       37.65      0.51 o
  17  21  -5        3.49        4.00      0.20 o
  16  21  -5        0.37        0.36      0.17 o
  15  21  -5       50.07       52.84      0.98 o
  14  21  -5        1.61        1.93      0.14 o
  13  21  -5        1.98        1.86      0.20 o
  12  21  -5        2.15        1.75      0.12 o
  11  21  -5       67.23       67.32      1.06 o
  10  21  -5       25.80       27.37      0.36 o
   9  21  -5       12.67       13.22      0.20 o
   8  21  -5        6.16        6.06      0.13 o
   7  21  -5        1.04        0.71      0.11 o
   5  21  -5        9.16        8.99      0.13 o
   3  21  -5       15.71       15.56      0.18 o
   2  21  -5        2.68        2.95      0.13 o
   1  21  -5       56.63       57.16      0.42 o
   0  21  -5        3.80        3.94      0.15 o
  -1  21  -5       16.93       16.68      0.19 o
  -2  21  -5        0.29        0.42      0.14 o
  -3  21  -5        6.18        6.36      0.15 o
  -4  21  -5        8.01        8.11      0.16 o
  -5  21  -5       54.43       56.13      0.43 o
  -6  21  -5        5.01        4.81      0.16 o
  -7  21  -5       24.75       25.96      0.37 o
  -8  21  -5       16.59       17.22      0.24 o
 -10  21  -5        9.93       10.24      0.20 o
 -11  21  -5        1.40        1.44      0.15 o
 -12  21  -5       43.12       42.73      0.73 o
 -13  21  -5        2.50        2.07      0.14 o
  16  22  -5        0.76        1.17      0.18 o
  14  22  -5        0.58        0.48      0.15 o
  12  22  -5        3.15        2.67      0.13 o
  11  22  -5        1.30        1.31      0.12 o
  10  22  -5        0.10        0.43      0.11 o
   9  22  -5       11.79       11.57      0.22 o
   8  22  -5        5.71        5.62      0.13 o
   7  22  -5        0.07        0.28      0.11 o
   6  22  -5        5.89        5.59      0.13 o
   5  22  -5        1.40        1.30      0.11 o
   3  22  -5       22.58       22.30      0.19 o
   2  22  -5       27.87       27.83      0.19 o
   1  22  -5        1.07        1.00      0.13 o
   0  22  -5       10.50       10.94      0.16 o
  -1  22  -5        4.28        4.34      0.15 o
  -2  22  -5        4.12        4.34      0.14 o
  -3  22  -5        0.65        0.48      0.14 o
  -4  22  -5       13.16       12.55      0.21 o
  -5  22  -5        1.42        1.54      0.16 o
  -6  22  -5       10.63       11.10      0.27 o
  -7  22  -5       20.33       21.14      0.26 o
  -8  22  -5        5.04        4.91      0.16 o
  -9  22  -5       13.45       13.33      0.20 o
 -10  22  -5        1.03        1.15      0.16 o
 -11  22  -5        2.54        2.46      0.15 o
 -12  22  -5        9.31        9.46      0.23 o
  15  23  -5       86.75       86.01      1.61 o
  14  23  -5        1.73        1.75      0.16 o
  13  23  -5       78.36       71.08      1.09 o
  12  23  -5        2.53        2.25      0.13 o
  11  23  -5        5.19        5.31      0.16 o
  10  23  -5       27.61       27.94      0.30 o
   9  23  -5       59.32       60.60      0.59 o
   8  23  -5       79.06       78.57      0.62 o
   7  23  -5        9.09        8.79      0.17 o
   6  23  -5        4.36        4.19      0.12 o
   5  23  -5       41.15       40.17      0.45 o
   4  23  -5        5.29        5.26      0.13 o
   3  23  -5       73.41       70.72      0.53 o
   2  23  -5       16.00       15.54      0.23 o
   1  23  -5       30.48       30.16      0.31 o
   0  23  -5      142.39      142.78      0.74 o
  -1  23  -5        3.59        3.61      0.14 o
  -2  23  -5       43.81       43.24      0.40 o
  -3  23  -5        3.59        3.59      0.14 o
  -4  23  -5       64.81       63.88      0.61 o
  -5  23  -5       57.13       56.81      0.40 o
  -6  23  -5       25.03       25.75      0.21 o
  -7  23  -5       13.97       13.65      0.21 o
  -9  23  -5        2.29        2.39      0.17 o
 -10  23  -5       31.68       30.07      0.37 o
 -11  23  -5        1.57        1.68      0.16 o
  14  24  -5        4.22        4.31      0.16 o
  13  24  -5        3.64        3.78      0.16 o
  12  24  -5       13.00       12.99      0.33 o
  11  24  -5       32.42       31.70      0.38 o
  10  24  -5        1.13        1.13      0.16 o
   9  24  -5        0.72        0.67      0.15 o
   7  24  -5       48.68       48.23      0.40 o
   6  24  -5       65.01       66.32      0.50 o
   5  24  -5       30.23       30.08      0.28 o
   4  24  -5       37.24       37.11      0.40 o
   3  24  -5        0.78        0.78      0.13 o
   2  24  -5       24.39       24.34      0.25 o
   1  24  -5       25.83       25.80      0.21 o
   0  24  -5        0.36        0.35      0.16 o
  -1  24  -5        2.11        2.37      0.14 o
  -2  24  -5       27.36       27.67      0.24 o
  -3  24  -5        5.26        4.94      0.15 o
  -4  24  -5       39.46       40.49      0.25 o
  -5  24  -5        4.40        4.73      0.14 o
  -6  24  -5        7.36        7.66      0.17 o
  -7  24  -5        0.42        0.57      0.16 o
  -8  24  -5        0.83        0.93      0.15 o
  -9  24  -5       89.34       89.06      0.93 o
 -10  24  -5        2.17        1.79      0.14 o
  11  25  -5       18.43       19.25      0.42 o
  10  25  -5        0.65        0.61      0.15 o
   9  25  -5        7.53        7.59      0.16 o
   8  25  -5       17.12       16.96      0.26 o
   7  25  -5       18.30       18.61      0.19 o
   6  25  -5        0.21        0.39      0.12 o
   5  25  -5        6.56        7.03      0.14 o
   4  25  -5        9.91       10.07      0.15 o
   2  25  -5       91.50       89.75      0.68 o
   1  25  -5        2.41        2.39      0.14 o
   0  25  -5       21.72       22.23      0.19 o
  -1  25  -5       11.09       11.46      0.19 o
  -2  25  -5       14.25       14.55      0.20 o
  -3  25  -5       29.53       29.72      0.24 o
  -4  25  -5        1.22        1.31      0.15 o
  -5  25  -5        0.60        0.69      0.14 o
  -6  25  -5       15.39       16.31      0.28 o
  -8  25  -5        3.30        3.25      0.15 o
  10  26  -5        1.55        1.53      0.16 o
   8  26  -5        0.32        0.45      0.16 o
   7  26  -5        1.96        1.64      0.12 o
   6  26  -5        5.44        5.46      0.14 o
   5  26  -5       14.55       14.85      0.21 o
   4  26  -5        2.76        2.97      0.13 o
   3  26  -5        2.18        2.40      0.13 o
   2  26  -5       10.90       11.00      0.19 o
   1  26  -5       17.26       17.71      0.23 o
   0  26  -5       10.07       10.30      0.16 o
  -1  26  -5        7.37        7.06      0.16 o
  -3  26  -5       15.04       15.58      0.21 o
  -4  26  -5        0.12        0.35      0.15 o
  -5  26  -5       43.26       44.18      0.40 o
  -6  26  -5        2.67        2.57      0.14 o
   8  27  -5        0.85        0.76      0.16 o
   7  27  -5        1.77        1.90      0.17 o
   6  27  -5        0.67        0.60      0.13 o
   5  27  -5        0.68        0.66      0.14 o
   4  27  -5        9.24        9.25      0.17 o
   3  27  -5        0.58        0.51      0.14 o
   2  27  -5        3.13        3.50      0.14 o
   1  27  -5       14.21       14.44      0.19 o
   0  27  -5       19.10       19.03      0.23 o
  -2  27  -5       11.52       11.93      0.18 o
  -3  27  -5        1.33        1.23      0.15 o
  -4  27  -5        4.15        4.14      0.15 o
   2  28  -5        9.31        9.00      0.16 o
  22   0  -6      138.46      128.25      8.95 o
  21   0  -6       15.64       14.23      0.36 o
  20   0  -6        2.02        1.50      0.08 o
  19   0  -6      225.24      220.20      5.75 o
  18   0  -6        4.23        3.88      0.37 o
  17   0  -6      299.17      309.86      3.55 o
  16   0  -6        0.80        0.88      0.05 o
  15   0  -6        1.95        2.42      0.22 o
  14   0  -6      198.85      206.96      3.65 o
  13   0  -6      196.72      202.16      2.53 o
  12   0  -6      126.03      129.14      1.88 o
  11   0  -6      137.88      138.18      1.32 o
  10   0  -6      241.84      239.96      1.88 o
   9   0  -6        3.61        3.91      0.08 o
   8   0  -6      158.51      161.62      1.29 o
   7   0  -6      996.12     1047.31     11.67 o
   6   0  -6       38.28       39.26      0.34 o
   5   0  -6     1101.04     1140.59     15.11 o
   4   0  -6      348.85      350.43      3.39 o
   3   0  -6      517.31      510.24      6.23 o
   2   0  -6     4543.28     4632.08     43.51 o
   1   0  -6       44.81       45.75      1.03 o
   0   0  -6       28.20       27.42      0.26 o
  -1   0  -6      973.77      995.49     13.36 o
  -2   0  -6       39.22       39.64      0.56 o
  -3   0  -6     1007.09     1025.29     12.93 o
  -4   0  -6      243.06      242.49      2.62 o
  -5   0  -6      262.01      254.51      1.93 o
  -6   0  -6      106.82      103.60      1.06 o
  -7   0  -6      509.32      504.53      5.72 o
  -8   0  -6      195.55      189.01      1.67 o
  -9   0  -6        2.30        2.10      0.14 o
 -10   0  -6       25.17       23.56      0.24 o
 -11   0  -6       39.88       37.94      0.67 o
 -12   0  -6        5.69        5.77      0.18 o
 -13   0  -6      228.67      213.01      1.52 o
 -14   0  -6      175.84      170.86      1.84 o
 -15   0  -6      116.32      105.40      1.14 o
 -16   0  -6       94.43      100.39      1.47 o
 -18   0  -6        7.81        9.10      0.35 o
 -19   0  -6       13.19       11.99      0.29 o
 -20   0  -6        1.33        1.53      0.20 o
  24   1  -6        9.95        9.27      0.38 o
  23   1  -6        2.29        2.11      0.19 o
  22   1  -6       10.70       10.11      0.31 o
  21   1  -6        6.94        6.59      0.28 o
  20   1  -6       27.51       25.99      0.82 o
  19   1  -6      117.97      114.67      0.92 o
  18   1  -6      187.88      183.55      5.06 o
  17   1  -6        4.02        3.89      0.15 o
  16   1  -6      134.27      132.94      1.08 o
  15   1  -6       16.25       15.87      0.25 o
  14   1  -6       80.66       82.34      0.74 o
  13   1  -6       54.74       55.02      0.36 o
  12   1  -6      161.53      163.42      1.39 o
  11   1  -6      883.30      925.54      8.81 o
  10   1  -6       96.30       96.93      0.73 o
   9   1  -6       10.85       10.69      0.12 o
   8   1  -6       51.05       50.71      0.34 o
   7   1  -6       16.77       17.41      0.20 o
   6   1  -6      121.82      122.11      0.46 o
   5   1  -6       15.66       16.09      0.16 o
   4   1  -6      239.11      235.93      1.45 o
   3   1  -6       30.28       30.93      0.28 o
   2   1  -6      110.68      113.01      1.08 o
   1   1  -6        2.19        2.31      0.10 o
   0   1  -6      168.81      169.64      1.43 o
  -1   1  -6       13.49       12.39      0.15 o
  -2   1  -6       15.90       16.06      0.18 o
  -4   1  -6        6.09        6.07      0.09 o
  -5   1  -6      283.86      282.96      1.35 o
  -6   1  -6      133.32      133.58      0.87 o
  -7   1  -6      274.07      271.54      1.74 o
  -8   1  -6        0.82        0.77      0.10 o
  -9   1  -6        0.57        0.45      0.11 o
 -10   1  -6       97.03       96.61      0.53 o
 -11   1  -6       12.86       12.02      0.18 o
 -12   1  -6       60.60       59.28      0.48 o
 -13   1  -6       65.44       62.48      0.47 o
 -14   1  -6       80.82       77.77      0.93 o
 -15   1  -6       48.19       47.23      0.49 o
 -16   1  -6       37.32       37.34      0.50 o
 -17   1  -6        1.70        1.70      0.11 o
 -18   1  -6        7.62        7.65      0.14 o
 -19   1  -6       13.17       14.06      0.46 o
 -20   1  -6       21.66       21.20      0.56 o
  25   2  -6        4.51        3.69      0.34 o
  24   2  -6       25.91       22.40      0.58 o
  23   2  -6        3.13        3.84      0.32 o
  22   2  -6       19.71       17.65      0.43 o
  21   2  -6       17.58       16.56      0.59 o
  20   2  -6       54.15       53.56      1.18 o
  19   2  -6        1.14        0.86      0.07 o
  18   2  -6       23.92       20.72      0.53 o
  17   2  -6       34.23       34.06      0.78 o
  16   2  -6        5.77        5.76      0.07 o
  15   2  -6       18.21       18.25      0.33 o
  14   2  -6        3.32        3.49      0.08 o
  13   2  -6        5.10        5.23      0.09 o
  12   2  -6      167.44      167.53      1.19 o
  11   2  -6        0.15        0.19      0.04 o
  10   2  -6       15.07       15.81      0.15 o
   9   2  -6      103.26      102.44      0.89 o
   8   2  -6        5.97        5.64      0.11 o
   7   2  -6       23.58       24.45      0.35 o
   6   2  -6      166.50      168.21      1.01 o
   5   2  -6        0.17        0.21      0.05 o
   4   2  -6      137.50      135.62      0.90 o
   3   2  -6      315.37      317.78      2.51 o
   2   2  -6      682.40      702.57      4.63 o
   1   2  -6       46.47       46.88      0.53 o
   0   2  -6      310.54      310.82      1.67 o
  -1   2  -6       83.96       83.04      0.38 o
  -2   2  -6      109.52      110.19      0.85 o
  -3   2  -6        0.63        0.96      0.07 o
  -4   2  -6       41.21       39.89      0.27 o
  -5   2  -6      265.65      265.66      1.49 o
  -6   2  -6       25.61       25.56      0.22 o
  -7   2  -6       79.86       79.78      0.31 o
  -8   2  -6       76.93       74.19      0.39 o
  -9   2  -6      139.21      137.44      0.50 o
 -10   2  -6       21.78       22.16      0.14 o
 -11   2  -6        0.69        1.17      0.09 o
 -12   2  -6        4.60        3.82      0.11 o
 -13   2  -6       21.85       21.73      0.36 o
 -14   2  -6      194.29      191.74      1.67 o
 -15   2  -6        8.21        7.87      0.17 o
 -16   2  -6        0.38        0.67      0.11 o
 -17   2  -6       16.47       17.74      0.34 o
 -18   2  -6        3.40        3.94      0.13 o
 -20   2  -6        8.30        9.49      0.29 o
  25   3  -6        2.23        1.84      0.34 o
  23   3  -6        4.36        4.68      0.39 o
  21   3  -6       28.24       25.96      0.66 o
  20   3  -6       52.02       48.94      1.06 o
  19   3  -6        0.17        0.16      0.06 o
  18   3  -6       16.57       14.93      0.41 o
  17   3  -6        8.72        8.33      0.14 o
  16   3  -6        7.98        7.62      0.14 o
  15   3  -6       19.92       19.81      0.25 o
  14   3  -6        0.31        0.27      0.06 o
  13   3  -6       33.67       33.26      0.31 o
  12   3  -6        2.14        2.08      0.05 o
  11   3  -6       31.90       32.28      0.19 o
  10   3  -6        5.18        4.98      0.06 o
   9   3  -6       48.60       47.81      0.35 o
   8   3  -6        8.66        8.15      0.09 o
   7   3  -6       27.16       26.36      0.17 o
   6   3  -6        0.34        0.50      0.06 o
   5   3  -6       12.77       12.59      0.11 o
   4   3  -6       93.13       93.78      0.60 o
   3   3  -6        0.93        0.97      0.07 o
   2   3  -6       66.65       66.03      0.43 o
   1   3  -6       50.80       49.52      0.43 o
   0   3  -6        2.81        2.69      0.07 o
  -1   3  -6        0.66        0.61      0.06 o
  -2   3  -6       16.91       16.55      0.14 o
  -3   3  -6        2.72        2.60      0.07 o
  -4   3  -6       12.12       11.46      0.11 o
  -5   3  -6        8.23        8.25      0.09 o
  -6   3  -6        2.25        2.32      0.08 o
  -7   3  -6        4.74        4.73      0.09 o
  -8   3  -6       13.13       13.15      0.14 o
 -10   3  -6        7.24        7.01      0.10 o
 -11   3  -6       17.76       17.53      0.14 o
 -12   3  -6        2.67        2.74      0.09 o
 -13   3  -6       11.14       11.74      0.16 o
 -15   3  -6       28.23       28.80      0.38 o
 -16   3  -6       33.05       33.66      0.55 o
 -17   3  -6        0.88        0.87      0.12 o
 -18   3  -6        2.95        2.80      0.14 o
 -19   3  -6        0.69        0.71      0.15 o
 -20   3  -6        1.15        0.97      0.17 o
  25   4  -6       26.63       22.71      2.10 o
  24   4  -6        8.74        7.34      0.70 o
  23   4  -6        3.90        3.45      0.33 o
  22   4  -6       11.77       10.72      0.62 o
  21   4  -6        8.93        7.92      0.18 o
  20   4  -6       42.43       41.86      0.58 o
  19   4  -6       26.06       24.38      0.49 o
  18   4  -6        8.68        8.53      0.14 o
  17   4  -6        0.22        0.20      0.05 o
  16   4  -6        0.10        0.15      0.06 o
  14   4  -6       77.82       79.36      0.57 o
  13   4  -6       51.08       53.07      0.54 o
  12   4  -6        1.98        2.05      0.06 o
  11   4  -6       34.99       33.98      0.32 o
  10   4  -6       20.07       20.04      0.12 o
   9   4  -6        0.93        0.98      0.04 o
   8   4  -6       10.06       10.34      0.22 o
   7   4  -6       11.92       12.58      0.23 o
   6   4  -6      189.96      186.18      0.95 o
   5   4  -6      226.24      230.25      2.20 o
   4   4  -6        6.49        6.86      0.08 o
   3   4  -6       26.48       25.53      0.30 o
   2   4  -6       23.01       21.92      0.19 o
   1   4  -6      204.55      201.98      1.13 o
   0   4  -6       24.04       23.74      0.24 o
  -1   4  -6       64.51       64.51      0.37 o
  -2   4  -6      187.41      185.99      1.02 o
  -3   4  -6       10.78       11.11      0.19 o
  -4   4  -6       31.71       32.15      0.29 o
  -5   4  -6        4.10        4.23      0.09 o
  -6   4  -6        5.16        4.90      0.09 o
  -7   4  -6      120.31      119.42      0.43 o
  -8   4  -6       44.06       42.43      0.23 o
  -9   4  -6        7.44        7.14      0.11 o
 -10   4  -6       69.08       68.90      0.50 o
 -12   4  -6        0.42        0.64      0.09 o
 -13   4  -6        4.93        5.79      0.11 o
 -14   4  -6        2.70        2.88      0.10 o
 -15   4  -6       15.36       15.63      0.26 o
 -16   4  -6       83.80       84.36      1.08 o
 -17   4  -6        4.09        4.09      0.11 o
 -19   4  -6       12.07       13.05      0.38 o
 -20   4  -6        1.66        1.63      0.15 o
  24   5  -6        4.36        3.71      0.36 o
  23   5  -6       24.93       23.24      0.73 o
  22   5  -6       27.54       25.47      1.12 o
  20   5  -6        1.61        1.39      0.11 o
  19   5  -6       18.45       17.10      0.45 o
  18   5  -6        4.78        4.41      0.09 o
  16   5  -6       29.52       27.27      0.59 o
  15   5  -6        0.32        0.36      0.07 o
  14   5  -6       21.18       21.04      0.36 o
  13   5  -6       48.75       48.11      0.66 o
  12   5  -6       26.20       25.52      0.26 o
  11   5  -6       37.34       36.87      0.39 o
  10   5  -6       14.00       13.90      0.13 o
   9   5  -6       26.89       26.44      0.29 o
   8   5  -6       32.20       30.61      0.30 o
   7   5  -6       32.35       32.28      0.32 o
   6   5  -6       11.68       11.70      0.15 o
   5   5  -6       59.98       59.18      0.38 o
   4   5  -6       20.71       19.75      0.16 o
   3   5  -6       32.46       32.32      0.24 o
   2   5  -6        9.82        9.78      0.09 o
   1   5  -6        2.12        2.72      0.08 o
   0   5  -6        2.87        2.41      0.08 o
  -1   5  -6      159.94      157.19      0.84 o
  -2   5  -6       17.78       17.26      0.20 o
  -3   5  -6       20.63       20.62      0.14 o
  -4   5  -6        3.85        3.81      0.08 o
  -6   5  -6       72.96       71.87      0.32 o
  -7   5  -6       70.67       68.42      0.59 o
  -8   5  -6      116.56      115.00      0.70 o
  -9   5  -6       62.45       63.20      0.50 o
 -10   5  -6        6.54        6.72      0.10 o
 -11   5  -6        7.88        8.11      0.11 o
 -12   5  -6       51.86       51.04      0.47 o
 -13   5  -6        0.39        0.52      0.10 o
 -14   5  -6       11.97       12.10      0.13 o
 -15   5  -6       54.87       55.42      0.52 o
 -16   5  -6        8.96        9.41      0.15 o
 -17   5  -6        4.16        3.97      0.11 o
 -18   5  -6       41.45       39.53      0.60 o
 -19   5  -6        5.17        4.88      0.15 o
 -20   5  -6        3.04        2.61      0.15 o
  24   6  -6        2.70        2.41      0.36 o
  23   6  -6       47.05       42.55      3.73 o
  22   6  -6        2.06        1.95      0.23 o
  21   6  -6      114.74      116.42      2.03 o
  20   6  -6       23.59       22.81      0.50 o
  19   6  -6        1.16        1.16      0.08 o
  18   6  -6       74.24       73.96      0.89 o
  17   6  -6       92.36       94.35      1.31 o
  16   6  -6        0.04        0.33      0.11 o
  15   6  -6       70.11       69.03      0.76 o
  14   6  -6        8.25        7.95      0.20 o
  13   6  -6      266.06      267.75      2.64 o
  12   6  -6      156.93      157.86      1.47 o
  11   6  -6      221.23      222.08      1.94 o
  10   6  -6        5.97        5.98      0.11 o
   9   6  -6        0.78        1.06      0.05 o
   8   6  -6      464.39      463.79      4.00 o
   7   6  -6       99.29       96.68      0.72 o
   6   6  -6      637.28      638.31      3.57 o
   5   6  -6      134.85      133.77      0.67 o
   4   6  -6       74.20       73.96      0.47 o
   3   6  -6      203.68      205.92      1.67 o
   2   6  -6      359.26      355.55      1.84 o
   1   6  -6       45.70       45.88      0.30 o
   0   6  -6      206.62      209.30      1.10 o
  -1   6  -6      102.54      102.57      0.67 o
  -2   6  -6      633.61      636.70      3.17 o
  -3   6  -6      119.46      119.95      0.62 o
  -4   6  -6      140.74      141.45      0.49 o
  -5   6  -6        6.75        6.84      0.09 o
  -6   6  -6       37.36       36.49      0.35 o
  -7   6  -6      308.33      304.12      1.84 o
  -8   6  -6       59.82       58.67      0.56 o
  -9   6  -6      127.72      127.61      0.90 o
 -10   6  -6        2.24        2.56      0.10 o
 -11   6  -6       48.93       48.44      0.36 o
 -12   6  -6       22.11       22.15      0.31 o
 -13   6  -6       10.42       10.87      0.20 o
 -14   6  -6        8.76        8.37      0.14 o
 -15   6  -6       11.08       10.13      0.13 o
 -16   6  -6        7.20        6.35      0.17 o
 -17   6  -6      105.21      101.75      0.85 o
 -18   6  -6       18.74       17.16      0.25 o
 -19   6  -6        1.87        2.28      0.14 o
  24   7  -6       10.96       10.26      0.59 o
  23   7  -6       11.95       10.53      0.73 o
  22   7  -6       19.91       19.49      1.14 o
  21   7  -6        0.52        0.79      0.29 o
  20   7  -6       21.30       21.38      0.42 o
  19   7  -6        8.51        8.22      0.35 o
  18   7  -6       18.81       17.72      0.57 o
  17   7  -6        2.27        2.12      0.14 o
  16   7  -6       50.77       50.78      0.68 o
  15   7  -6       87.58       88.49      1.24 o
  14   7  -6       58.64       56.85      0.62 o
  13   7  -6        8.90        9.11      0.11 o
  12   7  -6       31.61       30.42      0.54 o
  11   7  -6       19.75       19.38      0.22 o
  10   7  -6       95.17       93.91      1.09 o
   9   7  -6       22.87       23.01      0.21 o
   8   7  -6      180.05      174.01      0.92 o
   7   7  -6      330.83      324.69      2.28 o
   6   7  -6       38.94       38.80      0.30 o
   5   7  -6        2.02        2.08      0.06 o
   4   7  -6        8.15        8.38      0.12 o
   3   7  -6      136.80      133.79      0.99 o
   2   7  -6       19.38       18.91      0.16 o
   1   7  -6      143.45      141.02      0.65 o
   0   7  -6      105.43      103.98      0.57 o
  -1   7  -6      241.84      244.43      1.90 o
  -2   7  -6       54.40       53.86      0.32 o
  -3   7  -6      164.89      163.53      0.91 o
  -4   7  -6       23.57       22.64      0.13 o
  -5   7  -6        3.97        3.78      0.09 o
  -6   7  -6      145.67      146.05      0.64 o
  -7   7  -6       48.86       48.73      0.43 o
  -8   7  -6       34.41       34.23      0.29 o
  -9   7  -6      159.84      159.68      0.55 o
 -10   7  -6       12.67       13.01      0.15 o
 -11   7  -6       17.37       17.66      0.18 o
 -12   7  -6       65.41       66.38      0.51 o
 -14   7  -6        1.23        1.46      0.10 o
 -15   7  -6       53.50       51.63      0.54 o
 -16   7  -6       29.09       28.44      0.41 o
 -17   7  -6        0.90        0.95      0.10 o
 -18   7  -6       13.97       13.69      0.26 o
 -19   7  -6       10.03        9.21      0.19 o
 -20   7  -6       18.09       17.52      0.30 o
  24   8  -6       30.02       26.44      2.36 o
  23   8  -6       28.97       30.19      0.88 o
  22   8  -6        0.31        0.55      0.23 o
  21   8  -6        4.44        4.23      0.23 o
  20   8  -6        3.95        3.85      0.14 o
  19   8  -6       64.36       65.31      0.86 o
  18   8  -6       11.91       11.62      0.32 o
  17   8  -6      213.16      214.58      2.28 o
  16   8  -6      125.48      124.59      1.27 o
  15   8  -6        7.31        6.72      0.33 o
  14   8  -6        0.50        0.54      0.06 o
  13   8  -6      171.70      175.33      2.46 o
  12   8  -6       13.67       13.21      0.28 o
  11   8  -6        0.31        0.33      0.08 o
  10   8  -6       50.45       47.79      0.51 o
   9   8  -6       43.15       42.68      0.40 o
   8   8  -6        8.35        7.90      0.11 o
   7   8  -6       41.10       41.18      0.42 o
   6   8  -6        6.05        5.93      0.07 o
   5   8  -6      175.08      177.59      1.30 o
   4   8  -6       31.43       31.11      0.24 o
   3   8  -6        1.48        1.65      0.07 o
   2   8  -6      155.59      149.56      1.15 o
   1   8  -6       38.32       37.88      0.46 o
   0   8  -6       23.67       23.00      0.18 o
  -1   8  -6      324.52      320.67      1.83 o
  -2   8  -6        0.45        0.39      0.07 o
  -3   8  -6       32.75       31.04      0.25 o
  -4   8  -6       35.50       35.20      0.36 o
  -5   8  -6       14.83       14.62      0.15 o
  -6   8  -6       17.96       17.84      0.18 o
  -8   8  -6       15.86       15.80      0.19 o
  -9   8  -6      206.02      205.90      1.30 o
 -10   8  -6       53.95       54.29      0.51 o
 -11   8  -6       58.09       57.15      0.56 o
 -12   8  -6       20.74       21.85      0.31 o
 -13   8  -6       38.71       38.19      0.56 o
 -14   8  -6       88.85       88.08      0.92 o
 -15   8  -6       49.41       48.62      0.72 o
 -16   8  -6        2.17        2.67      0.12 o
 -18   8  -6       19.37       19.33      0.30 o
  23   9  -6        3.52        3.33      0.25 o
  22   9  -6       17.20       15.65      0.65 o
  21   9  -6       22.78       23.45      0.41 o
  20   9  -6        3.53        3.70      0.14 o
  19   9  -6       46.87       46.05      0.87 o
  18   9  -6        0.87        0.95      0.09 o
  17   9  -6       59.92       59.85      1.09 o
  16   9  -6       71.01       71.40      1.34 o
  15   9  -6        2.50        2.17      0.09 o
  14   9  -6       11.10       10.81      0.19 o
  13   9  -6        1.00        0.97      0.07 o
  12   9  -6        0.29        0.36      0.07 o
  11   9  -6       63.21       63.56      0.78 o
  10   9  -6        3.28        3.01      0.07 o
   9   9  -6        0.16        0.24      0.07 o
   8   9  -6      427.72      424.35      4.04 o
   7   9  -6      276.26      274.10      2.14 o
   6   9  -6       62.56       59.50      0.60 o
   5   9  -6      214.33      212.63      1.33 o
   4   9  -6      227.89      221.10      1.49 o
   3   9  -6      260.24      254.87      1.56 o
   2   9  -6        2.17        2.10      0.07 o
   1   9  -6      374.59      371.42      2.21 o
   0   9  -6      652.42      644.29      3.61 o
  -1   9  -6       54.96       53.04      0.39 o
  -2   9  -6      116.79      114.60      0.60 o
  -3   9  -6      207.68      204.28      1.25 o
  -4   9  -6       68.03       65.63      0.40 o
  -5   9  -6       62.16       61.42      0.43 o
  -6   9  -6        4.73        4.54      0.11 o
  -7   9  -6        0.40        0.46      0.10 o
  -8   9  -6        9.03        8.64      0.12 o
  -9   9  -6       17.44       18.04      0.17 o
 -11   9  -6        4.03        4.32      0.11 o
 -12   9  -6      122.65      125.19      1.12 o
 -13   9  -6        6.91        6.95      0.13 o
 -14   9  -6       31.56       31.66      0.48 o
 -15   9  -6       32.03       32.31      0.36 o
 -16   9  -6        5.12        5.03      0.12 o
 -17   9  -6       35.57       34.98      0.39 o
 -18   9  -6        1.00        0.93      0.13 o
 -19   9  -6       29.65       28.96      0.43 o
  23  10  -6        3.50        3.64      0.26 o
  22  10  -6       18.55       16.72      0.34 o
  21  10  -6        3.45        3.58      0.17 o
  20  10  -6       38.80       40.47      0.58 o
  19  10  -6        8.08        7.84      0.16 o
  18  10  -6        1.03        1.28      0.11 o
  17  10  -6      115.85      123.83      1.26 o
  16  10  -6      161.80      170.39      1.77 o
  15  10  -6       21.28       21.13      0.38 o
  14  10  -6      203.49      206.21      2.97 o
  13  10  -6       41.60       41.28      0.69 o
  12  10  -6      269.00      273.48      2.82 o
  11  10  -6        0.32        0.40      0.07 o
  10  10  -6        3.83        3.54      0.10 o
   9  10  -6      179.35      182.17      1.93 o
   8  10  -6       87.76       87.29      0.79 o
   7  10  -6      107.82      106.32      0.70 o
   6  10  -6      237.07      239.77      2.10 o
   5  10  -6       45.57       45.53      0.50 o
   4  10  -6       18.11       18.05      0.15 o
   3  10  -6        9.38        9.42      0.09 o
   2  10  -6       93.16       92.08      0.65 o
   1  10  -6       19.63       18.95      0.19 o
   0  10  -6      100.74       97.60      0.73 o
  -1  10  -6        2.09        2.19      0.08 o
  -2  10  -6       36.65       37.12      0.24 o
  -3  10  -6      389.79      392.37      1.80 o
  -4  10  -6       72.73       70.82      0.47 o
  -5  10  -6        8.88        9.38      0.17 o
  -6  10  -6       10.32       10.11      0.12 o
  -7  10  -6        2.89        2.78      0.10 o
  -8  10  -6      416.75      414.07      1.97 o
  -9  10  -6       55.21       56.48      0.47 o
 -10  10  -6        2.74        2.64      0.11 o
 -11  10  -6      100.67      102.45      0.69 o
 -12  10  -6       22.43       21.72      0.28 o
 -13  10  -6       52.88       53.44      0.70 o
 -14  10  -6        3.83        3.89      0.11 o
 -15  10  -6        4.49        4.03      0.12 o
 -16  10  -6       97.10       93.76      0.95 o
 -17  10  -6        0.80        1.02      0.13 o
  22  11  -6        8.12        8.70      0.30 o
  21  11  -6        2.24        2.16      0.20 o
  20  11  -6       21.22       21.35      0.31 o
  19  11  -6       11.28       11.97      0.20 o
  18  11  -6        2.16        2.18      0.11 o
  17  11  -6       54.42       56.45      0.66 o
  16  11  -6       20.44       20.89      0.41 o
  15  11  -6        4.92        4.58      0.13 o
  14  11  -6        0.00        0.20      0.09 o
  13  11  -6       27.99       27.81      0.47 o
  11  11  -6        4.04        4.12      0.11 o
  10  11  -6       13.89       13.44      0.11 o
   8  11  -6       24.98       24.27      0.21 o
   7  11  -6       60.25       59.75      0.51 o
   6  11  -6       10.07        9.87      0.09 o
   5  11  -6      226.82      225.50      1.60 o
   4  11  -6       65.53       65.25      0.57 o
   3  11  -6        0.80        0.85      0.08 o
   2  11  -6       24.56       23.83      0.22 o
   1  11  -6       95.38       94.86      0.47 o
   0  11  -6      220.95      222.06      1.84 o
  -1  11  -6       34.98       34.96      0.25 o
  -2  11  -6       36.96       37.47      0.24 o
  -3  11  -6        9.54        9.03      0.15 o
  -4  11  -6        1.85        1.72      0.09 o
  -5  11  -6       17.41       16.82      0.18 o
  -6  11  -6       12.59       12.51      0.16 o
  -7  11  -6       15.90       15.92      0.20 o
  -8  11  -6       17.57       17.47      0.15 o
  -9  11  -6        2.36        2.41      0.10 o
 -10  11  -6       17.33       16.62      0.15 o
 -11  11  -6       97.65       97.71      0.82 o
 -12  11  -6       19.77       21.19      0.24 o
 -13  11  -6        0.51        0.52      0.14 o
 -14  11  -6        8.97        9.20      0.14 o
 -15  11  -6        1.85        1.79      0.11 o
 -16  11  -6       26.20       26.63      0.40 o
 -17  11  -6        4.89        5.10      0.14 o
 -18  11  -6        2.04        2.02      0.17 o
  22  12  -6        6.28        6.31      0.29 o
  21  12  -6       41.22       43.98      0.45 o
  20  12  -6       22.58       23.32      0.39 o
  19  12  -6       60.00       60.90      0.93 o
  18  12  -6        8.94        8.84      0.17 o
  17  12  -6       85.26       87.95      0.88 o
  16  12  -6       37.85       38.00      0.76 o
  14  12  -6       18.82       18.32      0.21 o
  13  12  -6      138.70      139.55      1.33 o
  12  12  -6      120.08      121.46      1.63 o
  11  12  -6      157.16      155.81      1.45 o
  10  12  -6        4.11        4.04      0.09 o
   9  12  -6        0.99        1.19      0.08 o
   8  12  -6      274.23      263.96      2.45 o
   7  12  -6      182.09      182.02      1.22 o
   6  12  -6       94.07       94.94      0.69 o
   5  12  -6       31.91       32.41      0.49 o
   4  12  -6      186.20      185.60      1.56 o
   3  12  -6       21.83       22.27      0.18 o
   2  12  -6      177.62      173.83      1.20 o
   0  12  -6       95.97       92.91      0.77 o
  -1  12  -6      284.73      285.56      1.98 o
  -2  12  -6      163.78      164.56      0.74 o
  -4  12  -6       90.65       88.26      0.69 o
  -5  12  -6       17.81       16.96      0.15 o
  -6  12  -6       14.64       14.51      0.23 o
  -7  12  -6      115.77      115.08      0.61 o
  -8  12  -6       16.00       15.42      0.16 o
  -9  12  -6       58.36       56.89      0.50 o
 -10  12  -6       51.81       50.54      0.31 o
 -11  12  -6        0.53        0.45      0.11 o
 -12  12  -6        0.86        0.79      0.10 o
 -13  12  -6      114.05      113.14      1.28 o
 -14  12  -6        0.31        0.43      0.12 o
 -15  12  -6       15.02       14.29      0.16 o
 -16  12  -6        4.25        3.72      0.13 o
 -17  12  -6        6.85        6.69      0.17 o
 -18  12  -6       11.31       11.43      0.19 o
  22  13  -6        3.04        2.91      0.20 o
  21  13  -6       14.11       13.46      0.25 o
  20  13  -6       16.05       16.14      0.33 o
  19  13  -6       14.92       13.32      0.39 o
  18  13  -6        1.53        1.47      0.13 o
  17  13  -6       18.93       19.27      0.42 o
  16  13  -6       13.04       12.74      0.31 o
  15  13  -6        3.94        3.86      0.11 o
  13  13  -6        8.19        8.39      0.13 o
  12  13  -6       36.77       34.96      0.87 o
  11  13  -6       25.79       25.67      0.37 o
  10  13  -6        5.72        6.10      0.12 o
   9  13  -6       36.54       35.86      0.31 o
   8  13  -6        7.86        7.48      0.09 o
   7  13  -6        1.10        1.23      0.07 o
   6  13  -6       18.56       17.98      0.15 o
   5  13  -6        2.93        2.92      0.08 o
   4  13  -6        0.66        0.82      0.08 o
   3  13  -6       51.89       52.11      0.46 o
   1  13  -6       47.92       47.31      0.36 o
   0  13  -6        6.28        6.44      0.11 o
  -1  13  -6       66.52       66.37      0.40 o
  -2  13  -6       53.09       52.80      0.38 o
  -3  13  -6       38.37       37.65      0.40 o
  -4  13  -6      159.27      156.90      0.82 o
  -5  13  -6       43.50       44.18      0.36 o
  -6  13  -6       30.93       31.20      0.31 o
  -7  13  -6       74.98       75.09      0.51 o
  -8  13  -6        2.70        2.96      0.11 o
  -9  13  -6        2.53        2.47      0.11 o
 -10  13  -6       10.44       10.34      0.17 o
 -11  13  -6       59.48       59.79      0.53 o
 -12  13  -6        1.23        1.36      0.11 o
 -14  13  -6       19.90       19.81      0.18 o
 -15  13  -6       22.49       22.24      0.31 o
 -16  13  -6       22.17       21.19      0.30 o
 -17  13  -6        0.56        0.73      0.12 o
 -18  13  -6        2.51        2.55      0.14 o
  20  14  -6        3.72        3.55      0.16 o
  19  14  -6       17.00       16.74      0.41 o
  18  14  -6       62.25       65.26      0.95 o
  17  14  -6      132.01      139.94      1.71 o
  16  14  -6        5.61        5.70      0.17 o
  15  14  -6       16.23       15.63      0.29 o
  14  14  -6       10.99       10.57      0.21 o
  13  14  -6       10.27       10.51      0.29 o
  12  14  -6        1.02        0.89      0.08 o
  11  14  -6       61.60       59.65      0.61 o
  10  14  -6       49.01       49.49      0.38 o
   9  14  -6        9.78        9.77      0.15 o
   8  14  -6      117.96      115.24      1.09 o
   7  14  -6       14.18       13.94      0.24 o
   6  14  -6       15.83       16.26      0.13 o
   5  14  -6       79.20       78.57      0.65 o
   4  14  -6        2.08        2.26      0.10 o
   3  14  -6        4.48        4.66      0.09 o
   2  14  -6      102.95      104.99      0.61 o
   1  14  -6       57.97       58.09      0.41 o
   0  14  -6       42.40       42.64      0.37 o
  -1  14  -6        6.25        6.20      0.11 o
  -2  14  -6       12.75       11.88      0.12 o
  -3  14  -6       51.88       51.44      0.32 o
  -4  14  -6       35.69       35.51      0.24 o
  -5  14  -6        3.69        3.72      0.11 o
  -6  14  -6       39.81       39.51      0.34 o
  -7  14  -6       29.50       28.56      0.18 o
  -8  14  -6       29.18       28.39      0.18 o
  -9  14  -6       25.45       25.43      0.26 o
 -10  14  -6        2.65        2.64      0.11 o
 -11  14  -6        6.35        6.87      0.13 o
 -12  14  -6       13.59       14.48      0.25 o
 -13  14  -6       71.11       70.31      0.66 o
 -14  14  -6       68.19       66.63      0.46 o
 -15  14  -6       24.33       22.71      0.38 o
 -17  14  -6        1.23        1.24      0.12 o
  21  15  -6        5.50        4.48      0.30 o
  20  15  -6       57.72       54.72      0.98 o
  19  15  -6        1.96        1.99      0.14 o
  18  15  -6        3.17        3.21      0.14 o
  17  15  -6       20.54       19.46      0.38 o
  16  15  -6        1.89        1.56      0.13 o
  15  15  -6        4.00        4.21      0.13 o
  14  15  -6        9.25        9.24      0.21 o
  13  15  -6       11.53       10.50      0.29 o
  12  15  -6        0.90        0.86      0.08 o
  11  15  -6       18.01       18.36      0.14 o
  10  15  -6       11.26       10.90      0.18 o
   9  15  -6       33.57       31.48      0.52 o
   8  15  -6       19.29       19.14      0.18 o
   7  15  -6       18.07       17.09      0.24 o
   6  15  -6        7.85        7.96      0.13 o
   5  15  -6      116.96      116.50      0.78 o
   4  15  -6       16.73       16.32      0.20 o
   3  15  -6       55.31       53.90      0.61 o
   2  15  -6        0.29        0.39      0.10 o
   1  15  -6        0.38        0.48      0.11 o
   0  15  -6       10.81       10.33      0.16 o
  -1  15  -6       32.35       32.28      0.27 o
  -2  15  -6        1.52        1.50      0.10 o
  -3  15  -6       10.18       10.33      0.14 o
  -4  15  -6        8.01        7.84      0.14 o
  -5  15  -6        6.27        6.05      0.12 o
  -6  15  -6       71.76       70.39      0.68 o
  -7  15  -6        1.82        1.92      0.11 o
  -8  15  -6       38.13       37.44      0.25 o
  -9  15  -6        2.96        3.28      0.14 o
 -11  15  -6      103.39      104.34      1.07 o
 -13  15  -6        1.83        2.09      0.13 o
 -15  15  -6        0.37        0.30      0.12 o
 -16  15  -6       44.99       43.99      0.35 o
 -17  15  -6        1.83        1.67      0.12 o
  20  16  -6       19.91       18.64      0.45 o
  19  16  -6        2.42        1.96      0.14 o
  18  16  -6        3.74        3.76      0.17 o
  17  16  -6       12.04       11.75      0.36 o
  16  16  -6        8.23        7.63      0.22 o
  15  16  -6        4.17        4.53      0.14 o
  14  16  -6        5.64        5.89      0.16 o
  13  16  -6      129.19      130.06      1.68 o
  12  16  -6        1.64        1.75      0.09 o
  11  16  -6       84.16       86.78      1.08 o
  10  16  -6        1.69        1.81      0.10 o
   9  16  -6       61.62       62.67      0.89 o
   8  16  -6      211.78      208.68      1.87 o
   7  16  -6       22.04       21.66      0.25 o
   6  16  -6       26.53       26.56      0.35 o
   5  16  -6       72.94       76.75      0.71 o
   4  16  -6        0.14        0.30      0.10 o
   3  16  -6        1.75        1.78      0.09 o
   2  16  -6       75.24       72.59      0.50 o
   1  16  -6        4.92        4.88      0.11 o
   0  16  -6        0.88        0.86      0.10 o
  -1  16  -6      112.68      115.30      0.67 o
  -2  16  -6       62.24       61.99      0.51 o
  -3  16  -6        6.98        6.94      0.12 o
  -4  16  -6      100.94       98.99      0.77 o
  -5  16  -6       17.92       17.87      0.24 o
  -7  16  -6      216.46      218.89      1.49 o
  -8  16  -6        1.45        1.55      0.13 o
  -9  16  -6       16.40       16.11      0.17 o
 -10  16  -6       14.72       14.77      0.16 o
 -11  16  -6        5.08        4.87      0.13 o
 -12  16  -6       15.57       16.59      0.28 o
 -13  16  -6       22.93       23.16      0.46 o
 -15  16  -6        1.46        1.24      0.12 o
 -16  16  -6       15.52       14.23      0.21 o
  20  17  -6        2.02        2.23      0.19 o
  19  17  -6        0.98        1.20      0.15 o
  18  17  -6       43.70       46.01      0.91 o
  17  17  -6        6.20        6.58      0.17 o
  16  17  -6        5.91        5.69      0.18 o
  15  17  -6        4.93        5.04      0.16 o
  14  17  -6       21.16       20.25      0.26 o
  13  17  -6       14.63       14.37      0.34 o
  12  17  -6       30.91       30.37      0.51 o
  11  17  -6       19.04       19.12      0.33 o
  10  17  -6        0.42        0.45      0.10 o
   9  17  -6        3.97        4.27      0.14 o
   8  17  -6       26.21       26.34      0.32 o
   7  17  -6        7.48        7.32      0.12 o
   6  17  -6        0.57        0.47      0.11 o
   5  17  -6        4.58        4.75      0.12 o
   4  17  -6       29.39       29.14      0.29 o
   3  17  -6        3.48        3.62      0.11 o
   2  17  -6       36.32       36.33      0.42 o
   1  17  -6        0.34        0.36      0.11 o
   0  17  -6        3.28        3.43      0.12 o
  -1  17  -6        8.09        7.85      0.13 o
  -2  17  -6       14.42       14.30      0.17 o
  -3  17  -6       26.33       26.21      0.42 o
  -4  17  -6        0.59        0.54      0.12 o
  -5  17  -6        6.03        5.94      0.12 o
  -6  17  -6        4.92        4.57      0.13 o
  -7  17  -6       10.16       10.07      0.19 o
  -9  17  -6        6.12        6.66      0.16 o
 -10  17  -6        2.25        2.22      0.12 o
 -11  17  -6       12.43       12.03      0.16 o
 -12  17  -6        2.69        2.56      0.12 o
 -13  17  -6        2.72        2.93      0.13 o
 -14  17  -6        6.32        6.18      0.15 o
 -15  17  -6        1.21        1.02      0.13 o
  19  18  -6        2.69        3.04      0.16 o
  18  18  -6       22.14       22.71      0.68 o
  17  18  -6        5.48        5.28      0.17 o
  15  18  -6       44.73       46.84      0.97 o
  14  18  -6        7.49        7.23      0.19 o
  13  18  -6       42.54       42.80      0.78 o
  12  18  -6       77.50       77.00      0.68 o
  11  18  -6       35.78       37.67      0.60 o
  10  18  -6       10.04        9.73      0.27 o
   9  18  -6       34.60       32.83      0.35 o
   8  18  -6       44.11       43.56      0.49 o
   7  18  -6        3.63        3.57      0.12 o
   6  18  -6      353.06      351.41      2.28 o
   5  18  -6        6.16        6.13      0.13 o
   4  18  -6       26.73       27.26      0.39 o
   3  18  -6      145.76      142.31      1.62 o
   2  18  -6       40.89       40.36      0.53 o
   1  18  -6       73.95       71.69      0.78 o
   0  18  -6      157.55      155.75      1.28 o
  -1  18  -6        2.62        2.76      0.12 o
  -2  18  -6      244.55      242.59      1.36 o
  -3  18  -6        0.86        1.26      0.11 o
  -5  18  -6       75.30       75.21      0.82 o
  -6  18  -6        5.26        5.28      0.14 o
  -7  18  -6       16.19       16.42      0.20 o
  -8  18  -6       30.97       31.14      0.25 o
  -9  18  -6       29.42       28.52      0.26 o
 -11  18  -6       19.95       20.12      0.28 o
 -12  18  -6        0.22        0.34      0.13 o
 -13  18  -6        2.88        3.19      0.13 o
 -14  18  -6       35.97       34.39      0.46 o
  18  19  -6       11.19       12.28      0.35 o
  17  19  -6        2.25        2.34      0.17 o
  16  19  -6        0.88        1.21      0.16 o
  15  19  -6      101.17      110.14      1.52 o
  14  19  -6       87.68       92.70      0.95 o
  13  19  -6       27.31       28.58      0.69 o
  12  19  -6        0.79        0.90      0.12 o
  11  19  -6       54.96       56.24      0.89 o
  10  19  -6       59.49       59.84      0.95 o
   9  19  -6        0.47        0.59      0.11 o
   8  19  -6       14.36       14.23      0.23 o
   7  19  -6       55.24       55.05      0.48 o
   6  19  -6      100.43      100.84      0.90 o
   5  19  -6        7.23        7.69      0.15 o
   4  19  -6        1.29        1.67      0.15 o
   3  19  -6        6.80        7.24      0.19 o
   2  19  -6        0.35        0.30      0.15 o
   1  19  -6        6.98        7.30      0.14 o
   0  19  -6        1.79        1.94      0.13 o
  -1  19  -6      135.74      135.67      1.31 o
  -2  19  -6        6.62        6.55      0.14 o
  -3  19  -6       56.91       56.41      0.49 o
  -4  19  -6       12.81       12.85      0.17 o
  -5  19  -6       22.73       22.40      0.33 o
  -6  19  -6      141.77      145.93      0.91 o
  -7  19  -6        0.88        0.98      0.15 o
  -8  19  -6        1.88        2.16      0.14 o
  -9  19  -6       81.98       81.63      0.67 o
 -10  19  -6       33.13       33.38      0.24 o
 -11  19  -6       73.21       73.47      0.61 o
 -12  19  -6        0.48        0.58      0.13 o
 -13  19  -6        3.84        3.73      0.13 o
 -14  19  -6       46.94       46.21      0.59 o
  17  20  -6       20.59       21.97      0.59 o
  16  20  -6        2.59        3.39      0.17 o
  15  20  -6        4.74        5.73      0.16 o
  14  20  -6       47.42       50.10      0.80 o
  13  20  -6        1.73        1.63      0.15 o
  12  20  -6        0.47        0.45      0.12 o
  11  20  -6       29.86       29.38      0.47 o
  10  20  -6       20.20       20.60      0.46 o
   9  20  -6        0.34        0.29      0.10 o
   8  20  -6       59.74       61.63      0.82 o
   7  20  -6       42.23       40.43      0.40 o
   6  20  -6       14.97       14.57      0.25 o
   5  20  -6       91.30       94.43      0.46 o
   4  20  -6        1.64        1.83      0.11 o
   3  20  -6      107.34      107.81      0.70 o
   2  20  -6        0.91        0.75      0.14 o
   1  20  -6        5.97        5.99      0.20 o
  -1  20  -6       53.82       53.51      0.77 o
  -2  20  -6       65.14       66.51      0.76 o
  -3  20  -6       23.80       22.96      0.24 o
  -4  20  -6        5.76        6.06      0.16 o
  -5  20  -6        1.30        1.53      0.15 o
  -6  20  -6        9.72       10.67      0.36 o
  -8  20  -6       13.61       14.35      0.18 o
  -9  20  -6        3.38        3.63      0.16 o
 -10  20  -6       10.90       11.05      0.19 o
 -11  20  -6        0.36        0.41      0.16 o
 -12  20  -6        1.40        1.81      0.14 o
  16  21  -6        7.29        7.56      0.19 o
  14  21  -6       20.17       19.43      0.62 o
  13  21  -6       49.03       55.65      0.91 o
  12  21  -6        2.01        2.36      0.12 o
  11  21  -6        3.46        3.33      0.13 o
  10  21  -6        4.57        5.38      0.14 o
   9  21  -6        6.82        7.06      0.14 o
   8  21  -6       19.92       19.63      0.25 o
   7  21  -6       15.86       15.08      0.20 o
   6  21  -6        5.10        5.47      0.13 o
   5  21  -6       30.66       31.11      0.36 o
   4  21  -6        0.97        1.05      0.13 o
   3  21  -6       46.83       44.87      0.52 o
   2  21  -6       20.26       19.56      0.25 o
   1  21  -6       17.77       17.42      0.19 o
   0  21  -6        2.40        2.71      0.18 o
  -1  21  -6       30.63       31.54      0.54 o
  -2  21  -6        5.12        4.98      0.17 o
  -3  21  -6       23.48       23.43      0.36 o
  -4  21  -6        7.44        7.56      0.18 o
  -6  21  -6       73.72       75.52      0.72 o
  -7  21  -6       10.98       11.39      0.27 o
  -8  21  -6       74.09       76.67      0.95 o
  -9  21  -6       13.68       14.62      0.23 o
 -10  21  -6        3.61        3.91      0.15 o
 -11  21  -6       25.96       26.42      0.43 o
 -12  21  -6       12.24       11.27      0.20 o
  15  22  -6        0.60        0.44      0.18 o
  14  22  -6        1.31        1.43      0.17 o
  13  22  -6       22.16       22.60      0.56 o
  12  22  -6       73.71       76.65      1.19 o
  11  22  -6       22.50       24.80      0.51 o
  10  22  -6       23.25       24.59      0.40 o
   9  22  -6        2.25        2.92      0.13 o
   8  22  -6       67.25       61.61      0.36 o
   7  22  -6       64.25       60.87      0.61 o
   6  22  -6       20.08       19.42      0.17 o
   5  22  -6        0.98        1.07      0.11 o
   4  22  -6        8.50        8.79      0.15 o
   3  22  -6        3.30        3.23      0.14 o
   2  22  -6       57.69       56.78      0.44 o
   1  22  -6        5.92        6.05      0.15 o
   0  22  -6       23.27       23.55      0.21 o
  -1  22  -6       67.88       67.19      0.90 o
  -2  22  -6       11.08       11.19      0.25 o
  -3  22  -6        2.61        2.53      0.19 o
  -4  22  -6        3.35        3.29      0.16 o
  -6  22  -6       21.88       22.57      0.31 o
  -7  22  -6       15.93       17.39      0.29 o
  -8  22  -6        7.97        7.68      0.17 o
  -9  22  -6       13.14       13.01      0.26 o
 -11  22  -6        0.87        0.81      0.16 o
  14  23  -6        1.05        1.07      0.18 o
  13  23  -6        8.99        9.64      0.27 o
  12  23  -6       26.86       29.53      0.64 o
  10  23  -6        7.59        8.37      0.26 o
   9  23  -6        0.20        0.28      0.14 o
   8  23  -6        2.40        2.68      0.15 o
   6  23  -6        8.70        8.70      0.15 o
   5  23  -6        1.73        1.72      0.12 o
   4  23  -6        0.98        1.11      0.13 o
   3  23  -6        6.58        7.01      0.20 o
   1  23  -6       31.90       31.50      0.24 o
   0  23  -6        0.37        0.51      0.14 o
  -1  23  -6       27.58       27.05      0.42 o
  -2  23  -6        1.51        1.63      0.17 o
  -4  23  -6       13.68       13.99      0.25 o
  -5  23  -6       19.47       19.74      0.36 o
  -6  23  -6       22.19       24.33      0.37 o
  -7  23  -6       15.96       16.69      0.22 o
  -8  23  -6       33.67       35.83      0.55 o
  -9  23  -6        2.18        1.89      0.16 o
 -10  23  -6        3.73        4.18      0.21 o
  13  24  -6       17.54       18.48      0.49 o
  12  24  -6       10.06       10.97      0.31 o
  10  24  -6       16.91       18.81      0.35 o
   9  24  -6       11.98       11.75      0.31 o
   8  24  -6        1.54        1.58      0.17 o
   7  24  -6       35.53       33.00      0.26 o
   6  24  -6       42.20       41.47      0.52 o
   5  24  -6       20.40       20.47      0.23 o
   4  24  -6       15.64       14.61      0.21 o
   3  24  -6        9.61        9.51      0.17 o
   2  24  -6        9.93        9.69      0.19 o
   1  24  -6       26.26       25.60      0.38 o
   0  24  -6       38.29       38.85      0.40 o
  -1  24  -6        5.71        5.58      0.20 o
  -2  24  -6        8.38        8.46      0.25 o
  -3  24  -6       13.51       13.45      0.22 o
  -5  24  -6        7.74        8.24      0.19 o
  -6  24  -6        9.05       10.01      0.31 o
  -7  24  -6        8.23        8.63      0.18 o
  -8  24  -6       25.10       25.50      0.32 o
  11  25  -6       28.77       31.03      0.37 o
  10  25  -6       25.09       26.42      0.44 o
   9  25  -6       20.63       20.41      0.36 o
   8  25  -6        0.37        0.53      0.18 o
   7  25  -6        1.69        1.56      0.15 o
   6  25  -6        3.21        3.11      0.13 o
   5  25  -6       16.54       16.43      0.17 o
   4  25  -6        4.72        4.82      0.14 o
   3  25  -6        3.57        3.69      0.14 o
   2  25  -6        3.33        3.29      0.14 o
   1  25  -6        2.05        2.27      0.14 o
   0  25  -6       10.90       11.19      0.17 o
  -2  25  -6       12.60       12.84      0.21 o
  -4  25  -6        2.69        3.25      0.22 o
  -5  25  -6       38.97       42.57      0.43 o
  -6  25  -6       29.89       31.81      0.37 o
  -7  25  -6       19.77       21.49      0.23 o
   7  26  -6        1.01        0.99      0.17 o
   6  26  -6       12.87       13.13      0.17 o
   4  26  -6       11.15       11.30      0.23 o
   3  26  -6       12.96       12.49      0.17 o
   2  26  -6       75.18       76.08      0.35 o
   1  26  -6       14.26       14.91      0.19 o
   0  26  -6        6.61        6.91      0.16 o
  -2  26  -6        1.49        1.80      0.16 o
  -3  26  -6        8.51        9.05      0.22 o
  -4  26  -6        4.97        4.93      0.16 o
  -5  26  -6       11.23       12.26      0.29 o
   6  27  -6        1.03        1.13      0.17 o
   5  27  -6       21.45       20.54      0.22 o
   4  27  -6       34.56       33.92      0.39 o
   1  27  -6       13.25       13.10      0.19 o
   0  27  -6       10.70       11.47      0.28 o
  -1  27  -6        8.23        8.72      0.19 o
  22   1  -7        1.96        1.56      0.17 o
  21   1  -7       14.31       13.73      0.40 o
  20   1  -7       31.15       28.59      1.02 o
  19   1  -7      146.01      144.87      3.83 o
  18   1  -7       27.20       23.13      0.54 o
  16   1  -7        9.39        8.78      0.18 o
  15   1  -7        8.35        7.86      0.07 o
  14   1  -7       81.04       86.09      0.69 o
  13   1  -7      239.93      247.93      1.90 o
  12   1  -7       95.95       97.36      0.95 o
  11   1  -7      135.52      137.92      1.57 o
  10   1  -7        9.92        9.90      0.10 o
   9   1  -7        6.75        6.61      0.08 o
   8   1  -7       76.03       75.91      0.61 o
   7   1  -7       17.71       17.92      0.15 o
   6   1  -7      812.61      831.18      5.87 o
   5   1  -7      366.81      363.05      2.04 o
   4   1  -7      142.77      146.08      0.76 o
   3   1  -7        0.58        0.46      0.07 o
   2   1  -7       79.23       76.83      0.48 o
   1   1  -7      158.27      157.66      1.02 o
   0   1  -7      532.34      528.22      3.00 o
  -1   1  -7      349.03      348.24      2.35 o
  -2   1  -7      142.17      141.82      0.59 o
  -3   1  -7       17.56       17.83      0.20 o
  -4   1  -7        1.79        1.62      0.09 o
  -5   1  -7       19.12       19.27      0.15 o
  -6   1  -7       35.89       36.22      0.30 o
  -7   1  -7       83.92       82.77      0.57 o
  -8   1  -7      174.93      172.48      0.57 o
  -9   1  -7      155.99      150.84      0.74 o
 -10   1  -7       37.29       37.27      0.34 o
 -11   1  -7        2.71        2.75      0.12 o
 -12   1  -7        3.94        3.97      0.14 o
 -13   1  -7       20.52       20.20      0.19 o
 -14   1  -7      166.46      156.63      0.95 o
 -15   1  -7        9.03        8.10      0.22 o
 -16   1  -7        2.27        1.33      0.12 o
 -18   1  -7        7.87        7.79      0.20 o
 -19   1  -7        5.77        6.43      0.23 o
  23   2  -7       33.83       26.40      0.68 o
  22   2  -7        1.61        1.15      0.36 o
  21   2  -7        4.42        4.07      0.17 o
  19   2  -7        1.49        1.30      0.06 o
  18   2  -7       33.73       31.32      0.66 o
  17   2  -7       17.13       16.27      0.24 o
  16   2  -7      147.60      152.58      1.09 o
  15   2  -7       83.16       85.10      1.08 o
  14   2  -7        0.30        0.41      0.04 o
  13   2  -7        6.16        6.41      0.07 o
  12   2  -7        0.27        0.25      0.04 o
  11   2  -7       40.21       40.05      0.46 o
  10   2  -7        0.44        0.43      0.06 o
   9   2  -7      165.06      169.37      0.99 o
   8   2  -7       23.18       22.85      0.20 o
   7   2  -7      106.37      105.08      0.82 o
   6   2  -7       32.89       32.59      0.23 o
   5   2  -7       25.37       25.20      0.22 o
   4   2  -7        6.06        6.26      0.08 o
   3   2  -7        9.40        9.07      0.10 o
   2   2  -7      134.16      132.07      0.74 o
   1   2  -7       25.53       25.41      0.16 o
   0   2  -7       91.04       91.72      0.52 o
  -1   2  -7      239.93      242.47      1.77 o
  -2   2  -7       63.60       63.43      0.47 o
  -3   2  -7       41.33       40.46      0.19 o
  -4   2  -7       42.31       42.06      0.20 o
  -5   2  -7        1.16        1.29      0.09 o
  -6   2  -7        3.06        3.03      0.10 o
  -7   2  -7        5.61        5.78      0.11 o
  -8   2  -7       13.82       13.73      0.16 o
  -9   2  -7       29.12       28.58      0.28 o
 -10   2  -7        4.28        4.53      0.11 o
 -11   2  -7        0.95        1.02      0.10 o
 -12   2  -7        8.11        8.38      0.13 o
 -13   2  -7       18.47       18.01      0.25 o
 -14   2  -7       48.49       48.27      0.62 o
 -15   2  -7       10.00        9.96      0.16 o
 -17   2  -7        6.32        6.33      0.15 o
 -18   2  -7       35.56       34.36      0.83 o
  24   3  -7       12.93       11.48      1.59 o
  22   3  -7       16.72       13.64      0.53 o
  21   3  -7        0.63        0.77      0.15 o
  20   3  -7       13.97       12.06      0.46 o
  19   3  -7        0.35        0.40      0.06 o
  18   3  -7       90.92       85.61      1.30 o
  17   3  -7        4.24        5.01      0.12 o
  16   3  -7       61.41       62.41      0.56 o
  15   3  -7        7.28        6.67      0.15 o
  13   3  -7       48.12       49.48      0.36 o
  12   3  -7      116.01      116.28      0.79 o
  11   3  -7      100.85      100.20      1.09 o
  10   3  -7      263.77      268.61      2.01 o
   9   3  -7       26.98       27.17      0.17 o
   8   3  -7       46.61       46.05      0.37 o
   7   3  -7      269.86      269.87      1.35 o
   6   3  -7      140.98      137.35      1.10 o
   5   3  -7       28.00       28.42      0.29 o
   4   3  -7       34.06       32.82      0.21 o
   3   3  -7        0.02        0.19      0.08 o
   2   3  -7        1.30        1.14      0.07 o
   1   3  -7        2.76        3.16      0.08 o
   0   3  -7       36.60       36.92      0.15 o
  -1   3  -7      487.73      490.96      2.24 o
  -2   3  -7      290.97      292.55      1.23 o
  -3   3  -7       43.62       41.85      0.28 o
  -4   3  -7        3.15        3.55      0.17 o
  -5   3  -7      407.99      404.56      1.91 o
  -6   3  -7      138.60      139.56      0.67 o
  -7   3  -7      368.56      370.19      2.31 o
  -8   3  -7       10.19       10.25      0.12 o
  -9   3  -7        6.31        6.80      0.11 o
 -10   3  -7       17.09       15.76      0.14 o
 -11   3  -7       59.46       58.22      0.42 o
 -12   3  -7       33.77       36.07      0.35 o
 -13   3  -7        4.34        5.71      0.16 o
 -14   3  -7        7.57        9.10      0.14 o
 -15   3  -7       46.67       46.62      0.46 o
 -16   3  -7       25.52       25.35      0.44 o
 -17   3  -7       12.39       13.44      0.25 o
 -18   3  -7        0.88        0.92      0.14 o
 -19   3  -7        9.24       11.62      0.34 o
  24   4  -7       28.59       25.28      2.63 o
  23   4  -7        1.49        1.34      0.44 o
  22   4  -7       12.43       12.20      1.58 o
  21   4  -7        0.77        0.81      0.17 o
  20   4  -7       57.23       52.63      1.17 o
  19   4  -7      102.54      100.45      1.41 o
  18   4  -7        7.22        6.91      0.19 o
  17   4  -7       14.33       13.94      0.30 o
  16   4  -7      133.00      136.07      1.30 o
  15   4  -7       14.33       14.19      0.38 o
  14   4  -7       90.69       92.15      0.83 o
  13   4  -7        0.12        0.21      0.04 o
  12   4  -7        1.86        2.03      0.08 o
  11   4  -7       58.73       56.99      0.70 o
  10   4  -7       31.57       30.43      0.36 o
   9   4  -7      524.47      529.11      2.25 o
   8   4  -7      183.98      179.92      1.59 o
   7   4  -7       25.03       24.97      0.23 o
   6   4  -7       38.02       38.78      0.27 o
   5   4  -7      100.41      100.16      0.58 o
   4   4  -7      148.72      145.89      0.86 o
   3   4  -7      154.35      152.10      1.02 o
   2   4  -7        2.65        2.55      0.07 o
   1   4  -7       31.36       31.19      0.30 o
   0   4  -7       25.30       25.35      0.23 o
  -1   4  -7       17.23       16.96      0.14 o
  -2   4  -7       49.33       49.00      0.27 o
  -3   4  -7        1.56        1.53      0.08 o
  -4   4  -7       40.58       41.06      0.29 o
  -5   4  -7      100.54       98.65      0.62 o
  -6   4  -7      131.87      131.85      0.62 o
  -7   4  -7      108.54      107.40      0.68 o
  -8   4  -7        1.60        1.65      0.09 o
  -9   4  -7       34.71       34.71      0.26 o
 -10   4  -7       82.74       82.48      0.65 o
 -11   4  -7       67.02       66.52      0.59 o
 -12   4  -7       29.37       29.84      0.36 o
 -13   4  -7        6.29        6.51      0.13 o
 -14   4  -7       85.25       86.08      0.96 o
 -15   4  -7        4.58        5.02      0.14 o
 -16   4  -7        4.97        4.89      0.12 o
 -17   4  -7       43.52       43.66      0.54 o
 -18   4  -7       11.27       11.49      0.31 o
 -19   4  -7        0.71        0.66      0.16 o
  23   5  -7       13.72       13.20      0.43 o
  22   5  -7        8.02        7.99      0.37 o
  21   5  -7        1.39        1.60      0.23 o
  20   5  -7       85.38       78.20      3.15 o
  19   5  -7       94.11       90.48      1.15 o
  18   5  -7       11.74       10.35      0.24 o
  17   5  -7       43.59       42.47      0.45 o
  16   5  -7       22.02       22.42      0.44 o
  15   5  -7       30.97       30.94      0.60 o
  14   5  -7       17.54       18.16      0.29 o
  13   5  -7      203.96      204.62      1.77 o
  12   5  -7      465.69      470.90      3.98 o
  11   5  -7       72.10       70.27      0.81 o
  10   5  -7      345.24      349.23      2.12 o
   9   5  -7        3.16        3.69      0.09 o
   8   5  -7        0.02        0.12      0.06 o
   7   5  -7      325.25      327.91      2.62 o
   6   5  -7      105.93      106.11      0.91 o
   5   5  -7      813.30      821.93      4.39 o
   4   5  -7      421.79      425.10      2.49 o
   3   5  -7      207.78      202.77      1.63 o
   2   5  -7        1.87        1.89      0.07 o
   1   5  -7       43.06       42.07      0.35 o
   0   5  -7     1164.08     1194.10      4.73 o
  -1   5  -7      199.96      196.23      1.35 o
  -2   5  -7       25.15       25.08      0.23 o
  -3   5  -7       80.35       80.82      0.50 o
  -4   5  -7       37.89       37.69      0.23 o
  -5   5  -7      350.21      348.66      1.80 o
  -6   5  -7       21.57       20.05      0.16 o
  -7   5  -7       37.67       38.10      0.27 o
  -8   5  -7      424.54      426.80      2.14 o
  -9   5  -7       41.20       39.73      0.31 o
 -10   5  -7        2.56        2.23      0.10 o
 -11   5  -7       22.19       23.47      0.28 o
 -12   5  -7        7.97        7.76      0.16 o
 -13   5  -7      146.49      150.42      1.42 o
 -14   5  -7       17.26       17.83      0.32 o
 -15   5  -7       77.15       78.03      0.78 o
 -16   5  -7        8.30        9.74      0.23 o
 -18   5  -7        8.28        8.60      0.20 o
 -19   5  -7       24.62       23.13      0.30 o
  24   6  -7       22.76       21.75      2.03 o
  23   6  -7        1.98        1.90      0.56 o
  22   6  -7       15.71       16.40      0.53 o
  21   6  -7        0.30        0.44      0.19 o
  20   6  -7       85.51       84.86      1.66 o
  19   6  -7       51.34       50.93      0.70 o
  18   6  -7        9.13        8.87      0.32 o
  16   6  -7       11.91       12.02      0.19 o
  15   6  -7        0.50        0.51      0.07 o
  14   6  -7       25.87       25.99      0.41 o
  13   6  -7        0.45        0.58      0.07 o
  12   6  -7        7.61        7.68      0.11 o
  11   6  -7       18.27       18.43      0.19 o
  10   6  -7       14.45       13.54      0.13 o
   9   6  -7      101.61      100.03      0.90 o
   8   6  -7       87.93       87.40      0.78 o
   7   6  -7        8.85        8.40      0.10 o
   6   6  -7        0.41        0.33      0.06 o
   5   6  -7        6.72        6.44      0.10 o
   4   6  -7       39.17       39.23      0.30 o
   3   6  -7      129.90      129.41      0.72 o
   2   6  -7       39.53       39.34      0.31 o
   1   6  -7       18.84       19.12      0.12 o
   0   6  -7        0.55        0.55      0.08 o
  -1   6  -7        5.31        5.21      0.09 o
  -2   6  -7       76.54       75.83      0.41 o
  -3   6  -7      106.78      108.12      0.38 o
  -5   6  -7      162.02      162.14      0.84 o
  -6   6  -7       74.19       73.03      0.56 o
  -7   6  -7       26.77       27.02      0.20 o
  -8   6  -7        0.47        0.48      0.10 o
  -9   6  -7        2.84        2.99      0.10 o
 -10   6  -7       51.83       51.75      0.50 o
 -11   6  -7       28.71       28.89      0.28 o
 -13   6  -7       23.50       23.58      0.33 o
 -14   6  -7       17.49       17.93      0.36 o
 -15   6  -7       13.17       13.16      0.22 o
 -16   6  -7        6.91        7.57      0.18 o
 -17   6  -7        5.63        5.40      0.14 o
 -18   6  -7        4.76        4.73      0.14 o
 -19   6  -7        7.86        8.11      0.18 o
  24   7  -7       10.28        8.99      0.99 o
  23   7  -7        0.20        0.81      0.38 o
  21   7  -7        1.36        1.00      0.20 o
  20   7  -7       36.59       36.55      0.66 o
  19   7  -7      178.54      179.20      2.17 o
  18   7  -7        1.47        1.17      0.09 o
  17   7  -7        1.50        1.05      0.09 o
  16   7  -7        0.14        0.19      0.05 o
  15   7  -7        1.97        1.91      0.10 o
  14   7  -7      125.25      130.68      1.39 o
  13   7  -7       26.85       26.90      0.46 o
  12   7  -7       94.82       96.65      0.57 o
  11   7  -7      251.79      251.97      2.28 o
  10   7  -7        5.96        6.06      0.08 o
   9   7  -7       34.74       34.17      0.32 o
   8   7  -7       17.90       16.37      0.22 o
   7   7  -7       76.30       76.44      0.52 o
   6   7  -7      591.41      594.63      3.10 o
   5   7  -7      179.54      176.40      1.12 o
   4   7  -7        7.90        7.11      0.11 o
   3   7  -7       15.30       15.58      0.20 o
   2   7  -7       13.32       13.28      0.15 o
   1   7  -7        0.10        0.21      0.10 o
   0   7  -7      185.69      181.45      1.13 o
  -1   7  -7      252.87      244.82      1.29 o
  -2   7  -7      188.43      188.50      0.98 o
  -3   7  -7       54.14       52.37      0.35 o
  -4   7  -7       90.85       87.64      0.53 o
  -5   7  -7        3.22        3.40      0.10 o
  -6   7  -7      139.67      138.05      0.84 o
  -7   7  -7      122.81      123.44      0.90 o
  -8   7  -7       69.03       69.10      0.43 o
  -9   7  -7       18.16       17.53      0.16 o
 -10   7  -7        1.02        1.59      0.10 o
 -11   7  -7       10.55       10.56      0.17 o
 -12   7  -7        3.30        3.21      0.12 o
 -13   7  -7        1.92        2.22      0.11 o
 -14   7  -7       97.80       96.50      0.97 o
 -15   7  -7       32.71       30.38      0.39 o
 -16   7  -7        3.64        2.89      0.12 o
 -17   7  -7        2.04        2.54      0.12 o
 -18   7  -7       10.03       10.64      0.22 o
 -19   7  -7       20.76       19.14      0.23 o
  23   8  -7        3.33        3.41      0.24 o
  22   8  -7        3.39        3.62      0.23 o
  21   8  -7        3.65        3.89      0.20 o
  19   8  -7        3.61        3.50      0.10 o
  18   8  -7        4.10        3.86      0.11 o
  17   8  -7       17.96       17.82      0.45 o
  15   8  -7        1.86        1.84      0.10 o
  14   8  -7        1.95        1.59      0.08 o
  13   8  -7        4.12        3.83      0.15 o
  12   8  -7       10.33       10.50      0.17 o
  11   8  -7        8.99        8.59      0.15 o
  10   8  -7       50.32       48.40      0.34 o
   9   8  -7       41.75       40.95      0.50 o
   8   8  -7        1.87        1.71      0.07 o
   7   8  -7        5.91        5.60      0.12 o
   6   8  -7        0.37        0.47      0.06 o
   5   8  -7       98.45       95.29      0.65 o
   4   8  -7       86.31       83.41      0.46 o
   3   8  -7        9.68        9.49      0.12 o
   2   8  -7       33.91       33.78      0.28 o
   1   8  -7       72.21       71.95      0.44 o
  -1   8  -7        0.09        0.24      0.09 o
  -2   8  -7       10.64       10.00      0.11 o
  -3   8  -7       53.11       51.99      0.34 o
  -4   8  -7       13.44       13.08      0.12 o
  -5   8  -7        0.33        0.34      0.10 o
  -7   8  -7       59.03       59.97      0.41 o
  -8   8  -7        3.09        2.89      0.10 o
  -9   8  -7        0.67        0.75      0.09 o
 -10   8  -7        2.69        3.22      0.11 o
 -11   8  -7        0.92        1.08      0.10 o
 -12   8  -7       81.62       80.74      0.49 o
 -13   8  -7        0.65        0.60      0.12 o
 -14   8  -7        5.60        5.89      0.13 o
 -16   8  -7        1.05        0.73      0.12 o
 -17   8  -7        7.94        7.35      0.16 o
 -18   8  -7        0.46        0.56      0.13 o
  23   9  -7        3.48        3.19      0.25 o
  21   9  -7        0.96        1.11      0.16 o
  20   9  -7       13.16       13.08      0.18 o
  19   9  -7        2.71        2.73      0.11 o
  18   9  -7       53.88       51.11      0.78 o
  17   9  -7        5.25        4.59      0.13 o
  16   9  -7       46.81       48.35      0.52 o
  15   9  -7       37.66       37.77      0.48 o
  14   9  -7        0.09        0.24      0.08 o
  13   9  -7      125.67      123.98      1.52 o
  12   9  -7       65.02       64.00      0.66 o
  11   9  -7       12.87       12.18      0.18 o
  10   9  -7      191.26      190.52      1.84 o
   9   9  -7        4.03        4.35      0.10 o
   8   9  -7        0.15        0.21      0.04 o
   7   9  -7       46.21       44.48      0.36 o
   6   9  -7       19.32       19.62      0.15 o
   5   9  -7      135.89      134.01      1.01 o
   4   9  -7       10.80       10.28      0.13 o
   3   9  -7        0.48        0.51      0.07 o
   2   9  -7       52.01       50.78      0.51 o
   1   9  -7        5.44        5.67      0.10 o
   0   9  -7       60.98       59.01      0.49 o
  -1   9  -7      164.53      163.56      1.16 o
  -2   9  -7       34.09       33.82      0.16 o
  -3   9  -7        5.38        5.23      0.10 o
  -4   9  -7        1.11        1.18      0.09 o
  -5   9  -7      105.88      102.78      0.74 o
  -6   9  -7       32.58       33.08      0.27 o
  -7   9  -7       68.32       68.39      0.38 o
  -8   9  -7      104.17      104.31      0.64 o
 -10   9  -7        0.33        0.47      0.11 o
 -11   9  -7       46.24       47.34      0.60 o
 -12   9  -7       22.45       24.21      0.28 o
 -13   9  -7       23.96       25.72      0.30 o
 -14   9  -7        8.22        9.01      0.14 o
 -15   9  -7        4.64        4.29      0.14 o
 -16   9  -7       21.86       19.85      0.35 o
 -17   9  -7        0.42        0.41      0.12 o
 -18   9  -7        0.90        0.84      0.13 o
  23  10  -7        1.98        1.40      0.46 o
  21  10  -7       10.70       10.27      0.32 o
  20  10  -7        3.35        3.43      0.14 o
  19  10  -7       17.62       18.46      0.21 o
  18  10  -7       18.86       18.84      0.34 o
  17  10  -7        3.72        3.30      0.12 o
  16  10  -7       16.35       16.45      0.32 o
  15  10  -7       45.01       44.33      0.50 o
  14  10  -7       16.98       16.42      0.26 o
  13  10  -7      115.28      116.18      1.52 o
  12  10  -7        7.03        5.80      0.34 o
  11  10  -7       24.23       22.74      0.28 o
  10  10  -7        2.16        2.11      0.08 o
   9  10  -7        5.46        5.66      0.14 o
   8  10  -7       29.12       27.91      0.30 o
   7  10  -7       10.77       10.98      0.16 o
   6  10  -7        5.11        5.01      0.09 o
   5  10  -7        8.01        8.04      0.11 o
   4  10  -7        0.23        0.29      0.08 o
   3  10  -7        1.50        1.63      0.08 o
   2  10  -7       11.26       11.28      0.16 o
   1  10  -7      147.77      145.14      0.88 o
   0  10  -7      120.03      118.38      0.91 o
  -1  10  -7       20.14       19.63      0.13 o
  -2  10  -7        1.11        1.42      0.09 o
  -3  10  -7      104.41      105.24      0.70 o
  -4  10  -7       17.65       17.61      0.14 o
  -5  10  -7        4.32        4.41      0.10 o
  -6  10  -7       48.73       49.27      0.31 o
  -7  10  -7       19.73       18.90      0.21 o
  -8  10  -7      131.60      130.45      0.70 o
 -10  10  -7       10.41       10.98      0.17 o
 -11  10  -7        3.77        4.09      0.12 o
 -12  10  -7        0.91        1.01      0.11 o
 -13  10  -7       33.26       32.35      0.32 o
 -14  10  -7       20.38       20.44      0.26 o
 -15  10  -7       15.67       15.62      0.22 o
 -16  10  -7       60.83       60.72      0.65 o
 -18  10  -7        9.26        8.91      0.22 o
  22  11  -7       33.76       32.49      0.92 o
  21  11  -7       49.73       51.15      0.66 o
  20  11  -7       23.64       24.20      0.49 o
  19  11  -7      122.95      128.41      1.78 o
  18  11  -7       49.75       49.39      0.64 o
  17  11  -7       38.16       38.37      0.43 o
  16  11  -7       27.19       26.10      0.78 o
  15  11  -7       24.63       24.56      0.48 o
  14  11  -7       15.17       15.42      0.20 o
  13  11  -7      184.00      191.78      1.57 o
  12  11  -7       84.15       84.74      1.14 o
  11  11  -7       11.58       11.35      0.21 o
  10  11  -7      177.36      177.24      1.30 o
   9  11  -7        5.60        5.68      0.12 o
   7  11  -7       99.05       98.08      0.85 o
   6  11  -7      503.24      508.08      3.74 o
   5  11  -7       53.94       54.00      0.53 o
   4  11  -7      375.44      368.38      1.74 o
   3  11  -7       64.03       62.26      0.51 o
   2  11  -7       36.92       35.38      0.38 o
   1  11  -7      399.09      393.15      2.71 o
   0  11  -7       90.10       88.97      0.71 o
  -1  11  -7      237.48      235.26      1.27 o
  -2  11  -7      139.77      139.49      1.12 o
  -3  11  -7       11.42       11.06      0.15 o
  -4  11  -7       21.55       21.50      0.16 o
  -5  11  -7       49.81       48.89      0.32 o
  -6  11  -7        0.28        0.42      0.11 o
  -7  11  -7      122.79      122.07      0.92 o
  -8  11  -7       27.53       26.66      0.26 o
  -9  11  -7      160.53      156.46      1.06 o
 -10  11  -7        3.71        4.35      0.12 o
 -11  11  -7        0.55        0.57      0.12 o
 -12  11  -7        5.58        5.69      0.13 o
 -13  11  -7       11.54       12.89      0.17 o
 -14  11  -7       93.51       94.45      1.00 o
 -15  11  -7       31.72       31.23      0.45 o
 -16  11  -7        0.45        0.76      0.13 o
 -17  11  -7        3.73        4.24      0.13 o
  22  12  -7        2.19        2.32      0.26 o
  21  12  -7        0.80        1.06      0.21 o
  20  12  -7       30.57       31.47      0.57 o
  19  12  -7       10.48       10.37      0.31 o
  18  12  -7       29.71       29.92      0.47 o
  17  12  -7        1.11        1.00      0.09 o
  16  12  -7        6.24        6.01      0.25 o
  15  12  -7       11.44       11.32      0.18 o
  14  12  -7       12.50       12.56      0.17 o
  13  12  -7       36.70       36.82      0.58 o
  12  12  -7        7.00        6.66      0.11 o
  11  12  -7       16.92       16.60      0.22 o
  10  12  -7       18.33       17.93      0.24 o
   9  12  -7       14.53       13.98      0.19 o
   8  12  -7        0.17        0.10      0.05 o
   7  12  -7       31.30       30.60      0.30 o
   6  12  -7       12.38       11.62      0.14 o
   5  12  -7        8.25        8.05      0.13 o
   4  12  -7       11.13       10.66      0.16 o
   3  12  -7        0.60        0.79      0.08 o
   2  12  -7        1.28        1.57      0.09 o
   1  12  -7      124.21      121.84      0.77 o
   0  12  -7       25.53       24.47      0.31 o
  -1  12  -7        1.61        1.80      0.09 o
  -2  12  -7        1.21        1.13      0.10 o
  -3  12  -7        1.87        2.29      0.10 o
  -4  12  -7        3.97        3.77      0.11 o
  -5  12  -7       52.26       52.80      0.35 o
  -6  12  -7       25.19       23.57      0.30 o
  -7  12  -7       13.73       13.92      0.15 o
  -8  12  -7       36.34       35.92      0.39 o
  -9  12  -7       23.02       23.83      0.28 o
 -10  12  -7        6.98        6.48      0.13 o
 -11  12  -7        0.56        0.65      0.13 o
 -12  12  -7        1.51        1.59      0.13 o
 -13  12  -7       63.67       64.64      0.61 o
 -14  12  -7        8.70        9.32      0.15 o
 -15  12  -7       39.80       40.21      0.51 o
 -16  12  -7        6.34        6.31      0.14 o
  22  13  -7        1.87        2.13      0.23 o
  21  13  -7        4.38        5.25      0.28 o
  20  13  -7       11.37       12.43      0.22 o
  19  13  -7       32.23       33.81      0.43 o
  18  13  -7       21.43       21.84      0.57 o
  17  13  -7        0.21        0.33      0.14 o
  16  13  -7        0.98        1.14      0.10 o
  15  13  -7       12.60       12.13      0.25 o
  14  13  -7       57.41       61.53      0.73 o
  13  13  -7       35.14       35.88      0.44 o
  12  13  -7       33.43       33.03      0.51 o
  11  13  -7      162.53      167.02      1.70 o
  10  13  -7       85.15       80.97      0.51 o
   9  13  -7        3.99        4.38      0.13 o
   8  13  -7       29.35       28.17      0.30 o
   7  13  -7        8.57        8.56      0.14 o
   6  13  -7      286.75      283.89      2.21 o
   5  13  -7       35.40       35.52      0.31 o
   4  13  -7        8.58        8.10      0.15 o
   3  13  -7       20.36       20.67      0.32 o
   1  13  -7        2.43        2.38      0.10 o
   0  13  -7       18.75       17.20      0.16 o
  -1  13  -7      176.21      171.96      1.09 o
  -2  13  -7       78.12       76.34      0.71 o
  -3  13  -7        1.55        2.04      0.10 o
  -4  13  -7        1.18        1.67      0.10 o
  -5  13  -7       67.76       67.56      0.52 o
  -6  13  -7       92.45       91.27      0.70 o
  -7  13  -7      116.66      115.66      1.06 o
  -8  13  -7        8.57        8.37      0.15 o
  -9  13  -7       19.81       19.08      0.23 o
 -10  13  -7        2.69        3.05      0.12 o
 -12  13  -7        4.03        4.33      0.14 o
 -13  13  -7        0.74        0.96      0.14 o
 -14  13  -7       38.40       38.42      0.34 o
 -15  13  -7        6.45        6.11      0.14 o
 -16  13  -7       15.40       14.03      0.23 o
  20  14  -7       13.55       14.15      0.34 o
  19  14  -7       13.65       13.74      0.32 o
  18  14  -7        2.26        2.26      0.13 o
  16  14  -7        8.71        8.22      0.33 o
  15  14  -7       12.73       12.72      0.28 o
  14  14  -7       84.42       90.79      1.03 o
  13  14  -7       22.43       22.90      0.37 o
  12  14  -7        8.26        8.50      0.17 o
  11  14  -7       15.50       15.36      0.22 o
  10  14  -7       15.75       15.33      0.21 o
   9  14  -7       97.87       98.01      0.82 o
   8  14  -7       54.39       54.23      0.58 o
   7  14  -7       10.70       10.53      0.14 o
   6  14  -7       18.33       18.25      0.23 o
   5  14  -7       11.11       11.19      0.14 o
   4  14  -7       12.37       12.33      0.16 o
   3  14  -7       47.69       45.50      0.27 o
   2  14  -7       12.24       12.06      0.15 o
   1  14  -7       41.53       40.86      0.43 o
   0  14  -7        1.25        1.01      0.10 o
  -1  14  -7       21.58       21.05      0.25 o
  -2  14  -7       68.73       70.75      0.69 o
  -3  14  -7       54.98       54.72      0.51 o
  -4  14  -7        0.33        0.45      0.12 o
  -5  14  -7        4.04        3.78      0.12 o
  -6  14  -7       72.48       72.49      0.40 o
  -7  14  -7        4.30        3.88      0.13 o
  -8  14  -7       18.91       18.69      0.20 o
  -9  14  -7        5.25        5.81      0.15 o
 -10  14  -7       13.47       14.26      0.20 o
 -11  14  -7       47.76       46.95      0.49 o
 -12  14  -7        0.76        0.95      0.13 o
 -13  14  -7       10.14       10.96      0.19 o
 -14  14  -7        1.42        1.43      0.14 o
 -15  14  -7        1.42        1.44      0.12 o
 -16  14  -7       22.67       22.89      0.39 o
  21  15  -7        8.43        8.20      0.28 o
  20  15  -7       23.69       25.15      0.36 o
  19  15  -7        1.82        1.79      0.14 o
  17  15  -7       30.89       31.62      0.48 o
  16  15  -7       45.69       46.46      0.67 o
  15  15  -7       13.54       13.96      0.34 o
  14  15  -7        0.49        0.70      0.14 o
  13  15  -7       53.11       55.06      0.95 o
  12  15  -7       65.07       63.99      0.94 o
  11  15  -7        8.62        8.66      0.16 o
  10  15  -7       25.62       26.09      0.36 o
   9  15  -7        5.47        5.57      0.13 o
   8  15  -7        0.12        0.38      0.06 o
   7  15  -7       52.86       52.81      0.54 o
   6  15  -7       12.13       12.69      0.23 o
   5  15  -7      191.87      191.75      1.70 o
   4  15  -7       12.15       12.20      0.15 o
   3  15  -7        6.80        6.77      0.11 o
   2  15  -7        7.27        7.12      0.12 o
   1  15  -7       50.25       49.71      0.34 o
   0  15  -7      228.35      224.62      2.21 o
  -1  15  -7       10.43       10.81      0.20 o
  -2  15  -7        0.17        0.40      0.11 o
  -3  15  -7       18.63       19.38      0.20 o
  -4  15  -7       60.01       60.24      0.57 o
  -5  15  -7        3.49        3.46      0.12 o
  -6  15  -7        1.30        1.48      0.11 o
  -8  15  -7      212.46      216.24      1.89 o
  -9  15  -7        9.51       10.27      0.14 o
 -10  15  -7        0.70        0.84      0.13 o
 -11  15  -7       16.68       17.70      0.31 o
 -12  15  -7        1.56        1.89      0.13 o
 -13  15  -7       34.69       36.39      0.51 o
 -14  15  -7        2.17        2.55      0.12 o
 -15  15  -7        6.52        6.28      0.17 o
  19  16  -7       13.04       12.96      0.41 o
  18  16  -7        0.80        0.72      0.16 o
  17  16  -7        7.70        7.80      0.18 o
  16  16  -7        1.71        1.61      0.12 o
  15  16  -7       16.12       16.01      0.39 o
  14  16  -7       24.78       24.81      0.48 o
  13  16  -7       81.88       82.73      1.63 o
  12  16  -7        7.04        7.13      0.12 o
  11  16  -7        0.72        0.58      0.10 o
  10  16  -7        4.36        4.10      0.11 o
   9  16  -7       10.11        9.22      0.34 o
   8  16  -7       57.19       56.91      0.61 o
   6  16  -7       16.92       17.25      0.29 o
   5  16  -7        7.87        7.97      0.11 o
   4  16  -7        0.30        0.38      0.10 o
   3  16  -7        0.82        0.83      0.10 o
   1  16  -7       94.26       91.27      0.75 o
   0  16  -7       42.12       42.45      0.28 o
  -1  16  -7        0.27        0.36      0.12 o
  -2  16  -7        2.98        3.27      0.11 o
  -3  16  -7      109.33      111.38      0.93 o
  -4  16  -7        3.42        3.53      0.12 o
  -6  16  -7       28.44       28.89      0.32 o
  -7  16  -7       16.96       16.39      0.16 o
  -8  16  -7      100.85      100.06      0.90 o
  -9  16  -7        0.93        0.84      0.13 o
 -10  16  -7        3.61        3.77      0.13 o
 -11  16  -7        8.66        9.04      0.17 o
 -13  16  -7       11.30       10.83      0.23 o
 -14  16  -7        2.65        2.68      0.13 o
 -15  16  -7        2.55        2.39      0.13 o
  19  17  -7      134.56      136.92      1.88 o
  18  17  -7        5.54        5.14      0.17 o
  17  17  -7        7.39        8.20      0.28 o
  16  17  -7        2.27        2.04      0.12 o
  15  17  -7       56.38       56.80      0.84 o
  14  17  -7       38.02       36.33      0.62 o
  13  17  -7       16.83       16.59      0.38 o
  12  17  -7       82.74       80.51      1.07 o
  11  17  -7        7.86        7.91      0.14 o
  10  17  -7      144.56      140.18      1.72 o
   9  17  -7        6.64        6.58      0.15 o
   8  17  -7        3.52        3.63      0.15 o
   7  17  -7      120.55      120.93      0.85 o
   6  17  -7      247.39      252.22      1.70 o
   5  17  -7       27.36       27.59      0.41 o
   4  17  -7      100.66       97.69      0.83 o
   3  17  -7       25.59       26.04      0.32 o
   2  17  -7       11.42       11.28      0.18 o
   1  17  -7       90.41       90.13      0.75 o
   0  17  -7       39.32       39.86      0.41 o
  -1  17  -7      100.40       99.24      0.88 o
  -2  17  -7       78.74       78.51      0.66 o
  -3  17  -7        3.57        3.66      0.12 o
  -4  17  -7        2.64        2.85      0.12 o
  -5  17  -7       44.70       44.08      0.48 o
  -6  17  -7        5.57        5.48      0.14 o
  -7  17  -7       78.96       80.51      0.97 o
  -8  17  -7        6.40        6.20      0.14 o
  -9  17  -7       36.31       35.75      0.29 o
 -10  17  -7        6.79        6.28      0.14 o
 -11  17  -7        2.95        3.08      0.13 o
 -12  17  -7        6.61        6.81      0.17 o
 -13  17  -7        4.37        4.58      0.15 o
 -14  17  -7       31.13       30.41      0.36 o
  19  18  -7        9.05        8.21      0.23 o
  18  18  -7        3.40        3.58      0.17 o
  15  18  -7        4.36        4.37      0.14 o
  14  18  -7       13.07       11.93      0.24 o
  13  18  -7        4.96        5.09      0.15 o
  12  18  -7        2.09        2.12      0.11 o
  10  18  -7        8.95        9.16      0.20 o
   9  18  -7       25.16       23.60      0.54 o
   7  18  -7       12.61       12.77      0.24 o
   6  18  -7        2.16        2.08      0.11 o
   5  18  -7       22.60       23.19      0.48 o
   4  18  -7       49.32       50.02      0.60 o
   3  18  -7       16.62       15.79      0.19 o
   2  18  -7       23.12       22.90      0.21 o
   1  18  -7      119.60      119.38      0.75 o
   0  18  -7       12.88       13.07      0.17 o
  -1  18  -7        1.32        1.42      0.11 o
  -2  18  -7        2.16        2.30      0.12 o
  -3  18  -7       14.24       13.58      0.15 o
  -4  18  -7       14.38       14.32      0.15 o
  -5  18  -7        3.05        3.31      0.12 o
  -6  18  -7       17.03       16.28      0.17 o
  -7  18  -7       50.71       50.91      0.34 o
  -8  18  -7       20.99       20.85      0.19 o
  -9  18  -7       10.72       11.42      0.15 o
 -11  18  -7        1.32        1.38      0.12 o
 -12  18  -7       20.61       21.87      0.30 o
 -13  18  -7       12.52       12.93      0.20 o
  18  19  -7       31.95       31.60      0.58 o
  17  19  -7       19.53       18.53      0.37 o
  16  19  -7       26.29       26.61      0.60 o
  15  19  -7        1.02        1.25      0.16 o
  14  19  -7        0.61        0.83      0.17 o
  13  19  -7       45.91       48.80      0.85 o
  12  19  -7       73.54       74.94      1.12 o
  11  19  -7        0.46        0.44      0.12 o
  10  19  -7       31.48       32.52      0.49 o
   8  19  -7        8.94        8.65      0.13 o
   7  19  -7       30.98       29.85      0.47 o
   6  19  -7        0.66        1.14      0.15 o
   5  19  -7       53.12       53.98      0.64 o
   3  19  -7        0.19        0.39      0.12 o
   2  19  -7        0.53        0.33      0.14 o
   1  19  -7        4.87        5.14      0.14 o
   0  19  -7       26.72       26.90      0.37 o
  -1  19  -7       65.62       66.19      0.60 o
  -2  19  -7        3.25        3.43      0.13 o
  -3  19  -7        0.51        0.30      0.12 o
  -4  19  -7        1.25        1.35      0.14 o
  -5  19  -7       15.41       15.81      0.24 o
  -6  19  -7        3.30        3.24      0.13 o
  -7  19  -7       51.60       53.05      0.57 o
  -8  19  -7       26.56       26.00      0.40 o
 -10  19  -7        3.54        3.28      0.14 o
 -11  19  -7       19.86       20.86      0.24 o
 -12  19  -7       14.13       14.79      0.33 o
 -13  19  -7       29.71       30.64      0.38 o
  17  20  -7        2.18        2.30      0.18 o
  16  20  -7       12.78       13.36      0.50 o
  15  20  -7       18.13       17.62      0.52 o
  14  20  -7        3.42        3.38      0.17 o
  13  20  -7        2.89        2.83      0.20 o
  12  20  -7        8.31        9.26      0.21 o
  11  20  -7       18.32       18.30      0.37 o
  10  20  -7        7.87        7.93      0.16 o
   9  20  -7        7.56        7.07      0.17 o
   8  20  -7       10.86       10.27      0.24 o
   7  20  -7        1.84        2.08      0.13 o
   6  20  -7        7.32        7.92      0.16 o
   5  20  -7       13.50       13.82      0.35 o
   4  20  -7        4.25        4.61      0.13 o
   3  20  -7       69.59       67.82      1.14 o
   2  20  -7       47.65       46.66      0.61 o
   1  20  -7        0.57        0.88      0.15 o
   0  20  -7       49.72       49.88      0.32 o
  -1  20  -7       15.61       16.00      0.25 o
  -2  20  -7       14.39       13.97      0.29 o
  -3  20  -7       19.84       20.62      0.29 o
  -4  20  -7       10.77       10.99      0.30 o
  -5  20  -7       54.38       55.22      0.53 o
  -6  20  -7        1.94        2.24      0.14 o
  -7  20  -7        1.10        1.15      0.13 o
  -8  20  -7        9.59        9.96      0.18 o
  -9  20  -7        0.85        1.07      0.14 o
 -10  20  -7        6.43        6.15      0.18 o
 -11  20  -7        0.45        0.50      0.14 o
 -12  20  -7        6.07        6.18      0.15 o
  16  21  -7        3.30        3.24      0.19 o
  15  21  -7        9.34        9.67      0.27 o
  14  21  -7        6.52        6.43      0.24 o
  13  21  -7       22.43       23.18      0.52 o
  12  21  -7        2.15        2.49      0.19 o
  11  21  -7       35.37       36.43      0.64 o
  10  21  -7       17.94       18.80      0.33 o
   9  21  -7        4.60        5.76      0.18 o
   7  21  -7        0.38        0.39      0.12 o
   6  21  -7       50.10       50.42      0.50 o
   5  21  -7        4.31        4.98      0.15 o
   4  21  -7        3.97        4.02      0.14 o
   3  21  -7        1.75        1.79      0.13 o
   2  21  -7       29.18       29.62      0.53 o
   1  21  -7        8.64        8.77      0.16 o
   0  21  -7       13.09       13.11      0.21 o
  -1  21  -7        5.44        5.69      0.16 o
  -2  21  -7       19.51       18.91      0.37 o
  -3  21  -7        0.59        0.73      0.15 o
  -4  21  -7        4.34        4.29      0.16 o
  -5  21  -7        1.80        2.30      0.17 o
  -6  21  -7       22.92       23.49      0.41 o
  -8  21  -7       20.16       22.66      0.28 o
  -9  21  -7        8.15        8.35      0.19 o
 -10  21  -7        7.35        8.00      0.16 o
 -11  21  -7        6.10        6.31      0.15 o
  15  22  -7        2.32        2.35      0.17 o
  14  22  -7        0.23        0.40      0.17 o
  13  22  -7       15.91       16.81      0.44 o
  12  22  -7       12.01       12.69      0.30 o
  11  22  -7        0.17        0.40      0.16 o
   9  22  -7        2.37        2.41      0.17 o
   8  22  -7        6.99        6.89      0.18 o
   7  22  -7        0.29        0.40      0.13 o
   6  22  -7        2.18        2.47      0.15 o
   5  22  -7        0.46        0.64      0.15 o
   4  22  -7        1.47        1.45      0.15 o
   3  22  -7       14.92       15.02      0.37 o
   2  22  -7        7.48        8.02      0.25 o
   1  22  -7        6.19        6.33      0.16 o
   0  22  -7        1.48        1.78      0.16 o
  -1  22  -7        2.59        3.07      0.15 o
  -2  22  -7        4.24        4.63      0.16 o
  -3  22  -7       24.16       24.07      0.23 o
  -4  22  -7        0.23        0.36      0.17 o
  -5  22  -7        3.95        3.80      0.21 o
  -6  22  -7        1.73        1.88      0.16 o
  -7  22  -7        1.05        0.82      0.16 o
  -8  22  -7       14.71       15.64      0.30 o
  -9  22  -7        5.04        5.79      0.17 o
 -10  22  -7        5.31        6.28      0.17 o
  13  23  -7       28.17       29.19      0.72 o
  12  23  -7        7.43        8.35      0.18 o
  11  23  -7       33.13       33.08      0.44 o
  10  23  -7       14.70       13.50      0.20 o
   8  23  -7       21.66       19.85      0.25 o
   7  23  -7        1.31        1.31      0.12 o
   6  23  -7      170.75      176.56      1.90 o
   5  23  -7        8.22        8.60      0.18 o
   4  23  -7       34.76       34.86      0.64 o
   1  23  -7       65.84       63.03      0.50 o
   0  23  -7       18.52       19.03      0.32 o
  -1  23  -7       49.11       48.88      0.66 o
  -2  23  -7       22.54       21.82      0.37 o
  -3  23  -7        0.58        0.72      0.16 o
  -4  23  -7        9.33        9.14      0.18 o
  -5  23  -7        5.20        5.00      0.18 o
  -6  23  -7        6.60        6.81      0.18 o
  -7  23  -7       29.55       31.00      0.44 o
  -8  23  -7        0.65        0.66      0.16 o
  10  24  -7        0.27        0.43      0.16 o
   8  24  -7        5.36        5.68      0.18 o
   7  24  -7       24.22       24.12      0.38 o
   5  24  -7        0.53        0.59      0.15 o
   3  24  -7       30.09       30.54      0.37 o
   2  24  -7       37.24       37.58      0.54 o
   1  24  -7       35.40       36.61      0.40 o
   0  24  -7       17.27       17.81      0.46 o
  -1  24  -7       26.61       26.64      0.34 o
  -2  24  -7       44.42       45.19      0.83 o
  -3  24  -7       38.16       36.43      0.65 o
  -4  24  -7        6.31        6.70      0.18 o
  -5  24  -7        1.15        1.60      0.16 o
  -6  24  -7       10.14       11.01      0.20 o
  10  25  -7       11.16       11.00      0.24 o
   7  25  -7       36.44       36.06      0.45 o
   6  25  -7        7.03        7.53      0.19 o
   5  25  -7       16.34       18.06      0.35 o
   3  25  -7        0.72        1.04      0.16 o
   2  25  -7        1.91        2.21      0.17 o
   1  25  -7        6.52        7.03      0.17 o
   0  25  -7        6.56        7.33      0.26 o
  -1  25  -7       19.95       20.26      0.28 o
  -2  25  -7        0.92        1.37      0.17 o
  -5  25  -7        4.44        4.55      0.18 o
   7  26  -7        0.14        0.32      0.16 o
   6  26  -7        2.00        2.40      0.18 o
   5  26  -7       20.80       21.05      0.30 o
   4  26  -7        1.57        1.62      0.16 o
   3  26  -7       16.94       18.15      0.36 o
   2  26  -7       12.44       13.18      0.23 o
   1  26  -7        1.46        1.65      0.16 o
   0  26  -7       13.92       15.52      0.28 o
  -1  26  -7        0.22        0.70      0.22 o
  -2  26  -7        0.79        0.52      0.19 o
  21   0  -8        1.77        1.71      0.29 o
  20   0  -8      155.12      149.61      1.13 o
  19   0  -8       65.73       57.95      5.99 o
  18   0  -8      279.57      279.42      6.30 o
  17   0  -8      101.88       98.68      2.39 o
  16   0  -8       15.32       14.96      0.22 o
  15   0  -8      194.94      197.45      1.84 o
  14   0  -8        0.77        0.92      0.10 o
  12   0  -8     1026.15     1082.44     17.25 o
  11   0  -8        7.48        7.43      0.16 o
  10   0  -8       33.46       35.04      0.47 o
   9   0  -8       63.82       64.69      0.63 o
   8   0  -8      264.64      278.26      3.32 o
   7   0  -8      117.90      118.86      2.18 o
   6   0  -8      128.63      128.46      0.98 o
   5   0  -8       19.73       19.86      0.41 o
   4   0  -8        8.39        8.42      0.15 o
   3   0  -8     1415.20     1501.77     12.50 o
   2   0  -8        0.76        0.91      0.14 o
   1   0  -8        0.75        0.59      0.15 o
   0   0  -8      350.16      353.89      3.59 o
  -1   0  -8       39.32       38.98      0.40 o
  -2   0  -8      292.23      293.86      4.07 o
  -3   0  -8       94.93       94.55      0.70 o
  -4   0  -8      171.13      174.83      1.42 o
  -5   0  -8      598.17      594.56      4.35 o
  -6   0  -8       13.31       13.63      0.22 o
  -7   0  -8      128.96      130.94      1.23 o
  -8   0  -8        0.96        1.22      0.17 o
  -9   0  -8        8.78        9.33      0.22 o
 -10   0  -8      133.35      128.10      1.60 o
 -12   0  -8       43.36       43.53      0.48 o
 -13   0  -8       21.46       20.49      0.38 o
 -15   0  -8       10.26        8.95      0.47 o
 -17   0  -8        0.90        0.55      0.27 o
 -18   0  -8       26.41       22.13      0.65 o
  22   1  -8        5.43        4.88      0.28 o
  21   1  -8       58.41       53.58      1.20 o
  20   1  -8        2.69        2.13      0.15 o
  19   1  -8        4.02        3.76      0.09 o
  18   1  -8       13.12       12.23      0.20 o
  17   1  -8      107.33      108.68      0.75 o
  15   1  -8        0.45        0.48      0.05 o
  14   1  -8       26.13       25.92      0.24 o
  13   1  -8        0.46        0.64      0.06 o
  12   1  -8      137.01      140.21      1.84 o
  11   1  -8       80.85       83.64      0.68 o
  10   1  -8       13.33       14.15      0.13 o
   9   1  -8       36.86       37.77      0.41 o
   8   1  -8        0.88        0.84      0.07 o
   7   1  -8      106.94      107.83      0.50 o
   6   1  -8      130.57      133.11      0.89 o
   5   1  -8       14.11       13.72      0.16 o
   4   1  -8      154.96      156.08      1.23 o
   3   1  -8      502.31      508.32      3.44 o
   2   1  -8      165.60      167.45      1.84 o
   1   1  -8       19.78       20.23      0.29 o
   0   1  -8       67.40       66.93      0.24 o
  -1   1  -8       18.12       18.05      0.14 o
  -2   1  -8       73.34       72.78      0.34 o
  -3   1  -8        8.21        7.83      0.13 o
  -4   1  -8       17.10       16.33      0.16 o
  -5   1  -8        4.41        4.18      0.13 o
  -6   1  -8      236.96      239.32      1.29 o
  -7   1  -8        8.47        8.33      0.15 o
  -8   1  -8       10.31        9.93      0.15 o
  -9   1  -8       38.18       37.45      0.27 o
 -10   1  -8        3.85        4.12      0.12 o
 -11   1  -8       30.88       30.94      0.28 o
 -12   1  -8       61.72       62.67      0.61 o
 -13   1  -8      184.93      182.67      1.84 o
 -14   1  -8      111.68      106.73      0.93 o
 -15   1  -8       36.63       35.12      0.54 o
 -16   1  -8        2.74        2.13      0.15 o
 -17   1  -8        4.78        4.54      0.19 o
 -18   1  -8        3.12        3.33      0.17 o
  23   2  -8        2.50        1.57      0.46 o
  22   2  -8       26.98       24.00      1.64 o
  21   2  -8       11.07       11.11      0.51 o
  20   2  -8        2.12        1.86      0.08 o
  19   2  -8      103.17      101.89      0.65 o
  18   2  -8        6.39        6.16      0.10 o
  17   2  -8       12.77       11.95      0.30 o
  16   2  -8       10.86        9.47      0.26 o
  15   2  -8       12.65       12.68      0.16 o
  14   2  -8       17.80       17.31      0.25 o
  13   2  -8       51.23       49.52      0.49 o
  12   2  -8       71.27       70.95      0.50 o
  11   2  -8       88.75       90.90      0.86 o
  10   2  -8      100.13      104.43      1.09 o
   9   2  -8        0.23        0.29      0.06 o
   8   2  -8        7.42        7.32      0.09 o
   7   2  -8       11.97       11.72      0.14 o
   6   2  -8        4.32        3.74      0.10 o
   5   2  -8      224.96      225.27      1.70 o
   4   2  -8       32.91       34.32      0.37 o
   3   2  -8      193.18      193.69      1.29 o
   2   2  -8      130.23      131.46      0.96 o
   1   2  -8      119.29      119.36      0.64 o
   0   2  -8        8.36        8.21      0.11 o
  -1   2  -8        5.75        5.99      0.10 o
  -3   2  -8        1.29        1.37      0.09 o
  -4   2  -8      221.42      219.52      1.73 o
  -5   2  -8        6.64        6.81      0.15 o
  -6   2  -8        5.85        6.08      0.13 o
  -7   2  -8       23.14       24.31      0.23 o
  -8   2  -8       20.88       21.12      0.18 o
  -9   2  -8        2.36        2.43      0.11 o
 -11   2  -8        5.41        5.14      0.12 o
 -12   2  -8       23.42       23.18      0.23 o
 -13   2  -8       23.37       24.52      0.21 o
 -14   2  -8        0.97        1.58      0.12 o
 -15   2  -8        2.41        2.69      0.13 o
 -17   2  -8        3.21        2.45      0.14 o
 -18   2  -8        2.01        1.48      0.13 o
  23   3  -8        1.70        1.63      0.43 o
  22   3  -8        1.90        1.83      0.28 o
  21   3  -8        8.70        7.95      0.55 o
  20   3  -8        1.16        0.75      0.11 o
  19   3  -8        6.45        5.86      0.16 o
  18   3  -8        0.48        0.51      0.06 o
  17   3  -8        0.65        0.75      0.06 o
  16   3  -8       10.45        9.40      0.19 o
  15   3  -8        2.71        2.31      0.09 o
  14   3  -8       18.99       19.19      0.23 o
  13   3  -8       35.27       35.16      0.30 o
  12   3  -8        1.09        1.12      0.07 o
  11   3  -8        4.72        4.97      0.11 o
  10   3  -8        1.95        2.25      0.07 o
   9   3  -8        8.31        8.28      0.10 o
   8   3  -8       32.62       32.92      0.17 o
   7   3  -8        1.19        1.32      0.07 o
   6   3  -8       15.42       15.53      0.14 o
   5   3  -8        0.18        0.19      0.08 o
   4   3  -8        5.45        5.51      0.09 o
   3   3  -8        0.70        0.84      0.07 o
   2   3  -8        7.95        7.82      0.10 o
   1   3  -8       17.44       17.62      0.22 o
   0   3  -8        0.49        0.61      0.08 o
  -1   3  -8        6.51        6.40      0.10 o
  -2   3  -8        1.08        1.18      0.08 o
  -3   3  -8       28.16       27.60      0.21 o
  -4   3  -8       27.98       27.03      0.30 o
  -5   3  -8       11.63       11.56      0.12 o
  -6   3  -8       63.40       62.47      0.45 o
  -7   3  -8        1.51        1.29      0.11 o
  -8   3  -8        2.61        2.56      0.11 o
  -9   3  -8        1.54        1.65      0.11 o
 -12   3  -8        4.72        4.87      0.13 o
 -13   3  -8       15.40       16.84      0.21 o
 -15   3  -8       37.63       37.87      0.37 o
 -16   3  -8        6.83        7.24      0.17 o
 -17   3  -8        4.22        4.11      0.15 o
 -18   3  -8        5.05        5.12      0.15 o
  24   4  -8       42.70       35.04      5.00 o
  22   4  -8        9.71        9.85      0.38 o
  21   4  -8       22.81       21.39      0.49 o
  20   4  -8        0.08        0.20      0.08 o
  19   4  -8       12.35       11.43      0.33 o
  18   4  -8       19.12       17.60      0.42 o
  16   4  -8       24.04       20.35      0.99 o
  15   4  -8        7.18        6.42      0.13 o
  14   4  -8        9.37        8.95      0.24 o
  13   4  -8       20.17       19.61      0.13 o
  12   4  -8       18.55       18.03      0.25 o
  11   4  -8       62.70       63.78      0.60 o
  10   4  -8        4.38        4.65      0.07 o
   9   4  -8        8.94        9.33      0.09 o
   8   4  -8        2.17        2.25      0.07 o
   7   4  -8       26.42       25.40      0.29 o
   6   4  -8       47.84       47.90      0.42 o
   5   4  -8        5.81        5.59      0.09 o
   4   4  -8       43.91       44.11      0.43 o
   3   4  -8       30.49       31.77      0.28 o
   2   4  -8       11.80       11.56      0.16 o
   1   4  -8       10.38       10.98      0.12 o
   0   4  -8       58.80       59.27      0.43 o
  -1   4  -8       17.97       17.56      0.16 o
  -2   4  -8       14.59       14.35      0.13 o
  -3   4  -8        8.22        8.11      0.11 o
  -4   4  -8        7.41        7.38      0.11 o
  -5   4  -8       23.54       22.76      0.19 o
  -6   4  -8      101.75      102.43      0.69 o
  -7   4  -8        9.14        8.29      0.12 o
  -8   4  -8       16.73       17.42      0.15 o
  -9   4  -8       22.22       21.68      0.21 o
 -10   4  -8        3.23        3.62      0.11 o
 -11   4  -8       40.49       37.03      0.47 o
 -12   4  -8        3.84        3.61      0.12 o
 -13   4  -8        2.40        2.96      0.11 o
 -14   4  -8       52.93       56.61      0.71 o
 -16   4  -8        7.02        7.25      0.17 o
 -17   4  -8       17.52       17.80      0.24 o
 -18   4  -8        2.67        2.19      0.17 o
  24   5  -8        7.42        5.41      0.52 o
  23   5  -8       33.89       33.23      1.76 o
  22   5  -8       10.99       10.41      0.40 o
  21   5  -8       15.77       14.79      0.50 o
  20   5  -8        6.57        5.71      0.17 o
  19   5  -8       12.13       10.80      0.29 o
  18   5  -8        0.32        0.35      0.10 o
  17   5  -8       21.95       22.88      0.51 o
  16   5  -8        0.45        0.40      0.06 o
  15   5  -8        6.06        5.90      0.14 o
  13   5  -8       10.22        9.12      0.29 o
  12   5  -8        1.74        1.83      0.08 o
  11   5  -8       10.55       10.49      0.12 o
  10   5  -8        1.05        1.18      0.05 o
   9   5  -8       32.16       32.57      0.27 o
   8   5  -8       37.80       38.78      0.35 o
   7   5  -8       11.85       11.66      0.11 o
   6   5  -8        8.58        8.61      0.09 o
   5   5  -8       22.42       21.88      0.16 o
   4   5  -8       20.33       20.59      0.21 o
   3   5  -8       10.58       10.45      0.12 o
   2   5  -8       76.12       75.57      0.40 o
   1   5  -8       15.21       15.16      0.15 o
   0   5  -8       33.61       33.04      0.22 o
  -1   5  -8        6.73        6.55      0.11 o
  -2   5  -8       15.82       15.76      0.14 o
  -3   5  -8        0.35        0.52      0.10 o
  -4   5  -8       10.18       10.33      0.16 o
  -5   5  -8       53.88       54.18      0.38 o
  -6   5  -8       16.28       16.17      0.14 o
  -7   5  -8       16.20       15.91      0.18 o
  -8   5  -8       81.80       80.73      0.59 o
  -9   5  -8        5.72        6.03      0.13 o
 -10   5  -8       18.29       18.42      0.22 o
 -11   5  -8       11.07       11.07      0.16 o
 -12   5  -8        2.64        2.59      0.12 o
 -13   5  -8        1.30        1.18      0.11 o
 -14   5  -8       29.79       29.65      0.42 o
 -16   5  -8       15.32       16.37      0.32 o
 -18   5  -8        1.11        1.11      0.14 o
  23   6  -8       34.35       34.31      0.86 o
  22   6  -8        6.69        6.22      0.82 o
  21   6  -8        6.63        6.10      0.23 o
  20   6  -8        1.43        1.29      0.11 o
  19   6  -8       21.75       20.89      0.40 o
  18   6  -8       99.54      101.85      0.66 o
  17   6  -8       41.03       42.60      0.43 o
  16   6  -8       53.09       54.60      0.68 o
  15   6  -8       14.82       13.92      0.23 o
  14   6  -8      131.52      133.07      1.31 o
  13   6  -8       15.75       14.22      0.35 o
  12   6  -8      184.28      187.62      2.38 o
  11   6  -8       89.00       87.97      0.81 o
  10   6  -8        4.12        4.42      0.10 o
   9   6  -8       81.09       84.61      0.65 o
   8   6  -8      216.25      216.55      1.59 o
   7   6  -8       21.87       21.76      0.14 o
   6   6  -8      119.61      120.21      0.87 o
   5   6  -8       36.62       35.58      0.26 o
   4   6  -8      110.22      109.92      0.89 o
   3   6  -8      247.35      245.87      1.63 o
   2   6  -8       68.52       69.69      0.45 o
   1   6  -8       46.99       46.36      0.34 o
   0   6  -8        0.19        0.30      0.09 o
  -1   6  -8      463.27      464.71      2.82 o
  -2   6  -8        4.95        5.09      0.10 o
  -3   6  -8       86.33       84.72      0.70 o
  -4   6  -8       26.25       24.99      0.17 o
  -5   6  -8        5.14        4.67      0.11 o
  -6   6  -8      114.84      114.94      0.43 o
  -7   6  -8      157.76      159.02      1.06 o
  -8   6  -8       14.30       14.06      0.14 o
  -9   6  -8       15.40       15.86      0.15 o
 -10   6  -8       13.86       13.00      0.20 o
 -11   6  -8        8.88        7.93      0.13 o
 -12   6  -8       53.02       49.97      0.53 o
 -13   6  -8       22.08       21.94      0.32 o
 -14   6  -8        3.33        2.91      0.12 o
 -15   6  -8        0.37        0.46      0.13 o
 -16   6  -8       45.60       44.15      0.51 o
 -17   6  -8       18.86       20.14      0.28 o
 -18   6  -8       29.27       28.12      0.47 o
  23   7  -8       23.82       23.34      0.53 o
  22   7  -8        2.01        1.74      0.21 o
  21   7  -8       10.82       10.39      0.27 o
  20   7  -8       24.75       23.78      0.32 o
  19   7  -8       15.57       15.60      0.38 o
  18   7  -8       14.55       14.36      0.30 o
  17   7  -8      125.38      131.00      1.36 o
  16   7  -8        2.16        2.00      0.12 o
  15   7  -8       10.92       10.66      0.27 o
  14   7  -8        1.49        1.75      0.09 o
  13   7  -8        5.16        4.83      0.10 o
  12   7  -8       13.34       12.66      0.28 o
  11   7  -8       66.10       65.66      0.67 o
  10   7  -8       45.13       45.16      0.32 o
   9   7  -8      110.95      109.00      0.89 o
   8   7  -8      140.27      142.50      0.99 o
   7   7  -8       82.34       80.34      0.70 o
   6   7  -8       30.43       31.70      0.50 o
   5   7  -8        0.24        0.36      0.07 o
   4   7  -8       60.98       60.72      0.43 o
   3   7  -8       11.79       11.59      0.16 o
   2   7  -8       31.36       31.44      0.23 o
   1   7  -8       97.49       98.65      0.88 o
   0   7  -8        0.09        0.19      0.09 o
  -1   7  -8        5.38        5.68      0.10 o
  -2   7  -8       22.71       22.85      0.24 o
  -3   7  -8        1.23        1.18      0.09 o
  -4   7  -8        0.34        0.30      0.10 o
  -5   7  -8       81.36       81.03      0.39 o
  -6   7  -8       52.57       52.44      0.48 o
  -7   7  -8       14.83       14.52      0.15 o
  -8   7  -8       10.72       11.00      0.13 o
  -9   7  -8        8.02        8.27      0.12 o
 -10   7  -8       97.74       98.84      0.73 o
 -11   7  -8       22.09       21.54      0.25 o
 -12   7  -8        2.92        2.89      0.12 o
 -13   7  -8        7.74        7.73      0.17 o
 -14   7  -8       12.10       11.77      0.21 o
 -15   7  -8       16.85       17.20      0.25 o
 -16   7  -8       11.44       11.30      0.17 o
 -17   7  -8        1.48        1.66      0.12 o
  22   8  -8        1.81        1.49      0.22 o
  20   8  -8        1.07        1.03      0.15 o
  19   8  -8       16.09       15.23      0.33 o
  17   8  -8       11.74       11.41      0.40 o
  16   8  -8        4.45        3.94      0.14 o
  15   8  -8       10.97       11.07      0.28 o
  14   8  -8        0.73        0.80      0.10 o
  13   8  -8        1.40        1.38      0.09 o
  12   8  -8        0.31        0.30      0.06 o
  11   8  -8       30.06       29.72      0.34 o
  10   8  -8        7.87        7.87      0.10 o
   9   8  -8      108.43      107.53      1.26 o
   8   8  -8      197.11      197.11      1.57 o
   7   8  -8        2.39        2.15      0.08 o
   6   8  -8      131.90      128.41      0.88 o
   5   8  -8        2.67        2.64      0.10 o
   4   8  -8      119.48      118.07      0.82 o
   3   8  -8       53.60       51.79      0.43 o
   2   8  -8       14.74       14.32      0.23 o
   1   8  -8      281.44      285.16      2.61 o
   0   8  -8       11.05       11.50      0.12 o
  -1   8  -8       76.12       74.54      0.63 o
  -2   8  -8       70.80       69.20      0.28 o
  -3   8  -8        4.36        4.58      0.10 o
  -4   8  -8       52.00       51.17      0.21 o
  -5   8  -8       30.08       30.00      0.21 o
  -6   8  -8        0.90        0.81      0.10 o
  -7   8  -8       13.52       12.40      0.14 o
  -8   8  -8      156.93      157.18      1.02 o
  -9   8  -8        2.85        2.88      0.13 o
 -10   8  -8        6.53        6.92      0.12 o
 -11   8  -8       67.23       67.45      0.51 o
 -12   8  -8        7.62        7.98      0.15 o
 -13   8  -8       24.00       24.79      0.35 o
 -14   8  -8       42.75       42.56      0.56 o
 -15   8  -8        9.33        8.74      0.17 o
 -16   8  -8        1.05        0.93      0.12 o
 -17   8  -8       13.05       10.85      0.16 o
  23   9  -8        1.94        1.86      0.27 o
  22   9  -8       32.78       31.42      0.73 o
  21   9  -8        3.43        3.45      0.22 o
  20   9  -8       17.11       16.26      0.20 o
  19   9  -8        2.98        2.60      0.11 o
  18   9  -8      130.74      129.16      1.53 o
  17   9  -8      290.81      292.97      4.36 o
  16   9  -8        9.71        9.48      0.20 o
  15   9  -8       29.26       30.22      0.68 o
  14   9  -8       71.22       72.94      0.80 o
  13   9  -8       95.58       96.21      1.00 o
  12   9  -8       37.33       36.11      0.51 o
  11   9  -8       10.10        9.80      0.16 o
  10   9  -8       73.96       73.20      0.78 o
   9   9  -8        6.42        6.40      0.11 o
   8   9  -8       55.84       54.89      0.59 o
   7   9  -8       13.09       13.25      0.15 o
   6   9  -8       19.64       19.14      0.17 o
   5   9  -8        7.30        6.79      0.11 o
   4   9  -8       18.25       18.04      0.28 o
   3   9  -8        6.92        6.88      0.10 o
   2   9  -8      158.99      156.19      1.35 o
   1   9  -8      164.70      161.82      1.23 o
   0   9  -8       51.45       50.41      0.41 o
  -1   9  -8        3.29        3.09      0.10 o
  -2   9  -8      214.12      209.76      1.36 o
  -3   9  -8      159.16      157.58      1.23 o
  -4   9  -8        8.52        8.75      0.12 o
  -7   9  -8       80.31       80.35      0.57 o
  -8   9  -8       37.19       37.08      0.24 o
  -9   9  -8        1.37        1.30      0.11 o
 -10   9  -8       22.40       23.03      0.33 o
 -11   9  -8        3.44        3.29      0.12 o
 -12   9  -8       11.46       12.36      0.28 o
 -13   9  -8       40.09       39.71      0.59 o
 -14   9  -8       25.00       23.79      0.23 o
 -15   9  -8       22.18       21.85      0.25 o
 -16   9  -8        0.17        0.27      0.13 o
 -17   9  -8        3.66        3.37      0.13 o
  22  10  -8        4.94        4.13      0.30 o
  21  10  -8        3.66        3.81      0.18 o
  20  10  -8       22.35       20.81      0.31 o
  19  10  -8        2.92        2.39      0.13 o
  18  10  -8        8.28        7.57      0.21 o
  17  10  -8       15.72       15.56      0.38 o
  16  10  -8       16.55       15.43      0.28 o
  15  10  -8       10.35       10.20      0.24 o
  14  10  -8       35.67       35.66      0.47 o
  13  10  -8       59.41       57.62      1.05 o
  12  10  -8       20.41       19.85      0.24 o
  11  10  -8       24.58       24.19      0.26 o
  10  10  -8       75.83       74.64      0.69 o
   9  10  -8      111.09      108.37      0.68 o
   8  10  -8      205.70      202.81      2.57 o
   7  10  -8       41.58       40.05      0.45 o
   6  10  -8       58.08       58.48      0.57 o
   5  10  -8      229.44      223.18      1.03 o
   4  10  -8       14.71       14.59      0.18 o
   3  10  -8      113.44      112.32      0.84 o
   2  10  -8      139.01      136.41      0.84 o
   1  10  -8      149.72      149.75      1.16 o
   0  10  -8      103.57      101.96      0.83 o
  -1  10  -8       69.61       68.92      0.39 o
  -2  10  -8        5.45        5.53      0.11 o
  -3  10  -8        9.78        9.16      0.13 o
  -4  10  -8        0.61        0.76      0.11 o
  -5  10  -8       31.08       30.58      0.29 o
  -6  10  -8       23.37       23.98      0.22 o
  -7  10  -8       49.79       50.09      0.40 o
  -8  10  -8       27.43       26.19      0.32 o
  -9  10  -8       12.08       11.76      0.15 o
 -10  10  -8       86.59       84.05      0.65 o
 -11  10  -8       34.94       36.44      0.38 o
 -12  10  -8       57.92       57.54      0.48 o
 -13  10  -8        7.70        8.29      0.17 o
 -14  10  -8        1.03        1.09      0.13 o
 -15  10  -8       51.80       52.28      0.43 o
 -16  10  -8       22.54       21.78      0.25 o
 -17  10  -8        4.33        4.08      0.15 o
  22  11  -8        4.20        4.62      0.27 o
  21  11  -8       12.52       12.20      0.29 o
  20  11  -8       13.59       13.00      0.26 o
  19  11  -8        7.52        7.51      0.18 o
  18  11  -8        8.96        8.98      0.21 o
  17  11  -8       50.52       51.03      0.48 o
  16  11  -8       23.34       22.24      0.53 o
  15  11  -8       24.35       24.15      0.48 o
  14  11  -8       16.41       16.12      0.20 o
  13  11  -8        3.60        3.55      0.26 o
  12  11  -8       25.13       23.87      0.44 o
  10  11  -8       48.80       48.60      0.63 o
   9  11  -8       21.01       20.22      0.22 o
   8  11  -8        0.74        0.58      0.06 o
   7  11  -8        1.72        1.81      0.07 o
   6  11  -8       11.57       11.86      0.18 o
   5  11  -8       83.87       83.53      0.87 o
   2  11  -8        4.27        4.25      0.11 o
   1  11  -8       37.26       36.56      0.35 o
   0  11  -8      118.62      115.11      0.89 o
  -1  11  -8       31.23       31.45      0.38 o
  -2  11  -8       52.53       52.31      0.43 o
  -3  11  -8       43.01       42.12      0.35 o
  -4  11  -8        2.54        2.50      0.11 o
  -5  11  -8        0.31        0.30      0.12 o
  -6  11  -8       20.95       21.29      0.19 o
  -7  11  -8       26.99       28.00      0.46 o
  -8  11  -8       68.65       66.76      0.60 o
  -9  11  -8       10.35       10.46      0.14 o
 -10  11  -8        2.20        2.14      0.12 o
 -11  11  -8        4.36        4.44      0.13 o
 -12  11  -8        2.69        2.97      0.13 o
 -13  11  -8       10.64       10.95      0.21 o
 -14  11  -8        3.97        4.09      0.13 o
  22  12  -8       12.91       13.34      0.45 o
  21  12  -8        4.09        3.98      0.21 o
  19  12  -8        4.81        4.44      0.21 o
  18  12  -8      152.15      157.92      1.73 o
  17  12  -8       29.41       29.99      0.29 o
  15  12  -8        5.95        5.14      0.16 o
  14  12  -8       56.57       57.78      0.68 o
  13  12  -8        9.96        9.59      0.16 o
  12  12  -8      138.27      129.66      1.52 o
  10  12  -8       78.29       79.55      1.14 o
   9  12  -8      111.33      112.46      0.74 o
   8  12  -8       11.38       11.09      0.18 o
   7  12  -8        5.78        5.51      0.11 o
   6  12  -8       93.10       91.40      0.96 o
   5  12  -8       64.39       62.78      0.48 o
   4  12  -8       43.62       42.87      0.43 o
   3  12  -8       85.28       86.73      0.66 o
   2  12  -8       10.35       10.83      0.15 o
   1  12  -8       79.19       77.04      0.65 o
   0  12  -8       32.30       31.67      0.28 o
  -1  12  -8       20.60       20.13      0.24 o
  -2  12  -8       14.25       14.45      0.15 o
  -3  12  -8      183.31      182.65      1.73 o
  -5  12  -8       20.79       20.06      0.20 o
  -6  12  -8       19.92       19.86      0.24 o
  -7  12  -8       42.67       43.09      0.41 o
  -8  12  -8       26.17       26.83      0.28 o
  -9  12  -8        2.23        2.62      0.12 o
 -10  12  -8        5.09        5.72      0.15 o
 -11  12  -8       46.65       43.33      0.38 o
 -12  12  -8       49.42       48.76      0.54 o
 -13  12  -8        0.55        0.51      0.13 o
 -14  12  -8        3.22        3.88      0.18 o
 -16  12  -8       13.58       13.62      0.28 o
  21  13  -8        3.85        4.55      0.23 o
  20  13  -8        1.57        1.86      0.17 o
  19  13  -8       37.18       37.60      0.45 o
  18  13  -8       18.76       18.97      0.37 o
  17  13  -8        7.42        7.87      0.21 o
  16  13  -8        3.43        3.67      0.11 o
  15  13  -8        3.09        2.77      0.14 o
  14  13  -8        2.03        2.39      0.12 o
  13  13  -8        7.01        5.79      0.31 o
  12  13  -8        3.95        4.14      0.11 o
  11  13  -8       33.53       33.50      0.51 o
   9  13  -8      100.64      100.24      0.84 o
   8  13  -8        0.12        0.21      0.08 o
   7  13  -8        1.54        1.63      0.09 o
   6  13  -8       47.87       46.14      0.48 o
   5  13  -8       23.06       23.00      0.34 o
   4  13  -8        6.86        6.87      0.11 o
   3  13  -8       55.70       54.81      0.48 o
   2  13  -8       40.67       41.21      0.36 o
   1  13  -8       15.35       15.61      0.16 o
   0  13  -8       39.78       39.80      0.29 o
  -1  13  -8        5.83        6.00      0.12 o
  -2  13  -8       13.27       12.94      0.16 o
  -3  13  -8        0.43        0.51      0.12 o
  -4  13  -8       52.80       52.02      0.44 o
  -5  13  -8       19.55       19.13      0.20 o
  -6  13  -8       43.73       43.14      0.25 o
  -7  13  -8       22.65       22.52      0.26 o
  -8  13  -8        0.26        0.38      0.13 o
  -9  13  -8       40.62       40.20      0.35 o
 -10  13  -8       17.93       17.69      0.25 o
 -11  13  -8        0.53        0.68      0.15 o
 -12  13  -8       69.45       68.89      0.75 o
 -13  13  -8       12.55       13.01      0.22 o
 -14  13  -8        5.58        5.79      0.14 o
 -15  13  -8        8.55        8.62      0.20 o
  21  14  -8        7.51        7.10      0.21 o
  20  14  -8       20.86       22.09      0.25 o
  19  14  -8       10.20        9.96      0.28 o
  18  14  -8       30.18       32.34      0.28 o
  17  14  -8        9.99        9.85      0.18 o
  16  14  -8        8.65        9.00      0.18 o
  15  14  -8        1.88        1.94      0.13 o
  14  14  -8       20.60       20.59      0.45 o
  13  14  -8        1.50        1.33      0.09 o
  12  14  -8       14.91       14.71      0.24 o
  11  14  -8       75.23       75.21      1.23 o
  10  14  -8        9.15        9.20      0.15 o
   9  14  -8       13.01       12.51      0.21 o
   8  14  -8        9.61        9.01      0.17 o
   7  14  -8       11.28       11.08      0.17 o
   6  14  -8        1.05        1.20      0.10 o
   5  14  -8        7.64        7.19      0.18 o
   4  14  -8       25.19       24.87      0.30 o
   3  14  -8       18.39       18.14      0.25 o
   2  14  -8        2.63        3.18      0.11 o
   1  14  -8        6.45        6.59      0.12 o
   0  14  -8        2.66        2.23      0.11 o
  -1  14  -8        1.69        1.96      0.11 o
  -2  14  -8       38.03       37.99      0.31 o
  -3  14  -8       57.65       57.41      0.47 o
  -4  14  -8       57.34       56.39      0.36 o
  -5  14  -8       26.11       24.93      0.31 o
  -6  14  -8        6.94        6.58      0.13 o
  -7  14  -8        0.49        0.48      0.12 o
  -8  14  -8       12.02       12.53      0.15 o
 -10  14  -8       45.23       44.84      0.43 o
 -11  14  -8        2.02        2.49      0.14 o
 -12  14  -8        9.65       10.22      0.23 o
 -13  14  -8       50.01       50.29      0.47 o
 -14  14  -8        6.53        7.34      0.17 o
 -15  14  -8        3.46        3.73      0.14 o
  19  15  -8        0.71        0.99      0.16 o
  18  15  -8        4.09        3.90      0.16 o
  17  15  -8        2.34        2.71      0.15 o
  16  15  -8       24.69       25.07      0.40 o
  14  15  -8        3.01        3.15      0.14 o
  12  15  -8       12.72       11.79      0.28 o
  11  15  -8       33.40       33.32      0.41 o
  10  15  -8        1.61        1.65      0.11 o
   9  15  -8       56.54       54.85      0.78 o
   8  15  -8       51.36       50.35      0.51 o
   7  15  -8        4.60        4.32      0.12 o
   6  15  -8        4.98        5.14      0.11 o
   5  15  -8       26.26       25.41      0.34 o
   4  15  -8       16.26       16.00      0.19 o
   2  15  -8       44.80       44.55      0.41 o
   1  15  -8        3.19        3.43      0.12 o
   0  15  -8       67.72       66.27      0.61 o
  -1  15  -8       31.50       30.14      0.32 o
  -2  15  -8       12.24       12.29      0.19 o
  -3  15  -8        9.45       10.24      0.16 o
  -4  15  -8       13.62       13.52      0.17 o
  -5  15  -8        1.25        1.42      0.12 o
  -6  15  -8       62.31       61.84      0.65 o
  -7  15  -8       27.79       27.58      0.36 o
  -8  15  -8       16.62       16.56      0.24 o
  -9  15  -8       11.06       10.95      0.15 o
 -10  15  -8        0.51        0.70      0.14 o
 -11  15  -8        2.82        2.79      0.14 o
 -12  15  -8        6.84        6.92      0.16 o
[truncated: 173,118 more chars]
