# Supplementary material for: The advanced treatment of hydrogen bonding in quantum crystallography
Source: J Appl Crystallogr. 2021 Apr 16;54(Pt 3):718–29. doi: 10.1107/S1600576721001126 (PMC8202034; doi:10.1107/S1600576721001126)
Supplement: Supplementary file 5 [file j-54-00718-sup5.zip › MgHMal_Gaussian-HAR.cif]

#\#CIF_1.1
 
#  CIF produced by WinGX routine CIF_UPDATE
#  Created on 2019-10-29 at 17:08:05
#  Using CIFtbx version 3.0.4  1 Sep 2006
 
#  Dictionary name : cif_core.dic
#  Dictionary vers : 2.4.3
#  Request file    : c:\wingx\files\archive.reqdat
 
#------------------ SECTION 1. GLOBAL INFORMATION ---------------------------#
 
data_global
 
#------------------ AUDIT DETAILS -------------------------------------------#
 
_audit_creation_date            2019-10-29
_audit_creation_method          'WinGX routine CIF_UPDATE'
_audit_conform_dict_name        cif_core.dic
_audit_conform_dict_version     2.4
_audit_conform_dict_location    ftp://ftp.iucr.org/pub/cif_core.dic
 
#==============================================================================
#
# SUBMISSION DETAILS
# Name and address of author for correspondence

_publ_contact_author
;
  Lorraine A. Malaspina
  University of Bremen
  Institute for Inorganic Chemistry and Crystallography
  Leobener Str. NW2
  28359 Bremen
  Germany
;
_publ_contact_author_email 'lorraine.malaspina@gmail.com'
_publ_contact_author_fax '0049-421-218-65667'
_publ_contact_author_phone '0049-421-218-65667'

#==============================================================================
#
# TITLE AND AUTHOR LIST

_publ_requested_journal 'Journal of Applied Crystallography'
_publ_section_title
;
lamaGOET: GUI interface for HAR using Tonto and other softwares
;

loop_
_publ_author_name
_publ_author_address

'Malaspina, Lorraine Andrade'
;
University of Bremen
Institute for Inorganic Chemistry and Crystallography
Leobener Str. NW2
28359 Bremen
Germany
;

'Genoni, Alessandro'
;
Université de Lorraine
CNRS, Laboratoire LPCT
1 Boulevard Arago
57078 Metz
France
;

'Grabowsky, Simon'
;
Dr. Simon Grabowsky
University of Bremen
Institute for Inorganic Chemistry and Crystallography
Leobener Str. NW2
28359 Bremen
Germany
;
 
#------------------  SECTION 2. COMPOUND(S) DETAILS -------------------------#
 
data_mghmal
 
_audit_creation_date                    2019-10-29T17:08:05-00:00
_audit_creation_method                  'WinGX routine CIF_UPDATE'
 
#----------------------------------------------------------------------------#
#                   CHEMICAL INFORMATION                                     #
#----------------------------------------------------------------------------#
 
_chemical_name_common                   'Magnesium bis(hydrogen maleate) hexahydrate'
_chemical_formula_moiety                '2(C4 H3 O4), H12 Mg O6'
_chemical_formula_sum                   'C8 H18 Mg O14'
_chemical_formula_weight                362.5363
_chemical_absolute_configuration        syn
 
#----------------------------------------------------------------------------#
#                   UNIT CELL INFORMATION                                    #
#----------------------------------------------------------------------------#
 
_symmetry_cell_setting                  Monoclinic
_symmetry_space_group_name_H-M          'p 1 21/c 1'
_symmetry_space_group_name_Hall         '-p 2ybc'
_symmetry_Int_Tables_number             14
loop_
    _symmetry_equiv_pos_as_xyz
'+x, +y, +z'
'-x, -y, -z'
'-x, +y+1/2, -z+1/2'
'+x, -y+1/2, +z+1/2'
 
_cell_length_a                          10.195(2)
_cell_length_b                          11.759(2)
_cell_length_c                          6.6206(13)
_cell_angle_alpha                       90
_cell_angle_beta                        103.67(3)
_cell_angle_gamma                       90
_cell_volume                            771.2(3)
_cell_formula_units_Z                   2
_cell_measurement_temperature           14.9(2)
_cell_measurement_reflns_used           256398
_cell_measurement_theta_min             0.86
_cell_measurement_theta_max             36.06
_cell_measurement_wavelength            0.3532
 
#----------------------------------------------------------------------------#
#                   CRYSTAL INFORMATION                                      #
#----------------------------------------------------------------------------#
 
_exptl_crystal_description              block
_exptl_crystal_colour                   colorless
_exptl_crystal_size_max                 0.15
_exptl_crystal_size_mid                 0.13
_exptl_crystal_size_min                 0.1
_exptl_crystal_density_diffrn           1.561
_exptl_crystal_density_method           'not measured'
_exptl_crystal_F_000                    380
 
#----------------------------------------------------------------------------#
#                   ABSORPTION CORRECTION                                    #
#----------------------------------------------------------------------------#
 
_exptl_absorpt_coefficient_mu           0.049
_exptl_absorpt_correction_type          none
 
#----------------------------------------------------------------------------#
#                   DATA COLLECTION                                          #
#----------------------------------------------------------------------------#
 
_diffrn_source                          SPring-8
_diffrn_ambient_temperature             14.9(2)
_diffrn_radiation_wavelength            0.3532
_diffrn_radiation_type                  synchrotron
_diffrn_radiation_monochromator         graphite
_diffrn_radiation_probe                 x-ray
_diffrn_detector                        'SPring-8 BL02B1 Curved Imaging Plate'
_diffrn_detector_area_resol_mean        10
_diffrn_orient_matrix_type              fs_process
_diffrn_orient_matrix_ub_11             -0.103165
_diffrn_orient_matrix_ub_12             0.06297
_diffrn_orient_matrix_ub_13             -0.00545
_diffrn_orient_matrix_ub_21             0.007052
_diffrn_orient_matrix_ub_22             -0.008616
_diffrn_orient_matrix_ub_23             0.098566
_diffrn_orient_matrix_ub_31             0.116059
_diffrn_orient_matrix_ub_32             0.056498
_diffrn_orient_matrix_ub_33             0.021106
_diffrn_measurement_device              'quarter \C-circle diffractometer'
_diffrn_measurement_device_type         IPDSC-Q
_diffrn_measurement_method              'phi or omega oscillation scans'
_diffrn_reflns_av_R_equivalents         0.0265
_diffrn_reflns_av_unetI/netI            0.0088
_diffrn_reflns_number                   155955
_diffrn_reflns_limit_h_min              -25
_diffrn_reflns_limit_h_max              23
_diffrn_reflns_limit_k_min              -29
_diffrn_reflns_limit_k_max              29
_diffrn_reflns_limit_l_min              -16
_diffrn_reflns_limit_l_max              16
_diffrn_reflns_theta_min                1.021
_diffrn_reflns_theta_max                26.199
_diffrn_reflns_theta_full               12.235
_diffrn_measured_fraction_theta_full    1
_diffrn_measured_fraction_theta_max     0.997
_diffrn_reflns_Laue_measured_fraction_full   1
_diffrn_reflns_Laue_measured_fraction_max    0.997
_diffrn_reflns_point_group_measured_fraction_full  1
_diffrn_reflns_point_group_measured_fraction_max   0.997
_reflns_Friedel_coverage                0
_reflns_number_total                    12589
_reflns_number_gt                       11646
_reflns_threshold_expression            'F>0 & F/u(F)>4.0 & |F_calc|>10^-3'
 
#----------------------------------------------------------------------------#
#                   COMPUTER PROGRAMS USED                                   #
#----------------------------------------------------------------------------#
 
_computing_data_collection              'CrystalClear (Rigaku/MSC Inc., 2006)'
_computing_cell_refinement              'CrystalClear (Rigaku/MSC Inc., 2006)'
_computing_data_reduction
               'CrystalClear (Rigaku/MSC Inc., 2006), SORTAV (Blessing, 1995)'
_computing_structure_solution           'SHELXT-2014 (Sheldrick, 2014)'
_computing_structure_refinement
 'Tonto 18.12.17 github v. 2b3dd9c (Capelli, 2014) and Gaussian 09, rev. D.01'
 
#----------------------------------------------------------------------------#
#                   STRUCTURE SOLUTION                                       #
#----------------------------------------------------------------------------#
 
_atom_sites_solution_primary            dual
_atom_sites_solution_hydrogens          difmap
 
#----------------------------------------------------------------------------#
#                   REFINEMENT INFORMATION                                   #
#----------------------------------------------------------------------------#
 
_refine_special_details
;
  .  Hirshfeld atom refinement:
     .  Uses aspherical atomic scattering factors
        obtained from Hirshfeld partitioning of a
        gaussian quantum chemical wavefunction.
     .  Hirshfeld weight functions obtained from
        spherically averaged unrestricted atomic
        densities.
  .  Wavefunctions calculated with the software Gaussian 09, 
     Revision D.01.
  .  Wavefunction type : B3PW91 using 8A SC cluster charges
  .  Gaussian basis set: 6-311++G(d,p)
  .  Refinement based on |F| with weight=1/sigma(|F|)
  .  Negative |F|^^2 were pruned from the data
  .  |F| < 3.0 sigma(|F|) were pruned from the data
  .  Eigenvalues < 0.1E-04 removed from normal equations
  .  Reflection used in the refinement appear below
  .  Refined using the Tonto program
  . If constraints were applied they are defined by zero
  eigenvalues of the least-squares hessian, see the
  value of _refine_ls_SVD_threshold
;
_refine_ls_structure_factor_coef        F
_refine_ls_coordinate_system            cartesian
_refine_ls_SVD_threshold                0.1E-02
_refine_ls_matrix_type                  full
_refine_ls_weighting_scheme             sigma
_refine_ls_weighting_details            w=1/\s(F)
_refine_ls_hydrogen_treatment           refall
_refine_ls_extinction_method            none
_refine_ls_number_reflns                11646
_refine_ls_number_parameters            187
_refine_ls_number_restraints            0
_refine_ls_number_constraints           3
_refine_ls_R_factor_all                 0.0159
_refine_ls_R_factor_gt                  0.0159
_refine_ls_wR_factor_gt                 0.0162
_refine_ls_wR_factor_all                0.0162
_refine_ls_goodness_of_fit_gt           2.9516
_refine_ls_goodness_of_fit_all          2.9516
_refine_ls_shift/su_max                 0
_refine_ls_shift/su_mean                0
_refine_diff_density_max                0.406093
_refine_diff_density_min               -0.314940
_refine_diff_density_rms                0.027053
 
#----------------------------------------------------------------------------#
#                   CONSTRAINTS AND RESTRAINTS                               #
#----------------------------------------------------------------------------#
 
 
#----------------------------------------------------------------------------#
#                   ATOMIC TYPES, COORDINATES AND THERMAL PARAMETERS         #
#----------------------------------------------------------------------------#
 
loop_
    _atom_type_symbol
    _atom_type_description
    _atom_type_scat_dispersion_real
    _atom_type_scat_dispersion_imag
    _atom_type_scat_source
C C 0 0 'Hirshfeld partitioning of a quantum chemical wavefunction.'
H H 0 0 'Hirshfeld partitioning of a quantum chemical wavefunction.'
O O 0 0 'Hirshfeld partitioning of a quantum chemical wavefunction.'
Mg Mg 0 0 'Hirshfeld partitioning of a quantum chemical wavefunction.'
 
loop_
    _atom_site_label
    _atom_site_fract_x
    _atom_site_fract_y
    _atom_site_fract_z
    _atom_site_U_iso_or_equiv
    _atom_site_adp_type
    _atom_site_occupancy
    _atom_site_disorder_group
O1 0.097264(7) 0.091897(6) 0.872538(13) 0.00793(2) Uani 1 0
O3 0.292791(7) 0.179949(6) 0.918652(13) 0.00822(2) Uani 1 0
O2 -0.138414(8) 0.140634(6) 0.783344(13) 0.00888(2) Uani 1 0
O4 -0.264794(8) 0.295341(6) 0.716994(13) 0.00875(2) Uani 1 0
C1 0.167206(9) 0.183303(7) 0.887294(14) 0.00579(2) Uani 1 0
C2 0.101209(9) 0.297801(7) 0.869496(15) 0.00663(2) Uani 1 0
C4 -0.152888(9) 0.249367(7) 0.771163(13) 0.00605(2) Uani 1 0
C3 -0.030925(9) 0.324908(7) 0.822518(15) 0.00682(2) Uani 1 0
H1 -0.0208(4) 0.1126(3) 0.8319(7) 0.024(3) Uani 1 0
H3 -0.0583(3) 0.4134(2) 0.8143(6) 0.0248(17) Uani 1 0
H2 0.1731(3) 0.3664(2) 0.8978(5) 0.0244(17) Uani 1 0
O5 0.490433(8) -0.173475(6) 0.486936(13) 0.00915(2) Uani 1 0
H4 0.4144(3) -0.2162(3) 0.4131(7) 0.025(2) Uani 1 0
H5 0.5671(3) -0.2217(3) 0.5220(7) 0.026(2) Uani 1 0
O6 0.350550(9) -0.000323(6) 0.665252(14) 0.01017(3) Uani 1 0
H7 0.3167(4) -0.0696(3) 0.7117(6) 0.0233(19) Uani 1 0
H6 0.3390(4) 0.0593(3) 0.7583(6) 0.0247(19) Uani 1 0
O7 0.350320(9) 0.007799(7) 0.229949(14) 0.01189(3) Uani 1 0
H8 0.3388(4) 0.0599(3) 0.1190(6) 0.030(2) Uani 1 0
H9 0.2729(4) -0.0405(3) 0.2048(6) 0.028(2) Uani 1 0
Mg1 0.50000002 0 0.49999998 0.005160(16) Uani 1 0
 
loop_
    _atom_site_aniso_label
    _atom_site_aniso_U_11
    _atom_site_aniso_U_22
    _atom_site_aniso_U_33
    _atom_site_aniso_U_23
    _atom_site_aniso_U_13
    _atom_site_aniso_U_12
O1 0.00507(2) 0.005327(17) 0.01330(3) 0.000076(17) 0.001991(17) -0.000317(14)
O3 0.00447(2) 0.007060(19) 0.01302(3) 0.000176(17) 0.001821(17) -0.000301(15)
O2 0.00503(2) 0.005862(18) 0.01554(3) 0.000007(18) 0.001982(18) -0.000493(15)
O4 0.00501(2) 0.00775(2) 0.01308(3) -0.000817(18) 0.001309(18) 0.000907(16)
C1 0.00438(2) 0.00553(2) 0.00748(2) 0.000071(18) 0.001425(18) -0.000153(17)
C2 0.00508(3) 0.00535(2) 0.00938(3) -0.000028(19) 0.00156(2) -0.000302(18)
C4 0.00447(2) 0.00613(2) 0.00768(2) -0.000298(19) 0.001693(19) 0.000128(18)
C3 0.00522(3) 0.00532(2) 0.00984(3) -0.000043(19) 0.00162(2) 0.000010(18)
H1 0.037(3) 0.0159(19) 0.020(2) -0.0034(17) 0.008(2) -0.004(2)
H3 0.0192(16) 0.0161(14) 0.0367(19) 0.0005(13) 0.0020(14) 0.0049(11)
H2 0.0181(15) 0.0168(14) 0.0364(19) -0.0045(13) 0.0031(13) -0.0036(11)
O5 0.00651(2) 0.005628(18) 0.01473(3) -0.000246(18) 0.001371(19) 0.000256(15)
H4 0.0185(18) 0.0232(18) 0.032(2) 0.0012(16) 0.0019(15) -0.0035(14)
H5 0.0185(18) 0.0238(17) 0.038(2) 0.0016(17) 0.0085(15) 0.0068(15)
O6 0.01067(3) 0.00840(2) 0.01388(3) -0.00161(2) 0.00774(2) -0.001613(17)
H7 0.0194(18) 0.0253(17) 0.028(2) 0.0034(16) 0.0100(15) 0.0026(14)
H6 0.030(2) 0.0214(17) 0.027(2) -0.0087(16) 0.0172(16) -0.0001(15)
O7 0.00970(3) 0.01209(3) 0.01132(2) 0.00427(2) -0.00265(2) -0.00404(2)
H8 0.033(2) 0.0286(19) 0.026(2) 0.0140(16) 0.0038(16) -0.0001(16)
H9 0.027(2) 0.025(2) 0.028(2) 0.0014(17) 0.0017(16) -0.0129(17)
Mg1 0.004000(17) 0.004845(14) 0.006752(17) 0.000378(12) 0.001506(12)
0.000140(11)
 
 
#----------------------------------------------------------------------------#
#                   MOLECULAR GEOMETRY                                       #
#----------------------------------------------------------------------------#
 
loop_
    _geom_bond_atom_site_label_1
    _geom_bond_atom_site_label_2
    _geom_bond_distance
    _geom_bond_site_symmetry_1
    _geom_bond_site_symmetry_2
    _geom_bond_publ_flag
Mg1 O5 2.04308(7) . . yes
Mg1 O6 2.07518(9) . . yes
Mg1 O7 2.06012(8) . . yes
O1 C1 1.28076(11) . . yes
O3 C1 1.24831(12) . . yes
O2 C4 1.28742(11) . . yes
O4 C4 1.23657(11) . . yes
O1 H1 1.194(4) . . yes
O2 H1 1.212(4) . . yes
O5 H4 0.955(3) . . yes
O5 H5 0.949(3) . . yes
O6 H7 0.963(4) . . yes
O6 H6 0.959(4) . . yes
O7 H8 0.942(3) . . yes
O7 H9 0.955(3) . . yes
C1 C2 1.49728(12) . . yes
C2 C3 1.34722(13) . . yes
C4 C3 1.50029(12) . . yes
C2 H2 1.076(3) . . yes
C3 H3 1.076(3) . . yes
 
loop_
    _geom_angle_atom_site_label_1
    _geom_angle_atom_site_label_2
    _geom_angle_atom_site_label_3
    _geom_angle
    _geom_angle_site_symmetry_1
    _geom_angle_site_symmetry_2
    _geom_angle_site_symmetry_3
    _geom_angle_publ_flag
Mg1 O5 H4 124.8(2) . . . yes
Mg1 O5 H5 123.9(2) . . . yes
Mg1 O6 H7 122.2(2) . . . yes
Mg1 O6 H6 123.7(2) . . . yes
Mg1 O7 H8 129.5(2) . . . yes
Mg1 O7 H9 122.5(2) . . . yes
O5 Mg1 O6 89.246(3) . . . yes
O5 Mg1 O7 89.401(3) . . . yes
O6 Mg1 O7 88.400(4) . . . yes
O1 C1 O3 121.120(8) . . . yes
O2 C4 O4 122.451(8) . . . yes
O1 C1 C2 121.125(8) . . . yes
O3 C1 C2 117.753(8) . . . yes
O2 C4 C3 119.817(8) . . . yes
O4 C4 C3 117.731(8) . . . yes
O1 H1 O2 175.2(4) . . . yes
C1 O1 H1 111.07(18) . . . yes
C4 O2 H1 112.25(18) . . . yes
C1 C2 C3 129.579(8) . . . yes
C2 C3 C4 129.954(8) . . . yes
C1 C2 H2 112.69(15) . . . yes
C2 C3 H3 118.27(15) . . . yes
C4 C3 H3 111.75(15) . . . yes
C3 C2 H2 117.72(15) . . . yes
H4 O5 H5 109.5(4) . . . yes
H7 O6 H6 107.8(4) . . . yes
H8 O7 H9 107.8(3) . . . yes
 
#----------------------------------------------------------------------------#
#                   TONTO INSTRUCTION FILE                                   #
#----------------------------------------------------------------------------#
_iucr_refine_instructions_details
;
!!!!!!!!!!!!!!!!!!!!!!!!!!!!!!!!!!!!!!!!!!!!!!!!!!!!!!!!!!!!!!!!!!!!!!!!!!!!!!
!!!                                                                        !!!
!!!              This stdin was written with lamaGOET                      !!!
!!!                                                                        !!!
!!!          script written by Lorraine Andrade Malaspina                  !!!
!!!              contact: lorraine.malaspina@gmail.com                     !!!
!!!                                                                        !!!
!!!!!!!!!!!!!!!!!!!!!!!!!!!!!!!!!!!!!!!!!!!!!!!!!!!!!!!!!!!!!!!!!!!!!!!!!!!!!!
{ 

   keyword_echo_on

   name= MgHMal

   read_g09_fchk_file 1.Gaussian.cycle.MgHMal/1.MgHMal.fchk

   ! Process the CIF
   CIF= {
       file_name= ./new_grown_d040.cif
    }

   process_CIF

   name= MgHMal

   charge= 0
   multiplicity= 1

   crystal= {    
      xray_data= {   
         thermal_smearing_model= hirshfeld
         partition_model= mulliken
         optimise_extinction= false
         correct_dispersion= no
         optimise_scale_factor= true
         wavelength= 0.3532 Angstrom
         REDIRECT ./calc040.hkl
         f_sigma_cutoff= 4
         tol_for_shift_on_esd= 0.010000
         refine_H_U_iso= no

	 show_fit_output= TRUE
	 show_fit_results= TRUE

      }  
   }  

   ! Geometry    
   put

     ! SC cluster charge SCF
      scfdata= {
      initial_MOs= existing
      kind= rks 
      dft_exchange_functional= b3lypgx
      dft_correlation_functional= b3lypgc
      use_SC_cluster_charges= TRUE
      cluster_radius= 8 angstrom
      defragment= true
      save_cluster_charges= true
      convergence= 0.001
      diis= { convergence_tolerance= 0.0002 }
      output= YES
      output_results= YES
   }

   make_scf_density_matrix
   make_hirshfeld_inputs
   make_fock_matrix

   ! SC cluster charge SCF
   scfdata= {
      initial_density= promolecule
      initial_MOs= existing
      kind= rks 
      dft_exchange_functional= b3lypgx
      dft_correlation_functional= b3lypgc
      use_SC_cluster_charges= TRUE
      cluster_radius= 8 angstrom
      defragment= true
      put_cluster
      put_cluster_charges

   }

   ! Make Hirshfeld structure factors
   fit_hirshfeld_atoms

   write_xyz_file

   put_minmax_residual_density

   plot_grid= {                           

      kind= residual_density_map
      use_unit_cell_as_bbox
      desired_separation= 0.1 angstrom
      plot_format= cell.cube
      plot_units= angstrom^-3

    }

   plot

}

#----------------------------------------------------------------------------#
#                      GAUSSIAN INPUT FILE                                   #
#----------------------------------------------------------------------------#

!!!!!!!!!!!!!!!!!!!!!!!!!!!!!!!!!!!!!!!!!!!!!!!!!!!!!!!!!!!!!!!!!!!!!!!!!!!!!!
!!!                                                                        !!!
!!!              This input was written with lamaGOET                      !!!
!!!                                                                        !!!
!!!          script written by Lorraine Andrade Malaspina                  !!!
!!!              contact: lorraine.malaspina@gmail.com                     !!!
!!!                                                                        !!!
!!!!!!!!!!!!!!!!!!!!!!!!!!!!!!!!!!!!!!!!!!!!!!!!!!!!!!!!!!!!!!!!!!!!!!!!!!!!!!

%chk=./MgHMal.chk
%mem=1gb
%nprocshared=2
# b3pw91/6-311++G(d,p) Charge nosymm  output=wfn 6D 10F Fchk  EmpiricalDispersion=gd3bj

MgHMal

0 1
O1      -0.373604    1.080617    5.613088
O3       1.547639    2.116020    5.909742
O2      -2.636780    1.653718    5.039295
O4      -3.821417    3.472909    4.612462
C1       0.316363    2.155455    5.708013
C2      -0.328621    3.501839    5.593515
C4      -2.765284    2.932312    4.960939
C3      -1.602230    3.820591    5.291308
H1      -1.513415    1.323712    5.351773
H3      -1.868076    4.861459    5.238404
H2       0.359583    4.308568    5.775352
O5       4.238082   -2.039892    3.132489
H4       3.578333   -2.541745    2.657457
H5       4.964567   -2.606522    3.358306
O6       2.532978   -0.003793    4.279608
H7       2.115362   -0.818470    4.578345
H6       2.269813    0.697511    4.878374
O7       3.211720    0.091707    1.479274
H8       3.267396    0.704150    0.765812
H9       2.461844   -0.476542    1.317657
Mg1      4.315179    0.000000    3.216529
O8       4.392276    2.039892    3.300569
H10      5.052025    2.541745    3.775601
H11      3.665791    2.606522    3.074752
O9       6.097380    0.003793    2.153450
H12      6.514995    0.818470    1.854713
H13      6.360544   -0.697511    1.554685
O10      5.418638   -0.091707    4.953785
H14      5.362961   -0.704150    5.667247
H15      6.168514    0.476542    5.115401
O11      9.003961   -1.080617    0.819970
O12      7.082719   -2.116020    0.523316
O13     11.267138   -1.653718    1.393764
O14     12.451775   -3.472909    1.820596
C5       8.313995   -2.155455    0.725045
C6       8.958978   -3.501839    0.839544
C7      11.395641   -2.932312    1.472120
C8      10.232587   -3.820591    1.141751
H16     10.143772   -1.323712    1.081285
H17     10.498433   -4.861459    1.194654
H18      8.270774   -4.308568    0.657706

-9.786283	 4.798883	 2.396559	 -0.219668	 
-7.865040	 3.763480	 2.693213	 -0.385979	 
-12.049459	 4.225782	 1.822766	 -0.276817	 
-13.234096	 2.406591	 1.395933	 -0.423356	 
-9.096316	 3.724045	 2.491484	 0.157203	 
-9.741300	 2.377661	 2.376986	 -0.039405	 
-12.177963	 2.947188	 1.744410	 0.153832	 
-11.014909	 2.058909	 2.074779	 -0.009192	 
-10.926093	 4.555788	 2.135244	 0.093603	 
-11.280755	 1.018041	 2.021875	 0.061873	 
-9.053097	 1.570932	 2.558823	 0.037746	 
0.373604	 -1.080617	 -5.613088	 -0.219668	 
-1.547639	 -2.116020	 -5.909742	 -0.385979	 
2.636780	 -1.653718	 -5.039295	 -0.276817	 
3.821417	 -3.472909	 -4.612462	 -0.423356	 
-0.316363	 -2.155455	 -5.708013	 0.157203	 
0.328621	 -3.501839	 -5.593515	 -0.039405	 
2.765284	 -2.932312	 -4.960939	 0.153832	 
1.602230	 -3.820591	 -5.291308	 -0.009192	 
1.513414	 -1.323712	 -5.351773	 0.093603	 
1.868076	 -4.861459	 -5.238404	 0.061873	 
-0.359582	 -4.308568	 -5.775352	 0.037746	 
-0.408717	 -4.798883	 -2.396559	 -0.219668	 
-2.329960	 -3.763480	 -2.693213	 -0.385979	 
1.854459	 -4.225782	 -1.822766	 -0.276817	 
3.039096	 -2.406591	 -1.395933	 -0.423356	 
-1.098684	 -3.724045	 -2.491484	 0.157203	 
-0.453700	 -2.377661	 -2.376986	 -0.039405	 
1.982963	 -2.947188	 -1.744410	 0.153832	 
0.819909	 -2.058909	 -2.074779	 -0.009192	 
0.731093	 -4.555788	 -2.135244	 0.093603	 
1.085755	 -1.018041	 -2.021875	 0.061873	 
-1.141903	 -1.570932	 -2.558823	 0.037746	 
1.191039	 -10.678383	 -0.819970	 -0.219668	 
3.112282	 -9.642980	 -0.523316	 -0.385979	 
-1.072137	 -10.105282	 -1.393763	 -0.276817	 
-2.256774	 -8.286091	 -1.820596	 -0.423356	 
1.881006	 -9.603545	 -0.725045	 0.157203	 
1.236022	 -8.257161	 -0.839543	 -0.039405	 
-1.200641	 -8.826688	 -1.472119	 0.153832	 
-0.037587	 -7.938409	 -1.141750	 -0.009192	 
0.051229	 -10.435288	 -1.081285	 0.093603	 
-0.303433	 -6.897541	 -1.194654	 0.061873	 
1.924225	 -7.450432	 -0.657706	 0.037746	 
-5.174597	 -3.839608	 -0.084040	 -0.170366	 
-5.834346	 -3.337755	 -0.559071	 0.225959	 
-4.448111	 -3.272979	 0.141777	 0.212388	 
-3.315299	 -5.883293	 -1.063079	 -0.198632	 
-2.897681	 -6.697970	 -1.361815	 0.209186	 
-3.052132	 -5.181990	 -1.661844	 0.114853	 
-3.994041	 -5.787793	 1.737255	 -0.176988	 
-4.049716	 -5.175351	 2.450717	 0.212211	 
-3.244163	 -6.356043	 1.898873	 0.227967	 
-5.097500	 -5.879500	 0.000000	 0.388936	 
-5.020403	 -7.919392	 0.084040	 -0.170366	 
-4.360654	 -8.421245	 0.559071	 0.225959	 
-5.746889	 -8.486021	 -0.141777	 0.212388	 
-6.879701	 -5.875707	 1.063079	 -0.198632	 
-7.297319	 -5.061030	 1.361815	 0.209186	 
-7.142868	 -6.577010	 1.661844	 0.114853	 
-6.200959	 -5.971207	 -1.737255	 -0.176988	 
-6.145284	 -6.583649	 -2.450717	 0.212211	 
-6.950837	 -5.402957	 -1.898873	 0.227967	 
-4.238082	 2.039892	 -3.132489	 -0.170366	 
-3.578333	 2.541745	 -2.657458	 0.225959	 
-3.665789	 -2.606521	 -3.074752	 0.212388	 
-6.097379	 -0.003793	 -2.153450	 -0.198632	 
-2.115360	 0.818470	 -4.578344	 0.209186	 
-2.269811	 -0.697510	 -4.878373	 0.114853	 
-3.211720	 -0.091707	 -1.479274	 -0.176988	 
-3.267395	 -0.704149	 -0.765812	 0.212211	 
-2.461842	 0.476543	 -1.317656	 0.227967	 
-4.315178	 0.000000	 -3.216529	 0.388936	 
-4.392275	 -2.039892	 -3.300569	 -0.170366	 
-5.052024	 -2.541745	 -3.775600	 0.225959	 
-4.964568	 2.606521	 -3.358306	 0.212388	 
-2.532978	 0.003793	 -4.279608	 -0.198632	 
-6.514997	 -0.818470	 -1.854714	 0.209186	 
-6.360546	 0.697510	 -1.554685	 0.114853	 
-5.418637	 0.091707	 -4.953784	 -0.176988	 
-5.362962	 0.704149	 -5.667246	 0.212211	 
-6.168515	 -0.476543	 -5.115402	 0.227967	 
-1.191039	 -1.080617	 0.819970	 -0.219668	 
-3.112282	 -2.116020	 0.523316	 -0.385979	 
1.072137	 -1.653718	 1.393763	 -0.276817	 
2.256774	 -3.472909	 1.820596	 -0.423356	 
-1.881006	 -2.155455	 0.725045	 0.157203	 
-1.236022	 -3.501839	 0.839543	 -0.039405	 
1.200641	 -2.932312	 1.472119	 0.153832	 
0.037587	 -3.820591	 1.141750	 -0.009192	 
-0.051229	 -1.323712	 1.081285	 0.093603	 
0.303433	 -4.861459	 1.194654	 0.061873	 
-1.924225	 -4.308568	 0.657706	 0.037746	 
-1.973360	 -4.798883	 4.036499	 -0.219668	 
-3.894603	 -3.763480	 3.739845	 -0.385979	 
0.289816	 -4.225782	 4.610292	 -0.276817	 
1.474453	 -2.406591	 5.037125	 -0.423356	 
-2.663327	 -3.724045	 3.941574	 0.157203	 
-2.018343	 -2.377661	 4.056072	 -0.039405	 
0.418320	 -2.947188	 4.688648	 0.153832	 
-0.744734	 -2.058909	 4.358279	 -0.009192	 
-0.833550	 -4.555788	 4.297814	 0.093603	 
-0.478888	 -1.018041	 4.411183	 0.061873	 
-2.706546	 -1.570932	 3.874235	 0.037746	 
0.408717	 -6.960117	 2.396559	 -0.219668	 
2.329960	 -7.995520	 2.693213	 -0.385979	 
-1.854459	 -7.533218	 1.822766	 -0.276817	 
-3.039096	 -9.352409	 1.395933	 -0.423356	 
1.098684	 -8.034955	 2.491484	 0.157203	 
0.453700	 -9.381339	 2.376986	 -0.039405	 
-1.982963	 -8.811812	 1.744410	 0.153832	 
-0.819909	 -9.700091	 2.074779	 -0.009192	 
-0.731093	 -7.203212	 2.135244	 0.093603	 
-1.085755	 -10.740959	 2.021875	 0.061873	 
1.141903	 -10.188068	 2.558823	 0.037746	 
-12.168360	 -4.798883	 4.036499	 -0.219668	 
-14.089603	 -3.763480	 3.739845	 -0.385979	 
-9.905184	 -4.225782	 4.610292	 -0.276817	 
-8.720547	 -2.406591	 5.037125	 -0.423356	 
-12.858327	 -3.724045	 3.941574	 0.157203	 
-12.213343	 -2.377661	 4.056072	 -0.039405	 
-9.776680	 -2.947188	 4.688648	 0.153832	 
-10.939734	 -2.058909	 4.358279	 -0.009192	 
-11.028550	 -4.555788	 4.297814	 0.093603	 
-10.673888	 -1.018041	 4.411183	 0.061873	 
-12.901546	 -1.570932	 3.874235	 0.037746	 
-0.373604	 -10.678383	 5.613088	 -0.219668	 
1.547639	 -9.642980	 5.909742	 -0.385979	 
-2.636780	 -10.105282	 5.039295	 -0.276817	 
-3.821417	 -8.286091	 4.612462	 -0.423356	 
0.316363	 -9.603545	 5.708013	 0.157203	 
-0.328621	 -8.257161	 5.593515	 -0.039405	 
-2.765284	 -8.826688	 4.960939	 0.153832	 
-1.602230	 -7.938409	 5.291308	 -0.009192	 
-1.513414	 -10.435288	 5.351773	 0.093603	 
-1.868076	 -6.897541	 5.238404	 0.061873	 
0.359582	 -7.450432	 5.775352	 0.037746	 
-5.956918	 -2.039892	 3.132489	 -0.170366	 
-6.616667	 -2.541745	 2.657458	 0.225959	 
-5.230432	 -2.606521	 3.358306	 0.212388	 
-7.662022	 -0.003793	 4.279608	 -0.198632	 
-8.079640	 -0.818470	 4.578344	 0.209186	 
-3.834454	 -0.697510	 1.554685	 0.114853	 
-4.776363	 -0.091707	 4.953784	 -0.176988	 
-4.832038	 -0.704149	 5.667246	 0.212211	 
-7.733158	 -0.476543	 1.317656	 0.227967	 
-5.879821	 0.000000	 3.216529	 0.388936	 
-5.802725	 2.039892	 3.300569	 -0.170366	 
-5.142976	 2.541745	 3.775600	 0.225959	 
-6.529211	 2.606521	 3.074752	 0.212388	 
-4.097621	 0.003793	 2.153450	 -0.198632	 
-3.680003	 0.818470	 1.854714	 0.209186	 
-7.925189	 0.697510	 4.878373	 0.114853	 
-6.983280	 0.091707	 1.479274	 -0.176988	 
-6.927605	 0.704149	 0.765812	 0.212211	 
-4.026485	 0.476543	 5.115402	 0.227967	 
-6.739239	 -3.839608	 6.349018	 -0.170366	 
-7.398988	 -3.337755	 5.873987	 0.225959	 
-6.012753	 -3.272979	 6.574835	 0.212388	 
-4.879942	 -5.883293	 5.369979	 -0.198632	 
-4.462324	 -6.697970	 5.071243	 0.209186	 
-4.616775	 -5.181990	 4.771214	 0.114853	 
-5.558684	 -5.787793	 8.170313	 -0.176988	 
-5.614359	 -5.175351	 8.883775	 0.212211	 
-4.808806	 -6.356043	 8.331931	 0.227967	 
-6.662143	 -5.879500	 6.433058	 0.388936	 
-6.585046	 -7.919392	 6.517098	 -0.170366	 
-5.925297	 -8.421245	 6.992129	 0.225959	 
-7.311532	 -8.486021	 6.291281	 0.212388	 
-8.444343	 -5.875707	 7.496137	 -0.198632	 
-8.861961	 -5.061030	 7.794873	 0.209186	 
-8.707510	 -6.577010	 8.094902	 0.114853	 
-7.765601	 -5.971207	 4.695803	 -0.176988	 
-7.709926	 -6.583649	 3.982341	 0.212211	 
-8.515479	 -5.402957	 4.534185	 0.227967	 
-2.755681	 -1.080617	 7.253028	 -0.219668	 
-4.676924	 -2.116020	 6.956374	 -0.385979	 
-0.492505	 -1.653718	 7.826821	 -0.276817	 
0.692132	 -3.472909	 8.253654	 -0.423356	 
-3.445648	 -2.155455	 7.158103	 0.157203	 
-2.800664	 -3.501839	 7.272601	 -0.039405	 
-0.364001	 -2.932312	 7.905177	 0.153832	 
-1.527055	 -3.820591	 7.574808	 -0.009192	 
-1.615871	 -1.323712	 7.514343	 0.093603	 
-1.261209	 -4.861459	 7.627712	 0.061873	 
-3.488867	 -4.308568	 7.090764	 0.037746	 
-3.538002	 -4.798883	 10.469558	 -0.219668	 
-5.459245	 -3.763480	 10.172904	 -0.385979	 
-1.274826	 -4.225782	 11.043351	 -0.276817	 
-0.090189	 -2.406591	 11.470184	 -0.423356	 
-4.227969	 -3.724045	 10.374633	 0.157203	 
-3.582985	 -2.377661	 10.489131	 -0.039405	 
-1.146322	 -2.947188	 11.121707	 0.153832	 
-2.309376	 -2.058909	 10.791338	 -0.009192	 
-2.398192	 -4.555788	 10.730873	 0.093603	 
-2.043530	 -1.018041	 10.844242	 0.061873	 
-4.271188	 -1.570932	 10.307294	 0.037746	 
-7.521561	 -2.039892	 9.565547	 -0.170366	 
-6.707618	 2.541745	 10.208658	 0.225959	 
-6.795075	 -2.606521	 9.791364	 0.212388	 
-5.662263	 0.003793	 8.586508	 -0.198632	 
-5.244645	 0.818470	 8.287772	 0.209186	 
-5.399096	 -0.697510	 7.987743	 0.114853	 
-6.341005	 -0.091707	 11.386842	 -0.176988	 
-8.492248	 0.704149	 7.198870	 0.212211	 
-9.297801	 -0.476543	 7.750714	 0.227967	 
-7.444464	 0.000000	 9.649587	 0.388936	 
-7.367367	 2.039892	 9.733627	 -0.170366	 
-8.181310	 -2.541745	 9.090516	 0.225959	 
-8.093853	 2.606521	 9.507810	 0.212388	 
-9.226665	 -0.003793	 10.712666	 -0.198632	 
-9.644283	 -0.818470	 11.011402	 0.209186	 
-9.489832	 0.697510	 11.311431	 0.114853	 
-8.547923	 0.091707	 7.912332	 -0.176988	 
-6.396680	 -0.704149	 12.100304	 0.212211	 
-5.591127	 0.476543	 11.548460	 0.227967	 
-9.003961	 1.080617	 -0.819970	 -0.219668	 
-7.082718	 2.116020	 -0.523316	 -0.385979	 
-11.267137	 1.653718	 -1.393763	 -0.276817	 
-12.451774	 3.472909	 -1.820596	 -0.423356	 
-8.313994	 2.155455	 -0.725045	 0.157203	 
-8.958978	 3.501839	 -0.839543	 -0.039405	 
-11.395641	 2.932312	 -1.472119	 0.153832	 
-10.232587	 3.820591	 -1.141750	 -0.009192	 
-10.143771	 1.323712	 -1.081285	 0.093603	 
-10.498433	 4.861459	 -1.194654	 0.061873	 
-8.270775	 4.308568	 -0.657706	 0.037746	 
-0.408717	 6.960117	 -2.396559	 -0.219668	 
-2.329960	 7.995520	 -2.693213	 -0.385979	 
1.854459	 7.533218	 -1.822766	 -0.276817	 
3.039096	 9.352409	 -1.395933	 -0.423356	 
-1.098684	 8.034955	 -2.491484	 0.157203	 
-0.453700	 9.381339	 -2.376986	 -0.039405	 
1.982963	 8.811812	 -1.744410	 0.153832	 
0.819909	 9.700091	 -2.074779	 -0.009192	 
0.731093	 7.203212	 -2.135244	 0.093603	 
1.085755	 10.740959	 -2.021875	 0.061873	 
-1.141903	 10.188068	 -2.558823	 0.037746	 
1.191039	 1.080617	 -0.819970	 -0.219668	 
3.112282	 2.116020	 -0.523316	 -0.385979	 
-1.072137	 1.653718	 -1.393763	 -0.276817	 
-2.256774	 3.472909	 -1.820596	 -0.423356	 
1.881006	 2.155455	 -0.725045	 0.157203	 
1.236022	 3.501839	 -0.839543	 -0.039405	 
-1.200641	 2.932312	 -1.472119	 0.153832	 
-0.037587	 3.820591	 -1.141750	 -0.009192	 
0.051229	 1.323712	 -1.081285	 0.093603	 
-0.303433	 4.861459	 -1.194654	 0.061873	 
1.924225	 4.308568	 -0.657706	 0.037746	 
1.973360	 4.798883	 -4.036499	 -0.219668	 
3.894603	 3.763480	 -3.739845	 -0.385979	 
-0.289816	 4.225782	 -4.610292	 -0.276817	 
-1.474453	 2.406591	 -5.037125	 -0.423356	 
2.663327	 3.724045	 -3.941574	 0.157203	 
2.018343	 2.377661	 -4.056072	 -0.039405	 
-0.418320	 2.947188	 -4.688648	 0.153832	 
0.744734	 2.058909	 -4.358279	 -0.009192	 
0.833550	 4.555788	 -4.297814	 0.093603	 
0.478888	 1.018041	 -4.411183	 0.061873	 
2.706546	 1.570932	 -3.874235	 0.037746	 
-5.174597	 7.919392	 -0.084040	 -0.170366	 
-5.834346	 8.421245	 -0.559071	 0.225959	 
-5.746889	 3.272979	 -0.141777	 0.212388	 
-3.315299	 5.875707	 -1.063079	 -0.198632	 
-2.897681	 5.061030	 -1.361815	 0.209186	 
-3.052132	 6.577010	 -1.661844	 0.114853	 
-6.200959	 5.787793	 -1.737255	 -0.176988	 
-6.145284	 5.175351	 -2.450717	 0.212211	 
-6.950837	 6.356043	 -1.898873	 0.227967	 
-5.097500	 5.879500	 0.000000	 0.388936	 
-5.020403	 3.839608	 0.084040	 -0.170366	 
-4.360654	 3.337755	 0.559071	 0.225959	 
-4.448111	 8.486021	 0.141777	 0.212388	 
-6.879701	 5.883293	 1.063079	 -0.198632	 
-7.297319	 6.697970	 1.361815	 0.209186	 
-7.142868	 5.181990	 1.661844	 0.114853	 
-3.994041	 5.971207	 1.737255	 -0.176988	 
-4.049716	 6.583649	 2.450717	 0.212211	 
-3.244163	 5.402957	 1.898873	 0.227967	 
-10.568604	 1.080617	 5.613088	 -0.219668	 
-8.647361	 2.116020	 5.909742	 -0.385979	 
-12.831780	 1.653718	 5.039295	 -0.276817	 
-14.016417	 3.472909	 4.612462	 -0.423356	 
-9.878637	 2.155455	 5.708013	 0.157203	 
-10.523621	 3.501839	 5.593515	 -0.039405	 
-12.960284	 2.932312	 4.960939	 0.153832	 
-11.797230	 3.820591	 5.291308	 -0.009192	 
-11.708414	 1.323712	 5.351773	 0.093603	 
-12.063076	 4.861459	 5.238404	 0.061873	 
-9.835418	 4.308568	 5.775352	 0.037746	 
-1.191039	 10.678383	 0.819970	 -0.219668	 
-3.112282	 9.642980	 0.523316	 -0.385979	 
1.072137	 10.105282	 1.393763	 -0.276817	 
2.256774	 8.286091	 1.820596	 -0.423356	 
-1.881006	 9.603545	 0.725045	 0.157203	 
-1.236022	 8.257161	 0.839543	 -0.039405	 
1.200641	 8.826688	 1.472119	 0.153832	 
0.037587	 7.938409	 1.141750	 -0.009192	 
-0.051229	 10.435288	 1.081285	 0.093603	 
0.303433	 6.897541	 1.194654	 0.061873	 
-1.924225	 7.450432	 0.657706	 0.037746	 
-1.973360	 6.960117	 4.036499	 -0.219668	 
-3.894603	 7.995520	 3.739845	 -0.385979	 
0.289816	 7.533218	 4.610292	 -0.276817	 
1.474453	 9.352409	 5.037125	 -0.423356	 
-2.663327	 8.034955	 3.941574	 0.157203	 
-2.018343	 9.381339	 4.056072	 -0.039405	 
0.418320	 8.811812	 4.688648	 0.153832	 
-0.744734	 9.700091	 4.358279	 -0.009192	 
-0.833550	 7.203212	 4.297814	 0.093603	 
-0.478888	 10.740959	 4.411183	 0.061873	 
-2.706546	 10.188068	 3.874235	 0.037746	 
-12.168360	 6.960117	 4.036499	 -0.219668	 
-14.089603	 7.995520	 3.739845	 -0.385979	 
-9.905184	 7.533218	 4.610292	 -0.276817	 
-8.720547	 9.352409	 5.037125	 -0.423356	 
-12.858327	 8.034955	 3.941574	 0.157203	 
-12.213343	 9.381339	 4.056072	 -0.039405	 
-9.776680	 8.811812	 4.688648	 0.153832	 
-10.939734	 9.700091	 4.358279	 -0.009192	 
-11.028550	 7.203212	 4.297814	 0.093603	 
-10.673888	 10.740959	 4.411183	 0.061873	 
-12.901546	 10.188068	 3.874235	 0.037746	 
0.408717	 4.798883	 2.396559	 -0.219668	 
2.329960	 3.763480	 2.693213	 -0.385979	 
-1.854459	 4.225782	 1.822766	 -0.276817	 
-3.039096	 2.406591	 1.395933	 -0.423356	 
1.098684	 3.724045	 2.491484	 0.157203	 
0.453700	 2.377661	 2.376986	 -0.039405	 
-1.982963	 2.947188	 1.744410	 0.153832	 
-0.819909	 2.058909	 2.074779	 -0.009192	 
-0.731093	 4.555788	 2.135244	 0.093603	 
-1.085755	 1.018041	 2.021875	 0.061873	 
1.141903	 1.570932	 2.558823	 0.037746	 
-11.386039	 10.678383	 0.819970	 -0.219668	 
-13.307282	 9.642980	 0.523316	 -0.385979	 
-9.122863	 10.105282	 1.393763	 -0.276817	 
-7.938226	 8.286091	 1.820596	 -0.423356	 
-12.076006	 9.603545	 0.725045	 0.157203	 
-11.431022	 8.257161	 0.839543	 -0.039405	 
-8.994359	 8.826688	 1.472119	 0.153832	 
-10.157413	 7.938409	 1.141750	 -0.009192	 
-10.246229	 10.435288	 1.081285	 0.093603	 
-9.891567	 6.897541	 1.194654	 0.061873	 
-12.119225	 7.450432	 0.657706	 0.037746	 
-5.956918	 9.719108	 3.132489	 -0.170366	 
-6.616667	 9.217255	 2.657458	 0.225959	 
-5.230432	 9.152479	 3.358306	 0.212388	 
-4.097621	 11.762793	 2.153450	 -0.198632	 
-3.680003	 12.577470	 1.854714	 0.209186	 
-3.834454	 11.061490	 1.554685	 0.114853	 
-4.776363	 11.667293	 4.953784	 -0.176988	 
-4.832038	 11.054851	 5.667246	 0.212211	 
-4.026485	 12.235543	 5.115402	 0.227967	 
-5.879821	 11.759000	 3.216529	 0.388936	 
-5.802725	 13.798892	 3.300569	 -0.170366	 
-5.142976	 14.300745	 3.775600	 0.225959	 
-6.529211	 14.365521	 3.074752	 0.212388	 
-7.662022	 11.755207	 4.279608	 -0.198632	 
-8.079640	 10.940530	 4.578344	 0.209186	 
-7.925189	 12.456510	 4.878373	 0.114853	 
-6.983280	 11.850707	 1.479274	 -0.176988	 
-6.927605	 12.463149	 0.765812	 0.212211	 
-7.733158	 11.282457	 1.317656	 0.227967	 
-6.739239	 7.919392	 6.349018	 -0.170366	 
-7.398988	 8.421245	 5.873987	 0.225959	 
-7.311532	 3.272979	 6.291281	 0.212388	 
-4.879942	 5.875707	 5.369979	 -0.198632	 
-4.462324	 5.061030	 5.071243	 0.209186	 
-4.616775	 6.577010	 4.771214	 0.114853	 
-7.765601	 5.787793	 4.695803	 -0.176988	 
-7.709926	 5.175351	 3.982341	 0.212211	 
-8.515479	 6.356043	 4.534185	 0.227967	 
-6.662143	 5.879500	 6.433058	 0.388936	 
-6.585046	 3.839608	 6.517098	 -0.170366	 
-5.925297	 3.337755	 6.992129	 0.225959	 
-6.012753	 8.486021	 6.574835	 0.212388	 
-8.444343	 5.883293	 7.496137	 -0.198632	 
-8.861961	 6.697970	 7.794873	 0.209186	 
-8.707510	 5.181990	 8.094902	 0.114853	 
-5.558684	 5.971207	 8.170313	 -0.176988	 
-5.614359	 6.583649	 8.883775	 0.212211	 
-4.808806	 5.402957	 8.331931	 0.227967	 
-2.755681	 10.678383	 7.253028	 -0.219668	 
-4.676924	 9.642980	 6.956374	 -0.385979	 
-0.492505	 10.105282	 7.826821	 -0.276817	 
0.692132	 8.286091	 8.253654	 -0.423356	 
-3.445648	 9.603545	 7.158103	 0.157203	 
-2.800664	 8.257161	 7.272601	 -0.039405	 
-0.364001	 8.826688	 7.905177	 0.153832	 
-1.527055	 7.938409	 7.574808	 -0.009192	 
-1.615871	 10.435288	 7.514343	 0.093603	 
-1.261209	 6.897541	 7.627712	 0.061873	 
-3.488867	 7.450432	 7.090764	 0.037746	 
-3.538002	 6.960117	 10.469558	 -0.219668	 
-5.459245	 7.995520	 10.172904	 -0.385979	 
-1.274826	 7.533218	 11.043351	 -0.276817	 
-0.090189	 9.352409	 11.470184	 -0.423356	 
-4.227969	 8.034955	 10.374633	 0.157203	 
-3.582985	 9.381339	 10.489131	 -0.039405	 
-1.146322	 8.811812	 11.121707	 0.153832	 
-2.309376	 9.700091	 10.791338	 -0.009192	 
-2.398192	 7.203212	 10.730873	 0.093603	 
-2.043530	 10.740959	 10.844242	 0.061873	 
-4.271188	 10.188068	 10.307294	 0.037746	 
-11.350925	 4.798883	 8.829617	 -0.219668	 
-9.429682	 3.763480	 9.126271	 -0.385979	 
-13.614101	 4.225782	 8.255824	 -0.276817	 
-14.798738	 2.406591	 7.828991	 -0.423356	 
-10.660958	 3.724045	 8.924542	 0.157203	 
-11.305942	 2.377661	 8.810044	 -0.039405	 
-13.742605	 2.947188	 8.177468	 0.153832	 
-12.579551	 2.058909	 8.507837	 -0.009192	 
-12.490735	 4.555788	 8.568302	 0.093603	 
-12.845397	 1.018041	 8.454933	 0.061873	 
-10.617739	 1.570932	 8.991881	 0.037746	 
-1.938247	 1.080617	 12.046146	 -0.219668	 
-0.017004	 2.116020	 12.342800	 -0.385979	 
-4.201423	 1.653718	 11.472353	 -0.276817	 
-5.386060	 3.472909	 11.045520	 -0.423356	 
-1.248280	 2.155455	 12.141071	 0.157203	 
-1.893264	 3.501839	 12.026573	 -0.039405	 
-4.329927	 2.932312	 11.393997	 0.153832	 
-3.166873	 3.820591	 11.724366	 -0.009192	 
-3.078057	 1.323712	 11.784831	 0.093603	 
-3.432719	 4.861459	 11.671462	 0.061873	 
-1.205061	 4.308568	 12.208410	 0.037746	 
-1.155925	 4.798883	 8.829617	 -0.219668	 
0.765318	 3.763480	 9.126271	 -0.385979	 
-3.419101	 4.225782	 8.255824	 -0.276817	 
-4.603738	 2.406591	 7.828991	 -0.423356	 
-0.465958	 3.724045	 8.924542	 0.157203	 
-1.110942	 2.377661	 8.810044	 -0.039405	 
-3.547605	 2.947188	 8.177468	 0.153832	 
-2.384551	 2.058909	 8.507837	 -0.009192	 
-2.295735	 4.555788	 8.568302	 0.093603	 
-2.650397	 1.018041	 8.454933	 0.061873	 
-0.422739	 1.570932	 8.991881	 0.037746	 
-7.521561	 9.719108	 9.565547	 -0.170366	 
-8.181310	 9.217255	 9.090516	 0.225959	 
-6.795075	 9.152479	 9.791364	 0.212388	 
-5.662263	 11.762793	 8.586508	 -0.198632	 
-5.244645	 12.577470	 8.287772	 0.209186	 
-5.399096	 11.061490	 7.987743	 0.114853	 
-8.547923	 11.850707	 7.912332	 -0.176988	 
-8.492248	 12.463149	 7.198870	 0.212211	 
-9.297801	 11.282457	 7.750714	 0.227967	 
-7.444464	 11.759000	 9.649587	 0.388936	 
-7.367367	 13.798892	 9.733627	 -0.170366	 
-6.707618	 14.300745	 10.208658	 0.225959	 
-8.093853	 14.365521	 9.507810	 0.212388	 
-9.226665	 11.755207	 10.712666	 -0.198632	 
-9.644283	 10.940530	 11.011402	 0.209186	 
-9.489832	 12.456510	 11.311431	 0.114853	 
-6.341005	 11.667293	 11.386842	 -0.176988	 
-6.396680	 11.054851	 12.100304	 0.212211	 
-5.591127	 12.235543	 11.548460	 0.227967	 
-8.149688	 3.839608	 12.950157	 -0.170366	 
-7.489939	 3.337755	 13.425188	 0.225959	 
-8.876174	 3.272979	 12.724340	 0.212388	 
-6.444584	 5.875707	 11.803038	 -0.198632	 
-6.026966	 5.061030	 11.504302	 0.209186	 
-6.181417	 6.577010	 11.204273	 0.114853	 
-7.123326	 5.971207	 14.603372	 -0.176988	 
-7.179001	 6.583649	 15.316834	 0.212211	 
-6.373448	 5.402957	 14.764990	 0.227967	 
-8.226785	 5.879500	 12.866116	 0.388936	 
-8.303882	 7.919392	 12.782076	 -0.170366	 
-8.963631	 8.421245	 12.307045	 0.225959	 
-7.577396	 8.486021	 13.007893	 0.212388	 
-10.008986	 5.883293	 13.929195	 -0.198632	 
-10.426604	 6.697970	 14.227931	 0.209186	 
-10.272153	 5.181990	 14.527960	 0.114853	 
-9.330244	 5.787793	 11.128861	 -0.176988	 
-9.274569	 5.175351	 10.415399	 0.212211	 
-10.080122	 6.356043	 10.967243	 0.227967	 
5.956918	 -9.719108	 -3.132489	 -0.170366	 
6.616667	 -9.217255	 -2.657458	 0.225959	 
5.230432	 -9.152479	 -3.358306	 0.212388	 
7.662022	 -11.755207	 -4.279608	 -0.198632	 
8.079640	 -10.940530	 -4.578344	 0.209186	 
7.925189	 -12.456510	 -4.878373	 0.114853	 
6.983280	 -11.850707	 -1.479274	 -0.176988	 
6.927605	 -12.463149	 -0.765812	 0.212211	 
7.733158	 -11.282457	 -1.317656	 0.227967	 
5.879822	 -11.759000	 -3.216529	 0.388936	 
5.802725	 -13.798892	 -3.300569	 -0.170366	 
5.142976	 -14.300745	 -3.775600	 0.225959	 
6.529211	 -14.365521	 -3.074752	 0.212388	 
4.097621	 -11.762793	 -2.153450	 -0.198632	 
3.680003	 -12.577470	 -1.854714	 0.209186	 
3.834454	 -11.061490	 -1.554685	 0.114853	 
4.776363	 -11.667293	 -4.953784	 -0.176988	 
4.832038	 -11.054851	 -5.667246	 0.212211	 
4.026485	 -12.235543	 -5.115402	 0.227967	 
6.585046	 -3.839608	 -6.517098	 -0.170366	 
5.925297	 -3.337755	 -6.992129	 0.225959	 
7.311532	 -3.272979	 -6.291281	 0.212388	 
4.879942	 -5.875707	 -5.369979	 -0.198632	 
4.462324	 -5.061030	 -5.071243	 0.209186	 
4.616775	 -6.577010	 -4.771214	 0.114853	 
7.765601	 -5.787793	 -4.695803	 -0.176988	 
7.709926	 -5.175351	 -3.982341	 0.212211	 
8.515479	 -6.356043	 -4.534185	 0.227967	 
6.662142	 -5.879500	 -6.433058	 0.388936	 
6.739239	 -7.919392	 -6.349018	 -0.170366	 
7.398988	 -8.421245	 -5.873987	 0.225959	 
6.012753	 -8.486021	 -6.574835	 0.212388	 
8.444343	 -5.883293	 -7.496137	 -0.198632	 
8.861961	 -6.697970	 -7.794873	 0.209186	 
8.707510	 -5.181990	 -8.094902	 0.114853	 
5.558684	 -5.971207	 -8.170313	 -0.176988	 
5.614359	 -6.583649	 -8.883775	 0.212211	 
4.808806	 -5.402957	 -8.331931	 0.227967	 
7.521561	 2.039892	 -9.565547	 -0.170366	 
8.181310	 2.541745	 -9.090516	 0.225959	 
6.795075	 2.606521	 -9.791364	 0.212388	 
9.226665	 0.003793	 -10.712666	 -0.198632	 
9.644283	 0.818470	 -11.011402	 0.209186	 
9.489832	 -0.697510	 -11.311431	 0.114853	 
8.547923	 -0.091707	 -7.912332	 -0.176988	 
8.492248	 -0.704149	 -7.198870	 0.212211	 
9.297801	 0.476543	 -7.750714	 0.227967	 
7.444464	 0.000000	 -9.649587	 0.388936	 
7.367367	 -2.039892	 -9.733627	 -0.170366	 
6.707618	 -2.541745	 -10.208658	 0.225959	 
8.093853	 -2.606521	 -9.507810	 0.212388	 
5.662263	 -0.003793	 -8.586508	 -0.198632	 
5.244645	 -0.818470	 -8.287772	 0.209186	 
5.399096	 0.697510	 -7.987743	 0.114853	 
6.341005	 0.091707	 -11.386842	 -0.176988	 
6.396680	 0.704149	 -12.100304	 0.212211	 
5.591127	 -0.476543	 -11.548460	 0.227967	 
10.568604	 -1.080617	 -5.613088	 -0.219668	 
8.647361	 -2.116020	 -5.909742	 -0.385979	 
12.831780	 -1.653718	 -5.039295	 -0.276817	 
14.016417	 -3.472909	 -4.612462	 -0.423356	 
9.878637	 -2.155455	 -5.708013	 0.157203	 
10.523621	 -3.501839	 -5.593515	 -0.039405	 
12.960284	 -2.932312	 -4.960939	 0.153832	 
11.797230	 -3.820591	 -5.291308	 -0.009192	 
11.708414	 -1.323712	 -5.351773	 0.093603	 
12.063076	 -4.861459	 -5.238404	 0.061873	 
9.835418	 -4.308568	 -5.775352	 0.037746	 
9.786283	 -4.798883	 -2.396559	 -0.219668	 
7.865040	 -3.763480	 -2.693213	 -0.385979	 
12.049459	 -4.225782	 -1.822766	 -0.276817	 
13.234096	 -2.406591	 -1.395933	 -0.423356	 
9.096316	 -3.724045	 -2.491484	 0.157203	 
9.741300	 -2.377661	 -2.376986	 -0.039405	 
12.177963	 -2.947188	 -1.744410	 0.153832	 
11.014909	 -2.058909	 -2.074779	 -0.009192	 
10.926093	 -4.555788	 -2.135244	 0.093603	 
11.280755	 -1.018041	 -2.021875	 0.061873	 
9.053097	 -1.570932	 -2.558823	 0.037746	 
1.973360	 -6.960117	 -4.036499	 -0.219668	 
3.894603	 -7.995520	 -3.739845	 -0.385979	 
-0.289816	 -7.533218	 -4.610292	 -0.276817	 
-1.474453	 -9.352409	 -5.037125	 -0.423356	 
2.663327	 -8.034955	 -3.941574	 0.157203	 
2.018343	 -9.381339	 -4.056072	 -0.039405	 
-0.418320	 -8.811812	 -4.688648	 0.153832	 
0.744734	 -9.700091	 -4.358279	 -0.009192	 
0.833550	 -7.203212	 -4.297814	 0.093603	 
0.478888	 -10.740959	 -4.411183	 0.061873	 
2.706546	 -10.188068	 -3.874235	 0.037746	 
11.386039	 -10.678383	 -0.819970	 -0.219668	 
13.307282	 -9.642980	 -0.523316	 -0.385979	 
9.122863	 -10.105282	 -1.393763	 -0.276817	 
7.938226	 -8.286091	 -1.820596	 -0.423356	 
12.076006	 -9.603545	 -0.725045	 0.157203	 
11.431022	 -8.257161	 -0.839543	 -0.039405	 
8.994359	 -8.826688	 -1.472119	 0.153832	 
10.157413	 -7.938409	 -1.141750	 -0.009192	 
10.246229	 -10.435288	 -1.081285	 0.093603	 
9.891567	 -6.897541	 -1.194654	 0.061873	 
12.119225	 -7.450432	 -0.657706	 0.037746	 
12.168360	 -6.960117	 -4.036499	 -0.219668	 
14.089603	 -7.995520	 -3.739845	 -0.385979	 
9.905184	 -7.533218	 -4.610292	 -0.276817	 
8.720547	 -9.352409	 -5.037125	 -0.423356	 
12.858327	 -8.034955	 -3.941574	 0.157203	 
12.213343	 -9.381339	 -4.056072	 -0.039405	 
9.776680	 -8.811812	 -4.688648	 0.153832	 
10.939734	 -9.700091	 -4.358279	 -0.009192	 
11.028550	 -7.203212	 -4.297814	 0.093603	 
10.673888	 -10.740959	 -4.411183	 0.061873	 
12.901546	 -10.188068	 -3.874235	 0.037746	 
5.802725	 -2.039892	 -3.300569	 -0.170366	 
5.142976	 -2.541745	 -3.775600	 0.225959	 
6.529211	 -2.606521	 -3.074752	 0.212388	 
4.097621	 -0.003793	 -2.153450	 -0.198632	 
3.680003	 -0.818470	 -1.854714	 0.209186	 
7.925189	 -0.697510	 -4.878373	 0.114853	 
6.983280	 -0.091707	 -1.479274	 -0.176988	 
6.927605	 -0.704149	 -0.765812	 0.212211	 
4.026485	 -0.476543	 -5.115402	 0.227967	 
5.879822	 0.000000	 -3.216529	 0.388936	 
5.956918	 2.039892	 -3.132489	 -0.170366	 
6.616667	 2.541745	 -2.657458	 0.225959	 
5.230432	 2.606521	 -3.358306	 0.212388	 
7.662022	 0.003793	 -4.279608	 -0.198632	 
8.079640	 0.818470	 -4.578344	 0.209186	 
3.834454	 0.697510	 -1.554685	 0.114853	 
4.776363	 0.091707	 -4.953784	 -0.176988	 
4.832038	 0.704149	 -5.667246	 0.212211	 
7.733158	 0.476543	 -1.317656	 0.227967	 
5.020403	 -3.839608	 -0.084040	 -0.170366	 
4.360654	 -3.337755	 -0.559071	 0.225959	 
4.448111	 -8.486021	 -0.141777	 0.212388	 
6.879701	 -5.883293	 -1.063079	 -0.198632	 
7.297319	 -6.697970	 -1.361815	 0.209186	 
7.142868	 -5.181990	 -1.661844	 0.114853	 
3.994041	 -5.971207	 -1.737255	 -0.176988	 
4.049716	 -6.583649	 -2.450717	 0.212211	 
3.244163	 -5.402957	 -1.898873	 0.227967	 
5.097500	 -5.879500	 0.000000	 0.388936	 
5.174597	 -7.919392	 0.084040	 -0.170366	 
5.834346	 -8.421245	 0.559071	 0.225959	 
5.746889	 -3.272979	 0.141777	 0.212388	 
3.315299	 -5.875707	 1.063079	 -0.198632	 
2.897681	 -5.061030	 1.361815	 0.209186	 
3.052132	 -6.577010	 1.661844	 0.114853	 
6.200959	 -5.787793	 1.737255	 -0.176988	 
6.145284	 -5.175351	 2.450717	 0.212211	 
6.950837	 -6.356043	 1.898873	 0.227967	 
8.221640	 -4.798883	 4.036499	 -0.219668	 
6.300397	 -3.763480	 3.739845	 -0.385979	 
10.484816	 -4.225782	 4.610292	 -0.276817	 
11.669453	 -2.406591	 5.037125	 -0.423356	 
7.531673	 -3.724045	 3.941574	 0.157203	 
8.176657	 -2.377661	 4.056072	 -0.039405	 
10.613320	 -2.947188	 4.688648	 0.153832	 
9.450266	 -2.058909	 4.358279	 -0.009192	 
9.361450	 -4.555788	 4.297814	 0.093603	 
9.716112	 -1.018041	 4.411183	 0.061873	 
7.488454	 -1.570932	 3.874235	 0.037746	 
9.821396	 -10.678383	 5.613088	 -0.219668	 
11.742639	 -9.642980	 5.909742	 -0.385979	 
7.558220	 -10.105282	 5.039295	 -0.276817	 
6.373583	 -8.286091	 4.612462	 -0.423356	 
10.511363	 -9.603545	 5.708013	 0.157203	 
9.866379	 -8.257161	 5.593515	 -0.039405	 
7.429716	 -8.826688	 4.960939	 0.153832	 
8.592770	 -7.938409	 5.291308	 -0.009192	 
8.681586	 -10.435288	 5.351773	 0.093603	 
8.326924	 -6.897541	 5.238404	 0.061873	 
10.554582	 -7.450432	 5.775352	 0.037746	 
10.603717	 -6.960117	 2.396559	 -0.219668	 
12.524960	 -7.995520	 2.693213	 -0.385979	 
8.340541	 -7.533218	 1.822766	 -0.276817	 
7.155904	 -9.352409	 1.395933	 -0.423356	 
11.293684	 -8.034955	 2.491484	 0.157203	 
10.648700	 -9.381339	 2.376986	 -0.039405	 
8.212037	 -8.811812	 1.744410	 0.153832	 
9.375091	 -9.700091	 2.074779	 -0.009192	 
9.463907	 -7.203212	 2.135244	 0.093603	 
9.109245	 -10.740959	 2.021875	 0.061873	 
11.336903	 -10.188068	 2.558823	 0.037746	 
4.392275	 -9.719108	 3.300569	 -0.170366	 
5.052024	 -9.217255	 3.775600	 0.225959	 
3.665789	 -9.152479	 3.074752	 0.212388	 
6.097379	 -11.755207	 2.153450	 -0.198632	 
6.514997	 -10.940530	 1.854714	 0.209186	 
6.360546	 -12.456510	 1.554685	 0.114853	 
3.211720	 -11.667293	 1.479274	 -0.176988	 
3.267395	 -11.054851	 0.765812	 0.212211	 
2.461842	 -12.235543	 1.317656	 0.227967	 
4.315179	 -11.759000	 3.216529	 0.388936	 
4.238082	 -13.798892	 3.132489	 -0.170366	 
3.578333	 -14.300745	 2.657458	 0.225959	 
4.964568	 -14.365521	 3.358306	 0.212388	 
2.532978	 -11.762793	 4.279608	 -0.198632	 
2.115360	 -12.577470	 4.578344	 0.209186	 
2.269811	 -11.061490	 4.878373	 0.114853	 
5.418637	 -11.850707	 4.953784	 -0.176988	 
5.362962	 -12.463149	 5.667246	 0.212211	 
6.168515	 -11.282457	 5.115402	 0.227967	 
3.455761	 -3.839608	 6.349018	 -0.170366	 
2.796012	 -3.337755	 5.873987	 0.225959	 
2.883468	 -8.486021	 6.291281	 0.212388	 
5.315058	 -5.883293	 5.369979	 -0.198632	 
5.732676	 -6.697970	 5.071243	 0.209186	 
5.578225	 -5.181990	 4.771214	 0.114853	 
2.429399	 -5.971207	 4.695803	 -0.176988	 
2.485074	 -6.583649	 3.982341	 0.212211	 
1.679521	 -5.402957	 4.534185	 0.227967	 
3.532857	 -5.879500	 6.433058	 0.388936	 
3.609954	 -7.919392	 6.517098	 -0.170366	 
4.269703	 -8.421245	 6.992129	 0.225959	 
4.182247	 -3.272979	 6.574835	 0.212388	 
1.750657	 -5.875707	 7.496137	 -0.198632	 
1.333039	 -5.061030	 7.794873	 0.209186	 
1.487490	 -6.577010	 8.094902	 0.114853	 
4.636316	 -5.787793	 8.170313	 -0.176988	 
4.580641	 -5.175351	 8.883775	 0.212211	 
5.386194	 -6.356043	 8.331931	 0.227967	 
7.439319	 -1.080617	 7.253028	 -0.219668	 
5.518076	 -2.116020	 6.956374	 -0.385979	 
9.702495	 -1.653718	 7.826821	 -0.276817	 
10.887132	 -3.472909	 8.253654	 -0.423356	 
6.749352	 -2.155455	 7.158103	 0.157203	 
7.394336	 -3.501839	 7.272601	 -0.039405	 
9.830999	 -2.932312	 7.905177	 0.153832	 
8.667945	 -3.820591	 7.574808	 -0.009192	 
8.579129	 -1.323712	 7.514343	 0.093603	 
8.933791	 -4.861459	 7.627712	 0.061873	 
6.706133	 -4.308568	 7.090764	 0.037746	 
6.656998	 -4.798883	 10.469558	 -0.219668	 
4.735755	 -3.763480	 10.172904	 -0.385979	 
8.920174	 -4.225782	 11.043351	 -0.276817	 
10.104811	 -2.406591	 11.470184	 -0.423356	 
5.967031	 -3.724045	 10.374633	 0.157203	 
6.612015	 -2.377661	 10.489131	 -0.039405	 
9.048678	 -2.947188	 11.121707	 0.153832	 
7.885624	 -2.058909	 10.791338	 -0.009192	 
7.796808	 -4.555788	 10.730873	 0.093603	 
8.151470	 -1.018041	 10.844242	 0.061873	 
5.923812	 -1.570932	 10.307294	 0.037746	 
9.039075	 -6.960117	 8.829617	 -0.219668	 
10.960318	 -7.995520	 9.126271	 -0.385979	 
6.775899	 -7.533218	 8.255824	 -0.276817	 
5.591262	 -9.352409	 7.828991	 -0.423356	 
9.729042	 -8.034955	 8.924542	 0.157203	 
9.084058	 -9.381339	 8.810044	 -0.039405	 
6.647395	 -8.811812	 8.177468	 0.153832	 
7.810449	 -9.700091	 8.507837	 -0.009192	 
7.899265	 -7.203212	 8.568302	 0.093603	 
7.544603	 -10.740959	 8.454933	 0.061873	 
9.772261	 -10.188068	 8.991881	 0.037746	 
2.673439	 -2.039892	 9.565547	 -0.170366	 
2.013690	 -2.541745	 9.090516	 0.225959	 
3.399925	 -2.606521	 9.791364	 0.212388	 
0.968335	 -0.003793	 10.712666	 -0.198632	 
0.550717	 -0.818470	 11.011402	 0.209186	 
4.795904	 -0.697510	 7.987743	 0.114853	 
3.853995	 -0.091707	 11.386842	 -0.176988	 
3.798320	 -0.704149	 12.100304	 0.212211	 
0.897199	 -0.476543	 7.750714	 0.227967	 
2.750536	 0.000000	 9.649587	 0.388936	 
2.827633	 2.039892	 9.733627	 -0.170366	 
3.487382	 2.541745	 10.208658	 0.225959	 
2.101147	 2.606521	 9.507810	 0.212388	 
4.532737	 0.003793	 8.586508	 -0.198632	 
4.950355	 0.818470	 8.287772	 0.209186	 
0.705168	 0.697510	 11.311431	 0.114853	 
1.647077	 0.091707	 7.912332	 -0.176988	 
1.702752	 0.704149	 7.198870	 0.212211	 
4.603873	 0.476543	 11.548460	 0.227967	 
2.045312	 -7.919392	 12.950157	 -0.170366	 
2.705061	 -8.421245	 13.425188	 0.225959	 
1.318826	 -8.486021	 12.724340	 0.212388	 
3.750416	 -5.883293	 11.803038	 -0.198632	 
4.168034	 -6.697970	 11.504302	 0.209186	 
4.013583	 -5.181990	 11.204273	 0.114853	 
3.071674	 -5.787793	 14.603372	 -0.176988	 
3.015999	 -5.175351	 15.316834	 0.212211	 
3.821552	 -6.356043	 14.764990	 0.227967	 
1.968215	 -5.879500	 12.866116	 0.388936	 
1.891118	 -3.839608	 12.782076	 -0.170366	 
1.231369	 -3.337755	 12.307045	 0.225959	 
2.617604	 -3.272979	 13.007893	 0.212388	 
0.186014	 -5.875707	 13.929195	 -0.198632	 
-0.231604	 -5.061030	 14.227931	 0.209186	 
-0.077153	 -6.577010	 14.527960	 0.114853	 
0.864756	 -5.971207	 11.128861	 -0.176988	 
0.920431	 -6.583649	 10.415399	 0.212211	 
0.114878	 -5.402957	 10.967243	 0.227967	 
5.874676	 -1.080617	 13.686087	 -0.219668	 
3.953433	 -2.116020	 13.389433	 -0.385979	 
8.137852	 -1.653718	 14.259880	 -0.276817	 
9.322489	 -3.472909	 14.686713	 -0.423356	 
5.184709	 -2.155455	 13.591162	 0.157203	 
5.829693	 -3.501839	 13.705660	 -0.039405	 
8.266356	 -2.932312	 14.338236	 0.153832	 
7.103302	 -3.820591	 14.007867	 -0.009192	 
7.014486	 -1.323712	 13.947402	 0.093603	 
7.369148	 -4.861459	 14.060771	 0.061873	 
5.141490	 -4.308568	 13.523823	 0.037746	 
2.755681	 1.080617	 -7.253028	 -0.219668	 
4.676924	 2.116020	 -6.956374	 -0.385979	 
0.492505	 1.653718	 -7.826821	 -0.276817	 
-0.692132	 3.472909	 -8.253654	 -0.423356	 
3.445648	 2.155455	 -7.158103	 0.157203	 
2.800664	 3.501839	 -7.272601	 -0.039405	 
0.364001	 2.932312	 -7.905177	 0.153832	 
1.527055	 3.820591	 -7.574808	 -0.009192	 
1.615871	 1.323712	 -7.514343	 0.093603	 
1.261209	 4.861459	 -7.627712	 0.061873	 
3.488867	 4.308568	 -7.090764	 0.037746	 
11.386039	 1.080617	 -0.819970	 -0.219668	 
13.307282	 2.116020	 -0.523316	 -0.385979	 
9.122863	 1.653718	 -1.393763	 -0.276817	 
7.938226	 3.472909	 -1.820596	 -0.423356	 
12.076006	 2.155455	 -0.725045	 0.157203	 
11.431022	 3.501839	 -0.839543	 -0.039405	 
8.994359	 2.932312	 -1.472119	 0.153832	 
10.157413	 3.820591	 -1.141750	 -0.009192	 
10.246229	 1.323712	 -1.081285	 0.093603	 
9.891567	 4.861459	 -1.194654	 0.061873	 
12.119225	 4.308568	 -0.657706	 0.037746	 
12.168360	 4.798883	 -4.036499	 -0.219668	 
14.089603	 3.763480	 -3.739845	 -0.385979	 
9.905184	 4.225782	 -4.610292	 -0.276817	 
8.720547	 2.406591	 -5.037125	 -0.423356	 
12.858327	 3.724045	 -3.941574	 0.157203	 
12.213343	 2.377661	 -4.056072	 -0.039405	 
9.776680	 2.947188	 -4.688648	 0.153832	 
10.939734	 2.058909	 -4.358279	 -0.009192	 
11.028550	 4.555788	 -4.297814	 0.093603	 
10.673888	 1.018041	 -4.411183	 0.061873	 
12.901546	 1.570932	 -3.874235	 0.037746	 
5.020403	 7.919392	 -0.084040	 -0.170366	 
4.360654	 8.421245	 -0.559071	 0.225959	 
4.448111	 3.272979	 -0.141777	 0.212388	 
6.879701	 5.875707	 -1.063079	 -0.198632	 
7.297319	 5.061030	 -1.361815	 0.209186	 
7.142868	 6.577010	 -1.661844	 0.114853	 
3.994041	 5.787793	 -1.737255	 -0.176988	 
4.049716	 5.175351	 -2.450717	 0.212211	 
3.244163	 6.356043	 -1.898873	 0.227967	 
5.097500	 5.879500	 0.000000	 0.388936	 
5.174597	 3.839608	 0.084040	 -0.170366	 
5.834346	 3.337755	 0.559071	 0.225959	 
5.746889	 8.486021	 0.141777	 0.212388	 
3.315299	 5.883293	 1.063079	 -0.198632	 
2.897681	 6.697970	 1.361815	 0.209186	 
3.052132	 5.181990	 1.661844	 0.114853	 
6.200959	 5.971207	 1.737255	 -0.176988	 
6.145284	 6.583649	 2.450717	 0.212211	 
6.950837	 5.402957	 1.898873	 0.227967	 
6.739239	 3.839608	 -6.349018	 -0.170366	 
7.398988	 3.337755	 -5.873987	 0.225959	 
6.012753	 3.272979	 -6.574835	 0.212388	 
4.879942	 5.883293	 -5.369979	 -0.198632	 
4.462324	 6.697970	 -5.071243	 0.209186	 
4.616775	 5.181990	 -4.771214	 0.114853	 
7.765601	 5.971207	 -4.695803	 -0.176988	 
7.709926	 6.583649	 -3.982341	 0.212211	 
8.515479	 5.402957	 -4.534185	 0.227967	 
6.662142	 5.879500	 -6.433058	 0.388936	 
6.585046	 7.919392	 -6.517098	 -0.170366	 
5.925297	 8.421245	 -6.992129	 0.225959	 
7.311532	 8.486021	 -6.291281	 0.212388	 
8.444343	 5.875707	 -7.496137	 -0.198632	 
8.861961	 5.061030	 -7.794873	 0.209186	 
8.707510	 6.577010	 -8.094902	 0.114853	 
5.558684	 5.787793	 -8.170313	 -0.176988	 
5.614359	 5.175351	 -8.883775	 0.212211	 
4.808806	 6.356043	 -8.331931	 0.227967	 
8.221640	 6.960117	 4.036499	 -0.219668	 
6.300397	 7.995520	 3.739845	 -0.385979	 
10.484816	 7.533218	 4.610292	 -0.276817	 
11.669453	 9.352409	 5.037125	 -0.423356	 
7.531673	 8.034955	 3.941574	 0.157203	 
8.176657	 9.381339	 4.056072	 -0.039405	 
10.613320	 8.811812	 4.688648	 0.153832	 
9.450266	 9.700091	 4.358279	 -0.009192	 
9.361450	 7.203212	 4.297814	 0.093603	 
9.716112	 10.740959	 4.411183	 0.061873	 
7.488454	 10.188068	 3.874235	 0.037746	 
9.821396	 1.080617	 5.613088	 -0.219668	 
11.742639	 2.116020	 5.909742	 -0.385979	 
7.558220	 1.653718	 5.039295	 -0.276817	 
6.373583	 3.472909	 4.612462	 -0.423356	 
10.511363	 2.155455	 5.708013	 0.157203	 
9.866379	 3.501839	 5.593515	 -0.039405	 
7.429716	 2.932312	 4.960939	 0.153832	 
8.592770	 3.820591	 5.291308	 -0.009192	 
8.681586	 1.323712	 5.351773	 0.093603	 
8.326924	 4.861459	 5.238404	 0.061873	 
10.554582	 4.308568	 5.775352	 0.037746	 
10.603717	 4.798883	 2.396559	 -0.219668	 
12.524960	 3.763480	 2.693213	 -0.385979	 
8.340541	 4.225782	 1.822766	 -0.276817	 
7.155904	 2.406591	 1.395933	 -0.423356	 
11.293684	 3.724045	 2.491484	 0.157203	 
10.648700	 2.377661	 2.376986	 -0.039405	 
8.212037	 2.947188	 1.744410	 0.153832	 
9.375091	 2.058909	 2.074779	 -0.009192	 
9.463907	 4.555788	 2.135244	 0.093603	 
9.109245	 1.018041	 2.021875	 0.061873	 
11.336903	 1.570932	 2.558823	 0.037746	 
9.003961	 10.678383	 0.819970	 -0.219668	 
7.082718	 9.642980	 0.523316	 -0.385979	 
11.267137	 10.105282	 1.393763	 -0.276817	 
12.451774	 8.286091	 1.820596	 -0.423356	 
8.313994	 9.603545	 0.725045	 0.157203	 
8.958978	 8.257161	 0.839543	 -0.039405	 
11.395641	 8.826688	 1.472119	 0.153832	 
10.232587	 7.938409	 1.141750	 -0.009192	 
10.143771	 10.435288	 1.081285	 0.093603	 
10.498433	 6.897541	 1.194654	 0.061873	 
8.270775	 7.450432	 0.657706	 0.037746	 
4.238082	 9.719108	 3.132489	 -0.170366	 
3.578333	 9.217255	 2.657458	 0.225959	 
4.964568	 9.152479	 3.358306	 0.212388	 
2.532978	 11.755207	 4.279608	 -0.198632	 
2.115360	 10.940530	 4.578344	 0.209186	 
2.269811	 12.456510	 4.878373	 0.114853	 
3.211720	 11.850707	 1.479274	 -0.176988	 
3.267395	 12.463149	 0.765812	 0.212211	 
2.461842	 11.282457	 1.317656	 0.227967	 
4.315179	 11.759000	 3.216529	 0.388936	 
4.392275	 13.798892	 3.300569	 -0.170366	 
5.052024	 14.300745	 3.775600	 0.225959	 
3.665789	 14.365521	 3.074752	 0.212388	 
6.097379	 11.762793	 2.153450	 -0.198632	 
6.514997	 12.577470	 1.854714	 0.209186	 
6.360546	 11.061490	 1.554685	 0.114853	 
5.418637	 11.667293	 4.953784	 -0.176988	 
5.362962	 11.054851	 5.667246	 0.212211	 
6.168515	 12.235543	 5.115402	 0.227967	 
3.455761	 7.919392	 6.349018	 -0.170366	 
2.796012	 8.421245	 5.873987	 0.225959	 
2.883468	 3.272979	 6.291281	 0.212388	 
5.315058	 5.875707	 5.369979	 -0.198632	 
5.732676	 5.061030	 5.071243	 0.209186	 
5.578225	 6.577010	 4.771214	 0.114853	 
2.429399	 5.787793	 4.695803	 -0.176988	 
2.485074	 5.175351	 3.982341	 0.212211	 
1.679521	 6.356043	 4.534185	 0.227967	 
3.532857	 5.879500	 6.433058	 0.388936	 
3.609954	 3.839608	 6.517098	 -0.170366	 
4.269703	 3.337755	 6.992129	 0.225959	 
4.182247	 8.486021	 6.574835	 0.212388	 
1.750657	 5.883293	 7.496137	 -0.198632	 
1.333039	 6.697970	 7.794873	 0.209186	 
1.487490	 5.181990	 8.094902	 0.114853	 
4.636316	 5.971207	 8.170313	 -0.176988	 
4.580641	 6.583649	 8.883775	 0.212211	 
5.386194	 5.402957	 8.331931	 0.227967	 
7.439319	 10.678383	 7.253028	 -0.219668	 
5.518076	 9.642980	 6.956374	 -0.385979	 
9.702495	 10.105282	 7.826821	 -0.276817	 
10.887132	 8.286091	 8.253654	 -0.423356	 
6.749352	 9.603545	 7.158103	 0.157203	 
7.394336	 8.257161	 7.272601	 -0.039405	 
9.830999	 8.826688	 7.905177	 0.153832	 
8.667945	 7.938409	 7.574808	 -0.009192	 
8.579129	 10.435288	 7.514343	 0.093603	 
8.933791	 6.897541	 7.627712	 0.061873	 
6.706133	 7.450432	 7.090764	 0.037746	 
6.656998	 6.960117	 10.469558	 -0.219668	 
4.735755	 7.995520	 10.172904	 -0.385979	 
8.920174	 7.533218	 11.043351	 -0.276817	 
10.104811	 9.352409	 11.470184	 -0.423356	 
5.967031	 8.034955	 10.374633	 0.157203	 
6.612015	 9.381339	 10.489131	 -0.039405	 
9.048678	 8.811812	 11.121707	 0.153832	 
7.885624	 9.700091	 10.791338	 -0.009192	 
7.796808	 7.203212	 10.730873	 0.093603	 
8.151470	 10.740959	 10.844242	 0.061873	 
5.923812	 10.188068	 10.307294	 0.037746	 
8.256753	 1.080617	 12.046146	 -0.219668	 
10.177996	 2.116020	 12.342800	 -0.385979	 
5.993577	 1.653718	 11.472353	 -0.276817	 
4.808940	 3.472909	 11.045520	 -0.423356	 
8.946720	 2.155455	 12.141071	 0.157203	 
8.301736	 3.501839	 12.026573	 -0.039405	 
5.865073	 2.932312	 11.393997	 0.153832	 
7.028127	 3.820591	 11.724366	 -0.009192	 
7.116943	 1.323712	 11.784831	 0.093603	 
6.762281	 4.861459	 11.671462	 0.061873	 
8.989939	 4.308568	 12.208410	 0.037746	 
9.039075	 4.798883	 8.829617	 -0.219668	 
10.960318	 3.763480	 9.126271	 -0.385979	 
6.775899	 4.225782	 8.255824	 -0.276817	 
5.591262	 2.406591	 7.828991	 -0.423356	 
9.729042	 3.724045	 8.924542	 0.157203	 
9.084058	 2.377661	 8.810044	 -0.039405	 
6.647395	 2.947188	 8.177468	 0.153832	 
7.810449	 2.058909	 8.507837	 -0.009192	 
7.899265	 4.555788	 8.568302	 0.093603	 
7.544603	 1.018041	 8.454933	 0.061873	 
9.772261	 1.570932	 8.991881	 0.037746	 
2.673439	 9.719108	 9.565547	 -0.170366	 
2.013690	 9.217255	 9.090516	 0.225959	 
3.399925	 9.152479	 9.791364	 0.212388	 
4.532737	 11.762793	 8.586508	 -0.198632	 
4.950355	 12.577470	 8.287772	 0.209186	 
4.795904	 11.061490	 7.987743	 0.114853	 
1.647077	 11.850707	 7.912332	 -0.176988	 
1.702752	 12.463149	 7.198870	 0.212211	 
0.897199	 11.282457	 7.750714	 0.227967	 
2.750536	 11.759000	 9.649587	 0.388936	 
2.827633	 13.798892	 9.733627	 -0.170366	 
3.487382	 14.300745	 10.208658	 0.225959	 
2.101147	 14.365521	 9.507810	 0.212388	 
0.968335	 11.755207	 10.712666	 -0.198632	 
0.550717	 10.940530	 11.011402	 0.209186	 
0.705168	 12.456510	 11.311431	 0.114853	 
3.853995	 11.667293	 11.386842	 -0.176988	 
3.798320	 11.054851	 12.100304	 0.212211	 
4.603873	 12.235543	 11.548460	 0.227967	 
2.045312	 3.839608	 12.950157	 -0.170366	 
1.231369	 8.421245	 12.307045	 0.225959	 
1.318826	 3.272979	 12.724340	 0.212388	 
3.750416	 5.875707	 11.803038	 -0.198632	 
4.168034	 5.061030	 11.504302	 0.209186	 
4.013583	 6.577010	 11.204273	 0.114853	 
0.864756	 5.787793	 11.128861	 -0.176988	 
0.920431	 5.175351	 10.415399	 0.212211	 
0.114878	 6.356043	 10.967243	 0.227967	 
1.968215	 5.879500	 12.866116	 0.388936	 
1.891118	 7.919392	 12.782076	 -0.170366	 
2.705061	 3.337755	 13.425188	 0.225959	 
2.617604	 8.486021	 13.007893	 0.212388	 
0.186014	 5.883293	 13.929195	 -0.198632	 
-0.231604	 6.697970	 14.227931	 0.209186	 
-0.077153	 5.181990	 14.527960	 0.114853	 
3.071674	 5.971207	 14.603372	 -0.176988	 
3.015999	 6.583649	 15.316834	 0.212211	 
3.821552	 5.402957	 14.764990	 0.227967	 
1.262990	 2.039892	 16.166686	 -0.170366	 
1.922739	 2.541745	 16.641717	 0.225959	 
0.536504	 2.606521	 15.940869	 0.212388	 
2.968094	 0.003793	 15.019567	 -0.198632	 
3.385712	 0.818470	 14.720831	 0.209186	 
3.231261	 -0.697510	 14.420802	 0.114853	 
0.082435	 0.091707	 14.345390	 -0.176988	 
0.138110	 0.704149	 13.631928	 0.212211	 
-0.667443	 -0.476543	 14.183772	 0.227967	 
1.185894	 0.000000	 16.082645	 0.388936	 
1.108797	 -2.039892	 15.998605	 -0.170366	 
0.449048	 -2.541745	 15.523574	 0.225959	 
1.835283	 -2.606521	 16.224422	 0.212388	 
-0.596307	 -0.003793	 17.145724	 -0.198632	 
-1.013925	 -0.818470	 17.444460	 0.209186	 
-0.859474	 0.697510	 17.744489	 0.114853	 
2.289352	 -0.091707	 17.819901	 -0.176988	 
2.233677	 -0.704149	 18.533363	 0.212211	 
3.039230	 0.476543	 17.981519	 0.227967	 
14.587275	 -9.719108	 3.300569	 -0.170366	 
15.247024	 -9.217255	 3.775600	 0.225959	 
13.860789	 -9.152479	 3.074752	 0.212388	 
12.727978	 -11.762793	 4.279608	 -0.198632	 
12.310360	 -12.577470	 4.578344	 0.209186	 
12.464811	 -11.061490	 4.878373	 0.114853	 
13.406720	 -11.667293	 1.479274	 -0.176988	 
13.462395	 -11.054851	 0.765812	 0.212211	 
12.656842	 -12.235543	 1.317656	 0.227967	 
14.510179	 -11.759000	 3.216529	 0.388936	 
14.433082	 -13.798892	 3.132489	 -0.170366	 
13.773333	 -14.300745	 2.657458	 0.225959	 
15.159568	 -14.365521	 3.358306	 0.212388	 
16.292379	 -11.755207	 2.153450	 -0.198632	 
16.709997	 -10.940530	 1.854714	 0.209186	 
16.555546	 -12.456510	 1.554685	 0.114853	 
15.613637	 -11.850707	 4.953784	 -0.176988	 
15.557962	 -12.463149	 5.667246	 0.212211	 
16.363515	 -11.282457	 5.115402	 0.227967	 
19.981283	 -4.798883	 -2.396559	 -0.219668	 
18.060040	 -3.763480	 -2.693213	 -0.385979	 
22.244459	 -4.225782	 -1.822766	 -0.276817	 
23.429096	 -2.406591	 -1.395933	 -0.423356	 
19.291316	 -3.724045	 -2.491484	 0.157203	 
19.936300	 -2.377661	 -2.376986	 -0.039405	 
22.372963	 -2.947188	 -1.744410	 0.153832	 
21.209909	 -2.058909	 -2.074779	 -0.009192	 
21.121093	 -4.555788	 -2.135244	 0.093603	 
21.475755	 -1.018041	 -2.021875	 0.061873	 
19.248097	 -1.570932	 -2.558823	 0.037746	 
15.997725	 -2.039892	 -3.300569	 -0.170366	 
15.337976	 -2.541745	 -3.775600	 0.225959	 
16.724211	 -2.606521	 -3.074752	 0.212388	 
14.292621	 -0.003793	 -2.153450	 -0.198632	 
13.875003	 -0.818470	 -1.854714	 0.209186	 
14.029454	 0.697510	 -1.554685	 0.114853	 
17.178280	 -0.091707	 -1.479274	 -0.176988	 
17.122605	 -0.704149	 -0.765812	 0.212211	 
14.221485	 -0.476543	 -5.115402	 0.227967	 
16.074822	 0.000000	 -3.216529	 0.388936	 
16.151918	 2.039892	 -3.132489	 -0.170366	 
16.811667	 2.541745	 -2.657458	 0.225959	 
15.425432	 2.606521	 -3.358306	 0.212388	 
17.857022	 0.003793	 -4.279608	 -0.198632	 
18.274640	 0.818470	 -4.578344	 0.209186	 
18.120189	 -0.697510	 -4.878373	 0.114853	 
14.971363	 0.091707	 -4.953784	 -0.176988	 
15.027038	 0.704149	 -5.667246	 0.212211	 
17.928158	 0.476543	 -1.317656	 0.227967	 
15.215403	 -3.839608	 -0.084040	 -0.170366	 
14.555654	 -3.337755	 -0.559071	 0.225959	 
14.643111	 -8.486021	 -0.141777	 0.212388	 
17.074701	 -5.883293	 -1.063079	 -0.198632	 
17.492319	 -6.697970	 -1.361815	 0.209186	 
17.337868	 -5.181990	 -1.661844	 0.114853	 
14.189041	 -5.971207	 -1.737255	 -0.176988	 
14.244716	 -6.583649	 -2.450717	 0.212211	 
13.439163	 -5.402957	 -1.898873	 0.227967	 
15.292500	 -5.879500	 0.000000	 0.388936	 
15.369597	 -7.919392	 0.084040	 -0.170366	 
16.029346	 -8.421245	 0.559071	 0.225959	 
15.941889	 -3.272979	 0.141777	 0.212388	 
13.510299	 -5.875707	 1.063079	 -0.198632	 
13.092681	 -5.061030	 1.361815	 0.209186	 
13.247132	 -6.577010	 1.661844	 0.114853	 
16.395959	 -5.787793	 1.737255	 -0.176988	 
16.340284	 -5.175351	 2.450717	 0.212211	 
17.145837	 -6.356043	 1.898873	 0.227967	 
16.151918	 -9.719108	 -3.132489	 -0.170366	 
16.811667	 -9.217255	 -2.657458	 0.225959	 
15.425432	 -9.152479	 -3.358306	 0.212388	 
14.292621	 -11.762793	 -2.153450	 -0.198632	 
13.875003	 -12.577470	 -1.854714	 0.209186	 
14.029454	 -11.061490	 -1.554685	 0.114853	 
14.971363	 -11.667293	 -4.953784	 -0.176988	 
15.027038	 -11.054851	 -5.667246	 0.212211	 
14.221485	 -12.235543	 -5.115402	 0.227967	 
16.074822	 -11.759000	 -3.216529	 0.388936	 
15.997725	 -13.798892	 -3.300569	 -0.170366	 
15.337976	 -14.300745	 -3.775600	 0.225959	 
16.724211	 -14.365521	 -3.074752	 0.212388	 
17.857022	 -11.755207	 -4.279608	 -0.198632	 
18.274640	 -10.940530	 -4.578344	 0.209186	 
18.120189	 -12.456510	 -4.878373	 0.114853	 
17.178280	 -11.850707	 -1.479274	 -0.176988	 
17.122605	 -12.463149	 -0.765812	 0.212211	 
17.928158	 -11.282457	 -1.317656	 0.227967	 
16.934239	 -7.919392	 -6.349018	 -0.170366	 
17.593988	 -8.421245	 -5.873987	 0.225959	 
16.207753	 -8.486021	 -6.574835	 0.212388	 
15.074942	 -5.875707	 -5.369979	 -0.198632	 
14.657324	 -5.061030	 -5.071243	 0.209186	 
14.811775	 -6.577010	 -4.771214	 0.114853	 
17.960601	 -5.787793	 -4.695803	 -0.176988	 
17.904926	 -5.175351	 -3.982341	 0.212211	 
18.710479	 -6.356043	 -4.534185	 0.227967	 
16.857142	 -5.879500	 -6.433058	 0.388936	 
16.780046	 -3.839608	 -6.517098	 -0.170366	 
16.120297	 -3.337755	 -6.992129	 0.225959	 
17.506532	 -3.272979	 -6.291281	 0.212388	 
18.639343	 -5.883293	 -7.496137	 -0.198632	 
19.056961	 -6.697970	 -7.794873	 0.209186	 
18.902510	 -5.181990	 -8.094902	 0.114853	 
15.753684	 -5.971207	 -8.170313	 -0.176988	 
15.809359	 -6.583649	 -8.883775	 0.212211	 
15.003806	 -5.402957	 -8.331931	 0.227967	 
19.198961	 -1.080617	 0.819970	 -0.219668	 
17.277718	 -2.116020	 0.523316	 -0.385979	 
21.462137	 -1.653718	 1.393763	 -0.276817	 
22.646774	 -3.472909	 1.820596	 -0.423356	 
18.508994	 -2.155455	 0.725045	 0.157203	 
19.153978	 -3.501839	 0.839543	 -0.039405	 
21.590641	 -2.932312	 1.472119	 0.153832	 
20.427587	 -3.820591	 1.141750	 -0.009192	 
20.338771	 -1.323712	 1.081285	 0.093603	 
20.693433	 -4.861459	 1.194654	 0.061873	 
18.465775	 -4.308568	 0.657706	 0.037746	 
18.416640	 -4.798883	 4.036499	 -0.219668	 
16.495397	 -3.763480	 3.739845	 -0.385979	 
20.679816	 -4.225782	 4.610292	 -0.276817	 
21.864453	 -2.406591	 5.037125	 -0.423356	 
17.726673	 -3.724045	 3.941574	 0.157203	 
18.371657	 -2.377661	 4.056072	 -0.039405	 
20.808320	 -2.947188	 4.688648	 0.153832	 
19.645266	 -2.058909	 4.358279	 -0.009192	 
19.556450	 -4.555788	 4.297814	 0.093603	 
19.911112	 -1.018041	 4.411183	 0.061873	 
17.683454	 -1.570932	 3.874235	 0.037746	 
20.798717	 -6.960117	 2.396559	 -0.219668	 
22.719960	 -7.995520	 2.693213	 -0.385979	 
18.535541	 -7.533218	 1.822766	 -0.276817	 
17.350904	 -9.352409	 1.395933	 -0.423356	 
21.488684	 -8.034955	 2.491484	 0.157203	 
20.843700	 -9.381339	 2.376986	 -0.039405	 
18.407037	 -8.811812	 1.744410	 0.153832	 
19.570091	 -9.700091	 2.074779	 -0.009192	 
19.658907	 -7.203212	 2.135244	 0.093603	 
19.304245	 -10.740959	 2.021875	 0.061873	 
21.531903	 -10.188068	 2.558823	 0.037746	 
20.016396	 -10.678383	 5.613088	 -0.219668	 
21.937639	 -9.642980	 5.909742	 -0.385979	 
17.753220	 -10.105282	 5.039295	 -0.276817	 
16.568583	 -8.286091	 4.612462	 -0.423356	 
20.706363	 -9.603545	 5.708013	 0.157203	 
20.061379	 -8.257161	 5.593515	 -0.039405	 
17.624716	 -8.826688	 4.960939	 0.153832	 
18.787770	 -7.938409	 5.291308	 -0.009192	 
18.876586	 -10.435288	 5.351773	 0.093603	 
18.521924	 -6.897541	 5.238404	 0.061873	 
20.749582	 -7.450432	 5.775352	 0.037746	 
14.433082	 -2.039892	 3.132489	 -0.170366	 
13.773333	 -2.541745	 2.657458	 0.225959	 
15.159568	 -2.606521	 3.358306	 0.212388	 
12.727978	 -0.003793	 4.279608	 -0.198632	 
12.310360	 -0.818470	 4.578344	 0.209186	 
16.555546	 -0.697510	 1.554685	 0.114853	 
15.613637	 -0.091707	 4.953784	 -0.176988	 
15.557962	 -0.704149	 5.667246	 0.212211	 
12.656842	 -0.476543	 1.317656	 0.227967	 
14.510179	 0.000000	 3.216529	 0.388936	 
14.587275	 2.039892	 3.300569	 -0.170366	 
15.247024	 2.541745	 3.775600	 0.225959	 
13.860789	 2.606521	 3.074752	 0.212388	 
16.292379	 0.003793	 2.153450	 -0.198632	 
16.709997	 0.818470	 1.854714	 0.209186	 
12.464811	 0.697510	 4.878373	 0.114853	 
13.406720	 0.091707	 1.479274	 -0.176988	 
13.462395	 0.704149	 0.765812	 0.212211	 
16.363515	 0.476543	 5.115402	 0.227967	 
13.650761	 -3.839608	 6.349018	 -0.170366	 
12.991012	 -3.337755	 5.873987	 0.225959	 
13.078468	 -8.486021	 6.291281	 0.212388	 
15.510058	 -5.883293	 5.369979	 -0.198632	 
15.927676	 -6.697970	 5.071243	 0.209186	 
15.773225	 -5.181990	 4.771214	 0.114853	 
12.624399	 -5.971207	 4.695803	 -0.176988	 
12.680074	 -6.583649	 3.982341	 0.212211	 
11.874521	 -5.402957	 4.534185	 0.227967	 
13.727857	 -5.879500	 6.433058	 0.388936	 
13.804954	 -7.919392	 6.517098	 -0.170366	 
14.464703	 -8.421245	 6.992129	 0.225959	 
14.377247	 -3.272979	 6.574835	 0.212388	 
11.945657	 -5.875707	 7.496137	 -0.198632	 
11.528039	 -5.061030	 7.794873	 0.209186	 
11.682490	 -6.577010	 8.094902	 0.114853	 
14.831316	 -5.787793	 8.170313	 -0.176988	 
14.775641	 -5.175351	 8.883775	 0.212211	 
15.581194	 -6.356043	 8.331931	 0.227967	 
17.634319	 -1.080617	 7.253028	 -0.219668	 
15.713076	 -2.116020	 6.956374	 -0.385979	 
19.897495	 -1.653718	 7.826821	 -0.276817	 
21.082132	 -3.472909	 8.253654	 -0.423356	 
16.944352	 -2.155455	 7.158103	 0.157203	 
17.589336	 -3.501839	 7.272601	 -0.039405	 
20.025999	 -2.932312	 7.905177	 0.153832	 
18.862945	 -3.820591	 7.574808	 -0.009192	 
18.774129	 -1.323712	 7.514343	 0.093603	 
19.128791	 -4.861459	 7.627712	 0.061873	 
16.901133	 -4.308568	 7.090764	 0.037746	 
12.868439	 -2.039892	 9.565547	 -0.170366	 
12.208690	 -2.541745	 9.090516	 0.225959	 
12.296147	 2.606521	 9.507810	 0.212388	 
11.163335	 -0.003793	 10.712666	 -0.198632	 
10.745717	 -0.818470	 11.011402	 0.209186	 
14.990904	 -0.697510	 7.987743	 0.114853	 
11.842077	 0.091707	 7.912332	 -0.176988	 
11.897752	 0.704149	 7.198870	 0.212211	 
11.092199	 -0.476543	 7.750714	 0.227967	 
12.945536	 0.000000	 9.649587	 0.388936	 
13.022633	 2.039892	 9.733627	 -0.170366	 
13.682382	 2.541745	 10.208658	 0.225959	 
13.594925	 -2.606521	 9.791364	 0.212388	 
14.727737	 0.003793	 8.586508	 -0.198632	 
15.145355	 0.818470	 8.287772	 0.209186	 
10.900168	 0.697510	 11.311431	 0.114853	 
14.048995	 -0.091707	 11.386842	 -0.176988	 
13.993320	 -0.704149	 12.100304	 0.212211	 
14.798873	 0.476543	 11.548460	 0.227967	 
15.369597	 3.839608	 0.084040	 -0.170366	 
16.029346	 3.337755	 0.559071	 0.225959	 
14.643111	 3.272979	 -0.141777	 0.212388	 
13.510299	 5.883293	 1.063079	 -0.198632	 
13.092681	 6.697970	 1.361815	 0.209186	 
13.247132	 5.181990	 1.661844	 0.114853	 
16.395959	 5.971207	 1.737255	 -0.176988	 
16.340284	 6.583649	 2.450717	 0.212211	 
17.145837	 5.402957	 1.898873	 0.227967	 
15.292500	 5.879500	 0.000000	 0.388936	 
15.215403	 7.919392	 -0.084040	 -0.170366	 
14.555654	 8.421245	 -0.559071	 0.225959	 
15.941889	 8.486021	 0.141777	 0.212388	 
17.074701	 5.875707	 -1.063079	 -0.198632	 
17.492319	 5.061030	 -1.361815	 0.209186	 
17.337868	 6.577010	 -1.661844	 0.114853	 
14.189041	 5.787793	 -1.737255	 -0.176988	 
14.244716	 5.175351	 -2.450717	 0.212211	 
13.439163	 6.356043	 -1.898873	 0.227967	 
20.798717	 4.798883	 2.396559	 -0.219668	 
22.719960	 3.763480	 2.693213	 -0.385979	 
18.535541	 4.225782	 1.822766	 -0.276817	 
17.350904	 2.406591	 1.395933	 -0.423356	 
21.488684	 3.724045	 2.491484	 0.157203	 
20.843700	 2.377661	 2.376986	 -0.039405	 
18.407037	 2.947188	 1.744410	 0.153832	 
19.570091	 2.058909	 2.074779	 -0.009192	 
19.658907	 4.555788	 2.135244	 0.093603	 
19.304245	 1.018041	 2.021875	 0.061873	 
21.531903	 1.570932	 2.558823	 0.037746	 
13.804954	 3.839608	 6.517098	 -0.170366	 
14.464703	 3.337755	 6.992129	 0.225959	 
13.078468	 3.272979	 6.291281	 0.212388	 
11.945657	 5.883293	 7.496137	 -0.198632	 
11.528039	 6.697970	 7.794873	 0.209186	 
11.682490	 5.181990	 8.094902	 0.114853	 
12.624399	 5.787793	 4.695803	 -0.176988	 
12.680074	 5.175351	 3.982341	 0.212211	 
11.874521	 6.356043	 4.534185	 0.227967	 
13.727857	 5.879500	 6.433058	 0.388936	 
13.650761	 7.919392	 6.349018	 -0.170366	 
12.991012	 8.421245	 5.873987	 0.225959	 
14.377247	 8.486021	 6.574835	 0.212388	 
15.510058	 5.875707	 5.369979	 -0.198632	 
15.927676	 5.061030	 5.071243	 0.209186	 
15.773225	 6.577010	 4.771214	 0.114853	 
14.831316	 5.971207	 8.170313	 -0.176988	 
14.775641	 6.583649	 8.883775	 0.212211	 
15.581194	 5.402957	 8.331931	 0.227967	 

./MgHMal.wfn

;

#----------------------------------------------------------------------------#
#                   TONTO REFLECTION FILE                                    #
#----------------------------------------------------------------------------#
_iucr_refine_reflections_details
;
reflection_data= {


        keys= { h= k= l= i_exp= i_sigma= }


                                         data= {  
  -1    0    0     18.519     0.100
  -2    0    0     56.079     0.509
  -3    0    0     158.82      0.76
  -4    0    0     423.27      3.85
  -5    0    0    5463.77     55.00
  -6    0    0    1908.61     22.17
  -7    0    0     56.638     0.351
  -8    0    0    1173.41     10.86
  -9    0    0     350.61      3.02
 -10    0    0     0.0860    0.0430
 -11    0    0     3.0387    0.0932
 -12    0    0     199.09      3.43
 -13    0    0     317.75      3.80
 -14    0    0     139.60      1.36
 -15    0    0     352.51      5.20
 -16    0    0     188.47      3.47
 -17    0    0     79.328     1.863
 -18    0    0     0.9102    0.0932
 -19    0    0     9.0013    0.1648
 -20    0    0     185.99      6.37
 -21    0    0     6.0917    0.1648
 -22    0    0     2.6230    0.1792
 -23    0    0     1.8705    0.1505
 -24    0    0     2.8882    0.3942
  -1    1    0     3.8557    0.0287
  -2    1    0     16.376     0.072
  -3    1    0     58.064     0.251
  -4    1    0     392.63      2.20
  -5    1    0     119.63      0.56
  -6    1    0     14.068     0.079
  -7    1    0     23.270     0.129
  -8    1    0     293.79      1.88
  -9    1    0    1151.86      5.48
 -10    1    0     17.945     0.136
 -11    1    0     54.323     0.380
 -12    1    0     92.715     0.674
 -13    1    0     6.8442    0.0860
 -14    1    0     194.31      2.36
 -15    1    0     29.333     0.358
 -16    1    0     225.67      2.46
 -17    1    0     107.23      1.28
 -18    1    0     81.614     0.903
 -19    1    0     0.0645    0.0573
 -20    1    0     2.5155    0.1218
 -21    1    0     12.492     0.272
 -22    1    0     31.913     1.046
 -23    1    0     16.741     0.659
 -24    1    0     12.047     0.358
   0    2    0     828.45     10.21
  -1    2    0    3164.57     15.15
  -2    2    0     330.75      2.11
  -3    2    0    2178.66     12.39
  -4    2    0    1049.11      7.27
  -5    2    0     23.471     0.179
  -6    2    0     448.11      2.71
  -7    2    0    2525.35     11.07
  -8    2    0     51.815     0.237
  -9    2    0     315.29      1.55
 -10    2    0     1.3043    0.0502
 -11    2    0     0.0573    0.0215
 -12    2    0     30.523     0.301
 -13    2    0     122.15      1.06
 -14    2    0     84.753     0.910
 -15    2    0     3.4042    0.0502
 -16    2    0     26.631     0.444
 -17    2    0     48.139     0.738
 -18    2    0     0.3082    0.0430
 -19    2    0     57.484     0.903
 -20    2    0     15.702     0.330
 -21    2    0     3.2107    0.1290
 -22    2    0     14.986     0.452
 -23    2    0     2.0497    0.1362
 -24    2    0     0.0932    0.1218
  -1    3    0     404.25      1.39
  -2    3    0     40.227     0.323
  -3    3    0     4.5723    0.0358
  -4    3    0     45.351     0.344
  -5    3    0     25.865     0.165
  -6    3    0     3.1892    0.0430
  -7    3    0     59.827     0.373
  -8    3    0     10.499     0.043
  -9    3    0     8.9942    0.0860
 -10    3    0     26.481     0.208
 -11    3    0     29.211     0.194
 -12    3    0     22.396     0.201
 -13    3    0     44.577     0.416
 -14    3    0     0.3082    0.0287
 -15    3    0     16.663     0.186
 -16    3    0     12.656     0.222
 -17    3    0     13.344     0.201
 -18    3    0     70.671     0.731
 -19    3    0     5.5040    0.0860
 -20    3    0     4.6368    0.0860
 -21    3    0     3.2823    0.1362
 -22    3    0    -0.0072    0.1003
 -23    3    0     4.2928    0.2222
 -24    3    0     0.0287    0.1362
   0    4    0    1056.07      6.07
  -1    4    0    3070.02     13.29
  -2    4    0     272.82      1.50
  -3    4    0     844.23      4.04
  -4    4    0     10.012     0.072
  -5    4    0     2.0210    0.0287
  -6    4    0     529.54      3.63
  -7    4    0     618.71      3.45
  -8    4    0     103.52      0.65
  -9    4    0     15.287     0.115
 -10    4    0     109.21      0.70
 -11    4    0     28.767     0.265
 -12    4    0     146.59      0.95
 -13    4    0     113.45      0.98
 -14    4    0     85.412     0.702
 -15    4    0     5.6975    0.1075
 -16    4    0     7.0090    0.1720
 -17    4    0     3.2823    0.0717
 -18    4    0     27.491     0.437
 -19    4    0     3.5905    0.0932
 -20    4    0     44.763     0.717
 -21    4    0     56.645     0.996
 -22    4    0     5.5183    0.1505
 -23    4    0     2.0855    0.1505
 -24    4    0     1.9350    0.1720
  -1    5    0     28.559     0.258
  -2    5    0     71.294     0.652
  -3    5    0     671.19      3.08
  -4    5    0     13.717     0.093
  -5    5    0     0.1218    0.0287
  -6    5    0     5.7118    0.0358
  -7    5    0     4.9235    0.0645
  -8    5    0     140.90      0.77
  -9    5    0     151.97      0.92
 -10    5    0     106.83      0.85
 -11    5    0     43.996     0.208
 -12    5    0     1.7415    0.0358
 -13    5    0     6.9230    0.0788
 -14    5    0     73.401     0.996
 -15    5    0     0.5805    0.0287
 -16    5    0     8.0267    0.0860
 -17    5    0     41.624     0.602
 -18    5    0     2.9240    0.0717
 -19    5    0     1.6125    0.0717
 -20    5    0     48.776     0.710
 -21    5    0     9.7825    0.2437
 -22    5    0     6.5575    0.2508
 -23    5    0     23.220     0.344
 -24    5    0     1.6555    0.1935
   0    6    0    5825.16     43.87
  -1    6    0    2314.66      9.53
  -2    6    0     39.947     0.272
  -3    6    0     97.331     0.437
  -4    6    0     410.13      2.24
  -5    6    0     279.36      1.92
  -6    6    0    1889.74     12.69
  -7    6    0     309.06      2.29
  -8    6    0     280.77      1.75
  -9    6    0     276.30      1.20
 -10    6    0     0.5877    0.0430
 -11    6    0     70.305     0.358
 -12    6    0     3.9273    0.0358
 -13    6    0     340.27      2.60
 -14    6    0     164.83      1.28
 -15    6    0     81.693     1.003
 -16    6    0     4.2140    0.1648
 -17    6    0     20.203     0.315
 -18    6    0     0.0645    0.0932
 -19    6    0     192.52      2.11
 -20    6    0     3.0458    0.0860
 -21    6    0     62.737     1.089
 -22    6    0     0.4658    0.1362
 -23    6    0     8.2560    0.2437
 -24    6    0     16.749     0.624
  -1    7    0     377.67      2.59
  -2    7    0     1.0893    0.0287
  -3    7    0     120.49      0.79
  -4    7    0     21.070     0.115
  -5    7    0     619.34      2.69
  -6    7    0     58.860     0.401
  -7    7    0     74.189     0.616
  -8    7    0     140.66      0.95
  -9    7    0     51.335     0.229
 -10    7    0     15.652     0.108
 -11    7    0     95.446     0.530
 -12    7    0     36.314     0.201
 -13    7    0     87.792     0.774
 -14    7    0     73.566     0.566
 -15    7    0     7.2312    0.0788
 -16    7    0     15.881     0.229
 -17    7    0     48.139     0.444
 -18    7    0     66.801     1.032
 -19    7    0     0.7095    0.0645
 -20    7    0     10.607     0.244
 -21    7    0     20.310     0.452
 -22    7    0     20.045     0.509
 -23    7    0     35.210     1.089
 -24    7    0     1.5910    0.1433
   0    8    0     4.0563    0.0860
  -1    8    0     225.86      1.36
  -2    8    0     31.096     0.158
  -3    8    0     15.487     0.129
  -4    8    0     827.25      6.29
  -5    8    0     35.661     0.208
  -6    8    0     498.79      2.42
  -7    8    0     273.60      1.61
  -8    8    0     165.94      0.73
  -9    8    0     52.016     0.315
 -10    8    0     279.82      1.53
 -11    8    0     80.883     0.466
 -12    8    0     20.970     0.186
 -13    8    0     0.4300    0.0358
 -14    8    0     285.78      2.09
 -15    8    0     69.352     0.882
 -16    8    0     4.9307    0.0717
 -17    8    0     0.5375    0.0573
 -18    8    0     13.574     0.373
 -19    8    0     11.789     0.201
 -20    8    0     43.459     0.530
 -21    8    0     0.1290    0.1290
 -22    8    0     15.251     0.523
 -23    8    0     1.6125    0.1433
  -1    9    0     373.75      2.37
  -2    9    0    1083.65      4.54
  -3    9    0     319.25      2.42
  -4    9    0     8.8508    0.1075
  -5    9    0     367.17      2.86
  -6    9    0     336.65      1.40
  -7    9    0     18.239     0.172
  -8    9    0     12.993     0.086
  -9    9    0     57.176     0.566
 -10    9    0     0.3297    0.0430
 -11    9    0     4.5723    0.0932
 -12    9    0     27.764     0.308
 -13    9    0     1.7773    0.0430
 -14    9    0     215.24      2.04
 -15    9    0     24.625     0.330
 -16    9    0     22.783     0.272
 -17    9    0     36.457     0.466
 -18    9    0     3.9775    0.2078
 -19    9    0     34.644     0.487
 -20    9    0     6.7367    0.1362
 -21    9    0     12.112     0.294
 -22    9    0     60.021     0.831
 -23    9    0     2.6087    0.1648
   0   10    0    1440.45      7.28
  -1   10    0     187.72      0.82
  -2   10    0     4.8447    0.0932
  -3   10    0     194.82      1.11
  -4   10    0     17.716     0.179
  -5   10    0     368.86      2.21
  -6   10    0     16.061     0.100
  -7   10    0     527.48      3.17
  -8   10    0     76.927     0.480
  -9   10    0     4.5078    0.0717
 -10   10    0     95.009     0.559
 -11   10    0     324.44      2.31
 -12   10    0     112.52      0.85
 -13   10    0     326.52      2.77
 -14   10    0     8.2560    0.0788
 -15   10    0     111.56      0.68
 -16   10    0     20.669     0.229
 -17   10    0     4.5723    0.1147
 -18   10    0     30.079     0.444
 -19   10    0     2.4152    0.0788
 -20   10    0     38.120     1.097
 -21   10    0     23.786     0.595
 -22   10    0     3.3397    0.1648
 -23   10    0     8.5140    0.3153
  -1   11    0     18.583     0.108
  -2   11    0     121.55      0.94
  -3   11    0     270.46      1.40
  -4   11    0     1.9852    0.0502
  -5   11    0     148.56      0.65
  -6   11    0     0.4945    0.0430
  -7   11    0     42.377     0.323
  -8   11    0     23.292     0.122
  -9   11    0     13.187     0.136
 -10   11    0     22.991     0.201
 -11   11    0     0.9317    0.0573
 -12   11    0     9.7180    0.1433
 -13   11    0     16.053     0.136
 -14   11    0     26.610     0.244
 -15   11    0     46.519     0.509
 -16   11    0     20.977     0.280
 -17   11    0     11.997     0.244
 -18   11    0     6.5002    0.2007
 -19   11    0     8.6430    0.1792
 -20   11    0     18.261     0.487
 -21   11    0     24.266     0.380
 -22   11    0     7.9407    0.2938
   0   12    0     910.34      4.48
  -1   12    0     187.62      0.96
  -2   12    0     221.43      1.51
  -3   12    0     6.6435    0.0645
  -4   12    0     0.2293    0.0502
  -5   12    0     62.551     0.344
  -6   12    0     736.49      4.73
  -7   12    0     281.03      1.30
  -8   12    0     32.028     0.143
  -9   12    0     61.913     0.380
 -10   12    0     3.3325    0.0717
 -11   12    0     36.543     0.251
 -12   12    0     43.824     0.272
 -13   12    0     22.202     0.323
 -14   12    0     111.53      1.10
 -15   12    0     238.36      1.99
 -16   12    0     33.597     0.358
 -17   12    0     0.5877    0.0430
 -18   12    0     0.4372    0.0502
 -19   12    0     49.343     0.853
 -20   12    0     54.940     0.874
 -21   12    0     5.4825    0.1935
 -22   12    0     5.0883    0.1792
  -1   13    0     226.94      1.14
  -2   13    0     1.2398    0.0573
  -3   13    0     46.024     0.287
  -4   13    0     38.707     0.186
  -5   13    0     25.556     0.194
  -6   13    0     97.775     0.702
  -7   13    0     66.134     0.401
  -8   13    0     1.1395    0.0502
  -9   13    0     32.709     0.315
 -10   13    0     18.755     0.158
 -11   13    0     24.926     0.258
 -12   13    0     26.624     0.265
 -13   13    0     31.655     0.380
 -14   13    0     2.1428    0.0573
 -15   13    0     0.4157    0.0502
 -16   13    0     8.0625    0.0932
 -17   13    0     3.9560    0.1075
 -18   13    0     30.688     0.545
 -19   13    0     6.4643    0.1433
 -20   13    0     0.0143    0.1075
 -21   13    0     4.2427    0.1648
 -22   13    0     0.4013    0.1863
   0   14    0     5.1242    0.0932
  -1   14    0     95.388     0.530
  -2   14    0     1.9278    0.0573
  -3   14    0     12.821     0.122
  -4   14    0     87.355     0.366
  -5   14    0     21.744     0.165
  -6   14    0     8.6717    0.1147
  -7   14    0     129.41      0.77
  -8   14    0     171.71      1.51
  -9   14    0     111.37      0.97
 -10   14    0     38.227     0.344
 -11   14    0     5.3535    0.0717
 -12   14    0     2.8237    0.0717
 -13   14    0     102.23      0.64
 -14   14    0     36.779     0.287
 -15   14    0     118.39      1.17
 -16   14    0     32.143     0.401
 -17   14    0     0.6737    0.0502
 -18   14    0     3.3683    0.1003
 -19   14    0     0.1935    0.0860
 -20   14    0     6.9588    0.1935
 -21   14    0     2.5155    0.1433
  -1   15    0     12.219     0.108
  -2   15    0     5.7978    0.0860
  -3   15    0     124.00      0.44
  -4   15    0     9.1733    0.1003
  -5   15    0     0.4873    0.0573
  -6   15    0     33.454     0.308
  -7   15    0     0.0502    0.0573
  -8   15    0     105.62      0.70
  -9   15    0     19.257     0.208
 -10   15    0     25.384     0.229
 -11   15    0     0.1577    0.0573
 -12   15    0     7.2025    0.0788
 -13   15    0     58.881     0.473
 -14   15    0     0.0430    0.0573
 -15   15    0     11.316     0.208
 -16   15    0     0.0717    0.0573
 -17   15    0     4.8160    0.1290
 -18   15    0     36.937     0.602
 -19   15    0     6.6865    0.1648
 -20   15    0     1.9422    0.1505
 -21   15    0     9.9832    0.2867
   0   16    0     392.33      2.44
  -1   16    0     74.928     0.516
  -2   16    0     4.7372    0.0717
  -3   16    0     4.0635    0.0860
  -4   16    0     0.1290    0.0573
  -5   16    0     0.0215    0.0573
  -6   16    0     422.31      2.26
  -7   16    0     2.0210    0.0717
  -8   16    0     10.506     0.100
  -9   16    0     110.83      0.79
 -10   16    0     48.827     0.502
 -11   16    0     12.735     0.194
 -12   16    0     11.137     0.194
 -13   16    0     4.4720    0.0860
 -14   16    0     86.917     0.731
 -15   16    0     37.059     0.323
 -16   16    0     3.1892    0.0788
 -17   16    0     10.506     0.208
 -18   16    0     2.4008    0.0932
 -19   16    0     18.153     0.337
 -20   16    0     11.503     0.416
  -1   17    0     0.0573    0.0717
  -2   17    0     49.264     0.244
  -3   17    0     5.1098    0.0788
  -4   17    0     13.094     0.093
  -5   17    0     4.2140    0.0932
  -6   17    0     12.993     0.151
  -7   17    0     17.028     0.143
  -8   17    0     13.122     0.122
  -9   17    0     10.958     0.093
 -10   17    0     5.1098    0.0788
 -11   17    0     4.2140    0.0932
 -12   17    0     23.521     0.308
 -13   17    0     8.6143    0.1290
 -14   17    0     1.5623    0.0717
 -15   17    0     0.1505    0.0573
 -16   17    0     32.530     0.366
 -17   17    0     4.7157    0.1433
 -18   17    0     13.918     0.459
 -19   17    0     9.9832    0.2867
 -20   17    0    -0.1290    0.1505
   0   18    0     0.0932    0.0932
  -1   18    0     299.78      1.34
  -2   18    0     85.685     0.409
  -3   18    0     83.800     0.380
  -4   18    0     155.07      1.00
  -5   18    0     0.3297    0.0645
  -6   18    0     98.269     0.538
  -7   18    0     260.22      2.00
  -8   18    0     5.0668    0.0932
  -9   18    0     7.6182    0.1433
 -10   18    0     9.1877    0.1147
 -11   18    0     6.6435    0.0860
 -12   18    0     1.6483    0.0788
 -13   18    0     97.137     0.989
 -14   18    0     21.765     0.172
 -15   18    0     20.009     0.294
 -16   18    0     12.148     0.244
 -17   18    0     11.417     0.301
 -18   18    0     2.2360    0.0932
 -19   18    0     40.929     0.695
  -1   19    0     41.294     0.272
  -2   19    0     12.384     0.129
  -3   19    0     78.970     0.423
  -4   19    0     23.442     0.186
  -5   19    0     94.736     0.581
  -6   19    0     15.064     0.108
  -7   19    0     6.5718    0.0860
  -8   19    0     103.36      0.79
  -9   19    0     33.619     0.287
 -10   19    0     0.0645    0.0717
 -11   19    0     113.60      1.04
 -12   19    0     35.131     0.409
 -13   19    0     105.48      1.18
 -14   19    0     9.4600    0.1290
 -15   19    0     2.9885    0.0860
 -16   19    0     37.897     0.323
 -17   19    0     2.1715    0.0932
 -18   19    0     24.438     0.638
   0   20    0     78.805     0.523
  -1   20    0     0.9102    0.0860
  -2   20    0     13.688     0.172
  -3   20    0     9.0730    0.0932
  -4   20    0     135.37      0.59
  -5   20    0     27.219     0.229
  -6   20    0     7.7328    0.0932
  -7   20    0     14.226     0.222
  -8   20    0     63.504     0.509
  -9   20    0     23.758     0.208
 -10   20    0     22.984     0.208
 -11   20    0     30.774     0.373
 -12   20    0     36.851     0.480
 -13   20    0     5.9483    0.1003
 -14   20    0     7.8260    0.1218
 -15   20    0     4.9808    0.0932
 -16   20    0     3.5833    0.1218
 -17   20    0     13.868     0.337
 -18   20    0    -0.0717    0.1003
  -1   21    0     37.202     0.186
  -2   21    0     1.5838    0.0788
  -3   21    0     66.285     0.387
  -4   21    0     9.2450    0.1147
  -5   21    0     2.1357    0.0788
  -6   21    0     32.960     0.287
  -7   21    0     1.0678    0.0788
  -8   21    0     86.208     0.753
  -9   21    0     12.219     0.158
 -10   21    0     53.499     0.645
 -11   21    0     20.726     0.280
 -12   21    0     2.5012    0.0860
 -13   21    0     6.7080    0.1290
 -14   21    0     16.526     0.244
 -15   21    0     0.1218    0.0788
 -16   21    0     0.9818    0.0860
 -17   21    0     4.9808    0.1362
   0   22    0     164.15      1.78
  -1   22    0     7.7400    0.1003
  -2   22    0     17.408     0.129
  -3   22    0     0.1577    0.0788
  -4   22    0     2.5657    0.0860
  -5   22    0     20.017     0.151
  -6   22    0     92.830     0.831
  -7   22    0     21.135     0.165
  -8   22    0     2.2933    0.0860
  -9   22    0     5.2675    0.1075
 -10   22    0     10.549     0.115
 -11   22    0     5.1672    0.1003
 -12   22    0     0.2365    0.0788
 -13   22    0     7.0018    0.1290
 -14   22    0     27.477     0.272
 -15   22    0     48.999     0.631
 -16   22    0     0.5662    0.1003
  -1   23    0     53.471     0.280
  -2   23    0     3.4042    0.0932
  -3   23    0     20.267     0.208
  -4   23    0     1.2040    0.0860
  -5   23    0     0.4300    0.0788
  -6   23    0     1.6197    0.0860
  -7   23    0     7.2527    0.1290
  -8   23    0     10.499     0.158
  -9   23    0     1.4620    0.0860
 -10   23    0     45.580     0.452
 -11   23    0     18.053     0.208
 -12   23    0     8.6645    0.1720
 -13   23    0     7.9837    0.1147
 -14   23    0     3.6263    0.1290
 -15   23    0     7.6325    0.2078
   0   24    0     77.715     0.710
  -1   24    0     15.681     0.136
  -2   24    0     13.101     0.129
  -3   24    0    -0.0143    0.0932
  -4   24    0     5.1887    0.1075
  -5   24    0     23.614     0.251
  -6   24    0     2.2360    0.0932
  -7   24    0     47.372     0.308
  -8   24    0     42.670     0.315
  -9   24    0     1.1825    0.0860
 -10   24    0     0.6092    0.0860
 -11   24    0     2.1213    0.1003
 -12   24    0     19.594     0.208
 -13   24    0     39.402     0.401
 -14   24    0     2.5083    0.1075
  -1   25    0     1.3688    0.0932
  -2   25    0     0.4228    0.0932
  -3   25    0     10.478     0.136
  -4   25    0     15.172     0.165
  -5   25    0     2.8452    0.0932
  -6   25    0    -0.0215    0.0860
  -7   25    0     24.109     0.151
  -8   25    0     61.698     0.624
  -9   25    0     27.047     0.201
 -10   25    0     5.2317    0.1075
 -11   25    0     0.5733    0.0932
 -12   25    0     12.441     0.186
 -13   25    0     0.0860    0.0860
   0   26    0     49.909     0.380
  -1   26    0     34.472     0.287
  -2   26    0     1.6197    0.1003
  -3   26    0     12.148     0.143
  -4   26    0     0.8385    0.0932
  -5   26    0     12.449     0.122
  -6   26    0     0.6808    0.0860
  -7   26    0     27.764     0.308
  -8   26    0     1.1610    0.0860
  -9   26    0     4.0420    0.1003
 -10   26    0     1.8705    0.0932
 -11   26    0     2.7448    0.0932
  -1   27    0     10.205     0.151
  -2   27    0     16.612     0.215
  -3   27    0     20.891     0.251
  -4   27    0     0.4157    0.0932
  -5   27    0     5.1457    0.1147
  -6   27    0     0.3583    0.1003
  -7   27    0     2.5227    0.1075
  -8   27    0     0.3225    0.0932
  -9   27    0     46.884     0.409
   0   28    0     92.257     0.767
  -1   28    0     8.0768    0.1648
  -2   28    0     0.0215    0.1147
  -3   28    0     5.2890    0.1218
  -4   28    0     2.5585    0.1075
  -5   28    0     0.4085    0.0932
  -6   28    0     104.77      0.67
  -7   28    0     4.6010    0.1075
  -1   29    0     0.0717    0.1075
  -2   29    0     34.701     0.495
  -3   29    0     33.182     0.244
  -4   29    0     0.1362    0.0932
  25    1   -1     0.3655    0.3583
  24    1   -1    -0.0215    0.1577
  23    1   -1     17.838     0.774
  22    1   -1     0.6522    0.0932
  21    1   -1     20.626     0.545
  20    1   -1     11.617     0.337
  19    1   -1     15.079     0.387
  18    1   -1     0.1935    0.0717
  17    1   -1     70.900     0.781
  16    1   -1     9.1160    0.1433
  15    1   -1     11.116     0.143
  14    1   -1     115.76      1.61
  13    1   -1     16.326     0.165
  12    1   -1     221.56      1.43
  11    1   -1     78.977     0.480
  10    1   -1     0.5518    0.0430
   9    1   -1     268.93      2.16
   8    1   -1     227.13      1.97
   7    1   -1     661.45      5.07
   6    1   -1     789.77      5.73
   5    1   -1     146.06      1.13
   4    1   -1    1797.71      8.97
   3    1   -1     280.48      1.51
   2    1   -1    1343.00      7.02
   1    1   -1    1161.75      7.51
   0    1   -1     163.97      1.29
  -1    1   -1    2448.89     12.10
  -2    1   -1    1202.96      6.69
  -3    1   -1     157.28      1.13
  -4    1   -1     73.896     0.774
  -5    1   -1     499.95      2.37
  -6    1   -1     433.66      2.06
  -7    1   -1     428.91      2.47
  -8    1   -1     194.24      1.18
  -9    1   -1     7.1380    0.1147
 -10    1   -1     64.815     0.351
 -11    1   -1     208.23      1.37
 -12    1   -1     0.9317    0.0215
 -13    1   -1     272.15      2.33
 -14    1   -1     3.0243    0.0573
 -15    1   -1     2.2790    0.0573
 -16    1   -1     70.800     0.760
 -17    1   -1     0.1792    0.0430
 -18    1   -1     30.308     0.530
 -19    1   -1     17.573     0.287
 -20    1   -1     0.0932    0.0430
 -21    1   -1     19.049     0.480
 -22    1   -1     6.3210    0.2293
 -23    1   -1     0.3153    0.1003
 -24    1   -1     1.0320    0.1720
  25    2   -1     4.3143    0.2365
  24    2   -1     0.1505    0.1218
  23    2   -1     0.1362    0.1147
  22    2   -1     0.0143    0.0788
  21    2   -1     72.068     1.627
  20    2   -1     0.7238    0.0645
  19    2   -1     1.0392    0.0645
  18    2   -1     3.0458    0.0645
  17    2   -1     3.5547    0.0788
  16    2   -1     63.117     0.874
  15    2   -1     21.428     0.366
  14    2   -1     133.31      0.89
  13    2   -1     203.05      1.99
  12    2   -1     0.9460    0.0430
  11    2   -1     16.204     0.129
  10    2   -1     11.510     0.079
   9    2   -1     9.3453    0.1075
   8    2   -1     3.3827    0.0860
   7    2   -1     378.40      2.72
   6    2   -1     0.5232    0.0143
   5    2   -1     75.193     0.738
   4    2   -1     407.28      1.92
   3    2   -1     821.56      4.89
   2    2   -1     37.317     0.222
   1    2   -1    1313.84      8.90
   0    2   -1     490.65      3.49
  -1    2   -1     128.05      0.75
  -2    2   -1     40.456     0.416
  -3    2   -1    1210.32      5.36
  -4    2   -1    1637.51      8.33
  -5    2   -1     419.01      2.66
  -6    2   -1     238.26      1.71
  -7    2   -1     1.3473    0.0287
  -8    2   -1     0.1362    0.0215
  -9    2   -1     12.176     0.065
 -10    2   -1     90.114     0.573
 -11    2   -1     104.28      0.81
 -12    2   -1     0.0788    0.0215
 -13    2   -1     14.799     0.165
 -14    2   -1     10.284     0.100
 -15    2   -1     36.428     0.523
 -16    2   -1     76.633     0.903
 -17    2   -1     13.481     0.151
 -18    2   -1     0.1218    0.0502
 -19    2   -1     13.961     0.237
 -20    2   -1     37.023     0.781
 -21    2   -1     4.1352    0.1362
 -22    2   -1     17.193     0.566
 -23    2   -1     3.6550    0.1505
 -24    2   -1     7.9407    0.2007
  24    3   -1     41.001     1.390
  23    3   -1     38.894     1.104
  22    3   -1     26.545     0.717
  21    3   -1     1.2828    0.0860
  20    3   -1     0.5160    0.0645
  19    3   -1     35.891     0.480
  18    3   -1     8.8437    0.2365
  17    3   -1     75.823     1.247
  16    3   -1     11.933     0.244
  15    3   -1     9.7897    0.1290
  14    3   -1     38.585     0.409
  13    3   -1     13.524     0.194
  12    3   -1     58.480     0.502
  11    3   -1     0.3870    0.0287
  10    3   -1     85.305     0.616
   9    3   -1     111.22      0.82
   8    3   -1     206.69      0.92
   7    3   -1     0.2365    0.0287
   6    3   -1     5.0955    0.0860
   5    3   -1    1197.05      4.82
   4    3   -1     521.28      3.34
   3    3   -1    1587.58      9.73
   2    3   -1     293.02      1.88
   1    3   -1     622.99      4.80
   0    3   -1     540.66      2.36
  -1    3   -1     183.57      1.48
  -2    3   -1    3337.22     14.08
  -3    3   -1     272.72      2.03
  -4    3   -1     175.57      1.35
  -5    3   -1     155.42      0.64
  -6    3   -1     265.83      0.98
  -7    3   -1     219.19      1.43
  -8    3   -1     89.304     0.358
  -9    3   -1     94.514     0.581
 -10    3   -1     45.272     0.394
 -11    3   -1     1.1753    0.0287
 -12    3   -1     116.49      1.03
 -13    3   -1     48.497     0.430
 -14    3   -1     89.849     0.831
 -15    3   -1     4.4792    0.0788
 -16    3   -1     6.1920    0.0717
 -17    3   -1     0.2437    0.0502
 -18    3   -1     8.0697    0.1863
 -19    3   -1     3.0387    0.0932
 -20    3   -1     30.903     0.659
 -21    3   -1     5.1170    0.1075
 -22    3   -1     37.396     0.896
 -23    3   -1     17.931     0.724
 -24    3   -1     9.7252    0.3798
  24    4   -1     0.7597    0.1290
  23    4   -1     19.142     0.308
  22    4   -1     55.284     1.269
  21    4   -1     11.467     0.294
  20    4   -1     15.674     0.244
  19    4   -1     0.3655    0.0573
  18    4   -1     35.489     0.559
  17    4   -1     178.98      3.18
  16    4   -1     10.076     0.194
  15    4   -1     41.667     0.452
  14    4   -1     133.81      1.28
  13    4   -1     71.323     0.509
  12    4   -1     98.463     0.824
  11    4   -1     13.151     0.179
  10    4   -1     98.692     0.552
   9    4   -1     4.7228    0.0430
   8    4   -1     32.594     0.201
   7    4   -1     739.51      3.93
   6    4   -1     492.09      5.15
   5    4   -1     99.997     0.702
   4    4   -1     365.21      2.23
   3    4   -1     868.54      4.52
   2    4   -1     837.14      6.34
   1    4   -1     180.45      1.63
   0    4   -1     290.47      1.30
  -1    4   -1     977.91      4.39
  -2    4   -1     51.407     0.244
  -3    4   -1     49.414     0.208
  -4    4   -1     67.847     0.502
  -5    4   -1     16.233     0.100
  -6    4   -1     693.69      3.68
  -7    4   -1     265.22      1.38
  -8    4   -1     497.45      2.33
  -9    4   -1     63.468     0.480
 -10    4   -1     5.9627    0.0788
 -11    4   -1     145.39      0.97
 -12    4   -1     42.871     0.358
 -13    4   -1     136.23      1.03
 -14    4   -1     95.274     0.968
 -15    4   -1     16.383     0.165
 -16    4   -1     118.16      1.39
 -17    4   -1     39.288     0.444
 -18    4   -1     6.2995    0.1577
 -19    4   -1     95.869     1.749
 -20    4   -1     11.130     0.172
 -21    4   -1     1.4405    0.1003
 -22    4   -1     6.5360    0.1433
 -23    4   -1     21.722     0.731
 -24    4   -1     65.038     2.566
  24    5   -1     9.3525    0.3512
  23    5   -1     55.957     1.297
  22    5   -1     0.8528    0.2867
  21    5   -1     10.463     0.351
  20    5   -1     65.711     0.860
  19    5   -1     2.5943    0.0717
  18    5   -1     13.896     0.129
  17    5   -1     42.663     0.595
  16    5   -1     34.565     0.423
  15    5   -1     56.387     0.745
  14    5   -1     8.3993    0.1218
  13    5   -1     298.71      2.29
  12    5   -1     94.313     0.638
  11    5   -1     111.96      0.70
  10    5   -1     84.739     0.509
   9    5   -1     255.15      1.56
   8    5   -1    2110.96     10.05
   7    5   -1     440.43      3.30
   6    5   -1     41.782     0.495
   5    5   -1     257.07      1.58
   4    5   -1     3.5762    0.0358
   3    5   -1    2979.38     14.70
   2    5   -1    1587.83      8.79
   1    5   -1     63.619     0.444
   0    5   -1    1241.35      6.24
  -1    5   -1     949.95      4.16
  -2    5   -1    3367.44     17.87
  -3    5   -1     58.996     0.323
  -4    5   -1     32.236     0.387
  -5    5   -1     900.64      5.07
  -6    5   -1     87.598     0.387
  -7    5   -1    1297.74      6.36
  -8    5   -1     15.674     0.122
  -9    5   -1     50.511     0.280
 -10    5   -1     262.13      1.52
 -11    5   -1     7.3100    0.1075
 -12    5   -1     122.03      0.87
 -13    5   -1     67.001     0.581
 -14    5   -1     25.091     0.272
 -15    5   -1     48.640     0.495
 -16    5   -1     13.631     0.143
 -17    5   -1     145.86      1.87
 -18    5   -1     0.0645    0.0287
 -19    5   -1     16.311     0.366
 -20    5   -1     19.579     0.294
 -21    5   -1     16.519     0.323
 -22    5   -1     113.04      2.42
 -23    5   -1     1.1753    0.1433
  24    6   -1     10.987     0.487
  23    6   -1     25.384     0.616
  22    6   -1     40.965     1.233
  21    6   -1     0.9173    0.0860
  20    6   -1     14.591     0.308
  19    6   -1     0.2150    0.0573
  18    6   -1     54.194     0.480
  17    6   -1     102.81      1.76
  16    6   -1    -0.0072    0.0502
  15    6   -1     7.3243    0.1075
  14    6   -1     2.7735    0.0573
  13    6   -1     15.939     0.215
  12    6   -1     39.030     0.265
  11    6   -1     8.6143    0.0717
  10    6   -1     10.349     0.108
   9    6   -1     3.2322    0.0358
   8    6   -1     26.022     0.222
   7    6   -1     47.666     0.444
   6    6   -1     70.133     0.545
   5    6   -1     58.487     0.495
   4    6   -1     0.8743    0.0287
   3    6   -1     39.832     0.301
   2    6   -1     0.5375    0.0717
   1    6   -1     102.08      0.55
   0    6   -1    1322.49      7.45
  -1    6   -1     387.73      2.36
  -2    6   -1     114.47      0.59
  -3    6   -1     44.949     0.186
  -4    6   -1     103.91      0.52
  -5    6   -1     285.92      1.19
  -6    6   -1     73.974     0.444
  -7    6   -1     206.33      1.51
  -8    6   -1     465.82      2.19
  -9    6   -1     35.855     0.201
 -10    6   -1     33.669     0.222
 -11    6   -1     6.0845    0.0788
 -12    6   -1     25.972     0.222
 -13    6   -1     117.38      0.87
 -14    6   -1     0.3153    0.0358
 -15    6   -1     53.886     0.552
 -16    6   -1     17.265     0.237
 -17    6   -1     26.703     0.308
 -18    6   -1     0.3512    0.0430
 -19    6   -1     14.957     0.330
 -20    6   -1     0.0788    0.0788
 -21    6   -1     0.9245    0.1003
 -22    6   -1     3.0243    0.1935
 -23    6   -1     0.4085    0.1505
  24    7   -1     3.6980    0.1935
  23    7   -1     16.010     0.480
  22    7   -1     11.868     0.588
  21    7   -1     0.7382    0.1147
  20    7   -1     9.9832    0.1720
  19    7   -1     1.7630    0.0788
  18    7   -1     31.727     0.416
  17    7   -1     36.514     0.366
  16    7   -1     25.191     0.387
  15    7   -1     51.543     0.609
  14    7   -1     102.60      0.74
  13    7   -1     15.996     0.129
  12    7   -1     85.334     0.545
  11    7   -1     1.4190    0.0358
  10    7   -1     67.897     0.466
   9    7   -1     350.23      1.74
   8    7   -1     3.4687    0.0502
   7    7   -1     56.266     0.480
   6    7   -1     659.66      4.88
   5    7   -1     103.94      0.65
   4    7   -1     151.94      1.06
   3    7   -1     16.089     0.136
   2    7   -1     4.8088    0.0430
   1    7   -1    1758.26      6.21
   0    7   -1     513.92      2.63
  -1    7   -1     48.017     0.179
  -2    7   -1     408.49      3.32
  -3    7   -1     127.19      0.82
  -4    7   -1     178.23      0.85
  -5    7   -1     229.60      1.10
  -6    7   -1     3.4257    0.0430
  -7    7   -1     363.36      2.24
  -8    7   -1     245.24      1.51
  -9    7   -1     1.2542    0.0430
 -10    7   -1     7.5680    0.0788
 -11    7   -1     60.831     0.495
 -12    7   -1     55.413     0.337
 -13    7   -1     92.085     0.839
 -14    7   -1     0.1362    0.0358
 -15    7   -1     5.4323    0.0573
 -16    7   -1     68.900     0.645
 -17    7   -1     0.0645    0.0287
 -18    7   -1     1.2900    0.0573
 -19    7   -1     18.526     0.459
 -20    7   -1     3.7195    0.0932
 -21    7   -1     32.730     0.853
 -22    7   -1     0.1362    0.1433
 -23    7   -1     7.1165    0.2007
  24    8   -1     8.7362    0.4372
  23    8   -1    -0.0502    0.1218
  22    8   -1     0.8170    0.1792
  21    8   -1     1.9923    0.1218
  20    8   -1     2.5442    0.0860
  19    8   -1     20.310     0.251
  18    8   -1     0.1362    0.0573
  17    8   -1     0.0287    0.0502
  16    8   -1     0.7955    0.0430
  15    8   -1     71.609     0.803
  14    8   -1     2.8380    0.0502
  13    8   -1     2.1428    0.0358
  12    8   -1     6.5360    0.0645
  11    8   -1     5.0453    0.0573
  10    8   -1     31.827     0.222
   9    8   -1     11.890     0.122
   8    8   -1     83.929     0.552
   7    8   -1     347.95      2.59
   6    8   -1     15.021     0.136
   5    8   -1     1.4405    0.0358
   4    8   -1     20.762     0.115
   3    8   -1     243.87      1.49
   2    8   -1     490.44      2.54
   1    8   -1     2.9527    0.0573
   0    8   -1     59.104     0.280
  -1    8   -1     11.245     0.100
  -2    8   -1     33.898     0.143
  -3    8   -1     5.9340    0.0645
  -4    8   -1     23.292     0.122
  -5    8   -1     87.871     0.530
  -6    8   -1     0.9747    0.0358
  -7    8   -1     28.172     0.143
  -8    8   -1     2.8595    0.0502
  -9    8   -1     101.02      0.72
 -10    8   -1     0.0430    0.0358
 -11    8   -1     20.948     0.122
 -12    8   -1     0.0860    0.0430
 -13    8   -1     0.1792    0.0358
 -14    8   -1     30.788     0.423
 -15    8   -1     22.432     0.330
 -16    8   -1     59.713     0.538
 -17    8   -1     7.3530    0.1075
 -18    8   -1     0.1863    0.0287
 -19    8   -1     0.8242    0.0573
 -20    8   -1     0.0932    0.0788
 -21    8   -1     6.3425    0.2867
 -22    8   -1     17.630     0.272
 -23    8   -1     4.6798    0.2150
  23    9   -1     8.6143    0.4157
  22    9   -1     0.3010    0.0932
  21    9   -1     2.4725    0.1648
  20    9   -1     20.296     0.573
  19    9   -1     3.7983    0.0645
  18    9   -1     0.3798    0.0573
  17    9   -1     38.607     0.588
  16    9   -1     28.910     0.308
  15    9   -1     18.576     0.179
  14    9   -1     0.1648    0.0287
  13    9   -1     0.1648    0.0287
  12    9   -1     0.5017    0.0358
  11    9   -1     12.807     0.093
  10    9   -1     1.9422    0.0573
   9    9   -1     16.734     0.172
   8    9   -1     47.178     0.287
   7    9   -1     73.910     0.523
   6    9   -1     7.0162    0.0645
   5    9   -1     11.639     0.122
   4    9   -1     9.0300    0.1218
   3    9   -1     2.9885    0.0502
   2    9   -1     63.404     0.430
   1    9   -1     58.430     0.287
   0    9   -1     97.073     0.559
  -1    9   -1     62.293     0.258
  -2    9   -1     52.059     0.194
  -3    9   -1     13.538     0.100
  -4    9   -1     0.1792    0.0430
  -5    9   -1     38.628     0.265
  -6    9   -1     103.90      0.57
  -7    9   -1     94.966     0.416
  -8    9   -1     12.943     0.100
  -9    9   -1     9.5747    0.0932
 -10    9   -1     31.949     0.258
 -11    9   -1     20.927     0.194
 -12    9   -1     2.0353    0.0502
 -13    9   -1     0.8027    0.0430
 -14    9   -1     90.056     0.738
 -15    9   -1     5.4897    0.1147
 -16    9   -1     17.695     0.244
 -17    9   -1     7.5608    0.1290
 -18    9   -1     32.150     0.344
 -19    9   -1     9.9043    0.1792
 -20    9   -1     2.1070    0.1003
 -21    9   -1     0.5160    0.1075
 -22    9   -1     3.2752    0.1218
 -23    9   -1     18.841     0.724
  23   10   -1     0.4802    0.2078
  22   10   -1     13.122     0.337
  21   10   -1     7.9765    0.3583
  20   10   -1     0.9675    0.0932
  19   10   -1     18.053     0.330
  18   10   -1     16.369     0.208
  17   10   -1     22.331     0.265
  16   10   -1     80.460     0.839
  15   10   -1     5.8408    0.1147
  14   10   -1     11.990     0.115
  13   10   -1     15.817     0.158
  12   10   -1     27.176     0.186
  11   10   -1     278.99      1.78
  10   10   -1     0.4372    0.0358
   9   10   -1     1.7415    0.0430
   8   10   -1     1.1610    0.0358
   7   10   -1     6.3712    0.0717
   6   10   -1     98.499     0.631
   5   10   -1     23.414     0.229
   4   10   -1     2.7520    0.0502
   3   10   -1     5.0167    0.0573
   2   10   -1     42.713     0.258
   1   10   -1     37.260     0.301
   0   10   -1     46.196     0.330
  -1   10   -1     474.52      2.73
  -2   10   -1     197.47      0.95
  -3   10   -1     0.1147    0.0430
  -4   10   -1     29.577     0.201
  -5   10   -1     84.595     0.774
  -6   10   -1     37.403     0.315
  -7   10   -1     93.109     0.366
  -8   10   -1     46.239     0.330
  -9   10   -1     2.4940    0.0573
 -10   10   -1     88.501     0.659
 -11   10   -1     7.9622    0.0717
 -12   10   -1     36.048     0.265
 -13   10   -1     15.702     0.172
 -14   10   -1     1.9852    0.0645
 -15   10   -1     55.678     0.437
 -16   10   -1     27.957     0.315
 -17   10   -1     28.781     0.337
 -18   10   -1     43.724     0.409
 -19   10   -1     1.7128    0.0788
 -20   10   -1     40.664     0.559
 -21   10   -1     12.255     0.251
 -22   10   -1     0.5160    0.1075
  23   11   -1     6.5575    0.3870
  22   11   -1     12.857     0.430
  21   11   -1     23.098     0.473
  20   11   -1     11.180     0.287
  19   11   -1     64.565     0.774
  18   11   -1     0.1290    0.0430
  17   11   -1     78.446     0.767
  16   11   -1     39.947     0.308
  15   11   -1     28.337     0.330
  14   11   -1     116.51      0.77
  13   11   -1     91.748     0.796
  12   11   -1     38.793     0.272
  11   11   -1     122.36      1.10
  10   11   -1     5.5685    0.0788
   9   11   -1     0.1577    0.0430
   8   11   -1     544.51      4.05
   7   11   -1     174.82      1.33
   6   11   -1     74.433     0.652
   5   11   -1     82.109     0.358
   4   11   -1     281.93      2.16
   3   11   -1     3.4687    0.0502
   2   11   -1    1199.51      5.85
   1   11   -1     2.0712    0.0502
   0   11   -1     38.614     0.315
  -1   11   -1    1051.82      5.49
  -2   11   -1     46.046     0.229
  -3   11   -1     275.47      1.31
  -4   11   -1     85.484     0.394
  -5   11   -1     0.2938    0.0430
  -6   11   -1     380.43      2.57
  -7   11   -1     311.11      2.20
  -8   11   -1     44.964     0.308
  -9   11   -1     59.720     0.552
 -10   11   -1     5.4323    0.0932
 -11   11   -1     219.84      1.50
 -12   11   -1     17.902     0.165
 -13   11   -1     118.87      1.00
 -14   11   -1     1.4262    0.0645
 -15   11   -1     2.4152    0.0645
 -16   11   -1     44.706     0.401
 -17   11   -1     28.695     0.373
 -18   11   -1     1.1538    0.0645
 -19   11   -1     0.0860    0.0717
 -20   11   -1     20.009     0.545
 -21   11   -1     7.7185    0.1577
 -22   11   -1     10.578     0.229
  22   12   -1     10.800     0.330
  21   12   -1     1.8275    0.1075
  20   12   -1     8.2560    0.1792
  19   12   -1     6.3855    0.1290
  18   12   -1     33.017     0.437
  17   12   -1     13.137     0.265
  16   12   -1     26.080     0.308
  15   12   -1     3.6550    0.0645
  14   12   -1     1.0822    0.0502
  13   12   -1     29.971     0.251
  12   12   -1     3.5332    0.0717
  11   12   -1     70.054     0.659
  10   12   -1     19.486     0.201
   9   12   -1     18.340     0.136
   8   12   -1     9.9688    0.1147
   7   12   -1     18.010     0.136
   6   12   -1     49.077     0.251
   5   12   -1     3.6263    0.0573
   4   12   -1     25.098     0.172
   3   12   -1     3.6048    0.0573
   2   12   -1     0.7453    0.0502
   1   12   -1     40.965     0.129
   0   12   -1     40.255     0.186
  -1   12   -1     149.40      0.57
  -2   12   -1     25.076     0.122
  -3   12   -1     5.8623    0.0717
  -4   12   -1     8.3850    0.0717
  -5   12   -1     0.1362    0.0502
  -6   12   -1     4.4290    0.0573
  -7   12   -1     41.961     0.237
  -8   12   -1     156.06      1.10
  -9   12   -1     11.624     0.100
 -10   12   -1     152.94      1.12
 -11   12   -1     5.6975    0.0788
 -12   12   -1     14.319     0.129
 -13   12   -1     10.786     0.201
 -14   12   -1     27.362     0.301
 -15   12   -1     92.321     0.846
 -16   12   -1     20.869     0.244
 -17   12   -1     21.321     0.215
 -18   12   -1     17.523     0.251
 -19   12   -1     2.7520    0.1290
 -20   12   -1     6.2422    0.1433
 -21   12   -1     3.7338    0.2580
 -22   12   -1     0.1290    0.1290
  22   13   -1     4.5508    0.2867
  21   13   -1     5.3392    0.1648
  20   13   -1     0.2222    0.1147
  19   13   -1     20.052     0.487
  18   13   -1     6.3353    0.1505
  17   13   -1     0.9675    0.0502
  16   13   -1     0.0072    0.0430
  15   13   -1     16.025     0.237
  14   13   -1     49.027     0.416
  13   13   -1     0.0215    0.0430
  12   13   -1     42.749     0.358
  11   13   -1     0.0215    0.0430
  10   13   -1     9.7825    0.1147
   9   13   -1     223.26      1.77
   8   13   -1     61.246     0.523
   7   13   -1     37.073     0.244
   6   13   -1     185.15      1.18
   5   13   -1     11.359     0.115
   4   13   -1     126.98      0.80
   3   13   -1     6.9445    0.0645
   2   13   -1     0.2150    0.0502
   1   13   -1     265.65      1.15
   0   13   -1     103.26      0.39
  -1   13   -1     33.676     0.287
  -2   13   -1     0.2580    0.0502
  -3   13   -1     82.782     0.530
  -4   13   -1     23.299     0.172
  -5   13   -1     15.222     0.100
  -6   13   -1     78.196     0.444
  -7   13   -1     0.1792    0.0502
  -8   13   -1     127.79      0.87
  -9   13   -1     18.863     0.151
 -10   13   -1     2.0783    0.0717
 -11   13   -1     33.318     0.308
 -12   13   -1     2.3937    0.0717
 -13   13   -1     25.750     0.265
 -14   13   -1     19.106     0.172
 -15   13   -1     4.0993    0.1075
 -16   13   -1     17.874     0.165
 -17   13   -1     9.1017    0.2007
 -18   13   -1     13.373     0.244
 -19   13   -1     10.170     0.194
 -20   13   -1     2.4940    0.1433
 -21   13   -1     23.356     0.423
  22   14   -1     9.3023    0.3655
  21   14   -1     7.4748    0.2652
  20   14   -1     0.7740    0.1075
  19   14   -1     14.548     0.337
  18   14   -1     11.839     0.272
  17   14   -1     29.147     0.330
  16   14   -1     5.0310    0.0860
  15   14   -1     0.0645    0.0502
  14   14   -1     18.712     0.186
  13   14   -1     12.492     0.122
  12   14   -1     49.500     0.573
  11   14   -1     102.64      0.86
  10   14   -1     40.700     0.380
   9   14   -1     0.6880    0.0502
   8   14   -1     11.230     0.093
   7   14   -1     29.577     0.258
   6   14   -1     223.87      1.76
   5   14   -1     32.551     0.237
   4   14   -1     35.927     0.272
   3   14   -1     13.015     0.086
   2   14   -1     22.518     0.165
   1   14   -1     58.466     0.351
   0   14   -1     13.495     0.122
  -1   14   -1     0.9460    0.0573
  -2   14   -1     28.459     0.115
  -3   14   -1     90.544     0.423
  -4   14   -1     9.9473    0.0860
  -5   14   -1     113.85      0.75
  -6   14   -1     68.349     0.358
  -7   14   -1     33.067     0.244
  -8   14   -1     91.891     0.710
  -9   14   -1     4.2140    0.0645
 -10   14   -1     44.534     0.337
 -11   14   -1     3.9847    0.0717
 -12   14   -1     0.8170    0.0645
 -13   14   -1     36.170     0.437
 -14   14   -1     21.385     0.330
 -15   14   -1     5.4538    0.0788
 -16   14   -1     0.3297    0.0788
 -17   14   -1     9.8398    0.1720
 -18   14   -1     30.028     0.409
 -19   14   -1     44.985     0.674
 -20   14   -1     10.693     0.308
 -21   14   -1     0.0215    0.1362
  21   15   -1     2.6947    0.1577
  20   15   -1     84.990     2.050
  19   15   -1     18.547     0.358
  18   15   -1     8.1413    0.2293
  17   15   -1     2.6230    0.0860
  16   15   -1     0.1218    0.0573
  15   15   -1     46.677     0.416
  14   15   -1     28.889     0.308
  13   15   -1     2.8523    0.0788
  12   15   -1     7.2168    0.1362
  11   15   -1     7.3817    0.0788
  10   15   -1    -0.0143    0.0502
   9   15   -1     18.820     0.165
   8   15   -1     4.5723    0.0932
   7   15   -1     16.340     0.136
   6   15   -1     0.8528    0.0573
   5   15   -1     14.828     0.100
   4   15   -1     49.221     0.366
   3   15   -1     155.20      0.67
   2   15   -1     109.63      0.54
   1   15   -1     6.1562    0.0788
   0   15   -1     48.117     0.272
  -1   15   -1     5.6043    0.0717
  -2   15   -1     156.15      0.72
  -3   15   -1     124.51      0.65
  -4   15   -1     4.7658    0.0788
  -5   15   -1     110.06      0.46
  -6   15   -1     15.674     0.158
  -7   15   -1     23.571     0.222
  -8   15   -1     0.8457    0.0573
  -9   15   -1     4.8590    0.0860
 -10   15   -1     134.71      1.10
 -11   15   -1     100.71      0.84
 -12   15   -1     6.5718    0.0860
 -13   15   -1     1.0392    0.0645
 -14   15   -1     29.684     0.409
 -15   15   -1     8.5355    0.1505
 -16   15   -1     18.340     0.186
 -17   15   -1     0.0788    0.0573
 -18   15   -1     3.2895    0.1003
 -19   15   -1     16.096     0.280
 -20   15   -1    -0.0932    0.1218
  21   16   -1     0.1433    0.1577
  20   16   -1     0.2723    0.1362
  19   16   -1     34.794     0.373
  18   16   -1     8.8150    0.2078
  17   16   -1     11.331     0.208
  16   16   -1     24.825     0.308
  15   16   -1     5.9555    0.1003
  14   16   -1     1.7343    0.0717
  13   16   -1     0.3368    0.0573
  12   16   -1     33.913     0.258
  11   16   -1     248.22      1.82
  10   16   -1     0.0072    0.0573
   9   16   -1     0.0932    0.0573
   8   16   -1     2.8452    0.0645
   7   16   -1     2.0353    0.0645
   6   16   -1     88.487     0.502
   5   16   -1     9.4242    0.1003
   4   16   -1     20.568     0.129
   3   16   -1     25.377     0.172
   2   16   -1     27.377     0.129
   1   16   -1     0.0430    0.0573
   0   16   -1     17.343     0.143
  -1   16   -1     179.58      0.95
  -2   16   -1     111.50      0.70
  -3   16   -1     6.3497    0.0788
  -4   16   -1    -0.0143    0.0645
  -5   16   -1     51.571     0.351
  -6   16   -1     0.2365    0.0573
  -7   16   -1     34.049     0.251
  -8   16   -1     3.9273    0.0788
  -9   16   -1     9.1948    0.0932
 -10   16   -1     19.737     0.158
 -11   16   -1     25.413     0.237
 -12   16   -1     34.479     0.287
 -13   16   -1     36.994     0.423
 -14   16   -1     0.7095    0.0717
 -15   16   -1     14.513     0.208
 -16   16   -1     6.3783    0.0932
 -17   16   -1     4.8590    0.1362
 -18   16   -1     42.549     0.287
 -19   16   -1     11.897     0.301
 -20   16   -1     22.245     0.380
  20   17   -1     5.3177    0.2293
  19   17   -1     15.810     0.444
  18   17   -1     19.794     0.344
  17   17   -1     58.545     0.953
  16   17   -1     0.0215    0.0573
  15   17   -1     1.4692    0.0717
  14   17   -1     38.048     0.208
  13   17   -1     109.85      0.81
  12   17   -1     15.000     0.215
  11   17   -1     10.119     0.129
  10   17   -1     66.435     0.530
   9   17   -1     0.3082    0.0573
   8   17   -1     226.45      1.82
   7   17   -1     12.778     0.115
   6   17   -1     49.651     0.394
   5   17   -1     146.50      0.67
   4   17   -1     54.660     0.473
   3   17   -1     0.3153    0.0717
   2   17   -1     275.98      1.62
   1   17   -1     13.875     0.100
   0   17   -1     69.624     0.401
  -1   17   -1     109.81      0.62
  -2   17   -1     69.596     0.473
  -3   17   -1     124.51      0.75
  -4   17   -1     44.469     0.244
  -5   17   -1    -0.0215    0.0645
  -6   17   -1     26.058     0.208
  -7   17   -1     340.56      1.53
  -8   17   -1     30.917     0.244
  -9   17   -1     25.943     0.251
 -10   17   -1     14.470     0.136
 -11   17   -1     79.665     0.960
 -12   17   -1     70.219     0.631
 -13   17   -1     27.061     0.251
 -14   17   -1     0.1003    0.0645
 -15   17   -1     9.0587    0.1147
 -16   17   -1     25.513     0.387
 -17   17   -1     46.232     0.631
 -18   17   -1     11.137     0.201
 -19   17   -1     0.6880    0.1147
  19   18   -1     29.233     0.702
  18   18   -1     20.425     0.487
  17   18   -1     1.3330    0.1147
  16   18   -1     5.9268    0.1147
  15   18   -1     12.778     0.165
  14   18   -1     0.0860    0.0573
  13   18   -1     2.9598    0.0717
  12   18   -1     1.2398    0.0645
  11   18   -1     41.115     0.380
  10   18   -1     2.9383    0.0717
   9   18   -1     22.804     0.229
   8   18   -1     22.425     0.194
   7   18   -1     118.94      0.84
   6   18   -1     34.687     0.215
   5   18   -1     6.4500    0.0932
   4   18   -1     20.361     0.172
   3   18   -1     40.535     0.294
   2   18   -1     56.251     0.258
   1   18   -1     20.791     0.143
   0   18   -1     1.7702    0.0860
  -1   18   -1     65.819     0.401
  -2   18   -1     51.450     0.265
  -3   18   -1     4.2570    0.1075
  -4   18   -1     11.316     0.100
  -5   18   -1     10.872     0.136
  -6   18   -1     0.2580    0.0717
  -7   18   -1     0.8528    0.0717
  -8   18   -1     29.068     0.251
  -9   18   -1     58.444     0.559
 -10   18   -1     25.227     0.258
 -11   18   -1     0.1147    0.0645
 -12   18   -1     4.6942    0.0860
 -13   18   -1     0.5017    0.0717
 -14   18   -1     0.4515    0.0717
 -15   18   -1     1.9780    0.0860
 -16   18   -1     40.141     0.323
 -17   18   -1     0.5733    0.0860
 -18   18   -1     7.5035    0.1792
 -19   18   -1     1.5193    0.1147
  19   19   -1     7.1738    0.2795
  18   19   -1     3.4830    0.1792
  17   19   -1     18.404     0.595
  16   19   -1     22.245     0.330
  15   19   -1     20.941     0.430
  14   19   -1     7.1810    0.1075
  13   19   -1     8.7505    0.1505
  12   19   -1     2.4152    0.0788
  11   19   -1     11.331     0.179
  10   19   -1     13.151     0.122
   9   19   -1     0.4515    0.0645
   8   19   -1     0.7812    0.0645
   7   19   -1     12.879     0.100
   6   19   -1     13.344     0.100
   5   19   -1     31.433     0.330
   4   19   -1     1.1037    0.0717
   3   19   -1     26.316     0.215
   2   19   -1     16.139     0.186
   1   19   -1     1.5552    0.0788
   0   19   -1     89.354     0.409
  -1   19   -1     8.6932    0.0932
  -2   19   -1     1.4477    0.0717
  -3   19   -1     1.0392    0.0788
  -4   19   -1     1.1682    0.0717
  -5   19   -1     20.604     0.172
  -6   19   -1     40.592     0.280
  -7   19   -1     10.557     0.115
  -8   19   -1     1.9923    0.0788
  -9   19   -1     53.571     0.265
 -10   19   -1     7.2312    0.1003
 -11   19   -1     15.523     0.165
 -12   19   -1     6.2708    0.1147
 -13   19   -1     2.0067    0.0788
 -14   19   -1     65.088     0.674
 -15   19   -1     26.968     0.330
 -16   19   -1     31.498     0.337
 -17   19   -1     0.0932    0.1003
 -18   19   -1     13.782     0.323
  18   20   -1     1.3043    0.1147
  17   20   -1     19.823     0.595
  16   20   -1     30.466     0.659
  15   20   -1     0.0358    0.0717
  14   20   -1     25.277     0.308
  13   20   -1     1.2112    0.0717
  12   20   -1     15.057     0.151
  11   20   -1     11.517     0.108
  10   20   -1     23.679     0.287
   9   20   -1     14.971     0.186
   8   20   -1     15.322     0.179
   7   20   -1     5.9197    0.0932
   6   20   -1     1.6555    0.0717
   5   20   -1     23.191     0.186
   4   20   -1     18.067     0.151
   3   20   -1     2.7233    0.0860
   2   20   -1     0.9747    0.0788
   1   20   -1     65.776     0.430
   0   20   -1     163.47      0.73
  -1   20   -1     0.7167    0.0788
  -2   20   -1     46.232     0.308
  -3   20   -1     7.4103    0.0932
  -4   20   -1     62.486     0.495
  -5   20   -1     20.332     0.143
  -6   20   -1     13.653     0.165
  -7   20   -1     12.599     0.158
  -8   20   -1     6.7367    0.0932
  -9   20   -1     10.485     0.129
 -10   20   -1     0.0287    0.0717
 -11   20   -1     2.3578    0.0788
 -12   20   -1     2.7950    0.0860
 -13   20   -1     12.757     0.129
 -14   20   -1     2.6445    0.0860
 -15   20   -1     0.2365    0.0788
 -16   20   -1     0.2437    0.0717
 -17   20   -1     5.1170    0.1792
  17   21   -1     10.822     0.366
  16   21   -1     2.5585    0.1290
  15   21   -1     2.7018    0.0932
  14   21   -1     20.103     0.208
  13   21   -1     4.8948    0.0860
  12   21   -1     11.710     0.186
  11   21   -1     5.4897    0.0932
  10   21   -1     17.458     0.201
   9   21   -1     26.897     0.373
   8   21   -1     22.704     0.186
   7   21   -1     7.8690    0.1003
   6   21   -1     10.069     0.108
   5   21   -1     0.5017    0.0788
   4   21   -1     14.663     0.115
   3   21   -1     8.3420    0.1003
   2   21   -1     3.6550    0.0860
   1   21   -1     22.912     0.143
   0   21   -1     9.2163    0.1147
  -1   21   -1     21.464     0.194
  -2   21   -1     4.4577    0.1003
  -3   21   -1     1.8060    0.0788
  -4   21   -1     0.3798    0.0788
  -5   21   -1     1.5767    0.0788
  -6   21   -1     0.0430    0.0788
  -7   21   -1     5.3750    0.1003
  -8   21   -1     44.441     0.366
  -9   21   -1     24.309     0.237
 -10   21   -1     2.3292    0.0860
 -11   21   -1     1.2112    0.0788
 -12   21   -1     7.3315    0.1433
 -13   21   -1     35.439     0.459
 -14   21   -1     0.1362    0.0788
 -15   21   -1     3.4113    0.1075
 -16   21   -1     34.379     0.301
  16   22   -1     1.0535    0.1218
  15   22   -1     2.3435    0.1075
  14   22   -1     0.2437    0.0717
  13   22   -1     0.1648    0.0717
  12   22   -1     0.2150    0.0788
  11   22   -1     34.099     0.351
  10   22   -1     0.9962    0.0788
   9   22   -1     12.226     0.158
   8   22   -1     0.0932    0.0717
   7   22   -1     6.2422    0.1003
   6   22   -1     3.9058    0.0860
   5   22   -1     0.1863    0.0788
   4   22   -1     0.1003    0.0788
   3   22   -1     9.0443    0.1075
   2   22   -1     2.6803    0.0932
   1   22   -1     13.251     0.122
   0   22   -1     1.9637    0.0860
  -1   22   -1     30.200     0.244
  -2   22   -1     3.9703    0.1003
  -3   22   -1     1.6197    0.0860
  -4   22   -1     2.5442    0.0860
  -5   22   -1     9.2737    0.1003
  -6   22   -1     0.6737    0.0788
  -7   22   -1     29.168     0.366
  -8   22   -1     0.0645    0.0788
  -9   22   -1     0.1505    0.0788
 -10   22   -1     1.4333    0.0932
 -11   22   -1     0.0717    0.0860
 -12   22   -1     7.8117    0.2150
 -13   22   -1     4.3788    0.1147
 -14   22   -1     4.3502    0.1003
 -15   22   -1     2.9670    0.1290
  15   23   -1     1.7988    0.1075
  14   23   -1     32.293     0.452
  13   23   -1     5.8122    0.1003
  12   23   -1     50.747     0.373
  11   23   -1     14.004     0.186
  10   23   -1     1.3330    0.0788
   9   23   -1     23.406     0.222
   8   23   -1     18.805     0.172
   7   23   -1     20.146     0.215
   6   23   -1     69.603     0.416
   5   23   -1     0.8098    0.0860
   4   23   -1     124.50      0.65
   3   23   -1     0.5303    0.0860
   2   23   -1     72.333     0.423
   1   23   -1     11.431     0.115
   0   23   -1     10.714     0.108
  -1   23   -1     107.97      0.65
  -2   23   -1     19.931     0.194
  -3   23   -1     51.442     0.323
  -4   23   -1     6.0415    0.1003
  -5   23   -1     0.4085    0.0788
  -6   23   -1     45.329     0.380
  -7   23   -1     53.578     0.423
  -8   23   -1     34.056     0.280
  -9   23   -1     16.591     0.136
 -10   23   -1     3.8843    0.1362
 -11   23   -1     60.902     0.566
 -12   23   -1     0.1147    0.0932
 -13   23   -1     46.841     0.444
 -14   23   -1     0.8600    0.0860
  14   24   -1     3.2895    0.1147
  13   24   -1     26.416     0.280
  12   24   -1     10.528     0.122
  11   24   -1     35.561     0.423
  10   24   -1     1.0177    0.0788
   9   24   -1     2.3363    0.0860
   8   24   -1     0.6593    0.0932
   7   24   -1     13.473     0.151
   6   24   -1     50.188     0.423
   5   24   -1     22.124     0.229
   4   24   -1     0.1433    0.0932
   3   24   -1     11.245     0.186
   2   24   -1     0.3368    0.0932
   1   24   -1     61.884     0.337
   0   24   -1     23.342     0.186
  -1   24   -1     5.2890    0.1290
  -2   24   -1     26.753     0.179
  -3   24   -1     61.562     0.480
  -4   24   -1     35.188     0.172
  -5   24   -1     61.834     0.581
  -6   24   -1     0.7095    0.0860
  -7   24   -1     8.7433    0.1505
  -8   24   -1     6.1920    0.1003
  -9   24   -1     0.9245    0.0860
 -10   24   -1     38.120     0.351
 -11   24   -1     3.5403    0.1003
 -12   24   -1     0.4013    0.1003
 -13   24   -1     3.2823    0.0932
  13   25   -1     9.6177    0.1935
  12   25   -1     1.1610    0.0860
  11   25   -1     6.1347    0.1648
  10   25   -1     15.688     0.265
   9   25   -1     13.330     0.129
   8   25   -1     0.1218    0.0860
   7   25   -1     2.0210    0.0932
   6   25   -1     0.0717    0.0860
   5   25   -1     44.634     0.330
   4   25   -1     16.276     0.179
   3   25   -1     10.757     0.129
   2   25   -1     15.294     0.143
   1   25   -1     1.4333    0.0932
   0   25   -1     41.696     0.344
  -1   25   -1     0.4658    0.1003
  -2   25   -1     0.1218    0.0860
  -3   25   -1     0.1433    0.0860
  -4   25   -1     1.2613    0.0860
  -5   25   -1     3.4543    0.1075
  -6   25   -1     8.3850    0.1218
  -7   25   -1     5.0955    0.1003
  -8   25   -1     0.0215    0.0860
  -9   25   -1     29.520     0.323
 -10   25   -1     2.7018    0.1003
 -11   25   -1     24.926     0.251
 -12   25   -1     8.6000    0.2293
  11   26   -1     4.5723    0.1075
  10   26   -1     19.880     0.201
   9   26   -1     7.4175    0.1147
   8   26   -1     23.242     0.237
   7   26   -1     19.486     0.222
   6   26   -1     0.0860    0.1003
   5   26   -1     4.0348    0.1075
   4   26   -1     2.2862    0.1003
   3   26   -1     6.0558    0.1147
   2   26   -1     15.236     0.136
   1   26   -1     10.872     0.136
   0   26   -1     48.289     0.287
  -1   26   -1     7.8045    0.1218
  -2   26   -1     22.288     0.143
  -3   26   -1     0.2437    0.0932
  -4   26   -1     7.2312    0.1218
  -5   26   -1     5.4968    0.1075
  -6   26   -1     7.9192    0.1147
  -7   26   -1     1.4118    0.0932
  -8   26   -1     0.0072    0.0860
  -9   26   -1     0.2150    0.0932
 -10   26   -1     0.7812    0.1003
 -11   26   -1     0.0358    0.1003
  10   27   -1     0.1505    0.0860
   9   27   -1     0.2723    0.0860
   8   27   -1     1.4763    0.0932
   7   27   -1     0.1935    0.1003
   6   27   -1     0.1720    0.0932
   5   27   -1     20.095     0.186
   4   27   -1     0.1720    0.1003
   3   27   -1     1.5337    0.1075
   2   27   -1     0.5877    0.1003
   1   27   -1     1.6268    0.1075
   0   27   -1     0.0287    0.1075
  -1   27   -1     2.7807    0.1075
  -2   27   -1     9.4170    0.1218
  -3   27   -1     0.0788    0.0860
  -4   27   -1     1.0607    0.0932
  -5   27   -1     5.0453    0.1147
  -6   27   -1     3.3612    0.1003
  -7   27   -1     41.789     0.323
  -8   27   -1     8.5427    0.1362
  -9   27   -1     5.4323    0.1218
   7   28   -1     1.7630    0.1003
   6   28   -1     5.9483    0.1147
   5   28   -1     2.6517    0.1003
   4   28   -1     8.8867    0.1290
   3   28   -1     0.3368    0.1075
   2   28   -1     0.0287    0.1003
   1   28   -1     10.936     0.186
   0   28   -1     2.5657    0.1218
  -1   28   -1     0.2150    0.1003
  -2   28   -1     3.4400    0.1075
  -3   28   -1     1.0177    0.0932
  -4   28   -1     11.510     0.129
  -5   28   -1     2.4438    0.1003
  -6   28   -1     1.3187    0.0932
  -7   28   -1     7.4247    0.1218
   4   29   -1     19.264     0.280
   3   29   -1     35.618     0.280
   2   29   -1    -0.0072    0.1003
   1   29   -1     3.8557    0.1290
   0   29   -1     32.415     0.452
  -1   29   -1     4.6153    0.1218
  -2   29   -1     80.890     0.595
  -3   29   -1     0.0287    0.0932
  25    0   -2     36.127     3.103
  24    0   -2     22.231     1.261
  23    0   -2     35.339     4.787
  22    0   -2     16.928     0.953
  21    0   -2     21.500     1.039
  20    0   -2     3.6550    0.1577
  19    0   -2     78.676     1.906
  18    0   -2     288.33      3.58
  17    0   -2     147.58      1.02
  16    0   -2     498.38      7.97
  15    0   -2     106.68      1.38
  14    0   -2     71.674     0.717
  13    0   -2     162.74      3.97
  12    0   -2     0.9603    0.0287
  11    0   -2     521.33      3.00
  10    0   -2    3207.09     37.72
   9    0   -2     119.11      1.43
   8    0   -2     19.214     0.294
   7    0   -2     4.8303    0.4228
   6    0   -2    1890.23     12.69
   5    0   -2    2025.93     28.77
   4    0   -2    2988.53     32.47
   3    0   -2    1650.76     10.61
   2    0   -2     195.82      1.85
   1    0   -2    6345.49     88.21
   0    0   -2    2475.61     24.87
  -1    0   -2     514.98      5.37
  -2    0   -2    7396.19     54.34
  -3    0   -2    1854.31     15.60
  -4    0   -2    2868.99     21.44
  -5    0   -2     30.365     0.165
  -6    0   -2     491.54      3.02
  -7    0   -2    1156.29      5.59
  -8    0   -2     6.7940    0.1505
  -9    0   -2    1232.09      5.75
 -10    0   -2     437.96      2.90
 -11    0   -2     4.8160    0.1147
 -12    0   -2     110.98      1.09
 -13    0   -2     101.21      1.67
 -14    0   -2     113.81      1.66
 -15    0   -2     199.38      3.12
 -16    0   -2     12.026     0.323
 -17    0   -2     21.600     0.387
 -18    0   -2     18.125     0.437
 -19    0   -2     7.5393    0.2867
 -20    0   -2     5.2317    0.2007
 -21    0   -2     11.947     0.638
 -22    0   -2     15.365     1.125
 -23    0   -2     11.897     0.638
  25    1   -2     27.993     0.452
  24    1   -2     14.018     1.075
  23    1   -2     8.9225    0.3727
  22    1   -2     1.8347    0.0860
  21    1   -2     2.0210    0.0932
  20    1   -2     33.726     0.631
  19    1   -2     47.107     0.559
  18    1   -2     4.0205    0.1075
  17    1   -2     3.5117    0.0860
  16    1   -2     5.7477    0.1075
  15    1   -2     143.27      1.88
  14    1   -2     0.6737    0.0358
  13    1   -2     9.4887    0.1433
  12    1   -2     0.9818    0.0358
  11    1   -2     8.5642    0.0860
  10    1   -2     76.218     0.889
   9    1   -2     102.36      0.95
   8    1   -2     549.66      3.71
   7    1   -2     83.334     0.459
   6    1   -2     130.93      0.81
   5    1   -2     476.94      2.74
   4    1   -2     272.58      1.25
   3    1   -2     404.00      1.88
   2    1   -2     603.77      2.73
   1    1   -2    9999.00     65.93
   0    1   -2    4257.09     25.22
  -1    1   -2     46.383     0.201
  -2    1   -2     495.57      3.02
  -3    1   -2     18.182     0.122
  -4    1   -2     675.85      2.43
  -5    1   -2     103.05      0.64
  -6    1   -2     288.95      1.37
  -7    1   -2     145.20      0.88
  -8    1   -2     748.92      2.33
  -9    1   -2     86.674     0.552
 -10    1   -2     30.659     0.237
 -11    1   -2     79.880     0.588
 -12    1   -2     9.0157    0.0932
 -13    1   -2     73.996     0.509
 -14    1   -2     51.951     0.502
 -15    1   -2     267.47      1.73
 -16    1   -2     317.94      4.08
 -17    1   -2     14.663     0.272
 -18    1   -2     4.9235    0.1147
 -19    1   -2     21.436     0.401
 -20    1   -2     2.7878    0.0932
 -21    1   -2     23.406     0.566
 -22    1   -2     9.5675    0.3225
 -23    1   -2     0.3727    0.1075
  25    2   -2     1.5767    0.1720
  24    2   -2     4.9163    0.3010
  23    2   -2     17.680     0.466
  22    2   -2     0.4587    0.1003
  21    2   -2     4.3645    0.0932
  20    2   -2     4.7945    0.1362
  19    2   -2     24.510     0.860
  18    2   -2     36.349     0.810
  17    2   -2     358.44      5.76
  16    2   -2     25.134     0.222
  15    2   -2     16.634     0.172
  14    2   -2     11.847     0.208
  13    2   -2     0.1003    0.0358
  12    2   -2     199.06      1.23
  11    2   -2     194.56      1.19
  10    2   -2     28.437     0.409
   9    2   -2     254.78      2.87
   8    2   -2     42.570     0.502
   7    2   -2     398.56      3.26
   6    2   -2     175.58      1.18
   5    2   -2     389.70      2.62
   4    2   -2    1665.76      9.47
   3    2   -2    2382.70     17.10
   2    2   -2     587.02      4.27
   1    2   -2    5724.26     23.04
   0    2   -2     9.9043    0.1218
  -1    2   -2     150.87      0.67
  -2    2   -2     812.53      2.88
  -3    2   -2     834.73      4.99
  -4    2   -2     119.88      0.74
  -5    2   -2     47.307     0.237
  -6    2   -2     6.4572    0.0717
  -7    2   -2     151.23      1.02
  -8    2   -2     184.38      1.02
  -9    2   -2     239.33      1.68
 -10    2   -2     85.756     0.681
 -11    2   -2     22.281     0.186
 -12    2   -2     3.8270    0.0717
 -13    2   -2     2.2862    0.0502
 -14    2   -2     0.3010    0.0358
 -15    2   -2     2.9885    0.0645
 -16    2   -2     74.032     0.882
 -17    2   -2     112.72      1.46
 -18    2   -2     2.2217    0.0788
 -19    2   -2     11.689     0.244
 -20    2   -2     6.8657    0.1147
 -21    2   -2     26.495     0.444
 -22    2   -2     21.034     0.287
 -23    2   -2     9.7897    0.2508
  25    3   -2     0.5948    0.1577
  24    3   -2     0.5160    0.1720
  23    3   -2     8.7433    0.4228
  22    3   -2     16.534     0.667
  21    3   -2     0.3727    0.0645
  20    3   -2     7.8260    0.3798
  19    3   -2     2.8738    0.0788
  18    3   -2     4.6368    0.0645
  17    3   -2     0.4372    0.0430
  16    3   -2     1.8060    0.0645
  15    3   -2     0.4873    0.0358
  14    3   -2     5.8408    0.0860
  13    3   -2     17.401     0.215
  12    3   -2     1.1037    0.0430
  11    3   -2     86.932     0.616
  10    3   -2     69.223     0.695
   9    3   -2     0.4443    0.0143
   8    3   -2     5.7835    0.0645
   7    3   -2     14.362     0.165
   6    3   -2     95.216     0.803
   5    3   -2     133.84      0.93
   4    3   -2     32.895     0.301
   3    3   -2     99.151     0.523
   2    3   -2     70.835     0.516
   1    3   -2     88.401     0.545
   0    3   -2     119.10      0.81
  -1    3   -2     681.71      2.75
  -2    3   -2     3.7195    0.0430
  -3    3   -2     125.02      0.55
  -4    3   -2     1.0965    0.0287
  -5    3   -2     35.203     0.158
  -6    3   -2     167.75      1.00
  -7    3   -2     8.9512    0.0502
  -8    3   -2     93.074     0.337
  -9    3   -2     42.592     0.323
 -10    3   -2     5.6832    0.0502
 -11    3   -2     6.7295    0.0502
 -12    3   -2     13.043     0.136
 -13    3   -2     0.0358    0.0358
 -14    3   -2     0.5088    0.0358
 -15    3   -2     23.120     0.287
 -16    3   -2     3.5260    0.0573
 -17    3   -2     50.418     0.401
 -18    3   -2     27.348     0.351
 -19    3   -2     0.0502    0.0645
 -20    3   -2     15.007     0.423
 -21    3   -2     12.778     0.258
 -22    3   -2     9.2593    0.1577
 -23    3   -2     0.2508    0.1075
  25    4   -2     9.9760    0.5662
  24    4   -2     17.816     0.788
  23    4   -2     1.2470    0.1218
  22    4   -2     27.656     0.710
  21    4   -2     31.648     0.824
  20    4   -2     6.8083    0.0932
  19    4   -2     76.784     1.132
  18    4   -2     3.1247    0.0860
  17    4   -2     80.432     0.631
  16    4   -2     20.181     0.265
  15    4   -2     22.948     0.416
  14    4   -2     2.2933    0.0573
  13    4   -2     0.6163    0.0287
  12    4   -2     9.8470    0.0932
  11    4   -2     424.39      2.90
  10    4   -2     95.553     0.831
   9    4   -2     29.864     0.222
   8    4   -2     73.229     0.444
   7    4   -2     42.699     0.294
   6    4   -2     5.6545    0.1362
   5    4   -2     555.87      3.12
   4    4   -2     727.90      3.99
   3    4   -2     602.12      4.89
   2    4   -2     168.03      0.90
   1    4   -2    1059.44      5.65
   0    4   -2     316.71      2.15
  -1    4   -2     20.898     0.136
  -2    4   -2    1543.69      7.47
  -3    4   -2    1270.06      4.75
  -4    4   -2     18.239     0.122
  -5    4   -2     28.208     0.151
  -6    4   -2     31.347     0.165
  -7    4   -2     5.2388    0.0502
  -8    4   -2     221.50      1.53
  -9    4   -2     10.549     0.086
 -10    4   -2     280.91      1.58
 -11    4   -2     84.524     0.416
 -12    4   -2     49.973     0.509
 -13    4   -2     0.8170    0.0358
 -14    4   -2     6.6435    0.0645
 -15    4   -2     25.886     0.244
 -16    4   -2     176.93      2.37
 -17    4   -2     3.3253    0.0860
 -18    4   -2     1.6125    0.0788
 -19    4   -2     9.2020    0.2007
 -20    4   -2     8.0768    0.2293
 -21    4   -2     2.6660    0.1218
 -22    4   -2     24.904     0.538
 -23    4   -2     3.6837    0.1290
  24    5   -2     40.549     1.061
  23    5   -2    -0.0932    0.1433
  22    5   -2     1.6842    0.1218
  21    5   -2     27.384     0.509
  20    5   -2     34.608     1.054
  19    5   -2     63.289     0.939
  18    5   -2     24.754     0.473
  17    5   -2     7.8260    0.0932
  16    5   -2     0.4873    0.0430
  15    5   -2     14.584     0.179
  14    5   -2     0.0573    0.0287
  13    5   -2     40.599     0.444
  12    5   -2     0.8815    0.0358
  11    5   -2     0.1290    0.0287
  10    5   -2     36.772     0.222
   9    5   -2     15.917     0.222
   8    5   -2     0.5017    0.0287
   7    5   -2     83.700     0.710
   6    5   -2     55.377     0.416
   5    5   -2     22.898     0.143
   4    5   -2     149.86      1.05
   3    5   -2     96.879     0.724
   2    5   -2     22.546     0.143
   1    5   -2     216.35      1.35
   0    5   -2     300.65      1.43
  -1    5   -2     4.7372    0.0502
  -2    5   -2     115.40      0.65
  -3    5   -2     1.3187    0.0287
  -4    5   -2     38.614     0.108
  -5    5   -2     52.489     0.301
  -6    5   -2     40.284     0.151
  -7    5   -2     89.526     0.437
  -8    5   -2     32.272     0.229
  -9    5   -2     31.863     0.194
 -10    5   -2     116.19      0.85
 -11    5   -2     18.999     0.158
 -12    5   -2     56.366     0.495
 -13    5   -2     27.370     0.280
 -14    5   -2     0.8385    0.0430
 -15    5   -2     0.0573    0.0358
 -16    5   -2     13.602     0.222
 -17    5   -2     0.2222    0.0502
 -18    5   -2     60.816     0.831
 -19    5   -2     0.1290    0.0788
 -20    5   -2     1.5838    0.0932
 -21    5   -2     9.0443    0.2078
 -22    5   -2     1.4907    0.1433
 -23    5   -2     5.5613    0.2150
  24    6   -2     43.401     0.616
  23    6   -2     3.1605    0.1362
  22    6   -2     0.9890    0.1147
  21    6   -2     6.5002    0.1863
  20    6   -2     3.0745    0.1362
  19    6   -2     40.578     0.667
  18    6   -2     49.744     0.817
  17    6   -2     36.113     0.581
  16    6   -2     85.334     1.061
  15    6   -2     44.147     0.409
  14    6   -2     11.560     0.208
  13    6   -2     40.707     0.523
  12    6   -2     488.70      3.33
  11    6   -2     160.19      1.25
  10    6   -2     926.08      4.95
   9    6   -2     171.30      1.29
   8    6   -2     149.31      1.26
   7    6   -2     107.31      1.20
   6    6   -2     638.08      4.54
   5    6   -2     916.92      6.99
   4    6   -2    2214.55     15.08
   3    6   -2     268.45      1.58
   2    6   -2     337.85      2.58
   1    6   -2     253.76      1.62
   0    6   -2     97.574     0.645
  -1    6   -2     417.85      1.45
  -2    6   -2     397.59      2.52
  -3    6   -2    3633.40     14.66
  -4    6   -2     254.09      1.29
  -5    6   -2     318.89      1.58
  -6    6   -2     0.0932    0.0358
  -7    6   -2     12.570     0.108
  -8    6   -2     393.07      2.00
  -9    6   -2     774.17      3.42
 -10    6   -2     97.488     0.452
 -11    6   -2     115.51      0.76
 -12    6   -2     0.1648    0.0358
 -13    6   -2     1.4835    0.0645
 -14    6   -2     74.698     0.702
 -15    6   -2     105.60      1.17
 -16    6   -2     5.4323    0.1218
 -17    6   -2     24.489     0.308
 -18    6   -2     102.68      1.06
 -19    6   -2     41.402     0.538
 -20    6   -2     37.718     0.889
 -21    6   -2     3.2895    0.1075
 -22    6   -2     0.1290    0.1147
 -23    6   -2     87.369     1.677
  24    7   -2     43.760     1.806
  23    7   -2     15.717     0.437
  22    7   -2     29.254     0.860
  21    7   -2     63.203     0.874
  20    7   -2     2.2503    0.1003
  19    7   -2     30.910     0.717
  18    7   -2     26.166     0.301
  17    7   -2     16.956     0.258
  16    7   -2     5.1743    0.1003
  15    7   -2     186.84      1.78
  14    7   -2     0.8385    0.0358
  13    7   -2     1.7272    0.0358
  12    7   -2     9.0443    0.0717
  11    7   -2     28.509     0.201
  10    7   -2     6.5073    0.0573
   9    7   -2     212.91      1.34
   8    7   -2     0.5877    0.0287
   7    7   -2     41.818     0.244
   6    7   -2     113.91      0.72
   5    7   -2     331.29      2.17
   4    7   -2     379.41      2.55
   3    7   -2     9.9903    0.1505
   2    7   -2     170.17      1.12
   1    7   -2     11.481     0.065
   0    7   -2     87.476     0.631
  -1    7   -2     0.2150    0.0358
  -2    7   -2     14.656     0.093
  -3    7   -2     303.48      1.99
  -4    7   -2     19.035     0.179
  -5    7   -2     57.491     0.151
  -6    7   -2     39.976     0.208
  -7    7   -2     160.72      0.90
  -8    7   -2     216.60      1.02
  -9    7   -2     3.1390    0.0502
 -10    7   -2     1.2757    0.0430
 -11    7   -2     28.738     0.222
 -12    7   -2     173.59      1.18
 -13    7   -2     7.5107    0.0645
 -14    7   -2     18.626     0.143
 -15    7   -2     2.6875    0.0573
 -16    7   -2     12.484     0.129
 -17    7   -2     35.411     0.473
 -18    7   -2     10.012     0.229
 -19    7   -2     4.2068    0.0717
 -20    7   -2     14.828     0.251
 -21    7   -2     4.4003    0.1290
 -22    7   -2     11.424     0.294
 -23    7   -2     11.087     0.430
  24    8   -2     26.954     1.390
  23    8   -2     0.3153    0.1505
  22    8   -2     8.0410    0.2293
  21    8   -2     1.3760    0.0860
  20    8   -2     14.914     0.394
  19    8   -2     0.1720    0.0573
  18    8   -2     34.902     0.394
  17    8   -2     146.40      1.58
  16    8   -2     0.7883    0.0573
  15    8   -2     35.504     0.466
  14    8   -2     67.854     1.111
  13    8   -2     63.095     0.552
  12    8   -2     54.933     0.487
  11    8   -2     30.394     0.237
  10    8   -2     5.9197    0.0573
   9    8   -2     11.216     0.093
   8    8   -2     0.7238    0.0358
   7    8   -2     23.965     0.237
   6    8   -2     632.07      3.62
   5    8   -2     247.95      2.21
   4    8   -2    1125.84      5.18
   3    8   -2     0.0788    0.0358
   2    8   -2     99.681     0.738
   1    8   -2     953.60      4.51
   0    8   -2     365.40      1.98
  -1    8   -2     833.63      3.73
  -2    8   -2     137.16      0.59
  -3    8   -2     5.6617    0.0717
  -4    8   -2     424.14      2.26
  -5    8   -2     178.01      0.75
  -6    8   -2     12.972     0.086
  -7    8   -2     9.3167    0.0788
  -8    8   -2     5.0023    0.0573
  -9    8   -2     8.3993    0.1075
 -10    8   -2     342.93      2.83
 -11    8   -2     14.004     0.086
 -12    8   -2     2.5800    0.0502
 -13    8   -2     36.285     0.337
 -14    8   -2     145.15      1.22
 -15    8   -2     28.867     0.258
 -16    8   -2     153.04      1.38
 -17    8   -2     3.4257    0.0932
 -18    8   -2     2.8165    0.0788
 -19    8   -2     5.9268    0.1147
 -20    8   -2     29.598     0.437
 -21    8   -2     75.508     1.140
 -22    8   -2     8.4137    0.2365
  24    9   -2     9.1948    0.4873
  23    9   -2     14.828     0.796
  22    9   -2     30.659     0.581
  21    9   -2     1.4333    0.1003
  20    9   -2     41.309     0.839
  19    9   -2     9.6320    0.1577
  18    9   -2     46.813     0.760
  17    9   -2    -0.0143    0.0358
  16    9   -2     112.57      1.02
  15    9   -2     331.19      3.59
  14    9   -2     113.61      0.98
  13    9   -2     7.4820    0.0860
  12    9   -2     219.89      1.68
  11    9   -2     114.65      0.95
  10    9   -2     71.244     0.437
   9    9   -2     1.1610    0.0358
   8    9   -2     62.737     0.516
   7    9   -2     24.016     0.151
   6    9   -2     3.0888    0.0502
   5    9   -2     15.294     0.122
   4    9   -2     51.141     0.280
   3    9   -2     103.67      0.54
   2    9   -2     200.01      0.94
   1    9   -2     168.44      0.82
   0    9   -2     276.99      1.25
  -1    9   -2     95.116     0.702
  -2    9   -2     411.25      2.54
  -3    9   -2     192.57      0.87
  -4    9   -2     341.58      1.60
  -5    9   -2     500.48      3.36
  -6    9   -2     101.49      0.53
  -7    9   -2     3.2393    0.0645
  -8    9   -2     7.2813    0.0645
  -9    9   -2     63.841     0.401
 -10    9   -2     215.59      1.54
 -11    9   -2     53.600     0.487
 -12    9   -2     90.157     0.788
 -13    9   -2     15.136     0.151
 -14    9   -2     16.096     0.215
 -15    9   -2     78.461     0.717
 -16    9   -2     32.436     0.308
 -17    9   -2     28.581     0.344
 -18    9   -2     0.0143    0.0430
 -19    9   -2     0.7023    0.0788
 -20    9   -2     0.0573    0.0860
 -21    9   -2     8.5283    0.2365
 -22    9   -2     3.1677    0.1362
  23   10   -2     68.814     0.659
  22   10   -2     9.4600    0.3153
  21   10   -2     9.2020    0.4802
  20   10   -2     6.6937    0.2365
  19   10   -2     4.6798    0.1362
  18   10   -2     93.575     1.419
  17   10   -2     0.2938    0.0573
  16   10   -2     9.8112    0.1577
  15   10   -2     11.961     0.186
  14   10   -2     0.9173    0.0430
  13   10   -2     0.3655    0.0430
  12   10   -2     1.8705    0.0358
  11   10   -2     477.75      2.95
  10   10   -2     89.304     0.839
   9   10   -2     1.5695    0.0430
   8   10   -2     0.5232    0.0430
   7   10   -2     315.91      1.43
   6   10   -2     793.19      5.50
   5   10   -2     146.17      0.92
   4   10   -2     0.6952    0.0430
   3   10   -2    1115.39      5.17
   2   10   -2     114.85      0.72
   1   10   -2     48.769     0.265
   0   10   -2     14.993     0.100
  -1   10   -2     195.03      0.79
  -2   10   -2    1151.32      4.74
  -3   10   -2     390.62      2.01
  -4   10   -2     5.9985    0.0717
  -5   10   -2     2.5657    0.0645
  -6   10   -2     5.0238    0.0717
  -7   10   -2     3.5403    0.0573
  -8   10   -2     22.525     0.151
  -9   10   -2     204.62      1.10
 -10   10   -2     6.9660    0.1505
 -11   10   -2     108.15      0.52
 -12   10   -2     9.4098    0.0932
 -13   10   -2     229.41      1.67
 -14   10   -2     137.05      0.84
 -15   10   -2     21.471     0.294
 -16   10   -2     3.3898    0.0788
 -17   10   -2     95.883     0.925
 -18   10   -2     35.368     0.330
 -19   10   -2     20.984     0.351
 -20   10   -2     4.5652    0.1290
 -21   10   -2     15.924     0.437
 -22   10   -2     18.555     0.495
  23   11   -2     1.5838    0.2293
  22   11   -2     8.1843    0.4228
  21   11   -2     0.0573    0.1147
  20   11   -2     16.835     0.416
  19   11   -2     43.867     0.788
  18   11   -2     0.1433    0.0573
  17   11   -2     27.334     0.358
  16   11   -2     0.0287    0.0215
  15   11   -2     68.850     0.559
  14   11   -2     77.156     0.702
  13   11   -2     13.266     0.229
  12   11   -2     29.993     0.287
  11   11   -2     44.899     0.308
  10   11   -2     0.3082    0.0430
   9   11   -2     10.535     0.115
   8   11   -2     3.4758    0.0645
   7   11   -2     148.79      1.58
   6   11   -2     32.229     0.215
   5   11   -2     86.724     0.530
   4   11   -2     16.598     0.129
   3   11   -2     134.32      0.69
   2   11   -2     0.5303    0.0430
   1   11   -2    -0.0358    0.0502
   0   11   -2     0.8528    0.0430
  -1   11   -2     17.071     0.129
  -2   11   -2     94.442     0.473
  -3   11   -2     20.834     0.100
  -4   11   -2     42.735     0.208
  -5   11   -2     274.03      1.32
  -6   11   -2     1.7057    0.0717
  -7   11   -2     1.0678    0.0573
  -8   11   -2     2.9168    0.0573
  -9   11   -2     41.309     0.265
 -10   11   -2     165.62      1.28
 -11   11   -2     0.1648    0.0573
 -12   11   -2     2.9742    0.0645
 -13   11   -2     8.0195    0.0788
 -14   11   -2     9.2737    0.1290
 -15   11   -2     0.0358    0.0573
 -16   11   -2     0.3870    0.0573
 -17   11   -2     2.1500    0.0645
 -18   11   -2     18.934     0.280
 -19   11   -2     5.7978    0.1362
 -20   11   -2     0.2078    0.0932
 -21   11   -2     11.983     0.401
 -22   11   -2     13.860     0.380
  23   12   -2     0.6163    0.2150
  22   12   -2     5.7692    0.4228
  21   12   -2     2.9813    0.1505
  20   12   -2     3.2608    0.1147
  19   12   -2     15.380     0.172
  18   12   -2     18.411     0.344
  17   12   -2     51.564     0.652
  16   12   -2     130.18      0.98
  15   12   -2     6.1633    0.1218
  14   12   -2     1.1538    0.0430
  13   12   -2     35.769     0.366
  12   12   -2     144.52      1.36
  11   12   -2     90.228     0.588
  10   12   -2     324.31      3.57
   9   12   -2     4.4577    0.0573
   8   12   -2     61.820     0.430
   7   12   -2     1.0248    0.0430
   6   12   -2     44.168     0.358
   5   12   -2     409.78      1.80
   4   12   -2     695.11      5.77
   3   12   -2     175.15      0.76
   2   12   -2     0.1792    0.0430
   1   12   -2     63.318     0.495
   0   12   -2     64.565     0.294
  -1   12   -2     240.69      1.28
  -2   12   -2     144.69      0.90
  -3   12   -2     303.22      1.44
  -4   12   -2     297.76      1.23
  -5   12   -2     233.46      1.39
  -6   12   -2     71.695     0.516
  -7   12   -2     9.6320    0.1003
  -8   12   -2     116.92      0.87
  -9   12   -2     383.44      2.49
 -10   12   -2     111.64      1.05
 -11   12   -2     4.0922    0.0788
 -12   12   -2     3.1892    0.0860
 -13   12   -2     45.064     0.394
 -14   12   -2     31.089     0.380
 -15   12   -2     0.1362    0.0573
 -16   12   -2     61.834     0.516
 -17   12   -2     15.767     0.158
 -18   12   -2     27.606     0.315
 -19   12   -2     0.1003    0.0860
 -20   12   -2     7.0663    0.3082
 -21   12   -2     2.8380    0.1577
  22   13   -2     4.2068    0.2078
  21   13   -2     0.0717    0.1290
  20   13   -2     4.3932    0.1218
  19   13   -2     7.5537    0.1648
  18   13   -2     1.4692    0.0645
  17   13   -2     38.270     0.559
  16   13   -2     84.882     0.910
  15   13   -2     66.055     0.667
  14   13   -2     81.858     0.602
  13   13   -2     0.0430    0.0430
  12   13   -2     0.2437    0.0430
  11   13   -2     40.685     0.344
  10   13   -2     12.957     0.143
   9   13   -2     148.69      1.57
   8   13   -2     11.990     0.129
   7   13   -2     107.13      0.74
   6   13   -2     21.084     0.208
   5   13   -2     1.0607    0.0502
   4   13   -2     14.563     0.136
   3   13   -2     28.022     0.280
   2   13   -2     0.1290    0.0502
   1   13   -2     5.0238    0.0645
   0   13   -2     150.66      0.75
  -1   13   -2     89.497     0.387
  -2   13   -2     42.857     0.222
  -3   13   -2     11.581     0.086
  -4   13   -2     9.9043    0.0788
  -5   13   -2     0.1505    0.0573
  -6   13   -2     21.787     0.179
  -7   13   -2     0.1075    0.0573
  -8   13   -2     127.35      0.77
  -9   13   -2    -0.0215    0.0645
 -10   13   -2     1.5050    0.0645
 -11   13   -2     8.9655    0.0860
 -12   13   -2     0.1218    0.0573
 -13   13   -2     2.5227    0.0717
 -14   13   -2     179.79      1.87
 -15   13   -2     30.021     0.323
 -16   13   -2     8.1700    0.1720
 -17   13   -2     15.552     0.272
 -18   13   -2     2.9383    0.1003
 -19   13   -2     5.8408    0.1505
 -20   13   -2     3.4400    0.1577
 -21   13   -2     1.5838    0.1505
  22   14   -2     7.0162    0.4228
  21   14   -2     2.3865    0.1505
  20   14   -2     2.9455    0.1362
  19   14   -2     1.0678    0.1075
  18   14   -2     89.239     1.233
  17   14   -2     24.560     0.523
  16   14   -2     38.686     0.373
  15   14   -2     0.3942    0.0502
  14   14   -2     18.411     0.222
  13   14   -2     0.7955    0.0502
  12   14   -2     4.3072    0.0788
  11   14   -2     84.101     0.853
  10   14   -2     6.3568    0.1648
   9   14   -2     10.865     0.136
   8   14   -2     26.338     0.358
   7   14   -2     11.080     0.093
   6   14   -2     5.1958    0.0645
   5   14   -2     32.042     0.251
   4   14   -2     30.365     0.215
   3   14   -2     60.429     0.423
   2   14   -2     23.148     0.179
   1   14   -2     212.53      1.08
   0   14   -2     78.389     0.244
  -1   14   -2     26.696     0.201
  -2   14   -2     203.02      0.88
  -3   14   -2     15.867     0.136
  -4   14   -2     24.403     0.215
  -5   14   -2     247.76      1.14
  -6   14   -2     17.214     0.136
  -7   14   -2     15.695     0.129
  -8   14   -2     6.9087    0.0860
  -9   14   -2     0.4658    0.0645
 -10   14   -2     65.367     0.552
 -11   14   -2     1.9135    0.0717
 -12   14   -2     16.971     0.201
 -13   14   -2     56.631     0.552
 -14   14   -2     33.433     0.487
 -15   14   -2     76.705     0.910
 -16   14   -2     17.150     0.122
 -17   14   -2     18.970     0.258
 -18   14   -2     6.4643    0.1218
 -19   14   -2     2.3865    0.0932
 -20   14   -2     1.5265    0.1362
  21   15   -2     0.1505    0.1577
  20   15   -2     2.6875    0.1147
  19   15   -2     28.043     0.609
  18   15   -2     13.373     0.509
  17   15   -2     4.3860    0.1433
  16   15   -2     26.732     0.344
  15   15   -2     0.1648    0.0502
  14   15   -2     44.097     0.523
  13   15   -2     1.4262    0.0573
  12   15   -2     0.6737    0.0573
  11   15   -2     7.3100    0.1075
  10   15   -2     7.3673    0.0932
   9   15   -2     96.514     0.817
   8   15   -2     4.1925    0.0860
   7   15   -2     167.34      0.94
   6   15   -2     112.02      0.97
   5   15   -2     0.0430    0.0502
   4   15   -2     65.167     0.459
   3   15   -2     12.836     0.100
   2   15   -2     39.725     0.194
   1   15   -2     16.053     0.108
   0   15   -2     37.761     0.172
  -1   15   -2     20.210     0.115
  -2   15   -2     28.079     0.179
  -3   15   -2     4.3645    0.0788
  -4   15   -2     5.5542    0.0717
  -5   15   -2     70.119     0.287
  -6   15   -2     24.345     0.215
  -7   15   -2     1.7200    0.0645
  -8   15   -2     62.873     0.373
  -9   15   -2     59.290     0.459
 -10   15   -2     21.858     0.143
 -11   15   -2     4.8088    0.1147
 -12   15   -2     6.9803    0.1577
 -13   15   -2     1.9565    0.0717
 -14   15   -2     18.977     0.258
 -15   15   -2     29.649     0.487
 -16   15   -2     0.0430    0.0717
 -17   15   -2     54.646     0.602
 -18   15   -2     0.9102    0.0932
 -19   15   -2     0.2508    0.1147
 -20   15   -2     5.4825    0.2150
  21   16   -2    -0.0430    0.1433
  20   16   -2     3.0817    0.1218
  19   16   -2     61.426     0.982
  18   16   -2     0.8672    0.0860
  17   16   -2     7.1452    0.1863
  16   16   -2     47.931     0.609
  15   16   -2     1.2040    0.0502
  14   16   -2     2.3005    0.0788
  13   16   -2     0.6880    0.0502
  12   16   -2     50.647     0.480
  11   16   -2     17.745     0.179
  10   16   -2     211.12      1.71
   9   16   -2     2.2933    0.0573
   8   16   -2     74.440     0.602
   7   16   -2     43.452     0.380
   6   16   -2     2.8452    0.0717
   5   16   -2     89.784     0.674
   4   16   -2     321.65      1.87
   3   16   -2     5.9842    0.0932
   2   16   -2     14.907     0.151
   1   16   -2     14.140     0.172
   0   16   -2     0.7668    0.0645
  -1   16   -2     50.948     0.351
  -2   16   -2     29.047     0.172
  -3   16   -2     170.12      1.08
  -4   16   -2     31.813     0.215
  -5   16   -2     33.597     0.165
  -6   16   -2     20.088     0.129
  -7   16   -2     8.8150    0.0932
  -8   16   -2     102.96      0.80
  -9   16   -2     64.299     0.502
 -10   16   -2     55.040     0.674
 -11   16   -2     4.5795    0.1003
 -12   16   -2     16.964     0.237
 -13   16   -2     17.365     0.229
 -14   16   -2     1.9493    0.0788
 -15   16   -2     15.853     0.280
 -16   16   -2     10.965     0.129
 -17   16   -2     0.2580    0.0717
 -18   16   -2     37.819     0.545
 -19   16   -2     2.3148    0.1792
  20   17   -2     0.4802    0.1147
  19   17   -2     0.4300    0.1147
  18   17   -2     3.7410    0.1218
  17   17   -2     8.3922    0.1935
  16   17   -2     1.4118    0.0717
  15   17   -2     0.1792    0.0502
  14   17   -2     11.230     0.136
  13   17   -2     0.5303    0.0645
  12   17   -2     34.192     0.308
  11   17   -2     1.3187    0.0645
  10   17   -2     4.5150    0.0932
   9   17   -2     0.4013    0.0573
   8   17   -2     39.811     0.315
   7   17   -2     18.039     0.194
   6   17   -2     5.1098    0.0788
   5   17   -2     10.836     0.108
   4   17   -2     48.124     0.237
   3   17   -2     13.445     0.115
   2   17   -2     22.453     0.158
   1   17   -2     34.751     0.258
   0   17   -2     21.909     0.136
  -1   17   -2     8.0625    0.0860
  -2   17   -2     97.875     0.437
  -3   17   -2     24.338     0.158
  -4   17   -2     4.4792    0.0788
  -5   17   -2     7.3100    0.1075
  -6   17   -2     87.369     0.509
  -7   17   -2     15.179     0.115
  -8   17   -2     45.358     0.344
  -9   17   -2     41.151     0.301
 -10   17   -2     0.0645    0.0860
 -11   17   -2    -0.0143    0.0788
 -12   17   -2     30.566     0.244
 -13   17   -2     12.599     0.158
 -14   17   -2     0.4802    0.0717
 -15   17   -2     12.011     0.208
 -16   17   -2     3.0100    0.0932
 -17   17   -2     0.0072    0.0788
 -18   17   -2     14.183     0.165
 -19   17   -2     0.8385    0.1290
  20   18   -2     17.859     0.380
  19   18   -2     7.4892    0.1577
  18   18   -2     0.8098    0.1003
  17   18   -2     151.34      2.43
  16   18   -2     0.0143    0.0645
  15   18   -2     2.1787    0.0717
  14   18   -2     49.880     0.645
  13   18   -2     34.364     0.387
  12   18   -2     192.91      1.95
  11   18   -2     80.682     0.638
  10   18   -2     3.2537    0.0717
   9   18   -2     71.839     0.824
   8   18   -2     3.7912    0.0788
   7   18   -2     4.8160    0.0860
   6   18   -2     77.285     0.717
   5   18   -2     93.805     0.760
   4   18   -2     97.725     0.545
   3   18   -2     136.35      0.70
   2   18   -2     10.635     0.151
   1   18   -2     15.365     0.136
   0   18   -2     103.54      0.47
  -1   18   -2     45.164     0.272
  -2   18   -2     12.721     0.115
  -3   18   -2     426.98      1.91
  -4   18   -2     4.8232    0.0788
  -5   18   -2     68.406     0.272
  -6   18   -2     8.1772    0.0932
  -7   18   -2     25.284     0.179
  -8   18   -2     170.54      1.45
  -9   18   -2     61.805     0.416
 -10   18   -2     9.3812    0.1218
 -11   18   -2     76.311     0.681
 -12   18   -2     13.337     0.251
 -13   18   -2     13.380     0.215
 -14   18   -2     12.950     0.122
 -15   18   -2     0.2293    0.0788
 -16   18   -2     42.427     0.638
 -17   18   -2     9.1303    0.1863
 -18   18   -2     6.6507    0.2222
  19   19   -2     7.4318    0.1792
  18   19   -2     4.8518    0.2652
  17   19   -2     0.0932    0.1075
  16   19   -2    -0.0645    0.0788
  15   19   -2     10.170     0.172
  14   19   -2     28.746     0.294
  13   19   -2     0.1863    0.0573
  12   19   -2    -0.0430    0.0573
  11   19   -2     7.3172    0.0932
  10   19   -2     4.0492    0.0788
   9   19   -2     182.79      1.32
   8   19   -2     11.338     0.165
   7   19   -2     12.520     0.158
   6   19   -2     83.219     0.702
   5   19   -2     182.38      1.02
   4   19   -2     173.48      1.20
   3   19   -2     35.482     0.287
   2   19   -2     23.643     0.244
   1   19   -2     123.94      0.64
   0   19   -2     22.776     0.129
  -1   19   -2     9.9688    0.1003
  -2   19   -2     0.1792    0.0717
  -3   19   -2     55.606     0.366
  -4   19   -2     29.369     0.222
  -5   19   -2     0.8027    0.0717
  -6   19   -2     4.6512    0.0860
  -7   19   -2     9.4027    0.1433
  -8   19   -2     7.7615    0.1147
  -9   19   -2     3.9130    0.0932
 -10   19   -2     36.435     0.251
 -11   19   -2     56.101     0.602
 -12   19   -2     60.644     0.452
 -13   19   -2     0.4157    0.0788
 -14   19   -2     13.516     0.237
 -15   19   -2     37.905     0.323
 -16   19   -2     17.523     0.158
 -17   19   -2     11.101     0.215
  18   20   -2     57.778     1.304
  17   20   -2     1.1108    0.1433
  16   20   -2     0.1003    0.0860
  15   20   -2     2.5298    0.1003
  14   20   -2     34.142     0.337
  13   20   -2     53.657     0.423
  12   20   -2     35.611     0.423
  11   20   -2     55.520     0.552
  10   20   -2     3.4472    0.0860
   9   20   -2     22.460     0.258
   8   20   -2     1.2327    0.0717
   7   20   -2     8.5928    0.1075
   6   20   -2     6.4285    0.1147
   5   20   -2     20.045     0.215
   4   20   -2     0.8385    0.0788
   3   20   -2     8.9655    0.1003
   2   20   -2    -0.0143    0.0788
   1   20   -2     20.368     0.186
   0   20   -2     89.469     0.466
  -1   20   -2     1.4477    0.0788
  -2   20   -2     184.43      0.74
  -3   20   -2     41.445     0.272
  -4   20   -2     50.934     0.366
  -5   20   -2     118.57      0.71
  -6   20   -2     3.9775    0.0860
  -7   20   -2     71.531     0.444
  -8   20   -2     33.010     0.430
  -9   20   -2     1.5122    0.0788
 -10   20   -2     54.732     0.444
 -11   20   -2     2.5298    0.0860
 -12   20   -2     8.8437    0.1075
 -13   20   -2     24.188     0.272
 -14   20   -2     9.7682    0.1648
 -15   20   -2     19.945     0.237
 -16   20   -2     15.294     0.251
 -17   20   -2     4.8160    0.1792
  17   21   -2     0.1003    0.1075
  16   21   -2     14.921     0.351
  15   21   -2     4.6512    0.1075
  14   21   -2     2.7162    0.0860
  13   21   -2     11.101     0.194
  12   21   -2     2.0282    0.0788
  11   21   -2     10.764     0.158
  10   21   -2     10.578     0.179
   9   21   -2     45.071     0.409
   8   21   -2     13.273     0.201
   7   21   -2     45.430     0.229
   6   21   -2     32.157     0.287
   5   21   -2     0.9245    0.0788
   4   21   -2     60.358     0.538
   3   21   -2     26.424     0.194
   2   21   -2     29.520     0.222
   1   21   -2     0.7453    0.0860
   0   21   -2     36.959     0.201
  -1   21   -2     3.0530    0.0860
  -2   21   -2     1.2757    0.0860
  -3   21   -2     1.1682    0.0788
  -4   21   -2     1.3760    0.0788
  -5   21   -2     5.1958    0.1003
  -6   21   -2     0.4228    0.0860
  -7   21   -2     3.0243    0.0860
  -8   21   -2     1.2112    0.0860
  -9   21   -2     4.1853    0.0932
 -10   21   -2     32.386     0.244
 -11   21   -2     2.3722    0.0932
 -12   21   -2     14.312     0.186
 -13   21   -2     4.4218    0.0932
 -14   21   -2     2.7305    0.0932
 -15   21   -2     1.6913    0.0932
 -16   21   -2     0.0645    0.0788
  16   22   -2     15.724     0.280
  15   22   -2     6.8657    0.2007
  14   22   -2     18.239     0.280
  13   22   -2     4.7945    0.1218
  12   22   -2     64.930     0.717
  11   22   -2     2.0783    0.0788
  10   22   -2     73.838     0.351
   9   22   -2     1.8275    0.0788
   8   22   -2     2.8523    0.0860
   7   22   -2     0.5375    0.0788
   6   22   -2     23.729     0.237
   5   22   -2     30.308     0.172
   4   22   -2     106.37      0.60
   3   22   -2     13.975     0.194
   2   22   -2     18.433     0.194
   1   22   -2     24.668     0.143
   0   22   -2     25.341     0.179
  -1   22   -2     8.6215    0.1075
  -2   22   -2     6.9445    0.1003
  -3   22   -2     50.733     0.416
  -4   22   -2     28.996     0.280
  -5   22   -2     32.193     0.351
  -6   22   -2     6.9875    0.1075
  -7   22   -2     7.7257    0.1147
  -8   22   -2     20.998     0.222
  -9   22   -2     185.55      1.63
 -10   22   -2     0.0430    0.0788
 -11   22   -2     0.2938    0.0860
 -12   22   -2     5.1672    0.1003
 -13   22   -2     0.4013    0.0788
 -14   22   -2     34.558     0.401
 -15   22   -2     2.7162    0.1218
  15   23   -2     5.2747    0.1720
  14   23   -2     3.6693    0.1075
  13   23   -2     3.1892    0.1003
  12   23   -2     7.4963    0.1290
  11   23   -2     34.601     0.337
  10   23   -2     6.6793    0.1003
   9   23   -2     32.135     0.280
   8   23   -2     0.0860    0.0788
   7   23   -2     15.115     0.136
   6   23   -2     0.2437    0.0788
   5   23   -2     2.7592    0.0932
   4   23   -2    -0.0287    0.0788
   3   23   -2     0.9030    0.0860
   2   23   -2     0.3297    0.0860
   1   23   -2     0.1720    0.0860
   0   23   -2     32.014     0.265
  -1   23   -2     10.721     0.165
  -2   23   -2     27.362     0.179
  -3   23   -2     9.8327    0.1147
  -4   23   -2     1.0750    0.0860
  -5   23   -2     0.1433    0.0860
  -6   23   -2     6.6435    0.1075
  -7   23   -2     9.5030    0.1147
  -8   23   -2     2.5298    0.1003
  -9   23   -2     4.7658    0.1003
 -10   23   -2     6.5002    0.1003
 -11   23   -2     6.8513    0.1218
 -12   23   -2     7.8403    0.1433
 -13   23   -2     11.696     0.172
 -14   23   -2     0.4372    0.0860
  14   24   -2     9.1160    0.2365
  13   24   -2     4.8447    0.1075
  12   24   -2     1.1753    0.0932
  11   24   -2     78.260     0.846
  10   24   -2     15.193     0.158
   9   24   -2     1.5695    0.0932
   8   24   -2     19.751     0.186
   7   24   -2     3.8628    0.0932
   6   24   -2     32.085     0.258
   5   24   -2     47.529     0.502
   4   24   -2     5.3105    0.1003
   3   24   -2     43.466     0.201
   2   24   -2     10.822     0.122
   1   24   -2     0.6808    0.0932
   0   24   -2     2.3292    0.0932
  -1   24   -2     25.356     0.229
  -2   24   -2     84.201     0.516
  -3   24   -2     17.996     0.208
  -4   24   -2     11.703     0.143
  -5   24   -2    -0.0358    0.0860
  -6   24   -2     0.1075    0.0932
  -7   24   -2     71.394     0.566
  -8   24   -2     0.0788    0.0860
  -9   24   -2     3.0172    0.1003
 -10   24   -2     38.901     0.466
 -11   24   -2     11.144     0.165
 -12   24   -2     0.9747    0.0932
 -13   24   -2     0.1433    0.0860
  13   25   -2     0.9173    0.1003
  12   25   -2     0.0143    0.0932
  11   25   -2     0.0645    0.0860
  10   25   -2     8.8652    0.1720
   9   25   -2     14.126     0.186
   8   25   -2     34.092     0.409
   7   25   -2     2.8452    0.0932
   6   25   -2     11.696     0.122
   5   25   -2     1.6627    0.0932
   4   25   -2     6.1777    0.1147
   3   25   -2     0.4300    0.0932
   2   25   -2     30.107     0.251
   1   25   -2     30.466     0.186
   0   25   -2     7.3028    0.1147
  -1   25   -2     6.8728    0.1075
  -2   25   -2     0.0502    0.0860
  -3   25   -2     3.3540    0.1075
  -4   25   -2     3.9847    0.1003
  -5   25   -2     9.5818    0.1147
  -6   25   -2     6.0917    0.1075
  -7   25   -2     0.0072    0.0860
  -8   25   -2     19.522     0.165
  -9   25   -2     4.5723    0.1147
 -10   25   -2     5.5757    0.1290
 -11   25   -2     4.9522    0.1218
  11   26   -2     5.9985    0.1720
  10   26   -2     20.848     0.244
   9   26   -2     14.362     0.172
   8   26   -2     15.960     0.165
   7   26   -2     3.1318    0.1003
   6   26   -2     0.7453    0.0860
   5   26   -2     0.6952    0.0932
   4   26   -2     4.5293    0.1075
   3   26   -2     3.5833    0.1147
   2   26   -2     6.2493    0.1433
   1   26   -2     46.032     0.272
   0   26   -2     7.5465    0.1075
  -1   26   -2     3.1103    0.1003
  -2   26   -2     2.7735    0.0932
  -3   26   -2     9.5532    0.1147
  -4   26   -2     10.277     0.122
  -5   26   -2     2.4295    0.1003
  -6   26   -2     4.1567    0.1003
  -7   26   -2     44.355     0.401
  -8   26   -2     30.179     0.208
  -9   26   -2     0.4945    0.1003
 -10   26   -2     0.0287    0.0932
  10   27   -2     0.6235    0.1003
   9   27   -2     1.8418    0.1003
   8   27   -2     12.570     0.208
   7   27   -2     16.268     0.208
   6   27   -2     1.0320    0.0932
   5   27   -2     10.549     0.122
   4   27   -2     1.8490    0.0932
   3   27   -2     4.9450    0.1218
   2   27   -2     3.4400    0.1218
   1   27   -2     44.398     0.301
   0   27   -2     13.574     0.158
  -1   27   -2     8.9798    0.1433
  -2   27   -2     13.402     0.136
  -3   27   -2     0.1147    0.0860
  -4   27   -2     0.7238    0.0932
  -5   27   -2     16.612     0.158
  -6   27   -2     12.535     0.129
  -7   27   -2     3.7983    0.1075
  -8   27   -2     23.113     0.258
   7   28   -2     40.907     0.380
   6   28   -2     0.5447    0.0932
   5   28   -2     23.908     0.222
   4   28   -2     77.307     0.559
   3   28   -2     17.222     0.165
   2   28   -2     21.880     0.229
   1   28   -2     11.316     0.136
   0   28   -2     0.5733    0.0932
  -1   28   -2     47.723     0.423
  -2   28   -2     0.0932    0.0932
  -3   28   -2     35.776     0.265
  -4   28   -2     13.631     0.136
  -5   28   -2     7.6612    0.1218
  -6   28   -2     1.4262    0.1003
   3   29   -2     0.8887    0.1075
   2   29   -2     0.1075    0.1003
   1   29   -2     0.5877    0.1003
   0   29   -2     1.2112    0.1003
  -1   29   -2     6.9588    0.1147
  -2   29   -2     31.670     0.330
  25    1   -3     3.6908    0.2938
  24    1   -3     25.850     1.197
  23    1   -3     1.4548    0.1720
  22    1   -3     30.150     0.538
  21    1   -3     3.3182    0.0932
  20    1   -3     0.0932    0.0645
  19    1   -3     23.980     0.401
  18    1   -3     73.236     1.304
  17    1   -3     87.154     1.405
  16    1   -3     9.4958    0.1720
  15    1   -3     2.2790    0.1003
  14    1   -3     61.347     0.559
  13    1   -3     34.429     0.323
  12    1   -3     160.86      1.03
  11    1   -3     103.41      0.63
  10    1   -3     238.39      1.58
   9    1   -3     125.13      1.17
   8    1   -3     124.96      0.80
   7    1   -3     20.898     0.093
   6    1   -3     0.2795    0.0287
   5    1   -3    2380.75     19.40
   4    1   -3     687.82      4.60
   3    1   -3     862.43      3.91
   2    1   -3     371.03      2.39
   1    1   -3     352.61      2.91
   0    1   -3     620.12      3.04
  -1    1   -3    1216.54      6.15
  -2    1   -3     223.59      1.20
  -3    1   -3    1935.28     10.22
  -4    1   -3     16.476     0.079
  -5    1   -3     29.405     0.201
  -6    1   -3     110.65      0.95
  -7    1   -3     48.941     0.401
  -8    1   -3     238.11      1.13
  -9    1   -3     137.51      0.62
 -10    1   -3     117.55      0.77
 -11    1   -3     10.779     0.115
 -12    1   -3     36.127     0.387
 -13    1   -3     0.2867    0.0430
 -14    1   -3     10.428     0.158
 -15    1   -3     81.112     0.781
 -16    1   -3     62.579     0.530
 -17    1   -3     10.621     0.158
 -18    1   -3    -0.0287    0.0430
 -19    1   -3     9.5532    0.1935
 -20    1   -3     30.358     0.631
 -21    1   -3     5.1672    0.1362
 -22    1   -3     15.896     0.416
 -23    1   -3     1.9995    0.1648
  25    2   -3     1.1610    0.1577
  24    2   -3     13.352     0.745
  23    2   -3     30.007     1.089
  22    2   -3     13.459     0.516
  21    2   -3    -0.0358    0.0573
  20    2   -3     0.2795    0.0573
  19    2   -3     11.123     0.194
  18    2   -3     7.2527    0.1792
  17    2   -3     82.374     1.319
  16    2   -3     6.2063    0.0717
  15    2   -3     44.534     0.373
  14    2   -3     139.74      1.30
  13    2   -3     42.670     0.416
  12    2   -3     17.981     0.344
  11    2   -3     96.134     0.753
  10    2   -3     24.317     0.251
   9    2   -3     2.4653    0.0358
   8    2   -3     43.853     0.222
   7    2   -3     21.858     0.136
   6    2   -3     395.88      2.72
   5    2   -3     276.40      1.81
   4    2   -3     54.245     0.409
   3    2   -3     15.774     0.165
   2    2   -3     246.10      1.66
   1    2   -3     6.4500    0.1577
   0    2   -3     597.46      2.86
  -1    2   -3     88.738     0.487
  -2    2   -3     25.169     0.122
  -3    2   -3     360.85      2.06
  -4    2   -3     468.74      2.02
  -5    2   -3     46.440     0.158
  -6    2   -3     60.594     0.265
  -7    2   -3     15.007     0.079
  -8    2   -3     14.040     0.100
  -9    2   -3     146.04      0.84
 -10    2   -3     81.808     0.616
 -11    2   -3     67.152     0.616
 -12    2   -3     90.049     0.910
 -13    2   -3     4.1853    0.0717
 -14    2   -3     28.609     0.337
 -15    2   -3     80.009     1.476
 -16    2   -3     31.763     0.351
 -17    2   -3     10.213     0.194
 -18    2   -3     19.307     0.351
 -19    2   -3     1.5193    0.0717
 -20    2   -3     4.9808    0.0932
 -21    2   -3     16.240     0.423
 -22    2   -3     5.9125    0.2078
 -23    2   -3     6.9732    0.2867
  25    3   -3     33.282     0.473
  24    3   -3     0.8242    0.1577
  23    3   -3     1.9995    0.1147
  22    3   -3     10.406     0.179
  21    3   -3     0.2007    0.1003
  20    3   -3     16.956     0.394
  19    3   -3     7.2598    0.2508
  18    3   -3     24.962     0.616
  17    3   -3     28.287     0.179
  16    3   -3     4.3072    0.0502
  15    3   -3     98.119     1.097
  14    3   -3     223.95      2.67
  13    3   -3     17.981     0.423
  12    3   -3     82.395     0.616
  11    3   -3     112.92      0.98
  10    3   -3     164.20      1.58
   9    3   -3     90.350     0.645
   8    3   -3     458.60      3.27
   7    3   -3     146.17      1.20
   6    3   -3     138.51      1.07
   5    3   -3     113.44      0.77
   4    3   -3     444.03      3.43
   3    3   -3     137.83      0.57
   2    3   -3     0.4873    0.1003
   1    3   -3     62.364     0.480
   0    3   -3     243.24      1.19
  -1    3   -3     254.94      1.03
  -2    3   -3    1301.88      6.24
  -3    3   -3     3.9560    0.0573
  -4    3   -3     11.101     0.108
  -5    3   -3     40.126     0.265
  -6    3   -3     269.24      1.14
  -7    3   -3     4.2928    0.1147
  -8    3   -3     184.78      1.31
  -9    3   -3     34.823     0.344
 -10    3   -3     73.982     0.760
 -11    3   -3     0.0788    0.0430
 -12    3   -3     202.47      2.11
 -13    3   -3     85.190     0.796
 -14    3   -3     11.531     0.122
 -15    3   -3     49.808     0.502
 -16    3   -3     11.703     0.201
 -17    3   -3     4.3072    0.0717
 -18    3   -3     17.114     0.265
 -19    3   -3     3.5332    0.1075
 -20    3   -3     6.0487    0.1648
 -21    3   -3     1.3043    0.0932
 -22    3   -3     5.7907    0.2652
 -23    3   -3     52.087     0.624
  25    4   -3     6.7438    0.4228
  24    4   -3     60.501     0.588
  23    4   -3     107.98      1.44
  22    4   -3     3.1820    0.1577
  21    4   -3     0.6307    0.1147
  20    4   -3     20.045     0.437
  19    4   -3     4.3717    0.1577
  18    4   -3     22.955     0.559
  17    4   -3     21.034     0.373
  16    4   -3     0.0358    0.0215
  15    4   -3     0.7310    0.0430
  14    4   -3     7.4247    0.0717
  13    4   -3     16.261     0.222
  12    4   -3     0.0287    0.0287
  11    4   -3     28.466     0.280
  10    4   -3     68.793     0.573
   9    4   -3     476.73      3.55
   8    4   -3     398.19      2.72
   7    4   -3     4.5365    0.0932
   6    4   -3     151.07      1.18
   5    4   -3     1.5910    0.0502
   4    4   -3    1255.52      7.64
   3    4   -3     206.11      1.28
   2    4   -3     316.01      1.56
   1    4   -3     0.0430    0.0215
   0    4   -3     316.20      1.53
  -1    4   -3     753.48      2.16
  -2    4   -3     634.84      3.35
  -3    4   -3     5.2173    0.0645
  -4    4   -3     291.41      1.45
  -5    4   -3     9.5173    0.0573
  -6    4   -3     395.98      2.31
  -7    4   -3     649.25      3.62
  -8    4   -3     66.098     0.459
  -9    4   -3     220.55      1.42
 -10    4   -3     21.436     0.158
 -11    4   -3     1.2470    0.0573
 -12    4   -3     3.2178    0.0573
 -13    4   -3     9.9043    0.0932
 -14    4   -3     49.407     0.452
 -15    4   -3     16.111     0.179
 -16    4   -3     2.5513    0.0717
 -17    4   -3     2.2432    0.0717
 -18    4   -3     65.589     1.061
 -19    4   -3     1.3832    0.1147
 -20    4   -3     2.9527    0.0932
 -21    4   -3     66.994     0.896
 -22    4   -3     22.740     0.495
 -23    4   -3     22.855     0.387
  25    5   -3     8.0052    1.4262
  24    5   -3     7.1595    0.2580
  23    5   -3     68.764     0.903
  22    5   -3     0.1433    0.1218
  21    5   -3     18.877     0.638
  20    5   -3     10.714     0.358
  19    5   -3     0.1505    0.0717
  18    5   -3     407.17      5.82
  17    5   -3     14.677     0.122
  16    5   -3     22.697     0.315
  15    5   -3     46.132     0.301
  14    5   -3     154.41      1.18
  13    5   -3     127.22      1.81
  12    5   -3     26.524     0.315
  11    5   -3     232.41      2.04
  10    5   -3     5.0167    0.1147
   9    5   -3     703.71      5.22
   8    5   -3     204.80      1.58
   7    5   -3     324.84      1.78
   6    5   -3     563.57      3.05
   5    5   -3     701.40      3.30
   4    5   -3    1396.53      7.24
   3    5   -3    1375.55      8.99
   2    5   -3     399.09      1.88
   1    5   -3     860.73      6.26
   0    5   -3     0.5017    0.0430
  -1    5   -3    1340.66      7.78
  -2    5   -3     616.89      2.97
  -3    5   -3     237.51      1.02
  -4    5   -3     934.56      4.40
  -5    5   -3     86.910     0.373
  -6    5   -3     47.601     0.380
  -7    5   -3     430.39      2.17
  -8    5   -3     10.635     0.093
  -9    5   -3     386.79      1.58
 -10    5   -3     16.168     0.165
 -11    5   -3     18.160     0.129
 -12    5   -3     156.07      0.85
 -13    5   -3     24.008     0.315
 -14    5   -3     24.173     0.179
 -15    5   -3     2.6875    0.0573
 -16    5   -3     292.84      2.62
 -17    5   -3     2.4868    0.0717
 -18    5   -3     22.761     0.351
 -19    5   -3     4.0563    0.0860
 -20    5   -3     0.1648    0.0860
 -21    5   -3     75.279     1.025
 -22    5   -3     11.374     0.244
  24    6   -3     5.1385    0.4658
  23    6   -3     41.402     1.140
  22    6   -3     1.2828    0.1433
  21    6   -3     0.0717    0.0645
  20    6   -3     0.0788    0.0788
  19    6   -3     4.7300    0.1505
  18    6   -3     47.372     1.132
  17    6   -3     10.564     0.215
  16    6   -3     0.4013    0.0502
  15    6   -3     18.053     0.229
  14    6   -3     15.967     0.194
  13    6   -3     19.809     0.301
  12    6   -3     33.461     0.272
  11    6   -3     2.5657    0.0502
  10    6   -3     212.43      1.35
   9    6   -3     226.07      1.44
   8    6   -3     11.847     0.136
   7    6   -3     5.6258    0.0645
   6    6   -3     2.0353    0.0287
   5    6   -3     71.918     0.480
   4    6   -3     180.61      1.11
   3    6   -3     9.7180    0.0788
   2    6   -3     363.29      3.12
   1    6   -3     0.8385    0.0502
   0    6   -3     525.04      2.96
  -1    6   -3     39.101     0.229
  -2    6   -3     252.30      1.08
  -3    6   -3     4.7587    0.0573
  -4    6   -3     5.9268    0.0717
  -5    6   -3     114.57      0.68
  -6    6   -3     108.93      0.54
  -7    6   -3     392.72      3.01
  -8    6   -3     74.447     0.581
  -9    6   -3     24.524     0.158
 -10    6   -3     11.073     0.093
 -11    6   -3     9.9832    0.1003
 -12    6   -3     35.540     0.315
 -13    6   -3     39.761     0.265
 -14    6   -3     36.980     0.473
 -15    6   -3     27.276     0.344
 -16    6   -3     2.1572    0.0573
 -17    6   -3     3.3755    0.0645
 -18    6   -3     10.671     0.208
 -19    6   -3     5.7978    0.1362
 -20    6   -3     11.151     0.280
 -21    6   -3     18.375     0.466
 -22    6   -3     0.7023    0.1003
  24    7   -3     26.216     1.347
  23    7   -3     0.6235    0.1577
  22    7   -3     1.6913    0.1147
  21    7   -3     0.4873    0.0717
  20    7   -3     7.4605    0.2222
  19    7   -3     44.648     0.659
  18    7   -3     4.1710    0.1003
  17    7   -3     5.1528    0.0932
  16    7   -3     132.37      1.53
  15    7   -3     1.3115    0.0430
  14    7   -3     2.8237    0.0573
  13    7   -3     18.798     0.229
  12    7   -3     36.084     0.523
  11    7   -3     361.49      2.51
  10    7   -3     162.60      1.14
   9    7   -3     23.736     0.258
   8    7   -3     82.639     0.803
   7    7   -3     67.962     0.444
   6    7   -3     44.756     0.301
   5    7   -3     383.52      2.50
   4    7   -3     153.66      1.36
   3    7   -3     578.83      4.29
   2    7   -3     172.15      1.33
   1    7   -3     195.86      1.45
   0    7   -3     20.418     0.158
  -1    7   -3     557.32      2.90
  -2    7   -3     440.97      1.78
  -3    7   -3     444.13      1.86
  -4    7   -3     1.8060    0.0502
  -5    7   -3     18.175     0.100
  -6    7   -3     171.36      0.97
  -7    7   -3     0.0573    0.0430
  -8    7   -3     62.959     0.358
  -9    7   -3     208.64      1.27
 -10    7   -3     56.244     0.330
 -11    7   -3     40.642     0.344
 -12    7   -3     5.4897    0.1290
 -13    7   -3     8.0912    0.1863
 -14    7   -3     127.86      1.15
 -15    7   -3     33.648     0.330
 -16    7   -3     1.9852    0.0573
 -17    7   -3     13.452     0.229
 -18    7   -3     2.2360    0.0860
 -19    7   -3     0.7310    0.0573
 -20    7   -3     4.7515    0.1505
 -21    7   -3     0.8528    0.1003
 -22    7   -3     17.494     0.409
  24    8   -3     11.510     0.466
  23    8   -3     3.2178    0.3225
  22    8   -3     8.9512    0.6665
  21    8   -3     0.6307    0.0860
  20    8   -3     12.606     0.330
  19    8   -3     9.4313    0.1863
  18    8   -3     1.9708    0.0860
  17    8   -3     84.079     0.444
  16    8   -3     5.1528    0.1003
  15    8   -3     5.7620    0.0788
  14    8   -3     0.0358    0.0430
  13    8   -3     0.0645    0.0287
  12    8   -3     53.456     0.394
  11    8   -3     0.0573    0.0287
  10    8   -3     1.1610    0.0358
   9    8   -3     6.3353    0.0788
   8    8   -3     160.12      0.98
   7    8   -3     48.375     0.373
   6    8   -3     4.1065    0.0430
   5    8   -3     1.4405    0.0358
   4    8   -3     0.1720    0.0287
   3    8   -3     210.89      1.30
   2    8   -3     73.157     0.566
   1    8   -3     71.566     0.423
   0    8   -3     27.355     0.151
  -1    8   -3     64.350     0.409
  -2    8   -3     8.2130    0.0717
  -3    8   -3     0.9675    0.0430
  -4    8   -3     25.141     0.136
  -5    8   -3     40.176     0.172
  -6    8   -3     187.60      0.85
  -7    8   -3     7.9048    0.0860
  -8    8   -3     1.5982    0.0502
  -9    8   -3     4.2355    0.0573
 -10    8   -3     9.9832    0.1147
 -11    8   -3     5.6402    0.0788
 -12    8   -3     24.983     0.244
 -13    8   -3     0.1577    0.0573
 -14    8   -3     0.8098    0.0645
 -15    8   -3     51.815     0.466
 -16    8   -3     0.0788    0.0502
 -17    8   -3     7.7328    0.0932
 -18    8   -3     7.9550    0.1218
 -19    8   -3     5.5613    0.1075
 -20    8   -3     17.623     0.416
 -21    8   -3     5.7692    0.1792
 -22    8   -3     24.675     0.523
  24    9   -3     0.0502    0.1648
  23    9   -3     0.2222    0.1577
  22    9   -3     1.9063    0.1720
  21    9   -3     1.6770    0.0932
  20    9   -3     5.9053    0.2007
  19    9   -3     14.599     0.244
  18    9   -3     2.7018    0.1362
  17    9   -3     39.696     0.380
  16    9   -3     0.5088    0.0502
  15    9   -3     0.2652    0.0430
  14    9   -3     28.660     0.251
  13    9   -3     1.6627    0.0502
  12    9   -3    -0.0143    0.0287
  11    9   -3     44.297     0.638
  10    9   -3     75.508     0.552
   9    9   -3     1.5408    0.0287
   8    9   -3     98.298     0.803
   7    9   -3     19.085     0.129
   6    9   -3     38.965     0.280
   5    9   -3     65.726     0.444
   4    9   -3     196.79      1.33
   3    9   -3     103.08      0.63
   2    9   -3     5.1887    0.0717
   1    9   -3     0.1003    0.0358
   0    9   -3     9.4528    0.0717
  -1    9   -3     104.77      0.89
  -2    9   -3     122.71      0.71
  -3    9   -3     80.955     0.387
  -4    9   -3     78.726     0.595
  -5    9   -3     15.552     0.151
  -6    9   -3     134.68      0.72
  -7    9   -3     1.3760    0.0502
  -8    9   -3     149.17      0.84
  -9    9   -3     70.291     0.509
 -10    9   -3     2.8022    0.0788
 -11    9   -3     0.0932    0.0502
 -12    9   -3     10.786     0.143
 -13    9   -3     17.150     0.172
 -14    9   -3     0.1863    0.0573
 -15    9   -3     16.827     0.194
 -16    9   -3     0.1433    0.0502
 -17    9   -3     41.889     0.394
 -18    9   -3     1.2470    0.0573
 -19    9   -3     0.1362    0.0645
 -20    9   -3     0.6378    0.0932
 -21    9   -3     3.6048    0.1147
 -22    9   -3     6.2565    0.2795
  23   10   -3     3.4687    0.1935
  22   10   -3     3.4687    0.2365
  21   10   -3     34.142     1.297
  20   10   -3     0.2078    0.0573
  19   10   -3     1.2828    0.0860
  18   10   -3     0.1863    0.0430
  17   10   -3     43.480     0.609
  16   10   -3     24.137     0.351
  15   10   -3     37.969     0.394
  14   10   -3     17.351     0.208
  13   10   -3     6.0343    0.0932
  12   10   -3     75.272     0.624
  11   10   -3     0.8528    0.0430
  10   10   -3     1.1037    0.0358
   9   10   -3     67.840     0.530
   8   10   -3     107.23      0.72
   7   10   -3     67.374     0.509
   6   10   -3     2.0497    0.0502
   5   10   -3     49.321     0.265
   4   10   -3     22.525     0.265
   3   10   -3     120.13      0.75
   2   10   -3     161.97      1.18
   1   10   -3     0.6737    0.0430
   0   10   -3     199.55      1.36
  -1   10   -3     152.71      0.97
  -2   10   -3     64.299     0.394
  -3   10   -3     6.9732    0.0645
  -4   10   -3     10.772     0.086
  -5   10   -3     44.677     0.387
  -6   10   -3     29.706     0.172
  -7   10   -3     73.544     0.452
  -8   10   -3     30.150     0.172
  -9   10   -3     20.017     0.208
 -10   10   -3     94.134     0.710
 -11   10   -3     1.4548    0.0573
 -12   10   -3     9.1733    0.0932
 -13   10   -3     29.233     0.315
 -14   10   -3     33.834     0.280
 -15   10   -3     66.815     0.824
 -16   10   -3     0.5232    0.0645
 -17   10   -3     5.9985    0.1218
 -18   10   -3     0.2222    0.0573
 -19   10   -3     22.589     0.194
 -20   10   -3     3.7768    0.1218
 -21   10   -3     2.8308    0.2007
  23   11   -3     27.104     1.433
  22   11   -3     4.5508    0.1935
  21   11   -3     5.6617    0.2723
  20   11   -3     27.563     0.502
  19   11   -3     2.9025    0.2150
  18   11   -3     147.86      2.11
  17   11   -3     93.289     1.355
  16   11   -3     15.287     0.251
  15   11   -3     23.829     0.308
  14   11   -3     61.863     0.874
  13   11   -3     1.1753    0.0430
  12   11   -3     425.54      3.36
  11   11   -3     0.7453    0.0358
  10   11   -3     58.924     0.573
   9   11   -3     328.63      2.57
   8   11   -3     9.9330    0.0788
   7   11   -3     67.575     0.495
   6   11   -3     7.0448    0.0932
   5   11   -3     304.93      2.32
   4   11   -3     372.08      3.22
   3   11   -3     524.23      3.10
   2   11   -3     17.859     0.158
   1   11   -3     0.1218    0.0502
   0   11   -3     38.141     0.330
  -1   11   -3     554.63      3.17
  -2   11   -3     239.19      0.97
  -3   11   -3     276.48      1.15
  -4   11   -3     6.7653    0.0860
  -5   11   -3     101.92      0.58
  -6   11   -3     16.469     0.194
  -7   11   -3     163.75      1.25
  -8   11   -3     44.469     0.330
  -9   11   -3     0.7238    0.0573
 -10   11   -3     406.79      2.02
 -11   11   -3     0.0502    0.0573
 -12   11   -3     17.730     0.186
 -13   11   -3     10.872     0.122
 -14   11   -3     13.696     0.258
 -15   11   -3     88.458     0.652
 -16   11   -3     142.96      1.06
 -17   11   -3     15.645     0.215
 -18   11   -3     14.004     0.201
 -19   11   -3     4.8232    0.1505
 -20   11   -3     3.9345    0.1218
 -21   11   -3     21.235     0.351
  23   12   -3     9.7395    0.2437
  22   12   -3     0.6665    0.1290
  21   12   -3     14.362     0.323
  20   12   -3     8.8150    0.1863
  19   12   -3     0.2723    0.0502
  18   12   -3     2.6947    0.0717
  17   12   -3     9.6463    0.2437
  16   12   -3     24.159     0.459
  15   12   -3     13.266     0.143
  14   12   -3     0.1505    0.0645
  13   12   -3     1.6268    0.0358
  12   12   -3     0.6880    0.0430
  11   12   -3     5.1385    0.0788
  10   12   -3     30.215     0.315
   9   12   -3     60.902     0.480
   8   12   -3     21.120     0.215
   7   12   -3     13.309     0.115
   6   12   -3     26.416     0.272
   5   12   -3     1.0678    0.0430
   4   12   -3     18.254     0.129
   3   12   -3     35.088     0.222
   2   12   -3     203.01      1.27
   1   12   -3     5.2747    0.0860
   0   12   -3     370.15      1.71
  -1   12   -3     44.763     0.380
  -2   12   -3     0.2508    0.0645
  -3   12   -3     9.6033    0.0932
  -4   12   -3     15.889     0.100
  -5   12   -3     86.731     0.452
  -6   12   -3     66.593     0.301
  -7   12   -3     71.832     0.538
  -8   12   -3     23.234     0.237
  -9   12   -3     3.5618    0.0717
 -10   12   -3     0.0430    0.0573
 -11   12   -3     0.4157    0.0573
 -12   12   -3     2.0640    0.0645
 -13   12   -3     0.0430    0.0645
 -14   12   -3     45.387     0.373
 -15   12   -3     1.5122    0.0717
 -16   12   -3     4.9952    0.1290
 -17   12   -3     0.0358    0.0573
 -18   12   -3    -0.0573    0.0573
 -19   12   -3     24.589     0.237
 -20   12   -3     0.8887    0.1003
 -21   12   -3     2.0497    0.1792
  22   13   -3     9.4672    0.2652
  21   13   -3     3.3182    0.1433
  20   13   -3     10.499     0.237
  19   13   -3     28.803     0.366
  18   13   -3     3.7912    0.0932
  17   13   -3     20.038     0.287
  16   13   -3     30.122     0.423
  15   13   -3     14.398     0.229
  14   13   -3     8.3707    0.1433
  13   13   -3     0.6235    0.0430
  12   13   -3     27.871     0.251
  11   13   -3     62.601     0.710
  10   13   -3     168.77      1.60
   9   13   -3     19.658     0.194
   8   13   -3     2.0497    0.0860
   7   13   -3     91.590     0.760
   6   13   -3     0.2723    0.0573
   5   13   -3     119.88      0.49
   4   13   -3     62.321     0.373
   3   13   -3     19.436     0.215
   2   13   -3     123.65      0.80
   1   13   -3     13.868     0.086
   0   13   -3     24.503     0.179
  -1   13   -3     9.5245    0.0788
  -2   13   -3     105.62      0.52
  -3   13   -3     194.12      1.05
  -4   13   -3     0.4945    0.0788
  -5   13   -3     48.411     0.387
  -6   13   -3     0.0645    0.0645
  -7   13   -3     9.4743    0.1003
  -8   13   -3     125.80      0.80
  -9   13   -3     34.672     0.330
 -10   13   -3     37.389     0.330
 -11   13   -3     9.0587    0.0932
 -12   13   -3     12.234     0.165
 -13   13   -3     4.7587    0.0860
 -14   13   -3     23.378     0.237
 -15   13   -3     26.868     0.280
 -16   13   -3     1.3330    0.0717
 -17   13   -3     18.289     0.215
 -18   13   -3     10.435     0.201
 -19   13   -3     2.1070    0.1075
 -20   13   -3     5.8480    0.2222
  22   14   -3     0.9460    0.1577
  21   14   -3     16.111     0.366
  20   14   -3     10.908     0.222
  19   14   -3     10.041     0.265
  18   14   -3     8.1198    0.1290
  17   14   -3     12.384     0.244
  16   14   -3     16.756     0.358
  15   14   -3     10.471     0.115
  14   14   -3     6.3855    0.0932
  13   14   -3     26.194     0.323
  12   14   -3     51.650     0.509
  11   14   -3     1.2327    0.0502
  10   14   -3     10.055     0.136
   9   14   -3     85.197     0.638
   8   14   -3     25.205     0.280
   7   14   -3     0.9675    0.0502
   6   14   -3     4.8518    0.0860
   5   14   -3     55.441     0.258
   4   14   -3     239.34      1.56
   3   14   -3     23.535     0.158
   2   14   -3     0.1147    0.0502
   1   14   -3     11.574     0.100
   0   14   -3     30.021     0.201
  -1   14   -3     78.425     0.473
  -2   14   -3     116.26      0.77
  -3   14   -3     29.398     0.280
  -4   14   -3     2.1787    0.0717
  -5   14   -3     9.2737    0.0932
  -6   14   -3     6.4787    0.0860
  -7   14   -3     170.44      0.70
  -8   14   -3     2.2002    0.0788
  -9   14   -3     41.380     0.516
 -10   14   -3     20.726     0.165
 -11   14   -3     6.2278    0.0860
 -12   14   -3     55.563     0.466
 -13   14   -3     1.1825    0.0717
 -14   14   -3     1.7272    0.0788
 -15   14   -3     10.406     0.222
 -16   14   -3     5.5685    0.0932
 -17   14   -3     7.2885    0.1290
 -18   14   -3     10.435     0.179
 -19   14   -3     18.626     0.358
 -20   14   -3     12.563     0.194
  21   15   -3     24.123     0.688
  20   15   -3     41.173     0.588
  19   15   -3     10.872     0.179
  18   15   -3     7.4390    0.2007
  17   15   -3     0.4945    0.0430
  16   15   -3     26.352     0.538
  15   15   -3     32.501     0.423
  14   15   -3     0.8242    0.0430
  13   15   -3     41.810     0.552
  12   15   -3     66.571     0.645
  11   15   -3     94.743     0.946
  10   15   -3    -0.0502    0.0502
   9   15   -3     1.4118    0.0573
   8   15   -3     8.4782    0.1075
   7   15   -3     177.57      1.56
   6   15   -3     61.612     0.545
   5   15   -3     13.925     0.115
   4   15   -3     31.283     0.136
   3   15   -3     0.7812    0.0645
   2   15   -3     5.6688    0.0717
   1   15   -3     8.5570    0.1505
   0   15   -3     0.2222    0.0573
  -1   15   -3     6.2565    0.1075
  -2   15   -3     8.5928    0.0932
  -3   15   -3     11.352     0.108
  -4   15   -3     177.62      1.45
  -5   15   -3     116.21      0.54
  -6   15   -3     2.1787    0.0788
  -7   15   -3     0.0072    0.0645
  -8   15   -3     2.2360    0.0717
  -9   15   -3     173.20      1.57
 -10   15   -3     66.120     0.409
 -11   15   -3     14.577     0.172
 -12   15   -3     4.6368    0.0860
 -13   15   -3     13.638     0.222
 -14   15   -3     15.115     0.215
 -15   15   -3     0.7310    0.0717
 -16   15   -3     8.9010    0.1147
 -17   15   -3     49.257     0.595
 -18   15   -3     24.926     0.366
 -19   15   -3     5.4753    0.1648
  21   16   -3     51.213     0.882
  20   16   -3     0.0215    0.1218
  19   16   -3     0.1863    0.1362
  18   16   -3     0.1362    0.0932
  17   16   -3     15.659     0.294
  16   16   -3     17.895     0.337
  15   16   -3     8.5068    0.1577
  14   16   -3     0.0000    0.0502
  13   16   -3     12.434     0.194
  12   16   -3     91.253     1.046
  11   16   -3     22.231     0.258
  10   16   -3     0.8815    0.0573
   9   16   -3     20.368     0.201
   8   16   -3     53.420     0.459
   7   16   -3     52.152     0.538
   6   16   -3     14.563     0.165
   5   16   -3     25.678     0.201
   4   16   -3     46.103     0.373
   3   16   -3     73.623     0.459
   2   16   -3     23.299     0.151
   1   16   -3     0.7453    0.0645
   0   16   -3     25.786     0.215
  -1   16   -3     118.44      0.64
  -2   16   -3     94.564     0.595
  -3   16   -3     18.519     0.129
  -4   16   -3     0.0215    0.0788
  -5   16   -3     5.7620    0.1003
  -6   16   -3     5.5398    0.1075
  -7   16   -3     8.3492    0.1433
  -8   16   -3     28.910     0.294
  -9   16   -3     1.6555    0.0788
 -10   16   -3     74.326     0.409
 -11   16   -3     17.601     0.208
 -12   16   -3     0.6163    0.0788
 -13   16   -3     19.178     0.222
 -14   16   -3     10.822     0.129
 -15   16   -3     35.360     0.358
 -16   16   -3     12.327     0.244
 -17   16   -3     1.7558    0.0860
 -18   16   -3     4.7587    0.1290
 -19   16   -3     25.736     0.624
  20   17   -3     33.490     0.760
  19   17   -3     1.1825    0.1218
  18   17   -3     91.060     1.441
  17   17   -3     5.6903    0.1577
  16   17   -3     7.8547    0.1648
  15   17   -3     19.393     0.287
  14   17   -3     15.480     0.215
  13   17   -3     0.0358    0.0502
  12   17   -3     129.91      0.78
  11   17   -3     41.051     0.401
  10   17   -3     12.807     0.122
   9   17   -3     72.161     0.710
   8   17   -3     41.008     0.358
   7   17   -3     34.830     0.416
   6   17   -3     19.694     0.151
   5   17   -3     30.759     0.222
   4   17   -3     86.731     0.473
   3   17   -3     417.29      2.80
   2   17   -3     2.8523    0.0717
   1   17   -3     5.1958    0.0788
   0   17   -3     1.5982    0.0717
  -1   17   -3     296.36      1.18
  -2   17   -3     140.27      0.59
  -3   17   -3     39.703     0.165
  -4   17   -3     7.3458    0.0932
  -5   17   -3     40.922     0.208
  -6   17   -3     58.423     0.423
  -7   17   -3     53.112     0.423
  -8   17   -3     1.0822    0.0788
  -9   17   -3     17.931     0.229
 -10   17   -3     209.52      2.01
 -11   17   -3     7.3817    0.1147
 -12   17   -3     1.9278    0.1218
 -13   17   -3     0.4228    0.0860
 -14   17   -3     7.4390    0.1577
 -15   17   -3     22.489     0.179
 -16   17   -3     74.333     0.960
 -17   17   -3     10.564     0.136
 -18   17   -3     13.509     0.294
  20   18   -3     1.2542    0.1362
  19   18   -3     13.416     0.358
  18   18   -3     0.3368    0.1147
  17   18   -3     61.361     1.218
  16   18   -3     12.126     0.251
  15   18   -3     12.864     0.201
  14   18   -3     4.2785    0.1218
  13   18   -3     1.0105    0.0717
  12   18   -3     37.976     0.387
  11   18   -3     0.2580    0.0573
  10   18   -3     0.6163    0.0573
   9   18   -3     31.770     0.237
   8   18   -3     84.524     0.638
   7   18   -3    -0.0143    0.0645
   6   18   -3     31.519     0.280
   5   18   -3     1.3688    0.0645
   4   18   -3     17.236     0.194
   3   18   -3     2.3937    0.0717
   2   18   -3     12.678     0.115
   1   18   -3     25.994     0.208
   0   18   -3     49.536     0.323
  -1   18   -3     8.5642    0.0932
  -2   18   -3     0.1935    0.0645
  -3   18   -3     0.1075    0.0717
  -4   18   -3     1.8490    0.0788
  -5   18   -3     0.7023    0.0717
  -6   18   -3     101.36      0.58
  -7   18   -3     6.6865    0.1003
  -8   18   -3     6.6005    0.1218
  -9   18   -3     2.6803    0.0932
 -10   18   -3     3.7195    0.0932
 -11   18   -3     6.3138    0.1218
 -12   18   -3     5.7405    0.1003
 -13   18   -3     1.3617    0.1003
 -14   18   -3     10.994     0.151
 -15   18   -3     31.032     0.344
 -16   18   -3     0.5733    0.0932
 -17   18   -3     9.6177    0.1720
  19   19   -3     4.7372    0.1577
  18   19   -3     0.2938    0.1075
  17   19   -3     6.1848    0.1577
  16   19   -3     11.696     0.294
  15   19   -3     0.6235    0.0860
  14   19   -3     1.6555    0.0788
  13   19   -3     5.6975    0.0860
  12   19   -3     0.2580    0.0573
  11   19   -3     14.283     0.179
  10   19   -3     41.431     0.337
   9   19   -3     7.5823    0.0932
   8   19   -3     22.883     0.301
   7   19   -3    -0.0072    0.0645
   6   19   -3     31.075     0.237
   5   19   -3     0.8098    0.0717
   4   19   -3     84.660     0.688
   3   19   -3     9.4528    0.1003
   2   19   -3     0.5375    0.0717
   1   19   -3     98.807     0.538
   0   19   -3     1.6842    0.0717
  -1   19   -3     28.982     0.143
  -2   19   -3     58.186     0.358
  -3   19   -3     5.6688    0.1075
  -4   19   -3     80.260     0.674
  -5   19   -3     1.9565    0.0860
  -6   19   -3     59.397     0.452
  -7   19   -3     0.4515    0.0788
  -8   19   -3     61.053     0.387
  -9   19   -3     25.807     0.272
 -10   19   -3     0.4157    0.0788
 -11   19   -3     3.5618    0.0932
 -12   19   -3     0.0430    0.0788
 -13   19   -3     4.7013    0.1003
 -14   19   -3     3.6765    0.1003
 -15   19   -3     0.0717    0.0788
 -16   19   -3     2.7305    0.1003
 -17   19   -3     24.560     0.480
  18   20   -3     30.322     0.552
  17   20   -3     28.029     0.545
  16   20   -3     0.0502    0.0860
  15   20   -3     40.083     0.502
  14   20   -3     28.215     0.373
  13   20   -3     6.1490    0.0860
  12   20   -3     6.4858    0.1362
  11   20   -3     7.9335    0.1003
  10   20   -3     90.185     0.688
   9   20   -3     3.3038    0.0788
   8   20   -3     8.0983    0.0932
   7   20   -3     3.2322    0.0788
   6   20   -3     1.3402    0.0717
   5   20   -3     13.008     0.165
   4   20   -3     0.4085    0.0788
   3   20   -3     4.5652    0.0860
   2   20   -3     3.6693    0.0788
   1   20   -3     0.9747    0.0788
   0   20   -3     0.1003    0.0717
  -1   20   -3     16.218     0.115
  -2   20   -3     7.9980    0.1433
  -3   20   -3     0.3440    0.0717
  -4   20   -3     2.8380    0.0860
  -5   20   -3     1.3903    0.0788
  -6   20   -3     8.0625    0.1075
  -7   20   -3     1.2757    0.0860
  -8   20   -3     33.898     0.373
  -9   20   -3     16.225     0.172
 -10   20   -3     11.159     0.179
 -11   20   -3     14.749     0.194
 -12   20   -3     12.499     0.122
 -13   20   -3     50.002     0.416
 -14   20   -3     3.0888    0.1433
 -15   20   -3     40.291     0.315
 -16   20   -3     10.177     0.151
  17   21   -3     18.433     0.416
  16   21   -3     0.2795    0.1075
  15   21   -3     0.2580    0.0860
  14   21   -3    -0.0358    0.0932
  13   21   -3     1.1037    0.1003
  12   21   -3     2.0210    0.0788
  11   21   -3     6.8370    0.1792
  10   21   -3     2.4008    0.0788
   9   21   -3     1.3330    0.0717
   8   21   -3     6.3497    0.0932
   7   21   -3     1.6985    0.0788
   6   21   -3     12.033     0.143
   5   21   -3     29.555     0.165
   4   21   -3     0.2723    0.0860
   3   21   -3     5.1528    0.0932
   2   21   -3     50.375     0.315
   1   21   -3     130.21      0.67
   0   21   -3     18.074     0.129
  -1   21   -3     1.9063    0.0788
  -2   21   -3     1.6053    0.0788
  -3   21   -3     55.742     0.430
  -4   21   -3     2.1285    0.0932
  -5   21   -3     1.3903    0.0788
  -6   21   -3     8.4638    0.1147
  -7   21   -3     6.9660    0.1290
  -8   21   -3     0.2867    0.0860
  -9   21   -3     9.4457    0.1433
 -10   21   -3     10.248     0.115
 -11   21   -3     1.6340    0.0932
 -12   21   -3     0.3010    0.0860
 -13   21   -3     0.3583    0.1003
 -14   21   -3     1.6053    0.1075
 -15   21   -3     24.990     0.258
  16   22   -3     2.8595    0.1218
  15   22   -3     1.3975    0.1003
  14   22   -3     0.7812    0.0932
  13   22   -3     2.9312    0.1003
  12   22   -3     11.417     0.194
  11   22   -3     7.6827    0.1218
  10   22   -3     4.7945    0.1147
   9   22   -3     7.1667    0.1290
   8   22   -3     5.9770    0.1003
   7   22   -3     8.3420    0.1003
   6   22   -3     2.3148    0.0860
   5   22   -3     6.4070    0.1003
   4   22   -3     0.0000    0.0860
   3   22   -3     12.449     0.143
   2   22   -3     3.7195    0.0932
   1   22   -3     0.8743    0.0788
   0   22   -3     1.6125    0.0860
  -1   22   -3     4.0922    0.0932
  -2   22   -3     13.380     0.122
  -3   22   -3     1.9350    0.0860
  -4   22   -3     7.9263    0.1218
  -5   22   -3     1.5552    0.0932
  -6   22   -3     0.4085    0.0788
  -7   22   -3     8.7218    0.1218
  -8   22   -3     18.053     0.136
  -9   22   -3     0.4300    0.0860
 -10   22   -3     26.753     0.308
 -11   22   -3     3.6048    0.1075
 -12   22   -3     0.3512    0.0860
 -13   22   -3     0.1075    0.0932
 -14   22   -3     4.5078    0.1147
  15   23   -3     8.4997    0.2795
  14   23   -3     15.752     0.237
  13   23   -3     0.7310    0.1003
  12   23   -3     52.345     0.638
  11   23   -3     0.5088    0.0717
  10   23   -3     51.364     0.495
   9   23   -3     23.385     0.215
   8   23   -3     9.5102    0.1577
   7   23   -3     45.860     0.430
   6   23   -3     4.1280    0.1003
   5   23   -3     81.413     0.566
   4   23   -3     21.952     0.265
   3   23   -3     83.499     0.380
   2   23   -3     32.307     0.301
   1   23   -3     0.1505    0.0860
   0   23   -3     11.804     0.115
  -1   23   -3     62.909     0.480
  -2   23   -3     12.986     0.122
  -3   23   -3     101.18      0.56
  -4   23   -3     0.6450    0.0932
  -5   23   -3     51.980     0.351
  -6   23   -3     11.159     0.129
  -7   23   -3     3.3397    0.1147
  -8   23   -3     22.797     0.280
  -9   23   -3     0.4515    0.0860
 -10   23   -3     80.740     0.839
 -11   23   -3     5.7763    0.1147
 -12   23   -3     3.7482    0.1075
 -13   23   -3     0.5088    0.0860
  14   24   -3     18.211     0.301
  13   24   -3     15.595     0.337
  12   24   -3     28.609     0.287
  11   24   -3     9.5317    0.1648
  10   24   -3     13.086     0.143
   9   24   -3     2.5083    0.0860
   8   24   -3     3.1892    0.0932
   7   24   -3     0.1577    0.0788
   6   24   -3     1.0177    0.0932
   5   24   -3     28.165     0.222
   4   24   -3     32.515     0.215
   3   24   -3     1.4835    0.0860
   2   24   -3     9.1518    0.1218
   1   24   -3     7.3530    0.1075
   0   24   -3     40.599     0.394
  -1   24   -3     12.341     0.122
  -2   24   -3     10.141     0.115
  -3   24   -3     21.249     0.172
  -4   24   -3     5.0167    0.1362
  -5   24   -3     4.4147    0.1075
  -6   24   -3     7.6970    0.1147
  -7   24   -3     12.671     0.194
  -8   24   -3     4.0922    0.1003
  -9   24   -3     0.3010    0.0932
 -10   24   -3     19.372     0.251
 -11   24   -3     13.079     0.229
 -12   24   -3     43.430     0.430
  13   25   -3     1.1395    0.1075
  12   25   -3     1.1610    0.1003
  11   25   -3     7.2957    0.1505
  10   25   -3     4.9593    0.1003
   9   25   -3     6.2063    0.1290
   8   25   -3     10.664     0.122
   7   25   -3     3.4257    0.0932
   6   25   -3     26.302     0.265
   5   25   -3     8.5140    0.1648
   4   25   -3     34.801     0.215
   3   25   -3     5.7262    0.1075
   2   25   -3     4.7300    0.1003
   1   25   -3     64.192     0.466
   0   25   -3     8.0768    0.1147
  -1   25   -3     25.786     0.315
  -2   25   -3     26.954     0.258
  -3   25   -3     2.0855    0.1003
  -4   25   -3     65.374     0.495
  -5   25   -3     0.2723    0.0932
  -6   25   -3     34.916     0.401
  -7   25   -3     0.8887    0.0932
  -8   25   -3     9.1805    0.1433
  -9   25   -3     13.660     0.136
 -10   25   -3     0.5590    0.0932
 -11   25   -3     1.4620    0.1003
  11   26   -3     1.0607    0.1003
  10   26   -3     22.546     0.337
   9   26   -3     3.7697    0.1003
   8   26   -3     28.695     0.201
   7   26   -3     1.2255    0.0860
   6   26   -3     0.4300    0.1003
   5   26   -3     2.9312    0.1003
   4   26   -3     1.0607    0.0860
   3   26   -3     0.3010    0.0860
   2   26   -3     1.0177    0.0932
   1   26   -3     0.1218    0.0860
   0   26   -3     0.1720    0.0932
  -1   26   -3     2.0568    0.0932
  -2   26   -3     0.1935    0.0932
  -3   26   -3     3.0817    0.1003
  -4   26   -3     1.5480    0.0932
  -5   26   -3     3.4543    0.1218
  -6   26   -3     2.0640    0.1003
  -7   26   -3     3.3253    0.1075
  -8   26   -3     5.1027    0.1075
  -9   26   -3     5.5828    0.1433
   9   27   -3     0.3153    0.1003
   8   27   -3     10.865     0.143
   7   27   -3     2.3937    0.1003
   6   27   -3    -0.0932    0.0932
   5   27   -3     0.1505    0.0932
   4   27   -3     0.1863    0.0860
   3   27   -3     31.218     0.229
   2   27   -3     3.6550    0.1075
   1   27   -3     20.590     0.165
   0   27   -3     0.3727    0.0932
  -1   27   -3     11.030     0.129
  -2   27   -3     3.1247    0.1003
  -3   27   -3     1.2972    0.1003
  -4   27   -3     0.6307    0.1003
  -5   27   -3     0.4873    0.0932
  -6   27   -3     14.090     0.179
  -7   27   -3     0.0143    0.0932
   7   28   -3     1.0535    0.1003
   6   28   -3     23.148     0.179
   5   28   -3     2.4510    0.1075
   4   28   -3     6.6650    0.1433
   3   28   -3    -0.0788    0.0932
   2   28   -3     0.6522    0.0932
   1   28   -3     2.4940    0.1003
   0   28   -3     2.3005    0.1003
  -1   28   -3     8.7290    0.1218
  -2   28   -3     0.1147    0.1003
  -3   28   -3     0.9460    0.1003
  -4   28   -3     20.719     0.208
  25    0   -4     0.3297    0.2078
  24    0   -4     1.2972    0.2078
  23    0   -4     0.8098    0.1935
  22    0   -4     34.371     0.595
  21    0   -4     77.837     1.863
  20    0   -4     73.616     0.566
  19    0   -4     2.6660    0.1505
  18    0   -4     58.100     1.018
  17    0   -4     125.98      3.85
  16    0   -4     384.08      4.57
  15    0   -4     1.0535    0.0717
  14    0   -4     219.65      6.18
  13    0   -4     0.1505    0.0358
  12    0   -4     76.927     1.003
  11    0   -4     593.04      8.91
  10    0   -4     245.16      2.46
   9    0   -4    1154.20     12.28
   8    0   -4     364.25      5.29
   7    0   -4     834.52      7.29
   6    0   -4     833.91      4.31
   5    0   -4     253.52      3.05
   4    0   -4     321.73      2.95
   3    0   -4    1518.92     12.08
   2    0   -4     206.74      2.13
   1    0   -4    5210.55     24.57
   0    0   -4     235.97      3.33
  -1    0   -4     89.548     0.968
  -2    0   -4     35.583     0.172
  -3    0   -4     21.830     0.194
  -4    0   -4     972.87      4.35
  -5    0   -4     596.07      3.73
  -6    0   -4     522.01      3.52
  -7    0   -4     81.191     0.573
  -8    0   -4     631.04      4.54
  -9    0   -4     32.329     0.186
 -10    0   -4     24.030     0.201
 -11    0   -4     214.19      1.88
 -12    0   -4     9.1733    0.1290
 -13    0   -4     143.57      1.54
 -14    0   -4     425.72      8.27
 -15    0   -4     388.89      8.23
 -16    0   -4     11.295     0.179
 -17    0   -4     56.380     1.355
 -18    0   -4     12.857     0.430
 -19    0   -4     73.946     2.903
 -20    0   -4     18.691     0.760
 -21    0   -4     3.9918    0.1792
 -22    0   -4     4.0205    0.2580
  25    1   -4     8.3635    0.4515
  24    1   -4     1.5193    0.1792
  23    1   -4     2.1428    0.1720
  22    1   -4     5.9053    0.1792
  21    1   -4     51.249     1.319
  20    1   -4     0.0645    0.0573
  19    1   -4     5.9913    0.0860
  18    1   -4     196.38      1.63
  17    1   -4     140.40      1.40
  16    1   -4     43.459     0.602
  15    1   -4     27.534     0.659
  14    1   -4     9.6177    0.2007
  13    1   -4     67.675     0.559
  12    1   -4     0.0502    0.0215
  11    1   -4     160.69      0.75
  10    1   -4     283.39      1.86
   9    1   -4     87.211     0.638
   8    1   -4     131.16      0.81
   7    1   -4     110.07      0.76
   6    1   -4     165.49      1.35
   5    1   -4     0.2222    0.0287
   4    1   -4     188.97      1.23
   3    1   -4     49.472     0.308
   2    1   -4    3208.35     15.31
   1    1   -4    2974.75     18.47
   0    1   -4     9.2450    0.2293
  -1    1   -4     518.98      2.14
  -2    1   -4     1.6412    0.0430
  -3    1   -4     296.84      1.99
  -4    1   -4     81.815     0.523
  -5    1   -4     167.31      0.75
  -6    1   -4     762.30      5.83
  -7    1   -4     0.1003    0.0502
  -8    1   -4     0.5733    0.0573
  -9    1   -4     0.7597    0.0502
 -10    1   -4     18.863     0.115
 -11    1   -4     73.738     0.566
 -12    1   -4     0.0573    0.0573
 -13    1   -4     41.732     0.430
 -14    1   -4     13.266     0.208
 -15    1   -4     53.055     0.695
 -16    1   -4     2.4653    0.0645
 -17    1   -4     3.0745    0.0860
 -18    1   -4     18.289     0.280
 -19    1   -4     1.7702    0.0860
 -20    1   -4    -0.0287    0.0788
 -21    1   -4     8.5857    0.2365
 -22    1   -4     1.1538    0.1362
  25    2   -4     2.0783    0.3655
  24    2   -4     0.7525    0.2007
  23    2   -4     27.943     1.333
  22    2   -4     11.560     0.387
  21    2   -4     4.3215    0.1505
  20    2   -4     13.717     0.480
  19    2   -4     19.443     0.366
  18    2   -4     9.6535    0.4372
  17    2   -4     22.640     0.595
  16    2   -4     0.7812    0.0932
  15    2   -4     93.941     0.788
  14    2   -4     71.559     0.337
  13    2   -4     26.445     0.215
  12    2   -4     87.104     0.731
  11    2   -4     56.753     0.559
  10    2   -4     225.03      1.50
   9    2   -4     69.194     0.516
   8    2   -4     259.02      1.20
   7    2   -4     7.3817    0.0502
   6    2   -4     1.3187    0.0287
   5    2   -4     4.3143    0.0502
   4    2   -4     57.907     0.358
   3    2   -4     20.554     0.122
   2    2   -4     876.43      3.88
   1    2   -4     238.01      1.20
   0    2   -4     35.941     0.330
  -1    2   -4     1.2972    0.0430
  -2    2   -4     96.478     0.516
  -3    2   -4     0.7597    0.0358
  -4    2   -4     56.223     0.186
  -5    2   -4     74.318     0.416
  -6    2   -4     235.33      1.08
  -7    2   -4     283.23      1.44
  -8    2   -4     155.59      0.71
  -9    2   -4     19.544     0.108
 -10    2   -4     23.414     0.108
 -11    2   -4     48.124     0.466
 -12    2   -4     90.099     1.011
 -13    2   -4     21.543     0.323
 -14    2   -4     51.650     0.573
 -15    2   -4     75.092     0.745
 -16    2   -4     5.6187    0.1362
 -17    2   -4     25.764     0.437
 -18    2   -4     15.330     0.244
 -19    2   -4     22.281     0.487
 -20    2   -4     24.080     0.495
 -21    2   -4     6.9087    0.1863
 -22    2   -4     5.6402    0.1863
  25    3   -4     0.1505    0.2222
  24    3   -4     7.8833    0.3368
  23    3   -4     19.357     0.588
  22    3   -4     9.6105    0.2508
  21    3   -4     10.929     0.201
  20    3   -4     29.957     0.738
  19    3   -4     8.1485    0.1648
  18    3   -4     1.6483    0.0717
  17    3   -4     5.9770    0.0932
  16    3   -4     5.7190    0.1290
  15    3   -4     1.3115    0.0573
  14    3   -4     1.6555    0.0502
  13    3   -4     5.5398    0.0717
  12    3   -4    -0.0215    0.0287
  11    3   -4     65.525     0.588
  10    3   -4     27.986     0.251
   9    3   -4     74.612     0.459
   8    3   -4     61.956     0.444
   7    3   -4     2.0640    0.0645
   6    3   -4     17.093     0.129
   5    3   -4     11.359     0.129
   4    3   -4     102.33      0.43
   3    3   -4     246.93      1.86
   2    3   -4     16.706     0.100
   1    3   -4     62.780     0.473
   0    3   -4     70.506     0.688
  -1    3   -4     50.439     0.237
  -2    3   -4     106.25      0.74
  -3    3   -4     43.129     0.201
  -4    3   -4     0.2437    0.0358
  -5    3   -4     50.332     0.358
  -6    3   -4     24.481     0.129
  -7    3   -4     55.370     0.208
  -8    3   -4     86.036     0.566
  -9    3   -4     10.363     0.108
 -10    3   -4     11.374     0.108
 -11    3   -4     8.6788    0.0932
 -12    3   -4     6.9158    0.0932
 -13    3   -4     2.6158    0.0573
 -14    3   -4     0.1147    0.0573
 -15    3   -4     17.752     0.265
 -16    3   -4     2.3292    0.0573
 -17    3   -4     2.9957    0.1218
 -18    3   -4     3.4758    0.0645
 -19    3   -4     2.1213    0.1218
 -20    3   -4     5.5327    0.1075
 -21    3   -4     4.1782    0.1720
 -22    3   -4     0.0932    0.1290
  25    4   -4     2.1070    0.2580
  24    4   -4     4.7300    0.5447
  23    4   -4     6.1562    0.2150
  22    4   -4     0.5232    0.0932
  21    4   -4     46.110     1.290
  20    4   -4     3.2035    0.1362
  19    4   -4     14.828     0.287
  18    4   -4     2.9885    0.1147
  17    4   -4     2.8308    0.0788
  16    4   -4     4.3573    0.0717
  15    4   -4     142.04      0.94
  14    4   -4     3.7482    0.0502
  13    4   -4     6.6435    0.0717
  12    4   -4     19.551     0.165
  11    4   -4     91.518     1.039
  10    4   -4     43.853     0.430
   9    4   -4     119.43      1.06
   8    4   -4     313.86      2.68
   7    4   -4     122.10      0.77
   6    4   -4     23.134     0.201
   5    4   -4     17.874     0.151
   4    4   -4     10.413     0.186
   3    4   -4     89.426     0.588
   2    4   -4     435.63      2.29
   1    4   -4     71.925     0.444
   0    4   -4     472.01      3.30
  -1    4   -4     7.2383    0.1003
  -2    4   -4     128.86      0.61
  -3    4   -4     0.2723    0.0358
  -4    4   -4     47.150     0.179
  -5    4   -4     324.28      1.35
  -6    4   -4     196.90      0.97
  -7    4   -4     14.541     0.158
  -8    4   -4     26.796     0.158
  -9    4   -4     26.947     0.179
 -10    4   -4     0.4945    0.0502
 -11    4   -4     17.530     0.194
 -12    4   -4     116.92      0.82
 -13    4   -4     7.0592    0.0860
 -14    4   -4     11.954     0.208
 -15    4   -4     7.0018    0.0932
 -16    4   -4     44.505     0.652
 -17    4   -4     32.924     0.401
 -18    4   -4     19.185     0.387
 -19    4   -4     0.2007    0.0788
 -20    4   -4     45.157     0.559
 -21    4   -4     0.2222    0.1003
 -22    4   -4    -0.0287    0.1290
  25    5   -4     6.0845    0.5160
  24    5   -4     0.4085    0.2365
  23    5   -4     5.4180    0.3082
  22    5   -4    -0.0932    0.0932
  21    5   -4     0.7167    0.0932
  20    5   -4     45.157     0.953
  19    5   -4    -0.0072    0.0573
  18    5   -4     0.1290    0.0430
  17    5   -4     0.1290    0.0358
  16    5   -4     3.5260    0.1433
  15    5   -4     18.820     0.172
  14    5   -4     38.313     0.301
  13    5   -4     58.408     0.903
  12    5   -4     24.947     0.258
  11    5   -4     11.338     0.093
  10    5   -4     31.182     0.201
   9    5   -4     30.903     0.186
   8    5   -4     43.409     0.294
   7    5   -4     5.4108    0.1433
   6    5   -4     3.6048    0.0430
   5    5   -4     3.4902    0.0430
   4    5   -4     4.2642    0.0932
   3    5   -4     13.337     0.143
   2    5   -4     57.556     0.394
   1    5   -4     97.567     0.581
   0    5   -4     17.960     0.108
  -1    5   -4     0.3583    0.0358
  -2    5   -4     166.55      0.90
  -3    5   -4     2.4008    0.0430
  -4    5   -4     8.1843    0.0645
  -5    5   -4     17.766     0.122
  -6    5   -4     22.812     0.122
  -7    5   -4     32.472     0.258
  -8    5   -4     44.992     0.258
  -9    5   -4     0.0788    0.0430
 -10    5   -4     2.5298    0.0573
 -11    5   -4     41.044     0.373
 -12    5   -4     1.4118    0.0573
 -13    5   -4     13.774     0.194
 -14    5   -4     7.3243    0.1003
 -15    5   -4     1.7773    0.0645
 -16    5   -4     12.864     0.215
 -17    5   -4     56.000     0.573
 -18    5   -4     32.702     0.294
 -19    5   -4     21.457     0.373
 -20    5   -4     1.2757    0.0860
 -21    5   -4     0.3368    0.1075
 -22    5   -4     27.570     0.566
  24    6   -4     2.4295    0.4013
  23    6   -4     1.4978    0.2007
  22    6   -4     162.77      1.78
  21    6   -4     0.1648    0.0717
  20    6   -4     92.773     1.039
  19    6   -4     0.0502    0.0358
  18    6   -4     23.306     0.280
  17    6   -4     60.222     0.530
  16    6   -4     209.30      1.99
  15    6   -4     80.353     0.638
  14    6   -4     35.411     0.366
  13    6   -4     86.588     0.860
  12    6   -4     0.4228    0.0430
  11    6   -4     125.35      1.26
  10    6   -4     193.60      1.85
   9    6   -4     57.563     0.387
   8    6   -4     373.29      2.21
   7    6   -4    1072.15      4.76
   6    6   -4     0.2723    0.0358
   5    6   -4     311.35      2.44
   4    6   -4     6.6005    0.0573
   3    6   -4     305.15      2.34
   2    6   -4    1247.78      6.16
   1    6   -4    1258.06      6.07
   0    6   -4     246.43      1.38
  -1    6   -4     0.0573    0.0358
  -2    6   -4     171.75      1.33
  -3    6   -4     48.870     0.208
  -4    6   -4     441.05      3.05
  -5    6   -4     578.39      2.90
  -6    6   -4     21.335     0.129
  -7    6   -4     151.29      0.94
  -8    6   -4     244.74      1.71
  -9    6   -4     51.421     0.401
 -10    6   -4     164.31      0.86
 -11    6   -4     0.1075    0.0502
 -12    6   -4     116.01      0.97
 -13    6   -4     172.57      1.26
 -14    6   -4     20.411     0.251
 -15    6   -4     17.451     0.158
 -16    6   -4     0.1863    0.0573
 -17    6   -4     17.558     0.229
 -18    6   -4     21.135     0.251
 -19    6   -4     35.203     0.366
 -20    6   -4    -0.0215    0.1003
 -21    6   -4     0.3440    0.1003
 -22    6   -4     8.6430    0.1505
  24    7   -4     5.8623    0.3082
  23    7   -4     2.9455    0.1648
  22    7   -4     7.1667    0.2508
  21    7   -4     0.7883    0.0717
  20    7   -4     11.130     0.251
  19    7   -4     33.984     0.523
  18    7   -4     0.3727    0.0860
  17    7   -4     3.7410    0.1218
  16    7   -4     33.841     0.387
  15    7   -4     8.6502    0.1003
  14    7   -4     82.940     0.925
  13    7   -4     11.481     0.151
  12    7   -4     3.7697    0.0502
  11    7   -4     0.0430    0.0358
  10    7   -4     64.407     0.387
   9    7   -4     9.7753    0.1003
   8    7   -4     47.651     0.330
   7    7   -4     32.100     0.272
   6    7   -4     12.434     0.165
   5    7   -4     173.53      1.13
   4    7   -4     0.2867    0.0287
   3    7   -4     80.446     0.394
   2    7   -4     150.97      0.98
   1    7   -4     14.147     0.108
   0    7   -4     54.589     0.287
  -1    7   -4     0.7167    0.0430
  -2    7   -4     453.26      2.50
  -3    7   -4     87.476     0.502
  -4    7   -4     51.464     0.151
  -5    7   -4     1.1323    0.0502
  -6    7   -4     20.576     0.208
  -7    7   -4     139.16      0.62
  -8    7   -4     0.0645    0.0502
  -9    7   -4     31.770     0.294
 -10    7   -4     53.671     0.323
 -11    7   -4     57.828     0.459
 -12    7   -4     0.4372    0.0645
 -13    7   -4     56.903     0.466
 -14    7   -4     5.3463    0.0788
 -15    7   -4     0.1505    0.0573
 -16    7   -4     40.728     0.344
 -17    7   -4     34.730     0.530
 -18    7   -4     6.7797    0.1218
 -19    7   -4     46.920     0.509
 -20    7   -4     9.9617    0.2652
 -21    7   -4     5.1815    0.1505
  24    8   -4     1.3258    0.1648
  23    8   -4     87.505     0.702
  22    8   -4    -0.0072    0.1433
  21    8   -4     0.2867    0.1075
  20    8   -4     1.9708    0.0788
  19    8   -4     7.9192    0.1863
  18    8   -4     20.210     0.308
  17    8   -4     3.0028    0.0860
  16    8   -4     113.05      1.29
  15    8   -4     190.10      1.50
  14    8   -4     96.936     1.061
  13    8   -4     38.879     0.401
  12    8   -4     1.5337    0.0573
  11    8   -4     112.23      0.80
  10    8   -4     4.9808    0.0932
   9    8   -4     306.18      1.65
   8    8   -4     124.76      0.80
   7    8   -4     143.19      0.97
   6    8   -4     128.99      1.16
   5    8   -4     72.907     0.416
   4    8   -4     67.718     0.287
   3    8   -4     343.02      1.71
   2    8   -4     7.1308    0.0645
   1    8   -4     0.7453    0.0430
   0    8   -4     562.30      3.57
  -1    8   -4     217.59      1.15
  -2    8   -4     0.6450    0.0430
  -3    8   -4     61.368     0.251
  -4    8   -4     165.16      0.87
  -5    8   -4     315.04      1.66
  -6    8   -4     152.15      0.73
  -7    8   -4     10.987     0.136
  -8    8   -4     28.437     0.215
  -9    8   -4     16.440     0.201
 -10    8   -4     0.5232    0.0573
 -11    8   -4     147.12      1.15
 -12    8   -4     23.464     0.244
 -13    8   -4     0.0430    0.0573
 -14    8   -4     4.7013    0.0932
 -15    8   -4     43.516     0.401
 -16    8   -4     0.0358    0.0573
 -17    8   -4     0.2867    0.0573
 -18    8   -4     0.0072    0.0573
 -19    8   -4     12.090     0.287
 -20    8   -4     52.123     0.724
 -21    8   -4     0.1218    0.1003
  24    9   -4     9.5460    0.5160
  23    9   -4     0.4658    0.1648
  22    9   -4     3.9918    0.1863
  21    9   -4     2.9097    0.1147
  20    9   -4     0.1147    0.0573
  19    9   -4     0.4873    0.0573
  18    9   -4     3.9775    0.1290
  17    9   -4     33.633     0.523
  16    9   -4     75.988     1.261
  15    9   -4     20.196     0.380
  14    9   -4     18.354     0.315
  13    9   -4     67.288     0.774
  12    9   -4     226.38      1.25
  11    9   -4     18.153     0.143
  10    9   -4     17.214     0.222
   9    9   -4     2.6588    0.0573
   8    9   -4     214.51      1.34
   7    9   -4     404.55      2.44
   6    9   -4     18.598     0.229
   5    9   -4     157.35      1.20
   4    9   -4     181.63      1.35
   3    9   -4     58.358     0.409
   2    9   -4     176.46      1.00
   1    9   -4     72.340     0.724
   0    9   -4     145.58      0.89
  -1    9   -4     123.17      0.66
  -2    9   -4     142.33      0.95
  -3    9   -4     7.1595    0.0717
  -4    9   -4     57.226     0.186
  -5    9   -4     0.6737    0.0502
  -6    9   -4     3.1462    0.0645
  -7    9   -4     22.597     0.143
  -8    9   -4     52.962     0.265
  -9    9   -4     181.36      0.96
 -10    9   -4     112.19      0.51
 -11    9   -4     11.030     0.136
 -12    9   -4     116.20      1.09
 -13    9   -4     175.14      1.35
 -14    9   -4     34.500     0.459
 -15    9   -4     3.9847    0.0860
 -16    9   -4     43.452     0.538
 -17    9   -4     37.045     0.473
 -18    9   -4     9.9187    0.1648
 -19    9   -4     3.9990    0.1003
 -20    9   -4     6.4787    0.1577
 -21    9   -4     8.7433    0.4013
  23   10   -4     8.7863    0.4515
  22   10   -4     11.947     0.509
  21   10   -4     105.21      1.51
  20   10   -4     14.785     0.323
  19   10   -4     16.276     0.294
  18   10   -4     34.644     0.710
  17   10   -4     1.1323    0.0717
  16   10   -4     373.48      4.46
  15   10   -4     12.621     0.186
  14   10   -4     13.316     0.215
  13   10   -4     52.768     0.559
  12   10   -4     22.274     0.272
  11   10   -4     25.506     0.186
  10   10   -4     0.4085    0.0502
   9   10   -4     40.141     0.330
   8   10   -4     193.82      1.58
   7   10   -4     215.42      1.43
   6   10   -4     33.454     0.323
   5   10   -4     54.739     0.301
   4   10   -4     329.10      2.66
   3   10   -4     14.161     0.115
   2   10   -4     281.12      1.65
   1   10   -4     402.78      2.98
   0   10   -4     81.370     0.444
  -1   10   -4     506.52      2.83
  -2   10   -4     98.707     0.416
  -3   10   -4     73.229     0.452
  -4   10   -4     646.86      3.81
  -5   10   -4     3.5833    0.0645
  -6   10   -4     136.57      0.77
  -7   10   -4     9.0730    0.1003
  -8   10   -4     15.939     0.151
  -9   10   -4     75.257     0.616
 -10   10   -4     1.6627    0.0788
 -11   10   -4     8.7003    0.1075
 -12   10   -4     17.322     0.215
 -13   10   -4     84.603     0.710
 -14   10   -4     24.539     0.301
 -15   10   -4     39.617     0.430
 -16   10   -4     2.6445    0.0717
 -17   10   -4     0.5375    0.0645
 -18   10   -4     39.668     0.416
 -19   10   -4     13.860     0.272
 -20   10   -4     9.3238    0.2222
 -21   10   -4     21.579     0.358
  23   11   -4     0.2723    0.2007
  22   11   -4    -0.0215    0.1147
  21   11   -4     0.9460    0.1147
  20   11   -4     10.191     0.165
  19   11   -4     0.8887    0.0788
  18   11   -4     1.1682    0.0860
  17   11   -4     5.1815    0.3153
  16   11   -4     6.5217    0.1863
  15   11   -4     60.300     0.788
  14   11   -4     0.0932    0.0430
  13   11   -4     50.862     0.581
  12   11   -4     51.808     0.538
  11   11   -4     23.901     0.287
  10   11   -4     23.220     0.208
   9   11   -4     0.7883    0.0430
   8   11   -4     42.556     0.559
   7   11   -4     172.52      1.32
   6   11   -4     10.542     0.108
   5   11   -4     102.02      0.85
   4   11   -4     8.0195    0.0788
   3   11   -4     0.0932    0.0430
   2   11   -4     24.453     0.172
   1   11   -4     2.5012    0.0860
   0   11   -4     85.405     0.452
  -1   11   -4     4.4003    0.0717
  -2   11   -4     0.2222    0.0645
  -3   11   -4     5.1027    0.0788
  -4   11   -4     65.761     0.444
  -5   11   -4     59.784     0.294
  -6   11   -4     1.0033    0.0573
  -7   11   -4     23.951     0.158
  -8   11   -4     3.2967    0.0645
  -9   11   -4     74.741     0.423
 -10   11   -4     38.421     0.229
 -11   11   -4     7.5680    0.1003
 -12   11   -4     91.963     0.982
 -13   11   -4     1.8347    0.0717
 -14   11   -4     0.4300    0.0645
 -15   11   -4     10.621     0.172
 -16   11   -4     1.4190    0.0717
 -17   11   -4     35.167     0.358
 -18   11   -4     6.6220    0.1218
 -19   11   -4     1.1753    0.0932
 -20   11   -4     6.2995    0.1935
  23   12   -4     22.826     0.839
  22   12   -4     17.773     0.308
  21   12   -4     18.540     0.373
  20   12   -4     17.293     0.308
  19   12   -4     1.9852    0.0860
  18   12   -4     25.019     0.459
  17   12   -4     0.5232    0.0717
  16   12   -4     43.917     0.538
  15   12   -4     161.85      2.40
  14   12   -4     57.713     0.910
  13   12   -4     6.6363    0.0788
  12   12   -4     0.9962    0.0645
  11   12   -4     65.331     0.509
  10   12   -4     78.418     0.609
   9   12   -4     203.94      1.37
   8   12   -4     28.925     0.351
   7   12   -4     207.32      1.61
   6   12   -4     112.55      0.83
   5   12   -4     33.239     0.251
   4   12   -4     10.406     0.151
   3   12   -4     159.96      1.16
   2   12   -4     353.73      2.09
   1   12   -4     559.77      3.17
   0   12   -4     33.999     0.351
  -1   12   -4     3.7983    0.0717
  -2   12   -4     48.956     0.222
  -3   12   -4     169.90      1.22
  -4   12   -4     107.51      0.64
  -5   12   -4     36.873     0.258
  -6   12   -4     190.68      1.05
  -7   12   -4     28.022     0.215
  -8   12   -4     91.189     0.344
  -9   12   -4     6.2780    0.0860
 -10   12   -4     2.5442    0.0717
 -11   12   -4     71.918     0.409
 -12   12   -4     117.15      0.95
 -13   12   -4     0.9532    0.0645
 -14   12   -4     25.929     0.244
 -15   12   -4     0.1648    0.0645
 -16   12   -4     0.1003    0.0717
 -17   12   -4     10.485     0.186
 -18   12   -4     4.4075    0.0932
 -19   12   -4     8.5713    0.1505
 -20   12   -4     21.493     0.323
  22   13   -4     0.9890    0.1362
  21   13   -4     0.3153    0.1290
  20   13   -4     11.775     0.222
  19   13   -4     30.007     1.025
  18   13   -4     12.520     0.222
  17   13   -4     78.884     1.240
  16   13   -4     74.877     0.932
  15   13   -4     8.9512    0.1648
  14   13   -4     3.2752    0.0717
  13   13   -4     0.0502    0.0645
  12   13   -4     5.7262    0.1147
  11   13   -4     1.7773    0.0645
  10   13   -4     105.41      1.03
   9   13   -4     60.358     0.430
   8   13   -4     17.996     0.222
   7   13   -4     4.6297    0.0573
   6   13   -4     14.505     0.165
   5   13   -4     6.5145    0.1075
   4   13   -4     6.5862    0.0932
   3   13   -4     10.105     0.086
   2   13   -4     122.69      0.77
   1   13   -4     8.8293    0.0788
   0   13   -4     4.9163    0.1075
  -1   13   -4     0.4945    0.0573
  -2   13   -4     1.0033    0.0645
  -3   13   -4     0.9030    0.0645
  -4   13   -4     140.59      0.63
  -5   13   -4     24.567     0.122
  -6   13   -4     6.7725    0.0860
  -7   13   -4     54.065     0.222
  -8   13   -4     4.1352    0.0788
  -9   13   -4     1.7487    0.0717
 -10   13   -4     11.882     0.108
 -11   13   -4     1.4118    0.0717
 -12   13   -4     64.041     0.423
 -13   13   -4     65.009     0.624
 -14   13   -4     97.918     0.932
 -15   13   -4     19.630     0.201
 -16   13   -4     17.924     0.179
 -17   13   -4     20.726     0.265
 -18   13   -4     8.7505    0.1863
 -19   13   -4     1.6698    0.1003
  22   14   -4     7.2813    0.2007
  21   14   -4     3.2608    0.1792
  20   14   -4     3.2895    0.1147
  19   14   -4     1.5910    0.1003
  18   14   -4     12.341     0.272
  17   14   -4     10.119     0.201
  16   14   -4     0.0358    0.0502
  15   14   -4     2.3005    0.0717
  14   14   -4     41.201     0.702
  13   14   -4     4.3788    0.1147
  12   14   -4     0.3153    0.0502
  11   14   -4     53.435     0.545
  10   14   -4     7.2097    0.0932
   9   14   -4     84.122     0.459
   8   14   -4     164.39      1.21
   7   14   -4     55.456     0.344
   6   14   -4     1.8132    0.0573
   5   14   -4     87.089     0.473
   4   14   -4     33.805     0.423
   3   14   -4     34.787     0.179
   2   14   -4     1.1323    0.0645
   1   14   -4     5.3893    0.0788
   0   14   -4     68.198     0.437
  -1   14   -4     5.4610    0.0717
  -2   14   -4     40.356     0.265
  -3   14   -4     22.675     0.165
  -4   14   -4     0.0860    0.0717
  -5   14   -4     126.18      1.12
  -6   14   -4     25.900     0.158
  -7   14   -4     1.7272    0.0788
  -8   14   -4     89.820     0.702
  -9   14   -4     4.0062    0.0788
 -10   14   -4     5.1313    0.0932
 -11   14   -4     19.501     0.186
 -12   14   -4     0.3798    0.0717
 -13   14   -4     32.687     0.344
 -14   14   -4     5.1027    0.1003
 -15   14   -4     1.3760    0.0788
 -16   14   -4     7.9980    0.1218
 -17   14   -4     5.9913    0.1505
 -18   14   -4     5.7548    0.1290
 -19   14   -4     20.232     0.409
  21   15   -4     2.5227    0.1505
  20   15   -4     0.0788    0.1003
  19   15   -4     25.922     0.280
  18   15   -4     5.2532    0.1720
  17   15   -4     36.536     0.588
  16   15   -4     46.913     0.817
  15   15   -4     23.220     0.437
  14   15   -4     1.8060    0.0788
  13   15   -4     13.946     0.165
  12   15   -4     2.7950    0.0573
  11   15   -4     36.701     0.330
  10   15   -4     84.445     0.702
   9   15   -4     8.2775    0.1218
   8   15   -4     53.363     0.530
   7   15   -4     46.648     0.366
   6   15   -4     3.0100    0.0717
   5   15   -4     10.807     0.136
   4   15   -4     6.8370    0.1147
   3   15   -4     4.3645    0.0860
   2   15   -4     5.1170    0.0932
   1   15   -4     33.010     0.215
   0   15   -4    -0.0645    0.0645
  -1   15   -4     9.6105    0.1290
  -2   15   -4     50.339     0.237
  -3   15   -4     16.505     0.136
  -4   15   -4     60.265     0.473
  -5   15   -4     100.39      0.80
  -6   15   -4     0.2723    0.0717
  -7   15   -4     154.57      1.09
  -8   15   -4     5.0668    0.0932
  -9   15   -4     3.2608    0.0788
 -10   15   -4     0.7597    0.0717
 -11   15   -4     13.810     0.115
 -12   15   -4     44.197     0.409
 -13   15   -4     11.173     0.151
 -14   15   -4     15.172     0.179
 -15   15   -4     9.3095    0.1720
 -16   15   -4     6.8513    0.1147
 -17   15   -4     7.5035    0.1648
 -18   15   -4     3.2393    0.1075
  21   16   -4     0.7453    0.1505
  20   16   -4     37.912     0.817
  19   16   -4     11.940     0.186
  18   16   -4     4.2068    0.1075
  17   16   -4     21.328     0.487
  16   16   -4     14.104     0.308
  15   16   -4     76.239     1.369
  14   16   -4     2.5657    0.1003
  13   16   -4     0.4515    0.0573
  12   16   -4     1.0392    0.0502
  11   16   -4     2.6445    0.0645
  10   16   -4     47.508     0.330
   9   16   -4     13.610     0.122
   8   16   -4     32.272     0.380
   7   16   -4     95.424     0.939
   6   16   -4     0.2150    0.0645
   5   16   -4     6.3497    0.0932
   4   16   -4     15.215     0.136
   3   16   -4     59.741     0.373
   2   16   -4     106.70      0.71
   1   16   -4     105.19      0.55
   0   16   -4     37.295     0.244
  -1   16   -4     57.699     0.344
  -2   16   -4     25.678     0.172
  -3   16   -4     30.093     0.194
  -4   16   -4     7.7185    0.0860
  -5   16   -4     135.43      0.75
  -6   16   -4     0.3225    0.0788
  -7   16   -4     4.1782    0.0932
  -8   16   -4     62.630     0.480
  -9   16   -4     12.793     0.115
 -10   16   -4     4.0205    0.0860
 -11   16   -4     12.277     0.143
 -12   16   -4     31.670     0.315
 -13   16   -4     9.6535    0.1935
 -14   16   -4     15.208     0.272
 -15   16   -4     1.7343    0.0860
 -16   16   -4     7.2168    0.1218
 -17   16   -4     36.457     0.423
 -18   16   -4     1.5408    0.1075
  20   17   -4     3.1032    0.1433
  19   17   -4     0.6952    0.1147
  18   17   -4     7.6468    0.1792
  17   17   -4     11.603     0.315
  16   17   -4     1.8275    0.0788
  15   17   -4     4.3287    0.1218
  14   17   -4     26.667     0.380
  13   17   -4     2.5657    0.0860
  12   17   -4     17.093     0.179
  11   17   -4     22.116     0.251
  10   17   -4     9.3812    0.0932
   9   17   -4     5.1385    0.0788
   8   17   -4     103.64      0.78
   7   17   -4     14.384     0.158
   6   17   -4     10.213     0.100
   5   17   -4     12.757     0.158
   4   17   -4     78.274     0.545
   3   17   -4     14.577     0.165
   2   17   -4     64.923     0.444
   1   17   -4     47.150     0.294
   0   17   -4    -0.0358    0.0788
  -1   17   -4     4.2283    0.0932
  -2   17   -4     50.296     0.394
  -3   17   -4     14.391     0.122
  -4   17   -4     0.8457    0.0788
  -5   17   -4     18.347     0.151
  -6   17   -4     17.358     0.194
  -7   17   -4     0.3798    0.0788
  -8   17   -4     32.637     0.323
  -9   17   -4     1.3617    0.0860
 -10   17   -4     1.8705    0.0860
 -11   17   -4     0.0430    0.0788
 -12   17   -4     7.2813    0.1218
 -13   17   -4     7.3602    0.2007
 -14   17   -4     3.4257    0.1003
 -15   17   -4     1.7988    0.0932
 -16   17   -4     0.1720    0.0788
 -17   17   -4     1.0463    0.0860
  20   18   -4     2.1285    0.1505
  19   18   -4     0.0072    0.1218
  18   18   -4     16.462     0.229
  17   18   -4     0.0430    0.0932
  16   18   -4     35.382     0.688
  15   18   -4     91.769     0.745
  14   18   -4     0.1505    0.0573
  13   18   -4     61.540     0.638
  12   18   -4     4.7945    0.0788
  11   18   -4     0.7167    0.0717
  10   18   -4     178.11      1.66
   9   18   -4     8.1198    0.1147
   8   18   -4     62.271     0.437
   7   18   -4     140.29      1.19
   6   18   -4     36.622     0.330
   5   18   -4     116.76      0.86
   4   18   -4     0.5447    0.0717
   3   18   -4     19.164     0.151
   2   18   -4     252.52      2.02
   1   18   -4     43.702     0.280
   0   18   -4     16.046     0.115
  -1   18   -4     14.169     0.158
  -2   18   -4     1.5193    0.0932
  -3   18   -4     16.483     0.194
  -4   18   -4     105.93      0.77
  -5   18   -4     19.135     0.215
  -6   18   -4     23.815     0.294
  -7   18   -4     78.002     0.480
  -8   18   -4     1.5193    0.0860
  -9   18   -4     0.5518    0.0932
 -10   18   -4     86.387     0.509
 -11   18   -4     6.9660    0.1147
 -12   18   -4     105.07      1.04
 -13   18   -4     7.2527    0.1290
 -14   18   -4     5.5685    0.1648
 -15   18   -4     37.510     0.344
 -16   18   -4     1.1037    0.0860
 -17   18   -4     0.4013    0.0932
  19   19   -4     50.461     0.824
  18   19   -4     16.311     0.373
  17   19   -4     7.5322    0.1433
  16   19   -4     3.6478    0.1218
  15   19   -4     9.7897    0.2437
  14   19   -4     59.211     0.480
  13   19   -4     43.989     0.588
  12   19   -4     21.256     0.258
  11   19   -4     14.971     0.151
  10   19   -4     1.9135    0.0717
   9   19   -4     8.7147    0.1362
   8   19   -4     6.3927    0.1147
   7   19   -4     5.4825    0.0860
   6   19   -4     2.7233    0.0788
   5   19   -4     52.324     0.552
   4   19   -4     14.756     0.151
   3   19   -4     11.983     0.143
   2   19   -4     21.099     0.194
   1   19   -4     91.461     0.516
   0   19   -4     1.1108    0.0717
  -1   19   -4     58.344     0.294
  -2   19   -4     154.90      1.07
  -3   19   -4     98.248     0.523
  -4   19   -4     114.95      0.85
  -5   19   -4     5.5542    0.1147
  -6   19   -4     22.532     0.258
  -7   19   -4     75.272     0.473
  -8   19   -4     0.3655    0.0788
  -9   19   -4     0.0573    0.0860
 -10   19   -4     7.5250    0.1362
 -11   19   -4     3.9560    0.1075
 -12   19   -4     29.677     0.358
 -13   19   -4     4.9952    0.1075
 -14   19   -4     1.1180    0.0932
 -15   19   -4     0.2652    0.0860
 -16   19   -4     8.9153    0.1362
  18   20   -4     3.4472    0.1505
  17   20   -4     3.0243    0.1290
  16   20   -4     0.6235    0.1075
  15   20   -4     0.5590    0.0860
  14   20   -4     23.363     0.337
  13   20   -4     27.456     0.294
  12   20   -4     1.3545    0.0717
  11   20   -4     9.7825    0.1147
  10   20   -4     47.615     0.502
   9   20   -4     109.64      1.00
   8   20   -4     32.092     0.222
   7   20   -4     64.543     0.495
   6   20   -4     13.459     0.179
   5   20   -4     178.94      1.72
   4   20   -4     40.585     0.308
   3   20   -4     22.374     0.129
   2   20   -4     11.202     0.108
   1   20   -4     0.1075    0.0788
   0   20   -4     7.1595    0.1075
  -1   20   -4     0.8457    0.0788
  -2   20   -4     33.999     0.194
  -3   20   -4     1.9565    0.0788
  -4   20   -4     0.3727    0.0932
  -5   20   -4     25.227     0.172
  -6   20   -4     44.097     0.473
  -7   20   -4     30.036     0.280
  -8   20   -4     22.503     0.237
  -9   20   -4     31.268     0.244
 -10   20   -4     26.008     0.215
 -11   20   -4     61.547     0.516
 -12   20   -4     4.1997    0.1075
 -13   20   -4     0.8743    0.1003
 -14   20   -4     8.2130    0.1648
 -15   20   -4     4.1710    0.1075
  17   21   -4     6.2708    0.1935
  16   21   -4     14.348     0.323
  15   21   -4     20.289     0.373
  14   21   -4     11.202     0.201
  13   21   -4     32.100     0.294
  12   21   -4     0.3942    0.0788
  11   21   -4     0.0000    0.0645
  10   21   -4     22.718     0.244
   9   21   -4     0.0788    0.0788
   8   21   -4     2.5728    0.0788
   7   21   -4     3.8987    0.0860
   6   21   -4     0.1577    0.0717
   5   21   -4     1.1682    0.0788
   4   21   -4     7.3673    0.1075
   3   21   -4     2.9455    0.0860
   2   21   -4    -0.0072    0.0717
   1   21   -4     2.0282    0.0860
   0   21   -4     1.9923    0.0932
  -1   21   -4     0.1433    0.0860
  -2   21   -4     41.165     0.272
  -3   21   -4     3.8843    0.0932
  -4   21   -4     14.785     0.201
  -5   21   -4     14.118     0.143
  -6   21   -4     1.9780    0.1075
  -7   21   -4     39.510     0.416
  -8   21   -4     26.280     0.315
  -9   21   -4     2.6517    0.1003
 -10   21   -4     1.1897    0.0932
 -11   21   -4     2.3363    0.1003
 -12   21   -4     5.1385    0.1362
 -13   21   -4     17.587     0.301
 -14   21   -4     2.3148    0.1075
  16   22   -4     49.493     0.409
  15   22   -4     4.0707    0.2007
  14   22   -4     22.174     0.301
  13   22   -4     0.9747    0.0932
  12   22   -4     28.982     0.337
  11   22   -4     52.897     0.581
  10   22   -4     27.499     0.280
   9   22   -4     5.9340    0.0932
   8   22   -4     7.8332    0.1075
   7   22   -4     38.356     0.480
   6   22   -4     6.1275    0.1362
   5   22   -4     4.9665    0.1218
   4   22   -4     2.5442    0.0860
   3   22   -4     4.4577    0.0932
   2   22   -4     90.357     0.495
   1   22   -4     150.11      0.59
   0   22   -4     13.137     0.143
  -1   22   -4     7.1667    0.1218
  -2   22   -4     24.044     0.244
  -3   22   -4     11.911     0.122
  -4   22   -4     47.730     0.401
  -5   22   -4     7.6827    0.1147
  -6   22   -4     0.0860    0.0860
  -7   22   -4     17.687     0.172
  -8   22   -4     41.889     0.265
  -9   22   -4     22.231     0.237
 -10   22   -4     9.0515    0.1433
 -11   22   -4     20.619     0.280
 -12   22   -4     2.5872    0.1003
 -13   22   -4     18.605     0.244
  15   23   -4     10.177     0.229
  14   23   -4     3.4113    0.1147
  13   23   -4     5.5327    0.1218
  12   23   -4     7.0520    0.1075
  11   23   -4     0.3440    0.0932
  10   23   -4     5.2460    0.1003
   9   23   -4     3.2895    0.0932
   8   23   -4     25.478     0.237
   7   23   -4     4.1423    0.1003
   6   23   -4     11.273     0.158
   5   23   -4     0.7597    0.0860
   4   23   -4     1.2255    0.0788
   3   23   -4     0.0502    0.0788
   2   23   -4     12.950     0.151
   1   23   -4     0.7955    0.0860
   0   23   -4    -0.0143    0.0788
  -1   23   -4     1.7702    0.0932
  -2   23   -4     4.8948    0.1147
  -3   23   -4     2.4223    0.1075
  -4   23   -4     5.0382    0.1003
  -5   23   -4     1.8418    0.1003
  -6   23   -4     1.1753    0.1003
  -7   23   -4     0.9962    0.0932
  -8   23   -4     2.6732    0.0932
  -9   23   -4     7.7472    0.1505
 -10   23   -4     2.9312    0.1003
 -11   23   -4     4.9092    0.1147
 -12   23   -4     2.7448    0.1075
  14   24   -4     5.4467    0.1433
  13   24   -4     0.5877    0.1003
  12   24   -4     9.2163    0.1935
  11   24   -4     0.1218    0.1003
  10   24   -4     0.4945    0.1003
   9   24   -4     110.85      0.95
   8   24   -4     23.220     0.237
   7   24   -4     4.1352    0.1003
   6   24   -4     1.0607    0.0860
   5   24   -4     2.7520    0.0860
   4   24   -4     25.284     0.229
   3   24   -4     55.578     0.387
   2   24   -4     5.8695    0.1075
   1   24   -4     8.1628    0.1075
   0   24   -4     17.179     0.165
  -1   24   -4     20.948     0.194
  -2   24   -4     4.8877    0.1075
  -3   24   -4     6.0343    0.1075
  -4   24   -4     30.974     0.215
  -5   24   -4     7.3530    0.1505
  -6   24   -4     72.269     0.459
  -7   24   -4     5.2603    0.1147
  -8   24   -4     1.5695    0.0932
  -9   24   -4     36.572     0.222
 -10   24   -4     0.6378    0.0932
 -11   24   -4     4.8948    0.1290
  13   25   -4     12.441     0.158
  12   25   -4     0.1290    0.1003
  11   25   -4     0.1003    0.0932
  10   25   -4     2.0783    0.1075
   9   25   -4     3.2107    0.1003
   8   25   -4     2.3005    0.1003
   7   25   -4     10.571     0.158
   6   25   -4     4.4720    0.1003
   5   25   -4     5.4323    0.1075
   4   25   -4     0.6880    0.0860
   3   25   -4     0.5232    0.0932
   2   25   -4     41.502     0.373
   1   25   -4     14.419     0.186
   0   25   -4     4.0993    0.1003
  -1   25   -4     0.3440    0.0860
  -2   25   -4     1.5480    0.1147
  -3   25   -4     11.445     0.129
  -4   25   -4     0.4228    0.0932
  -5   25   -4     1.0105    0.0932
  -6   25   -4     34.895     0.251
  -7   25   -4     9.5747    0.1362
  -8   25   -4     2.2217    0.1003
  -9   25   -4     0.3225    0.0932
 -10   25   -4     3.9130    0.1075
  11   26   -4     19.207     0.208
  10   26   -4     42.341     0.466
   9   26   -4     6.9445    0.1362
   8   26   -4     10.600     0.151
   7   26   -4    -0.0860    0.1003
   6   26   -4     26.581     0.373
   5   26   -4     0.1505    0.0932
   4   26   -4     0.2580    0.0932
   3   26   -4     6.8513    0.1075
   2   26   -4     31.369     0.272
   1   26   -4     2.2933    0.0932
   0   26   -4     1.8848    0.1003
  -1   26   -4     0.8958    0.0932
  -2   26   -4     2.4008    0.1003
  -3   26   -4     0.6952    0.0932
  -4   26   -4     1.0750    0.1003
  -5   26   -4     5.5255    0.1147
  -6   26   -4     3.7482    0.1075
  -7   26   -4     15.803     0.158
  -8   26   -4     20.153     0.222
   9   27   -4     10.184     0.244
   8   27   -4     15.337     0.272
   7   27   -4     4.7013    0.1218
   6   27   -4     0.0143    0.1003
   5   27   -4     4.7300    0.1075
   4   27   -4     6.8227    0.1577
   3   27   -4     2.4725    0.1075
   2   27   -4     11.309     0.158
   1   27   -4     37.840     0.258
   0   27   -4     9.3095    0.1218
  -1   27   -4     1.8275    0.1003
  -2   27   -4     3.5690    0.1003
  -3   27   -4     3.1748    0.1075
  -4   27   -4     0.2293    0.1003
  -5   27   -4     15.967     0.143
  -6   27   -4     24.080     0.229
   6   28   -4     1.5767    0.1075
   5   28   -4     9.1662    0.1290
   4   28   -4     8.4495    0.1290
   3   28   -4     52.568     0.394
   2   28   -4     12.097     0.151
   1   28   -4     18.132     0.208
   0   28   -4     22.539     0.222
  -1   28   -4     31.483     0.172
  -2   28   -4     21.199     0.194
  -3   28   -4     22.647     0.222
  25    1   -5     0.4587    0.2007
  24    1   -5     3.2752    0.2293
  23    1   -5     24.904     0.796
  22    1   -5     7.9550    0.3942
  21    1   -5     18.547     0.337
  20    1   -5     30.014     0.645
  19    1   -5     0.8815    0.0502
  18    1   -5     11.746     0.409
  17    1   -5     0.1003    0.0287
  16    1   -5     9.7108    0.1863
  15    1   -5     416.92      3.28
  14    1   -5     16.885     0.165
  13    1   -5     43.960     0.366
  12    1   -5     0.1218    0.0358
  11    1   -5     3.6478    0.0717
  10    1   -5     166.61      0.99
   9    1   -5     413.96      2.74
   8    1   -5     262.99      1.53
   7    1   -5     289.82      1.98
   6    1   -5     17.429     0.194
   5    1   -5     0.9532    0.0358
   4    1   -5     50.339     0.473
   3    1   -5     585.89      3.45
   2    1   -5     465.28      3.05
   1    1   -5     650.23      3.90
   0    1   -5     295.90      1.57
  -1    1   -5     13.237     0.115
  -2    1   -5     131.01      0.87
  -3    1   -5     7.5322    0.0788
  -4    1   -5     344.40      1.62
  -5    1   -5     501.24      2.08
  -6    1   -5     178.01      0.75
  -7    1   -5     37.811     0.165
  -8    1   -5     32.816     0.172
  -9    1   -5     0.4730    0.0645
 -10    1   -5     148.64      0.79
 -11    1   -5     51.421     0.409
 -12    1   -5     101.60      0.57
 -13    1   -5     3.4830    0.0932
 -14    1   -5     1.2398    0.0645
 -15    1   -5     18.261     0.280
 -16    1   -5     2.1357    0.0717
 -17    1   -5     11.409     0.201
 -18    1   -5     25.843     0.430
 -19    1   -5     29.118     0.645
 -20    1   -5     0.0143    0.0860
 -21    1   -5     0.1935    0.1147
  25    2   -5     7.5752    1.3043
  24    2   -5     28.910     0.917
  23    2   -5     2.4797    0.1935
  22    2   -5     9.2378    0.4228
  21    2   -5     4.0133    0.1792
  20    2   -5     0.6092    0.0860
  19    2   -5     4.2427    0.1075
  18    2   -5     28.746     0.652
  17    2   -5     4.2212    0.0788
  16    2   -5     2.8237    0.0645
  15    2   -5     4.4075    0.0788
  14    2   -5     0.0573    0.0358
  13    2   -5     19.386     0.251
  12    2   -5     45.867     0.401
  11    2   -5     12.119     0.100
  10    2   -5     24.682     0.222
   9    2   -5     0.1720    0.0287
   8    2   -5     49.894     0.265
   7    2   -5     134.88      0.85
   6    2   -5     541.28      2.62
   5    2   -5     38.550     0.330
   4    2   -5     8.4208    0.0717
   3    2   -5     25.155     0.186
   2    2   -5     30.458     0.201
   1    2   -5     444.25      3.68
   0    2   -5     37.052     0.287
  -1    2   -5     291.33      1.28
  -2    2   -5     140.28      0.54
  -3    2   -5     13.595     0.115
  -4    2   -5     11.510     0.072
  -5    2   -5     82.997     0.358
  -6    2   -5     32.866     0.201
  -7    2   -5     2.3937    0.0645
  -8    2   -5     71.738     0.330
  -9    2   -5     18.877     0.129
 -10    2   -5     6.7725    0.0860
 -11    2   -5     107.89      0.77
 -12    2   -5     27.972     0.237
 -13    2   -5     20.597     0.201
 -14    2   -5     29.383     0.272
 -15    2   -5     0.3798    0.0573
 -16    2   -5     6.1848    0.1075
 -17    2   -5     3.6622    0.1003
 -18    2   -5     0.2938    0.0860
 -19    2   -5     33.461     0.487
 -20    2   -5     0.7955    0.0860
 -21    2   -5     0.0287    0.1290
  25    3   -5     4.3072    0.3798
  24    3   -5     51.514     3.268
  23    3   -5     1.4405    0.1290
  22    3   -5     48.447     0.803
  21    3   -5     22.640     0.667
  20    3   -5     0.4802    0.0788
  19    3   -5     45.093     0.939
  18    3   -5     26.545     0.358
  17    3   -5     14.441     0.186
  16    3   -5     124.79      1.52
  15    3   -5     38.958     0.602
  14    3   -5     60.279     0.566
  13    3   -5     0.9460    0.0358
  12    3   -5     46.490     0.416
  11    3   -5     1.0965    0.0430
  10    3   -5     4.5007    0.0645
   9    3   -5     21.557     0.136
   8    3   -5     800.04      5.99
   7    3   -5     5.8623    0.0645
   6    3   -5     53.944     0.358
   5    3   -5     1.8705    0.0358
   4    3   -5     399.23      2.67
   3    3   -5     47.501     0.358
   2    3   -5     456.09      3.00
   1    3   -5     283.21      1.57
   0    3   -5     3.8485    0.0502
  -1    3   -5     150.11      0.77
  -2    3   -5     279.59      1.35
  -3    3   -5     173.74      0.71
  -4    3   -5     105.34      0.54
  -5    3   -5     141.53      0.74
  -6    3   -5     46.232     0.194
  -7    3   -5     39.324     0.165
  -8    3   -5     1.2900    0.0502
  -9    3   -5     3.7267    0.0573
 -10    3   -5     16.268     0.186
 -11    3   -5     32.358     0.251
 -12    3   -5     117.30      1.13
 -13    3   -5     30.136     0.416
 -14    3   -5     0.1290    0.0573
 -15    3   -5     117.65      1.15
 -16    3   -5     6.7080    0.1003
 -17    3   -5     89.841     1.003
 -18    3   -5     11.811     0.222
 -19    3   -5     0.2150    0.0860
 -20    3   -5     10.528     0.251
 -21    3   -5     17.687     0.315
  25    4   -5     16.304     1.462
  24    4   -5     21.077     1.605
  23    4   -5     4.2283    0.6092
  22    4   -5     0.8027    0.1003
  21    4   -5     35.934     0.659
  20    4   -5     0.1863    0.0502
  19    4   -5     20.232     0.466
  18    4   -5     72.985     1.240
  17    4   -5    -0.0287    0.0430
  16    4   -5     65.030     0.932
  15    4   -5     62.020     0.638
  14    4   -5     1.2685    0.0502
  13    4   -5     34.672     0.301
  12    4   -5     3.1605    0.0430
  11    4   -5     72.957     0.738
  10    4   -5     335.38      1.77
   9    4   -5     40.391     0.459
   8    4   -5     215.92      1.98
   7    4   -5     18.275     0.186
   6    4   -5     59.842     0.358
   5    4   -5     57.111     0.437
   4    4   -5     1.7343    0.0573
   3    4   -5     435.50      2.85
   2    4   -5     243.61      1.37
   1    4   -5     73.007     0.444
   0    4   -5     256.09      1.57
  -1    4   -5     422.02      1.84
  -2    4   -5     13.868     0.115
  -3    4   -5     210.84      0.93
  -4    4   -5     37.876     0.201
  -5    4   -5     237.51      0.97
  -6    4   -5     45.938     0.265
  -7    4   -5     1.0320    0.0502
  -8    4   -5     206.97      1.47
  -9    4   -5     12.671     0.086
 -10    4   -5     2.3722    0.0645
 -11    4   -5     71.853     0.724
 -12    4   -5     15.502     0.201
 -13    4   -5     74.727     0.552
 -14    4   -5     0.0932    0.0573
 -15    4   -5     52.876     0.588
 -16    4   -5     6.1705    0.1003
 -17    4   -5     2.6875    0.0788
 -18    4   -5     9.6750    0.1863
 -19    4   -5     2.7162    0.1147
 -20    4   -5     47.680     0.960
 -21    4   -5     7.5322    0.2437
  25    5   -5     11.123     1.419
  24    5   -5     99.223     5.203
  23    5   -5     0.3225    0.1863
  22    5   -5     22.432     0.867
  21    5   -5     15.193     0.358
  20    5   -5     0.0072    0.0788
  19    5   -5     149.68      1.40
  18    5   -5     22.066     0.280
  17    5   -5     0.1505    0.0358
  16    5   -5     46.813     0.430
  15    5   -5     227.08      2.06
  14    5   -5     222.82      1.42
  13    5   -5     8.3492    0.1505
  12    5   -5     2.2360    0.0645
  11    5   -5     35.339     0.258
  10    5   -5     7.2455    0.1362
   9    5   -5     958.32      5.77
   8    5   -5     22.159     0.237
   7    5   -5     441.78      3.02
   6    5   -5     98.649     0.946
   5    5   -5     119.33      0.85
   4    5   -5     326.41      1.94
   3    5   -5     241.35      2.01
   2    5   -5    1060.12      6.42
   1    5   -5     158.58      0.72
   0    5   -5     145.88      0.85
  -1    5   -5     197.76      1.12
  -2    5   -5     16.964     0.100
  -3    5   -5     120.97      0.75
  -4    5   -5     81.270     0.387
  -5    5   -5     174.52      1.60
  -6    5   -5    1342.89      7.62
  -7    5   -5     146.32      0.85
  -8    5   -5     1.2685    0.0645
  -9    5   -5     7.5752    0.0717
 -10    5   -5     43.430     0.251
 -11    5   -5     374.16      2.91
 -12    5   -5    -0.0143    0.0573
 -13    5   -5     2.6158    0.0645
 -14    5   -5     8.0912    0.0932
 -15    5   -5     13.710     0.172
 -16    5   -5     2.4940    0.0717
 -17    5   -5     8.5570    0.1720
 -18    5   -5     50.668     0.616
 -19    5   -5     43.731     0.767
 -20    5   -5     0.7812    0.0932
 -21    5   -5     4.1997    0.1218
  24    6   -5     0.3870    0.2293
  23    6   -5     0.9532    0.1362
  22    6   -5     4.4290    0.3583
  21    6   -5     7.9837    0.2652
  20    6   -5     5.3392    0.1863
  19    6   -5     10.471     0.294
  18    6   -5     0.1648    0.0358
  17    6   -5     7.3172    0.1290
  16    6   -5     6.8728    0.1075
  15    6   -5     36.464     0.480
  14    6   -5     8.1700    0.1290
  13    6   -5     0.0072    0.0430
  12    6   -5     17.824     0.222
  11    6   -5     41.954     0.495
  10    6   -5     368.35      4.39
   9    6   -5     44.147     0.394
   8    6   -5     128.26      1.20
   7    6   -5     32.831     0.194
   6    6   -5     14.556     0.122
   5    6   -5     150.16      0.66
   4    6   -5     0.6593    0.0358
   3    6   -5     295.17      1.76
   2    6   -5     265.42      1.56
   1    6   -5     1.3258    0.0502
   0    6   -5     0.4587    0.0430
  -1    6   -5     60.472     0.337
  -2    6   -5     1.4548    0.0645
  -3    6   -5     157.83      1.01
  -4    6   -5     3.0817    0.0573
  -5    6   -5     1.0965    0.0502
  -6    6   -5     16.204     0.115
  -7    6   -5     1.5767    0.0573
  -8    6   -5     32.909     0.330
  -9    6   -5     2.4725    0.0717
 -10    6   -5     1.3187    0.0645
 -11    6   -5     5.3965    0.0932
 -12    6   -5     0.3512    0.0573
 -13    6   -5     0.7597    0.0573
 -14    6   -5     9.2665    0.1003
 -15    6   -5     58.616     0.495
 -16    6   -5     3.6765    0.0788
 -17    6   -5     0.4587    0.0573
 -18    6   -5     1.4620    0.0717
 -19    6   -5     9.9545    0.2580
 -20    6   -5     34.386     0.659
 -21    6   -5     3.1247    0.1218
  24    7   -5     1.8347    0.3297
  23    7   -5     17.824     0.817
  22    7   -5     12.126     0.452
  21    7   -5     62.723     1.448
  20    7   -5     2.6732    0.1720
  19    7   -5     20.404     0.394
  18    7   -5     12.348     0.394
  17    7   -5     17.938     0.244
  16    7   -5     14.599     0.215
  15    7   -5     82.144     0.602
  14    7   -5     40.477     0.602
  13    7   -5     51.858     0.581
  12    7   -5     0.1147    0.0358
  11    7   -5     23.127     0.315
  10    7   -5     45.430     0.237
   9    7   -5     409.64      3.12
   8    7   -5     175.71      1.23
   7    7   -5     89.899     0.674
   6    7   -5     0.2795    0.0358
   5    7   -5     3.0960    0.0430
   4    7   -5     158.28      1.09
   3    7   -5     21.600     0.115
   2    7   -5     208.03      0.92
   1    7   -5     790.25      4.75
   0    7   -5     39.589     0.244
  -1    7   -5     2.7090    0.0502
  -2    7   -5     0.9747    0.0502
  -3    7   -5     0.2652    0.0502
  -4    7   -5     543.43      2.23
  -5    7   -5     218.71      1.07
  -6    7   -5     0.7453    0.0502
  -7    7   -5     48.418     0.251
  -8    7   -5     3.4902    0.0645
  -9    7   -5     1.9493    0.0788
 -10    7   -5     42.950     0.294
 -11    7   -5     12.076     0.136
 -12    7   -5     106.95      0.91
 -13    7   -5     75.831     0.753
 -14    7   -5     30.702     0.409
 -15    7   -5     2.0568    0.0788
 -16    7   -5     7.4390    0.1218
 -17    7   -5     16.799     0.258
 -18    7   -5     28.394     0.315
 -19    7   -5     1.0105    0.0860
 -20    7   -5     0.3798    0.1075
 -21    7   -5     7.5322    0.1648
  24    8   -5     1.7487    0.3225
  23    8   -5     6.1562    0.1935
  22    8   -5     0.6450    0.2938
  21    8   -5     0.6593    0.1003
  20    8   -5     0.6593    0.0860
  19    8   -5     0.2222    0.0358
  18    8   -5     70.857     0.652
  17    8   -5     27.112     0.280
  16    8   -5     0.5303    0.0860
  15    8   -5     0.0860    0.0573
  14    8   -5     4.9737    0.1505
  13    8   -5     38.643     0.480
  12    8   -5     22.238     0.244
  11    8   -5     0.1075    0.0430
  10    8   -5     1.5552    0.0573
   9    8   -5     0.4658    0.0358
   8    8   -5     0.0430    0.0358
   7    8   -5     4.0348    0.0717
   6    8   -5     0.2365    0.0358
   5    8   -5     13.223     0.129
   4    8   -5     61.841     0.280
   3    8   -5     3.5977    0.0502
   2    8   -5     2.2790    0.0502
   1    8   -5     22.675     0.122
   0    8   -5     76.805     0.473
  -1    8   -5     5.0740    0.0645
  -2    8   -5     15.924     0.129
  -3    8   -5     4.0922    0.0573
  -4    8   -5     0.3082    0.0502
  -5    8   -5     137.85      0.66
  -6    8   -5     22.081     0.179
  -7    8   -5     13.137     0.129
  -8    8   -5     28.968     0.172
  -9    8   -5     31.440     0.172
 -10    8   -5     20.052     0.108
 -11    8   -5     1.3760    0.0645
 -12    8   -5     30.974     0.272
 -13    8   -5     40.047     0.315
 -14    8   -5     6.2278    0.0860
 -15    8   -5     3.3110    0.0788
 -16    8   -5     0.1505    0.0645
 -17    8   -5     9.2593    0.1505
 -18    8   -5     5.4610    0.1433
 -19    8   -5     1.0678    0.0932
 -20    8   -5     0.5805    0.1075
  24    9   -5     7.7687    0.3512
  23    9   -5     4.6798    0.3583
  22    9   -5     11.474     0.280
  21    9   -5     5.0023    0.1362
  20    9   -5     12.943     0.165
  19    9   -5     15.466     0.337
  18    9   -5     26.875     0.509
  17    9   -5     0.0860    0.0788
  16    9   -5     60.523     0.523
  15    9   -5     6.8370    0.1362
  14    9   -5     16.254     0.208
  13    9   -5     41.352     0.308
  12    9   -5     0.0788    0.0430
  11    9   -5     2.8308    0.0573
  10    9   -5     11.811     0.143
   9    9   -5     18.891     0.143
   8    9   -5     164.89      1.68
   7    9   -5     68.578     0.444
   6    9   -5     7.9048    0.0573
   5    9   -5     88.967     0.430
   4    9   -5     95.754     0.609
   3    9   -5     65.969     0.452
   2    9   -5     327.75      2.04
   1    9   -5     114.74      0.37
   0    9   -5     90.580     0.502
  -1    9   -5     6.7438    0.1433
  -2    9   -5     18.784     0.158
  -3    9   -5     19.615     0.143
  -4    9   -5     8.0410    0.0860
  -5    9   -5     100.64      0.42
  -6    9   -5     0.0358    0.0573
  -7    9   -5     35.160     0.237
  -8    9   -5     25.564     0.251
  -9    9   -5     10.313     0.143
 -10    9   -5     3.2680    0.0717
 -11    9   -5     43.115     0.373
 -12    9   -5     22.919     0.287
 -13    9   -5     9.7753    0.1433
 -14    9   -5     1.8992    0.0788
 -15    9   -5     28.953     0.315
 -16    9   -5     2.2217    0.0860
 -17    9   -5     7.8690    0.1720
 -18    9   -5     28.136     0.409
 -19    9   -5     11.001     0.143
 -20    9   -5     1.0248    0.1075
  23   10   -5     12.406     0.358
  22   10   -5     27.864     0.609
  21   10   -5     14.305     0.272
  20   10   -5     11.001     0.229
  19   10   -5     12.327     0.265
  18   10   -5     40.879     0.559
  17   10   -5     42.226     0.538
  16   10   -5     17.021     0.258
  15   10   -5     0.0573    0.0430
  14   10   -5     26.488     0.229
  13   10   -5     10.600     0.172
  12   10   -5     34.608     0.358
  11   10   -5     0.3297    0.0573
  10   10   -5     29.835     0.265
   9   10   -5     65.317     0.702
   8   10   -5     0.1075    0.0430
   7   10   -5     0.0358    0.0502
   6   10   -5     42.656     0.430
   5   10   -5     19.551     0.100
   4   10   -5     50.891     0.358
   3   10   -5     150.18      1.32
   2   10   -5     3.9560    0.0645
   1   10   -5     95.517     0.609
   0   10   -5     27.262     0.165
  -1   10   -5     0.0000    0.0502
  -2   10   -5     0.0000    0.0502
  -3   10   -5     20.869     0.100
  -4   10   -5     77.737     0.373
  -5   10   -5     42.642     0.237
  -6   10   -5     1.4190    0.0645
  -7   10   -5     3.5260    0.0717
  -8   10   -5     0.0430    0.0573
  -9   10   -5     120.91      0.62
 -10   10   -5     18.934     0.172
 -11   10   -5     17.788     0.136
 -12   10   -5     0.1433    0.0645
 -13   10   -5     24.223     0.237
 -14   10   -5     53.069     0.509
 -15   10   -5     2.8953    0.0860
 -16   10   -5     27.155     0.272
 -17   10   -5     18.469     0.215
 -18   10   -5     10.506     0.186
 -19   10   -5     13.172     0.301
 -20   10   -5     4.9450    0.1362
  23   11   -5     5.4467    0.2078
  22   11   -5     32.537     0.867
  21   11   -5     4.2713    0.1935
  20   11   -5     5.9842    0.1147
  19   11   -5     19.981     0.337
  18   11   -5     9.8757    0.2723
  17   11   -5     0.0788    0.0645
  16   11   -5     8.7290    0.1720
  15   11   -5     219.67      2.95
  14   11   -5     33.784     0.552
  13   11   -5     115.77      0.86
  12   11   -5     34.780     0.272
  11   11   -5     6.1203    0.0932
  10   11   -5     72.534     0.638
   9   11   -5     310.25      3.04
   8   11   -5     263.16      2.06
   7   11   -5     6.7080    0.0932
   6   11   -5     16.813     0.158
   5   11   -5     82.832     0.473
   4   11   -5     0.3297    0.0430
   3   11   -5     422.91      3.01
   2   11   -5     101.42      0.66
   1   11   -5     36.908     0.301
   0   11   -5     744.72      3.88
  -1   11   -5     26.051     0.194
  -2   11   -5     14.892     0.165
  -3   11   -5     22.539     0.129
  -4   11   -5     84.337     0.366
  -5   11   -5     214.09      1.20
  -6   11   -5     339.74      1.48
  -7   11   -5     13.889     0.100
  -8   11   -5     4.9450    0.0860
  -9   11   -5     33.117     0.287
 -10   11   -5     26.667     0.301
 -11   11   -5     62.278     0.495
 -12   11   -5     95.188     0.631
 -13   11   -5     12.026     0.158
 -14   11   -5     11.194     0.151
 -15   11   -5     25.556     0.222
 -16   11   -5     16.118     0.194
 -17   11   -5     35.611     0.301
 -18   11   -5    -0.0215    0.0788
 -19   11   -5     24.109     0.459
  23   12   -5     2.1285    0.1935
  22   12   -5     3.2537    0.1577
  21   12   -5     3.3540    0.1362
  20   12   -5     17.709     0.394
  19   12   -5     7.8690    0.2437
  18   12   -5     3.5618    0.0860
  17   12   -5     30.179     0.444
  16   12   -5     25.585     0.444
  15   12   -5     1.9350    0.0573
  14   12   -5     36.615     0.437
  13   12   -5     7.9263    0.1003
  12   12   -5     51.887     0.530
  11   12   -5     0.1218    0.0430
  10   12   -5     161.39      2.19
   9   12   -5     44.218     0.366
   8   12   -5     19.350     0.265
   7   12   -5     0.1720    0.0430
   6   12   -5     0.0645    0.0430
   5   12   -5     5.1385    0.0645
   4   12   -5     46.125     0.409
   3   12   -5     86.731     0.753
   2   12   -5     13.975     0.158
   1   12   -5     23.091     0.172
   0   12   -5     6.5933    0.0788
  -1   12   -5     4.6870    0.0717
  -2   12   -5     3.0602    0.0645
  -3   12   -5     10.155     0.086
  -4   12   -5     47.630     0.423
  -5   12   -5     0.1290    0.0645
  -6   12   -5     12.742     0.165
  -7   12   -5     1.0105    0.0717
  -8   12   -5     2.3005    0.0717
  -9   12   -5     81.865     0.366
 -10   12   -5     2.4797    0.0717
 -11   12   -5     5.8767    0.0860
 -12   12   -5     1.7702    0.0788
 -13   12   -5     2.2933    0.0788
 -14   12   -5     14.290     0.201
 -15   12   -5     16.225     0.229
 -16   12   -5     5.8408    0.1003
 -17   12   -5     9.1662    0.1362
 -18   12   -5     1.2255    0.0932
 -19   12   -5     0.2508    0.1147
  22   13   -5     9.0658    0.3798
  21   13   -5     24.245     0.373
  20   13   -5     14.993     0.280
  19   13   -5     33.404     0.323
  18   13   -5     1.8848    0.0860
  17   13   -5     11.832     0.165
  16   13   -5     26.875     0.523
  15   13   -5     26.911     0.452
  14   13   -5     2.8523    0.0932
  13   13   -5     29.168     0.315
  12   13   -5     2.3507    0.0645
  11   13   -5     0.9818    0.0573
  10   13   -5     36.873     0.315
   9   13   -5     6.6363    0.2150
   8   13   -5     208.39      1.81
   7   13   -5     27.205     0.258
   6   13   -5     3.3755    0.0932
   5   13   -5     4.1495    0.0932
   4   13   -5     0.8743    0.0645
   3   13   -5     39.524     0.452
   2   13   -5     101.13      0.57
   1   13   -5     200.01      1.48
   0   13   -5     4.6153    0.1003
  -1   13   -5     14.283     0.136
  -2   13   -5     8.4280    0.1003
  -3   13   -5     1.0678    0.0645
  -4   13   -5     154.14      0.85
  -5   13   -5     112.18      0.85
  -6   13   -5     21.027     0.129
  -7   13   -5     95.388     0.495
  -8   13   -5     0.0932    0.0645
  -9   13   -5     7.7328    0.1362
 -10   13   -5     21.887     0.158
 -11   13   -5     1.2685    0.0717
 -12   13   -5     73.731     0.659
 -13   13   -5     33.175     0.301
 -14   13   -5     4.3430    0.0860
 -15   13   -5     8.0625    0.1505
 -16   13   -5     0.8672    0.0788
 -17   13   -5     28.545     0.244
 -18   13   -5     6.3353    0.1147
 -19   13   -5     3.9775    0.1577
  22   14   -5     26.180     0.695
  21   14   -5     22.969     0.301
  20   14   -5     11.431     0.222
  19   14   -5     3.8700    0.1362
  18   14   -5     0.5160    0.0860
  17   14   -5     3.8198    0.1003
  16   14   -5     29.140     0.559
  15   14   -5     16.261     0.301
  14   14   -5     8.4853    0.2150
  13   14   -5     0.3870    0.0717
  12   14   -5     5.9197    0.0788
  11   14   -5     48.325     0.688
  10   14   -5     39.553     0.344
   9   14   -5     0.8170    0.0502
   8   14   -5     37.059     0.416
   7   14   -5     68.234     0.616
   6   14   -5     17.229     0.172
   5   14   -5     39.517     0.337
   4   14   -5     45.086     0.430
   3   14   -5     39.560     0.358
   2   14   -5     25.148     0.186
   1   14   -5     0.2580    0.0645
   0   14   -5     25.922     0.229
  -1   14   -5     42.893     0.258
  -2   14   -5     9.2737    0.1362
  -3   14   -5     18.605     0.229
  -4   14   -5     96.578     0.659
  -5   14   -5     21.006     0.165
  -6   14   -5     2.6015    0.0717
  -7   14   -5     0.7525    0.0717
  -8   14   -5     30.731     0.315
  -9   14   -5     150.88      0.81
 -10   14   -5     1.6412    0.0788
 -11   14   -5     0.3942    0.0717
 -12   14   -5     0.0430    0.0717
 -13   14   -5     3.5905    0.0860
 -14   14   -5     20.490     0.287
 -15   14   -5     1.7272    0.0788
 -16   14   -5     5.4753    0.1003
 -17   14   -5     8.2560    0.1147
 -18   14   -5     1.0177    0.0860
  21   15   -5     8.1843    0.3655
  20   15   -5     0.1863    0.1147
  19   15   -5     0.4443    0.0932
  18   15   -5     17.809     0.358
  17   15   -5     0.2222    0.0860
  16   15   -5     16.476     0.416
  15   15   -5     11.080     0.186
  14   15   -5     35.590     0.516
  13   15   -5     104.91      0.99
  12   15   -5     20.131     0.287
  11   15   -5     6.9803    0.0932
  10   15   -5     0.1863    0.0502
   9   15   -5     31.770     0.401
   8   15   -5     5.8695    0.0717
   7   15   -5     98.972     0.652
   6   15   -5     1.5767    0.0573
   5   15   -5     192.45      1.18
   4   15   -5     13.731     0.122
   3   15   -5     1.6340    0.0717
   2   15   -5     122.30      0.75
   1   15   -5     63.332     0.323
   0   15   -5     116.62      0.58
  -1   15   -5     38.134     0.280
  -2   15   -5     36.349     0.258
  -3   15   -5     10.112     0.129
  -4   15   -5     0.3798    0.0717
  -5   15   -5     15.165     0.129
  -6   15   -5     50.998     0.466
  -7   15   -5     0.0502    0.0717
  -8   15   -5     10.714     0.179
  -9   15   -5     5.9555    0.1003
 -10   15   -5     2.9670    0.0788
 -11   15   -5     52.818     0.538
 -12   15   -5     0.7095    0.0788
 -13   15   -5     21.952     0.222
 -14   15   -5     0.0502    0.0717
 -15   15   -5     3.2322    0.0860
 -16   15   -5     9.0587    0.1218
 -17   15   -5     14.749     0.229
 -18   15   -5     63.905     0.595
  21   16   -5     25.091     0.495
  20   16   -5     7.5967    0.2293
  19   16   -5     3.1103    0.1433
  18   16   -5     28.222     0.452
  17   16   -5     22.210     0.495
  16   16   -5     18.103     0.251
  15   16   -5     0.9675    0.1362
  14   16   -5     27.420     0.409
  13   16   -5     9.0085    0.2222
  12   16   -5     3.5977    0.1433
  11   16   -5     0.7023    0.0645
  10   16   -5    -0.0215    0.0502
   9   16   -5     38.177     0.351
   8   16   -5     15.330     0.129
   7   16   -5     2.8523    0.0717
   6   16   -5     3.0960    0.0860
   5   16   -5     19.214     0.129
   4   16   -5     34.916     0.194
   3   16   -5     47.078     0.358
   2   16   -5     4.7802    0.0860
   1   16   -5     11.008     0.108
   0   16   -5     15.817     0.165
  -1   16   -5     25.850     0.308
  -2   16   -5     8.3635    0.1075
  -3   16   -5     33.124     0.315
  -4   16   -5     58.279     0.387
  -5   16   -5     17.931     0.151
  -6   16   -5     12.355     0.129
  -7   16   -5     1.7917    0.0788
  -8   16   -5     11.209     0.122
  -9   16   -5     117.53      0.85
 -10   16   -5     8.6287    0.1218
 -11   16   -5     0.4300    0.0788
 -12   16   -5     4.5723    0.0932
 -13   16   -5     20.755     0.237
 -14   16   -5     32.866     0.530
 -15   16   -5     1.5337    0.0860
 -16   16   -5     30.351     0.301
 -17   16   -5     16.526     0.280
  20   17   -5     2.1213    0.1290
  19   17   -5     21.099     0.237
  18   17   -5     5.6617    0.1433
  17   17   -5     7.0377    0.2293
  16   17   -5     10.564     0.201
  15   17   -5     34.730     0.287
  14   17   -5     52.231     0.452
  13   17   -5     85.312     0.917
  12   17   -5     15.165     0.244
  11   17   -5     3.2967    0.1075
  10   17   -5     7.7400    0.1075
   9   17   -5     318.50      3.23
   8   17   -5     79.206     0.502
   7   17   -5     0.3440    0.0573
   6   17   -5     8.1557    0.0860
   5   17   -5     43.781     0.323
   4   17   -5     47.021     0.380
   3   17   -5     50.668     0.409
   2   17   -5     26.760     0.194
   1   17   -5     42.871     0.237
   0   17   -5     318.82      1.43
  -1   17   -5     0.3655    0.0860
  -2   17   -5     1.7128    0.1075
  -3   17   -5     17.021     0.143
  -4   17   -5     95.396     0.731
  -5   17   -5     60.566     0.401
  -6   17   -5     145.83      1.35
  -7   17   -5     20.052     0.258
  -8   17   -5     16.512     0.201
  -9   17   -5     12.671     0.165
 -10   17   -5     1.5193    0.0932
 -11   17   -5     39.252     0.201
 -12   17   -5     38.141     0.387
 -13   17   -5     3.3182    0.0932
 -14   17   -5     0.2293    0.0788
 -15   17   -5     3.9130    0.1003
 -16   17   -5    -0.0072    0.0788
  19   18   -5     2.4080    0.1075
  18   18   -5     43.186     0.932
  17   18   -5     0.0932    0.1003
  16   18   -5     12.972     0.358
  15   18   -5    -0.0072    0.0788
  14   18   -5     26.639     0.573
  13   18   -5     4.1638    0.0932
  12   18   -5     0.0717    0.0717
  11   18   -5     0.0573    0.0430
  10   18   -5     22.668     0.351
   9   18   -5     9.4242    0.1648
   8   18   -5     5.7190    0.0788
   7   18   -5     0.1147    0.0717
   6   18   -5     0.2580    0.0645
   5   18   -5     3.3612    0.0788
   4   18   -5     76.225     0.552
   3   18   -5     13.481     0.165
   2   18   -5     0.2365    0.0788
   1   18   -5     0.0788    0.0717
   0   18   -5     7.1810    0.0932
  -1   18   -5     1.1753    0.0788
  -2   18   -5     4.6440    0.1147
  -3   18   -5     0.2795    0.0932
  -4   18   -5     10.686     0.172
  -5   18   -5     45.071     0.430
  -6   18   -5     21.278     0.265
  -7   18   -5     18.211     0.179
  -8   18   -5     11.696     0.122
  -9   18   -5     75.164     0.480
 -10   18   -5     2.4940    0.1003
 -11   18   -5     0.0502    0.0860
 -12   18   -5     15.322     0.258
 -13   18   -5     7.2383    0.1147
 -14   18   -5     17.379     0.151
 -15   18   -5     6.0057    0.1290
 -16   18   -5     10.148     0.151
  19   19   -5     0.3870    0.1147
  18   19   -5     26.603     0.294
  17   19   -5     9.1518    0.2437
  16   19   -5     40.621     0.695
  15   19   -5     0.3297    0.0932
  14   19   -5     20.891     0.444
  13   19   -5     11.553     0.222
  12   19   -5     0.0717    0.0788
  11   19   -5     23.471     0.237
  10   19   -5     0.6020    0.0573
   9   19   -5     7.1595    0.0860
   8   19   -5     50.926     0.473
   7   19   -5     43.416     0.280
   6   19   -5     0.1003    0.0645
   5   19   -5     5.6760    0.0932
   4   19   -5     11.796     0.122
   3   19   -5     4.9808    0.0932
   2   19   -5     155.76      1.18
   1   19   -5     14.118     0.186
   0   19   -5     23.027     0.165
  -1   19   -5     8.9942    0.1577
  -2   19   -5     2.4438    0.0860
  -3   19   -5     14.649     0.129
  -4   19   -5     3.2178    0.1003
  -5   19   -5     9.1088    0.1863
  -6   19   -5     12.692     0.165
  -7   19   -5     8.7075    0.1362
  -8   19   -5     0.0215    0.0860
  -9   19   -5     3.9775    0.1147
 -10   19   -5     0.1935    0.0932
 -11   19   -5     32.315     0.229
 -12   19   -5     1.4763    0.1218
 -13   19   -5     12.191     0.201
 -14   19   -5     6.1203    0.1218
 -15   19   -5     13.337     0.151
  18   20   -5     4.6798    0.1290
  17   20   -5     3.2680    0.1433
  16   20   -5     10.134     0.258
  15   20   -5     1.9780    0.1147
  14   20   -5     0.9317    0.0932
  13   20   -5     0.8385    0.0788
  12   20   -5     2.3363    0.0860
  11   20   -5     4.9092    0.1003
  10   20   -5     14.362     0.122
   9   20   -5     1.4978    0.0645
   8   20   -5     0.0788    0.0645
   7   20   -5     1.3617    0.0717
   6   20   -5     33.361     0.222
   5   20   -5     36.636     0.437
   4   20   -5     1.3187    0.0788
   3   20   -5     0.3798    0.0860
   2   20   -5     61.447     0.509
   1   20   -5     70.011     0.652
   0   20   -5     1.3545    0.0860
  -1   20   -5     11.137     0.158
  -2   20   -5     2.2575    0.0932
  -3   20   -5     44.476     0.287
  -4   20   -5     0.4372    0.0932
  -5   20   -5     22.403     0.294
  -6   20   -5     0.3655    0.1147
  -7   20   -5     8.4208    0.1218
  -8   20   -5     1.0463    0.0932
  -9   20   -5     0.1075    0.0860
 -10   20   -5     15.072     0.165
 -11   20   -5     1.9422    0.1003
 -12   20   -5     5.0597    0.1290
 -13   20   -5     0.9245    0.0932
 -14   20   -5     26.617     0.358
  17   21   -5     2.8308    0.1362
  16   21   -5     0.2580    0.1075
  15   21   -5     37.353     0.688
  14   21   -5     1.3617    0.1003
  13   21   -5     1.3115    0.1362
  12   21   -5     1.2398    0.0860
  11   21   -5     47.594     0.745
  10   21   -5     19.350     0.251
   9   21   -5     9.3453    0.1433
   8   21   -5     4.2857    0.0932
   7   21   -5     0.5017    0.0717
   6   21   -5     0.0287    0.0717
   5   21   -5     6.3568    0.0932
   4   21   -5    -0.0215    0.0717
   3   21   -5     11.001     0.129
   2   21   -5     2.0855    0.0932
   1   21   -5     40.413     0.294
   0   21   -5     2.7878    0.1075
  -1   21   -5     11.789     0.136
  -2   21   -5     0.2938    0.0932
  -3   21   -5     4.4935    0.1075
  -4   21   -5     5.7333    0.1147
  -5   21   -5     39.682     0.301
  -6   21   -5     3.3970    0.1147
  -7   21   -5     18.354     0.258
  -8   21   -5     12.176     0.172
  -9   21   -5     0.0788    0.0932
 -10   21   -5     7.2383    0.1433
 -11   21   -5     1.0177    0.1003
 -12   21   -5     30.208     0.516
 -13   21   -5     1.4620    0.1003
  16   22   -5     0.8242    0.1218
  15   22   -5     0.1648    0.0932
  14   22   -5     0.3368    0.1003
  13   22   -5     0.0932    0.1147
  12   22   -5     1.8848    0.0932
  11   22   -5     0.9245    0.0860
  10   22   -5     0.3010    0.0717
   9   22   -5     8.1772    0.1577
   8   22   -5     3.9703    0.0932
   7   22   -5     0.2007    0.0717
   6   22   -5     3.9488    0.0932
   5   22   -5     0.9173    0.0788
   4   22   -5    -0.0072    0.0788
   3   22   -5     15.767     0.136
   2   22   -5     19.673     0.136
   1   22   -5     0.7095    0.0860
   0   22   -5     7.7328    0.1147
  -1   22   -5     3.0673    0.1075
  -2   22   -5     3.0673    0.1003
  -3   22   -5     0.3368    0.0932
  -4   22   -5     8.8723    0.1505
  -5   22   -5     1.0893    0.1075
  -6   22   -5     7.8475    0.1863
  -7   22   -5     14.943     0.186
  -8   22   -5     3.4687    0.1147
  -9   22   -5     9.4242    0.1433
 -10   22   -5     0.8098    0.1075
 -11   22   -5     1.7415    0.1075
 -12   22   -5     6.6865    0.1648
  15   23   -5     60.809     1.132
  14   23   -5     1.2398    0.1075
  13   23   -5     50.253     0.767
  12   23   -5     1.5910    0.0932
  11   23   -5     3.7553    0.1147
  10   23   -5     19.751     0.215
   9   23   -5     42.842     0.416
   8   23   -5     55.549     0.437
   7   23   -5     6.2135    0.1218
   6   23   -5     2.9598    0.0860
   5   23   -5     28.402     0.315
   4   23   -5     3.7195    0.0932
   3   23   -5     49.995     0.373
   2   23   -5     10.987     0.165
   1   23   -5     21.321     0.222
   0   23   -5     100.94      0.52
  -1   23   -5     2.5513    0.1003
  -2   23   -5     30.566     0.280
  -3   23   -5     2.5370    0.1003
  -4   23   -5     45.164     0.430
  -5   23   -5     40.162     0.280
  -6   23   -5     18.203     0.151
  -7   23   -5     9.6535    0.1505
  -8   23   -5     0.0215    0.1075
  -9   23   -5     1.6913    0.1147
 -10   23   -5     21.256     0.258
 -11   23   -5     1.1897    0.1075
  14   24   -5     3.0458    0.1147
  13   24   -5     2.6732    0.1147
  12   24   -5     9.1805    0.2293
  11   24   -5     22.410     0.265
  10   24   -5     0.7955    0.1075
   9   24   -5     0.4730    0.1003
   8   24   -5     0.1218    0.0788
   7   24   -5     34.099     0.280
   6   24   -5     46.884     0.351
   5   24   -5     21.264     0.194
   4   24   -5     26.237     0.280
   3   24   -5     0.5518    0.0860
   2   24   -5     17.207     0.179
   1   24   -5     18.239     0.151
   0   24   -5     0.2508    0.1003
  -1   24   -5     1.6770    0.1003
  -2   24   -5     19.565     0.172
  -3   24   -5     3.4902    0.1075
  -4   24   -5     28.624     0.179
  -5   24   -5     3.3468    0.1003
  -6   24   -5     5.4180    0.1218
  -7   24   -5     0.4013    0.1075
  -8   24   -5     0.6593    0.1003
  -9   24   -5     62.959     0.659
 -10   24   -5     1.2685    0.1003
  12   25   -5    -0.0072    0.1075
  11   25   -5     13.610     0.294
  10   25   -5     0.4300    0.1003
   9   25   -5     5.3678    0.1147
   8   25   -5     11.990     0.186
   7   25   -5     13.158     0.136
   6   25   -5     0.2723    0.0788
   5   25   -5     4.9665    0.1003
   4   25   -5     7.1165    0.1075
   3   25   -5    -0.0860    0.0860
   2   25   -5     63.447     0.480
   1   25   -5     1.6913    0.1003
   0   25   -5     15.717     0.136
  -1   25   -5     8.0983    0.1362
  -2   25   -5     10.284     0.143
  -3   25   -5     21.013     0.172
  -4   25   -5     0.9245    0.1003
  -5   25   -5     0.4873    0.0932
  -6   25   -5     11.531     0.194
  -7   25   -5     0.0932    0.1075
  -8   25   -5     2.3005    0.1075
  10   26   -5     1.0822    0.1075
   9   26   -5     0.1218    0.0932
   8   26   -5     0.3153    0.1003
   7   26   -5     1.1610    0.0860
   6   26   -5     3.8628    0.1003
   5   26   -5     10.499     0.151
   4   26   -5     2.0998    0.0932
   3   26   -5     1.6985    0.0932
   2   26   -5     7.7758    0.1362
   1   26   -5     12.520     0.165
   0   26   -5     7.2813    0.1147
  -1   26   -5     4.9880    0.1147
  -2   26   -5     0.1290    0.1003
  -3   26   -5     11.015     0.151
  -4   26   -5     0.2508    0.0932
  -5   26   -5     31.232     0.280
  -6   26   -5     1.8203    0.1003
   8   27   -5     0.5375    0.1075
   7   27   -5     1.3402    0.1147
   6   27   -5     0.4228    0.0860
   5   27   -5     0.4658    0.0932
   4   27   -5     6.5360    0.1218
   3   27   -5     0.3583    0.0932
   2   27   -5     2.4725    0.1003
   1   27   -5     10.205     0.136
   0   27   -5     13.452     0.165
  -1   27   -5     0.0143    0.1003
  -2   27   -5     8.4352    0.1290
  -3   27   -5     0.8672    0.1003
  -4   27   -5     2.9240    0.1075
   2   28   -5     6.3640    0.1147
   1   28   -5     0.1648    0.1003
  24    0   -6     0.4300    0.2795
  23    0   -6     0.3440    0.1720
  22    0   -6     90.666     6.214
  21    0   -6     10.062     0.251
  20    0   -6     1.0607    0.0573
  19    0   -6     155.67      4.04
  18    0   -6     2.7448    0.2580
  17    0   -6     219.06      2.50
  16    0   -6     0.6235    0.0358
  15    0   -6     1.7128    0.1505
  14    0   -6     146.31      2.57
  13    0   -6     142.92      1.78
  12    0   -6     91.296     1.326
  11    0   -6     97.689     0.932
  10    0   -6     169.64      1.33
   9    0   -6     2.7663    0.0573
   8    0   -6     114.26      0.91
   7    0   -6     740.41      8.23
   6    0   -6     27.757     0.237
   5    0   -6     806.35     10.65
   4    0   -6     247.74      2.39
   3    0   -6     360.72      4.39
   2    0   -6    3274.70     30.69
   1    0   -6     32.343     0.724
   0    0   -6     19.386     0.186
  -1    0   -6     703.77      9.41
  -2    0   -6     28.022     0.394
  -3    0   -6     724.84      9.11
  -4    0   -6     171.43      1.85
  -5    0   -6     179.93      1.36
  -6    0   -6     73.243     0.745
  -7    0   -6     356.68      4.03
  -8    0   -6     133.62      1.18
  -9    0   -6     1.4835    0.1003
 -10    0   -6     16.655     0.172
 -11    0   -6     26.825     0.473
 -12    0   -6     4.0778    0.1290
 -13    0   -6     150.59      1.07
 -14    0   -6     120.79      1.30
 -15    0   -6     74.512     0.803
 -16    0   -6     70.972     1.032
 -17    0   -6     0.0143    0.1577
 -18    0   -6     6.4357    0.2437
 -19    0   -6     8.4782    0.2007
 -20    0   -6     1.0822    0.1362
  24    1   -6     6.5503    0.2652
  23    1   -6     1.4907    0.1290
  22    1   -6     7.1452    0.2150
  21    1   -6     4.6583    0.1935
  20    1   -6     18.375     0.573
  19    1   -6     81.069     0.652
  18    1   -6     129.76      3.55
  17    1   -6     2.7520    0.1075
  16    1   -6     93.984     0.760
  15    1   -6     11.223     0.179
  14    1   -6     58.208     0.523
  13    1   -6     38.894     0.251
  12    1   -6     115.53      0.98
  11    1   -6     654.32      6.21
  10    1   -6     68.528     0.516
   9    1   -6     7.5608    0.0860
   8    1   -6     35.848     0.237
   7    1   -6     12.305     0.143
   6    1   -6     86.330     0.323
   5    1   -6     11.374     0.115
   4    1   -6     166.79      1.02
   3    1   -6     21.866     0.194
   2    1   -6     79.894     0.760
   1    1   -6     1.6340    0.0717
   0    1   -6     119.93      1.01
  -1    1   -6     8.7577    0.1075
  -2    1   -6     11.352     0.129
  -3    1   -6    -0.0215    0.0502
  -4    1   -6     4.2928    0.0645
  -5    1   -6     200.04      0.95
  -6    1   -6     94.435     0.616
  -7    1   -6     191.97      1.23
  -8    1   -6     0.5447    0.0717
  -9    1   -6     0.3153    0.0717
 -10    1   -6     68.298     0.373
 -11    1   -6     8.4997    0.1290
 -12    1   -6     41.911     0.337
 -13    1   -6     44.168     0.330
 -14    1   -6     54.983     0.659
 -15    1   -6     33.390     0.344
 -16    1   -6     26.395     0.351
 -17    1   -6     1.2040    0.0788
 -18    1   -6     5.4108    0.1003
 -19    1   -6     9.9402    0.3225
 -20    1   -6     14.986     0.394
  25    2   -6     2.6087    0.2365
  24    2   -6     15.838     0.409
  23    2   -6     2.7162    0.2222
  22    2   -6     12.477     0.301
  21    2   -6     11.710     0.416
  20    2   -6     37.862     0.831
  19    2   -6     0.6092    0.0502
  18    2   -6     14.649     0.373
  17    2   -6     24.080     0.545
  16    2   -6     4.0707    0.0502
  15    2   -6     12.900     0.229
  14    2   -6     2.4653    0.0573
  13    2   -6     3.6980    0.0645
  12    2   -6     118.44      0.84
  11    2   -6     0.1362    0.0287
  10    2   -6     11.180     0.108
   9    2   -6     72.419     0.631
   8    2   -6     3.9847    0.0788
   7    2   -6     17.286     0.244
   6    2   -6     118.92      0.71
   5    2   -6     0.1505    0.0358
   4    2   -6     95.876     0.638
   3    2   -6     224.66      1.77
   2    2   -6     496.69      3.27
   1    2   -6     33.139     0.373
   0    2   -6     219.74      1.18
  -1    2   -6     58.709     0.265
  -2    2   -6     77.902     0.602
  -3    2   -6     0.6808    0.0502
  -4    2   -6     28.201     0.194
  -5    2   -6     187.81      1.05
  -6    2   -6     18.067     0.158
  -7    2   -6     56.402     0.222
  -8    2   -6     52.446     0.272
  -9    2   -6     97.166     0.351
 -10    2   -6     15.666     0.100
 -11    2   -6     0.8242    0.0645
 -12    2   -6     2.7018    0.0788
 -13    2   -6     15.365     0.251
 -14    2   -6     135.55      1.18
 -15    2   -6     5.5613    0.1218
 -16    2   -6     0.4730    0.0717
 -17    2   -6     12.542     0.237
 -18    2   -6     2.7878    0.0932
 -19    2   -6     0.0860    0.1003
 -20    2   -6     6.7080    0.2007
  25    3   -6     1.3043    0.2293
  24    3   -6     0.4802    0.3082
  23    3   -6     3.3110    0.2723
  22    3   -6     0.0430    0.1003
  21    3   -6     18.354     0.466
  20    3   -6     34.601     0.745
  19    3   -6     0.1147    0.0358
  18    3   -6     10.557     0.287
  17    3   -6     5.8910    0.1003
  16    3   -6     5.3893    0.1003
  15    3   -6     14.004     0.179
  14    3   -6     0.1935    0.0430
  13    3   -6     23.514     0.222
  12    3   -6     1.4692    0.0358
  11    3   -6     22.819     0.136
  10    3   -6     3.5188    0.0430
   9    3   -6     33.798     0.244
   8    3   -6     5.7620    0.0645
   7    3   -6     18.633     0.122
   6    3   -6     0.3512    0.0430
   5    3   -6     8.9010    0.0788
   4    3   -6     66.299     0.423
   3    3   -6     0.6880    0.0502
   2    3   -6     46.684     0.301
   1    3   -6     35.009     0.301
   0    3   -6     1.8992    0.0502
  -1    3   -6     0.4300    0.0430
  -2    3   -6     11.703     0.100
  -3    3   -6     1.8347    0.0502
  -4    3   -6     8.0983    0.0788
  -5    3   -6     5.8337    0.0645
  -6    3   -6     1.6412    0.0573
  -7    3   -6     3.3468    0.0645
  -8    3   -6     9.2952    0.1003
  -9    3   -6     0.0788    0.0573
 -10    3   -6     4.9593    0.0717
 -11    3   -6     12.391     0.100
 -12    3   -6     1.9350    0.0645
 -13    3   -6     8.2990    0.1147
 -14    3   -6     0.1003    0.0717
 -15    3   -6     20.361     0.265
 -16    3   -6     23.793     0.387
 -17    3   -6     0.6163    0.0788
 -18    3   -6     1.9780    0.1003
 -19    3   -6     0.5017    0.1003
 -20    3   -6     0.6880    0.1147
  25    4   -6     16.053     1.448
  24    4   -6     5.1887    0.4802
  23    4   -6     2.4367    0.2293
  22    4   -6     7.5752    0.4300
  21    4   -6     5.5972    0.1290
  20    4   -6     29.591     0.409
  19    4   -6     17.236     0.344
  18    4   -6     6.0272    0.1003
  17    4   -6     0.1433    0.0358
  16    4   -6     0.1075    0.0358
  15    4   -6     0.0860    0.0430
  14    4   -6     56.101     0.401
  13    4   -6     37.518     0.380
  12    4   -6     1.4477    0.0430
  11    4   -6     24.023     0.229
  10    4   -6     14.169     0.086
   9    4   -6     0.6952    0.0287
   8    4   -6     7.3100    0.1577
   7    4   -6     8.8938    0.1648
   6    4   -6     131.62      0.67
   5    4   -6     162.78      1.55
   4    4   -6     4.8518    0.0573
   3    4   -6     18.046     0.208
   2    4   -6     15.494     0.136
   1    4   -6     142.79      0.80
   0    4   -6     16.784     0.172
  -1    4   -6     45.609     0.258
  -2    4   -6     131.49      0.72
  -3    4   -6     7.8547    0.1362
  -4    4   -6     22.726     0.208
  -5    4   -6     2.9885    0.0645
  -6    4   -6     3.4615    0.0645
  -7    4   -6     84.423     0.301
  -8    4   -6     29.993     0.165
  -9    4   -6     5.0453    0.0788
 -10    4   -6     48.712     0.351
 -11    4   -6     0.1003    0.0573
 -12    4   -6     0.4515    0.0645
 -13    4   -6     4.0922    0.0788
 -14    4   -6     2.0353    0.0717
 -15    4   -6     11.051     0.186
 -16    4   -6     59.641     0.760
 -17    4   -6     2.8882    0.0788
 -18    4   -6     0.1003    0.0717
 -19    4   -6     9.2235    0.2652
 -20    4   -6     1.1538    0.1003
  24    5   -6     2.6230    0.2508
  23    5   -6     16.433     0.509
  22    5   -6     18.003     0.781
  21    5   -6     0.0645    0.1147
  20    5   -6     0.9818    0.0788
  19    5   -6     12.090     0.315
  18    5   -6     3.1175    0.0645
  17    5   -6     0.0215    0.0358
  16    5   -6     19.278     0.416
  15    5   -6     0.2580    0.0502
  14    5   -6     14.878     0.251
  13    5   -6     34.013     0.466
  12    5   -6     18.039     0.186
  11    5   -6     26.065     0.272
  10    5   -6     9.8255    0.0932
   9    5   -6     18.691     0.201
   8    5   -6     21.643     0.215
   7    5   -6     22.819     0.229
   6    5   -6     8.2703    0.1075
   5    5   -6     41.839     0.265
   4    5   -6     13.961     0.115
   3    5   -6     22.847     0.172
   2    5   -6     6.9158    0.0645
   1    5   -6     1.9207    0.0573
   0    5   -6     1.7057    0.0573
  -1    5   -6     111.13      0.59
  -2    5   -6     12.205     0.143
  -3    5   -6     14.577     0.100
  -4    5   -6     2.6947    0.0573
  -5    5   -6     0.0645    0.0502
  -6    5   -6     50.812     0.229
  -7    5   -6     48.368     0.416
  -8    5   -6     81.299     0.495
  -9    5   -6     44.677     0.351
 -10    5   -6     4.7515    0.0717
 -11    5   -6     5.7333    0.0788
 -12    5   -6     36.084     0.330
 -13    5   -6     0.3655    0.0645
 -14    5   -6     8.5570    0.0932
 -15    5   -6     39.180     0.366
 -16    5   -6     6.6507    0.1075
 -17    5   -6     2.8093    0.0788
 -18    5   -6     27.943     0.423
 -19    5   -6     3.4472    0.1075
 -20    5   -6     1.8418    0.1075
  24    6   -6     1.7057    0.2437
  23    6   -6     30.079     2.580
  22    6   -6     1.3760    0.1577
  21    6   -6     82.302     1.426
  20    6   -6     16.125     0.351
  19    6   -6     0.8170    0.0573
  18    6   -6     52.288     0.624
  17    6   -6     66.700     0.925
  16    6   -6     0.2365    0.0717
  15    6   -6     48.805     0.538
  14    6   -6     5.6187    0.1433
  13    6   -6     189.29      1.86
  12    6   -6     111.60      1.04
  11    6   -6     157.00      1.37
  10    6   -6     4.2283    0.0788
   9    6   -6     0.7525    0.0358
   8    6   -6     327.88      2.82
   7    6   -6     68.349     0.509
   6    6   -6     451.26      2.52
   5    6   -6     94.571     0.473
   4    6   -6     52.288     0.330
   3    6   -6     145.58      1.18
   2    6   -6     251.36      1.30
   1    6   -6     32.436     0.215
   0    6   -6     147.97      0.78
  -1    6   -6     72.512     0.473
  -2    6   -6     450.12      2.24
  -3    6   -6     84.803     0.437
  -4    6   -6     99.997     0.344
  -5    6   -6     4.8375    0.0645
  -6    6   -6     25.800     0.244
  -7    6   -6     215.00      1.30
  -8    6   -6     41.474     0.394
  -9    6   -6     90.214     0.638
 -10    6   -6     1.8132    0.0717
 -11    6   -6     34.242     0.251
 -12    6   -6     15.659     0.215
 -13    6   -6     7.6827    0.1433
 -14    6   -6     5.9197    0.1003
 -15    6   -6     7.1595    0.0932
 -16    6   -6     4.4863    0.1218
 -17    6   -6     71.932     0.602
 -18    6   -6     12.133     0.179
 -19    6   -6     1.6125    0.1003
 -20    6   -6     0.1720    0.0932
  24    7   -6     7.2527    0.4085
  23    7   -6     7.4462    0.5088
  22    7   -6     13.782     0.796
  21    7   -6     0.5590    0.1863
  20    7   -6     15.115     0.294
  19    7   -6     5.8122    0.2437
  18    7   -6     12.527     0.401
  17    7   -6     1.4978    0.1003
  16    7   -6     35.898     0.480
  15    7   -6     62.558     0.874
  14    7   -6     40.191     0.437
  13    7   -6     6.4428    0.0788
  12    7   -6     21.507     0.380
  11    7   -6     13.703     0.158
  10    7   -6     66.392     0.767
   9    7   -6     16.268     0.151
   8    7   -6     123.02      0.65
   7    7   -6     229.54      1.61
   6    7   -6     27.427     0.215
   5    7   -6     1.4692    0.0430
   4    7   -6     5.9268    0.0860
   3    7   -6     94.586     0.702
   2    7   -6     13.366     0.115
   1    7   -6     99.696     0.459
   0    7   -6     73.509     0.401
  -1    7   -6     172.80      1.34
  -2    7   -6     38.077     0.229
  -3    7   -6     115.61      0.64
  -4    7   -6     16.003     0.093
  -5    7   -6     2.6732    0.0645
  -6    7   -6     103.25      0.45
  -7    7   -6     34.450     0.301
  -8    7   -6     24.202     0.208
  -9    7   -6     112.89      0.39
 -10    7   -6     9.1948    0.1075
 -11    7   -6     12.484     0.129
 -12    7   -6     46.927     0.358
 -13    7   -6     0.0287    0.0645
 -14    7   -6     1.0320    0.0717
 -15    7   -6     36.500     0.380
 -16    7   -6     20.103     0.287
 -17    7   -6     0.6737    0.0717
 -18    7   -6     9.6750    0.1863
 -19    7   -6     6.5145    0.1362
 -20    7   -6     12.384     0.208
  24    8   -6     18.691     1.634
  23    8   -6     21.342     0.616
  22    8   -6     0.3870    0.1433
  21    8   -6     2.9885    0.1577
  20    8   -6     2.7233    0.1003
  19    8   -6     46.175     0.609
  18    8   -6     8.2130    0.2222
  17    8   -6     151.70      1.61
  16    8   -6     88.078     0.896
  15    8   -6     4.7515    0.2293
  14    8   -6     0.3798    0.0430
  13    8   -6     123.95      1.73
  12    8   -6     9.3382    0.1935
  11    8   -6     0.2365    0.0502
  10    8   -6     33.784     0.358
   9    8   -6     30.172     0.280
   8    8   -6     5.5828    0.0788
   7    8   -6     29.111     0.294
   6    8   -6     4.1925    0.0502
   5    8   -6     125.55      0.92
   4    8   -6     21.995     0.172
   3    8   -6     1.1682    0.0502
   2    8   -6     105.73      0.81
   1    8   -6     26.782     0.323
   0    8   -6     16.261     0.129
  -1    8   -6     226.70      1.29
  -2    8   -6     0.2723    0.0502
  -3    8   -6     21.944     0.179
  -4    8   -6     24.883     0.251
  -5    8   -6     10.334     0.108
  -6    8   -6     12.613     0.129
  -7    8   -6     0.0573    0.0645
  -8    8   -6     11.173     0.136
  -9    8   -6     145.56      0.92
 -10    8   -6     38.378     0.358
 -11    8   -6     40.406     0.394
 -12    8   -6     15.444     0.215
 -13    8   -6     26.997     0.394
 -14    8   -6     62.271     0.652
 -15    8   -6     34.371     0.509
 -16    8   -6     1.8848    0.0860
 -17    8   -6     0.1075    0.0717
 -18    8   -6     13.667     0.208
 -19    8   -6     0.1003    0.0932
  23    9   -6     2.3507    0.1720
  22    9   -6     11.065     0.452
  21    9   -6     16.577     0.287
  20    9   -6     2.6158    0.1003
  19    9   -6     32.558     0.609
  18    9   -6     0.6737    0.0645
  17    9   -6     42.312     0.767
  16    9   -6     50.475     0.946
  15    9   -6     1.5337    0.0645
  14    9   -6     7.6397    0.1362
  13    9   -6     0.6880    0.0502
  12    9   -6     0.2580    0.0502
  11    9   -6     44.935     0.552
  10    9   -6     2.1285    0.0502
   9    9   -6     0.1720    0.0430
   8    9   -6     300.00      2.85
   7    9   -6     193.78      1.51
   6    9   -6     42.061     0.423
   5    9   -6     150.32      0.94
   4    9   -6     156.31      1.05
   3    9   -6     180.18      1.10
   2    9   -6     1.4835    0.0502
   1    9   -6     262.58      1.56
   0    9   -6     455.49      2.55
  -1    9   -6     37.496     0.272
  -2    9   -6     81.019     0.423
  -3    9   -6     144.42      0.88
  -4    9   -6     46.397     0.280
  -5    9   -6     43.423     0.301
  -6    9   -6     3.2107    0.0788
  -7    9   -6     0.3225    0.0645
  -8    9   -6     6.1060    0.0860
  -9    9   -6     12.757     0.122
 -10    9   -6     0.0932    0.0645
 -11    9   -6     3.0530    0.0788
 -12    9   -6     88.501     0.788
 -13    9   -6     4.9163    0.0932
 -14    9   -6     22.382     0.337
 -15    9   -6     22.840     0.251
 -16    9   -6     3.5547    0.0860
 -17    9   -6     24.732     0.272
 -18    9   -6     0.6593    0.0860
 -19    9   -6     20.475     0.301
  23   10   -6     2.5728    0.1792
  22   10   -6     11.818     0.237
  21   10   -6     2.5298    0.1218
  20   10   -6     28.609     0.409
  19   10   -6     5.5398    0.1147
  18   10   -6     0.9030    0.0788
  17   10   -6     87.541     0.889
  16   10   -6     120.46      1.25
  15   10   -6     14.935     0.265
  14   10   -6     145.78      2.09
  13   10   -6     29.183     0.487
  12   10   -6     193.34      1.99
  11   10   -6     0.2795    0.0502
  10   10   -6     2.5012    0.0717
   9   10   -6     128.79      1.36
   8   10   -6     61.712     0.559
   7   10   -6     75.164     0.495
   6   10   -6     169.51      1.48
   5   10   -6     32.186     0.351
   4   10   -6     12.764     0.108
   3   10   -6     6.6578    0.0645
   2   10   -6     65.095     0.459
   1   10   -6     13.395     0.136
   0   10   -6     69.001     0.516
  -1   10   -6     1.5480    0.0573
  -2   10   -6     26.244     0.172
  -3   10   -6     277.39      1.27
  -4   10   -6     50.066     0.330
  -5   10   -6     6.6292    0.1218
  -6   10   -6     7.1452    0.0860
  -7   10   -6     1.9637    0.0717
  -8   10   -6     292.73      1.39
  -9   10   -6     39.926     0.330
 -10   10   -6     1.8633    0.0788
 -11   10   -6     72.426     0.487
 -12   10   -6     15.358     0.194
 -13   10   -6     37.783     0.495
 -14   10   -6     2.7520    0.0788
 -15   10   -6     2.8523    0.0860
 -16   10   -6     66.285     0.667
 -17   10   -6     0.7238    0.0860
 -18   10   -6     0.1218    0.0788
 -19   10   -6     0.0932    0.0932
  23   11   -6     0.1792    0.1648
  22   11   -6     6.1490    0.2078
  21   11   -6     1.5265    0.1362
  20   11   -6     15.093     0.215
  19   11   -6     8.4638    0.1433
  18   11   -6     1.5408    0.0788
  17   11   -6     39.911     0.466
  16   11   -6     14.771     0.287
  15   11   -6     3.2393    0.0932
  14   11   -6     0.1433    0.0573
  13   11   -6     19.658     0.330
  12   11   -6     0.1147    0.0717
  11   11   -6     2.9097    0.0788
  10   11   -6     9.5030    0.0788
   9   11   -6     0.0932    0.0573
   8   11   -6     17.157     0.151
   7   11   -6     42.240     0.358
   6   11   -6     6.9803    0.0645
   5   11   -6     159.42      1.13
   4   11   -6     46.132     0.401
   3   11   -6     0.6020    0.0573
   2   11   -6     16.849     0.158
   1   11   -6     67.059     0.330
   0   11   -6     156.99      1.30
  -1   11   -6     24.718     0.179
  -2   11   -6     26.488     0.172
  -3   11   -6     6.3855    0.1075
  -4   11   -6     1.2183    0.0645
  -5   11   -6     11.890     0.129
  -6   11   -6     8.8437    0.1147
  -7   11   -6     11.252     0.143
  -8   11   -6     12.348     0.108
  -9   11   -6     1.7057    0.0717
 -10   11   -6     11.753     0.108
 -11   11   -6     69.080     0.581
 -12   11   -6     14.978     0.172
 -13   11   -6     0.3655    0.0932
 -14   11   -6     6.5073    0.1003
 -15   11   -6     1.2685    0.0788
 -16   11   -6     18.827     0.280
 -17   11   -6     3.6048    0.1003
 -18   11   -6     1.4262    0.1147
  22   12   -6     4.4577    0.2007
  21   12   -6     31.089     0.315
  20   12   -6     16.483     0.272
  19   12   -6     43.057     0.652
  18   12   -6     6.2493    0.1218
  17   12   -6     62.178     0.624
  16   12   -6     26.868     0.538
  15   12   -6     0.0430    0.0573
  14   12   -6     12.950     0.151
  13   12   -6     98.656     0.939
  12   12   -6     85.864     1.147
  11   12   -6     110.15      1.02
  10   12   -6     2.8595    0.0645
   9   12   -6     0.8385    0.0573
   8   12   -6     186.61      1.73
   7   12   -6     128.68      0.86
   6   12   -6     67.116     0.487
   5   12   -6     22.912     0.344
   4   12   -6     131.21      1.10
   3   12   -6     15.745     0.129
   2   12   -6     122.89      0.85
   1   12   -6     0.0430    0.0573
   0   12   -6     65.683     0.545
  -1   12   -6     201.88      1.40
  -2   12   -6     116.34      0.52
  -3   12   -6     0.0788    0.0645
  -4   12   -6     62.393     0.487
  -5   12   -6     11.990     0.108
  -6   12   -6     10.256     0.165
  -7   12   -6     81.356     0.430
  -8   12   -6     10.901     0.115
  -9   12   -6     40.219     0.351
 -10   12   -6     35.733     0.222
 -11   12   -6     0.3153    0.0717
 -12   12   -6     0.5590    0.0717
 -13   12   -6     79.987     0.903
 -14   12   -6     0.3010    0.0788
 -15   12   -6     10.105     0.115
 -16   12   -6     2.6302    0.0932
 -17   12   -6     4.7300    0.1218
 -18   12   -6     8.0840    0.1362
  22   13   -6     2.0568    0.1362
  21   13   -6     9.5173    0.1792
  20   13   -6     11.409     0.229
  19   13   -6     9.4170    0.2723
  18   13   -6     1.0392    0.0932
  17   13   -6     13.624     0.294
  16   13   -6     9.0085    0.2150
  15   13   -6     2.7305    0.0788
  14   13   -6     0.1147    0.0860
  13   13   -6     5.9340    0.0932
  12   13   -6     24.718     0.609
  11   13   -6     18.146     0.258
  10   13   -6     4.3143    0.0860
   9   13   -6     25.349     0.222
   8   13   -6     5.2890    0.0645
   7   13   -6     0.8672    0.0502
   6   13   -6     12.714     0.108
   5   13   -6     2.0640    0.0573
   4   13   -6     0.5805    0.0573
   3   13   -6     36.837     0.323
   2   13   -6     0.0860    0.0573
   1   13   -6     33.447     0.251
   0   13   -6     4.5508    0.0788
  -1   13   -6     46.920     0.280
  -2   13   -6     37.331     0.265
  -3   13   -6     26.617     0.280
  -4   13   -6     110.92      0.58
  -5   13   -6     31.232     0.251
  -6   13   -6     22.059     0.222
  -7   13   -6     53.084     0.358
  -8   13   -6     2.0927    0.0788
  -9   13   -6     1.7487    0.0788
 -10   13   -6     7.3100    0.1218
 -11   13   -6     42.269     0.373
 -12   13   -6     0.9603    0.0788
 -13   13   -6     0.0143    0.0717
 -14   13   -6     14.004     0.129
 -15   13   -6     15.724     0.215
 -16   13   -6     14.978     0.208
 -17   13   -6     0.5160    0.0788
 -18   13   -6     1.8060    0.1003
  22   14   -6     0.2150    0.1362
  21   14   -6    -0.1362    0.1362
  20   14   -6     2.5083    0.1147
  19   14   -6     11.832     0.287
  18   14   -6     46.139     0.667
  17   14   -6     98.929     1.204
  16   14   -6     4.0277    0.1218
  15   14   -6     11.051     0.201
  14   14   -6     7.4748    0.1505
  13   14   -6     7.4318    0.2007
  12   14   -6     0.6307    0.0573
  11   14   -6     42.169     0.430
  10   14   -6     34.988     0.265
   9   14   -6     6.9087    0.1075
   8   14   -6     81.471     0.767
   7   14   -6     9.8542    0.1720
   6   14   -6     11.495     0.093
   5   14   -6     55.549     0.459
   4   14   -6     1.5982    0.0717
   3   14   -6     3.2967    0.0645
   2   14   -6     74.225     0.430
   1   14   -6     41.065     0.287
   0   14   -6     30.143     0.258
  -1   14   -6     4.3860    0.0788
  -2   14   -6     8.3993    0.0860
  -3   14   -6     36.364     0.229
  -4   14   -6     25.105     0.172
  -5   14   -6     2.6302    0.0788
  -6   14   -6     27.929     0.237
  -7   14   -6     20.189     0.129
  -8   14   -6     20.074     0.129
  -9   14   -6     17.981     0.186
 -10   14   -6     1.8633    0.0788
 -11   14   -6     4.8590    0.0932
 -12   14   -6     10.234     0.179
 -13   14   -6     49.708     0.466
 -14   14   -6     47.107     0.323
 -15   14   -6     16.053     0.265
 -16   14   -6     0.1003    0.0788
 -17   14   -6     0.8743    0.0860
  21   15   -6     3.1677    0.2078
  20   15   -6     38.686     0.688
  19   15   -6     1.4047    0.1003
  18   15   -6     2.2718    0.1003
  17   15   -6     13.760     0.265
  16   15   -6     1.1037    0.0932
  15   15   -6     2.9742    0.0932
  14   15   -6     6.5288    0.1505
  13   15   -6     7.4247    0.2007
  12   15   -6     0.6092    0.0573
  11   15   -6     12.979     0.100
  10   15   -6     7.7042    0.1290
   9   15   -6     22.253     0.366
   8   15   -6     13.531     0.129
   7   15   -6     12.083     0.172
   6   15   -6     5.6258    0.0932
   5   15   -6     82.359     0.552
   4   15   -6     11.538     0.143
   3   15   -6     38.105     0.430
   2   15   -6     0.2723    0.0645
   1   15   -6     0.3368    0.0717
   0   15   -6     7.3028    0.1147
  -1   15   -6     22.819     0.194
  -2   15   -6     1.0607    0.0717
  -3   15   -6     7.3028    0.1003
  -4   15   -6     5.5398    0.1003
  -5   15   -6     4.2785    0.0860
  -6   15   -6     49.765     0.480
  -7   15   -6     1.3545    0.0788
  -8   15   -6     26.467     0.179
  -9   15   -6     2.3220    0.1003
 -10   15   -6     0.1290    0.0788
 -11   15   -6     73.767     0.753
 -12   15   -6     0.1433    0.0860
 -13   15   -6     1.4763    0.0932
 -14   15   -6    -0.0430    0.0788
 -15   15   -6     0.2150    0.0788
 -16   15   -6     31.096     0.244
 -17   15   -6     1.1825    0.0860
  20   16   -6     13.180     0.315
  19   16   -6     1.3832    0.1003
  18   16   -6     2.6588    0.1218
  17   16   -6     8.3062    0.2508
  16   16   -6     5.3965    0.1577
  15   16   -6     3.2035    0.1003
  14   16   -6     4.1638    0.1147
  13   16   -6     91.948     1.183
  12   16   -6     1.2398    0.0645
  11   16   -6     61.347     0.760
  10   16   -6     1.2828    0.0717
   9   16   -6     44.304     0.624
   8   16   -6     147.53      1.32
   7   16   -6     15.315     0.179
   6   16   -6     18.777     0.244
   5   16   -6     54.259     0.502
   4   16   -6     0.2150    0.0645
   3   16   -6     1.2613    0.0645
   2   16   -6     51.321     0.351
   1   16   -6     3.4472    0.0788
   0   16   -6     0.6092    0.0717
  -1   16   -6     81.514     0.473
  -2   16   -6     43.824     0.358
  -3   16   -6     4.9092    0.0860
  -4   16   -6     69.983     0.545
  -5   16   -6     12.635     0.172
  -6   16   -6     0.0287    0.0788
  -7   16   -6     154.75      1.05
  -8   16   -6     1.0965    0.0932
  -9   16   -6     11.388     0.122
 -10   16   -6     10.442     0.115
 -11   16   -6     3.4400    0.0932
 -12   16   -6     11.732     0.194
 -13   16   -6     16.376     0.323
 -14   16   -6     0.0143    0.0860
 -15   16   -6     0.8743    0.0860
 -16   16   -6     10.062     0.151
  20   17   -6     1.5767    0.1290
  19   17   -6     0.8457    0.1003
  18   17   -6     32.530     0.638
  17   17   -6     4.6512    0.1218
  16   17   -6     4.0205    0.1290
  15   17   -6     3.5618    0.1147
  14   17   -6     14.319     0.186
  13   17   -6     10.162     0.237
  12   17   -6     21.471     0.358
  11   17   -6     13.516     0.229
  10   17   -6     0.3153    0.0645
   9   17   -6     3.0172    0.1003
   8   17   -6     18.619     0.229
   7   17   -6     5.1743    0.0860
   6   17   -6     0.3297    0.0717
   5   17   -6     3.3612    0.0860
   4   17   -6     20.604     0.201
   3   17   -6     2.5585    0.0788
   2   17   -6     25.685     0.294
   1   17   -6     0.2580    0.0717
   0   17   -6     2.4223    0.0860
  -1   17   -6     5.5470    0.0932
  -2   17   -6     10.112     0.122
  -3   17   -6     18.526     0.294
  -4   17   -6     0.3798    0.0788
  -5   17   -6     4.1997    0.0860
  -6   17   -6     3.2322    0.0932
  -7   17   -6     7.1165    0.1362
  -8   17   -6    -0.0143    0.0788
  -9   17   -6     4.7085    0.1147
 -10   17   -6     1.5695    0.0860
 -11   17   -6     8.5068    0.1147
 -12   17   -6     1.8132    0.0860
 -13   17   -6     2.0712    0.0932
 -14   17   -6     4.3717    0.1075
 -15   17   -6     0.7238    0.0860
  19   18   -6     2.1500    0.1147
  18   18   -6     16.053     0.480
  17   18   -6     3.7338    0.1218
  16   18   -6     0.1863    0.0932
  15   18   -6     33.117     0.681
  14   18   -6     5.1098    0.1362
  13   18   -6     30.258     0.552
  12   18   -6     54.438     0.480
  11   18   -6     26.631     0.423
  10   18   -6     6.8800    0.1863
   9   18   -6     23.213     0.244
   8   18   -6     30.795     0.344
   7   18   -6     2.5227    0.0860
   6   18   -6     248.43      1.61
   5   18   -6     4.3358    0.0932
   4   18   -6     19.271     0.272
   3   18   -6     100.61      1.14
   2   18   -6     28.531     0.373
   1   18   -6     50.683     0.552
   0   18   -6     110.11      0.90
  -1   18   -6     1.9493    0.0860
  -2   18   -6     171.50      0.96
  -3   18   -6     0.8887    0.0788
  -4   18   -6     0.0645    0.0860
  -5   18   -6     53.170     0.581
  -6   18   -6     3.7338    0.1003
  -7   18   -6     11.610     0.143
  -8   18   -6     22.016     0.179
  -9   18   -6     20.160     0.186
 -10   18   -6    -0.0287    0.0788
 -11   18   -6     14.226     0.194
 -12   18   -6     0.2437    0.0860
 -13   18   -6     2.2575    0.0932
 -14   18   -6     24.309     0.323
 -15   18   -6     0.1648    0.0860
  18   19   -6     8.6788    0.2437
  17   19   -6     1.6555    0.1147
  16   19   -6     0.8528    0.1075
  15   19   -6     77.866     1.068
  14   19   -6     65.532     0.667
  13   19   -6     20.203     0.487
  12   19   -6     0.6378    0.0788
  11   19   -6     39.761     0.624
  10   19   -6     42.305     0.667
   9   19   -6     0.4157    0.0717
   8   19   -6     10.062     0.165
   7   19   -6     38.915     0.337
   6   19   -6     71.287     0.638
   5   19   -6     5.4395    0.1075
   4   19   -6     1.1825    0.1003
   3   19   -6     5.1170    0.1362
   2   19   -6     0.2150    0.0932
   1   19   -6     5.1600    0.1003
   0   19   -6     1.3688    0.0932
  -1   19   -6     95.912     0.925
  -2   19   -6     4.6297    0.1003
  -3   19   -6     39.883     0.344
  -4   19   -6     9.0873    0.1218
  -5   19   -6     15.838     0.229
  -6   19   -6     103.17      0.64
  -7   19   -6     0.6952    0.1003
  -8   19   -6     1.5265    0.1003
  -9   19   -6     57.706     0.473
 -10   19   -6     23.600     0.172
 -11   19   -6     51.937     0.430
 -12   19   -6     0.4085    0.0860
 -13   19   -6     2.6373    0.0932
 -14   19   -6     32.666     0.416
  17   20   -6     15.530     0.416
  16   20   -6     2.3937    0.1218
  15   20   -6     4.0492    0.1147
  14   20   -6     35.418     0.566
  13   20   -6     1.1538    0.1003
  12   20   -6     0.3153    0.0788
  11   20   -6     20.769     0.330
  10   20   -6     14.563     0.323
   9   20   -6     0.2078    0.0645
   8   20   -6     43.573     0.581
   7   20   -6     28.581     0.280
   6   20   -6     10.299     0.179
   5   20   -6     66.758     0.323
   4   20   -6     1.2972    0.0788
   3   20   -6     76.218     0.495
   2   20   -6     0.5303    0.0932
   1   20   -6     4.2355    0.1433
   0   20   -6     0.1577    0.0932
  -1   20   -6     37.826     0.545
  -2   20   -6     47.021     0.538
  -3   20   -6     16.233     0.172
  -4   20   -6     4.2857    0.1147
  -5   20   -6     1.0822    0.1003
  -6   20   -6     7.5465    0.2508
  -7   20   -6     0.2437    0.1075
  -8   20   -6     10.148     0.129
  -9   20   -6     2.5657    0.1147
 -10   20   -6     7.8117    0.1362
 -11   20   -6     0.2867    0.1003
 -12   20   -6     1.2828    0.1003
 -13   20   -6     0.1075    0.1003
  17   21   -6    -0.0358    0.1147
  16   21   -6     5.3463    0.1362
  15   21   -6     0.2007    0.1075
  14   21   -6     13.739     0.437
  13   21   -6     39.345     0.638
  12   21   -6     1.6698    0.0860
  11   21   -6     2.3507    0.0932
  10   21   -6     3.8055    0.1003
   9   21   -6     4.9880    0.1003
   8   21   -6     13.875     0.179
   7   21   -6     10.664     0.143
   6   21   -6     3.8700    0.0932
   5   21   -6     21.995     0.251
   4   21   -6     0.7453    0.0860
   3   21   -6     31.720     0.366
   2   21   -6     13.825     0.179
   1   21   -6     12.312     0.136
   0   21   -6     1.9135    0.1218
  -1   21   -6     22.296     0.380
  -2   21   -6     3.5188    0.1218
  -3   21   -6     16.562     0.251
  -4   21   -6     5.3463    0.1290
  -5   21   -6     0.2007    0.1003
  -6   21   -6     53.392     0.509
  -7   21   -6     8.0553    0.1863
  -8   21   -6     54.202     0.667
  -9   21   -6     10.334     0.165
 -10   21   -6     2.7663    0.1075
 -11   21   -6     18.676     0.301
 -12   21   -6     7.9693    0.1433
  15   22   -6     0.3082    0.1147
  14   22   -6     1.0105    0.1147
  13   22   -6     15.975     0.394
  12   22   -6     54.187     0.839
  11   22   -6     17.530     0.358
  10   22   -6     17.386     0.280
   9   22   -6     2.0640    0.0932
   8   22   -6     43.559     0.251
   7   22   -6     43.036     0.430
   6   22   -6     13.731     0.122
   5   22   -6     0.7597    0.0788
   4   22   -6     6.2135    0.1075
   3   22   -6     2.2862    0.1003
   2   22   -6     40.141     0.308
   1   22   -6     4.2785    0.1075
   0   22   -6     16.648     0.151
  -1   22   -6     47.501     0.631
  -2   22   -6     7.9120    0.1792
  -3   22   -6     1.7917    0.1290
  -4   22   -6     2.3292    0.1147
  -5   22   -6    -0.0430    0.1075
  -6   22   -6     15.953     0.215
  -7   22   -6     12.291     0.201
  -8   22   -6     5.4323    0.1218
  -9   22   -6     9.1948    0.1863
 -10   22   -6     0.0143    0.1003
 -11   22   -6     0.5733    0.1075
  14   23   -6     0.7597    0.1218
  13   23   -6     6.8155    0.1863
  12   23   -6     20.877     0.452
  11   23   -6     0.2078    0.1003
  10   23   -6     5.9197    0.1792
   9   23   -6     0.2007    0.0860
   8   23   -6     1.8920    0.1075
   7   23   -6     0.1433    0.0788
   6   23   -6     6.1490    0.1075
   5   23   -6     1.2183    0.0860
   4   23   -6     0.7812    0.0860
   3   23   -6     4.9593    0.1433
   2   23   -6     0.0430    0.1075
   1   23   -6     22.267     0.172
   0   23   -6     0.3583    0.0932
  -1   23   -6     19.121     0.294
  -2   23   -6     1.1538    0.1147
  -3   23   -6     0.0573    0.1147
  -4   23   -6     9.8900    0.1792
  -5   23   -6     13.954     0.251
  -6   23   -6     17.200     0.258
  -7   23   -6     11.796     0.158
  -8   23   -6     25.327     0.387
  -9   23   -6     1.3330    0.1075
 -10   23   -6     2.9527    0.1433
  13   24   -6     13.065     0.344
  12   24   -6     7.7543    0.2150
  11   24   -6     0.1648    0.0932
  10   24   -6     13.301     0.244
   9   24   -6     8.3062    0.2150
   8   24   -6     1.1180    0.1147
   7   24   -6     23.328     0.186
   6   24   -6     29.319     0.366
   5   24   -6     14.470     0.165
   4   24   -6     10.327     0.151
   3   24   -6     6.7223    0.1218
   2   24   -6     6.8513    0.1362
   1   24   -6     18.096     0.265
   0   24   -6     27.463     0.280
  -1   24   -6     3.9417    0.1433
  -2   24   -6     5.9842    0.1720
  -3   24   -6     9.5102    0.1577
  -4   24   -6    -0.0502    0.1075
  -5   24   -6     5.8265    0.1362
  -6   24   -6     7.0735    0.2150
  -7   24   -6     6.0988    0.1290
  -8   24   -6     18.031     0.229
  11   25   -6     21.937     0.258
  10   25   -6     18.676     0.308
   9   25   -6     14.427     0.251
   8   25   -6     0.3727    0.1147
   7   25   -6     1.1037    0.1003
   6   25   -6     2.2002    0.0932
   5   25   -6     11.617     0.122
   4   25   -6     3.4042    0.1003
   3   25   -6     2.6087    0.1003
   2   25   -6     2.3292    0.1003
   1   25   -6     1.6053    0.1003
   0   25   -6     7.9120    0.1218
  -1   25   -6     0.1648    0.1075
  -2   25   -6     9.0802    0.1505
  -3   25   -6     0.1792    0.1075
  -4   25   -6     2.3005    0.1505
  -5   25   -6     30.093     0.301
  -6   25   -6     22.489     0.258
  -7   25   -6     15.193     0.165
   9   26   -6     0.1648    0.1075
   8   26   -6     0.0573    0.1147
   7   26   -6     0.7023    0.1147
   6   26   -6     9.2808    0.1218
   5   26   -6    -0.0430    0.0932
   4   26   -6     7.9908    0.1648
   3   26   -6     8.8293    0.1218
   2   26   -6     53.786     0.244
   1   26   -6     10.542     0.136
   0   26   -6     4.8877    0.1147
  -1   26   -6     0.0502    0.1147
  -2   26   -6     1.2757    0.1075
  -3   26   -6     6.3998    0.1577
  -4   26   -6     3.4830    0.1147
  -5   26   -6     8.6645    0.2007
   6   27   -6     0.7955    0.1147
   5   27   -6     14.520     0.158
   4   27   -6     23.980     0.272
   3   27   -6    -0.0358    0.0932
   2   27   -6     0.1218    0.0932
   1   27   -6     9.2593    0.1362
   0   27   -6     8.1055    0.1935
  -1   27   -6     6.1633    0.1362
  23    1   -7     0.1003    0.2222
  22    1   -7     1.1037    0.1147
  21    1   -7     9.7037    0.2795
  20    1   -7     20.210     0.717
  19    1   -7     102.42      2.69
  18    1   -7     16.354     0.380
  17    1   -7     0.0502    0.0287
  16    1   -7     6.2063    0.1290
  15    1   -7     5.5542    0.0502
  14    1   -7     60.859     0.487
  13    1   -7     175.28      1.34
  12    1   -7     68.829     0.667
  11    1   -7     97.503     1.104
  10    1   -7     7.0018    0.0717
   9    1   -7     4.6727    0.0573
   8    1   -7     53.664     0.430
   7    1   -7     12.671     0.108
   6    1   -7     587.61      4.14
   5    1   -7     256.66      1.44
   4    1   -7     103.27      0.54
   3    1   -7     0.3225    0.0502
   2    1   -7     54.316     0.337
   1    1   -7     111.46      0.72
   0    1   -7     373.43      2.12
  -1    1   -7     246.19      1.66
  -2    1   -7     100.26      0.42
  -3    1   -7     12.606     0.143
  -4    1   -7     1.1467    0.0645
  -5    1   -7     13.624     0.108
  -6    1   -7     25.607     0.215
  -7    1   -7     58.516     0.401
  -8    1   -7     121.94      0.40
  -9    1   -7     106.64      0.52
 -10    1   -7     26.345     0.237
 -11    1   -7     1.9422    0.0860
 -12    1   -7     2.8093    0.1003
 -13    1   -7     14.283     0.136
 -14    1   -7     110.73      0.67
 -15    1   -7     5.7262    0.1577
 -16    1   -7     0.9388    0.0860
 -17    1   -7     0.1935    0.0860
 -18    1   -7     5.5040    0.1433
 -19    1   -7     4.5437    0.1577
  24    2   -7     0.0358    0.2508
  23    2   -7     18.662     0.480
  22    2   -7     0.8098    0.2365
  21    2   -7     2.8738    0.1218
  20    2   -7    -0.0502    0.0502
  19    2   -7     0.9173    0.0430
  18    2   -7     22.145     0.466
  17    2   -7     11.503     0.172
  16    2   -7     107.87      0.77
  15    2   -7     60.164     0.760
  14    2   -7     0.2867    0.0287
  13    2   -7     4.5293    0.0502
  12    2   -7     0.1792    0.0287
  11    2   -7     28.316     0.323
  10    2   -7     0.3010    0.0430
   9    2   -7     119.74      0.70
   8    2   -7     16.154     0.143
   7    2   -7     74.290     0.581
   6    2   -7     23.041     0.165
   5    2   -7     17.816     0.158
   4    2   -7     4.4290    0.0573
   3    2   -7     6.4142    0.0717
   2    2   -7     93.367     0.523
   1    2   -7     17.967     0.115
   0    2   -7     64.844     0.366
  -1    2   -7     171.42      1.25
  -2    2   -7     44.842     0.330
  -3    2   -7     28.602     0.136
  -4    2   -7     29.735     0.143
  -5    2   -7     0.9102    0.0645
  -6    2   -7     2.1428    0.0717
  -7    2   -7     4.0850    0.0788
  -8    2   -7     9.7037    0.1147
  -9    2   -7     20.203     0.194
 -10    2   -7     3.2035    0.0788
 -11    2   -7     0.7238    0.0717
 -12    2   -7     5.9268    0.0932
 -13    2   -7     12.735     0.179
 -14    2   -7     34.128     0.437
 -15    2   -7     7.0448    0.1147
 -16    2   -7     0.1362    0.0788
 -17    2   -7     4.4720    0.1075
 -18    2   -7     24.288     0.581
 -19    2   -7     0.2293    0.1075
  24    3   -7     8.1127    1.0822
  23    3   -7     0.2365    0.1863
  22    3   -7     9.6463    0.3727
  21    3   -7     0.5447    0.1003
  20    3   -7     8.5283    0.3225
  19    3   -7     0.2795    0.0430
  18    3   -7     60.523     0.917
  17    3   -7     3.5403    0.0860
  16    3   -7     44.118     0.394
  15    3   -7     4.7157    0.1075
  14    3   -7     0.0502    0.0358
  13    3   -7     34.981     0.251
  12    3   -7     82.202     0.559
  11    3   -7     70.835     0.767
  10    3   -7     189.90      1.42
   9    3   -7     19.207     0.122
   8    3   -7     32.558     0.258
   7    3   -7     190.79      0.95
   6    3   -7     97.101     0.774
   5    3   -7     20.095     0.208
   4    3   -7     23.199     0.151
   3    3   -7     0.1362    0.0502
   2    3   -7     0.8027    0.0502
   1    3   -7     2.2360    0.0573
   0    3   -7     26.101     0.108
  -1    3   -7     347.09      1.58
  -2    3   -7     206.82      0.87
  -3    3   -7     29.584     0.201
  -4    3   -7     2.5083    0.1218
  -5    3   -7     286.01      1.35
  -6    3   -7     98.664     0.473
  -7    3   -7     261.71      1.63
  -8    3   -7     7.2455    0.0860
  -9    3   -7     4.8088    0.0788
 -10    3   -7     11.144     0.100
 -11    3   -7     41.158     0.294
 -12    3   -7     25.499     0.244
 -13    3   -7     4.0348    0.1147
 -14    3   -7     6.4357    0.1003
 -15    3   -7     32.960     0.323
 -16    3   -7     17.924     0.308
 -17    3   -7     9.5030    0.1792
 -18    3   -7     0.6522    0.0932
 -19    3   -7     8.2130    0.2365
  24    4   -7     17.874     1.813
  23    4   -7     0.9460    0.2867
  22    4   -7     8.6215    1.0822
  21    4   -7     0.5733    0.1147
  20    4   -7     37.209     0.824
  19    4   -7     71.015     0.996
  18    4   -7     4.8877    0.1362
  17    4   -7     9.8542    0.2078
  16    4   -7     96.198     0.917
  15    4   -7     10.033     0.265
  14    4   -7     65.145     0.588
  13    4   -7     0.1505    0.0287
  12    4   -7     1.4333    0.0573
  11    4   -7     40.291     0.495
  10    4   -7     21.514     0.251
   9    4   -7     374.06      1.59
   8    4   -7     127.20      1.12
   7    4   -7     17.652     0.165
   6    4   -7     27.413     0.194
   5    4   -7     70.807     0.409
   4    4   -7     103.14      0.61
   3    4   -7     107.53      0.72
   2    4   -7     1.8060    0.0502
   1    4   -7     22.052     0.215
   0    4   -7     17.924     0.165
  -1    4   -7     11.990     0.100
  -2    4   -7     34.644     0.194
  -3    4   -7     1.0822    0.0573
  -4    4   -7     29.025     0.208
  -5    4   -7     69.739     0.437
  -6    4   -7     93.210     0.437
  -7    4   -7     75.931     0.480
  -8    4   -7     1.1682    0.0645
  -9    4   -7     24.539     0.186
 -10    4   -7     58.308     0.459
 -11    4   -7     47.028     0.416
 -12    4   -7     21.099     0.251
 -13    4   -7     4.6010    0.0932
 -14    4   -7     60.852     0.674
 -15    4   -7     3.5475    0.1003
 -16    4   -7     3.4543    0.0860
 -17    4   -7     30.867     0.380
 -18    4   -7     8.1198    0.2150
 -19    4   -7     0.4658    0.1075
  24    5   -7     0.1003    0.2078
  23    5   -7     9.3310    0.3010
  22    5   -7     5.6473    0.2580
  21    5   -7     1.1323    0.1577
  20    5   -7     55.284     2.207
  19    5   -7     63.963     0.810
  18    5   -7     7.3172    0.1720
  17    5   -7     30.028     0.315
  16    5   -7     15.853     0.308
  15    5   -7     21.873     0.423
  14    5   -7     12.836     0.201
  13    5   -7     144.66      1.25
  12    5   -7     332.91      2.81
  11    5   -7     49.679     0.573
  10    5   -7     246.89      1.50
   9    5   -7     2.6087    0.0645
   8    5   -7     0.0860    0.0358
   7    5   -7     231.82      1.85
   6    5   -7     75.014     0.645
   5    5   -7     581.07      3.10
   4    5   -7     300.53      1.76
   3    5   -7     143.35      1.15
   2    5   -7     1.3330    0.0502
   1    5   -7     29.742     0.244
   0    5   -7     844.18      3.34
  -1    5   -7     138.73      0.95
  -2    5   -7     17.730     0.165
  -3    5   -7     57.140     0.351
  -4    5   -7     26.646     0.165
  -5    5   -7     246.49      1.27
  -6    5   -7     14.176     0.115
  -7    5   -7     26.932     0.194
  -8    5   -7     301.73      1.51
  -9    5   -7     28.086     0.222
 -10    5   -7     1.5767    0.0717
 -11    5   -7     16.591     0.194
 -12    5   -7     5.4825    0.1147
 -13    5   -7     106.34      1.00
 -14    5   -7     12.606     0.222
 -15    5   -7     55.162     0.552
 -16    5   -7     6.8872    0.1648
 -17    5   -7    -0.0645    0.0717
 -18    5   -7     6.0773    0.1433
 -19    5   -7     16.354     0.208
  24    6   -7     15.373     1.405
  23    6   -7     1.3402    0.3655
  22    6   -7     11.596     0.373
  21    6   -7     0.3082    0.1218
  20    6   -7     59.992     1.168
  19    6   -7     36.005     0.495
  18    6   -7     6.2708    0.2222
  17    6   -7     0.0573    0.0573
  16    6   -7     8.4997    0.1362
  15    6   -7     0.3583    0.0502
  14    6   -7     18.375     0.287
  13    6   -7     0.4085    0.0502
  12    6   -7     5.4323    0.0788
  11    6   -7     13.029     0.136
  10    6   -7     9.5747    0.0932
   9    6   -7     70.714     0.638
   8    6   -7     61.791     0.552
   7    6   -7     5.9412    0.0717
   6    6   -7     0.2365    0.0430
   5    6   -7     4.5508    0.0717
   4    6   -7     27.735     0.215
   3    6   -7     91.490     0.509
   2    6   -7     27.814     0.222
   1    6   -7     13.516     0.086
   0    6   -7     0.3870    0.0573
  -1    6   -7     3.6837    0.0645
  -2    6   -7     53.607     0.287
  -3    6   -7     76.440     0.265
  -4    6   -7     0.0215    0.0573
  -5    6   -7     114.63      0.59
  -6    6   -7     51.629     0.394
  -7    6   -7     19.099     0.143
  -8    6   -7     0.3368    0.0645
  -9    6   -7     2.1142    0.0717
 -10    6   -7     36.586     0.351
 -11    6   -7     20.425     0.194
 -12    6   -7    -0.0072    0.0645
 -13    6   -7     16.670     0.229
 -14    6   -7     12.678     0.251
 -15    6   -7     9.3023    0.1577
 -16    6   -7     5.3535    0.1290
 -17    6   -7     3.8198    0.1003
 -18    6   -7     3.3468    0.1003
 -19    6   -7     5.7333    0.1290
  24    7   -7     6.3568    0.6808
  23    7   -7     0.5733    0.2365
  22    7   -7     0.2365    0.1290
  21    7   -7     0.7095    0.1362
  20    7   -7     25.836     0.466
  19    7   -7     126.69      1.53
  18    7   -7     0.8242    0.0645
  17    7   -7     0.7453    0.0645
  16    7   -7     0.1362    0.0358
  15    7   -7     1.3473    0.0717
  14    7   -7     92.386     0.982
  13    7   -7     19.020     0.323
  12    7   -7     68.327     0.401
  11    7   -7     178.13      1.61
  10    7   -7     4.2857    0.0573
   9    7   -7     24.159     0.229
   8    7   -7     11.574     0.158
   7    7   -7     54.037     0.366
   6    7   -7     420.38      2.19
   5    7   -7     124.71      0.79
   4    7   -7     5.0238    0.0788
   3    7   -7     11.015     0.143
   2    7   -7     9.3883    0.1075
   1    7   -7     0.1505    0.0645
   0    7   -7     128.28      0.80
  -1    7   -7     173.08      0.91
  -2    7   -7     133.26      0.69
  -3    7   -7     37.023     0.244
  -4    7   -7     61.956     0.373
  -5    7   -7     2.4008    0.0717
  -6    7   -7     97.596     0.595
  -7    7   -7     87.269     0.638
  -8    7   -7     48.848     0.301
  -9    7   -7     12.391     0.115
 -10    7   -7     1.1252    0.0717
 -11    7   -7     7.4677    0.1218
 -12    7   -7     2.2718    0.0860
 -13    7   -7     1.5695    0.0788
 -14    7   -7     68.220     0.681
 -15    7   -7     21.479     0.272
 -16    7   -7     2.0425    0.0860
 -17    7   -7     1.7988    0.0860
 -18    7   -7     7.5250    0.1577
 -19    7   -7     13.531     0.165
  23    8   -7     2.4080    0.1648
  22    8   -7     2.5585    0.1577
  21    8   -7     2.7520    0.1362
  20    8   -7    -0.0072    0.0717
  19    8   -7     2.4725    0.0717
  18    8   -7     2.7305    0.0788
  17    8   -7     12.599     0.315
  16    8   -7     0.0072    0.0430
  15    8   -7     1.3043    0.0717
  14    8   -7     1.1252    0.0573
  13    8   -7     2.7090    0.1075
  12    8   -7     7.4247    0.1218
  11    8   -7     6.0702    0.1075
  10    8   -7     34.214     0.237
   9    8   -7     28.953     0.351
   8    8   -7     1.2112    0.0502
   7    8   -7     3.9560    0.0860
   6    8   -7     0.3297    0.0430
   5    8   -7     67.367     0.459
   4    8   -7     58.967     0.323
   3    8   -7     6.7080    0.0860
   2    8   -7     23.879     0.201
   1    8   -7     50.869     0.308
   0    8   -7     0.0573    0.0573
  -1    8   -7     0.1720    0.0573
  -2    8   -7     7.0663    0.0788
  -3    8   -7     36.758     0.237
  -4    8   -7     9.2450    0.0860
  -5    8   -7     0.2437    0.0645
  -6    8   -7    -0.0645    0.0645
  -7    8   -7     42.398     0.287
  -8    8   -7     2.0425    0.0717
  -9    8   -7     0.5303    0.0645
 -10    8   -7     2.2790    0.0788
 -11    8   -7     0.7668    0.0717
 -12    8   -7     57.083     0.344
 -13    8   -7     0.4228    0.0788
 -14    8   -7     4.1638    0.0932
 -15    8   -7     0.1792    0.0788
 -16    8   -7     0.5160    0.0788
 -17    8   -7     5.1958    0.1147
 -18    8   -7     0.3942    0.0860
  23    9   -7     2.2575    0.1720
  22    9   -7    -0.0072    0.1433
  21    9   -7     0.7812    0.1075
  20    9   -7     9.2450    0.1290
  19    9   -7     1.9278    0.0788
  18    9   -7     36.134     0.552
  17    9   -7     3.2465    0.0932
  16    9   -7     34.185     0.366
  15    9   -7     26.703     0.337
  14    9   -7     0.1720    0.0502
  13    9   -7     87.648     1.068
  12    9   -7     45.243     0.466
  11    9   -7     8.6143    0.1290
  10    9   -7     134.69      1.30
   9    9   -7     3.0745    0.0717
   8    9   -7     0.1505    0.0287
   7    9   -7     31.447     0.251
   6    9   -7     13.868     0.108
   5    9   -7     94.743     0.710
   4    9   -7     7.2670    0.0932
   3    9   -7     0.3583    0.0502
   2    9   -7     35.898     0.358
   1    9   -7     4.0062    0.0717
   0    9   -7     41.717     0.344
  -1    9   -7     115.63      0.82
  -2    9   -7     23.908     0.115
  -3    9   -7     3.6980    0.0717
  -4    9   -7     0.8313    0.0645
  -5    9   -7     72.663     0.523
  -6    9   -7     23.385     0.194
  -7    9   -7     48.346     0.265
  -8    9   -7     73.745     0.452
  -9    9   -7     0.0860    0.0717
 -10    9   -7     0.3297    0.0717
 -11    9   -7     33.468     0.423
 -12    9   -7     17.114     0.194
 -13    9   -7     18.182     0.208
 -14    9   -7     6.3712    0.1003
 -15    9   -7     3.0315    0.1003
 -16    9   -7     14.032     0.244
 -17    9   -7     0.2867    0.0788
 -18    9   -7     0.5948    0.0860
  23   10   -7     0.9890    0.3010
  22   10   -7     0.3153    0.2293
  21   10   -7     7.2598    0.2222
  20   10   -7     2.4223    0.1003
  19   10   -7     13.051     0.151
  18   10   -7     13.316     0.237
  17   10   -7     2.3363    0.0860
  16   10   -7     11.632     0.222
  15   10   -7     31.340     0.351
  14   10   -7     11.610     0.186
  13   10   -7     82.137     1.068
  12   10   -7     4.0993    0.2365
  11   10   -7     16.075     0.194
  10   10   -7     1.4907    0.0573
   9   10   -7     3.9990    0.1003
   8   10   -7     19.730     0.215
   7   10   -7     7.7615    0.1147
   6   10   -7     3.5403    0.0645
   5   10   -7     5.6832    0.0788
   4   10   -7     0.2078    0.0502
   3   10   -7     1.1538    0.0573
   2   10   -7     7.9765    0.1147
   1   10   -7     102.61      0.62
   0   10   -7     83.692     0.645
  -1   10   -7     13.875     0.093
  -2   10   -7     1.0033    0.0645
  -3   10   -7     74.404     0.495
  -4   10   -7     12.449     0.100
  -5   10   -7     3.1175    0.0717
  -6   10   -7     34.830     0.222
  -7   10   -7     13.359     0.151
  -8   10   -7     92.221     0.495
  -9   10   -7     0.0788    0.0717
 -10   10   -7     7.7615    0.1218
 -11   10   -7     2.8882    0.0860
 -12   10   -7     0.7167    0.0788
 -13   10   -7     22.869     0.229
 -14   10   -7     14.448     0.186
 -15   10   -7     11.044     0.158
 -16   10   -7     42.928     0.459
 -17   10   -7     0.1147    0.0788
 -18   10   -7     6.2995    0.1577
  22   11   -7     22.969     0.645
  21   11   -7     36.163     0.466
  20   11   -7     17.107     0.344
  19   11   -7     90.780     1.254
  18   11   -7     34.916     0.452
  17   11   -7     27.126     0.301
  16   11   -7     18.454     0.545
  15   11   -7     17.365     0.337
  14   11   -7     10.901     0.143
  13   11   -7     135.58      1.11
  12   11   -7     59.906     0.803
  11   11   -7     8.0267    0.1505
  10   11   -7     125.30      0.92
   9   11   -7     4.0133    0.0860
   8   11   -7     0.0860    0.0573
   7   11   -7     69.338     0.602
   6   11   -7     359.19      2.64
   5   11   -7     38.177     0.373
   4   11   -7     260.43      1.23
   3   11   -7     44.018     0.358
   2   11   -7     25.012     0.265
   1   11   -7     277.94      1.91
   0   11   -7     62.895     0.502
  -1   11   -7     166.32      0.90
  -2   11   -7     98.613     0.788
  -3   11   -7     7.8188    0.1075
  -4   11   -7     15.201     0.115
  -5   11   -7     34.565     0.229
  -6   11   -7     0.2938    0.0717
  -7   11   -7     86.301     0.652
  -8   11   -7     18.848     0.186
  -9   11   -7     110.61      0.75
 -10   11   -7     3.0745    0.0860
 -11   11   -7     0.4013    0.0788
 -12   11   -7     4.0205    0.0932
 -13   11   -7     9.1160    0.1218
 -14   11   -7     66.772     0.702
 -15   11   -7     22.081     0.315
 -16   11   -7     0.5375    0.0860
 -17   11   -7     2.9957    0.0932
  22   12   -7     1.6412    0.1792
  21   12   -7     0.7525    0.1433
  20   12   -7     22.245     0.401
  19   12   -7     7.3315    0.2150
  18   12   -7     21.149     0.330
  17   12   -7     0.7095    0.0645
  16   12   -7     4.2498    0.1720
  15   12   -7     8.0052    0.1290
  14   12   -7     8.8795    0.1218
  13   12   -7     26.029     0.409
  12   12   -7     4.7085    0.0788
  11   12   -7     11.739     0.158
  10   12   -7     12.678     0.172
   9   12   -7     9.8828    0.1362
   8   12   -7     0.0717    0.0287
   7   12   -7     21.636     0.215
   6   12   -7     8.2130    0.1003
   5   12   -7     5.6903    0.0932
   4   12   -7     7.5393    0.1147
   3   12   -7     0.5590    0.0573
   2   12   -7     1.1108    0.0645
   1   12   -7     86.136     0.545
   0   12   -7     17.300     0.215
  -1   12   -7     1.2757    0.0645
  -2   12   -7     0.7955    0.0717
  -3   12   -7     1.6197    0.0717
  -4   12   -7     2.6660    0.0788
  -5   12   -7     37.331     0.244
  -6   12   -7     16.663     0.208
  -7   12   -7     9.8398    0.1075
  -8   12   -7     25.392     0.272
  -9   12   -7     16.849     0.194
 -10   12   -7     4.5795    0.0932
 -11   12   -7     0.4587    0.0860
 -12   12   -7     1.1252    0.0932
 -13   12   -7     45.695     0.430
 -14   12   -7     6.5862    0.1075
 -15   12   -7     28.430     0.358
 -16   12   -7     4.4577    0.1003
 -17   12   -7    -0.0717    0.0932
  22   13   -7     1.5050    0.1577
  21   13   -7     3.7123    0.1935
  20   13   -7     8.7863    0.1577
  19   13   -7     23.901     0.301
  18   13   -7     15.437     0.401
  17   13   -7     0.2365    0.0860
  16   13   -7     0.8027    0.0717
  15   13   -7     8.5785    0.1792
  14   13   -7     43.502     0.516
  13   13   -7     25.363     0.308
  12   13   -7     23.349     0.358
  11   13   -7     118.08      1.20
  10   13   -7     57.240     0.358
   9   13   -7     3.0960    0.0932
   8   13   -7     19.916     0.215
   7   13   -7     6.0487    0.1003
   6   13   -7     200.70      1.56
   5   13   -7     25.112     0.222
   4   13   -7     5.7262    0.1075
   3   13   -7     14.613     0.222
   2   13   -7     0.0573    0.0645
   1   13   -7     1.6842    0.0717
   0   13   -7     12.162     0.115
  -1   13   -7     121.57      0.77
  -2   13   -7     53.972     0.502
  -3   13   -7     1.4405    0.0717
  -4   13   -7     1.1825    0.0717
  -5   13   -7     47.759     0.366
  -6   13   -7     64.522     0.495
  -7   13   -7     81.765     0.745
  -8   13   -7     5.9197    0.1075
  -9   13   -7     13.488     0.165
 -10   13   -7     2.1572    0.0860
 -11   13   -7     0.0717    0.0860
 -12   13   -7     3.0602    0.1003
 -13   13   -7     0.6808    0.0932
 -14   13   -7     27.162     0.237
 -15   13   -7     4.3215    0.1003
 -16   13   -7     9.9187    0.1648
 -17   13   -7     0.1577    0.0860
  21   14   -7     0.2293    0.1720
  20   14   -7     10.005     0.237
  19   14   -7     9.7108    0.2222
  18   14   -7     1.5982    0.0932
  17   14   -7    -0.0860    0.0860
  16   14   -7     5.8122    0.2293
  15   14   -7     8.9942    0.1935
  14   14   -7     64.185     0.724
  13   14   -7     16.190     0.258
  12   14   -7     6.0057    0.1218
  11   14   -7     10.858     0.158
  10   14   -7     10.836     0.151
   9   14   -7     69.287     0.581
   8   14   -7     38.335     0.409
   7   14   -7     7.4462    0.1003
   6   14   -7     12.900     0.165
   5   14   -7     7.9120    0.1003
   4   14   -7     8.7147    0.1147
   3   14   -7     32.164     0.194
   2   14   -7     8.5283    0.1075
   1   14   -7     28.889     0.301
   0   14   -7     0.7167    0.0717
  -1   14   -7     14.885     0.179
  -2   14   -7     50.016     0.487
  -3   14   -7     38.686     0.358
  -4   14   -7     0.3153    0.0788
  -5   14   -7     2.6732    0.0860
  -6   14   -7     51.249     0.280
  -7   14   -7     2.7448    0.0932
  -8   14   -7     13.215     0.143
  -9   14   -7     4.1065    0.1075
 -10   14   -7     10.084     0.143
 -11   14   -7     33.189     0.344
 -12   14   -7     0.6737    0.0860
 -13   14   -7     7.7472    0.1362
 -14   14   -7     1.0105    0.0932
 -15   14   -7     1.0177    0.0860
 -16   14   -7     16.182     0.272
  21   15   -7     5.7978    0.1935
  20   15   -7     17.781     0.251
  19   15   -7     1.2685    0.1003
  18   15   -7     0.0788    0.0932
  17   15   -7     22.353     0.337
  16   15   -7     32.845     0.473
  15   15   -7     9.8685    0.2365
  14   15   -7     0.4945    0.0932
  13   15   -7     38.922     0.667
  12   15   -7     45.236     0.659
  11   15   -7     6.1203    0.1147
  10   15   -7     18.447     0.251
   9   15   -7     3.9345    0.0932
   8   15   -7     0.2652    0.0430
   7   15   -7     37.338     0.380
   6   15   -7     8.9727    0.1648
   5   15   -7     135.56      1.20
   4   15   -7     8.6215    0.1075
   3   15   -7     4.7873    0.0788
   2   15   -7     5.0310    0.0860
   1   15   -7     35.145     0.237
   0   15   -7     158.80      1.56
  -1   15   -7     7.6397    0.1433
  -2   15   -7     0.2795    0.0717
  -3   15   -7     13.703     0.143
  -4   15   -7     42.584     0.401
  -5   15   -7     2.4438    0.0860
  -6   15   -7     1.0463    0.0788
  -7   15   -7     0.0072    0.0788
  -8   15   -7     152.87      1.33
  -9   15   -7     7.2598    0.1003
 -10   15   -7     0.5948    0.0860
 -11   15   -7     12.513     0.215
 -12   15   -7     1.3330    0.0932
 -13   15   -7     25.728     0.358
 -14   15   -7     1.8060    0.0860
 -15   15   -7     4.4362    0.1218
  20   16   -7     0.1362    0.1147
  19   16   -7     9.1590    0.2867
  18   16   -7     0.5088    0.1075
  17   16   -7     5.5112    0.1290
  16   16   -7     1.1395    0.0860
  15   16   -7     11.316     0.272
  14   16   -7     17.537     0.337
  13   16   -7     58.487     1.147
  12   16   -7     5.0382    0.0860
  11   16   -7     0.4085    0.0645
  10   16   -7     2.8953    0.0788
   9   16   -7     6.5217    0.2365
   8   16   -7     40.234     0.430
   7   16   -7     0.1577    0.0717
   6   16   -7     12.198     0.201
   5   16   -7     5.6330    0.0788
   4   16   -7     0.2652    0.0645
   3   16   -7     0.5877    0.0717
   2   16   -7     0.0717    0.0717
   1   16   -7     64.522     0.530
   0   16   -7     30.014     0.201
  -1   16   -7     0.2580    0.0788
  -2   16   -7     2.3148    0.0788
  -3   16   -7     78.740     0.659
  -4   16   -7     2.4940    0.0860
  -5   16   -7     0.0645    0.0788
  -6   16   -7     20.425     0.229
  -7   16   -7     11.589     0.115
  -8   16   -7     70.742     0.638
  -9   16   -7     0.5948    0.0860
 -10   16   -7     2.6660    0.0932
 -11   16   -7     6.3927    0.1218
 -12   16   -7     0.0000    0.0932
 -13   16   -7     7.6540    0.1648
 -14   16   -7     1.8920    0.0932
 -15   16   -7     1.6913    0.0932
  19   17   -7     96.800     1.326
  18   17   -7     3.6335    0.1218
  17   17   -7     5.7978    0.1935
  16   17   -7     1.4405    0.0860
  15   17   -7     40.155     0.595
  14   17   -7     25.685     0.437
  13   17   -7     11.732     0.265
  12   17   -7     56.918     0.753
  11   17   -7     5.5900    0.1003
  10   17   -7     99.101     1.211
   9   17   -7     4.6512    0.1075
   8   17   -7     2.5657    0.1075
   7   17   -7     85.491     0.602
   6   17   -7     178.31      1.20
   5   17   -7     19.508     0.287
   4   17   -7     69.065     0.588
   3   17   -7     18.411     0.229
   2   17   -7     7.9765    0.1290
   1   17   -7     63.719     0.530
   0   17   -7     28.179     0.287
  -1   17   -7     70.162     0.624
  -2   17   -7     55.506     0.466
  -3   17   -7     2.5872    0.0860
  -4   17   -7     2.0138    0.0860
  -5   17   -7     31.161     0.337
  -6   17   -7     3.8772    0.1003
  -7   17   -7     56.918     0.681
  -8   17   -7     4.3860    0.1003
  -9   17   -7     25.277     0.208
 -10   17   -7     4.4362    0.1003
 -11   17   -7     2.1787    0.0932
 -12   17   -7     4.8160    0.1218
 -13   17   -7     3.2393    0.1075
 -14   17   -7     21.500     0.251
  19   18   -7     5.8050    0.1648
  18   18   -7     2.5298    0.1218
  17   18   -7     0.1003    0.1075
  16   18   -7    -0.0143    0.1147
  15   18   -7     3.0888    0.1003
  14   18   -7     8.4352    0.1720
  13   18   -7     3.5977    0.1075
  12   18   -7     1.4978    0.0788
  11   18   -7    -0.0287    0.0932
  10   18   -7     6.4787    0.1433
   9   18   -7     16.684     0.380
   8   18   -7     0.0645    0.0573
   7   18   -7     9.0300    0.1720
   6   18   -7     1.4692    0.0788
   5   18   -7     16.397     0.337
   4   18   -7     35.360     0.423
   3   18   -7     11.166     0.136
   2   18   -7     16.190     0.151
   1   18   -7     84.395     0.530
   0   18   -7     9.2378    0.1218
  -1   18   -7     1.0033    0.0788
  -2   18   -7     1.6268    0.0860
  -3   18   -7     9.6033    0.1075
  -4   18   -7     10.127     0.108
  -5   18   -7     2.3435    0.0860
  -6   18   -7     11.510     0.122
  -7   18   -7     35.991     0.237
  -8   18   -7     14.742     0.136
  -9   18   -7     8.0768    0.1075
 -10   18   -7     0.1863    0.0860
 -11   18   -7     0.9747    0.0860
 -12   18   -7     15.459     0.208
 -13   18   -7     9.1375    0.1433
  18   19   -7     22.339     0.409
  17   19   -7     13.101     0.258
  16   19   -7     18.813     0.423
  15   19   -7     0.8815    0.1075
  14   19   -7     0.5877    0.1147
  13   19   -7     34.500     0.595
  12   19   -7     52.983     0.788
  11   19   -7     0.3082    0.0788
  10   19   -7     22.991     0.344
   9   19   -7     0.0215    0.0645
   8   19   -7     6.1132    0.0932
   7   19   -7     21.106     0.330
   6   19   -7     0.8027    0.1003
   5   19   -7     38.163     0.452
   4   19   -7    -0.0430    0.0860
   3   19   -7     0.2723    0.0788
   2   19   -7     0.2365    0.0860
   1   19   -7     3.6335    0.1003
   0   19   -7     19.020     0.258
  -1   19   -7     46.791     0.423
  -2   19   -7     2.4223    0.0932
  -3   19   -7     0.2150    0.0788
  -4   19   -7     0.9532    0.0932
  -5   19   -7     11.180     0.172
  -6   19   -7     2.2933    0.0932
  -7   19   -7     37.503     0.401
  -8   19   -7     18.383     0.280
  -9   19   -7     0.0215    0.0860
 -10   19   -7     2.3220    0.1003
 -11   19   -7     14.749     0.172
 -12   19   -7     10.456     0.229
 -13   19   -7     21.658     0.265
  17   20   -7     1.6268    0.1218
  16   20   -7     9.4457    0.3512
  15   20   -7     12.456     0.366
  14   20   -7     2.3865    0.1218
  13   20   -7     1.9995    0.1362
  12   20   -7     6.5432    0.1505
  11   20   -7     12.936     0.258
  10   20   -7     5.6043    0.1147
   9   20   -7     4.9952    0.1218
   8   20   -7     7.2598    0.1720
   7   20   -7     1.4692    0.0932
   6   20   -7     5.5972    0.1147
   5   20   -7     9.7682    0.2437
   4   20   -7     3.2608    0.0932
   3   20   -7     47.945     0.803
   2   20   -7     32.988     0.430
   1   20   -7     0.6235    0.1003
   0   20   -7     35.260     0.229
  -1   20   -7     11.309     0.179
  -2   20   -7     9.8757    0.2007
  -3   20   -7     14.577     0.201
  -4   20   -7     7.7687    0.2078
  -5   20   -7     39.037     0.373
  -6   20   -7     1.5838    0.1003
  -7   20   -7     0.8098    0.0860
  -8   20   -7     7.0448    0.1290
  -9   20   -7     0.7597    0.0932
 -10   20   -7     4.3502    0.1290
 -11   20   -7     0.3512    0.0932
 -12   20   -7     4.3717    0.1075
  16   21   -7     2.2933    0.1290
  15   21   -7     6.8370    0.1863
  14   21   -7     4.5437    0.1648
  13   21   -7     16.390     0.366
  12   21   -7     1.7630    0.1290
  11   21   -7     25.757     0.452
  10   21   -7     13.294     0.229
   9   21   -7     4.0707    0.1290
   8   21   -7    -0.0072    0.0932
   7   21   -7     0.2723    0.0788
   6   21   -7     35.647     0.351
   5   21   -7     3.5188    0.1075
   4   21   -7     2.8452    0.1003
   3   21   -7     1.2685    0.0932
   2   21   -7     20.941     0.373
   1   21   -7     6.1992    0.1147
   0   21   -7     9.2665    0.1505
  -1   21   -7     4.0205    0.1147
  -2   21   -7     13.366     0.258
  -3   21   -7     0.5160    0.1003
  -4   21   -7     3.0315    0.1147
  -5   21   -7     1.6268    0.1147
  -6   21   -7     16.605     0.287
  -7   21   -7     0.0143    0.0932
  -8   21   -7     16.018     0.194
  -9   21   -7     5.9053    0.1362
 -10   21   -7     5.6545    0.1147
 -11   21   -7     4.4577    0.1075
  15   22   -7     1.6627    0.1147
  14   22   -7     0.2795    0.1075
  13   22   -7     11.882     0.308
  12   22   -7     8.9727    0.2078
  11   22   -7     0.2795    0.1003
  10   22   -7     0.0358    0.1147
   9   22   -7     1.7057    0.1147
   8   22   -7     4.8733    0.1290
   7   22   -7     0.2795    0.0860
   6   22   -7     1.7487    0.1075
   5   22   -7     0.4515    0.1003
   4   22   -7     1.0248    0.1003
   3   22   -7     10.621     0.258
   2   22   -7     5.6688    0.1720
   1   22   -7     4.4720    0.1147
   0   22   -7     1.2613    0.1075
  -1   22   -7     2.1715    0.1075
  -2   22   -7     3.2752    0.1147
  -3   22   -7     17.014     0.165
  -4   22   -7     0.2580    0.1075
  -5   22   -7     2.6875    0.1433
  -6   22   -7     1.3258    0.1075
  -7   22   -7     0.5805    0.1075
  -8   22   -7     11.058     0.208
  -9   22   -7     4.0922    0.1218
 -10   22   -7     4.4362    0.1218
  13   23   -7     20.633     0.509
  12   23   -7     5.9053    0.1290
  11   23   -7     23.385     0.308
  10   23   -7     9.5460    0.1433
   9   23   -7     0.0143    0.1147
   8   23   -7     14.032     0.179
   7   23   -7     0.9245    0.0860
   6   23   -7     124.82      1.34
   5   23   -7     6.0773    0.1290
   4   23   -7     24.646     0.452
   3   23   -7     0.0358    0.1003
   2   23   -7    -0.0717    0.1003
   1   23   -7     44.562     0.351
   0   23   -7     13.452     0.222
  -1   23   -7     34.558     0.466
  -2   23   -7     15.423     0.258
  -3   23   -7     0.5088    0.1075
  -4   23   -7     6.4643    0.1290
  -5   23   -7     3.5332    0.1290
  -6   23   -7     4.8160    0.1290
  -7   23   -7     21.916     0.308
  -8   23   -7     0.4658    0.1075
  12   24   -7     0.1720    0.1075
  11   24   -7    -0.1003    0.1075
  10   24   -7     0.3010    0.1003
   9   24   -7    -0.1147    0.1147
   8   24   -7     4.0133    0.1290
   7   24   -7     17.050     0.265
   6   24   -7     0.0502    0.0932
   5   24   -7     0.4157    0.1003
   4   24   -7     0.2078    0.1003
   3   24   -7     21.593     0.258
   2   24   -7     26.567     0.380
   1   24   -7     25.879     0.280
   0   24   -7     12.592     0.323
  -1   24   -7     18.834     0.237
  -2   24   -7     31.949     0.581
  -3   24   -7     25.757     0.459
  -4   24   -7     4.7372    0.1290
  -5   24   -7     1.1323    0.1075
  -6   24   -7     7.7830    0.1433
  -7   24   -7     0.1577    0.1003
  10   25   -7     7.7758    0.1720
   9   25   -7     0.0860    0.1003
   8   25   -7     0.1648    0.1075
   7   25   -7     25.492     0.315
   6   25   -7     5.3248    0.1362
   5   25   -7     12.771     0.244
   4   25   -7     0.0860    0.1003
   3   25   -7     0.7382    0.1075
   2   25   -7     1.5623    0.1147
   1   25   -7     4.9665    0.1218
   0   25   -7     5.1815    0.1792
  -1   25   -7     14.326     0.194
  -2   25   -7     0.9675    0.1147
  -3   25   -7     0.1003    0.1075
  -4   25   -7     0.0932    0.1147
  -5   25   -7     3.2178    0.1290
   7   26   -7     0.2293    0.1003
   6   26   -7     1.6985    0.1218
   5   26   -7     14.885     0.208
   4   26   -7     1.1467    0.1075
   3   26   -7     12.828     0.251
   2   26   -7     9.3167    0.1648
   1   26   -7     1.1682    0.1075
   0   26   -7     10.972     0.194
  -1   26   -7     0.4945    0.1433
  -2   26   -7     0.3655    0.1218
  21    0   -8     1.2112    0.1935
  20    0   -8     105.77      0.80
  19    0   -8     40.965     4.128
  18    0   -8     197.54      4.43
  17    0   -8     69.760     1.677
  16    0   -8     10.578     0.158
  15    0   -8     139.59      1.30
  14    0   -8     0.6522    0.0717
  13    0   -8     0.0645    0.0860
  12    0   -8     765.24     12.15
  11    0   -8     5.2532    0.1147
  10    0   -8     24.775     0.330
   9    0   -8     45.731     0.444
   8    0   -8     196.72      2.34
   7    0   -8     84.029     1.534
   6    0   -8     90.816     0.688
   5    0   -8     14.040     0.287
   4    0   -8     5.9555    0.1075
   3    0   -8    1061.69      8.82
   2    0   -8     0.6450    0.0932
   1    0   -8     0.4157    0.1003
   0    0   -8     250.19      2.53
  -1    0   -8     27.556     0.280
  -2    0   -8     207.75      2.87
  -3    0   -8     66.844     0.495
  -4    0   -8     123.60      1.00
  -5    0   -8     420.33      3.07
  -6    0   -8     9.6392    0.1577
  -7    0   -8     92.572     0.867
  -8    0   -8     0.8600    0.1147
  -9    0   -8     6.5933    0.1577
 -10    0   -8     90.565     1.125
 -11    0   -8    -0.0717    0.1218
 -12    0   -8     30.774     0.337
 -13    0   -8     14.484     0.265
 -14    0   -8     0.0645    0.1290
 -15    0   -8     6.3282    0.3297
 -16    0   -8     0.0215    0.2508
 -17    0   -8     0.3870    0.1648
 -18    0   -8     15.645     0.459
  22    1   -8     3.4472    0.1935
  21    1   -8     37.876     0.846
  20    1   -8     1.5050    0.1075
  19    1   -8     2.6588    0.0645
  18    1   -8     8.6430    0.1433
  17    1   -8     76.834     0.530
  16    1   -8     0.0358    0.0358
  15    1   -8     0.3368    0.0358
  14    1   -8     18.325     0.172
  13    1   -8     0.4515    0.0430
  12    1   -8     99.122     1.297
  11    1   -8     59.132     0.480
  10    1   -8     10.005     0.093
   9    1   -8     26.703     0.287
   8    1   -8     0.5948    0.0502
   7    1   -8     76.232     0.351
   6    1   -8     94.106     0.631
   5    1   -8     9.6965    0.1147
   4    1   -8     110.34      0.87
   3    1   -8     359.36      2.43
   2    1   -8     118.38      1.30
   1    1   -8     14.305     0.201
   0    1   -8     47.314     0.172
  -1    1   -8     12.764     0.100
  -2    1   -8     51.450     0.237
  -3    1   -8     5.5327    0.0932
  -4    1   -8     11.546     0.115
  -5    1   -8     2.9527    0.0932
  -6    1   -8     169.19      0.91
  -7    1   -8     5.8910    0.1075
  -8    1   -8     7.0233    0.1075
  -9    1   -8     26.474     0.194
 -10    1   -8     2.9097    0.0860
 -11    1   -8     21.873     0.201
 -12    1   -8     44.304     0.430
 -13    1   -8     129.14      1.30
 -14    1   -8     75.451     0.659
 -15    1   -8     24.825     0.380
 -16    1   -8     1.5050    0.1075
 -17    1   -8     3.2107    0.1362
 -18    1   -8     2.3507    0.1218
  23    2   -8     1.1108    0.3010
  22    2   -8     16.964     1.140
  21    2   -8     7.8547    0.3583
  20    2   -8     1.3115    0.0573
  19    2   -8     72.032     0.459
  18    2   -8     4.3573    0.0717
  17    2   -8     8.4495    0.2078
  16    2   -8     6.6937    0.1792
  15    2   -8     8.9655    0.1147
  14    2   -8     12.241     0.179
  13    2   -8     35.009     0.344
  12    2   -8     50.160     0.351
  11    2   -8     64.264     0.609
  10    2   -8     73.831     0.767
   9    2   -8     0.2078    0.0430
   8    2   -8     5.1743    0.0645
   7    2   -8     8.2847    0.1003
   6    2   -8     2.6445    0.0717
   5    2   -8     159.26      1.20
   4    2   -8     24.266     0.258
   3    2   -8     136.93      0.91
   2    2   -8     92.937     0.674
   1    2   -8     84.380     0.452
   0    2   -8     5.8050    0.0788
  -1    2   -8     4.2355    0.0717
  -2    2   -8     0.1362    0.0645
  -3    2   -8     0.9675    0.0645
  -4    2   -8     155.19      1.22
  -5    2   -8     4.8160    0.1075
  -6    2   -8     4.3000    0.0932
  -7    2   -8     17.186     0.165
  -8    2   -8     14.928     0.129
  -9    2   -8     1.7200    0.0788
 -10    2   -8     0.1362    0.0788
 -11    2   -8     3.6335    0.0860
 -12    2   -8     16.390     0.165
 -13    2   -8     17.336     0.151
 -14    2   -8     1.1180    0.0860
 -15    2   -8     1.8992    0.0932
 -16    2   -8     0.0573    0.0860
 -17    2   -8     1.7343    0.1003
 -18    2   -8     1.0463    0.0932
  23    3   -8     1.1538    0.2867
  22    3   -8     1.2972    0.1935
  21    3   -8     5.6187    0.3798
  20    3   -8     0.5303    0.0717
  19    3   -8     4.1423    0.1147
  18    3   -8     0.3583    0.0430
  17    3   -8     0.5303    0.0430
  16    3   -8     6.6435    0.1362
  15    3   -8     1.6340    0.0645
  14    3   -8     13.567     0.165
  13    3   -8     24.854     0.215
  12    3   -8     0.7883    0.0502
  11    3   -8     3.5117    0.0788
  10    3   -8     1.5910    0.0502
   9    3   -8     5.8552    0.0717
   8    3   -8     23.270     0.122
   7    3   -8     0.9317    0.0502
   6    3   -8     10.979     0.100
   5    3   -8     0.1362    0.0502
   4    3   -8     3.8987    0.0645
   3    3   -8     0.5948    0.0502
   2    3   -8     5.5255    0.0717
   1    3   -8     12.456     0.158
   0    3   -8     0.4300    0.0573
  -1    3   -8     4.5222    0.0717
  -2    3   -8     0.8313    0.0573
  -3    3   -8     19.515     0.151
  -4    3   -8     19.106     0.208
  -5    3   -8     8.1700    0.0860
  -6    3   -8     44.161     0.315
  -7    3   -8     0.9102    0.0788
  -8    3   -8     1.8132    0.0788
  -9    3   -8     1.1682    0.0788
 -10    3   -8     0.0788    0.0645
 -11    3   -8     0.1433    0.0788
 -12    3   -8     3.4400    0.0932
 -13    3   -8     11.904     0.151
 -14    3   -8     0.0573    0.0860
 -15    3   -8     26.775     0.258
 -16    3   -8     5.1170    0.1218
 -17    3   -8     2.9025    0.1075
 -18    3   -8     3.6192    0.1075
  24    4   -8     24.775     3.411
  23    4   -8     0.2007    0.4658
  22    4   -8     6.9660    0.2652
  21    4   -8     15.122     0.344
  20    4   -8     0.1433    0.0502
  19    4   -8     8.0840    0.2293
  18    4   -8     12.441     0.294
  17    4   -8     0.0287    0.0430
  16    4   -8     14.384     0.688
  15    4   -8     4.5365    0.0932
  14    4   -8     6.3282    0.1720
  13    4   -8     13.860     0.093
  12    4   -8     12.750     0.179
  11    4   -8     45.093     0.423
  10    4   -8     3.2895    0.0502
   9    4   -8     6.5933    0.0645
   8    4   -8     1.5910    0.0502
   7    4   -8     17.960     0.201
   6    4   -8     33.863     0.294
   5    4   -8     3.9488    0.0645
   4    4   -8     31.182     0.301
   3    4   -8     22.460     0.194
   2    4   -8     8.1700    0.1147
   1    4   -8     7.7615    0.0860
   0    4   -8     41.904     0.301
  -1    4   -8     12.413     0.115
  -2    4   -8     10.148     0.093
  -3    4   -8     5.7333    0.0788
  -4    4   -8     5.2173    0.0788
  -5    4   -8     16.089     0.136
  -6    4   -8     72.412     0.487
  -7    4   -8     5.8623    0.0860
  -8    4   -8     12.312     0.108
  -9    4   -8     15.330     0.151
 -10    4   -8     2.5585    0.0788
 -11    4   -8     26.180     0.330
 -12    4   -8     2.5513    0.0860
 -13    4   -8     2.0927    0.0788
 -14    4   -8     40.019     0.502
 -15    4   -8     0.1362    0.0788
 -16    4   -8     5.1242    0.1218
 -17    4   -8     12.585     0.172
 -18    4   -8     1.5480    0.1147
  24    5   -8     3.8270    0.3583
  23    5   -8     23.492     1.226
  22    5   -8     7.3602    0.2795
  21    5   -8     10.456     0.351
  20    5   -8     4.0348    0.1218
  19    5   -8     7.6325    0.2007
  18    5   -8     0.2508    0.0645
  17    5   -8     16.175     0.358
  16    5   -8     0.2795    0.0430
  15    5   -8     4.1710    0.1003
  14    5   -8     0.0215    0.0573
  13    5   -8     6.4500    0.2007
  12    5   -8     1.2972    0.0573
  11    5   -8     7.4175    0.0860
  10    5   -8     0.8313    0.0358
   9    5   -8     23.027     0.194
   8    5   -8     27.413     0.244
   7    5   -8     8.2417    0.0788
   6    5   -8     6.0845    0.0645
   5    5   -8     15.466     0.115
   4    5   -8     14.556     0.151
   3    5   -8     7.3888    0.0860
   2    5   -8     53.428     0.280
   1    5   -8     10.721     0.108
   0    5   -8     23.356     0.158
  -1    5   -8     4.6297    0.0788
  -2    5   -8     11.144     0.100
  -3    5   -8     0.3655    0.0645
  -4    5   -8     7.3028    0.1147
  -5    5   -8     38.306     0.265
  -6    5   -8     11.431     0.100
  -7    5   -8     11.245     0.129
  -8    5   -8     57.075     0.416
  -9    5   -8     4.2642    0.0932
 -10    5   -8     13.022     0.158
 -11    5   -8     7.8260    0.1147
 -12    5   -8     1.8275    0.0860
 -13    5   -8     0.8313    0.0788
 -14    5   -8     20.963     0.294
 -15    5   -8     0.1290    0.0788
 -16    5   -8     11.574     0.222
 -17    5   -8     0.1720    0.0932
 -18    5   -8     0.7812    0.0932
  23    6   -8     24.259     0.602
  22    6   -8     4.4003    0.5590
  21    6   -8     4.3143    0.1577
  20    6   -8     0.9102    0.0788
  19    6   -8     14.771     0.280
  18    6   -8     72.004     0.466
  17    6   -8     30.114     0.301
  16    6   -8     38.600     0.480
  15    6   -8     9.8398    0.1648
  14    6   -8     94.077     0.925
  13    6   -8     10.055     0.244
  12    6   -8     132.64      1.68
  11    6   -8     62.192     0.573
  10    6   -8     3.1247    0.0717
   9    6   -8     59.813     0.459
   8    6   -8     153.09      1.12
   7    6   -8     15.387     0.100
   6    6   -8     84.982     0.616
   5    6   -8     25.155     0.186
   4    6   -8     77.708     0.631
   3    6   -8     173.82      1.15
   2    6   -8     49.271     0.315
   1    6   -8     32.773     0.237
   0    6   -8     0.2150    0.0573
  -1    6   -8     328.53      1.99
  -2    6   -8     3.5977    0.0717
  -3    6   -8     59.892     0.495
  -4    6   -8     17.666     0.122
  -5    6   -8     3.3038    0.0788
  -6    6   -8     81.256     0.301
  -7    6   -8     112.42      0.75
  -8    6   -8     9.9402    0.1003
  -9    6   -8     11.209     0.108
 -10    6   -8     9.1877    0.1433
 -11    6   -8     5.6043    0.0932
 -12    6   -8     35.325     0.373
 -13    6   -8     15.509     0.222
 -14    6   -8     2.0568    0.0860
 -15    6   -8     0.3225    0.0860
 -16    6   -8     31.211     0.358
 -17    6   -8     14.240     0.194
 -18    6   -8     19.880     0.330
  23    7   -8     16.498     0.373
  22    7   -8     1.2327    0.1433
  21    7   -8     7.3458    0.1863
  20    7   -8     16.813     0.222
  19    7   -8     11.030     0.265
  18    7   -8     10.155     0.208
  17    7   -8     92.615     0.960
  16    7   -8     1.4118    0.0860
  15    7   -8     7.5393    0.1863
  14    7   -8     1.2398    0.0645
  13    7   -8     3.4113    0.0717
  12    7   -8     8.9512    0.1935
  11    7   -8     46.419     0.473
  10    7   -8     31.928     0.229
   9    7   -8     77.056     0.631
   8    7   -8     100.74      0.70
   7    7   -8     56.796     0.495
   6    7   -8     22.410     0.351
   5    7   -8     0.2580    0.0502
   4    7   -8     42.928     0.301
   3    7   -8     8.1915    0.1147
   2    7   -8     22.224     0.165
   1    7   -8     69.739     0.624
   0    7   -8     0.1362    0.0573
  -1    7   -8     4.0133    0.0717
  -2    7   -8     16.154     0.172
  -3    7   -8     0.8313    0.0645
  -4    7   -8     0.2150    0.0645
  -5    7   -8     57.283     0.272
  -6    7   -8     37.073     0.337
  -7    7   -8     10.263     0.108
  -8    7   -8     7.7758    0.0932
  -9    7   -8     5.8480    0.0860
 -10    7   -8     69.875     0.516
 -11    7   -8     15.229     0.179
 -12    7   -8     2.0425    0.0860
 -13    7   -8     5.4682    0.1218
 -14    7   -8     8.3205    0.1505
 -15    7   -8     12.162     0.179
 -16    7   -8     7.9908    0.1218
 -17    7   -8     1.1753    0.0860
  23    8   -8     0.5375    0.2938
  22    8   -8     1.0535    0.1505
  21    8   -8     0.0000    0.1362
  20    8   -8     0.7310    0.1003
  19    8   -8     10.764     0.229
  18    8   -8     0.1147    0.0717
  17    8   -8     8.0697    0.2795
  16    8   -8     2.7878    0.1003
  15    8   -8     7.8260    0.1935
  14    8   -8     0.5662    0.0717
  13    8   -8     0.9747    0.0645
  12    8   -8     0.2150    0.0430
  11    8   -8     21.013     0.237
  10    8   -8     5.5613    0.0717
   9    8   -8     76.017     0.889
   8    8   -8     139.35      1.11
   7    8   -8     1.5193    0.0573
   6    8   -8     90.780     0.624
   5    8   -8     1.8633    0.0717
   4    8   -8     83.470     0.581
   3    8   -8     36.615     0.301
   2    8   -8     10.127     0.165
   1    8   -8     201.60      1.84
   0    8   -8     8.1270    0.0860
  -1    8   -8     52.697     0.444
  -2    8   -8     48.920     0.201
  -3    8   -8     3.2393    0.0717
  -4    8   -8     36.177     0.151
  -5    8   -8     21.206     0.151
  -6    8   -8     0.5733    0.0717
  -7    8   -8     8.7648    0.1003
  -8    8   -8     111.12      0.72
  -9    8   -8     2.0353    0.0932
 -10    8   -8     4.8948    0.0860
 -11    8   -8     47.687     0.358
 -12    8   -8     5.6402    0.1075
 -13    8   -8     17.523     0.244
 -14    8   -8     30.086     0.394
 -15    8   -8     6.1777    0.1218
 -16    8   -8     0.6593    0.0788
 -17    8   -8     7.6683    0.1147
  23    9   -8     1.3115    0.1863
  22    9   -8     22.210     0.516
  21    9   -8     2.4367    0.1505
  20    9   -8     11.495     0.143
  19    9   -8     1.8347    0.0788
  18    9   -8     91.311     1.075
  17    9   -8     207.12      3.07
  16    9   -8     6.7008    0.1433
  15    9   -8     21.364     0.480
  14    9   -8     51.564     0.566
  13    9   -8     68.019     0.702
  12    9   -8     25.528     0.358
  11    9   -8     6.9302    0.1147
  10    9   -8     51.751     0.552
   9    9   -8     4.5222    0.0788
   8    9   -8     38.808     0.416
   7    9   -8     9.3668    0.1075
   6    9   -8     13.531     0.122
   5    9   -8     4.8017    0.0788
   4    9   -8     12.757     0.194
   3    9   -8     4.8662    0.0717
   2    9   -8     110.42      0.95
   1    9   -8     114.40      0.87
   0    9   -8     35.640     0.287
  -1    9   -8     2.1858    0.0717
  -2    9   -8     148.29      0.96
  -3    9   -8     111.40      0.87
  -4    9   -8     6.1848    0.0860
  -5    9   -8     0.0287    0.0717
  -6    9   -8     0.0358    0.0717
  -7    9   -8     56.803     0.401
  -8    9   -8     26.216     0.172
  -9    9   -8     0.9173    0.0788
 -10    9   -8     16.283     0.229
 -11    9   -8     2.3292    0.0860
 -12    9   -8     8.7362    0.1935
 -13    9   -8     28.072     0.416
 -14    9   -8     16.820     0.165
 -15    9   -8     15.444     0.179
 -16    9   -8     0.1935    0.0788
 -17    9   -8     2.3793    0.0932
  22   10   -8     2.9168    0.2078
  21   10   -8     2.6947    0.1290
  20   10   -8     14.713     0.215
  19   10   -8     1.6913    0.0932
  18   10   -8     5.3535    0.1505
  17   10   -8     11.001     0.265
  16   10   -8     10.908     0.194
  15   10   -8     7.2097    0.1720
  14   10   -8     25.212     0.330
  13   10   -8     40.735     0.738
  12   10   -8     14.032     0.172
  11   10   -8     17.100     0.186
  10   10   -8     52.768     0.487
   9   10   -8     76.612     0.480
   8   10   -8     143.38      1.81
   7   10   -8     28.316     0.315
   6   10   -8     41.345     0.401
   5   10   -8     157.78      0.73
   4   10   -8     10.313     0.129
   3   10   -8     79.407     0.595
   2   10   -8     96.435     0.595
   1   10   -8     105.87      0.82
   0   10   -8     72.082     0.588
  -1   10   -8     48.726     0.272
  -2   10   -8     3.9130    0.0788
  -3   10   -8     6.4787    0.0932
  -4   10   -8     0.5375    0.0717
  -5   10   -8     21.622     0.208
  -6   10   -8     16.956     0.158
  -7   10   -8     35.411     0.280
  -8   10   -8     18.512     0.229
  -9   10   -8     8.3133    0.1075
 -10   10   -8     59.419     0.459
 -11   10   -8     25.764     0.265
 -12   10   -8     40.678     0.337
 -13   10   -8     5.8623    0.1218
 -14   10   -8     0.7740    0.0860
 -15   10   -8     36.959     0.301
 -16   10   -8     15.401     0.179
 -17   10   -8     2.8810    0.1075
  22   11   -8     3.2680    0.1863
  21   11   -8     8.6215    0.2007
  20   11   -8     9.1877    0.1863
  19   11   -8     5.3105    0.1290
  18   11   -8     6.3497    0.1505
  17   11   -8     36.077     0.337
  16   11   -8     15.724     0.373
  15   11   -8     17.071     0.337
  14   11   -8     11.395     0.143
  13   11   -8     2.5083    0.1792
  12   11   -8     16.878     0.308
  11   11   -8     0.0788    0.0502
  10   11   -8     34.357     0.444
   9   11   -8     14.298     0.158
   8   11   -8     0.4085    0.0430
   7   11   -8     1.2828    0.0502
   6   11   -8     8.3850    0.1290
   5   11   -8     59.053     0.616
   4   11   -8    -0.0072    0.0645
   3   11   -8     0.0072    0.0645
   2   11   -8     3.0028    0.0788
   1   11   -8     25.843     0.244
   0   11   -8     81.378     0.631
  -1   11   -8     22.231     0.265
  -2   11   -8     36.980     0.301
  -3   11   -8     29.778     0.244
  -4   11   -8     1.7702    0.0788
  -5   11   -8     0.2150    0.0788
  -6   11   -8     15.050     0.136
  -7   11   -8     19.794     0.323
  -8   11   -8     47.200     0.423
  -9   11   -8     7.3960    0.1003
 -10   11   -8     1.5122    0.0860
 -11   11   -8     3.1390    0.0932
 -12   11   -8     2.0998    0.0932
 -13   11   -8     7.7400    0.1505
 -14   11   -8     2.8882    0.0932
 -15   11   -8     0.1075    0.0932
 -16   11   -8     0.1792    0.0860
  22   12   -8     9.4313    0.3153
  21   12   -8     2.8165    0.1433
  20   12   -8     0.2293    0.1147
  19   12   -8     3.1390    0.1433
  18   12   -8     111.64      1.22
  17   12   -8     21.199     0.208
  16   12   -8    -0.0143    0.0645
  15   12   -8     3.6335    0.1147
  14   12   -8     40.850     0.480
  13   12   -8     6.7797    0.1147
  12   12   -8     91.662     1.068
  11   12   -8    -0.0143    0.0645
  10   12   -8     56.237     0.803
   9   12   -8     79.507     0.523
   8   12   -8     7.8403    0.1290
   7   12   -8     3.8987    0.0788
   6   12   -8     64.615     0.674
   5   12   -8     44.383     0.337
   4   12   -8     30.308     0.301
   3   12   -8     61.318     0.466
   2   12   -8     7.6540    0.1075
   1   12   -8     54.467     0.459
   0   12   -8     22.389     0.201
  -1   12   -8     14.233     0.172
  -2   12   -8     10.213     0.108
  -3   12   -8     129.13      1.22
  -4   12   -8     0.0788    0.0788
  -5   12   -8     14.183     0.143
  -6   12   -8     14.040     0.172
  -7   12   -8     30.466     0.287
  -8   12   -8     18.970     0.194
  -9   12   -8     1.8490    0.0860
 -10   12   -8     4.0420    0.1075
 -11   12   -8     30.630     0.265
 -12   12   -8     34.472     0.380
 -13   12   -8     0.3583    0.0860
 -14   12   -8     2.7448    0.1290
 -15   12   -8     0.0430    0.0860
 -16   12   -8     9.6320    0.1935
  21   13   -8     3.2178    0.1577
  20   13   -8     1.3115    0.1147
  19   13   -8     26.581     0.315
  18   13   -8     13.409     0.258
  17   13   -8     5.5613    0.1505
  16   13   -8     2.5943    0.0788
  15   13   -8     1.9565    0.1003
  14   13   -8     1.6913    0.0860
  13   13   -8     4.0922    0.2150
  12   13   -8     2.9240    0.0788
  11   13   -8     23.686     0.358
  10   13   -8    -0.0358    0.0788
   9   13   -8     70.864     0.595
   8   13   -8     0.1505    0.0502
   7   13   -8     1.1538    0.0645
   6   13   -8     32.616     0.337
   5   13   -8     16.261     0.237
   4   13   -8     4.8590    0.0788
   3   13   -8     38.750     0.337
   2   13   -8     29.133     0.251
   1   13   -8     11.037     0.115
   0   13   -8     28.136     0.208
  -1   13   -8     4.2427    0.0860
  -2   13   -8     9.1447    0.1147
  -3   13   -8     0.3583    0.0788
  -4   13   -8     36.779     0.308
  -5   13   -8     13.524     0.143
  -6   13   -8     30.501     0.179
  -7   13   -8     15.924     0.186
  -8   13   -8     0.2652    0.0860
  -9   13   -8     28.423     0.244
 -10   13   -8     12.506     0.179
 -11   13   -8     0.4802    0.1003
 -12   13   -8     48.705     0.530
 -13   13   -8     9.1948    0.1577
 -14   13   -8     4.0922    0.1003
 -15   13   -8     6.0917    0.1433
  21   14   -8     5.0167    0.1505
  20   14   -8     15.616     0.179
  19   14   -8     7.0448    0.1935
  18   14   -8     22.862     0.201
  17   14   -8     6.9660    0.1290
  16   14   -8     6.3640    0.1290
  15   14   -8     1.3688    0.0932
  14   14   -8     14.556     0.315
  13   14   -8     0.9388    0.0645
  12   14   -8     10.399     0.172
  11   14   -8     53.170     0.867
  10   14   -8     6.5073    0.1075
   9   14   -8     8.8437    0.1505
   8   14   -8     6.3712    0.1218
   7   14   -8     7.8332    0.1218
   6   14   -8     0.8457    0.0717
   5   14   -8     5.0812    0.1290
   4   14   -8     17.580     0.208
   3   14   -8     12.821     0.179
   2   14   -8     2.2503    0.0788
   1   14   -8     4.6583    0.0860
   0   14   -8     1.5767    0.0788
  -1   14   -8     1.3832    0.0788
  -2   14   -8     26.854     0.222
  -3   14   -8     40.585     0.330
  -4   14   -8     39.868     0.251
  -5   14   -8     17.623     0.215
  -6   14   -8     4.6512    0.0932
  -7   14   -8     0.3368    0.0788
  -8   14   -8     8.8580    0.1075
  -9   14   -8     0.0358    0.0788
 -10   14   -8     31.698     0.301
 -11   14   -8     1.7630    0.1003
 -12   14   -8     7.2240    0.1648
 -13   14   -8     35.554     0.330
 -14   14   -8     5.1887    0.1218
 -15   14   -8     2.6373    0.1003
  20   15   -8     0.1648    0.1147
  19   15   -8     0.7023    0.1075
  18   15   -8     2.7592    0.1147
  17   15   -8     1.9135    0.1075
  16   15   -8     17.723     0.280
  15   15   -8     0.1147    0.0932
  14   15   -8     2.2288    0.1003
  13   15   -8     0.0717    0.0502
  12   15   -8     8.3348    0.1935
  11   15   -8     23.557     0.287
  10   15   -8     1.1682    0.0788
   9   15   -8     38.779     0.552
   8   15   -8     35.597     0.358
   7   15   -8     3.0530    0.0860
   6   15   -8     3.6335    0.0788
   5   15   -8     17.967     0.237
   4   15   -8     11.309     0.136
   3   15   -8     0.1075    0.0717
   2   15   -8     31.498     0.287
   1   15   -8     2.4223    0.0860
   0   15   -8     46.849     0.430
  -1   15   -8     21.307     0.229
  -2   15   -8     8.6860    0.1362
  -3   15   -8     7.2383    0.1147
  -4   15   -8     9.5603    0.1218
  -5   15   -8     1.0033    0.0860
  -6   15   -8     43.717     0.459
  -7   15   -8     19.501     0.251
  -8   15   -8     11.710     0.172
  -9   15   -8     7.7400    0.1075
 -10   15   -8     0.4945    0.0932
 -11   15   -8     1.9708    0.1003
 -12   15   -8     4.8948    0.1147
 -13   15   -8     1.7845    0.0932
 -14   15   -8     4.1567    0.1003
  19   16   -8     0.1505    0.1003
  18   16   -8     56.832     1.175
  17   16   -8     6.1562    0.2078
  16   16   -8     0.1147    0.0860
  15   16   -8     0.3798    0.0860
  14   16   -8     7.4390    0.2078
  13   16   -8     0.5232    0.0860
  12   16   -8     57.326     0.874
  11   16   -8     9.7610    0.1792
  10   16   -8     4.0277    0.1075
   9   16   -8     72.398     0.710
   8   16   -8     0.9245    0.0573
   7   16   -8     1.2757    0.0645
   6   16   -8     61.282     0.516
   5   16   -8     3.2752    0.1218
   4   16   -8     21.801     0.208
   3   16   -8     66.958     0.509
   2   16   -8     0.2795    0.0717
   1   16   -8     4.8375    0.0932
   0   16   -8     2.0067    0.0860
  -1   16   -8     17.566     0.222
  -2   16   -8     6.3067    0.1003
  -3   16   -8     34.121     0.308
  -4   16   -8     0.1003    0.0788
  -5   16   -8     0.0860    0.0860
  -6   16   -8     38.148     0.380
  -7   16   -8     2.8810    0.0932
  -8   16   -8     2.3722    0.1147
  -9   16   -8     6.3497    0.1147
 -10   16   -8     1.9207    0.0932
 -11   16   -8     20.912     0.165
 -12   16   -8     5.9125    0.1075
 -13   16   -8     0.2652    0.0860
 -14   16   -8     1.9852    0.1075
  19   17   -8     1.9780    0.1147
  18   17   -8     1.9207    0.1147
  17   17   -8     1.3473    0.1362
  16   17   -8     0.0143    0.1147
  15   17   -8     0.0000    0.0860
  14   17   -8     10.607     0.143
  13   17   -8     7.1738    0.1505
  12   17   -8     3.5332    0.1147
  11   17   -8     0.4085    0.0788
  10   17   -8     1.8347    0.0932
   9   17   -8     15.337     0.229
   8   17   -8     2.2718    0.0788
   7   17   -8     23.973     0.280
   6   17   -8     2.6947    0.0788
   5   17   -8     4.1997    0.1075
   4   17   -8     5.8050    0.0932
   3   17   -8     19.966     0.244
   2   17   -8     0.3010    0.0788
   1   17   -8     5.9483    0.1003
   0   17   -8     12.212     0.115
  -1   17   -8     20.819     0.165
  -2   17   -8     7.9980    0.1075
  -3   17   -8     14.040     0.151
  -4   17   -8     8.6717    0.1290
  -5   17   -8     2.1715    0.0860
  -6   17   -8     10.270     0.115
  -7   17   -8     30.215     0.272
  -8   17   -8     3.7338    0.1003
  -9   17   -8     2.2073    0.1003
 -10   17   -8     4.3717    0.1075
 -11   17   -8     7.5895    0.1577
 -12   17   -8     0.4300    0.1075
 -13   17   -8     14.011     0.201
  18   18   -8     5.5685    0.1505
  17   18   -8     3.9703    0.1433
  16   18   -8     63.748     0.781
  15   18   -8     23.851     0.437
  14   18   -8     29.340     0.609
  13   18   -8     20.697     0.459
  12   18   -8    -0.0072    0.1003
  11   18   -8     41.165     0.538
  10   18   -8     33.605     0.573
   9   18   -8     1.3115    0.0788
   8   18   -8     22.869     0.330
   7   18   -8     3.9847    0.0860
   6   18   -8     1.7272    0.0788
   5   18   -8     47.895     0.631
   4   18   -8     40.821     0.251
   3   18   -8     0.1935    0.0788
   2   18   -8     39.238     0.323
   1   18   -8     17.007     0.158
   0   18   -8     5.1958    0.1003
  -1   18   -8     99.825     0.480
  -2   18   -8     3.3182    0.1003
  -3   18   -8     29.190     0.366
  -4   18   -8     37.797     0.323
  -5   18   -8     5.8408    0.1003
  -6   18   -8     20.970     0.194
  -7   18   -8     11.510     0.151
  -8   18   -8     0.0645    0.0860
  -9   18   -8     25.069     0.323
 -10   18   -8     1.1610    0.1003
 -11   18   -8     7.2527    0.1290
 -12   18   -8     9.1733    0.1433
  17   19   -8     0.2723    0.1147
  16   19   -8    -0.1003    0.1290
  15   19   -8     1.5552    0.1075
  14   19   -8     2.1357    0.1075
  13   19   -8     0.3082    0.1147
  12   19   -8     5.9698    0.1218
  11   19   -8     46.963     0.738
  10   19   -8     10.958     0.244
   9   19   -8     34.027     0.287
   8   19   -8     30.179     0.609
   7   19   -8     67.553     0.631
   6   19   -8     85.713     0.616
   5   19   -8     2.1428    0.0932
   4   19   -8     50.525     0.502
   3   19   -8     10.234     0.165
   2   19   -8     8.7577    0.1433
   1   19   -8     7.0592    0.1218
   0   19   -8     1.4047    0.0860
  -1   19   -8     18.985     0.208
  -2   19   -8     8.5857    0.1433
  -3   19   -8     1.0105    0.0932
  -4   19   -8     14.986     0.208
  -5   19   -8     22.460     0.194
  -6   19   -8     1.2972    0.0932
  -7   19   -8     6.7080    0.1147
  -8   19   -8     16.483     0.151
  -9   19   -8     6.7367    0.1147
 -10   19   -8     42.592     0.423
 -11   19   -8     0.4658    0.0932
  16   20   -8     2.5800    0.1362
  15   20   -8     35.970     0.659
  14   20   -8     45.874     0.717
  13   20   -8     0.5590    0.1075
  12   20   -8     2.5083    0.1218
  11   20   -8     3.1605    0.1147
  10   20   -8     7.2025    0.1433
   9   20   -8     2.0425    0.1218
   8   20   -8     12.291     0.287
   7   20   -8     2.1285    0.0932
   6   20   -8     0.1218    0.0860
   5   20   -8     0.8528    0.1362
   4   20   -8     0.2222    0.0860
   3   20   -8     5.0095    0.1075
   2   20   -8     2.6087    0.0932
   1   20   -8     3.5117    0.1003
   0   20   -8     24.883     0.222
  -1   20   -8     35.927     0.394
  -2   20   -8     41.416     0.430
  -3   20   -8     5.5828    0.1075
  -4   20   -8     0.3655    0.0932
  -5   20   -8     36.536     0.294
  -6   20   -8     5.5900    0.1147
  -7   20   -8     5.5613    0.1147
  -8   20   -8     15.502     0.229
  -9   20   -8     0.1577    0.0932
 -10   20   -8     15.709     0.208
  15   21   -8     1.4333    0.1147
  14   21   -8     1.8633    0.1218
  13   21   -8     15.315     0.280
  12   21   -8     1.2040    0.1218
  11   21   -8     22.532     0.358
  10   21   -8     0.1075    0.1003
   9   21   -8     10.012     0.186
   8   21   -8     11.259     0.244
   7   21   -8     6.4357    0.1218
   6   21   -8     10.420     0.194
   5   21   -8     11.495     0.151
   4   21   -8     19.981     0.344
   3   21   -8     0.2293    0.1003
   2   21   -8     43.014     0.351
   1   21   -8     3.3755    0.1075
   0   21   -8     19.314     0.165
  -1   21   -8     9.7037    0.1577
  -2   21   -8     0.2723    0.0860
  -3   21   -8     2.1070    0.0932
  -4   21   -8     0.6163    0.0932
  -5   21   -8     13.860     0.251
  -6   21   -8     2.3722    0.1003
  -7   21   -8     5.0167    0.1147
  -8   21   -8     23.930     0.272
  -9   21   -8     0.0430    0.0932
  14   22   -8     14.857     0.430
  13   22   -8     0.4658    0.1290
  12   22   -8     23.750     0.416
  11   22   -8     0.1863    0.1218
  10   22   -8     5.9913    0.1362
   9   22   -8     19.536     0.258
   8   22   -8     6.2708    0.1720
   7   22   -8     0.9675    0.1218
   6   22   -8     4.6010    0.1648
   5   22   -8     18.619     0.344
   4   22   -8     4.9593    0.1290
   3   22   -8     19.128     0.373
   2   22   -8     6.3425    0.1577
   1   22   -8     0.4587    0.1075
   0   22   -8     0.5160    0.1147
  -1   22   -8     10.800     0.172
  -2   22   -8     3.8413    0.1218
  -3   22   -8     28.452     0.251
  -4   22   -8     2.2217    0.1003
  -5   22   -8     0.5590    0.0932
  -6   22   -8     0.4658    0.0932
  -7   22   -8     38.220     0.358
  -8   22   -8     0.1075    0.0932
  12   23   -8     1.6770    0.1362
  11   23   -8     13.301     0.237
  10   23   -8     2.1643    0.1147
   9   23   -8     12.857     0.222
   8   23   -8     0.1505    0.1147
   7   23   -8     2.8022    0.1362
   6   23   -8     7.8833    0.2580
   5   23   -8     0.8600    0.1075
   4   23   -8     7.6110    0.1935
   3   23   -8     5.2030    0.1648
   2   23   -8     16.684     0.323
   1   23   -8     1.2183    0.1218
   0   23   -8     8.9655    0.1648
  -1   23   -8     8.0983    0.1648
  -2   23   -8     0.9675    0.1147
  -3   23   -8     0.3010    0.1147
  -4   23   -8    -0.0502    0.1075
  -5   23   -8     20.561     0.265
  -6   23   -8     0.0502    0.1003
  10   24   -8     30.544     0.459
   9   24   -8     0.8815    0.1147
   8   24   -8     3.9417    0.1433
   7   24   -8     9.0443    0.2078
   6   24   -8     0.4658    0.1362
   5   24   -8     12.499     0.229
   4   24   -8     9.8112    0.1720
   3   24   -8     15.179     0.330
   2   24   -8     0.7883    0.1147
   1   24   -8     0.7740    0.1218
   0   24   -8     6.4858    0.2007
  -1   24   -8     2.1500    0.1218
  -2   24   -8     13.008     0.208
  -3   24   -8     4.6583    0.1362
  -4   24   -8     0.0072    0.1147
   8   25   -8     7.0090    0.1433
   7   25   -8     4.3430    0.1720
   6   25   -8     0.3798    0.1362
   5   25   -8     1.9780    0.1720
   4   25   -8     12.757     0.244
   3   25   -8     25.098     0.251
   2   25   -8     0.6665    0.1218
   1   25   -8     3.0817    0.1218
   0   25   -8     0.9317    0.1147
  -1   25   -8     0.1075    0.1075
  -2   25   -8     2.8452    0.1290
  21    1   -9     1.4262    0.2508
  20    1   -9     0.2508    0.0717
  19    1   -9     1.7272    0.0573
  18    1   -9     13.946     0.294
  17    1   -9     25.915     0.566
  16    1   -9     107.86      0.87
  15    1   -9     9.7037    0.1290
  14    1   -9     1.4978    0.0573
  13    1   -9     9.3238    0.1505
  12    1   -9     2.7807    0.0788
  11    1   -9     102.61      0.90
  10    1   -9     181.14      1.92
   9    1   -9     77.207     0.738
   8    1   -9     0.5805    0.0645
   7    1   -9     20.411     0.287
   6    1   -9     2.3722    0.0717
   5    1   -9     33.741     0.337
   4    1   -9     128.58      0.81
   3    1   -9     60.451     0.509
   2    1   -9     142.42      0.87
   1    1   -9     54.954     0.430
   0    1   -9     62.708     0.409
  -1    1   -9     14.864     0.172
  -2    1   -9     11.180     0.136
  -3    1   -9     102.03      0.57
  -4    1   -9     153.82      1.09
  -5    1   -9     9.6177    0.1147
  -6    1   -9     0.0430    0.0788
  -7    1   -9     1.9780    0.0932
  -8    1   -9     2.9813    0.1075
  -9    1   -9     9.3310    0.1218
 -10    1   -9     63.611     0.330
 -11    1   -9     19.013     0.151
 -12    1   -9     2.0998    0.1003
 -13    1   -9     0.1935    0.0932
 -14    1   -9     0.5447    0.1003
 -15    1   -9     0.0645    0.1075
 -16    1   -9     12.535     0.265
 -17    1   -9     4.2928    0.1792
  22    2   -9     1.2183    0.2150
  21    2   -9     0.9675    0.1720
  20    2   -9     0.1792    0.0932
  19    2   -9     24.180     0.609
  18    2   -9    -0.0072    0.0358
  17    2   -9     46.741     0.509
  16    2   -9     45.938     0.588
  15    2   -9     1.3043    0.0573
  14    2   -9     0.2508    0.0430
  13    2   -9     5.0453    0.0645
  12    2   -9     12.707     0.158
  11    2   -9     2.7878    0.0573
  10    2   -9     37.725     0.380
   9    2   -9     38.636     0.251
   8    2   -9     9.2450    0.1362
   7    2   -9     7.6755    0.1075
   6    2   -9     1.5408    0.0645
   5    2   -9     1.3903    0.0645
   4    2   -9     0.8098    0.0717
   3    2   -9     2.0640    0.0932
   2    2   -9     25.836     0.265
   1    2   -9     0.5303    0.0788
   0    2   -9     1.2470    0.0860
  -1    2   -9     5.2173    0.0932
  -2    2   -9     31.139     0.315
  -3    2   -9     5.7835    0.1003
  -4    2   -9     27.463     0.244
[truncated: 131,692 more chars]
