# Supplementary material for: The advanced treatment of hydrogen bonding in quantum crystallography
Source: J Appl Crystallogr. 2021 Apr 16;54(Pt 3):718–29. doi: 10.1107/S1600576721001126 (PMC8202034; doi:10.1107/S1600576721001126)
Supplement: Supplementary file 5 [file j-54-00718-sup5.zip › MgHMal_Gaussian-HAR.fcf]

#\#CIF_2.0

# ========================
# Tonto generated CIF file
# ========================

# NOTE: This is an incomplete CIF file
# Manually edit it to pass checkCIF

data_MgHMal

_audit_creation_date                2019-10-29
_audit_creation_method              'Tonto 18.12.17 github v. 2b3dd9c'

# ============
# QCr software
# ============

_QCr_software                       'Tonto'
_QCr_software_version               '18.12.17 v. 2b3dd9c'
_QCr_software_platform              'Linux-4.4.0-138-generic'
_QCr_software_build_date            '2018-12-17 15:44'
_QCr_software_website               'https://github.com/dylan-jayatilaka/tonto'

# ================
# Diffraction data
# ================

_diffrn_radiation_type              synchrotron
_diffrn_radiation_wavelength        0.353200

_diffrn_measurement_device_type         IPDSC-Q
_diffrn_measurement_method              'phi or omega oscillation scans'

_diffrn_reflns_number               155955
_diffrn_reflns_theta_max            26.198955

# ===========
# Reflections
# ===========

_reflns_d_resolution_high           0.400010
_reflns_d_resolution_low            9.906206
_reflns_limit_h_max                 25
_reflns_limit_h_min                 -24
_reflns_limit_k_max                 29
_reflns_limit_k_min                 0
_reflns_limit_l_max                 0
_reflns_limit_l_min                 -16
_reflns_number_gt                   11646
_reflns_number_total                11646
_reflns_threshold_expression        'F>0 & F/u(F)>4.0 & |F_calc|>10^-3'

_reflns_special_details
;
* Specify symmetry and Friedel pair averaging *

. Only.data reflections which satisfy the threshold expression
  are listed below, and only they are considered observed,
  thus the *_gt, *_all, & *_total data are always the same
;

loop_
    _refln_index_h
    _refln_index_k
    _refln_index_l
    _refln_index_group
    _refln_stl
    _refln_d_spacing
    _refln_A_calc
    _refln_B_calc
    _refln_phase_calc
    _refln_F_calc
    _refln_F_meas
    _refln_F_sigma
    _refln_delta_F_on_sigma
   -1   0    0  0  0.050473  9.906206     4.958164   0.000000    0.000000    4.958164    5.123726  0.019590  -11.951829
   -2   0    0  0  0.100947  4.953103    -9.040386   0.000000  180.000000    9.040386    8.916148  0.057355    3.063373
   -3   0    0  0  0.151420  3.302069   -15.063621   0.000000  180.000000   15.063621   15.004784  0.050833    1.636916
   -4   0    0  0  0.201894  2.476552   -24.752259   0.000000  180.000000   24.752259   24.495476  0.157908    2.299725
   -5   0    0  0  0.252367  1.981241   -85.862535   0.000000  180.000000   85.862535   88.008243  0.628023   -4.831810
   -6   0    0  0  0.302840  1.651034    50.910795   0.000000    0.000000   50.910795   52.015855  0.428485   -3.647244
   -7   0    0  0  0.353314  1.415172    -8.749151   0.000000  180.000000    8.749151    8.960476  0.039327   -7.599343
   -8   0    0  0  0.403787  1.238276    39.284711   0.000000    0.000000   39.284711   40.785148  0.267532   -7.931536
   -9   0    0  0  0.454261  1.100690   -21.524389   0.000000  180.000000   21.524389   22.294067  0.136080   -7.998871
  -11   0    0  0  0.555208  0.900564     2.252619   0.000000    0.000000    2.252619    2.075492  0.045363    5.522002
  -12   0    0  0  0.605681  0.825517    16.480474   0.000000    0.000000   16.480474   16.799713  0.205548   -2.196428
  -13   0    0  0  0.656154  0.762016   -20.817647   0.000000  180.000000   20.817647   21.223643  0.180014   -3.189549
  -14   0    0  0  0.706628  0.707586    13.855400   0.000000    0.000000   13.855400   14.067595  0.097145   -3.089093
  -15   0    0  0  0.757101  0.660414   -21.985757   0.000000  180.000000   21.985757   22.354392  0.234040   -2.227522
  -16   0    0  0  0.807575  0.619138   -16.416752   0.000000  180.000000   16.416752   16.345502  0.213788    0.471321
  -17   0    0  0  0.858048  0.582718   -10.123937   0.000000  180.000000   10.123937   10.604505  0.177147   -3.836504
  -18   0    0  0  0.908521  0.550345     0.954904   0.000000    0.000000    0.954904    1.135914  0.084466   -3.030660
  -19   0    0  0  0.958995  0.521379    -3.577593   0.000000  180.000000    3.577593    3.572151  0.046459    0.165658
  -20   0    0  0  1.009468  0.495310    15.897877   0.000000    0.000000   15.897877   16.237604  0.396665   -1.211215
  -21   0    0  0  1.059942  0.471724    -3.002333   0.000000  180.000000    3.002333    2.938640  0.056600    1.591439
  -22   0    0  0  1.110415  0.450282     2.011972   0.000000    0.000000    2.011972    1.928307  0.094802    1.248077
  -23   0    0  0  1.160888  0.430705     1.484036   0.000000    0.000000    1.484036    1.628381  0.094587   -2.158168
  -24   0    0  0  1.211362  0.412759    -2.238743   0.000000  180.000000    2.238743    2.023442  0.202444    1.504028
   -1   1    0  0  0.065997  7.576133    -2.248197   0.000000  180.000000    2.248197    2.337915  0.012328  -10.291818
   -2   1    0  0  0.109537  4.564685    -4.712799   0.000000  180.000000    4.712799    4.818158  0.014996   -9.936174
   -3   1    0  0  0.157277  3.179102     9.084343   0.000000    0.000000    9.084343    9.072576  0.027762    0.599432
   -4   1    0  0  0.206323  2.423389    23.284421   0.000000    0.000000   23.284421   23.592224  0.093606   -4.650346
   -5   1    0  0  0.255924  1.953704   -13.029032   0.000000  180.000000   13.029032   13.022585  0.043156    0.211283
   -6   1    0  0  0.305811  1.634997    -4.422501   0.000000  180.000000    4.422501    4.465739  0.017758   -3.443475
   -7   1    0  0  0.355863  1.405034    -5.725015   0.000000  180.000000    5.725015    5.743483  0.022545   -1.158441
   -8   1    0  0  0.406020  1.231467   -20.119817   0.000000  180.000000   20.119817   20.407775  0.092491   -4.402976
   -9   1    0  0  0.456246  1.095899   -39.897815   0.000000  180.000000   39.897815   40.408897  0.136101   -5.310622
  -10   1    0  0  0.506522  0.987124    -5.119567   0.000000  180.000000    5.119567    5.043696  0.027080    3.962214
  -11   1    0  0  0.556833  0.897935     8.513144   0.000000    0.000000    8.513144    8.775442  0.043483   -8.530915
  -12   1    0  0  0.607172  0.823490    11.226203   0.000000  360.000000   11.226203   11.464422  0.059039   -5.706269
  -13   1    0  0  0.657531  0.760421     2.978864   0.000000    0.000000    2.978864    3.114860  0.027763   -6.927403
  -14   1    0  0  0.707906  0.706309    16.278310   0.000000  360.000000   16.278310   16.596814  0.142972   -3.150488
  -15   1    0  0  0.758294  0.659375    -6.396050   0.000000  180.000000    6.396050    6.448451  0.055821   -1.327572
  -16   1    0  0  0.808693  0.618281   -17.500529   0.000000  180.000000   17.500529   17.886034  0.138245   -3.943632
  -17   1    0  0  0.859101  0.582004   -12.188838   0.000000  180.000000   12.188838   12.329211  0.104380   -1.901878
  -18   1    0  0  0.909516  0.549743    10.669093   0.000000    0.000000   10.669093   10.756215  0.084387   -1.460060
  -20   1    0  0  1.010363  0.494871     1.979322   0.000000  360.000000    1.979322    1.888380  0.065456    1.964840
  -21   1    0  0  1.060794  0.471345     4.134107   0.000000    0.000000    4.134107    4.208169  0.065148   -1.607712
  -22   1    0  0  1.111229  0.449952     6.864793   0.000000    0.000000    6.864793    6.726063  0.157186    1.248165
  -23   1    0  0  1.161667  0.430416    -4.901633   0.000000  180.000000    4.901633    4.871558  0.136960    0.310551
  -24   1    0  0  1.212108  0.412505     4.404174   0.000000    0.000000    4.404174    4.132536  0.087492    4.390744
    0   2    0  0  0.085041  5.879500   -33.819135   0.000000  180.000000   33.819135   34.269699  0.299571   -2.127025
   -1   2    0  0  0.098892  5.056033   -66.281954   0.000000  180.000000   66.281954   66.978358  0.227006   -4.338484
   -2   2    0  0  0.131993  3.788066    21.260472   0.000000  360.000000   21.260472   21.653448  0.097834   -5.680573
   -3   2    0  0  0.173667  2.879079    54.791113   0.000000  360.000000   54.791113   55.574028  0.223799   -4.947341
   -4   2    0  0  0.219073  2.282342   -37.784360   0.000000  180.000000   37.784360   38.564496  0.189296   -5.828342
   -5   2    0  0  0.266310  1.877510     5.605549   0.000000  360.000000    5.605549    5.768235  0.031166   -7.382191
   -6   2    0  0  0.314554  1.589551    24.869598   0.000000    0.000000   24.869598   25.204000  0.107944   -4.381134
   -7   2    0  0  0.363404  1.375878   -58.927885   0.000000  180.000000   58.927885   59.832608  0.185663   -6.891363
   -8   2    0  0  0.412645  1.211694     8.455609   0.000000    0.000000    8.455609    8.570475  0.027751   -5.853651
   -9   2    0  0  0.462152  1.081894    21.098963   0.000000    0.000000   21.098963   21.141327  0.073582   -0.814205
  -10   2    0  0  0.511848  0.976852    -1.515327   0.000000  180.000000    1.515327    1.359771  0.037370    5.886842
  -11   2    0  0  0.561683  0.890182    -0.134908   0.000000  180.000000    0.134908    0.285006  0.084469   -2.513011
  -12   2    0  0  0.611622  0.817498     6.436149   0.000000  360.000000    6.436149    6.577953  0.045982   -4.361270
  -13   2    0  0  0.661642  0.755695   -13.129335   0.000000  180.000000   13.129335   13.159030  0.080922   -0.518958
  -14   2    0  0  0.711727  0.702517    10.858689   0.000000  360.000000   10.858689   10.961114  0.083444   -1.735900
  -15   2    0  0  0.761862  0.656287     2.061074   0.000000    0.000000    2.061074    2.196770  0.022992   -8.346708
  -16   2    0  0  0.812040  0.615733     6.027444   0.000000    0.000000    6.027444    6.144278  0.072740   -2.271505
  -17   2    0  0  0.862252  0.579877     8.360861   0.000000    0.000000    8.360861    8.260868  0.089897    1.573043
  -18   2    0  0  0.912493  0.547950    -0.612958   0.000000  180.000000    0.612958    0.660988  0.067659   -1.003932
  -19   2    0  0  0.962758  0.519341    -9.000218   0.000000  180.000000    9.000218    9.027150  0.100668   -0.378345
  -20   2    0  0  1.013044  0.493562     4.811699   0.000000    0.000000    4.811699    4.717964  0.070485    1.880690
  -21   2    0  0  1.063348  0.470213    -2.201270   0.000000  180.000000    2.201270    2.133423  0.061232    1.566972
  -22   2    0  0  1.113667  0.448967     4.772463   0.000000    0.000000    4.772463    4.609141  0.099054    2.331792
  -23   2    0  0  1.163999  0.429554     1.688219   0.000000    0.000000    1.688219    1.704599  0.081470   -0.284338
   -1   3    0  0  0.137185  3.644726    23.715728   0.000000  360.000000   23.715728   23.938788  0.058254   -5.415152
   -2   3    0  0  0.162672  3.073663     7.473917   0.000000  360.000000    7.473917    7.551548  0.042962   -2.555443
   -3   3    0  0  0.197990  2.525378     2.512031   0.000000    0.000000    2.512031    2.545919  0.014123   -3.393273
   -4   3    0  0  0.238816  2.093662     7.839108   0.000000  360.000000    7.839108    8.018084  0.043088   -5.874290
   -5   3    0  0  0.282774  1.768196     5.880393   0.000000    0.000000    5.880393    6.055268  0.027358   -9.039787
   -6   3    0  0  0.328610  1.521562    -2.220772   0.000000  180.000000    2.220772    2.126268  0.020340    6.570576
   -7   3    0  0  0.375636  1.331074    -9.399945   0.000000  180.000000    9.399945    9.209282  0.040663    6.631017
   -8   3    0  0  0.423457  1.180756    -3.901324   0.000000  180.000000    3.901324    3.857901  0.011184    5.490721
   -9   3    0  0  0.471831  1.059701     3.589001   0.000000  360.000000    3.589001    3.570742  0.024200    1.067066
  -10   3    0  0  0.520604  0.960423    -6.119799   0.000000  180.000000    6.119799    6.126950  0.034097   -0.296581
  -11   3    0  0  0.569673  0.877696    -6.381070   0.000000  180.000000    6.381070    6.435027  0.030270   -2.520859
  -12   3    0  0  0.618968  0.807796     5.551866   0.000000  360.000000    5.551866    5.634591  0.035839   -3.264354
  -13   3    0  0  0.668439  0.748012     7.776502   0.000000    0.000000    7.776502    7.949367  0.052580   -4.649486
  -14   3    0  0  0.718049  0.696331     0.651978   0.000000    0.000000    0.651978    0.660988  0.044587   -0.285778
  -15   3    0  0  0.767772  0.651235     4.780676   0.000000    0.000000    4.780676    4.860196  0.038469   -2.923297
  -16   3    0  0  0.817587  0.611556     4.095151   0.000000    0.000000    4.095151    4.235702  0.052770   -3.766736
  -17   3    0  0  0.867478  0.576383    -4.341323   0.000000  180.000000    4.341323    4.349308  0.046501   -0.242840
  -18   3    0  0  0.917433  0.544999    -9.689750   0.000000  180.000000    9.689750   10.009163  0.073398   -6.154346
  -19   3    0  0  0.967441  0.516827    -2.716872   0.000000  180.000000    2.716872    2.793292  0.030983   -3.488147
  -20   3    0  0  1.017496  0.491402     2.519671   0.000000  360.000000    2.519671    2.563813  0.033782   -1.847935
  -21   3    0  0  1.067590  0.468345     2.184132   0.000000    0.000000    2.184132    2.157080  0.063963    0.598126
  -23   3    0  0  1.167876  0.428128     2.466717   0.000000    0.000000    2.466717    2.466877  0.091489   -0.002477
    0   4    0  0  0.170082  2.939750    37.953150   0.000000  360.000000   37.953150   38.692207  0.157482   -6.636865
   -1   4    0  0  0.177414  2.818272   -65.411785   0.000000  180.000000   65.411785   65.970192  0.202156   -3.906419
   -2   4    0  0  0.197784  2.528017   -19.688168   0.000000  180.000000   19.688168   19.665964  0.076562    0.410133
   -3   4    0  0  0.227719  2.195684    34.183254   0.000000    0.000000   34.183254   34.594538  0.117202   -4.962755
   -4   4    0  0  0.263987  1.894033    -4.005496   0.000000  180.000000    4.005496    3.767364  0.019192   17.547525
   -5   4    0  0  0.304331  1.642950     1.634348   0.000000  360.000000    1.634348    1.692623  0.017057   -4.831588
   -6   4    0  0  0.347333  1.439540    27.262644   0.000000  360.000000   27.262644   27.398484  0.133035   -1.444029
   -7   4    0  0  0.392121  1.275117   -29.183772   0.000000  180.000000   29.183772   29.615612  0.116935   -5.222686
   -8   4    0  0  0.438146  1.141171    11.822540   0.000000    0.000000   11.822540   12.114048  0.053870   -7.652759
   -9   4    0  0  0.485058  1.030806    -4.494717   0.000000  180.000000    4.494717    4.655199  0.024809   -9.147960
  -10   4    0  0  0.532620  0.938755   -12.656052   0.000000  180.000000   12.656052   12.442520  0.056484    5.346269
  -11   4    0  0  0.580675  0.861067     6.363934   0.000000    0.000000    6.363934    6.385934  0.041693   -0.746242
  -12   4    0  0  0.629108  0.794776    14.304463   0.000000    0.000000   14.304463   14.415487  0.066167   -2.372968
  -13   4    0  0  0.677840  0.737638   -12.493081   0.000000  180.000000   12.493081   12.681756  0.077630   -3.437190
  -14   4    0  0  0.726809  0.687939    10.790383   0.000000    0.000000   10.790383   11.003646  0.064082   -4.706472
  -15   4    0  0  0.775970  0.644354    -2.871823   0.000000  180.000000    2.871823    2.841969  0.038097    1.108227
  -16   4    0  0  0.825291  0.605847    -3.203051   0.000000  180.000000    3.203051    3.152138  0.055037    1.308265
  -17   4    0  0  0.874742  0.571597     2.161040   0.000000    0.000000    2.161040    2.157080  0.033503    0.167171
  -18   4    0  0  0.924305  0.540947     6.000039   0.000000    0.000000    6.000039    6.242699  0.070451   -4.871120
  -19   4    0  0  0.973960  0.513368     2.171323   0.000000    0.000000    2.171323    2.256081  0.041682   -2.875707
  -20   4    0  0  1.023696  0.488426     7.930434   0.000000    0.000000    7.930434    7.965935  0.090588   -0.554213
  -21   4    0  0  1.073501  0.465766    -9.093938   0.000000  180.000000    9.093938    8.961030  0.111908    1.679591
  -22   4    0  0  1.123365  0.445091    -2.680627   0.000000  180.000000    2.680627    2.796918  0.054311   -3.028144
  -23   4    0  0  1.173282  0.426155    -1.862448   0.000000  180.000000    1.862448    1.719421  0.089382    2.262986
  -24   4    0  0  1.223244  0.408749    -1.697136   0.000000  180.000000    1.697136    1.656218  0.106522    0.543234
   -1   5    0  0  0.218512  2.288200    -6.384467   0.000000  180.000000    6.384467    6.362805  0.040738    0.751971
   -2   5    0  0  0.235352  2.124482     9.902578   0.000000  360.000000    9.902578   10.053184  0.065160   -3.268720
   -3   5    0  0  0.261014  1.915608    30.527278   0.000000  360.000000   30.527278   30.846073  0.100205   -4.499219
   -4   5    0  0  0.293191  1.705371     4.669768   0.000000    0.000000    4.669768    4.409676  0.021176   17.369553
   -5   5    0  0  0.329984  1.515227     0.282670   0.000000    0.000000    0.282670    0.415528  0.073878   -2.543244
   -6   5    0  0  0.370017  1.351290     2.908756   0.000000    0.000000    2.908756    2.845533  0.012631    7.078597
   -7   5    0  0  0.412348  1.212568    -2.581781   0.000000  180.000000    2.581781    2.641886  0.024554   -3.461902
   -8   5    0  0  0.456338  1.095679   -14.234285   0.000000  180.000000   14.234285   14.132944  0.054688    2.620637
   -9   5    0  0  0.501550  0.996909    14.691080   0.000000    0.000000   14.691080   14.677635  0.062926    0.302171
  -10   5    0  0  0.547683  0.912937    12.261567   0.000000    0.000000   12.261567   12.306194  0.069375   -0.909732
  -11   5    0  0  0.594521  0.841013     7.906557   0.000000    0.000000    7.906557    7.897393  0.026432    0.490291
  -12   5    0  0  0.641911  0.778924     1.524656   0.000000  360.000000    1.524656    1.571227  0.022958   -2.868771
  -13   5    0  0  0.689738  0.724913     3.116824   0.000000    0.000000    3.116824    3.132740  0.025286   -0.890116
  -14   5    0  0  0.737918  0.677582   -10.079654   0.000000  180.000000   10.079654   10.200657  0.098209   -1.742439
  -15   5    0  0  0.786386  0.635820     0.951865   0.000000    0.000000    0.951865    0.907148  0.032115    1.969112
  -16   5    0  0  0.835091  0.598737     3.379064   0.000000  360.000000    3.379064    3.373228  0.025625    0.322125
  -17   5    0  0  0.883995  0.565614     7.598260   0.000000  360.000000    7.598260    7.681553  0.078843   -1.494023
  -18   5    0  0  0.933065  0.535868    -2.049716   0.000000  180.000000    2.049716    2.035944  0.035521    0.548300
  -19   5    0  0  0.982279  0.509021    -1.438769   0.000000  180.000000    1.438769    1.511914  0.048077   -2.151568
  -20   5    0  0  1.031613  0.484678    -8.430888   0.000000  180.000000    8.430888    8.315344  0.085903    1.902190
  -21   5    0  0  1.081053  0.462512    -3.811209   0.000000  180.000000    3.811209    3.723935  0.066012    1.869732
  -22   5    0  0  1.130585  0.442249    -3.105669   0.000000  180.000000    3.105669    3.048922  0.083260    0.963885
  -23   5    0  0  1.180196  0.423659     6.024477   0.000000    0.000000    6.024477    5.737309  0.060326    6.731988
  -24   5    0  0  1.229877  0.406545     1.482095   0.000000  360.000000    1.482095    1.531940  0.130546   -0.539978
    0   6    0  0  0.255124  1.959833    89.831626   0.000000  360.000000   89.831626   90.872207  0.484837   -3.035252
   -1   6    0  0  0.260069  1.922570   -56.569640   0.000000  180.000000   56.569640   57.282340  0.166940   -6.037570
   -2   6    0  0  0.274369  1.822363     7.502764   0.000000  360.000000    7.502764    7.525220  0.036294   -0.875031
   -3   6    0  0  0.296675  1.685344    12.001823   0.000000  360.000000   12.001823   11.746345  0.037334    9.677484
   -4   6    0  0  0.325345  1.536832    23.947572   0.000000  360.000000   23.947572   24.112260  0.093249   -2.497653
   -5   6    0  0  0.358855  1.393319   -19.850496   0.000000  180.000000   19.850496   19.900283  0.096879   -0.726773
   -6   6    0  0  0.395980  1.262689    51.286951   0.000000  360.000000   51.286951   51.758082  0.246181   -2.706465
   -7   6    0  0  0.435797  1.147324   -20.889806   0.000000  180.000000   20.889806   20.931413  0.109871   -0.535552
   -8   6    0  0  0.477632  1.046831    19.856495   0.000000    0.000000   19.856495   19.950441  0.088065   -1.508649
   -9   6    0  0  0.521000  0.959693   -19.326301   0.000000  180.000000   19.326301   19.790993  0.060845  -10.800773
  -10   6    0  0  0.565548  0.884098    -0.811787   0.000000  180.000000    0.811787    0.912757  0.048120   -2.967433
  -11   6    0  0  0.611018  0.818306    -9.813256   0.000000  180.000000    9.813256    9.983211  0.035992   -6.677960
  -12   6    0  0  0.657220  0.760781     2.353650   0.000000  360.000000    2.353650    2.359523  0.015244   -0.544796
  -13   6    0  0  0.704008  0.710220   -21.707593   0.000000  180.000000   21.707593   21.962864  0.118893   -3.036413
  -14   6    0  0  0.751273  0.665537    15.056393   0.000000    0.000000   15.056393   15.286050  0.084101   -3.861849
  -15   6    0  0  0.798931  0.625837   -10.702271   0.000000  180.000000   10.702271   10.761420  0.093715   -0.892580
  -16   6    0  0  0.846915  0.590378     2.520725   0.000000  360.000000    2.520725    2.444131  0.068262    1.586837
  -17   6    0  0  0.895173  0.558551     5.415896   0.000000    0.000000    5.415896    5.351618  0.059234    1.534661
  -19   6    0  0  0.992350  0.503854   -16.155618   0.000000  180.000000   16.155618   16.520191  0.128381   -4.016045
  -20   6    0  0  1.041208  0.480211     2.122465   0.000000    0.000000    2.122465    2.077915  0.041784    1.507838
  -21   6    0  0  1.090213  0.458626    -9.737491   0.000000  180.000000    9.737491    9.430593  0.116259    3.733215
  -22   6    0  0  1.139346  0.438848    -0.701565   0.000000  180.000000    0.701565    0.812600  0.182503   -0.860409
  -23   6    0  0  1.188592  0.420666     3.348097   0.000000    0.000000    3.348097    3.421070  0.071941   -1.434509
  -24   6    0  0  1.237936  0.403898     4.846849   0.000000    0.000000    4.846849    4.872721  0.129585   -0.282355
   -1   7    0  0  0.301894  1.656213    23.451606   0.000000  360.000000   23.451606   23.138403  0.112396    3.940837
   -2   7    0  0  0.314297  1.590853    -1.010161   0.000000  180.000000    1.010161    1.242656  0.023306  -14.108085
   -3   7    0  0  0.333946  1.497246   -12.884300   0.000000  180.000000   12.884300   13.069310  0.060691   -4.311034
   -4   7    0  0  0.359657  1.390213    -5.335970   0.000000  180.000000    5.335970    5.465242  0.021121   -8.655635
   -5   7    0  0  0.390232  1.281288   -29.757821   0.000000  180.000000   29.757821   29.630686  0.091101    1.973593
   -6   7    0  0  0.424623  1.177516    -9.445167   0.000000  180.000000    9.445167    9.134552  0.044080    9.965492
   -7   7    0  0  0.461977  1.082305    10.206199   0.000000  360.000000   10.206199   10.255265  0.060336   -1.150059
   -8   7    0  0  0.501634  0.996743    14.168298   0.000000    0.000000   14.168298   14.120902  0.067552    0.992250
   -9   7    0  0  0.543088  0.920661    -8.548829   0.000000  180.000000    8.548829    8.530685  0.026939    0.952473
  -10   7    0  0  0.585960  0.853301    -4.655527   0.000000  180.000000    4.655527    4.710446  0.023022   -3.373583
  -11   7    0  0  0.629958  0.793703   -11.569996   0.000000  180.000000   11.569996   11.632043  0.045737   -1.918561
  -12   7    0  0  0.674864  0.740890    -7.076218   0.000000  180.000000    7.076218    7.174873  0.028121   -4.961474
  -13   7    0  0  0.720507  0.693956   -11.077692   0.000000  180.000000   11.077692   11.155900  0.069701   -1.586825
  -14   7    0  0  0.766756  0.652098    10.186331   0.000000  360.000000   10.186331   10.212115  0.055664   -0.655081
  -15   7    0  0  0.813507  0.614623     3.112770   0.000000  360.000000    3.112770    3.201713  0.024738   -5.084555
  -16   7    0  0  0.860679  0.580936    -4.637460   0.000000  180.000000    4.637460    4.744780  0.048555   -3.125796
  -17   7    0  0  0.908206  0.550536    -8.067123   0.000000  180.000000    8.067123    8.260868  0.054001   -5.073913
  -18   7    0  0  0.956035  0.522993     9.580397   0.000000    0.000000    9.580397    9.731250  0.106718   -1.999085
  -19   7    0  0  1.004123  0.497947    -1.048231   0.000000  180.000000    1.048231    1.002890  0.066004    0.971492
  -20   7    0  0  1.052434  0.475089     3.905965   0.000000  360.000000    3.905965    3.877693  0.063442    0.630218
  -21   7    0  0  1.100940  0.454157     5.487824   0.000000    0.000000    5.487824    5.365771  0.084915    2.032740
  -22   7    0  0  1.149615  0.434928     5.281392   0.000000  360.000000    5.281392    5.330650  0.096330   -0.723150
  -23   7    0  0  1.198438  0.417210    -6.968509   0.000000  180.000000    6.968509    7.064967  0.155724   -0.875990
  -24   7    0  0  1.247393  0.400836     1.446873   0.000000    0.000000    1.446873    1.501800  0.097904   -0.793424
    0   8    0  0  0.340165  1.469875     2.156645   0.000000  360.000000    2.156645    2.397961  0.036142   -9.442457
   -1   8    0  0  0.343889  1.453957   -17.819599   0.000000  180.000000   17.819599   17.893562  0.076302   -1.370856
   -2   8    0  0  0.354827  1.409136     6.365859   0.000000  360.000000    6.365859    6.639409  0.023885  -16.196874
   -3   8    0  0  0.372344  1.342843    -4.571767   0.000000  180.000000    4.571767    4.685552  0.027655   -5.818681
   -4   8    0  0  0.395567  1.264008   -34.116259   0.000000  180.000000   34.116259   34.244871  0.184469   -0.985995
   -5   8    0  0  0.423558  1.180476     7.266652   0.000000  360.000000    7.266652    7.110070  0.029367    7.540364
   -6   8    0  0  0.455439  1.097842    26.437219   0.000000  360.000000   26.437219   26.591082  0.091337   -2.382344
   -7   8    0  0  0.490452  1.019468   -19.610383   0.000000  180.000000   19.610383   19.694057  0.082067   -1.441893
   -8   8    0  0  0.527974  0.947017    15.259640   0.000000  360.000000   15.259640   15.337433  0.047763   -2.303395
   -9   8    0  0  0.567508  0.881045     8.581432   0.000000  360.000000    8.581432    8.587082  0.036827   -0.216982
  -10   8    0  0  0.608661  0.821475   -19.868137   0.000000  180.000000   19.868137   19.916661  0.077110   -0.889936
  -11   8    0  0  0.651128  0.767898   -10.569515   0.000000  180.000000   10.569515   10.707936  0.043686   -4.480952
  -12   8    0  0  0.694667  0.719770     5.473427   0.000000  360.000000    5.473427    5.452258  0.034272    0.873538
  -13   8    0  0  0.739088  0.676510    -0.743101   0.000000  180.000000    0.743101    0.780749  0.046962   -1.133739
  -14   8    0  0  0.784242  0.637559    19.892420   0.000000    0.000000   19.892420   20.127649  0.104277   -3.190205
  -15   8    0  0  0.830009  0.602403     9.826129   0.000000    0.000000    9.826129    9.915318  0.089452   -1.410064
  -16   8    0  0  0.876293  0.570586     2.669008   0.000000    0.000000    2.669008    2.643817  0.027284    1.305713
  -17   8    0  0  0.923016  0.541702    -0.753506   0.000000  180.000000    0.753506    0.872904  0.067654   -2.495850
  -18   8    0  0  0.970115  0.515403    -4.300294   0.000000  180.000000    4.300294    4.386631  0.085829   -1.422592
  -19   8    0  0  1.017538  0.491382    -4.050606   0.000000  180.000000    4.050606    4.088045  0.049497   -1.069663
  -20   8    0  0  1.065241  0.469377     7.962090   0.000000    0.000000    7.962090    7.849048  0.067894    2.354632
  -22   8    0  0  1.161350  0.430533     4.796153   0.000000    0.000000    4.796153    4.649715  0.113733    1.820890
  -23   8    0  0  1.209700  0.413326    -1.669781   0.000000  180.000000    1.669781    1.511914  0.097218    2.296479
   -1   9    0  0  0.386000  1.295338   -22.929205   0.000000  180.000000   22.929205   23.018008  0.103374   -1.214885
   -2   9    0  0  0.395776  1.263341   -39.273803   0.000000  180.000000   39.273803   39.194187  0.116233    0.968685
   -3   9    0  0  0.411554  1.214909   -21.695765   0.000000  180.000000   21.695765   21.273679  0.114245    5.224905
   -4   9    0  0  0.432677  1.155597     3.646865   0.000000  360.000000    3.646865    3.542162  0.030514    4.852553
   -5   9    0  0  0.458407  1.090733    22.719621   0.000000  360.000000   22.719621   22.814489  0.125905   -1.065595
   -6   9    0  0  0.488017  1.024554    22.078109   0.000000  360.000000   22.078109   21.845725  0.064306    5.110555
   -7   9    0  0  0.520844  0.959979     5.283861   0.000000  360.000000    5.283861    5.084844  0.033987    8.281085
   -8   9    0  0  0.556320  0.898763    -4.321476   0.000000  180.000000    4.321476    4.291725  0.020120    2.091207
   -9   9    0  0  0.593971  0.841793     8.950823   0.000000    0.000000    8.950823    9.002933  0.063176   -1.166512
  -10   9    0  0  0.633407  0.789382     0.581393   0.000000  360.000000    0.581393    0.683654  0.065250   -2.216392
  -11   9    0  0  0.674317  0.741491    -2.442074   0.000000  180.000000    2.442074    2.545919  0.036884   -3.981596
  -12   9    0  0  0.716448  0.697887     6.220468   0.000000  360.000000    6.220468    6.273619  0.049349   -1.523170
  -13   9    0  0  0.759596  0.658244     1.491184   0.000000  360.000000    1.491184    1.587295  0.027321   -4.974924
  -14   9    0  0  0.803599  0.622201   -17.144445   0.000000  180.000000   17.144445   17.467817  0.117345   -3.897208
  -15   9    0  0  0.848322  0.589399    -5.831103   0.000000  180.000000    5.831103    5.908337  0.056176   -1.944336
  -16   9    0  0  0.893658  0.559498     5.665835   0.000000    0.000000    5.665835    5.683065  0.048120   -0.506354
  -17   9    0  0  0.939518  0.532188     7.174451   0.000000    0.000000    7.174451    7.188986  0.065186   -0.315339
  -18   9    0  0  0.985829  0.507187     2.478563   0.000000    0.000000    2.478563    2.374555  0.088897    1.654603
  -19   9    0  0  1.032531  0.484247     7.087797   0.000000    0.000000    7.087797    7.007953  0.069906    1.615285
  -20   9    0  0  1.079571  0.463147     3.080586   0.000000  360.000000    3.080586    3.090301  0.044405   -0.309414
  -21   9    0  0  1.126909  0.443691    -4.178692   0.000000  180.000000    4.178692    4.143669  0.071559    0.692151
  -22   9    0  0  1.174508  0.425710    -9.833874   0.000000  180.000000    9.833874    9.224201  0.090620    9.514578
  -23   9    0  0  1.222338  0.409052    -1.987065   0.000000  180.000000    1.987065    1.923044  0.087304    1.037052
    0  10    0  0  0.425206  1.175900    44.838730   0.000000  360.000000   44.838730   45.188325  0.161694   -3.057632
   -1  10    0  0  0.428191  1.167702   -16.366379   0.000000  180.000000   16.366379   16.312947  0.050442    1.498045
   -2  10    0  0  0.437025  1.144100     2.451992   0.000000  360.000000    2.451992    2.620659  0.035822   -6.658827
   -3  10    0  0  0.451363  1.107756    16.789793   0.000000  360.000000   16.789793   16.618580  0.067048    3.611300
   -4  10    0  0  0.470703  1.062241     4.834379   0.000000  360.000000    4.834379    5.011411  0.035895   -6.974819
   -5  10    0  0  0.494459  1.011207   -22.583447   0.000000  180.000000   22.583447   22.866933  0.097023   -4.132101
   -6  10    0  0  0.522027  0.957804    -4.775726   0.000000  180.000000    4.775726    4.771593  0.021040    0.277771
   -7  10    0  0  0.552839  0.904422   -26.927091   0.000000  180.000000   26.927091   27.345140  0.116378   -5.080061
   -8  10    0  0  0.586383  0.852686    10.340677   0.000000  360.000000   10.340677   10.442790  0.046147   -3.129337
   -9  10    0  0  0.622216  0.803579     2.677612   0.000000    0.000000    2.677612    2.527898  0.028545    7.417256
  -10  10    0  0  0.659967  0.757613    11.449400   0.000000  360.000000   11.449400   11.605384  0.048354   -4.562088
  -11  10    0  0  0.699325  0.714975    21.159428   0.000000  360.000000   21.159428   21.445903  0.108164   -3.745594
  -12  10    0  0  0.740034  0.675645    12.441003   0.000000  360.000000   12.441003   12.629670  0.067591   -3.947499
  -13  10    0  0  0.781882  0.639483   -21.105420   0.000000  180.000000   21.105420   21.514539  0.129334   -4.473560
  -14  10    0  0  0.824696  0.606284    -3.310415   0.000000  180.000000    3.310415    3.421070  0.023144   -6.761519
  -15  10    0  0  0.868333  0.575816   -12.448492   0.000000  180.000000   12.448492   12.575678  0.054285   -3.313389
  -16  10    0  0  0.912676  0.547840    -5.340376   0.000000  180.000000    5.340376    5.412986  0.042525   -2.414689
  -17  10    0  0  0.957626  0.522125     2.592333   0.000000  360.000000    2.592333    2.545919  0.045447    1.444324
  -18  10    0  0  1.003101  0.498454     6.505746   0.000000    0.000000    6.505746    6.529935  0.068411   -0.500042
  -19  10    0  0  1.049034  0.476629     1.914559   0.000000  360.000000    1.914559    1.850349  0.043043    2.109671
  -20  10    0  0  1.095366  0.456468     7.380217   0.000000    0.000000    7.380217    7.351121  0.150678    0.273085
  -21  10    0  0  1.142049  0.437809    -6.201921   0.000000  180.000000    6.201921    5.806813  0.103362    5.405926
  -22  10    0  0  1.189042  0.420506     2.393836   0.000000    0.000000    2.393836    2.175860  0.076882    4.009587
  -23  10    0  0  1.236310  0.404429     3.483664   0.000000  360.000000    3.483664    3.474113  0.091833    0.147083
   -1  11    0  0  0.470442  1.062830     5.322089   0.000000  360.000000    5.322089    5.132572  0.021123   12.688283
   -2  11    0  0  0.478496  1.044940    13.317099   0.000000  360.000000   13.317099   13.126672  0.071921    3.744458
   -3  11    0  0  0.491626  1.017033    19.863312   0.000000  360.000000   19.863312   19.580720  0.071763    5.568945
   -4  11    0  0  0.509440  0.981469    -1.634165   0.000000  180.000000    1.634165    1.677565  0.030188   -2.033128
   -5  11    0  0  0.531467  0.940792   -14.694829   0.000000  180.000000   14.694829   14.512027  0.044947    5.751666
   -6  11    0  0  0.557208  0.897331    -0.911786   0.000000  180.000000    0.911786    0.837260  0.052652    2.001749
   -7  11    0  0  0.586173  0.852990     7.796974   0.000000  360.000000    7.796974    7.750724  0.041853    1.562776
   -8  11    0  0  0.617910  0.809180    -5.754560   0.000000  180.000000    5.754560    5.746197  0.021310    0.554981
   -9  11    0  0  0.652013  0.766856     4.385586   0.000000  360.000000    4.385586    4.323646  0.031612    2.770988
  -10  11    0  0  0.688131  0.726605     5.697805   0.000000    0.000000    5.697805    5.708948  0.035370   -0.445535
  -11  11    0  0  0.725964  0.688739     1.100019   0.000000    0.000000    1.100019    1.149252  0.050771   -1.371370
  -12  11    0  0  0.765257  0.653376    -3.751883   0.000000  180.000000    3.751883    3.711638  0.038845    1.465212
  -13  11    0  0  0.805796  0.620505     4.701325   0.000000  360.000000    4.701325    4.770405  0.028638   -3.411289
  -14  11    0  0  0.847403  0.590038     6.044573   0.000000    0.000000    6.044573    6.141855  0.039914   -3.446846
  -15  11    0  0  0.889927  0.561844     7.924765   0.000000  360.000000    7.924765    8.120679  0.063002   -4.397661
  -16  11    0  0  0.933244  0.535765    -5.416474   0.000000  180.000000    5.416474    5.453167  0.051642   -1.004834
  -17  11    0  0  0.977249  0.511641    -4.137485   0.000000  180.000000    4.137485    4.123951  0.059613    0.321069
  -18  11    0  0  1.021851  0.489308    -3.229130   0.000000  180.000000    3.229130    3.035572  0.066794    4.098165
  -19  11    0  0  1.066977  0.468614    -3.421814   0.000000  180.000000    3.421814    3.500333  0.051587   -2.152551
  -20  11    0  0  1.112562  0.449413    -4.981989   0.000000  180.000000    4.981989    5.087910  0.096595   -1.550754
  -21  11    0  0  1.158553  0.431573     5.567534   0.000000  360.000000    5.567534    5.865111  0.065201   -6.454415
  -22  11    0  0  1.204902  0.414971     3.290775   0.000000  360.000000    3.290775    3.355108  0.088605   -1.026815
    0  12    0  0  0.510247  0.979917    35.719229   0.000000  360.000000   35.719229   35.923526  0.125162   -2.308359
   -1  12    0  0  0.512738  0.975157   -16.333982   0.000000  180.000000   16.333982   16.308601  0.059081    0.607543
   -2  12    0  0  0.520137  0.961285    17.760355   0.000000  360.000000   17.760355   17.717212  0.085578    0.712964
   -3  12    0  0  0.532241  0.939424    -2.966152   0.000000  180.000000    2.966152    3.068850  0.021119   -6.876924
   -4  12    0  0  0.548738  0.911181     0.469659   0.000000    0.000000    0.469659    0.570137  0.093705   -1.516437
   -5  12    0  0  0.569247  0.878354    -9.487729   0.000000  180.000000    9.487729    9.416603  0.036669    2.743076
   -6  12    0  0  0.593351  0.842672    32.027176   0.000000  360.000000   32.027176   32.311757  0.146973   -2.738308
   -7  12    0  0  0.620631  0.805631   -19.942149   0.000000  180.000000   19.942149   19.959676  0.065363   -0.379223
   -8  12    0  0  0.650689  0.768416     6.693110   0.000000    0.000000    6.693110    6.738171  0.021297   -2.992266
   -9  12    0  0  0.683158  0.731895    -9.339923   0.000000  180.000000    9.339923    9.368457  0.040721   -0.990953
  -10  12    0  0  0.717711  0.696659     2.019452   0.000000  360.000000    2.019452    2.173513  0.033247   -6.553250
  -11  12    0  0  0.754061  0.663076    -7.011737   0.000000  180.000000    7.011737    7.197460  0.035017   -7.500628
  -12  12    0  0  0.791961  0.631344     7.793667   0.000000  360.000000    7.793667    7.881941  0.034646   -3.603241
  -13  12    0  0  0.831199  0.601541    -5.536597   0.000000  180.000000    5.536597    5.610133  0.057924   -1.795399
  -14  12    0  0  0.871594  0.573662    12.332679   0.000000  360.000000   12.332679   12.573987  0.087909   -3.881976
  -15  12    0  0  0.912992  0.547650   -18.203859   0.000000  180.000000   18.203859   18.382045  0.108745   -2.317290
  -16  12    0  0  0.955264  0.523416    -6.802957   0.000000  180.000000    6.802957    6.901244  0.052138   -2.665980
  -17  12    0  0  0.998298  0.500852     0.787955   0.000000  360.000000    0.787955    0.912757  0.048120   -3.667846
  -18  12    0  0  1.042000  0.479847     0.621141   0.000000    0.000000    0.621141    0.787258  0.065867   -3.566677
  -19  12    0  0  1.086289  0.460283    -8.593890   0.000000  180.000000    8.593890    8.363536  0.102680    3.172654
  -20  12    0  0  1.131096  0.442049     9.097950   0.000000  360.000000    9.097950    8.825137  0.099671    3.870909
  -21  12    0  0  1.176362  0.425039    -2.775106   0.000000  180.000000    2.775106    2.787831  0.070200   -0.256345
  -22  12    0  0  1.222037  0.409153    -2.461011   0.000000  180.000000    2.461011    2.685737  0.067482   -4.709551
   -1  13    0  0  0.555068  0.900791    17.891492   0.000000  360.000000   17.891492   17.936292  0.063791   -0.993209
   -2  13    0  0  0.561910  0.889822    -1.340089   0.000000  180.000000    1.340089    1.325724  0.043838    0.463424
   -3  13    0  0  0.573132  0.872399    -8.130654   0.000000  180.000000    8.130654    8.077358  0.035672    2.112892
   -4  13    0  0  0.588484  0.849641     7.463687   0.000000  360.000000    7.463687    7.407504  0.025200    3.152963
   -5  13    0  0  0.607653  0.822839    -6.197111   0.000000  180.000000    6.197111    6.018989  0.032370    7.781923
   -6  13    0  0  0.630290  0.793286   -11.758136   0.000000  180.000000   11.758136   11.773106  0.059878   -0.353565
   -7  13    0  0  0.656036  0.762153    -9.625761   0.000000  180.000000    9.625761    9.682545  0.041577   -1.931485
   -8  13    0  0  0.684541  0.730416     1.315329   0.000000    0.000000    1.315329    1.270967  0.040038    1.566937
   -9  13    0  0  0.715476  0.698836    -6.767914   0.000000  180.000000    6.767914    6.809430  0.046482   -1.263107
  -10  13    0  0  0.748538  0.667969    -5.166360   0.000000  180.000000    5.166360    5.156270  0.030781    0.463551
  -11  13    0  0  0.783459  0.638196    -5.877784   0.000000  180.000000    5.877784    5.944337  0.043620   -2.157738
  -12  13    0  0  0.820001  0.609755     6.051894   0.000000    0.000000    6.051894    6.143471  0.043347   -2.987752
  -13  13    0  0  0.857957  0.582779    -6.606147   0.000000  180.000000    6.606147    6.698820  0.057034   -2.297914
  -14  13    0  0  0.897148  0.557321    -1.643742   0.000000  180.000000    1.643742    1.742882  0.033179   -4.225738
  -15  13    0  0  0.937419  0.533379    -0.784050   0.000000  180.000000    0.784050    0.767657  0.067659    0.342654
  -16  13    0  0  0.978636  0.510915     3.390667   0.000000    0.000000    3.390667    3.380742  0.027714    0.506485
  -17  13    0  0  1.020685  0.489867    -2.351319   0.000000  180.000000    2.351319    2.368129  0.045817   -0.518846
  -18  13    0  0  1.063468  0.470160     6.866575   0.000000    0.000000    6.866575    6.595708  0.083199    4.604219
  -19  13    0  0  1.106898  0.451713    -3.072307   0.000000  180.000000    3.072307    3.027178  0.047717    1.337524
  -21  13    0  0  1.195420  0.418263    -2.431220   0.000000  180.000000    2.431220    2.452440  0.068027   -0.441134
    0  14    0  0  0.595289  0.839929     2.670367   0.000000  360.000000    2.670367    2.695195  0.034822   -1.008315
   -1  14    0  0  0.597425  0.836926   -11.638297   0.000000  180.000000   11.638297   11.628509  0.045750    0.302572
   -2  14    0  0  0.603787  0.828106    -1.703575   0.000000  180.000000    1.703575    1.653134  0.035007    2.037721
   -3  14    0  0  0.614245  0.814008     4.357690   0.000000    0.000000    4.357690    4.263223  0.028754    4.646195
   -4  14    0  0  0.628593  0.795427   -11.197119   0.000000  180.000000   11.197119   11.128100  0.033003    2.957520
   -5  14    0  0  0.646574  0.773307    -5.610534   0.000000  180.000000    5.610534    5.551967  0.029847    2.775039
   -6  14    0  0  0.667893  0.748623    -3.435774   0.000000  180.000000    3.435774    3.506140  0.032902   -3.024574
   -7  14    0  0  0.692242  0.722290   -13.613376   0.000000  180.000000   13.613376   13.544440  0.057071    1.708217
   -8  14    0  0  0.719314  0.695107    15.509959   0.000000  360.000000   15.509959   15.601808  0.097230   -1.335955
   -9  14    0  0  0.748813  0.667723    12.453298   0.000000  360.000000   12.453298   12.564964  0.077553   -2.036276
  -10  14    0  0  0.780465  0.640644    -7.340624   0.000000  180.000000    7.340624    7.361431  0.046948   -0.626778
  -11  14    0  0  0.814017  0.614238     2.866973   0.000000    0.000000    2.866973    2.754838  0.026177    6.058035
  -12  14    0  0  0.849246  0.588758     1.875951   0.000000    0.000000    1.875951    2.000720  0.036154   -4.880524
  -13  14    0  0  0.885950  0.564366   -11.821431   0.000000  180.000000   11.821431   12.038332  0.053375   -5.747008
  -14  14    0  0  0.923954  0.541152     7.154052   0.000000  360.000000    7.154052    7.220663  0.039920   -2.359761
  -15  14    0  0  0.963105  0.519154    12.669500   0.000000  360.000000   12.669500   12.954918  0.090754   -4.447627
  -16  14    0  0  1.003267  0.498372     6.797368   0.000000  360.000000    6.797368    6.750258  0.059734    1.115338
  -17  14    0  0  1.044325  0.478778    -0.993042   0.000000  180.000000    0.993042    0.977261  0.052488    0.425215
  -18  14    0  0  1.086177  0.460330    -2.205361   0.000000  180.000000    2.205361    2.185156  0.046358    0.616375
  -20  14    0  0  1.171919  0.426651     3.276017   0.000000  360.000000    3.276017    3.140829  0.062191    3.074147
  -21  14    0  0  1.215666  0.411297    -1.827089   0.000000  180.000000    1.827089    1.888380  0.077182   -1.123029
   -1  15    0  0  0.639803  0.781490    -4.105188   0.000000  180.000000    4.105188    4.161932  0.026069   -3.078248
   -2  15    0  0  0.645748  0.774295     2.928635   0.000000    0.000000    2.928635    2.866875  0.030182    2.893822
   -3  15    0  0  0.655537  0.762733    13.399508   0.000000  360.000000   13.399508   13.258304  0.033296    5.997507
   -4  15    0  0  0.669001  0.747383     3.671596   0.000000  360.000000    3.671596    3.606118  0.027957    3.312186
   -5  15    0  0  0.685923  0.728945     0.788801   0.000000    0.000000    0.788801    0.831142  0.071267   -0.840220
   -6  15    0  0  0.706055  0.708161     6.971513   0.000000    0.000000    6.971513    6.886542  0.044936    2.674207
   -8  15    0  0  0.754881  0.662356   -12.242426   0.000000  180.000000   12.242426   12.236303  0.057439    0.150757
   -9  15    0  0  0.783041  0.638536     5.285385   0.000000  360.000000    5.285385    5.224822  0.040014    2.140526
  -10  15    0  0  0.813362  0.614733     5.905503   0.000000  360.000000    5.905503    5.998700  0.038353   -3.436534
  -11  15    0  0  0.845610  0.591289     0.514898   0.000000  360.000000    0.514898    0.472817  0.135134    0.440389
  -12  15    0  0  0.879574  0.568457     3.127440   0.000000  360.000000    3.127440    3.195353  0.024788   -3.874580
  -13  15    0  0  0.915062  0.546411     9.078344   0.000000  360.000000    9.078344    9.136182  0.052001   -1.572960
  -15  15    0  0  0.989951  0.505076     3.876463   0.000000  360.000000    3.876463    4.005195  0.052298   -3.481070
  -17  15    0  0  1.069134  0.467668    -2.616360   0.000000  180.000000    2.616360    2.612886  0.049825    0.098608
  -18  15    0  0  1.110050  0.450430    -7.567960   0.000000  180.000000    7.567960    7.236157  0.083735    5.603871
  -19  15    0  0  1.151726  0.434131    -3.148992   0.000000  180.000000    3.148992    3.078765  0.053991    1.839485
  -20  15    0  0  1.194080  0.418732    -1.773532   0.000000  180.000000    1.773532    1.659297  0.092751    1.741778
  -21  15    0  0  1.237044  0.404189     3.759645   0.000000  360.000000    3.759645    3.761941  0.076950   -0.042203
    0  16    0  0  0.680330  0.734938    23.537103   0.000000  360.000000   23.537103   23.583209  0.103873   -0.627731
   -1  16    0  0  0.682200  0.732923   -10.373157   0.000000  180.000000   10.373157   10.306215  0.050274    1.883092
   -2  16    0  0  0.687778  0.726978    -2.591957   0.000000  180.000000    2.591957    2.591421  0.027840    0.027214
   -3  16    0  0  0.696977  0.717384    -2.385549   0.000000  180.000000    2.385549    2.400089  0.036110   -0.569446
   -6  16    0  0  0.744689  0.671422    24.309833   0.000000  360.000000   24.309833   24.467682  0.092712   -2.407790
   -7  16    0  0  0.766603  0.652228    -1.757861   0.000000  180.000000    1.757861    1.692623  0.042845    2.153327
   -8  16    0  0  0.791134  0.632004     3.877266   0.000000  360.000000    3.877266    3.859187  0.026036    0.982010
   -9  16    0  0  0.818047  0.611211   -12.494548   0.000000  180.000000   12.494548   12.534465  0.063290   -0.891958
  -10  16    0  0  0.847116  0.590238    -8.281668   0.000000  180.000000    8.281668    8.319690  0.060640   -0.886744
  -11  16    0  0  0.878125  0.569395    -4.165776   0.000000  180.000000    4.165776    4.248901  0.045944   -2.558698
  -12  16    0  0  0.910878  0.548921     3.859921   0.000000  360.000000    3.859921    3.973391  0.049157   -3.264455
  -13  16    0  0  0.945192  0.528993    -2.471403   0.000000  180.000000    2.471403    2.517839  0.034404   -1.908800
  -14  16    0  0  0.980903  0.509734    10.828440   0.000000  360.000000   10.828440   11.100167  0.066152   -5.809048
  -15  16    0  0  1.017866  0.491224    -7.093388   0.000000  180.000000    7.093388    7.248097  0.044768   -4.887241
  -16  16    0  0  1.055948  0.473508    -2.037334   0.000000  180.000000    2.037334    2.126268  0.037381   -3.364558
  -17  16    0  0  1.095032  0.456608     3.875943   0.000000  360.000000    3.875943    3.859187  0.054297    0.436433
  -18  16    0  0  1.135015  0.440523     1.885907   0.000000  360.000000    1.885907    1.844825  0.051142    1.136035
  -19  16    0  0  1.175806  0.425240    -5.113567   0.000000  180.000000    5.113567    5.072842  0.066903    0.860839
  -20  16    0  0  1.217323  0.410737     4.282211   0.000000  360.000000    4.282211    4.038152  0.104215    3.311912
   -2  17    0  0  0.729865  0.685058    -8.456693   0.000000  180.000000    8.456693    8.356838  0.029304    4.819042
   -3  17    0  0  0.738540  0.677012    -2.605144   0.000000  180.000000    2.605144    2.691405  0.029463   -4.140569
   -4  17    0  0  0.750516  0.666208     4.357936   0.000000    0.000000    4.357936    4.308373  0.021676    3.233616
   -5  17    0  0  0.765638  0.653050     2.417485   0.000000  360.000000    2.417485    2.444131  0.038437   -0.980351
   -6  17    0  0  0.783725  0.637979     4.294685   0.000000    0.000000    4.294685    4.291725  0.035371    0.118338
   -7  17    0  0  0.804577  0.621445     4.908821   0.000000  360.000000    4.908821    4.913138  0.029237   -0.208800
   -8  17    0  0  0.827984  0.603877    -4.362592   0.000000  180.000000    4.362592    4.312977  0.028421    2.468855
   -9  17    0  0  0.853736  0.585661    -4.019740   0.000000  180.000000    4.019740    3.941330  0.023703    4.678250
  -10  17    0  0  0.881629  0.567132    -2.662642   0.000000  180.000000    2.662642    2.691405  0.029463   -1.380665
  -11  17    0  0  0.911465  0.548567     2.470628   0.000000    0.000000    2.470628    2.444131  0.038437    0.974907
  -12  17    0  0  0.943060  0.530189     5.607997   0.000000    0.000000    5.607997    5.774376  0.053643   -4.386310
  -13  17    0  0  0.976244  0.512167     3.457090   0.000000  360.000000    3.457090    3.494517  0.037143   -1.425020
  -14  17    0  0  1.010859  0.494629    -1.372299   0.000000  180.000000    1.372299    1.488193  0.048862   -3.354347
  -15  17    0  0  1.046764  0.477663    -0.410971   0.000000  180.000000    0.410971    0.461897  0.139178   -0.517468
  -16  17    0  0  1.083831  0.461327    -6.776779   0.000000  180.000000    6.776779    6.790772  0.054179   -0.365268
  -17  17    0  0  1.121944  0.445655    -2.564663   0.000000  180.000000    2.564663    2.585534  0.055985   -0.527196
  -18  17    0  0  1.161001  0.430663     4.373949   0.000000    0.000000    4.373949    4.441867  0.104451   -0.919579
  -19  17    0  0  1.200910  0.416351     3.927576   0.000000  360.000000    3.927576    3.761941  0.076950    3.044100
   -1  18    0  0  0.767034  0.651862   -20.704937   0.000000  180.000000   20.704937   20.614769  0.065231    1.954852
   -2  18    0  0  0.772000  0.647669    11.025783   0.000000  360.000000   11.025783   11.021217  0.037244    0.173389
   -3  18    0  0  0.780206  0.640857    11.059710   0.000000  360.000000   11.059710   10.899314  0.034988    6.483247
   -4  18    0  0  0.791552  0.631671    14.791374   0.000000  360.000000   14.791374   14.826582  0.067717   -0.735272
   -5  18    0  0  0.805905  0.620421     0.663016   0.000000  360.000000    0.663016    0.683654  0.099714   -0.292711
   -6  18    0  0  0.823107  0.607454    11.863591   0.000000  360.000000   11.863591   11.802810  0.045754    1.878675
   -7  18    0  0  0.842985  0.593130   -19.161273   0.000000  180.000000   19.161273   19.206467  0.104582   -0.611130
   -8  18    0  0  0.865354  0.577798     2.672162   0.000000    0.000000    2.672162    2.680057  0.035020   -0.318820
   -9  18    0  0  0.890026  0.561781    -3.378320   0.000000  180.000000    3.378320    3.286271  0.043918    2.964135
  -10  18    0  0  0.916815  0.545366     3.665653   0.000000    0.000000    3.665653    3.608947  0.031958    2.509317
  -11  18    0  0  0.945541  0.528798    -3.148157   0.000000  180.000000    3.148157    3.068850  0.028182    3.979723
  -12  18    0  0  0.976034  0.512277     1.400836   0.000000    0.000000    1.400836    1.528605  0.052307   -3.454493
  -13  18    0  0  1.008133  0.495966   -11.489388   0.000000  180.000000   11.489388   11.734632  0.084699   -4.094848
  -14  18    0  0  1.041689  0.479990     5.429648   0.000000    0.000000    5.429648    5.554647  0.031101   -5.683939
  -15  18    0  0  1.076566  0.464440    -5.140782   0.000000  180.000000    5.140782    5.325861  0.055539   -4.712724
  -16  18    0  0  1.112641  0.449381     4.132518   0.000000  360.000000    4.132518    4.149823  0.059238   -0.413113
  -17  18    0  0  1.149800  0.434858     4.067201   0.000000  360.000000    4.067201    4.023029  0.075499    0.827416
  -18  18    0  0  1.187941  0.420896     1.787524   0.000000    0.000000    1.787524    1.780381  0.053032    0.190485
  -19  18    0  0  1.226974  0.407507    -7.656956   0.000000  180.000000    7.656956    7.617154  0.091852    0.612832
   -1  19    0  0  0.809467  0.617690     7.715926   0.000000  360.000000    7.715926    7.651043  0.035695    2.570649
   -2  19    0  0  0.814174  0.614119    -4.258924   0.000000  180.000000    4.258924    4.189938  0.030943    3.152964
   -3  19    0  0  0.821959  0.608303   -10.649520   0.000000  180.000000   10.649520   10.580549  0.040129    2.430670
   -4  19    0  0  0.832737  0.600430    -5.792154   0.000000  180.000000    5.792154    5.764670  0.032407    1.199374
   -5  19    0  0  0.846391  0.590743   -11.516919   0.000000  180.000000   11.516919   11.588699  0.050332   -2.016811
   -6  19    0  0  0.862787  0.579517    -4.614989   0.000000  180.000000    4.614989    4.621121  0.023469   -0.369467
   -7  19    0  0  0.881771  0.567041     2.992074   0.000000  360.000000    2.992074    3.052244  0.028337   -3.002972
   -8  19    0  0  0.903180  0.553600    12.087854   0.000000  360.000000   12.087854   12.104682  0.065546   -0.363080
   -9  19    0  0  0.926845  0.539464     6.812337   0.000000  360.000000    6.812337    6.903503  0.041762   -3.087234
  -11  19    0  0  0.980278  0.510059   -12.655718   0.000000  180.000000   12.655718   12.690137  0.082339   -0.591169
  -12  19    0  0  1.009722  0.495186    -7.074020   0.000000  180.000000    7.074020    7.057037  0.058265    0.412199
  -13  19    0  0  1.040782  0.480408   -12.149300   0.000000  180.000000   12.149300   12.228191  0.097002   -1.150167
  -14  19    0  0  1.073318  0.465845    -3.536840   0.000000  180.000000    3.536840    3.662037  0.035432   -4.997050
  -15  19    0  0  1.107200  0.451590     1.983881   0.000000  360.000000    1.983881    2.058277  0.042188   -2.493845
  -16  19    0  0  1.142307  0.437711     7.321360   0.000000  360.000000    7.321360    7.329588  0.044268   -0.262867
  -17  19    0  0  1.178531  0.424257     1.658632   0.000000  360.000000    1.658632    1.754515  0.053831   -2.518972
  -18  19    0  0  1.215771  0.411261     5.847473   0.000000  360.000000    5.847473    5.885861  0.109374   -0.496355
    0  20    0  0  0.850412  0.587950    10.483791   0.000000  360.000000   10.483791   10.569490  0.049683   -2.439392
   -1  20    0  0  0.851909  0.586917     1.046706   0.000000  360.000000    1.046706    1.135914  0.077774   -1.622126
   -2  20    0  0  0.856383  0.583851    -4.446986   0.000000  180.000000    4.446986    4.405012  0.039264    1.511828
   -3  20    0  0  0.863788  0.578846    -3.568270   0.000000  180.000000    3.568270    3.586349  0.026117   -0.978983
   -4  20    0  0  0.874049  0.572050   -13.763027   0.000000  180.000000   13.763027   13.852825  0.042739   -2.971379
   -5  20    0  0  0.887068  0.563654    -6.181860   0.000000  180.000000    6.181860    6.211739  0.037032   -1.141079
   -6  20    0  0  0.902726  0.553878    -3.203962   0.000000  180.000000    3.203962    3.310896  0.028302   -5.343270
   -7  20    0  0  0.920887  0.542955    -4.532802   0.000000  180.000000    4.532802    4.490747  0.049748    1.195529
   -8  20    0  0  0.941406  0.531120     9.383206   0.000000  360.000000    9.383206    9.488066  0.053883   -2.752136
   -9  20    0  0  0.964134  0.518600     5.763646   0.000000    0.000000    5.763646    5.803394  0.036006   -1.561212
  -10  20    0  0  0.988918  0.505603    -5.592611   0.000000  180.000000    5.592611    5.708079  0.036610   -4.460424
  -11  20    0  0  1.015607  0.492317     6.463340   0.000000  360.000000    6.463340    6.604944  0.056781   -3.526854
  -12  20    0  0  1.044055  0.478902     7.290824   0.000000  360.000000    7.290824    7.227728  0.066788    1.336036
  -13  20    0  0  1.074123  0.465496    -2.984519   0.000000  180.000000    2.984519    2.903846  0.034770    3.281213
  -14  20    0  0  1.105678  0.452211     3.288810   0.000000  360.000000    3.288810    3.330789  0.036799   -1.613238
  -15  20    0  0  1.138597  0.439137     2.625137   0.000000  360.000000    2.625137    2.657215  0.035324   -1.284234
  -16  20    0  0  1.172765  0.426343    -2.231821   0.000000  180.000000    2.231821    2.253817  0.054639   -0.569319
  -17  20    0  0  1.208076  0.413881    -4.146211   0.000000  180.000000    4.146211    4.433881  0.076656   -5.307162
   -1  21    0  0  0.894358  0.559060    -7.337273   0.000000  180.000000    7.337273    7.262068  0.025706    4.137398
   -2  21    0  0  0.898621  0.556408    -1.482601   0.000000  180.000000    1.482601    1.498398  0.053388   -0.418464
   -3  21    0  0  0.905681  0.552071     9.673153   0.000000  360.000000    9.673153    9.693593  0.040078   -0.721254
   -4  21    0  0  0.915473  0.546166     3.474112   0.000000  360.000000    3.474112    3.620184  0.031859   -6.484200
   -5  21    0  0  0.927911  0.538845     1.654641   0.000000  360.000000    1.654641    1.739992  0.045823   -2.634180
   -6  21    0  0  0.942890  0.530284     6.796711   0.000000  360.000000    6.796711    6.835507  0.042179   -1.300788
   -7  21    0  0  0.960292  0.520675     1.262208   0.000000  360.000000    1.262208    1.230331  0.065432    0.688977
   -8  21    0  0  0.979987  0.510211   -10.830324   0.000000  180.000000   10.830324   11.054801  0.068428   -4.639288
   -9  21    0  0  1.001839  0.499082     4.149725   0.000000  360.000000    4.149725    4.161932  0.038178   -0.452165
  -10  21    0  0  1.025712  0.487466     8.607382   0.000000  360.000000    8.607382    8.708633  0.074467   -1.922862
  -11  21    0  0  1.051468  0.475526     5.596050   0.000000  360.000000    5.596050    5.420444  0.051956    4.779868
  -12  21    0  0  1.078971  0.463404     1.849601   0.000000    0.000000    1.849601    1.883004  0.046182   -1.022926
  -13  21    0  0  1.108092  0.451226     3.099392   0.000000  360.000000    3.099392    3.083711  0.042137    0.526312
  -14  21    0  0  1.138706  0.439095    -4.769419   0.000000  180.000000    4.769419    4.840174  0.050720   -1.972845
  -16  21    0  0  1.203954  0.415298    -1.000083   0.000000  180.000000    1.000083    1.179746  0.074746   -3.399284
  -17  21    0  0  1.238376  0.403755     2.617867   0.000000  360.000000    2.617867    2.657215  0.051736   -1.075603
    0  22    0  0  0.935454  0.534500    15.351638   0.000000  360.000000   15.351638   15.254486  0.117285    1.171442
   -1  22    0  0  0.936814  0.533724    -3.391165   0.000000  180.000000    3.391165    3.312437  0.030451    3.656289
   -2  22    0  0  0.940885  0.531415     4.987775   0.000000  360.000000    4.987775    4.967657  0.026079    1.091014
   -4  22    0  0  0.956993  0.522470    -1.932734   0.000000  180.000000    1.932734    1.907129  0.045587    0.794312
   -5  22    0  0  0.968898  0.516050    -5.339634   0.000000  180.000000    5.339634    5.326926  0.028468    0.631300
   -6  22    0  0  0.983253  0.508516    11.550171   0.000000  360.000000   11.550171   11.471529  0.072777    1.528169
   -7  22    0  0  0.999952  0.500024    -5.552394   0.000000  180.000000    5.552394    5.473666  0.030276    3.677504
   -8  22    0  0  1.018881  0.490735     1.793829   0.000000  360.000000    1.793829    1.803049  0.048268   -0.270135
   -9  22    0  0  1.039917  0.480808    -2.681695   0.000000  180.000000    2.681695    2.732621  0.039637   -1.817013
  -10  22    0  0  1.062935  0.470396     3.898589   0.000000  360.000000    3.898589    3.867077  0.029891    1.490922
  -11  22    0  0  1.087809  0.459639    -2.747148   0.000000  180.000000    2.747148    2.706480  0.037330    1.540683
  -12  22    0  0  1.114416  0.448665    -0.443872   0.000000  180.000000    0.443872    0.579019  0.150192   -1.272541
  -13  22    0  0  1.142634  0.437585    -3.207987   0.000000  180.000000    3.207987    3.150518  0.041235    1.970994
  -14  22    0  0  1.172347  0.426495     6.310705   0.000000  360.000000    6.310705    6.241109  0.043795    2.247366
  -15  22    0  0  1.203443  0.415475    -8.535023   0.000000  180.000000    8.535023    8.334331  0.076138    3.727715
  -16  22    0  0  1.235820  0.404590    -0.964515   0.000000  180.000000    0.964515    0.895905  0.117688    0.824460
   -1  23    0  0  0.979276  0.510581     8.720427   0.000000  360.000000    8.720427    8.706354  0.032280    0.616584
   -2  23    0  0  0.983170  0.508559    -2.231270   0.000000  180.000000    2.231270    2.196770  0.042823    1.139338
   -3  23    0  0  0.989627  0.505241    -5.373580   0.000000  180.000000    5.373580    5.360087  0.038999    0.489270
   -4  23    0  0  0.998596  0.500703     1.321212   0.000000  360.000000    1.321212    1.306443  0.067208    0.310784
   -5  23    0  0  1.010011  0.495044    -0.532338   0.000000  180.000000    0.532338    0.780749  0.106286   -3.305287
   -6  23    0  0  1.023790  0.488381    -1.474923   0.000000  180.000000    1.474923    1.515285  0.057667   -0.989846
   -7  23    0  0  1.039839  0.480844     3.174575   0.000000  360.000000    3.174575    3.206469  0.040508   -1.113455
   -8  23    0  0  1.058054  0.472566     3.880143   0.000000    0.000000    3.880143    3.857901  0.041209    0.763290
   -9  23    0  0  1.078326  0.463682    -1.324355   0.000000  180.000000    1.324355    1.439630  0.060788   -2.681823
  -10  23    0  0  1.100541  0.454322    -7.990563   0.000000  180.000000    7.990563    8.038302  0.056506   -1.194788
  -11  23    0  0  1.124584  0.444609    -5.090480   0.000000  180.000000    5.090480    5.058850  0.041334    1.082180
  -12  23    0  0  1.150340  0.434654     3.360710   0.000000    0.000000    3.360710    3.504684  0.049441   -4.118216
  -13  23    0  0  1.177698  0.424557     3.427216   0.000000  360.000000    3.427216    3.364180  0.034300    2.599027
  -14  23    0  0  1.206547  0.414406     2.309720   0.000000    0.000000    2.309720    2.267300  0.057549    1.042444
  -15  23    0  0  1.236785  0.404274     3.203250   0.000000  360.000000    3.203250    3.289354  0.063762   -1.909744
    0  24    0  0  1.020495  0.489958    10.567255   0.000000  360.000000   10.567255   10.496139  0.067962    1.479858
   -1  24    0  0  1.021742  0.489360    -4.659632   0.000000  180.000000    4.659632    4.714808  0.028977   -2.692835
   -2  24    0  0  1.025476  0.487579     4.305934   0.000000  360.000000    4.305934    4.309525  0.030080   -0.168808
   -4  24    0  0  1.040274  0.480642     2.638785   0.000000    0.000000    2.638785    2.712105  0.039940   -2.596138
   -5  24    0  0  1.051237  0.475630    -5.823162   0.000000  180.000000    5.823162    5.785780  0.043602    1.212445
   -6  24    0  0  1.064482  0.469712     1.723429   0.000000  360.000000    1.723429    1.780381  0.053032   -1.518759
   -7  24    0  0  1.079926  0.462995    -8.193952   0.000000  180.000000    8.193952    8.194793  0.037736   -0.031517
   -8  24    0  0  1.097476  0.455591     7.799188   0.000000  360.000000    7.799188    7.777472  0.040674    0.755066
   -9  24    0  0  1.117033  0.447614    -1.161568   0.000000  180.000000    1.161568    1.294726  0.067839   -2.775885
  -10  24    0  0  1.138493  0.439177     0.862707   0.000000  360.000000    0.862707    0.929302  0.096292   -0.978066
  -11  24    0  0  1.161751  0.430385     1.671508   0.000000    0.000000    1.671508    1.734116  0.058680   -1.508877
  -12  24    0  0  1.186701  0.421336     5.365762   0.000000    0.000000    5.365762    5.270341  0.039666    3.402048
  -13  24    0  0  1.213239  0.412120    -7.697609   0.000000  180.000000    7.697609    7.473711  0.053921    5.872321
  -14  24    0  0  1.241263  0.402816     1.970066   0.000000    0.000000    1.970066    1.885675  0.057771    2.065850
   -1  25    0  0  1.064213  0.469831    -1.375389   0.000000  180.000000    1.375389    1.392987  0.068249   -0.364654
   -2  25    0  0  1.067798  0.468253    -0.682938   0.000000  180.000000    0.682938    0.774185  0.128176   -1.006765
   -3  25    0  0  1.073746  0.465660     3.831143   0.000000    0.000000    3.831143    3.854041  0.035488   -0.912493
   -4  25    0  0  1.082018  0.462099     4.619778   0.000000  360.000000    4.619778    4.637656  0.035761   -0.707015
   -5  25    0  0  1.092562  0.457640    -2.000005   0.000000  180.000000    2.000005    2.008323  0.046905   -0.250777
   -7  25    0  0  1.120193  0.446352    -5.862095   0.000000  180.000000    5.862095    5.846107  0.025932    0.871960
   -8  25    0  0  1.137122  0.439707    -9.273270   0.000000  180.000000    9.273270    9.352176  0.067052   -1.664241
   -9  25    0  0  1.156008  0.432523    -6.144866   0.000000  180.000000    6.144866    6.192082  0.032599   -2.048293
  -10  25    0  0  1.176758  0.424896     2.673152   0.000000  360.000000    2.673152    2.723319  0.039774   -1.783769
  -11  25    0  0  1.199274  0.416919     0.907179   0.000000  360.000000    0.907179    0.901505  0.108224    0.074146
  -12  25    0  0  1.223459  0.408677     4.148021   0.000000  360.000000    4.148021    4.199570  0.044564   -1.635873
    0  26    0  0  1.105536  0.452269    -8.360178   0.000000  180.000000    8.360178    8.411367  0.045372   -1.595518
   -1  26    0  0  1.106688  0.451799    -6.977927   0.000000  180.000000    6.977927    6.990535  0.041240   -0.432336
   -2  26    0  0  1.110135  0.450396    -1.496883   0.000000  180.000000    1.496883    1.515285  0.067411   -0.386056
   -3  26    0  0  1.115858  0.448086     4.086115   0.000000  360.000000    4.086115    4.149823  0.034644   -2.600633
   -4  26    0  0  1.123820  0.444911    -0.997684   0.000000  180.000000    0.997684    1.090256  0.088213   -1.484117
   -5  26    0  0  1.133975  0.440927     4.124005   0.000000  360.000000    4.124005    4.200920  0.029183   -3.727370
   -6  26    0  0  1.146265  0.436199     1.017404   0.000000  360.000000    1.017404    0.982397  0.090712    0.545765
   -7  26    0  0  1.160621  0.430804    -6.326085   0.000000  180.000000    6.326085    6.273619  0.049349    1.503515
   -8  26    0  0  1.176968  0.424820    -1.191602   0.000000  180.000000    1.191602    1.282901  0.068489   -1.885212
   -9  26    0  0  1.195225  0.418331     2.375534   0.000000    0.000000    2.375534    2.393731  0.042265   -0.608855
  -10  26    0  0  1.215305  0.411419    -1.563102   0.000000  180.000000    1.563102    1.628381  0.058105   -1.588829
  -11  26    0  0  1.237120  0.404165     1.934604   0.000000  360.000000    1.934604    1.972570  0.047770   -1.123976
   -1  27    0  0  1.149166  0.435098     3.768216   0.000000  360.000000    3.768216    3.803502  0.039944   -1.249299
   -2  27    0  0  1.152486  0.433845     4.851173   0.000000  360.000000    4.851173    4.852752  0.044556   -0.050120
   -3  27    0  0  1.157999  0.431779     5.456884   0.000000  360.000000    5.456884    5.441978  0.046373    0.454576
   -4  27    0  0  1.165674  0.428936    -0.676692   0.000000  180.000000    0.676692    0.767657  0.129413   -0.994055
   -5  27    0  0  1.175467  0.425363    -2.634274   0.000000  180.000000    2.634274    2.700843  0.042810   -2.199105
   -6  27    0  0  1.187328  0.421114    -0.673287   0.000000  180.000000    0.673287    0.712690  0.152628   -0.365098
   -7  27    0  0  1.201193  0.416253     1.694761   0.000000  360.000000    1.694761    1.891080  0.057602   -4.819889
   -8  27    0  0  1.216996  0.410848     0.573968   0.000000    0.000000    0.573968    0.676148  0.149923   -0.963866
   -9  27    0  0  1.234661  0.404970     8.058231   0.000000  360.000000    8.058231    8.152475  0.050399   -2.644498
    0  28    0  0  1.190577  0.419964    11.344535   0.000000  360.000000   11.344535   11.436070  0.067370   -1.921501
   -1  28    0  0  1.191647  0.419587    -3.464050   0.000000  180.000000    3.464050    3.383739  0.049072    2.314515
   -3  28    0  0  1.200168  0.416608    -2.729390   0.000000  180.000000    2.729390    2.738192  0.044848   -0.277567
   -4  28    0  0  1.207574  0.414053     1.978017   0.000000  360.000000    1.978017    1.904451  0.057189    1.819182
   -5  28    0  0  1.217031  0.410836    -0.845674   0.000000  180.000000    0.845674    0.760980  0.130704    0.916386
   -6  28    0  0  1.228490  0.407004    12.089071   0.000000  360.000000   12.089071   12.186966  0.055197   -2.508211
   -7  28    0  0  1.241896  0.402610     2.488504   0.000000  360.000000    2.488504    2.553896  0.042443   -2.178913
   -2  29    0  0  1.237223  0.404131    -6.830589   0.000000  180.000000    6.830589    7.013715  0.070999   -3.647652
   -3  29    0  0  1.242360  0.402460    -6.735697   0.000000  180.000000    6.735697    6.858489  0.035727   -4.860512
   23   1   -1  0  1.145803  0.436375     5.043840   0.000000  360.000000    5.043840    5.028636  0.155998    0.137828
   22   1   -1  0  1.095480  0.456421    -1.024294   0.000000  180.000000    1.024294    0.961540  0.100904    0.879518
   21   1   -1  0  1.045173  0.478390     5.348280   0.000000  360.000000    5.348280    5.407352  0.101707   -0.821392
   20   1   -1  0  0.994882  0.502572    -4.053204   0.000000  180.000000    4.053204    4.058113  0.083855   -0.082798
   19   1   -1  0  0.944611  0.529319     4.573362   0.000000  360.000000    4.573362    4.623421  0.084450   -0.838295
   18   1   -1  0  0.894362  0.559058    -0.463139   0.000000  180.000000    0.463139    0.523742  0.153037   -0.560034
   17   1   -1  0  0.844141  0.592318     9.932717   0.000000    0.000000    9.932717   10.025367  0.078305   -1.673269
   16   1   -1  0  0.793951  0.629762    -3.500849   0.000000  180.000000    3.500849    3.594838  0.040117   -3.313346
   15   1   -1  0  0.743799  0.672224     3.845161   0.000000  360.000000    3.845161    3.969643  0.036227   -4.859517
   14   1   -1  0  0.693695  0.720778   -12.617457   0.000000  180.000000   12.617457   12.810215  0.126423   -2.156250
   13   1   -1  0  0.643648  0.776822     4.735249   0.000000  360.000000    4.735249    4.810797  0.034467   -3.099770
   12   1   -1  0  0.593673  0.842215   -17.605293   0.000000  180.000000   17.605293   17.722412  0.081013   -2.044497
   11   1   -1  0  0.543790  0.919472    10.746336   0.000000  360.000000   10.746336   10.581018  0.045542    5.133569
   10   1   -1  0  0.494028  1.012089     0.836956   0.000000    0.000000    0.836956    0.884439  0.049723   -1.350491
    9   1   -1  0  0.444425  1.125049    19.225722   0.000000    0.000000   19.225722   19.525258  0.111115   -3.812343
    8   1   -1  0  0.395043  1.265684   -17.487433   0.000000  180.000000   17.487433   17.943799  0.110290   -5.851836
    7   1   -1  0  0.345977  1.445183    29.729282   0.000000  360.000000   29.729282   30.621443  0.166286   -7.587559
    6   1   -1  0  0.297382  1.681340   -33.203287   0.000000  180.000000   33.203287   33.460117  0.171971   -2.112058
    5   1   -1  0  0.249533  2.003739   -14.189461   0.000000  180.000000   14.189461   14.389404  0.078871   -3.585109
    4   1   -1  0  0.202961  2.463530   -50.102961   0.000000  180.000000   50.102961   50.482048  0.178335   -3.006185
    3   1   -1  0  0.158790  3.148807    19.608554   0.000000    0.000000   19.608554   19.940135  0.076011   -6.169224
    2   1   -1  0  0.119711  4.176721   -43.091451   0.000000  180.000000   43.091451   43.633008  0.161484   -4.742736
    1   1   -1  0  0.092425  5.409821    39.681025   0.000000  360.000000   39.681025   40.582004  0.185802   -6.857726
    0   1   -1  0  0.088594  5.643704   -15.009940   0.000000  180.000000   15.009940   15.246120  0.084982   -3.930353
   -1   1   -1  0  0.110683  4.517403    58.278611   0.000000    0.000000   58.278611   58.919871  0.206111   -4.399958
   -2   1   -1  0  0.147471  3.390500   -40.651579   0.000000  180.000000   40.651579   41.295501  0.162618   -5.599905
   -3   1   -1  0  0.190630  2.622885    14.559374   0.000000  360.000000   14.559374   14.931860  0.075995   -6.931681
   -4   1   -1  0  0.236700  2.112378    -9.988059   0.000000  180.000000    9.988059   10.234994  0.076004   -4.594767
   -5   1   -1  0  0.284270  1.758894    26.593344   0.000000  360.000000   26.593344   26.621985  0.089343   -0.453350
   -6   1   -1  0  0.332696  1.502873   -24.735999   0.000000  180.000000   24.735999   24.794299  0.083382   -0.988804
   -7   1   -1  0  0.381653  1.310090    24.573589   0.000000    0.000000   24.573589   24.658135  0.100555   -1.189067
   -8   1   -1  0  0.430960  1.160199   -16.435744   0.000000  180.000000   16.435744   16.593824  0.071390   -3.131518
   -9   1   -1  0  0.480510  1.040561     2.907994   0.000000    0.000000    2.907994    3.181013  0.036290  -10.639343
  -10   1   -1  0  0.530234  0.942981    -9.484307   0.000000  180.000000    9.484307    9.585503  0.036755   -3.893640
  -11   1   -1  0  0.580087  0.861940    16.699133   0.000000    0.000000   16.699133   17.181014  0.080062   -8.511916
  -12   1   -1  0  0.630039  0.793602    -1.153943   0.000000  180.000000    1.153943    1.149252  0.018862    0.351705
  -13   1   -1  0  0.680068  0.735221    19.285024   0.000000    0.000000   19.285024   19.641801  0.119164   -4.234145
  -14   1   -1  0  0.730158  0.684783    -2.108099   0.000000  180.000000    2.108099    2.070568  0.027873    1.904264
  -15   1   -1  0  0.780298  0.640781     1.744509   0.000000  360.000000    1.744509    1.797419  0.032159   -2.326760
  -16   1   -1  0  0.830478  0.602063    -9.717625   0.000000  180.000000    9.717625   10.018294  0.076248   -5.576661
  -17   1   -1  0  0.880691  0.567736     0.392837   0.000000  360.000000    0.392837    0.504018  0.091376   -1.720739
  -18   1   -1  0  0.930933  0.537096    -6.462427   0.000000  180.000000    6.462427    6.554745  0.081409   -1.603721
  -19   1   -1  0  0.981198  0.509581     5.016555   0.000000    0.000000    5.016555    4.991144  0.057877    0.620923
  -21   1   -1  0  1.081787  0.462198     5.148973   0.000000  360.000000    5.148973    5.196528  0.093181   -0.721733
  -22   1   -1  0  1.132106  0.441655    -3.143073   0.000000  180.000000    3.143073    2.993436  0.077494    2.730775
  -23   1   -1  0  1.182437  0.422855     0.863195   0.000000  360.000000    0.863195    0.668558  0.164735    1.670917
  -24   1   -1  0  1.232781  0.405587    -1.330506   0.000000  180.000000    1.330506    1.209531  0.149037    1.147929
   25   2   -1  0  1.248657  0.400430    -2.368954   0.000000  180.000000    2.368954    2.473047  0.097211   -1.514320
   21   2   -1  0  1.047764  0.477206   -10.321861   0.000000  180.000000   10.321861   10.107608  0.162275    1.867201
   20   2   -1  0  0.997604  0.501201     0.959345   0.000000  360.000000    0.959345    1.012946  0.065317   -1.160556
   19   2   -1  0  0.947478  0.527717     1.296552   0.000000    0.000000    1.296552    1.213743  0.054122    2.163808
   18   2   -1  0  0.897390  0.557172     2.069614   0.000000    0.000000    2.069614    2.077915  0.031282   -0.375314
   17   2   -1  0  0.847347  0.590077    -2.215442   0.000000  180.000000    2.215442    2.244805  0.035385   -1.173544
   16   2   -1  0  0.797359  0.627070     9.287531   0.000000  360.000000    9.287531    9.459111  0.092942   -2.610776
   15   2   -1  0  0.747437  0.668953    -5.349433   0.000000  180.000000    5.349433    5.511477  0.066853   -3.427902
   14   2   -1  0  0.697593  0.716750   -13.512138   0.000000  180.000000   13.512138   13.747018  0.065005   -5.109922
   13   2   -1  0  0.647848  0.771786   -16.656072   0.000000  180.000000   16.656072   16.965968  0.117864   -3.718336
   12   2   -1  0  0.598224  0.835808     1.169240   0.000000  360.000000    1.169240    1.158038  0.037654    0.420759
   11   2   -1  0  0.548755  0.911154    -4.809654   0.000000  180.000000    4.809654    4.792788  0.027034    0.882298
   10   2   -1  0  0.499487  1.001027     4.060669   0.000000  360.000000    4.060669    4.039381  0.019638    1.533049
    9   2   -1  0  0.450486  1.109912     3.776062   0.000000  360.000000    3.776062    3.639769  0.029691    6.491733
    8   2   -1  0  0.401850  1.244246    -2.165180   0.000000  180.000000    2.165180    2.189822  0.039620   -0.879609
    7   2   -1  0  0.353729  1.413512   -23.047553   0.000000  180.000000   23.047553   23.160755  0.117934   -1.357473
    6   2   -1  0  0.306366  1.632037     0.762081   0.000000  360.000000    0.762081    0.861214  0.016760   -8.365041
    5   2   -1  0  0.260175  1.921785    10.194482   0.000000  360.000000   10.194482   10.324424  0.071829   -2.558385
    4   2   -1  0  0.215910  2.315781    23.828183   0.000000  360.000000   23.828183   24.028335  0.080192   -3.529775
    3   2   -1  0  0.175038  2.856520    33.929825   0.000000  360.000000   33.929825   34.126896  0.143846   -1.937489
    2   2   -1  0  0.140552  3.557411     7.450184   0.000000  360.000000    7.450184    7.273283  0.030641    8.164612
    1   2   -1  0  0.118179  4.230867   -42.184426   0.000000  180.000000   42.184426   43.156716  0.207071   -6.640370
    0   2   -1  0  0.115208  4.339964   -25.596413   0.000000  180.000000   25.596413   26.373213  0.132885   -8.267011
   -1   2   -1  0  0.132946  3.760913    13.345854   0.000000    0.000000   13.345854   13.473081  0.055882   -3.219764
   -2   2   -1  0  0.164838  3.033275     7.613174   0.000000  360.000000    7.613174    7.573011  0.055206    1.028853
   -3   2   -1  0  0.204362  2.446642    41.080316   0.000000    0.000000   41.080316   41.421636  0.129855   -3.717225
   -4   2   -1  0  0.247893  2.017000    47.494301   0.000000    0.000000   47.494301   48.180258  0.173528   -5.590409
   -5   2   -1  0  0.293655  1.702679    23.945617   0.000000    0.000000   23.945617   24.371897  0.109578   -5.501584
   -6   2   -1  0  0.340750  1.467351   -18.303222   0.000000  180.000000   18.303222   18.378189  0.093436   -1.134677
   -7   2   -1  0  0.388694  1.286358    -1.379333   0.000000  180.000000    1.379333    1.382004  0.020929   -0.180483
   -8   2   -1  0  0.437208  1.143620    -0.328570   0.000000  180.000000    0.328570    0.439406  0.051152   -3.064294
   -9   2   -1  0  0.486121  1.028550    -4.201925   0.000000  180.000000    4.201925    4.154602  0.015704    4.261627
  -10   2   -1  0  0.535324  0.934014   -11.464298   0.000000  180.000000   11.464298   11.302468  0.050899    4.496374
  -11   2   -1  0  0.584743  0.855076    12.155356   0.000000    0.000000   12.155356   12.158434  0.066910   -0.065055
  -12   2   -1  0  0.634329  0.788235    -0.233177   0.000000  180.000000    0.233177    0.334226  0.069607   -2.053009
  -13   2   -1  0  0.684044  0.730947    -4.461576   0.000000  180.000000    4.461576    4.580294  0.036211   -4.636463
  -14   2   -1  0  0.733863  0.681326    -3.675955   0.000000  180.000000    3.675955    3.818196  0.026317   -7.643618
  -15   2   -1  0  0.783766  0.637946     7.018550   0.000000  360.000000    7.018550    7.186126  0.073217   -3.236773
  -16   2   -1  0  0.833737  0.599710   -10.047055   0.000000  180.000000   10.047055   10.422816  0.087102   -6.100968
  -17   2   -1  0  0.883765  0.565761    -4.291071   0.000000  180.000000    4.291071    4.371578  0.034722   -3.279039
  -18   2   -1  0  0.933842  0.535423    -0.348672   0.000000  180.000000    0.348672    0.415528  0.137090   -0.689688
  -19   2   -1  0  0.983958  0.508152     4.384117   0.000000    0.000000    4.384117    4.448723  0.053630   -1.703665
  -20   2   -1  0  1.034110  0.483508    -7.473337   0.000000  180.000000    7.473337    7.244576  0.108639    2.977909
  -21   2   -1  0  1.084291  0.461131    -2.362763   0.000000  180.000000    2.362763    2.421171  0.056861   -1.452693
  -22   2   -1  0  1.134499  0.440723    -4.967260   0.000000  180.000000    4.967260    4.936885  0.115884    0.370688
  -23   2   -1  0  1.184729  0.422038    -2.361195   0.000000  180.000000    2.361195    2.276255  0.066972    1.793634
  -24   2   -1  0  1.234978  0.404865    -3.430866   0.000000  180.000000    3.430866    3.355108  0.060346    1.775384
   24   3   -1  0  1.202168  0.415915    -7.535230   0.000000  180.000000    7.535230    7.623850  0.184335   -0.679890
   23   3   -1  0  1.152097  0.433991    -7.668003   0.000000  180.000000    7.668003    7.425376  0.150108    2.285852
   22   3   -1  0  1.102062  0.453695    -6.199559   0.000000  180.000000    6.199559    6.134349  0.117965    0.781764
   21   3   -1  0  1.052070  0.475254     1.503118   0.000000  360.000000    1.503118    1.348518  0.065035    3.361833
   20   3   -1  0  1.002125  0.498940     0.701658   0.000000    0.000000    0.701658    0.855268  0.078118   -2.780859
   19   3   -1  0  0.952236  0.525080     7.127225   0.000000    0.000000    7.127225    7.132962  0.067682   -0.119884
   18   3   -1  0  0.902412  0.554070    -3.529519   0.000000  180.000000    3.529519    3.540741  0.067408   -0.235427
   17   3   -1  0  0.852665  0.586397    -9.955802   0.000000  180.000000    9.955802   10.367586  0.121067   -4.810156
   16   3   -1  0  0.803008  0.622659    -4.136964   0.000000  180.000000    4.136964    4.112936  0.059774    0.568470
   15   3   -1  0  0.753460  0.663605     3.639483   0.000000  360.000000    3.639483    3.725305  0.034826   -3.485035
   14   3   -1  0  0.704043  0.710184    -7.206314   0.000000  180.000000    7.206314    7.395821  0.055582   -4.821800
   13   3   -1  0  0.654787  0.763607     4.274254   0.000000  360.000000    4.274254    4.378544  0.044574   -3.308890
   12   3   -1  0  0.605732  0.825447     8.900399   0.000000  360.000000    8.900399    9.105018  0.055386   -5.224733
   11   3   -1  0  0.556931  0.897778    -0.757620   0.000000  180.000000    0.757620    0.740683  0.039589    0.605001
   10   3   -1  0  0.508456  0.983370   -11.048652   0.000000  180.000000   11.048652   10.996751  0.056252    1.304812
    9   3   -1  0  0.460410  1.085988    12.626779   0.000000  360.000000   12.626779   12.556500  0.065582    1.515493
    8   3   -1  0  0.412945  1.210816    17.289587   0.000000  360.000000   17.289587   17.117364  0.053935    4.515790
    7   3   -1  0  0.366284  1.365060    -0.610985   0.000000  180.000000    0.610985    0.579019  0.051292    0.881363
    6   3   -1  0  0.320780  1.558700    -2.641965   0.000000  180.000000    2.641965    2.687637  0.032212   -2.005185
    5   3   -1  0  0.277004  1.805031    40.551894   0.000000  360.000000   40.551894   41.193936  0.117406   -7.733700
    4   3   -1  0  0.235918  2.119384    26.635986   0.000000  360.000000   26.635986   27.183957  0.123359   -6.282064
    3   3   -1  0  0.199194  2.510112   -46.752482   0.000000  180.000000   46.752482   47.440030  0.205908   -4.722193
    2   3   -1  0  0.169690  2.946545    20.175319   0.000000  360.000000   20.175319   20.381014  0.092613   -3.141008
    1   3   -1  0  0.151678  3.296450    29.539798   0.000000  360.000000   29.539798   29.717870  0.162219   -1.552423
    0   3   -1  0  0.149375  3.347274   -27.087508   0.000000  180.000000   27.087508   27.684665  0.085543   -9.872257
   -1   3   -1  0  0.163447  3.059104   -15.804139   0.000000  180.000000   15.804139   16.131621  0.092151   -5.025743
   -2   3   -1  0  0.190294  2.627517    68.075835   0.000000  360.000000   68.075835   68.781171  0.205415   -4.856013
   -3   3   -1  0  0.225397  2.218310    18.944165   0.000000    0.000000   18.944165   19.662360  0.103684   -9.795959
   -4   3   -1  0  0.265501  1.883230   -15.324791   0.000000  180.000000   15.324791   15.776196  0.085943   -7.428032
   -5   3   -1  0  0.308664  1.619886   -14.773636   0.000000  180.000000   14.773636   14.843305  0.043265   -2.277288
   -6   3   -1  0  0.353766  1.413362   -19.591468   0.000000  180.000000   19.591468   19.412396  0.050651    4.999847
   -7   3   -1  0  0.400154  1.249519   -17.609545   0.000000  180.000000   17.609545   17.627370  0.081451   -0.309482
   -8   3   -1  0  0.447427  1.117501   -11.221097   0.000000  180.000000   11.221097   11.251556  0.031926   -1.349225
   -9   3   -1  0  0.495332  1.009424    11.266725   0.000000    0.000000   11.266725   11.575112  0.050392   -8.654715
  -10   3   -1  0  0.543702  0.919622     8.200131   0.000000    0.000000    8.200131    8.011097  0.049407    5.410817
  -11   3   -1  0  0.592423  0.843992    -1.327861   0.000000  180.000000    1.327861    1.290778  0.022426    2.338544
  -12   3   -1  0  0.641415  0.779527   -12.710259   0.000000  180.000000   12.710259   12.850543  0.080523   -2.463786
  -13   3   -1  0  0.690620  0.723987    -8.154667   0.000000  180.000000    8.154667    8.291528  0.052100   -3.714987
  -14   3   -1  0  0.739997  0.675679   -11.077021   0.000000  180.000000   11.077021   11.285837  0.073980   -3.991752
  -15   3   -1  0  0.789512  0.633303     2.571408   0.000000    0.000000    2.571408    2.519866  0.031486    2.315116
  -16   3   -1  0  0.839141  0.595848     2.793370   0.000000    0.000000    2.793370    2.962734  0.024329   -9.844820
  -17   3   -1  0  0.888865  0.562515    -0.500292   0.000000  180.000000    0.500292    0.587767  0.090544   -1.366270
  -18   3   -1  0  0.938669  0.532669    -3.392136   0.000000  180.000000    3.392136    3.382251  0.055536    0.251710
  -19   3   -1  0  0.988541  0.505796     2.054605   0.000000  360.000000    2.054605    2.075492  0.045363   -0.651158
  -20   3   -1  0  1.038472  0.481477    -6.550638   0.000000  180.000000    6.550638    6.618773  0.100342   -0.960287
  -21   3   -1  0  1.088452  0.459368     2.822417   0.000000    0.000000    2.822417    2.693301  0.040222    4.539778
  -22   3   -1  0  1.138476  0.439184     7.314420   0.000000    0.000000    7.314420    7.280978  0.124103    0.381086
  -23   3   -1  0  1.188538  0.420685     5.373111   0.000000    0.000000    5.373111    5.041728  0.145429    3.222521
  -24   3   -1  0  1.238633  0.403671    -4.047706   0.000000  180.000000    4.047706    3.713013  0.103555    4.570781
   24   4   -1  0  1.207421  0.414106     0.857405   0.000000  360.000000    0.857405    1.037763  0.130396   -1.956069
   23   4   -1  0  1.157577  0.431937    -5.740813   0.000000  180.000000    5.740813    5.209197  0.059508   12.633853
   22   4   -1  0  1.107789  0.451349    -9.425670   0.000000  180.000000    9.425670    8.852723  0.144523    5.606492
   21   4   -1  0  1.058067  0.472560     4.004185   0.000000    0.000000    4.004185    4.031829  0.073569   -0.531390
   20   4   -1  0  1.008420  0.495825    -4.633224   0.000000  180.000000    4.633224    4.713756  0.052091   -2.186348
   19   4   -1  0  0.958859  0.521453    -0.708446   0.000000  180.000000    0.708446    0.719815  0.083194   -0.193251
   18   4   -1  0  0.909398  0.549815     6.955534   0.000000  360.000000    6.955534    7.092903  0.079314   -2.449375
   17   4   -1  0  0.860054  0.581359    15.874262   0.000000  360.000000   15.874262   15.928666  0.201015   -0.382746
   16   4   -1  0  0.810850  0.616637    -3.702026   0.000000  180.000000    3.702026    3.779386  0.051704   -2.115959
   15   4   -1  0  0.761812  0.656330     7.550305   0.000000    0.000000    7.550305    7.685520  0.059114   -3.234849
   14   4   -1  0  0.712974  0.701287    13.508484   0.000000  360.000000   13.508484   13.772774  0.093384   -4.002444
   13   4   -1  0  0.664381  0.752580     9.877745   0.000000    0.000000    9.877745   10.055229  0.050833   -4.937776
   12   4   -1  0  0.616091  0.811569   -11.703259   0.000000  180.000000   11.703259   11.814455  0.070059   -2.244596
   11   4   -1  0  0.568179  0.880004    -4.176490   0.000000  180.000000    4.176490    4.317740  0.041699   -4.790531
   10   4   -1  0  0.520753  0.960149   -11.643302   0.000000  180.000000   11.643302   11.828185  0.046846   -5.581422
    9   4   -1  0  0.473955  1.054952    -2.434205   0.000000  180.000000    2.434205    2.587480  0.016696  -12.982575
    8   4   -1  0  0.427995  1.168239     6.823518   0.000000  360.000000    6.823518    6.797449  0.029687    1.241881
    7   4   -1  0  0.383171  1.304900    32.103358   0.000000  360.000000   32.103358   32.377937  0.121832   -3.187291
    6   4   -1  0  0.339935  1.470868    26.177688   0.000000  360.000000   26.177688   26.411886  0.195969   -1.690094
    5   4   -1  0  0.298977  1.672372    11.848981   0.000000    0.000000   11.848981   11.906130  0.059207   -1.365080
    4   4   -1  0  0.261368  1.913013   -22.613032   0.000000  180.000000   22.613032   22.753514  0.098392   -2.019185
    3   4   -1  0  0.228767  2.185629   -34.882221   0.000000  180.000000   34.882221   35.089086  0.129292   -2.262722
    2   4   -1  0  0.203595  2.455859   -34.433003   0.000000  180.000000   34.433003   34.448966  0.184832   -0.122142
    1   4   -1  0  0.188845  2.647678   -15.737703   0.000000  180.000000   15.737703   15.993945  0.102389   -3.539230
    0   4   -1  0  0.187000  2.673797   -20.351246   0.000000  180.000000   20.351246   20.292137  0.064290    1.300243
   -1   4   -1  0  0.198421  2.519898   -36.782595   0.000000  180.000000   36.782595   37.232876  0.118322   -5.381873
   -2   4   -1  0  0.221060  2.261825     8.578794   0.000000  360.000000    8.578794    8.536666  0.028685    2.076980
   -3   4   -1  0  0.251912  1.984818     8.396848   0.000000    0.000000    8.396848    8.369551  0.024938    1.548037
   -4   4   -1  0  0.288352  1.733991    -9.622333   0.000000  180.000000    9.622333    9.807142  0.051405   -5.084324
   -5   4   -1  0  0.328526  1.521950     4.829618   0.000000    0.000000    4.829618    4.797075  0.020928    2.199080
   -6   4   -1  0  0.371223  1.346898    31.050926   0.000000  360.000000   31.050926   31.358831  0.117789   -3.696814
   -7   4   -1  0  0.415667  1.202885   -19.467113   0.000000  180.000000   19.467113   19.390110  0.071434    1.524467
   -8   4   -1  0  0.461353  1.083768   -26.459758   0.000000  180.000000   26.459758   26.555340  0.088055   -1.535106
   -9   4   -1  0  0.507947  0.984355    -9.469871   0.000000  180.000000    9.469871    9.485376  0.050822   -0.431455
  -10   4   -1  0  0.555219  0.900546     2.960246   0.000000  360.000000    2.960246    2.907359  0.027259    2.743809
  -11   4   -1  0  0.603010  0.829174   -14.123000   0.000000  180.000000   14.123000   14.356362  0.067841   -4.864657
  -12   4   -1  0  0.651206  0.767806     7.676157   0.000000    0.000000    7.676157    7.795769  0.046129   -3.667035
  -13   4   -1  0  0.699723  0.714568    13.696930   0.000000    0.000000   13.696930   13.896759  0.074437   -3.796531
  -14   4   -1  0  0.748499  0.668003    11.536039   0.000000    0.000000   11.536039   11.621558  0.083706   -1.444838
  -15   4   -1  0  0.797486  0.626970    -4.707851   0.000000  180.000000    4.707851    4.819188  0.034407   -4.576226
  -16   4   -1  0  0.846648  0.590564    12.927114   0.000000    0.000000   12.927114   12.942328  0.107975   -0.199261
  -17   4   -1  0  0.895956  0.558063     7.300802   0.000000  360.000000    7.300802    7.462891  0.059806   -3.832841
  -18   4   -1  0  0.945387  0.528884    -2.936256   0.000000  180.000000    2.936256    2.988341  0.053233   -1.383711
  -19   4   -1  0  0.994922  0.502552   -11.834329   0.000000  180.000000   11.834329   11.657790  0.151080    1.652523
  -20   4   -1  0  1.044548  0.478676     3.997855   0.000000    0.000000    3.997855    3.972142  0.043574    0.834542
  -21   4   -1  0  1.094250  0.456934    -1.481771   0.000000  180.000000    1.481771    1.429005  0.071626    1.041825
  -22   4   -1  0  1.144021  0.437055     3.111701   0.000000    0.000000    3.111701    3.043920  0.047452    2.020110
  -23   4   -1  0  1.193850  0.418813     5.724340   0.000000    0.000000    5.724340    5.549157  0.133177    1.860262
  -24   4   -1  0  1.243731  0.402016     9.704538   0.000000    0.000000    9.704538    9.601979  0.270573    0.536052
   24   5   -1  0  1.214140  0.411814     3.826899   0.000000  360.000000    3.826899    3.641170  0.097609    2.690954
   23   5   -1  0  1.164584  0.429338     8.561239   0.000000  360.000000    8.561239    8.906444  0.146830   -3.324905
   22   5   -1  0  1.115110  0.448386     1.043968   0.000000  360.000000    1.043968    1.099514  0.288058   -0.272701
   21   5   -1  0  1.065729  0.469162     3.974466   0.000000    0.000000    3.974466    3.851281  0.092136    1.890778
   20   5   -1  0  1.016456  0.491905    -9.676421   0.000000  180.000000    9.676421    9.651530  0.089613    0.392809
   19   5   -1  0  0.967306  0.516899    -1.872882   0.000000  180.000000    1.872882    1.917729  0.037740   -1.680542
   18   5   -1  0  0.918301  0.544484    -4.364083   0.000000  180.000000    4.364083    4.438355  0.029202   -3.596835
   17   5   -1  0  0.869463  0.575068     7.570117   0.000000  360.000000    7.570117    7.776834  0.076962   -3.798540
   16   5   -1  0  0.820823  0.609145    -6.829867   0.000000  180.000000    6.829867    6.999958  0.060760   -3.958928
   15   5   -1  0  0.772418  0.647318     8.608825   0.000000  360.000000    8.608825    8.940599  0.083805   -5.598705
   14   5   -1  0  0.724296  0.690326     3.380346   0.000000  360.000000    3.380346    3.450632  0.035512   -2.799087
   13   5   -1  0  0.676516  0.739080    20.054590   0.000000  360.000000   20.054590   20.577946  0.111765   -6.622235
   12   5   -1  0  0.629158  0.794713   -11.443449   0.000000  180.000000   11.443449   11.562798  0.055403   -3.046480
   11   5   -1  0  0.582323  0.858630    12.583478   0.000000  360.000000   12.583478   12.598203  0.055784   -0.373297
   10   5   -1  0  0.536149  0.932577   -11.014075   0.000000  180.000000   11.014075   10.960208  0.046622    1.633953
    9   5   -1  0  0.490822  1.018700   -19.044576   0.000000  180.000000   19.044576   19.018442  0.082348    0.448810
    8   5   -1  0  0.446600  1.119571   -54.067558   0.000000  180.000000   54.067558   54.703756  0.184377   -4.879791
    7   5   -1  0  0.403847  1.238094    24.536877   0.000000  360.000000   24.536877   24.987085  0.132634   -4.800374
    6   5   -1  0  0.363081  1.377102    -7.448481   0.000000  180.000000    7.448481    7.696119  0.064664   -5.415859
    5   5   -1  0  0.325052  1.538214    19.226690   0.000000  360.000000   19.226690   19.089864  0.083093    2.328742
    4   5   -1  0  0.290835  1.719186     2.260681   0.000000  360.000000    2.260681    2.251583  0.015978    0.805226
    3   5   -1  0  0.261928  1.908919    64.217142   0.000000  360.000000   64.217142   64.989036  0.227014   -4.808606
    2   5   -1  0  0.240256  2.081115   -47.054779   0.000000  180.000000   47.054779   47.443765  0.185974   -2.957999
    1   5   -1  0  0.227891  2.194030    -9.640138   0.000000  180.000000    9.640138    9.496653  0.046947    4.322240
    0   5   -1  0  0.226365  2.208824   -41.631084   0.000000  180.000000   41.631084   41.949257  0.149295   -3.013920
   -1   5   -1  0  0.235887  2.119656    36.094948   0.000000  360.000000   36.094948   36.696743  0.113758   -7.481384
   -2   5   -1  0  0.255225  1.959057   -67.972537   0.000000  180.000000   67.972537   69.091891  0.259606   -6.097730
   -3   5   -1  0  0.282368  1.770738    -9.393493   0.000000  180.000000    9.393493    9.145099  0.035453    9.908478
   -4   5   -1  0  0.315308  1.585752    -6.692160   0.000000  180.000000    6.692160    6.760016  0.057559   -1.667221
   -5   5   -1  0  0.352422  1.418754    35.215474   0.000000  360.000000   35.215474   35.731624  0.142432   -5.124891
   -6   5   -1  0  0.392529  1.273792   -11.249310   0.000000  180.000000   11.249310   11.143567  0.034850    4.291017
   -7   5   -1  0  0.434800  1.149953    42.844055   0.000000    0.000000   42.844055   42.891476  0.148819   -0.450638
   -8   5   -1  0  0.478664  1.044575     4.965352   0.000000    0.000000    4.965352    4.713756  0.025994   13.687984
   -9   5   -1  0  0.523719  0.954710     8.441164   0.000000    0.000000    8.441164    8.461944  0.033215   -0.884771
  -10   5   -1  0  0.569684  0.877680   -18.862215   0.000000  180.000000   18.862215   19.276825  0.079155   -7.407588
  -11   5   -1  0  0.616355  0.811221     3.182844   0.000000    0.000000    3.182844    3.219110  0.033598   -1.526525
  -12   5   -1  0  0.663582  0.753486   -13.177120   0.000000  180.000000   13.177120   13.152565  0.066424    0.522789
  -13   5   -1  0  0.711256  0.702982     9.707045   0.000000    0.000000    9.707045    9.745807  0.059888   -0.915331
  -14   5   -1  0  0.759291  0.658509    -5.894606   0.000000  180.000000    5.894606    5.963979  0.045841   -2.140202
  -15   5   -1  0  0.807624  0.619100     8.338244   0.000000    0.000000    8.338244    8.303744  0.059907    0.814447
  -16   5   -1  0  0.856204  0.583973     4.357032   0.000000  360.000000    4.357032    4.395831  0.032695   -1.678251
  -17   5   -1  0  0.904991  0.552492    14.020382   0.000000    0.000000   14.020382   14.379548  0.130778   -3.883973
  -19   5   -1  0  1.003066  0.498471     4.608739   0.000000    0.000000    4.608739    4.808587  0.076729   -3.683451
  -20   5   -1  0  1.052308  0.475146    -5.193631   0.000000  180.000000    5.193631    5.268323  0.056151   -1.881200
  -21   5   -1  0  1.101661  0.453860    -4.817468   0.000000  180.000000    4.817468    4.839149  0.067237   -0.456026
  -22   5   -1  0  1.151111  0.434363   -13.161712   0.000000  180.000000   13.161712   12.658820  0.192666    3.691353
  -23   5   -1  0  1.200646  0.416443    -1.208480   0.000000  180.000000    1.208480    1.290778  0.114900   -1.012938
   24   6   -1  0  1.222303  0.409064    -4.022647   0.000000  180.000000    4.022647    3.946542  0.125097    0.860364
   23   6   -1  0  1.173092  0.426224     6.126113   0.000000    0.000000    6.126113    5.998700  0.103567    1.739819
   22   6   -1  0  1.123992  0.444843     7.871283   0.000000  360.000000    7.871283    7.620503  0.163427    2.170120
   21   6   -1  0  1.075019  0.465108     1.096320   0.000000  360.000000    1.096320    1.140336  0.077457   -0.803639
   20   6   -1  0  1.026192  0.487238     4.554901   0.000000  360.000000    4.554901    4.547992  0.068247    0.143171
   19   6   -1  0  0.977532  0.511492     0.566327   0.000000  360.000000    0.566327    0.552073  0.112085    0.179850
   18   6   -1  0  0.929066  0.538175    -8.660777   0.000000  180.000000    8.660777    8.765017  0.055016   -2.679515
   17   6   -1  0  0.880825  0.567649   -12.087039   0.000000  180.000000   12.087039   12.072434  0.146767    0.140739
   15   6   -1  0  0.785186  0.636791     3.157629   0.000000  360.000000    3.157629    3.222257  0.033565   -2.723014
   14   6   -1  0  0.737897  0.677601    -1.888261   0.000000  180.000000    1.888261    1.982856  0.029118   -4.594334
   13   6   -1  0  0.691059  0.723527    -4.697532   0.000000  180.000000    4.697532    4.753436  0.045493   -1.737879
   12   6   -1  0  0.644770  0.775471     7.425273   0.000000  360.000000    7.425273    7.438347  0.035772   -0.516853
   11   6   -1  0  0.599156  0.834507     3.437863   0.000000    0.000000    3.437863    3.494517  0.020610   -3.887487
   10   6   -1  0  0.554386  0.901899    -3.996628   0.000000  180.000000    3.996628    3.830243  0.028338    8.303391
    9   6   -1  0  0.510680  0.979087     2.055788   0.000000    0.000000    2.055788    2.140554  0.016811   -7.130771
    8   6   -1  0  0.468337  1.067608     6.045740   0.000000  360.000000    6.045740    6.073618  0.036718   -1.073741
    7   6   -1  0  0.427762  1.168875    -8.228527   0.000000  180.000000    8.228527    8.220183  0.054269    0.217439
    6   6   -1  0  0.389507  1.283673    -9.849626   0.000000  180.000000    9.849626    9.970992  0.054896   -3.126563
    5   6   -1  0  0.354326  1.411129    -9.156816   0.000000  180.000000    9.156816    9.105563  0.054608    1.327302
    4   6   -1  0  0.323223  1.546919    -1.018475   0.000000  180.000000    1.018475    1.113288  0.026057   -5.145842
    3   6   -1  0  0.297480  1.680784     7.563845   0.000000    0.000000    7.563845    7.514381  0.040229    1.738867
    2   6   -1  0  0.278587  1.794770    -0.639967   0.000000  180.000000    0.639967    0.872904  0.085282   -3.862727
    1   6   -1  0  0.267997  1.865692    12.030732   0.000000    0.000000   12.030732   12.029497  0.045892    0.038058
    0   6   -1  0  0.266700  1.874763    42.820490   0.000000  360.000000   42.820490   43.298549  0.172717   -3.914369
   -1   6   -1  0  0.274829  1.819315    23.279887   0.000000    0.000000   23.279887   23.444547  0.101058   -2.304267
   -2   6   -1  0  0.291595  1.714706   -12.639864   0.000000  180.000000   12.639864   12.738638  0.046487   -3.004891
   -3   6   -1  0  0.315626  1.584153    -8.025734   0.000000  180.000000    8.025734    7.982468  0.023381    2.616983
   -4   6   -1  0  0.345408  1.447561   -12.242863   0.000000  180.000000   12.242863   12.136845  0.043001    3.486664
   -5   6   -1  0  0.379591  1.317207   -20.177130   0.000000  180.000000   20.177130   20.132579  0.059312    1.062275
   -6   6   -1  0  0.417093  1.198773   -10.246598   0.000000  180.000000   10.246598   10.240395  0.043527    0.201560
   -7   6   -1  0  0.457099  1.093855    17.146727   0.000000    0.000000   17.146727   17.102450  0.088666    0.706216
   -8   6   -1  0  0.499006  1.001992    25.503577   0.000000  360.000000   25.503577   25.697224  0.085528   -3.201973
   -9   6   -1  0  0.542374  0.921873     7.145182   0.000000  360.000000    7.145182    7.129384  0.028300    0.789436
  -10   6   -1  0  0.586880  0.851963    -6.911728   0.000000  180.000000    6.911728    6.908635  0.032264    0.135572
  -11   6   -1  0  0.632282  0.790786     2.938687   0.000000  360.000000    2.938687    2.936903  0.026983    0.093520
  -12   6   -1  0  0.678402  0.737026    -5.920850   0.000000  180.000000    5.920850    6.067780  0.036753   -5.653715
  -13   6   -1  0  0.725102  0.689558   -12.804200   0.000000  180.000000   12.804200   12.899539  0.067732   -1.990650
  -14   6   -1  0  0.772277  0.647437    -0.554131   0.000000  180.000000    0.554131    0.668558  0.055293   -2.926656
  -15   6   -1  0  0.819844  0.609872     8.669294   0.000000    0.000000    8.669294    8.740074  0.063472   -1.577060
  -16   6   -1  0  0.867740  0.576209    -5.071427   0.000000  180.000000    5.071427    4.947211  0.048186    3.645580
  -17   6   -1  0  0.915913  0.545903    -5.964044   0.000000  180.000000    5.964044    6.152579  0.050326   -5.298040
  -18   6   -1  0  0.964322  0.518499     0.623681   0.000000    0.000000    0.623681    0.705593  0.063082   -1.836375
  -19   6   -1  0  1.012932  0.493617     4.639833   0.000000    0.000000    4.639833    4.604679  0.072239    0.688207
  -21   6   -1  0  1.110650  0.450187     1.201439   0.000000  360.000000    1.201439    1.144803  0.090344    0.886566
  -22   6   -1  0  1.159717  0.431140     1.991329   0.000000    0.000000    1.991329    2.070568  0.095225   -1.176806
  -23   6   -1  0  1.208900  0.413599    -0.596924   0.000000  180.000000    0.596924    0.760980  0.220921   -1.050197
   24   7   -1  0  1.231880  0.405884     2.362560   0.000000  360.000000    2.362560    2.289605  0.085853    1.201745
   23   7   -1  0  1.183067  0.422630     4.847221   0.000000  360.000000    4.847221    4.764012  0.101765    1.156344
   22   7   -1  0  1.134399  0.440762    -4.275659   0.000000  180.000000    4.275659    4.101719  0.145523    1.690366
   21   7   -1  0  1.085896  0.460449     1.211765   0.000000  360.000000    1.211765    1.022973  0.117135    2.279363
   20   7   -1  0  1.037581  0.481890    -3.949851   0.000000  180.000000    3.949851    3.761941  0.046030    5.773307
   19   7   -1  0  0.989482  0.505315     1.643140   0.000000  360.000000    1.643140    1.580896  0.050536    1.741857
   18   7   -1  0  0.941631  0.530994    -6.753261   0.000000  180.000000    6.753261    6.706434  0.062384    1.061543
   17   7   -1  0  0.894068  0.559242     7.163009   0.000000  360.000000    7.163009    7.194603  0.051122   -0.874004
   16   7   -1  0  0.846842  0.590429     5.834417   0.000000    0.000000    5.834417    5.975852  0.065167   -3.069344
   15   7   -1  0  0.800014  0.624989     8.414695   0.000000  360.000000    8.414695    8.547950  0.071628   -2.630976
   14   7   -1  0  0.753656  0.663433   -11.863074   0.000000  180.000000   11.863074   12.060098  0.061618   -4.521973
   13   7   -1  0  0.707861  0.706354     4.765838   0.000000    0.000000    4.765838    4.761928  0.027210    0.203207
   12   7   -1  0  0.662746  0.754437   -10.864009   0.000000  180.000000   10.864009   10.998620  0.049750   -3.826516
   11   7   -1  0  0.618459  0.808461    -1.350109   0.000000  180.000000    1.350109    1.418301  0.025464   -3.787262
   10   7   -1  0  0.575193  0.869273    -9.864886   0.000000  180.000000    9.864886    9.810755  0.047695    1.605044
    9   7   -1  0  0.533196  0.937742    22.030454   0.000000  360.000000   22.030454   22.281982  0.078375   -4.538646
    8   7   -1  0  0.492791  1.014628    -1.976587   0.000000  180.000000    1.976587    2.217484  0.022775  -14.958365
    7   7   -1  0  0.454405  1.100339     8.839196   0.000000  360.000000    8.839196    8.931002  0.053990   -2.404783
    6   7   -1  0  0.418593  1.194478   -30.607228   0.000000  180.000000   30.607228   30.579982  0.160261    0.240433
    5   7   -1  0  0.386071  1.295097    12.114352   0.000000  360.000000   12.114352   12.138597  0.053761   -0.637794
    4   7   -1  0  0.357739  1.397667   -14.853754   0.000000  180.000000   14.853754   14.676186  0.072526    3.462493
    3   7   -1  0  0.334662  1.494046     4.739976   0.000000  360.000000    4.739976    4.775751  0.028606   -1.768623
    2   7   -1  0  0.317986  1.572398     2.697589   0.000000    0.000000    2.697589    2.610932  0.016546    7.406875
    1   7   -1  0  0.308750  1.619434    49.237457   0.000000  360.000000   49.237457   49.925071  0.124795   -7.792260
    0   7   -1  0  0.307625  1.625356   -26.693358   0.000000  180.000000   26.693358   26.991369  0.097797   -4.309434
   -1   7   -1  0  0.314698  1.588824    -8.413261   0.000000  180.000000    8.413261    8.250393  0.021768   10.580985
   -2   7   -1  0  0.329442  1.517719   -23.751685   0.000000  180.000000   23.751685   24.064002  0.138578   -3.187247
   -3   7   -1  0  0.350890  1.424947    13.350967   0.000000  360.000000   13.350967   13.427762  0.061313   -1.771322
   -4   7   -1  0  0.377904  1.323089   -15.708675   0.000000  180.000000   15.708675   15.895257  0.053667   -4.916724
   -5   7   -1  0  0.409382  1.221354    18.147276   0.000000  360.000000   18.147276   18.041103  0.061191    2.453797
   -6   7   -1  0  0.444377  1.125171    -2.220314   0.000000  180.000000    2.220314    2.203697  0.019621    1.197742
   -7   7   -1  0  0.482124  1.037078    22.523198   0.000000  360.000000   22.523198   22.695811  0.099086   -2.463625
   -8   7   -1  0  0.522026  0.957807   -18.524589   0.000000  180.000000   18.524589   18.645447  0.081304   -2.102210
   -9   7   -1  0  0.563626  0.887114     1.136276   0.000000    0.000000    1.136276    1.333400  0.032608   -8.549411
  -10   7   -1  0  0.606574  0.824302    -3.193563   0.000000  180.000000    3.193563    3.275425  0.024179   -4.788134
  -11   7   -1  0  0.650604  0.768517     9.157322   0.000000  360.000000    9.157322    9.286234  0.053542   -3.405012
  -12   7   -1  0  0.695509  0.718898    -8.726695   0.000000  180.000000    8.726695    8.863045  0.038172   -5.051537
  -13   7   -1  0  0.741132  0.674644    11.381374   0.000000  360.000000   11.381374   11.425405  0.073777   -0.844010
  -14   7   -1  0  0.787347  0.635044     0.133786   0.000000  360.000000    0.133786    0.439406  0.087883   -4.918015
  -15   7   -1  0  0.834056  0.599480     2.794397   0.000000  360.000000    2.794397    2.775039  0.020753    1.319174
  -16   7   -1  0  0.881180  0.567421    -9.918866   0.000000  180.000000    9.918866    9.882954  0.065574    0.774519
  -18   7   -1  0  0.976432  0.512068    -1.368717   0.000000  180.000000    1.368717    1.352297  0.042956    0.540606
  -19   7   -1  0  1.024468  0.488058     5.240211   0.000000  360.000000    5.240211    5.124694  0.090344    1.808262
  -20   7   -1  0  1.072727  0.466102    -2.271233   0.000000  180.000000    2.271233    2.296251  0.040943   -0.864148
  -21   7   -1  0  1.121182  0.445958     6.738035   0.000000  360.000000    6.738035    6.811616  0.126356   -0.823535
  -23   7   -1  0  1.218582  0.410313    -3.110071   0.000000  180.000000    3.110071    3.176219  0.063793   -1.466408
   24   8   -1  0  1.242839  0.402305     3.639271   0.000000  360.000000    3.639271    3.519155  0.126130    1.346773
   22   8   -1  0  1.146290  0.436190     1.163033   0.000000    0.000000    1.163033    1.076188  0.177232    0.692977
   21   8   -1  0  1.098313  0.455244    -1.769403   0.000000  180.000000    1.769403    1.680562  0.073795    1.702563
   20   8   -1  0  1.050569  0.475933     1.968539   0.000000  360.000000    1.968539    1.899122  0.045783    2.144291
   19   8   -1  0  1.003092  0.498459    -5.552697   0.000000  180.000000    5.552697    5.365771  0.047036    5.620254
   18   8   -1  0  0.955923  0.523055    -0.339239   0.000000  180.000000    0.339239    0.439406  0.148447   -0.954260
   16   8   -1  0  0.862706  0.579572    -1.009498   0.000000  180.000000    1.009498    1.061933  0.041153   -1.801911
   15   8   -1  0  0.816788  0.612154   -10.092397   0.000000  180.000000   10.092397   10.075369  0.080116    0.300588
   14   8   -1  0  0.771438  0.648140    -1.919251   0.000000  180.000000    1.919251    2.005780  0.025200   -4.856066
   13   8   -1  0  0.726765  0.687981    -1.875486   0.000000  180.000000    1.875486    1.742882  0.020677    9.069706
   12   8   -1  0  0.682900  0.732172     2.982914   0.000000  360.000000    2.982914    3.043920  0.021293   -4.051756
   11   8   -1  0  0.640009  0.781239    -2.684547   0.000000  180.000000    2.684547    2.674365  0.021538    0.668552
   10   8   -1  0  0.598304  0.835696     6.716996   0.000000  360.000000    6.716996    6.716995  0.033188    0.000041
    9   8   -1  0  0.558048  0.895980     4.133073   0.000000  360.000000    4.133073    4.105519  0.029864    1.304817
    8   8   -1  0  0.519580  0.962315   -10.983903   0.000000  180.000000   10.983903   10.907700  0.050811    2.120929
    7   8   -1  0  0.483326  1.034498   -22.451494   0.000000  180.000000   22.451494   22.209336  0.117115    2.924160
    6   8   -1  0  0.449822  1.111550     4.641620   0.000000  360.000000    4.641620    4.614520  0.029610    1.294333
    5   8   -1  0  0.419727  1.191249     1.419181   0.000000  360.000000    1.419181    1.429005  0.025270   -0.549769
    4   8   -1  0  0.393824  1.269603    -5.361116   0.000000  180.000000    5.361116    5.425150  0.021278   -4.255973
    3   8   -1  0  0.372986  1.340533    18.555183   0.000000  360.000000   18.555183   18.593294  0.080451   -0.669933
    2   8   -1  0  0.358099  1.396262    26.353995   0.000000  360.000000   26.353995   26.367569  0.096687   -0.198541
    1   8   -1  0  0.349924  1.428883    -1.897375   0.000000  180.000000    1.897375    2.045911  0.028212   -7.445936
    0   8   -1  0  0.348931  1.432946    -9.286393   0.000000  180.000000    9.286393    9.153466  0.030699    6.123509
   -1   8   -1  0  0.355183  1.407725     4.115758   0.000000  360.000000    4.115758    3.992610  0.025162    6.921389
   -2   8   -1  0  0.368309  1.357554     7.001501   0.000000  360.000000    7.001501    6.932090  0.020700    4.742123
   -3   8   -1  0  0.387613  1.289946     2.927010   0.000000  360.000000    2.927010    2.900353  0.022353    1.686509
   -4   8   -1  0  0.412227  1.212924    -5.730875   0.000000  180.000000    5.730875    5.746197  0.021310   -1.016817
   -5   8   -1  0  0.441263  1.133110    11.156334   0.000000    0.000000   11.156334   11.160918  0.047673   -0.135979
   -6   8   -1  0  0.473910  1.055052     1.106510   0.000000    0.000000    1.106510    1.175473  0.030814   -3.165042
   -7   8   -1  0  0.509474  0.981405    -6.436911   0.000000  180.000000    6.436911    6.319548  0.022711    7.308136
   -8   8   -1  0  0.547386  0.913433    -2.060476   0.000000  180.000000    2.060476    2.013364  0.025104    2.654063
   -9   8   -1  0  0.587192  0.851511    12.014346   0.000000  360.000000   12.014346   11.966877  0.060418    1.111116
  -11   8   -1  0  0.671122  0.745021     5.462563   0.000000  360.000000    5.462563    5.449397  0.022474    0.828507
  -13   8   -1  0  0.759208  0.658581     0.255709   0.000000    0.000000    0.255709    0.504018  0.075162   -4.672048
  -14   8   -1  0  0.804385  0.621593    -6.496645   0.000000  180.000000    6.496645    6.606446  0.064404   -2.411070
  -15   8   -1  0  0.850158  0.588126    -5.513898   0.000000  180.000000    5.513898    5.639117  0.058877   -3.007731
  -16   8   -1  0  0.896436  0.557764    -9.181747   0.000000  180.000000    9.181747    9.200503  0.058748   -0.451507
  -17   8   -1  0  0.943144  0.530142     3.273420   0.000000    0.000000    3.273420    3.228564  0.033499    1.893658
  -18   8   -1  0  0.990222  0.504937    -0.575311   0.000000  180.000000    0.575311    0.513906  0.058321    1.489011
  -19   8   -1  0  1.037620  0.481872     1.113920   0.000000  360.000000    1.113920    1.080920  0.054095    0.862740
  -21   8   -1  0  1.133211  0.441224     2.973311   0.000000    0.000000    2.973311    2.998523  0.096951   -0.367757
  -22   8   -1  0  1.181341  0.423248    -5.218817   0.000000  180.000000    5.218817    4.999232  0.054751    5.671888
  -23   8   -1  0  1.229659  0.406617    -2.618073   0.000000  180.000000    2.618073    2.575673  0.084657    0.708302
   23   9   -1  0  1.207271  0.414157    -3.650751   0.000000  180.000000    3.650751    3.494517  0.120717    1.830304
   22   9   -1  0  1.159620  0.431176     0.373988   0.000000    0.000000    0.373988    0.653221  0.156230   -2.527659
   21   9   -1  0  1.112217  0.449553     2.002421   0.000000  360.000000    2.002421    1.872170  0.089759    2.052209
   20   9   -1  0  1.065097  0.469441    -5.572922   0.000000  180.000000    5.572922    5.363921  0.107847    2.740646
   19   9   -1  0  1.018298  0.491016     2.420276   0.000000    0.000000    2.420276    2.320448  0.027982    5.045308
   18   9   -1  0  0.971866  0.514474    -0.614091   0.000000  180.000000    0.614091    0.733761  0.081477   -2.077156
   17   9   -1  0  0.925858  0.540039    -7.234300   0.000000  180.000000    7.234300    7.397929  0.079978   -2.893393
   16   9   -1  0  0.880340  0.567962    -6.319229   0.000000  180.000000    6.319229    6.401787  0.048356   -2.414457
   15   9   -1  0  0.835391  0.598522     5.100598   0.000000  360.000000    5.100598    5.131605  0.035050   -1.251084
   14   9   -1  0  0.791109  0.632024     0.436734   0.000000  360.000000    0.436734    0.483343  0.062365   -1.056917
   13   9   -1  0  0.747611  0.668797     0.418720   0.000000  360.000000    0.418720    0.483343  0.062365   -1.465423
   12   9   -1  0  0.705045  0.709175    -0.835587   0.000000  180.000000    0.835587    0.843333  0.043340   -0.252760
   11   9   -1  0  0.663587  0.753480     4.303125   0.000000    0.000000    4.303125    4.260895  0.021919    2.724691
   10   9   -1  0  0.623461  0.801975     1.574275   0.000000    0.000000    1.574275    1.659297  0.034875   -3.447777
    9   9   -1  0  0.584939  0.854790     4.916436   0.000000  360.000000    4.916436    4.870539  0.035490    1.828910
    8   9   -1  0  0.548361  0.911808     8.262314   0.000000  360.000000    8.262314    8.177996  0.035232    3.384518
    7   9   -1  0  0.514140  0.972497    10.022715   0.000000  360.000000   10.022715   10.235964  0.051308   -5.877857
    6   9   -1  0  0.482780  1.035669    -3.079218   0.000000  180.000000    3.079218    3.153756  0.020548   -5.130076
    5   9   -1  0  0.454871  1.099214     4.171418   0.000000  360.000000    4.171418    4.061954  0.030186    5.128385
    4   9   -1  0  0.431084  1.159867     3.700182   0.000000    0.000000    3.700182    3.577841  0.034240    5.053004
    3   9   -1  0  0.412134  1.213197     2.003769   0.000000    0.000000    2.003769    2.058277  0.024551   -3.139786
    2   9   -1  0  0.398712  1.254039     9.932663   0.000000    0.000000    9.932663    9.480592  0.045542   14.038181
    1   9   -1  0  0.391385  1.277513     9.266156   0.000000    0.000000    9.266156    9.101125  0.031649    7.374291
    0   9   -1  0  0.390499  1.280414   -11.767902   0.000000  180.000000   11.767902   11.730766  0.047836    1.097884
   -1   9   -1  0  0.396095  1.262324     9.174948   0.000000  360.000000    9.174948    9.397163  0.027549  -11.407143
   -2   9   -1  0  0.407907  1.225770     8.668107   0.000000  360.000000    8.668107    8.590631  0.022658    4.835758
   -3   9   -1  0  0.425417  1.175316    -4.673769   0.000000  180.000000    4.673769    4.380810  0.022924   18.073110
   -4   9   -1  0  0.447959  1.116174     0.731317   0.000000    0.000000    0.731317    0.504018  0.091376    3.517879
   -5   9   -1  0  0.474815  1.053041     7.349538   0.000000  360.000000    7.349538    7.399941  0.035959   -1.982303
   -6   9   -1  0  0.505299  0.989513   -12.357684   0.000000  180.000000   12.357684   12.136261  0.047144    6.642191
   -7   9   -1  0  0.538794  0.927998   -11.589013   0.000000  180.000000   11.589013   11.602758  0.035979   -0.540238
   -8   9   -1  0  0.574776  0.869904    -4.322258   0.000000  180.000000    4.322258    4.283459  0.023447    2.340148
   -9   9   -1  0  0.612805  0.815920     3.595250   0.000000    0.000000    3.595250    3.684171  0.025420   -4.946985
  -10   9   -1  0  0.652524  0.766255    -6.654749   0.000000  180.000000    6.654749    6.729856  0.038506   -2.758435
  -11   9   -1  0  0.693643  0.720832    -5.501982   0.000000  180.000000    5.501982    5.446665  0.035787    2.186012
  -12   9   -1  0  0.735928  0.679415    -1.650750   0.000000  180.000000    1.650750    1.698601  0.029810   -2.270137
  -13   9   -1  0  0.779187  0.641694    -1.068801   0.000000  180.000000    1.068801    1.066728  0.040963    0.071567
  -14   9   -1  0  0.823269  0.607335   -11.001624   0.000000  180.000000   11.001624   11.298830  0.065608   -6.406456
  -15   9   -1  0  0.868047  0.576006     2.774338   0.000000    0.000000    2.774338    2.789661  0.041432   -0.523025
  -16   9   -1  0  0.913419  0.547394     4.882098   0.000000    0.000000    4.882098    5.008439  0.049004   -3.646104
  -17   9   -1  0  0.959300  0.521213    -3.163156   0.000000  180.000000    3.163156    3.273867  0.039667   -3.947064
  -18   9   -1  0  1.005622  0.497205    -6.890491   0.000000  180.000000    6.890491    6.750993  0.051215    3.852000
  -19   9   -1  0  1.052326  0.475138     3.763383   0.000000  360.000000    3.763383    3.747046  0.048158    0.479756
  -20   9   -1  0  1.099363  0.454809    -1.743543   0.000000  180.000000    1.743543    1.728261  0.058884    0.367020
  -21   9   -1  0  1.146693  0.436037     0.849596   0.000000    0.000000    0.849596    0.855268  0.133343   -0.060147
  -22   9   -1  0  1.194280  0.418662     2.019023   0.000000    0.000000    2.019023    2.154746  0.057199   -3.355681
  -23   9   -1  0  1.242094  0.402546     5.557349   0.000000    0.000000    5.557349    5.168079  0.141802    3.882252
   23  10   -1  0  1.221416  0.409361     0.854715   0.000000  360.000000    0.854715    0.825065  0.288007    0.145591
   22  10   -1  0  1.174338  0.425772    -4.354068   0.000000  180.000000    4.354068    4.312977  0.078833    0.737143
   21  10   -1  0  1.127554  0.443438     3.345749   0.000000  360.000000    3.345749    3.362663  0.108035   -0.221404
   20  10   -1  0  1.081103  0.462491    -1.130762   0.000000  180.000000    1.130762    1.171123  0.081792   -0.697857
   19  10   -1  0  1.035028  0.483079     5.089437   0.000000    0.000000    5.089437    5.058850  0.065690    0.658490
   18  10   -1  0  0.989382  0.505366     4.635729   0.000000  360.000000    4.635729    4.817128  0.043421   -5.908141
   17  10   -1  0  0.944228  0.529533     5.713443   0.000000    0.000000    5.713443    5.626408  0.047353    2.599325
   16  10   -1  0  0.899639  0.555778   -10.540540   0.000000  180.000000   10.540540   10.679899  0.078953   -2.496212
   15  10   -1  0  0.855704  0.584314     2.836495   0.000000  360.000000    2.836495    2.877487  0.040155   -1.443670
   14  10   -1  0  0.812530  0.615362     4.163695   0.000000  360.000000    4.163695    4.122747  0.028028    2.066078
   13  10   -1  0  0.770243  0.649145     4.729846   0.000000    0.000000    4.729846    4.735210  0.033531   -0.226226
   12  10   -1  0  0.728999  0.685872     6.146220   0.000000  360.000000    6.146220    6.206831  0.030090   -2.848656
   11  10   -1  0  0.688985  0.725705    19.948950   0.000000  360.000000   19.948950   19.887100  0.089863    0.973355
   10  10   -1  0  0.650427  0.768726    -0.848068   0.000000  180.000000    0.848068    0.787258  0.046557    1.847168
    9  10   -1  0  0.613601  0.814862    -1.464904   0.000000  180.000000    1.464904    1.571227  0.027604   -5.447140
    8  10   -1  0  0.578836  0.863802     1.320922   0.000000  360.000000    1.320922    1.282901  0.028191    1.907291
    7  10   -1  0  0.546528  0.914867     3.080918   0.000000    0.000000    3.080918    3.005300  0.023983    4.459098
    6  10   -1  0  0.517135  0.966866   -11.966771   0.000000  180.000000   11.966771   11.816614  0.053613    3.960832
    5  10   -1  0  0.491182  1.017954    -5.920667   0.000000  180.000000    5.920667    5.761227  0.039942    5.645312
    4  10   -1  0  0.469239  1.065555     1.945142   0.000000  360.000000    1.945142    1.975156  0.025594   -1.658440
    3  10   -1  0  0.451892  1.106458     2.810474   0.000000  360.000000    2.810474    2.666774  0.021600    9.408438
    2  10   -1  0  0.439685  1.137177    -7.693135   0.000000  180.000000    7.693135    7.781390  0.033286   -3.749670
    1  10   -1  0  0.433053  1.154594     7.457022   0.000000    0.000000    7.457022    7.267726  0.041599    6.435312
    0  10   -1  0  0.432251  1.156734     7.925075   0.000000  360.000000    7.925075    8.092437  0.040950   -5.779912
   -1  10   -1  0  0.437313  1.143345   -25.703898   0.000000  180.000000   25.703898   25.936084  0.105663   -3.107620
   -2  10   -1  0  0.448040  1.115971   -16.724312   0.000000  180.000000   16.724312   16.731224  0.056985   -0.171533
   -3  10   -1  0  0.464039  1.077496     0.008972   0.000000    0.000000    0.008972    0.403236  0.119391   -4.670143
   -4  10   -1  0  0.484788  1.031379    -6.631036   0.000000  180.000000    6.631036    6.475215  0.031169    7.069998
   -5  10   -1  0  0.509707  0.980955   -11.117485   0.000000  180.000000   11.117485   10.950892  0.071011    3.317755
   -6  10   -1  0  0.538218  0.928991     7.513726   0.000000  360.000000    7.513726    7.281659  0.043455    7.552512
   -7  10   -1  0  0.569782  0.877529   -11.402276   0.000000  180.000000   11.402276   11.488755  0.031965   -3.826040
   -8  10   -1  0  0.603920  0.827924    -8.102489   0.000000  180.000000    8.102489    8.096202  0.040931    0.217206
   -9  10   -1  0  0.640220  0.780981    -1.836513   0.000000  180.000000    1.836513    1.880292  0.030724   -2.015134
  -10  10   -1  0  0.678336  0.737098    11.094686   0.000000    0.000000   11.094686   11.200857  0.059086   -2.541178
  -11  10   -1  0  0.717979  0.696400     3.330072   0.000000    0.000000    3.330072    3.359647  0.021441   -1.950712
  -12  10   -1  0  0.758908  0.658841     7.153345   0.000000  360.000000    7.153345    7.148546  0.037228    0.182290
  -13  10   -1  0  0.800927  0.624276    -4.680289   0.000000  180.000000    4.680289    4.717964  0.036644   -1.453988
  -14  10   -1  0  0.843874  0.592506    -1.540039   0.000000  180.000000    1.540039    1.677565  0.038859   -5.005043
  -15  10   -1  0  0.887613  0.563309    -8.915049   0.000000  180.000000    8.915049    8.884213  0.049403    0.882723
  -16  10   -1  0  0.932033  0.536462     6.061701   0.000000    0.000000    6.061701    6.295387  0.050299   -6.570406
  -17  10   -1  0  0.977041  0.511749     6.427257   0.000000    0.000000    6.427257    6.387488  0.053042    1.060346
  -18  10   -1  0  1.022560  0.488969     7.986457   0.000000    0.000000    7.986457    7.872943  0.052197    3.075538
  -19  10   -1  0  1.068524  0.467935     1.505330   0.000000    0.000000    1.505330    1.558226  0.051288   -1.458545
  -20  10   -1  0  1.114878  0.448480     7.775887   0.000000    0.000000    7.775887    7.592454  0.074058    3.502855
  -21  10   -1  0  1.161575  0.430450    -4.202761   0.000000  180.000000    4.202761    4.168058  0.060676    0.808823
  -22  10   -1  0  1.208576  0.413710     0.768627   0.000000  360.000000    0.768627    0.855268  0.133343   -0.918899
   23  11   -1  0  1.236861  0.404249     3.094183   0.000000  360.000000    3.094183    3.048922  0.129169    0.495545
   22  11   -1  0  1.190394  0.420029    -4.358555   0.000000  180.000000    4.358555    4.269205  0.101821    1.241001
   21  11   -1  0  1.144267  0.436961     6.070220   0.000000  360.000000    6.070220    5.722217  0.083287    5.909103
   20  11   -1  0  1.098522  0.455157     3.872177   0.000000  360.000000    3.872177    3.981054  0.072734   -2.116959
   19  11   -1  0  1.053209  0.474739     9.549071   0.000000  360.000000    9.549071    9.566999  0.081341   -0.311702
   18  11   -1  0  1.008387  0.495841     0.331427   0.000000  360.000000    0.331427    0.427634  0.110977   -1.225999
   17  11   -1  0  0.964123  0.518606    10.499634   0.000000  360.000000   10.499634   10.545388  0.073087   -0.885328
   16  11   -1  0  0.920499  0.543184    -7.496693   0.000000  180.000000    7.496693    7.525220  0.041106   -0.981463
   15  11   -1  0  0.877609  0.569730    -6.244200   0.000000  180.000000    6.244200    6.338027  0.052344   -2.534980
   14  11   -1  0  0.835567  0.598396   -12.709117   0.000000  180.000000   12.709117   12.851646  0.060158   -3.350644
   13  11   -1  0  0.794508  0.629320    11.298544   0.000000  360.000000   11.298544   11.404479  0.070117   -2.136641
   12  11   -1  0  0.754591  0.662610    -7.296735   0.000000  180.000000    7.296735    7.415729  0.036831   -4.568982
   11  11   -1  0  0.716009  0.698316    12.997458   0.000000  360.000000   12.997458   13.170337  0.083910   -2.913675
   10  11   -1  0  0.678987  0.736391    -2.863454   0.000000  180.000000    2.863454    2.809611  0.028214    2.698849
    9  11   -1  0  0.643797  0.776643     0.418393   0.000000  360.000000    0.418393    0.472817  0.098403   -0.782166
    8  11   -1  0  0.610753  0.818661   -27.268227   0.000000  180.000000   27.268227   27.783060  0.146394   -4.973444
    7  11   -1  0  0.580224  0.861735    15.501238   0.000000  360.000000   15.501238   15.742464  0.084849   -4.020616
    6  11   -1  0  0.552627  0.904770   -10.200461   0.000000  180.000000   10.200461   10.272116  0.063765   -1.589210
    5  11   -1  0  0.528420  0.946218    10.915561   0.000000  360.000000   10.915561   10.788785  0.033298    5.384301
    4  11   -1  0  0.508088  0.984081   -20.010153   0.000000  180.000000   20.010153   19.991611  0.108512    0.241651
    3  11   -1  0  0.492113  1.016028     2.099727   0.000000  360.000000    2.099727    2.217484  0.022775   -7.312087
    2  11   -1  0  0.480927  1.039658   -40.839628   0.000000  180.000000   40.839628   41.236242  0.142379   -3.939457
    1  11   -1  0  0.474871  1.052917     1.529223   0.000000  360.000000    1.529223    1.713516  0.029547   -8.820929
    0  11   -1  0  0.474141  1.054539    -7.412602   0.000000  180.000000    7.412602    7.398600  0.042765    0.463036
   -1  11   -1  0  0.478760  1.044365    38.399009   0.000000  360.000000   38.399009   38.614273  0.142703   -2.133314
   -2  11   -1  0  0.488578  1.023379    -7.827601   0.000000  180.000000    7.827601    8.079288  0.028447  -12.512195
   -3  11   -1  0  0.503289  0.993464    19.679447   0.000000  360.000000   19.679447   19.761245  0.066529   -1.738785
   -4  11   -1  0  0.522482  0.956971   -10.988431   0.000000  180.000000   10.988431   11.008282  0.035918   -0.781615
   -5  11   -1  0  0.545683  0.916283     0.491778   0.000000    0.000000    0.491778    0.645361  0.069430   -3.128329
   -6  11   -1  0  0.572405  0.873508   -23.071909   0.000000  180.000000   23.071909   23.222797  0.111120   -1.920332
   -7  11   -1  0  0.602179  0.830318    21.041985   0.000000  360.000000   21.041985   21.000717  0.105196    0.554787
   -8  11   -1  0  0.634576  0.787927    -7.970487   0.000000  180.000000    7.970487    7.983799  0.038737   -0.486011
   -9  11   -1  0  0.669216  0.747143     9.136068   0.000000  360.000000    9.136068    9.201043  0.060277   -1.524440
  -10  11   -1  0  0.705768  0.708448     2.781780   0.000000  360.000000    2.781780    2.775039  0.033811    0.281970
  -11  11   -1  0  0.743950  0.672088    17.441570   0.000000  360.000000   17.441570   17.653487  0.085318   -3.512675
  -12  11   -1  0  0.783524  0.638143    -5.025102   0.000000  180.000000    5.025102    5.037649  0.032908   -0.539235
  -13  11   -1  0  0.824289  0.606583    12.771656   0.000000  360.000000   12.771656   12.981153  0.077382   -3.828705
  -14  11   -1  0  0.866078  0.577315    -1.427471   0.000000  180.000000    1.427471    1.421894  0.045997    0.171441
  -15  11   -1  0  0.908749  0.550207     1.802686   0.000000  360.000000    1.802686    1.850349  0.035178   -1.916121
  -16  11   -1  0  0.952184  0.525109    -7.773140   0.000000  180.000000    7.773140    7.960861  0.050606   -5.246000
  -17  11   -1  0  0.996282  0.501866     6.362983   0.000000  360.000000    6.362983    6.377938  0.058815   -0.359586
  -18  11   -1  0  1.040959  0.480326    -1.334487   0.000000  180.000000    1.334487    1.278917  0.051281    1.532487
  -20  11   -1  0  1.131777  0.441783    -5.254685   0.000000  180.000000    5.254685    5.325861  0.103284   -0.974579
  -21  11   -1  0  1.177805  0.424519     3.234858   0.000000  360.000000    3.234858    3.307833  0.048036   -2.148450
  -22  11   -1  0  1.224183  0.408436    -3.969504   0.000000  180.000000    3.969504    3.872389  0.059603    2.304296
   22  12   -1  0  1.207734  0.413998     4.065545   0.000000  360.000000    4.065545    3.912812  0.085196    2.535278
   21  12   -1  0  1.162296  0.430183    -1.678357   0.000000  180.000000    1.678357    1.609555  0.067963    1.431660
   20  12   -1  0  1.117289  0.447512     3.548877   0.000000  360.000000    3.548877    3.421070  0.052795    3.423551
   19  12   -1  0  1.072769  0.466083    -3.059499   0.000000  180.000000    3.059499    3.008670  0.043198    1.664017
   18  12   -1  0  1.028800  0.486003    -6.777872   0.000000  180.000000    6.777872    6.841415  0.064242   -1.398838
   17  12   -1  0  0.985453  0.507381    -4.369739   0.000000  180.000000    4.369739    4.315442  0.061868    1.241159
   16  12   -1  0  0.942816  0.530326     5.976987   0.000000  360.000000    5.976987    6.080383  0.050927   -2.871266
   15  12   -1  0  0.900990  0.554945     2.146689   0.000000    0.000000    2.146689    2.276255  0.028530   -6.422419
   14  12   -1  0  0.860091  0.581334    -1.176729   0.000000  180.000000    1.176729    1.238600  0.041109   -2.128426
   13  12   -1  0  0.820260  0.609563    -6.501705   0.000000  180.000000    6.501705    6.518201  0.038681   -0.603134
   12  12   -1  0  0.781660  0.639664    -2.137201   0.000000  180.000000    2.137201    2.238006  0.032279   -4.416504
   11  12   -1  0  0.744481  0.671609    -9.718212   0.000000  180.000000    9.718212    9.965374  0.066444   -5.260676
   10  12   -1  0  0.708948  0.705270    -5.208168   0.000000  180.000000    5.208168    5.255796  0.038434   -1.752482
    9  12   -1  0  0.675321  0.740389     5.119140   0.000000    0.000000    5.119140    5.098904  0.026786    1.068432
    8  12   -1  0  0.643897  0.776521     3.711027   0.000000  360.000000    3.711027    3.759227  0.030673   -2.222319
    7  12   -1  0  0.615016  0.812987    -5.151544   0.000000  180.000000    5.151544    5.052822  0.027031    5.164884
    6  12   -1  0  0.589050  0.848824     8.369946   0.000000  360.000000    8.369946    8.340962  0.030203    1.357125
    5  12   -1  0  0.566402  0.882765     2.248412   0.000000    0.000000    2.248412    2.267300  0.025434   -1.050258
    4  12   -1  0  0.547483  0.913270    -5.981779   0.000000  180.000000    5.981779    5.964811  0.028955    0.828742
    3  12   -1  0  0.532690  0.938632     2.025046   0.000000    0.000000    2.025046    2.260569  0.025510  -13.056779
    2  12   -1  0  0.522375  0.957167    -1.115784   0.000000  180.000000    1.115784    1.027881  0.049809    2.495836
    1  12   -1  0  0.516804  0.967484    -7.595298   0.000000  180.000000    7.595298    7.620503  0.016982   -2.098985
    0  12   -1  0  0.516133  0.968742     7.676841   0.000000  360.000000    7.676841    7.554175  0.024710    7.020543
   -1  12   -1  0  0.520380  0.960837    14.725865   0.000000    0.000000   14.725865   14.552997  0.039299    6.220876
   -2  12   -1  0  0.529426  0.944419     5.973968   0.000000  360.000000    5.973968    5.962196  0.020536    0.810645
   -3  12   -1  0  0.543032  0.920755     2.792305   0.000000    0.000000    2.792305    2.882778  0.025008   -5.116242
   -4  12   -1  0  0.560867  0.891478    -3.399519   0.000000  180.000000    3.399519    3.447694  0.020891   -3.261149
   -5  12   -1  0  0.582541  0.858309    -0.540537   0.000000  180.000000    0.540537    0.439406  0.127625    1.120642
   -6  12   -1  0  0.607644  0.822850    -2.566697   0.000000  180.000000    2.566697    2.505705  0.022997    3.750676
   -7  12   -1  0  0.635770  0.786448     7.773885   0.000000    0.000000    7.773885    7.712587  0.030846    2.810336
   -8  12   -1  0  0.666537  0.750146    14.762699   0.000000  360.000000   14.762699   14.873835  0.074264   -2.116380
   -9  12   -1  0  0.699596  0.714698     4.113245   0.000000  360.000000    4.113245    4.059335  0.024747    3.080752
  -10  12   -1  0  0.734637  0.680608   -14.452987   0.000000  180.000000   14.452987   14.724403  0.076387   -5.024959
  -11  12   -1  0  0.771392  0.648179    -2.785596   0.000000  180.000000    2.785596    2.841969  0.027890   -2.858420
  -12  12   -1  0  0.809626  0.617569    -4.516721   0.000000  180.000000    4.516721    4.505401  0.028766    0.556517
  -13  12   -1  0  0.849139  0.588832    -4.014880   0.000000  180.000000    4.014880    3.910275  0.051769    2.857603
  -14  12   -1  0  0.889761  0.561948     6.209694   0.000000  360.000000    6.209694    6.228035  0.048580   -0.533945
  -15  12   -1  0  0.931348  0.536856    11.326958   0.000000  360.000000   11.326958   11.440036  0.074299   -2.152346
  -16  12   -1  0  0.973775  0.513466    -5.530914   0.000000  180.000000    5.530914    5.439112  0.045100    2.878690
  -17  12   -1  0  1.016937  0.491672    -5.365828   0.000000  180.000000    5.365828    5.497699  0.039300   -4.745337
  -18  12   -1  0  1.060745  0.471367    -5.011292   0.000000  180.000000    5.011292    4.984038  0.050664    0.760760
  -19  12   -1  0  1.105122  0.452439    -1.968165   0.000000  180.000000    1.968165    1.975156  0.066254   -0.149228
  -20  12   -1  0  1.150002  0.434782    -2.866651   0.000000  180.000000    2.866651    2.974719  0.048568   -3.146734
  -21  12   -1  0  1.195328  0.418295     2.135464   0.000000  360.000000    2.135464    2.300661  0.114422   -2.041776
   22  13   -1  0  1.226304  0.407729    -2.617899   0.000000  180.000000    2.617899    2.539926  0.114988    0.958980
   21  13   -1  0  1.181580  0.423162     2.907201   0.000000  360.000000    2.907201    2.751156  0.060516    3.646646
   19  13   -1  0  1.093633  0.457192     5.447295   0.000000  360.000000    5.447295    5.331581  0.092124    1.776344
   18  13   -1  0  1.050537  0.475947    -3.133633   0.000000  180.000000    3.133633    2.996821  0.050643    3.820518
   17  13   -1  0  1.008126  0.495970     1.223742   0.000000  360.000000    1.223742    1.171123  0.043540    1.709097
   15  13   -1  0  0.925733  0.540112     4.590648   0.000000    0.000000    4.590648    4.766243  0.050030   -4.963653
   14  13   -1  0  0.885978  0.564348    -8.256879   0.000000  180.000000    8.256879    8.336712  0.050126   -2.252353
   12  13   -1  0  0.810057  0.617241    -7.714429   0.000000  180.000000    7.714429    7.784669  0.046195   -2.150331
   10  13   -1  0  0.740140  0.675548    -3.703786   0.000000  180.000000    3.703786    3.723935  0.030966   -0.920230
    9  13   -1  0  0.707996  0.706219    17.636739   0.000000  360.000000   17.636739   17.790273  0.099929   -2.172831
    8  13   -1  0  0.678088  0.737367     9.481610   0.000000    0.000000    9.481610    9.317856  0.056384    4.107247
    7  13   -1  0  0.650726  0.768372     7.223146   0.000000  360.000000    7.223146    7.249466  0.033794   -1.101437
    6  13   -1  0  0.626243  0.798412   -16.226787   0.000000  180.000000   16.226787   16.200895  0.073127    0.500725
    5  13   -1  0  0.604989  0.826462     3.983496   0.000000  360.000000    3.983496    4.012797  0.028800   -1.438796
    4  13   -1  0  0.587314  0.851333   -13.447584   0.000000  180.000000   13.447584   13.416672  0.059865    0.730259
    3  13   -1  0  0.573549  0.871764    -3.227319   0.000000  180.000000    3.227319    3.137600  0.020654    6.143043
    2  13   -1  0  0.563982  0.886554     0.620723   0.000000  360.000000    0.620723    0.552073  0.097198    0.998846
    1  13   -1  0  0.558826  0.894732    19.485064   0.000000  360.000000   19.485064   19.405823  0.059467    1.884469
    0  13   -1  0  0.558206  0.895727   -12.114452   0.000000  180.000000   12.114452   12.098825  0.032342    0.683297
   -1  13   -1  0  0.562135  0.889467     6.918007   0.000000  360.000000    6.918007    6.909353  0.041727    0.293292
   -2  13   -1  0  0.570519  0.876395    -0.529194   0.000000  180.000000    0.529194    0.604765  0.087703   -1.218598
   -3  13   -1  0  0.583167  0.857387    10.669125   0.000000  360.000000   10.669125   10.832909  0.049121   -4.715408
   -4  13   -1  0  0.599810  0.833598    -5.716038   0.000000  180.000000    5.716038    5.747061  0.030056   -1.459725
   -5  13   -1  0  0.620124  0.806290     4.641168   0.000000  360.000000    4.641168    4.645292  0.021614   -0.269801
   -6  13   -1  0  0.643763  0.776683   -10.712364   0.000000  180.000000   10.712364   10.528571  0.042332    6.140075
   -7  13   -1  0  0.670376  0.745850    -0.305744   0.000000  180.000000    0.305744    0.504018  0.108024   -2.595747
   -8  13   -1  0  0.699622  0.714671   -13.531743   0.000000  180.000000   13.531743   13.459396  0.064904    1.576366
   -9  13   -1  0  0.731187  0.683820     5.190205   0.000000  360.000000    5.190205    5.171095  0.029330    0.921459
  -10  13   -1  0  0.764783  0.653781     1.751128   0.000000    0.000000    1.751128    1.716450  0.042240    1.161028
  -11  13   -1  0  0.800153  0.624880     6.838621   0.000000    0.000000    6.838621    6.872529  0.045028   -1.064985
  -12  13   -1  0  0.837074  0.597318    -1.797128   0.000000  180.000000    1.797128    1.842095  0.039313   -1.617621
  -13  13   -1  0  0.875350  0.571200     5.977940   0.000000    0.000000    5.977940    6.041792  0.044080   -2.048542
  -14  13   -1  0  0.914809  0.546562    -5.197231   0.000000  180.000000    5.197231    5.204297  0.033204   -0.300927
  -15  13   -1  0  0.955306  0.523393     2.509865   0.000000  360.000000    2.509865    2.410638  0.044998    3.118564
  -16  13   -1  0  0.996713  0.501649    -5.080308   0.000000  180.000000    5.080308    5.033708  0.032934    2.001047
  -17  13   -1  0  1.038923  0.481267    -3.577753   0.000000  180.000000    3.577753    3.592017  0.056320   -0.358185
  -18  13   -1  0  1.081841  0.462175    -4.325001   0.000000  180.000000    4.325001    4.354032  0.056433   -0.727508
  -19  13   -1  0  1.125387  0.444292     3.743630   0.000000    0.000000    3.743630    3.796974  0.051462   -1.465931
  -20  13   -1  0  1.169489  0.427537    -1.809628   0.000000  180.000000    1.809628    1.880292  0.077524   -1.289077
  -21  13   -1  0  1.214088  0.411832     5.629444   0.000000    0.000000    5.629444    5.754086  0.074026   -2.381218
   22  14   -1  0  1.246049  0.401268    -3.700908   0.000000  180.000000    3.700908    3.631385  0.101902    0.964847
   21  14   -1  0  1.202059  0.415953    -3.585673   0.000000  180.000000    3.585673    3.255194  0.082402    5.671759
   20  14   -1  0  1.158599  0.431556    -1.032412   0.000000  180.000000    1.032412    1.047485  0.106717   -0.199747
   19  14   -1  0  1.115729  0.448138    -4.426227   0.000000  180.000000    4.426227    4.541285  0.074822   -2.174730
   18  14   -1  0  1.073520  0.465758     4.045042   0.000000  360.000000    4.045042    4.096705  0.066941   -1.091453
   17  14   -1  0  1.032053  0.484471     6.599594   0.000000  360.000000    6.599594    6.427973  0.051608    4.702957
   16  14   -1  0  0.991423  0.504326     2.668043   0.000000    0.000000    2.668043    2.670572  0.032419   -0.110341
   14  14   -1  0  0.913112  0.547578     5.198153   0.000000  360.000000    5.198153    5.150356  0.036291    1.862600
   13  14   -1  0  0.875696  0.570975    -4.176731   0.000000  180.000000    4.176731    4.208169  0.029132   -1.526161
   12  14   -1  0  0.839648  0.595488    -8.232145   0.000000  180.000000    8.232145    8.376831  0.068766   -2.975523
   11  14   -1  0  0.805151  0.621001   -11.933727   0.000000  180.000000   11.933727   12.062448  0.071617   -2.541855
   10  14   -1  0  0.772414  0.647321    -7.546979   0.000000  180.000000    7.546979    7.595814  0.050265   -1.374006
    9  14   -1  0  0.741670  0.674154    -0.943019   0.000000  180.000000    0.943019    0.987578  0.051918   -1.213754
    8  14   -1  0  0.713176  0.701089     3.985600   0.000000    0.000000    3.985600    3.989946  0.023413   -0.262521
    7  14   -1  0  0.687212  0.727577     6.554818   0.000000  360.000000    6.554818    6.475215  0.040027    2.812467
    6  14   -1  0  0.664076  0.752926    17.910600   0.000000  360.000000   17.910600   17.814560  0.099228    1.368790
    5  14   -1  0  0.644071  0.776312     6.815278   0.000000  360.000000    6.815278    6.792964  0.035037    0.900701
    4  14   -1  0  0.627498  0.796815    -7.088102   0.000000  180.000000    7.088102    7.136539  0.038278   -1.789551
    3  14   -1  0  0.614634  0.813492    -4.310136   0.000000  180.000000    4.310136    4.295357  0.020103    1.039704
    2  14   -1  0  0.605716  0.825470    -5.690981   0.000000  180.000000    5.690981    5.649917  0.029328    1.980151
    1  14   -1  0  0.600918  0.832060    -9.137295   0.000000  180.000000    9.137295    9.103928  0.038705    1.219161
    0  14   -1  0  0.600341  0.832860    -4.596605   0.000000  180.000000    4.596605    4.373847  0.028023   11.241604
   -1  14   -1  0  0.603996  0.827820    -1.065716   0.000000  180.000000    1.065716    1.158038  0.050374   -2.591904
   -2  14   -1  0  0.611807  0.817251     6.495249   0.000000  360.000000    6.495249    6.351656  0.018167   11.177847
   -3  14   -1  0  0.623619  0.801772    11.448184   0.000000  360.000000   11.448184   11.329402  0.037470    4.483177
   -4  14   -1  0  0.639209  0.782217     3.865268   0.000000  360.000000    3.865268    3.755171  0.023006    6.767665
   -5  14   -1  0  0.658308  0.759523    12.808604   0.000000  360.000000   12.808604   12.704093  0.059275    2.493474
   -6  14   -1  0  0.680623  0.734621     9.851554   0.000000  360.000000    9.851554    9.843357  0.036505    0.317569
   -7  14   -1  0  0.705847  0.708369    -6.889080   0.000000  180.000000    6.889080    6.846593  0.035790    1.678844
   -8  14   -1  0  0.733681  0.681495   -11.422799   0.000000  180.000000   11.422799   11.413363  0.062478    0.213595
   -9  14   -1  0  0.763839  0.654588    -2.404836   0.000000  180.000000    2.404836    2.444131  0.026555   -2.092650
  -10  14   -1  0  0.796058  0.628095    -7.926479   0.000000  180.000000    7.926479    7.945532  0.042596   -0.632568
  -11  14   -1  0  0.830097  0.602339    -2.257033   0.000000  180.000000    2.257033    2.376703  0.030377   -5.571242
  -12  14   -1  0  0.865742  0.577539     1.083333   0.000000    0.000000    1.083333    1.076188  0.061312    0.164794
  -13  14   -1  0  0.902803  0.553831     7.111060   0.000000    0.000000    7.111060    7.160633  0.061360   -1.142536
  -14  14   -1  0  0.941112  0.531286     5.479102   0.000000    0.000000    5.479102    5.505944  0.060312   -0.629388
  -15  14   -1  0  0.980523  0.509932     2.821835   0.000000  360.000000    2.821835    2.780525  0.028511    2.049082
  -16  14   -1  0  1.020908  0.489760    -0.736177   0.000000  180.000000    0.736177    0.683654  0.123416    0.601846
  -17  14   -1  0  1.062157  0.470740     3.777071   0.000000    0.000000    3.777071    3.734825  0.046367    1.288509
  -18  14   -1  0  1.104172  0.452828    -6.731378   0.000000  180.000000    6.731378    6.524397  0.063053    4.642352
  -19  14   -1  0  1.146870  0.435969    -8.268555   0.000000  180.000000    8.268555    7.985664  0.084923    4.710974
  -20  14   -1  0  1.190177  0.420106    -3.769445   0.000000  180.000000    3.769445    3.893381  0.079878   -2.194258
   21  15   -1  0  1.223674  0.408605    -1.774595   0.000000  180.000000    1.774595    1.954485  0.082099   -3.098740
   20  15   -1  0  1.181009  0.423367   -11.472789   0.000000  180.000000   11.472789   10.976429  0.188354    3.726810
   19  15   -1  0  1.138983  0.438988    -5.003067   0.000000  180.000000    5.003067    5.127598  0.070327   -2.504222
   18  15   -1  0  1.097669  0.455511    -3.357400   0.000000  180.000000    3.357400    3.397223  0.068141   -0.826497
   17  15   -1  0  1.057150  0.472970    -1.994901   0.000000  180.000000    1.994901    1.928307  0.045078    2.089218
   15  15   -1  0  0.978892  0.510781     8.038747   0.000000  360.000000    8.038747    8.134458  0.051378   -2.634506
   14  15   -1  0  0.941385  0.531132     6.301170   0.000000  360.000000    6.301170    6.399461  0.048374   -2.873558
   13  15   -1  0  0.905138  0.552402     1.996636   0.000000  360.000000    1.996636    2.010827  0.039557   -0.507365
   12  15   -1  0  0.870310  0.574508    -3.193866   0.000000  180.000000    3.193866    3.198523  0.042887   -0.153568
   11  15   -1  0  0.837079  0.597315     3.243994   0.000000  360.000000    3.243994    3.234859  0.024484    0.527679
    9  15   -1  0  0.776213  0.644153    -5.190180   0.000000  180.000000    5.190180    5.165198  0.032092    1.100935
    8  15   -1  0  0.749034  0.667526    -2.518076   0.000000  180.000000    2.518076    2.545919  0.036884   -1.067535
    7  15   -1  0  0.724357  0.690268     4.738576   0.000000    0.000000    4.738576    4.812859  0.028385   -3.701069
    6  15   -1  0  0.702445  0.711800    -1.117299   0.000000  180.000000    1.117299    1.099514  0.053147    0.473256
    5  15   -1  0  0.683564  0.731460     4.595284   0.000000  360.000000    4.595284    4.584779  0.021901    0.678350
    4  15   -1  0  0.667971  0.748535     8.378563   0.000000  360.000000    8.378563    8.353190  0.044003    0.815473
    3  15   -1  0  0.655902  0.762309    14.780600   0.000000  360.000000   14.780600   14.832795  0.045327   -1.628480
    2  15   -1  0  0.647552  0.772139    12.487799   0.000000  360.000000   12.487799   12.466423  0.043474    0.695382
    1  15   -1  0  0.643067  0.777524     2.988825   0.000000    0.000000    2.988825    2.954157  0.026824    1.827793
    0  15   -1  0  0.642528  0.778177    -8.297232   0.000000  180.000000    8.297232    8.258980  0.033060    1.636324
   -1  15   -1  0  0.645944  0.774061    -2.774177   0.000000  180.000000    2.774177    2.818628  0.025581   -2.457453
   -2  15   -1  0  0.653254  0.765399   -14.706322   0.000000  180.000000   14.706322   14.878123  0.048565   -5.002823
   -3  15   -1  0  0.664329  0.752640   -13.334671   0.000000  180.000000   13.334671   13.285542  0.049107    1.414880
   -4  15   -1  0  0.678984  0.736394     2.644863   0.000000    0.000000    2.644863    2.599232  0.030516    2.114689
   -5  15   -1  0  0.696995  0.717365    12.553865   0.000000  360.000000   12.553865   12.490847  0.036954    2.411683
   -6  15   -1  0  0.718108  0.696274     4.706533   0.000000    0.000000    4.706533    4.713756  0.033684   -0.303234
   -7  15   -1  0  0.742059  0.673801     5.759449   0.000000  360.000000    5.759449    5.780510  0.038588   -0.771857
   -8  15   -1  0  0.768583  0.650548     0.953124   0.000000  360.000000    0.953124    1.094927  0.053378   -3.757000
   -9  15   -1  0  0.797422  0.627020    -2.574344   0.000000  180.000000    2.574344    2.624524  0.032993   -2.150947
  -10  15   -1  0  0.828336  0.603620   -13.664446   0.000000  180.000000   13.664446   13.819014  0.079955   -2.733957
  -11  15   -1  0  0.861100  0.580653   -11.791930   0.000000  180.000000   11.791930   11.948502  0.070618   -3.135554
  -12  15   -1  0  0.895512  0.558340    -2.998633   0.000000  180.000000    2.998633    3.052244  0.028337   -2.675650
  -13  15   -1  0  0.931389  0.536833     1.185534   0.000000    0.000000    1.185534    1.213743  0.054122   -0.737095
  -14  15   -1  0  0.968568  0.516226    -6.472771   0.000000  180.000000    6.472771    6.486917  0.063420   -0.315453
  -15  15   -1  0  1.006905  0.496571     3.575977   0.000000  360.000000    3.575977    3.478497  0.043562    3.164596
  -16  15   -1  0  1.046272  0.477887     4.949314   0.000000  360.000000    4.949314    5.098904  0.036659   -5.770782
  -18  15   -1  0  1.127665  0.443394    -2.296338   0.000000  180.000000    2.296338    2.159445  0.046919    4.126192
  -19  15   -1  0  1.169505  0.427531     4.863350   0.000000  360.000000    4.863350    4.776790  0.059015    2.074308
   19  16   -1  0  1.163327  0.429802     6.781621   0.000000  360.000000    6.781621    7.023108  0.053381   -6.397650
   18  16   -1  0  1.122909  0.445272     3.480288   0.000000  360.000000    3.480288    3.534991  0.059276   -1.305097
   17  16   -1  0  1.083335  0.461538     4.145439   0.000000    0.000000    4.145439    4.007848  0.052263    3.723116
   16  16   -1  0  1.044700  0.478606    -5.947929   0.000000  180.000000    5.947929    5.932282  0.052206    0.423856
   15  16   -1  0  1.007114  0.496468     2.853892   0.000000    0.000000    2.853892    2.905603  0.034749   -2.104529
   14  16   -1  0  0.970697  0.515094    -1.487523   0.000000  180.000000    1.487523    1.567975  0.046321   -2.456267
   13  16   -1  0  0.935587  0.534424    -0.740764   0.000000  180.000000    0.740764    0.690976  0.086997    0.809335
   12  16   -1  0  0.901936  0.554363     6.721171   0.000000  360.000000    6.721171    6.933623  0.037370   -8.039865
   11  16   -1  0  0.869913  0.574770    18.251037   0.000000  360.000000   18.251037   18.758389  0.097435   -7.363941
    8  16   -1  0  0.785557  0.636491     2.046387   0.000000  360.000000    2.046387    2.008323  0.032378    1.662594
    7  16   -1  0  0.762064  0.656113    -1.533950   0.000000  180.000000    1.533950    1.698601  0.038370   -6.068613
    6  16   -1  0  0.741267  0.674521   -11.280172   0.000000  180.000000   11.280172   11.199971  0.044993    2.520899
    5  16   -1  0  0.723400  0.691180    -3.693527   0.000000  180.000000    3.693527    3.655101  0.027580    1.970302
    4  16   -1  0  0.708685  0.705532     5.418354   0.000000  360.000000    5.418354    5.399744  0.023985    1.097270
    3  16   -1  0  0.697320  0.717031     5.989706   0.000000    0.000000    5.989706    5.997873  0.028794   -0.401140
    2  16   -1  0  0.689472  0.725193    -6.345507   0.000000  180.000000    6.345507    6.229742  0.020781    7.878103
    0  16   -1  0  0.684755  0.730188     4.932981   0.000000  360.000000    4.932981    4.958374  0.028969   -1.239634
   -1  16   -1  0  0.687962  0.726784   -15.932957   0.000000  180.000000   15.932957   15.955342  0.059763   -0.529722
   -2  16   -1  0  0.694830  0.719601   -12.597006   0.000000  180.000000   12.597006   12.572295  0.055899    0.625160
   -3  16   -1  0  0.705252  0.708966     2.942794   0.000000  360.000000    2.942794    3.000224  0.026410   -3.075321
   -5  16   -1  0  0.736105  0.679251    -8.589890   0.000000  180.000000    8.589890    8.550272  0.041220    1.359251
   -6  16   -1  0  0.756127  0.661265     0.651800   0.000000    0.000000    0.651800    0.579019  0.106067    0.970407
   -7  16   -1  0  0.778910  0.641923    -6.902952   0.000000  180.000000    6.902952    6.947512  0.036282   -1.736899
   -8  16   -1  0  0.804219  0.621721    -2.380344   0.000000  180.000000    2.380344    2.359523  0.033646    0.875152
   -9  16   -1  0  0.831824  0.601089    -3.568511   0.000000  180.000000    3.568511    3.610342  0.025942   -2.280338
  -10  16   -1  0  0.861504  0.580381     5.211235   0.000000  360.000000    5.211235    5.289538  0.030002   -3.690987
  -11  16   -1  0  0.893052  0.559878     5.915181   0.000000  360.000000    5.915181    6.002126  0.039673   -3.099277
  -12  16   -1  0  0.926277  0.539795     6.930494   0.000000  360.000000    6.930494    6.991244  0.041236   -2.083482
  -13  16   -1  0  0.961006  0.520288    -7.275586   0.000000  180.000000    7.275586    7.241738  0.058720    0.815199
  -14  16   -1  0  0.997082  0.501463    -0.901710   0.000000  180.000000    0.901710    1.002890  0.073573   -1.944873
  -15  16   -1  0  1.034362  0.483390    -4.461004   0.000000  180.000000    4.461004    4.535819  0.046133   -2.293473
  -16  16   -1  0  1.072723  0.466104     3.015575   0.000000  360.000000    3.015575    3.006974  0.031183    0.390067
  -17  16   -1  0  1.112051  0.449620     2.761600   0.000000    0.000000    2.761600    2.624524  0.052389    3.700272
  -18  16   -1  0  1.152249  0.433934     8.125012   0.000000  360.000000    8.125012    7.766437  0.037105   13.666640
  -19  16   -1  0  1.193227  0.419032     4.154685   0.000000    0.000000    4.154685    4.106727  0.073941    0.917247
  -20  16   -1  0  1.234909  0.404888     5.949694   0.000000  360.000000    5.949694    5.615564  0.068123    6.936408
   20  17   -1  0  1.229022  0.406828     2.458393   0.000000  360.000000    2.458393    2.745611  0.084638   -4.799149
   19  17   -1  0  1.188694  0.420630     4.381689   0.000000  360.000000    4.381689    4.734162  0.094681   -5.264771
   18  17   -1  0  1.149169  0.435097    -5.126224   0.000000  180.000000    5.126224    5.297170  0.065381   -3.697622
   17  17   -1  0  1.110531  0.450235     8.841808   0.000000  360.000000    8.841808    9.110077  0.105290   -3.603274
   15  17   -1  0  1.036312  0.482480    -1.399806   0.000000  180.000000    1.399806    1.443170  0.050424   -1.216212
   14  17   -1  0  1.000958  0.499521    -7.345093   0.000000  180.000000    7.345093    7.344176  0.028429    0.045622
   13  17   -1  0  0.966947  0.517091    12.475726   0.000000  360.000000   12.475726   12.478925  0.065185   -0.069411
   12  17   -1  0  0.934426  0.535088    -4.535717   0.000000  180.000000    4.535717    4.611294  0.046905   -2.278685
   11  17   -1  0  0.903556  0.553369     3.672495   0.000000    0.000000    3.672495    3.787442  0.034251   -4.746096
   10  17   -1  0  0.874510  0.571749    -9.553531   0.000000  180.000000    9.553531    9.704555  0.054854   -3.893596
    9  17   -1  0  0.847478  0.589986    -0.724716   0.000000  180.000000    0.724716    0.660988  0.091361    0.986472
    8  17   -1  0  0.822657  0.607787   -17.646076   0.000000  180.000000   17.646076   17.916918  0.102029   -3.754125
    7  17   -1  0  0.800253  0.624802     4.244031   0.000000  360.000000    4.244031    4.256068  0.027146   -0.627086
    6  17   -1  0  0.780475  0.640636    -8.409362   0.000000  180.000000    8.409362    8.389598  0.047169    0.592577
    5  17   -1  0  0.763526  0.654857    14.344477   0.000000  360.000000   14.344477   14.411061  0.046657   -2.018227
    4  17   -1  0  0.749599  0.667024    -8.868877   0.000000  180.000000    8.868877    8.802620  0.053980    1.735858
    3  17   -1  0  0.738864  0.676715     0.737595   0.000000    0.000000    0.737595    0.668558  0.114427    0.853231
    2  17   -1  0  0.731461  0.683563   -19.721936   0.000000  180.000000   19.721936   19.779529  0.082220   -0.990631
    1  17   -1  0  0.727494  0.687291     4.497714   0.000000  360.000000    4.497714    4.435000  0.022643    3.916922
    0  17   -1  0  0.727017  0.687742    -9.933709   0.000000  180.000000    9.933709    9.934743  0.040519   -0.036095
   -1  17   -1  0  0.730038  0.684896    12.393220   0.000000  360.000000   12.393220   12.476653  0.049882   -2.365403
   -2  17   -1  0  0.736514  0.678874    -9.984716   0.000000  180.000000    9.984716    9.932745  0.047816    1.537112
   -3  17   -1  0  0.746354  0.669923    13.119056   0.000000  360.000000   13.119056   13.285542  0.056673   -4.154472
   -4  17   -1  0  0.759429  0.658390    -7.910710   0.000000  180.000000    7.910710    7.939732  0.030848   -1.330497
   -6  17   -1  0  0.794602  0.629246    -6.068758   0.000000  180.000000    6.068758    6.077818  0.034374   -0.372766
   -7  17   -1  0  0.816311  0.612511    21.802133   0.000000  360.000000   21.802133   21.972221  0.069879   -3.442265
   -8  17   -1  0  0.840495  0.594888    -6.583904   0.000000  180.000000    6.583904    6.620272  0.037018   -1.389375
   -9  17   -1  0  0.866946  0.576737     6.085503   0.000000  360.000000    6.085503    6.064392  0.041589    0.717868
  -10  17   -1  0  0.895462  0.558371     4.468823   0.000000  360.000000    4.468823    4.529095  0.030171   -2.825138
  -11  17   -1  0  0.925854  0.540042    10.664427   0.000000  360.000000   10.664427   10.627006  0.090827    0.582659
  -12  17   -1  0  0.957943  0.521952    -9.972916   0.000000  180.000000    9.972916    9.977103  0.063539   -0.093197
  -13  17   -1  0  0.991563  0.504254     6.182965   0.000000  360.000000    6.182965    6.193684  0.040717   -0.372323
  -15  17   -1  0  1.062812  0.470450     3.583390   0.000000  360.000000    3.583390    3.583522  0.032187   -0.005787
  -16  17   -1  0  1.100181  0.454471    -6.015433   0.000000  180.000000    6.015433    6.013924  0.064751    0.032965
  -17  17   -1  0  1.138561  0.439151     8.391904   0.000000  360.000000    8.391904    8.095590  0.078399    5.345124
  -18  17   -1  0  1.177854  0.424501     4.108663   0.000000  360.000000    4.108663    3.973391  0.050939    3.755585
  -19  17   -1  0  1.217972  0.410519     0.896189   0.000000  360.000000    0.896189    0.987578  0.121726   -1.061765
   19  18   -1  0  1.215020  0.411516    -6.074349   0.000000  180.000000    6.074349    6.437450  0.109975   -4.669257
   18  18   -1  0  1.176380  0.425033    -5.160693   0.000000  180.000000    5.160693    5.380940  0.091269   -3.412745
   17  18   -1  0  1.138665  0.439111    -1.293914   0.000000  180.000000    1.293914    1.374650  0.085520   -1.335096
   16  18   -1  0  1.101972  0.453732     2.892513   0.000000  360.000000    2.892513    2.898593  0.039860   -0.215714
   15  18   -1  0  1.066406  0.468864    -4.217602   0.000000  180.000000    4.217602    4.256068  0.038987   -1.395318
   13  18   -1  0  0.999133  0.500434    -2.033967   0.000000  180.000000    2.033967    2.048370  0.035302   -0.576980
   12  18   -1  0  0.967695  0.516692    -1.251198   0.000000  180.000000    1.251198    1.325724  0.049421   -2.132599
   11  18   -1  0  0.937919  0.533095    -7.498802   0.000000  180.000000    7.498802    7.634442  0.050010   -3.835735
   10  18   -1  0  0.909972  0.549468     1.969310   0.000000  360.000000    1.969310    2.040916  0.035433   -2.857964
    9  18   -1  0  0.884024  0.565595     5.638891   0.000000  360.000000    5.638891    5.685683  0.040475   -1.634945
    8  18   -1  0  0.860258  0.581221    -5.627079   0.000000  180.000000    5.627079    5.638238  0.034565   -0.456560
    7  18   -1  0  0.838859  0.596047   -12.810505   0.000000  180.000000   12.810505   12.984975  0.064960   -3.798296
    6  18   -1  0  0.820013  0.609747     6.996314   0.000000  360.000000    6.996314    7.012300  0.030782   -0.734450
    5  18   -1  0  0.803898  0.621969     3.008141   0.000000    0.000000    3.008141    3.023827  0.031008   -0.715447
    4  18   -1  0  0.790682  0.632365    -5.296843   0.000000  180.000000    5.296843    5.372503  0.032160   -3.327156
    3  18   -1  0  0.780512  0.640605     7.526436   0.000000    0.000000    7.526436    7.580402  0.038948   -1.959535
    2  18   -1  0  0.773509  0.646405     8.935688   0.000000  360.000000    8.935688    8.929811  0.028994    0.286657
    1  18   -1  0  0.769758  0.649555    -5.489709   0.000000  180.000000    5.489709    5.428937  0.026449    3.249406
    0  18   -1  0  0.769307  0.649935    -1.657342   0.000000  180.000000    1.657342    1.584121  0.055096    1.879428
   -1  18   -1  0  0.772163  0.647532     9.706607   0.000000    0.000000    9.706607    9.659459  0.041677    1.599875
   -2  18   -1  0  0.778288  0.642435     8.591449   0.000000  360.000000    8.591449    8.540235  0.031144    2.325535
   -3  18   -1  0  0.787607  0.634834     2.452803   0.000000    0.000000    2.452803    2.456569  0.044146   -0.120637
   -4  18   -1  0  0.800007  0.624994    -3.840530   0.000000  180.000000    3.840530    4.005195  0.025083   -9.284040
   -5  18   -1  0  0.815349  0.613234     3.968547   0.000000  360.000000    3.968547    3.925833  0.034835    1.734085
   -6  18   -1  0  0.833470  0.599902    -0.586735   0.000000  180.000000    0.586735    0.604765  0.128495   -0.198448
   -7  18   -1  0  0.854192  0.585348    -1.059515   0.000000  180.000000    1.059515    1.099514  0.066802   -0.846783
   -8  18   -1  0  0.877332  0.569909     6.407261   0.000000  360.000000    6.407261    6.419256  0.039280   -0.431893
   -9  18   -1  0  0.902704  0.553891     8.977345   0.000000    0.000000    8.977345    9.102215  0.061709   -2.861729
  -10  18   -1  0  0.930125  0.537562    -5.998357   0.000000  180.000000    5.998357    5.980121  0.043357    0.594821
  -12  18   -1  0  0.990421  0.504836    -2.555715   0.000000  180.000000    2.555715    2.579633  0.033572   -1.007512
  -13  18   -1  0  1.022975  0.488771    -0.805529   0.000000  180.000000    0.805529    0.843333  0.088508   -0.604055
  -14  18   -1  0  1.056937  0.473065     0.812610   0.000000    0.000000    0.812610    0.800030  0.093718    0.189838
  -15  18   -1  0  1.092177  0.457801     1.657039   0.000000  360.000000    1.657039    1.674520  0.052053   -0.474917
  -16  18   -1  0  1.128574  0.443037    -7.795267   0.000000  180.000000    7.795267    7.543471  0.043008    8.279739
  -17  18   -1  0  1.166020  0.428809    -0.893191   0.000000  180.000000    0.893191    0.901505  0.099508   -0.118160
  -18  18   -1  0  1.204417  0.415138    -3.411536   0.000000  180.000000    3.411536    3.261438  0.055410    3.830953
  -19  18   -1  0  1.243678  0.402033    -1.588510   0.000000  180.000000    1.588510    1.467570  0.079881    2.141128
   19  19   -1  0  1.242244  0.402497     3.011108   0.000000  360.000000    3.011108    3.188980  0.088728   -2.835041
   18  19   -1  0  1.204477  0.415118    -2.065589   0.000000  180.000000    2.065589    2.222050  0.081907   -2.701480
   17  19   -1  0  1.167671  0.428203    -4.964288   0.000000  180.000000    4.964288    5.107793  0.117727   -1.723868
   16  19   -1  0  1.131918  0.441728    -5.767418   0.000000  180.000000    5.767418    5.615564  0.059126    3.632151
   15  19   -1  0  1.097324  0.455654     5.418842   0.000000  360.000000    5.418842    5.448486  0.079520   -0.527193
   14  19   -1  0  1.063999  0.469925     3.172512   0.000000    0.000000    3.172512    3.190580  0.033901   -0.753703
   13  19   -1  0  1.032068  0.484464     3.394745   0.000000    0.000000    3.394745    3.522034  0.043019   -4.184530
   12  19   -1  0  1.001663  0.499170    -1.723896   0.000000  180.000000    1.723896    1.850349  0.043043   -4.154751
   11  19   -1  0  0.972928  0.513913     3.842394   0.000000  360.000000    3.842394    4.007848  0.044948   -5.205781
   10  19   -1  0  0.946015  0.528533    -4.286777   0.000000  180.000000    4.286777    4.317740  0.028389   -1.542471
    9  19   -1  0  0.921084  0.542839    -0.833106   0.000000  180.000000    0.833106    0.800030  0.083928    0.557345
    8  19   -1  0  0.898299  0.556608     0.927939   0.000000    0.000000    0.927939    1.052345  0.062762   -2.803246
    7  19   -1  0  0.877828  0.569588     4.283789   0.000000  360.000000    4.283789    4.272856  0.023505    0.657805
    6  19   -1  0  0.859836  0.581507    -4.333502   0.000000  180.000000    4.333502    4.349308  0.023091   -0.968068
    5  19   -1  0  0.844481  0.592080     6.724093   0.000000  360.000000    6.724093    6.675289  0.049685    1.389132
    4  19   -1  0  0.831910  0.601027     1.382489   0.000000  360.000000    1.382489    1.250843  0.058423    3.186663
    3  19   -1  0  0.822250  0.608087     6.221392   0.000000  360.000000    6.221392    6.107832  0.035357    4.542151
    2  19   -1  0  0.815605  0.613042     4.802225   0.000000  360.000000    4.802225    4.783166  0.039093    0.689471
    1  19   -1  0  0.812049  0.615726     1.425378   0.000000    0.000000    1.425378    1.484808  0.053889   -1.559610
    0  19   -1  0  0.811622  0.616050   -11.355501   0.000000  180.000000   11.355501   11.254706  0.036469    3.908666
   -1  19   -1  0  0.814329  0.614002     3.437378   0.000000    0.000000    3.437378    3.510484  0.026684   -3.874434
   -2  19   -1  0  0.820140  0.609652    -1.387229   0.000000  180.000000    1.387229    1.432572  0.050807   -1.262121
   -3  19   -1  0  0.828988  0.603145     1.082639   0.000000  360.000000    1.082639    1.213743  0.066361   -2.793925
   -4  19   -1  0  0.840778  0.594687     1.288160   0.000000  360.000000    1.288160    1.286873  0.056734    0.032085
   -5  19   -1  0  0.855389  0.584529     5.437644   0.000000  360.000000    5.437644    5.404468  0.031969    1.467636
   -6  19   -1  0  0.872679  0.572949    -7.626216   0.000000  180.000000    7.626216    7.585730  0.037064    1.544794
   -7  19   -1  0  0.892491  0.560230    -3.849467   0.000000  180.000000    3.849467    3.868543  0.029880   -0.902858
   -8  19   -1  0  0.914663  0.546650    -1.636533   0.000000  180.000000    1.636533    1.680562  0.047476   -1.311539
   -9  19   -1  0  0.939027  0.532466     8.720525   0.000000  360.000000    8.720525    8.714491  0.030520    0.279592
  -10  19   -1  0  0.965416  0.517911    -3.288269   0.000000  180.000000    3.288269    3.201713  0.031512    3.884564
  -11  19   -1  0  0.993671  0.503185    -4.608658   0.000000  180.000000    4.608658    4.690995  0.035352   -3.293770
  -12  19   -1  0  1.023636  0.488455    -3.164121   0.000000  180.000000    3.164121    2.981526  0.038740    6.665599
  -13  19   -1  0  1.055165  0.473859    -1.647794   0.000000  180.000000    1.647794    1.686624  0.047301   -1.160942
  -14  19   -1  0  1.088123  0.459507    -9.663186   0.000000  180.000000    9.663186    9.605669  0.070518    1.153489
  -15  19   -1  0  1.122384  0.445480     6.253024   0.000000  360.000000    6.253024    6.183032  0.053664    1.844485
  -16  19   -1  0  1.157832  0.431842     6.703230   0.000000  360.000000    6.703230    6.682187  0.050689    0.587087
  -18  19   -1  0  1.231876  0.405885    -4.616711   0.000000  180.000000    4.616711    4.420112  0.073684    3.773297
   18  20   -1  0  1.233401  0.405383    -1.410077   0.000000  180.000000    1.410077    1.359771  0.086500    0.822454
   17  20   -1  0  1.197483  0.417542    -4.994568   0.000000  180.000000    4.994568    5.301049  0.113368   -3.823213
   16  20   -1  0  1.162648  0.430053    -6.762700   0.000000  180.000000    6.762700    6.571808  0.101067    2.671125
   14  20   -1  0  1.096634  0.455941     6.035303   0.000000  360.000000    6.035303    5.986044  0.051734    1.346552
   13  20   -1  0  1.065681  0.469184     1.223212   0.000000  360.000000    1.223212    1.310343  0.055686   -2.212782
   12  20   -1  0  1.036263  0.482503     4.626738   0.000000  360.000000    4.626738    4.620047  0.032845    0.288118
   11  20   -1  0  1.008514  0.495779     4.001075   0.000000  360.000000    4.001075    4.040609  0.026856   -2.081852
   10  20   -1  0  0.982576  0.508866    -5.799251   0.000000  180.000000    5.799251    5.793738  0.049806    0.156537
    9  20   -1  0  0.958596  0.521596    -4.582847   0.000000  180.000000    4.582847    4.606834  0.040598   -0.835584
    8  20   -1  0  0.936724  0.533775     4.634835   0.000000    0.000000    4.634835    4.660525  0.038613   -0.940922
    7  20   -1  0  0.917111  0.545190     2.837004   0.000000  360.000000    2.837004    2.896857  0.032378   -2.614282
    6  20   -1  0  0.899905  0.555614    -1.451580   0.000000  180.000000    1.451580    1.531940  0.047435   -2.395851
    5  20   -1  0  0.885246  0.564815    -5.800948   0.000000  180.000000    5.800948    5.733725  0.032583    2.917729
    4  20   -1  0  0.873262  0.572566    -5.070175   0.000000  180.000000    5.070175    5.060812  0.029971    0.441823
    3  20   -1  0  0.864065  0.578660    -1.977336   0.000000  180.000000    1.977336    1.964830  0.044227    0.399918
    2  20   -1  0  0.857744  0.582925    -1.029409   0.000000  180.000000    1.029409    1.175473  0.068613   -3.010560
    1  20   -1  0  0.854363  0.585232     9.880625   0.000000  360.000000    9.880625    9.656303  0.044710    7.095418
    0  20   -1  0  0.853957  0.585510    15.331347   0.000000  360.000000   15.331347   15.222857  0.048123    3.188261
   -1  20   -1  0  0.856530  0.583751    -0.882328   0.000000  180.000000    0.882328    1.007966  0.080646   -2.203192
   -2  20   -1  0  0.862056  0.580009    -8.098393   0.000000  180.000000    8.098393    8.095590  0.038200    0.103792
   -3  20   -1  0  0.870479  0.574397    -3.330994   0.000000  180.000000    3.330994    3.241119  0.028916    4.395613
   -4  20   -1  0  0.881714  0.567077    -9.452116   0.000000  180.000000    9.452116    9.411709  0.052825    1.081762
   -5  20   -1  0  0.895658  0.558249    -5.369680   0.000000  180.000000    5.369680    5.368676  0.026747    0.053075
   -6  20   -1  0  0.912184  0.548135     4.458964   0.000000  360.000000    4.458964    4.399377  0.037709    2.234670
   -7  20   -1  0  0.931157  0.536967     4.221405   0.000000  360.000000    4.221405    4.226153  0.037594   -0.178598
   -8  20   -1  0  0.952429  0.524974     3.091821   0.000000  360.000000    3.091821    3.090301  0.030336    0.070868
   -9  20   -1  0  0.975850  0.512374     3.948878   0.000000  360.000000    3.948878    3.855328  0.033644    3.932312
  -11  20   -1  0  1.028540  0.486126     1.876358   0.000000    0.000000    1.876358    1.828229  0.043572    1.562092
  -12  20   -1  0  1.057517  0.472806    -1.900248   0.000000  180.000000    1.900248    1.990527  0.043647   -2.925184
  -13  20   -1  0  1.088065  0.459531    -4.414275   0.000000  180.000000    4.414275    4.252570  0.030485    7.501721
  -14  20   -1  0  1.120055  0.446406    -2.001929   0.000000  180.000000    2.001929    1.936194  0.044891    2.070850
  -15  20   -1  0  1.153368  0.433513    -0.562489   0.000000  180.000000    0.562489    0.579019  0.150192   -0.155641
  -16  20   -1  0  1.187892  0.420914    -0.655263   0.000000  180.000000    0.655263    0.587767  0.132904    0.718216
  -17  20   -1  0  1.223524  0.408656     2.797487   0.000000  360.000000    2.797487    2.693301  0.067289    2.189673
   17  21   -1  0  1.228045  0.407151     3.740004   0.000000    0.000000    3.740004    3.916796  0.094473   -2.646476
   16  21   -1  0  1.194102  0.418725     1.866845   0.000000  360.000000    1.866845    1.904451  0.068776   -0.773268
   15  21   -1  0  1.161361  0.430529    -1.911352   0.000000  180.000000    1.911352    1.957058  0.048156   -1.342292
   14  21   -1  0  1.129927  0.442507    -5.293386   0.000000  180.000000    5.293386    5.338357  0.039158   -1.624113
   13  21   -1  0  1.099911  0.454582    -2.533833   0.000000  180.000000    2.533833    2.634175  0.032871   -4.317024
   12  21   -1  0  1.071433  0.466665    -4.094571   0.000000  180.000000    4.094571    4.074324  0.045944    0.623222
   11  21   -1  0  1.044619  0.478643     2.780229   0.000000  360.000000    2.780229    2.789661  0.033632   -0.396619
   10  21   -1  0  1.019600  0.490388     4.827199   0.000000  360.000000    4.827199    4.974786  0.040618   -5.138599
    9  21   -1  0  0.996511  0.501750     6.098756   0.000000  360.000000    6.098756    6.174888  0.060762   -1.771930
    8  21   -1  0  0.975490  0.512563     5.679938   0.000000  360.000000    5.679938    5.673203  0.032932    0.289215
    7  21   -1  0  0.956672  0.522645     3.350745   0.000000  360.000000    3.350745    3.339927  0.030199    0.506609
    6  21   -1  0  0.940190  0.531807    -3.739964   0.000000  180.000000    3.739964    3.778073  0.028732   -1.875772
    5  21   -1  0  0.926169  0.539858    -0.730849   0.000000  180.000000    0.730849    0.843333  0.097661   -1.628860
    4  21   -1  0  0.914721  0.546615    -4.523650   0.000000  180.000000    4.523650    4.559199  0.025334   -1.984465
    3  21   -1  0  0.905945  0.551910    -3.406352   0.000000  180.000000    3.406352    3.438842  0.029325   -1.566856
    2  21   -1  0  0.899918  0.555606     2.225703   0.000000    0.000000    2.225703    2.276255  0.038097   -1.876522
    1  21   -1  0  0.896696  0.557603     5.768524   0.000000  360.000000    5.768524    5.699131  0.025191    3.895696
    0  21   -1  0  0.896309  0.557843     3.615760   0.000000  360.000000    3.615760    3.614560  0.031908    0.053184
   -1  21   -1  0  0.898761  0.556321     5.518850   0.000000  360.000000    5.518850    5.516104  0.035334    0.109885
   -2  21   -1  0  0.904029  0.553079    -2.517007   0.000000  180.000000    2.517007    2.513811  0.040223    0.112380
   -3  21   -1  0  0.912064  0.548207    -1.571048   0.000000  180.000000    1.571048    1.600059  0.049917   -0.821928
   -4  21   -1  0  0.922794  0.541833    -0.634546   0.000000  180.000000    0.634546    0.733761  0.113900   -1.231874
   -5  21   -1  0  0.936125  0.534117    -1.468147   0.000000  180.000000    1.468147    1.495036  0.053511   -0.710622
   -7  21   -1  0  0.970145  0.515387     2.712301   0.000000  360.000000    2.712301    2.760364  0.036594   -1.857433
   -8  21   -1  0  0.990580  0.504755    -7.903329   0.000000  180.000000    7.903329    7.937232  0.046318   -1.035130
   -9  21   -1  0  1.013120  0.493525    -5.810859   0.000000  180.000000    5.810859    5.870305  0.040569   -2.072298
  -10  21   -1  0  1.037627  0.481869    -1.799743   0.000000  180.000000    1.799743    1.817107  0.047888   -0.512809
  -11  21   -1  0  1.063965  0.469940     1.221508   0.000000  360.000000    1.221508    1.310343  0.061295   -2.049638
  -12  21   -1  0  1.092003  0.457874     3.063823   0.000000  360.000000    3.063823    3.223841  0.044776   -5.053987
  -13  21   -1  0  1.121612  0.445787     7.185370   0.000000  360.000000    7.185370    7.087905  0.065125    2.116507
  -15  21   -1  0  1.185068  0.421917    -2.174988   0.000000  180.000000    2.174988    2.199060  0.049394   -0.689223
  -16  21   -1  0  1.218694  0.410275    -7.290638   0.000000  180.000000    7.290638    6.981098  0.043315   10.106375
   16  22   -1  0  1.226223  0.407756    -1.092404   0.000000  180.000000    1.092404    1.222065  0.102974   -1.780738
   15  22   -1  0  1.194363  0.418633     1.716884   0.000000  360.000000    1.716884    1.822677  0.059815   -2.501295
   14  22   -1  0  1.163820  0.429620    -0.378960   0.000000  180.000000    0.378960    0.587767  0.132904   -2.221872
   13  22   -1  0  1.134702  0.440644     0.232663   0.000000    0.000000    0.232663    0.483343  0.169783   -2.088053
   12  22   -1  0  1.107119  0.451623     0.494381   0.000000  360.000000    0.494381    0.552073  0.159335   -0.512057
   11  22   -1  0  1.081191  0.462453     7.025300   0.000000    0.000000    7.025300    6.952612  0.050736    2.026108
   10  22   -1  0  1.057038  0.473020     1.176693   0.000000    0.000000    1.176693    1.188367  0.067838   -0.243361
    9  22   -1  0  1.034785  0.483192     4.115007   0.000000  360.000000    4.115007    4.163124  0.038167   -1.782899
    7  22   -1  0  0.996477  0.501768    -2.965354   0.000000  180.000000    2.965354    2.974719  0.033935   -0.390282
    6  22   -1  0  0.980664  0.509859    -2.421357   0.000000  180.000000    2.421357    2.353055  0.036840    2.621964
    5  22   -1  0  0.967229  0.516940     0.451058   0.000000    0.000000    0.451058    0.513906  0.174700   -0.508759
    3  22   -1  0  0.947882  0.527492     3.561780   0.000000    0.000000    3.561780    3.580673  0.030184   -0.885178
    2  22   -1  0  0.942123  0.530716    -1.878556   0.000000  180.000000    1.878556    1.949256  0.048352   -2.067870
    1  22   -1  0  0.939046  0.532455    -4.221847   0.000000  180.000000    4.221847    4.334125  0.028281   -5.614512
    0  22   -1  0  0.938677  0.532665    -1.688774   0.000000  180.000000    1.688774    1.668456  0.052247    0.549970
   -1  22   -1  0  0.941019  0.531339    -6.502144   0.000000  180.000000    6.502144    6.543056  0.037457   -1.544649
   -2  22   -1  0  0.946051  0.528513    -2.360357   0.000000  180.000000    2.360357    2.372405  0.042650   -0.399482
   -3  22   -1  0  0.953732  0.524256     1.371932   0.000000  360.000000    1.371932    1.515285  0.057667   -3.515573
   -4  22   -1  0  0.963998  0.518673    -1.902341   0.000000  180.000000    1.902341    1.899122  0.045783    0.099455
   -5  22   -1  0  0.976768  0.511893    -3.704911   0.000000  180.000000    3.704911    3.625799  0.027805    4.023878
   -6  22   -1  0  0.991944  0.504061     0.973143   0.000000  360.000000    0.973143    0.977261  0.083339   -0.069867
   -7  22   -1  0  1.009418  0.495335    -6.364560   0.000000  180.000000    6.364560    6.430289  0.057235   -1.624094
  -10  22   -1  0  1.074436  0.465360     1.342373   0.000000  360.000000    1.342373    1.425429  0.066642   -1.762551
  -12  22   -1  0  1.127038  0.443641     3.393090   0.000000  360.000000    3.393090    3.327744  0.065215    1.417049
  -13  22   -1  0  1.155750  0.432620    -2.589243   0.000000  180.000000    2.589243    2.491464  0.046454    2.976726
  -14  22   -1  0  1.185916  0.421615     2.471963   0.000000  360.000000    2.471963    2.483315  0.040722   -0.394240
  -15  22   -1  0  1.217428  0.410702    -2.096319   0.000000  180.000000    2.096319    2.050860  0.063752    1.008438
   15  23   -1  0  1.227951  0.407182    -1.659678   0.000000  180.000000    1.659678    1.596866  0.068520    1.296387
   14  23   -1  0  1.198265  0.417270    -6.996666   0.000000  180.000000    6.996666    6.765990  0.067201    4.854492
   13  23   -1  0  1.170004  0.427349     2.920716   0.000000  360.000000    2.920716    2.870433  0.035179    2.021430
   12  23   -1  0  1.143273  0.437341    -8.488183   0.000000  180.000000    8.488183    8.481689  0.044164    0.207951
   11  23   -1  0  1.118183  0.447154     4.436277   0.000000  360.000000    4.436277    4.455569  0.041985   -0.649815
   10  23   -1  0  1.094847  0.456685    -1.225252   0.000000  180.000000    1.225252    1.374650  0.058336   -3.621776
    9  23   -1  0  1.073378  0.465819     5.779609   0.000000  360.000000    5.779609    5.760242  0.038724    0.707278
    8  23   -1  0  1.053890  0.474433    -5.123543   0.000000  180.000000    5.123543    5.163139  0.033470   -1.673086
    7  23   -1  0  1.036497  0.482394     5.350240   0.000000  360.000000    5.350240    5.344063  0.040436    0.216021
    6  23   -1  0  1.021304  0.489570    -9.865894   0.000000  180.000000    9.865894    9.933244  0.042043   -2.265497
    5  23   -1  0  1.008411  0.495830     1.129737   0.000000    0.000000    1.129737    1.071435  0.082716    0.996788
    4  23   -1  0  0.997907  0.501049   -13.254704   0.000000  180.000000   13.254704   13.285008  0.049109   -0.872672
    3  23   -1  0  0.989869  0.505117    -0.861225   0.000000  180.000000    0.861225    0.867038  0.103821   -0.079182
    2  23   -1  0  0.984356  0.507946   -10.151406   0.000000  180.000000   10.151406   10.126174  0.041934    0.850939
    1  23   -1  0  0.981411  0.509470     4.044162   0.000000  360.000000    4.044162    4.025495  0.028709    0.919589
    0  23   -1  0  0.981058  0.509654    -3.822478   0.000000  180.000000    3.822478    3.897202  0.027849   -3.794645
   -1  23   -1  0  0.983299  0.508492    12.454030   0.000000  360.000000   12.454030   12.371680  0.052745    2.207987
   -2  23   -1  0  0.988116  0.506013    -5.274495   0.000000  180.000000    5.274495    5.315470  0.036674   -1.580081
   -3  23   -1  0  0.995472  0.502274     8.573564   0.000000  360.000000    8.573564    8.539571  0.037974    1.265926
   -4  23   -1  0  1.005312  0.497358    -2.913782   0.000000  180.000000    2.913782    2.926507  0.034499   -0.521638
   -5  23   -1  0  1.017563  0.491370     0.722218   0.000000  360.000000    0.722218    0.760980  0.109355   -0.501279
   -6  23   -1  0  1.032140  0.484431    -8.065721   0.000000  180.000000    8.065721    8.016139  0.047618    1.472572
   -7  23   -1  0  1.048945  0.476670     8.648003   0.000000  360.000000    8.648003    8.715060  0.048749   -1.945323
   -8  23   -1  0  1.067873  0.468220    -6.953767   0.000000  180.000000    6.953767    6.948226  0.040478    0.193578
   -9  23   -1  0  1.088814  0.459215     4.804391   0.000000  360.000000    4.804391    4.849684  0.028168   -2.273979
  -10  23   -1  0  1.111653  0.449780     2.271937   0.000000  360.000000    2.271937    2.346570  0.058700   -1.798053
  -11  23   -1  0  1.136278  0.440033     9.365481   0.000000  360.000000    9.365481    9.291652  0.061203    1.705955
  -13  23   -1  0  1.190428  0.420017     8.423144   0.000000  360.000000    8.423144    8.148736  0.054748    7.088385
  -14  23   -1  0  1.219736  0.409925    -1.054097   0.000000  180.000000    1.054097    1.104146  0.080131   -0.883303
   14  24   -1  0  1.233213  0.405445    -2.097540   0.000000  180.000000    2.097540    2.159445  0.053715   -1.629817
   13  24   -1  0  1.205771  0.414672    -6.140464   0.000000  180.000000    6.140464    6.119426  0.045988    0.646976
   12  24   -1  0  1.179851  0.423782    -3.902531   0.000000  180.000000    3.902531    3.863226  0.031748    1.750863
   11  24   -1  0  1.155556  0.432692    -7.047308   0.000000  180.000000    7.047308    7.100094  0.059898   -1.246301
   10  24   -1  0  1.132989  0.441310    -1.092772   0.000000  180.000000    1.092772    1.201122  0.067087   -2.284029
    9  24   -1  0  1.112257  0.449536     1.788111   0.000000    0.000000    1.788111    1.819875  0.047813   -0.939510
    8  24   -1  0  1.093463  0.457263    -0.921804   0.000000  180.000000    0.921804    0.966760  0.100316   -0.633768
    7  24   -1  0  1.076709  0.464378    -4.326081   0.000000  180.000000    4.326081    4.370280  0.034732   -1.799705
    6  24   -1  0  1.062091  0.470769     8.325838   0.000000  360.000000    8.325838    8.434845  0.050376   -3.060176
    5  24   -1  0  1.049699  0.476327     5.570737   0.000000    0.000000    5.570737    5.600270  0.041095   -1.016320
    3  24   -1  0  1.031899  0.484543     3.917740   0.000000  360.000000    3.917740    3.992610  0.046892   -2.257982
    2  24   -1  0  1.026612  0.487039     0.584635   0.000000  360.000000    0.584635    0.690976  0.146131   -1.029142
    1  24   -1  0  1.023789  0.488382    -9.363827   0.000000  180.000000    9.363827    9.366263  0.036116   -0.095368
    0  24   -1  0  1.023450  0.488543    -5.792858   0.000000  180.000000    5.792858    5.752362  0.032477    1.763447
   -1  24   -1  0  1.025599  0.487520     2.764938   0.000000    0.000000    2.764938    2.738192  0.047516    0.796024
   -2  24   -1  0  1.030218  0.485334     6.197267   0.000000  360.000000    6.197267    6.158336  0.029185    1.886471
   -3  24   -1  0  1.037276  0.482032     9.299366   0.000000  360.000000    9.299366    9.341863  0.051606   -1.164601
   -4  24   -1  0  1.046723  0.477681     7.018199   0.000000  360.000000    7.018199    7.062760  0.024441   -2.578345
   -5  24   -1  0  1.058495  0.472369     9.290042   0.000000  360.000000    9.290042    9.362478  0.062352   -1.642936
   -6  24   -1  0  1.072515  0.466194     0.911000   0.000000  360.000000    0.911000    1.002890  0.088733   -1.464533
   -7  24   -1  0  1.088697  0.459265    -3.491461   0.000000  180.000000    3.491461    3.520585  0.043037   -0.957040
   -8  24   -1  0  1.106946  0.451693    -2.920227   0.000000  180.000000    2.920227    2.962734  0.034074   -1.764233
   -9  24   -1  0  1.127161  0.443592    -1.066863   0.000000  180.000000    1.066863    1.144803  0.077140   -1.428868
  -10  24   -1  0  1.149239  0.435071    -7.316041   0.000000  180.000000    7.316041    7.351121  0.047973   -1.034153
  -11  24   -1  0  1.173074  0.426231     2.271639   0.000000    0.000000    2.271639    2.240254  0.045201    0.981956
  -12  24   -1  0  1.198562  0.417167     0.859957   0.000000  360.000000    0.859957    0.754244  0.142867    1.046437
  -13  24   -1  0  1.225600  0.407964     2.153322   0.000000  360.000000    2.153322    2.157080  0.043622   -0.121847
   13  25   -1  0  1.241965  0.402588     3.823823   0.000000  360.000000    3.823823    3.692434  0.052797    3.519357
   12  25   -1  0  1.216816  0.410908     1.197169   0.000000  360.000000    1.197169    1.282901  0.068489   -1.770279
   11  25   -1  0  1.193274  0.419015     2.896695   0.000000  360.000000    2.896695    2.948993  0.056399   -1.311396
   10  25   -1  0  1.171434  0.426827    -4.538264   0.000000  180.000000    4.538264    4.715860  0.056568   -4.439956
    9  25   -1  0  1.151394  0.434256    -4.303742   0.000000  180.000000    4.303742    4.347026  0.029819   -2.052830
    7  25   -1  0  1.117092  0.447591     1.704337   0.000000  360.000000    1.704337    1.692623  0.055846    0.296644
    5  25   -1  0  1.091083  0.458260     7.790677   0.000000  360.000000    7.790677    7.954448  0.041663   -5.559097
    4  25   -1  0  1.081382  0.462371     4.693338   0.000000  360.000000    4.693338    4.803425  0.037458   -4.156309
    3  25   -1  0  1.073969  0.465563     3.836318   0.000000  360.000000    3.836318    3.905015  0.033213   -2.925077
    2  25   -1  0  1.068890  0.467775     4.610345   0.000000  360.000000    4.610345    4.656265  0.030857   -2.104575
    1  25   -1  0  1.066178  0.468965    -1.354186   0.000000  180.000000    1.354186    1.425429  0.066642   -1.511869
    0  25   -1  0  1.065853  0.469108    -7.606345   0.000000  180.000000    7.606345    7.688194  0.044944   -2.575471
   -1  25   -1  0  1.067916  0.468202     0.776493   0.000000  360.000000    0.776493    0.812600  0.131218   -0.389143
   -4  25   -1  0  1.088219  0.459466     1.262033   0.000000  360.000000    1.262033    1.337169  0.065607   -1.619629
   -5  25   -1  0  1.099547  0.454733     2.189116   0.000000    0.000000    2.189116    2.212876  0.049081   -0.684631
   -6  25   -1  0  1.113050  0.449216    -3.436626   0.000000  180.000000    3.436626    3.447694  0.035542   -0.440371
   -7  25   -1  0  1.128651  0.443007    -2.702691   0.000000  180.000000    2.702691    2.687637  0.037594    0.566298
   -9  25   -1  0  1.165798  0.428891     6.442723   0.000000  360.000000    6.442723    6.468973  0.050188   -0.739671
  -10  25   -1  0  1.187157  0.421174    -1.931356   0.000000  180.000000    1.931356    1.957058  0.051859   -0.700901
  -11  25   -1  0  1.210246  0.413139    -5.843795   0.000000  180.000000    5.843795    5.944337  0.042433   -3.350863
  -12  25   -1  0  1.234967  0.404869    -3.490372   0.000000  180.000000    3.490372    3.491615  0.066274   -0.026522
   11  26   -1  0  1.231304  0.406073     2.497005   0.000000  360.000000    2.497005    2.545919  0.042577   -1.624659
   10  26   -1  0  1.210151  0.413172    -5.328759   0.000000  180.000000    5.328759    5.308665  0.038050    0.746827
    9  26   -1  0  1.190763  0.419899    -3.189575   0.000000  180.000000    3.189575    3.242694  0.035595   -2.110446
    8  26   -1  0  1.173227  0.426175     5.746369   0.000000  360.000000    5.746369    5.740026  0.041494    0.216164
    7  26   -1  0  1.157628  0.431918     5.256332   0.000000  360.000000    5.256332    5.255796  0.042462    0.017845
    5  26   -1  0  1.132550  0.441482    -2.350264   0.000000  180.000000    2.350264    2.391598  0.045361   -1.288671
    4  26   -1  0  1.123208  0.445154    -1.715573   0.000000  180.000000    1.715573    1.800256  0.056474   -2.120614
    3  26   -1  0  1.116072  0.448000    -2.909102   0.000000  180.000000    2.909102    2.929968  0.039429   -0.748432
    2  26   -1  0  1.111185  0.449970    -4.713655   0.000000  180.000000    4.713655    4.647428  0.029399    3.185769
    1  26   -1  0  1.108578  0.451028     3.904685   0.000000  360.000000    3.904685    3.925833  0.034835   -0.858601
    0  26   -1  0  1.108265  0.451156     8.142171   0.000000  360.000000    8.142171    8.273728  0.034823   -5.342726
   -1  26   -1  0  1.110249  0.450349    -3.360641   0.000000  180.000000    3.360641    3.326210  0.036850    1.321361
   -2  26   -1  0  1.114518  0.448625    -5.605400   0.000000  180.000000    5.605400    5.620988  0.025542   -0.863066
   -3  26   -1  0  1.121045  0.446012     0.560803   0.000000  360.000000    0.560803    0.587767  0.178006   -0.214215
   -4  26   -1  0  1.129792  0.442559    -3.057305   0.000000  180.000000    3.057305    3.201713  0.038295   -5.332875
   -5  26   -1  0  1.140707  0.438325    -2.745073   0.000000  180.000000    2.745073    2.791465  0.038793   -1.691232
   -6  26   -1  0  1.153728  0.433378     3.316902   0.000000  360.000000    3.316902    3.350563  0.034440   -1.382211
   -7  26   -1  0  1.168786  0.427794     1.384240   0.000000    0.000000    1.384240    1.414698  0.067165   -0.641307
   -9  26   -1  0  1.204696  0.415043    -0.703434   0.000000  180.000000    0.703434    0.552073  0.193103    1.108512
  -10  26   -1  0  1.225377  0.408038    -1.028179   0.000000  180.000000    1.028179    1.052345  0.098820   -0.345846
    9  27   -1  0  1.230341  0.406391    -0.332978   0.000000  180.000000    0.332978    0.621299  0.151877   -2.684719
    8  27   -1  0  1.213378  0.412073    -1.549990   0.000000  180.000000    1.549990    1.446653  0.065632    2.226683
    5  27   -1  0  1.174093  0.425861     5.310690   0.000000  360.000000    5.310690    5.337294  0.035014   -1.074564
    3  27   -1  0  1.158206  0.431702    -1.408731   0.000000  180.000000    1.408731    1.474509  0.074408   -1.250182
    2  27   -1  0  1.153498  0.433464    -0.896449   0.000000  180.000000    0.896449    0.912757  0.115300   -0.200027
    1  27   -1  0  1.150986  0.434410     1.519239   0.000000    0.000000    1.519239    1.518603  0.072171    0.012464
   -1  27   -1  0  1.152596  0.433803     1.907540   0.000000    0.000000    1.907540    1.985428  0.054809   -2.009724
   -2  27   -1  0  1.156708  0.432261    -3.634197   0.000000  180.000000    3.634197    3.653705  0.033525   -0.822901
   -4  27   -1  0  1.171432  0.426828    -1.264182   0.000000  180.000000    1.264182    1.226234  0.077939    0.688569
   -5  27   -1  0  1.181963  0.423025    -2.675490   0.000000  180.000000    2.675490    2.674365  0.043239    0.036815
   -6  27   -1  0  1.194535  0.418573     2.097545   0.000000    0.000000    2.097545    2.182852  0.046408   -2.599599
   -7  27   -1  0  1.209085  0.413536     7.665464   0.000000  360.000000    7.665464    7.696763  0.042148   -1.050195
   -8  27   -1  0  1.225542  0.407983    -3.551530   0.000000  180.000000    3.551530    3.479964  0.039390    2.569457
   -9  27   -1  0  1.243831  0.401984    -2.659748   0.000000  180.000000    2.659748    2.775039  0.044246   -3.684982
    7  28   -1  0  1.239099  0.403519    -1.506905   0.000000  180.000000    1.506905    1.580896  0.064528   -1.621591
    6  28   -1  0  1.226419  0.407691     2.920807   0.000000  360.000000    2.920807    2.903846  0.039787    0.602882
    5  28   -1  0  1.215703  0.411285     1.883684   0.000000    0.000000    1.883684    1.938828  0.052356   -1.489513
    4  28   -1  0  1.207004  0.414249    -3.525619   0.000000  180.000000    3.525619    3.549338  0.036565   -0.917368
    3  28   -1  0  1.200367  0.416539     0.533326   0.000000    0.000000    0.533326    0.690976  0.170893   -1.304630
    1  28   -1  0  1.193402  0.418970    -3.817531   0.000000  180.000000    3.817531    3.937372  0.047556   -3.563795
    0  28   -1  0  1.193112  0.419072    -1.868744   0.000000  180.000000    1.868744    1.907129  0.064797   -0.837762
   -2  28   -1  0  1.198922  0.417041     2.227222   0.000000  360.000000    2.227222    2.208291  0.049184    0.544325
   -3  28   -1  0  1.204992  0.414940    -1.170790   0.000000  180.000000    1.170790    1.201122  0.079647   -0.538567
   -4  28   -1  0  1.213134  0.412156    -3.992653   0.000000  180.000000    3.992653    4.039381  0.032102   -2.058522
   -5  28   -1  0  1.223305  0.408729    -1.800363   0.000000  180.000000    1.800363    1.861273  0.054583   -1.578124
   -6  28   -1  0  1.235457  0.404709     1.341136   0.000000    0.000000    1.341136    1.367257  0.069581   -0.530896
   -7  28   -1  0  1.249530  0.400150    -3.226843   0.000000  180.000000    3.226843    3.244267  0.037789   -0.652067
    4  29   -1  0  1.248966  0.400331    -5.074498   0.000000  180.000000    5.074498    5.225771  0.053906   -3.968653
    3  29   -1  0  1.242553  0.402397     7.111393   0.000000  360.000000    7.111393    7.105782  0.039577    0.200485
    1  29   -1  0  1.235826  0.404588     2.353405   0.000000  360.000000    2.353405    2.337915  0.055780    0.392725
    0  29   -1  0  1.235545  0.404680    -6.698916   0.000000  180.000000    6.698916    6.778758  0.067073   -1.683445
   -1  29   -1  0  1.237325  0.404097     2.491822   0.000000  360.000000    2.491822    2.557862  0.048051   -1.943665
   -2  29   -1  0  1.241157  0.402850   -10.746159   0.000000  180.000000   10.746159   10.708399  0.055800    0.957004
   25   0   -2  0  1.234375  0.405063    -7.227324   0.000000  180.000000    7.227324    7.156375  0.444395    0.225784
   24   0   -2  0  1.184297  0.422192     5.653567   0.000000  360.000000    5.653567    5.613796  0.228450    0.246201
   23   0   -2  0  1.134254  0.440819    -7.039187   0.000000  180.000000    7.039187    7.077898  0.702610   -0.077917
   22   0   -2  0  1.084251  0.461148    -5.127105   0.000000  180.000000    5.127105    4.898690  0.197833    1.632832
   21   0   -2  0  1.034293  0.483422    -5.564368   0.000000  180.000000    5.564368    5.520728  0.190987    0.323142
   20   0   -2  0  0.984389  0.507930    -2.249886   0.000000  180.000000    2.249886    2.276255  0.070212   -0.531106
   19   0   -2  0  0.934545  0.535020   -10.448683   0.000000  180.000000   10.448683   10.560836  0.182020   -0.871378
   18   0   -2  0  0.884773  0.565117    19.906859   0.000000  360.000000   19.906859   20.217249  0.178055   -2.465289
   17   0   -2  0  0.835085  0.598742    14.298849   0.000000  360.000000   14.298849   14.464083  0.070811   -3.299990
   16   0   -2  0  0.785497  0.636540    26.384216   0.000000  360.000000   26.384216   26.580151  0.301778   -0.918209
   15   0   -2  0  0.736029  0.679321   -11.909954   0.000000  180.000000   11.909954   12.297551  0.112852   -4.857187
   14   0   -2  0  0.686708  0.728111    -9.914703   0.000000  180.000000    9.914703   10.079940  0.071481   -3.269137
   13   0   -2  0  0.637568  0.784231   -14.586559   0.000000  180.000000   14.586559   15.188829  0.263620   -3.230931
   12   0   -2  0  0.588652  0.849398     0.923290   0.000000  360.000000    0.923290    1.166758  0.024844  -13.859028
   11   0   -2  0  0.540024  0.925884   -26.488072   0.000000  180.000000   26.488072   27.185261  0.110778   -8.900460
   10   0   -2  0  0.491768  1.016740    66.556448   0.000000  360.000000   66.556448   67.426826  0.562420   -2.188579
    9   0   -2  0  0.444005  1.126113    13.133888   0.000000  360.000000   13.133888   12.994251  0.110645    1.784766
    8   0   -2  0  0.396913  1.259720    -5.370242   0.000000  180.000000    5.370242    5.218985  0.056685    3.773628
    7   0   -2  0  0.350764  1.425460    -2.038873   0.000000  180.000000    2.038873    2.616762  0.165669   -4.933072
    6   0   -2  0  0.305983  1.634079    50.569051   0.000000  360.000000   50.569051   51.764792  0.246148   -6.869971
    5   0   -2  0  0.263269  1.899197   -52.796971   0.000000  180.000000   52.796971   53.590692  0.540057   -2.078465
    4   0   -2  0  0.223810  2.234036    64.497885   0.000000  360.000000   64.497885   65.088754  0.501418   -1.666503
    3   0   -2  0  0.189648  2.636458   -47.335040   0.000000  180.000000   47.335040   48.374792  0.220209   -6.677436
    2   0   -2  0  0.164125  3.046451    15.921866   0.000000    0.000000   15.921866   16.661177  0.111567   -9.371463
    1   0   -2  0  0.151667  3.296695   -94.133657   0.000000  180.000000   94.133657   94.843971  0.935545   -1.073743
    0   0   -2  0  0.155447  3.216529   -58.342535   0.000000  180.000000   58.342535   59.240438  0.421883   -3.009903
   -1   0   -2  0  0.174413  2.866763   -26.947116   0.000000  180.000000   26.947116   27.019190  0.199746   -0.510291
   -2   0   -2  0  0.204379  2.446430   101.970881   0.000000    0.000000  101.970881  102.395572  0.532939   -1.126965
   -3   0   -2  0  0.241282  2.072260   -50.780254   0.000000  180.000000   50.780254   51.270590  0.305641   -2.268801
   -4   0   -2  0  0.282416  1.770440    62.887019   0.000000    0.000000   62.887019   63.773707  0.337626   -3.714069
   -5   0   -2  0  0.326183  1.532883    -6.566431   0.000000  180.000000    6.566431    6.560906  0.025244    0.309574
   -6   0   -2  0  0.371654  1.345337   -26.478903   0.000000  180.000000   26.478903   26.397122  0.114857    1.006950
   -7   0   -2  0  0.418275  1.195387   -40.448979   0.000000  180.000000   40.448979   40.486528  0.138569   -0.383212
   -8   0   -2  0  0.465699  1.073655    -3.198005   0.000000  180.000000    3.198005    3.103415  0.048883    2.736500
   -9   0   -2  0  0.513705  0.973322   -41.748312   0.000000  180.000000   41.748312   41.792501  0.138075   -0.452601
  -10   0   -2  0  0.562143  0.889453    24.460720   0.000000    0.000000   24.460720   24.916921  0.116859   -5.520864
  -11   0   -2  0  0.610911  0.818450    -2.569201   0.000000  180.000000    2.569201    2.612886  0.044268   -1.395564
  -12   0   -2  0  0.659935  0.757650    12.190330   0.000000    0.000000   12.190330   12.542945  0.087325   -5.710559
  -13   0   -2  0  0.709163  0.705057    11.950054   0.000000    0.000000   11.950054   11.978125  0.140336   -0.282886
  -14   0   -2  0  0.758554  0.659148    12.351196   0.000000    0.000000   12.351196   12.701861  0.131484   -3.771684
  -15   0   -2  0  0.808080  0.618751   -16.776414   0.000000  180.000000   16.776414   16.811944  0.186760   -0.269045
  -16   0   -2  0  0.857715  0.582944     3.987556   0.000000    0.000000    3.987556    4.128932  0.078950   -2.532460
  -17   0   -2  0  0.907444  0.550998    -5.434340   0.000000  180.000000    5.434340    5.533552  0.070421   -1.992397
  -18   0   -2  0  0.957250  0.522330     5.086196   0.000000    0.000000    5.086196    5.068928  0.086945    0.280866
  -19   0   -2  0  1.007122  0.496464    -3.238877   0.000000  180.000000    3.238877    3.269209  0.088759   -0.483287
  -20   0   -2  0  1.057052  0.473014     2.550901   0.000000    0.000000    2.550901    2.723319  0.074596   -3.268765
  -21   0   -2  0  1.107031  0.451659     4.227750   0.000000    0.000000    4.227750    4.115348  0.157533    1.009059
  -22   0   -2  0  1.157053  0.432132     4.223886   0.000000    0.000000    4.223886    4.667060  0.246221   -2.545447
  -23   0   -2  0  1.207112  0.414212    -4.176206   0.000000  180.000000    4.176206    4.106727  0.157873    0.622385
   25   1   -2  0  1.235107  0.404823     6.960163   0.000000  360.000000    6.960163    6.299439  0.072217   12.938852
   24   1   -2  0  1.185060  0.421920    -4.484278   0.000000  180.000000    4.484278    4.457796  0.246549    0.151901
   23   1   -2  0  1.135050  0.440509     3.722810   0.000000  360.000000    3.722810    3.556480  0.106166    2.215629
   22   1   -2  0  1.085084  0.460794     1.607297   0.000000  360.000000    1.607297    1.612723  0.054095   -0.141854
   21   1   -2  0  1.035167  0.483014    -1.701828   0.000000  180.000000    1.701828    1.692623  0.055846    0.233102
   20   1   -2  0  0.985306  0.507456    -6.915253   0.000000  180.000000    6.915253    6.914481  0.091908    0.011891
   19   1   -2  0  0.935512  0.534467     8.102514   0.000000  360.000000    8.102514    8.171840  0.068774   -1.425572
   18   1   -2  0  0.885794  0.564465     2.334365   0.000000    0.000000    2.334365    2.387356  0.045443   -1.649118
   17   1   -2  0  0.836166  0.597967     2.277581   0.000000  360.000000    2.277581    2.231186  0.038876    1.687691
   16   1   -2  0  0.786647  0.635609     2.776256   0.000000    0.000000    2.776256    2.854462  0.037929   -2.915957
   15   1   -2  0  0.737256  0.678190    14.322502   0.000000  360.000000   14.322502   14.251310  0.132670    0.758883
   14   1   -2  0  0.688023  0.726719     0.904035   0.000000  360.000000    0.904035    0.977261  0.037222   -2.782142
   13   1   -2  0  0.638984  0.782492     3.618773   0.000000  360.000000    3.618773    3.667588  0.039315   -1.755949
   12   1   -2  0  0.590186  0.847190     1.055653   0.000000    0.000000    1.055653    1.179746  0.030701   -5.716319
   11   1   -2  0  0.541696  0.923028     3.342573   0.000000  360.000000    3.342573    3.484340  0.024803   -8.083106
   10   1   -2  0  0.493603  1.012960   -10.431526   0.000000  180.000000   10.431526   10.394555  0.085982    0.608078
    9   1   -2  0  0.446036  1.120985   -11.997650   0.000000  180.000000   11.997650   12.045984  0.079238   -0.862657
    8   1   -2  0  0.399185  1.252553   -27.596918   0.000000  180.000000   27.596918   27.914137  0.133452   -3.361634
    7   1   -2  0  0.353332  1.415101   -10.909291   0.000000  180.000000   10.909291   10.868967  0.042390    1.345290
    6   1   -2  0  0.308923  1.618526    13.317284   0.000000  360.000000   13.317284   13.623752  0.059690   -7.261052
    5   1   -2  0  0.266681  1.874901    26.068657   0.000000  360.000000   26.068657   26.002136  0.105781    0.889343
    4   1   -2  0  0.227814  2.194777    19.640208   0.000000    0.000000   19.640208   19.657312  0.063815   -0.379056
    3   1   -2  0  0.194357  2.572590    23.638246   0.000000  360.000000   23.638246   23.931385  0.078838   -5.258381
    2   1   -2  0  0.169544  2.949088   -29.383588   0.000000  180.000000   29.383588   29.255863  0.093644    1.928910
    1   1   -2  0  0.157515  3.174305  -118.604498   0.000000  180.000000  118.604498  119.057135  0.556013   -1.151280
    0   1   -2  0  0.161158  3.102552   -78.115434   0.000000  180.000000   78.115434   77.684354  0.325908    1.870581
   -1   1   -2  0  0.179521  2.785189     7.958394   0.000000    0.000000    7.958394    8.108800  0.024874   -8.551225
   -2   1   -2  0  0.208756  2.395144    26.293570   0.000000  360.000000   26.293570   26.505112  0.114388   -2.615369
   -3   1   -2  0  0.245000  2.040812    -4.914632   0.000000  180.000000    4.914632    5.076893  0.024129   -9.510373
   -4   1   -2  0  0.285599  1.750708    30.935921   0.000000  360.000000   30.935921   30.952968  0.078765   -0.306090
   -5   1   -2  0  0.328943  1.520022    12.195714   0.000000    0.000000   12.195714   12.086516  0.053161    2.904922
   -6   1   -2  0  0.374079  1.336617   -20.115976   0.000000  180.000000   20.115976   20.238974  0.067934   -2.560504
   -7   1   -2  0  0.420430  1.189258   -14.348324   0.000000  180.000000   14.348324   14.346979  0.061577    0.030900
   -8   1   -2  0  0.467636  1.069207    32.623875   0.000000    0.000000   32.623875   32.583284  0.071736    0.800201
   -9   1   -2  0  0.515462  0.970004    11.076906   0.000000    0.000000   11.076906   11.084639  0.049998   -0.218749
  -10   1   -2  0  0.563749  0.886920    -6.611206   0.000000  180.000000    6.611206    6.592591  0.036105    0.729123
  -11   1   -2  0  0.612389  0.816475   -10.651490   0.000000  180.000000   10.651490   10.641336  0.055491    0.258780
  -12   1   -2  0  0.661304  0.756082     3.533316   0.000000  360.000000    3.533316    3.575007  0.026200   -2.250339
  -13   1   -2  0  0.710437  0.703793    -9.971500   0.000000  180.000000    9.971500   10.241917  0.049903   -7.663449
  -14   1   -2  0  0.759745  0.658115     8.377522   0.000000    0.000000    8.377522    8.581715  0.058779   -4.912865
  -15   1   -2  0  0.809198  0.617896    19.119089   0.000000    0.000000   19.119089   19.472185  0.089202   -5.598001
  -16   1   -2  0  0.858769  0.582229    20.116194   0.000000    0.000000   20.116194   21.229987  0.193263   -8.150231
  -17   1   -2  0  0.908439  0.550395    -4.484527   0.000000  180.000000    4.484527    4.559199  0.060082   -1.757616
  -18   1   -2  0  0.958194  0.521815    -2.449601   0.000000  180.000000    2.449601    2.641886  0.043776   -6.211845
  -19   1   -2  0  1.008020  0.496022    -5.407774   0.000000  180.000000    5.407774    5.512505  0.073262   -2.021677
  -20   1   -2  0  1.057907  0.472631    -1.965619   0.000000  180.000000    1.965619    1.987961  0.047394   -0.666677
  -21   1   -2  0  1.107847  0.451326    -5.816030   0.000000  180.000000    5.816030    5.760242  0.099098    0.796138
  -22   1   -2  0  1.157834  0.431841     3.722244   0.000000    0.000000    3.722244    3.682785  0.088532    0.630322
  -23   1   -2  0  1.207861  0.413955    -0.678582   0.000000  180.000000    0.678582    0.726870  0.160830   -0.424612
   25   2   -2  0  1.237301  0.404106    -1.649574   0.000000  180.000000    1.649574    1.495036  0.118652    1.841937
   24   2   -2  0  1.187346  0.421107     2.848558   0.000000  360.000000    2.848558    2.639954  0.116095    2.541104
   23   2   -2  0  1.137437  0.439585    -5.168217   0.000000  180.000000    5.168217    5.006316  0.093928    2.437618
   22   2   -2  0  1.087580  0.459736     0.775653   0.000000  360.000000    0.775653    0.806383  0.132362   -0.328339
   21   2   -2  0  1.037783  0.481796     2.497929   0.000000  360.000000    2.497929    2.487393  0.037761    0.394600
   20   2   -2  0  0.988055  0.506045     2.627423   0.000000  360.000000    2.627423    2.607047  0.052745    0.546330
   19   2   -2  0  0.938406  0.532818     5.736865   0.000000  360.000000    5.736865    5.894525  0.147554   -1.511075
   18   2   -2  0  0.888850  0.562524     7.509027   0.000000  360.000000    7.509027    7.178329  0.113747    4.111552
   17   2   -2  0  0.839404  0.595661   -22.074330   0.000000  180.000000   22.074330   22.541633  0.257177   -2.569697
   16   2   -2  0  0.790087  0.632842    -5.826617   0.000000  180.000000    5.826617    5.969088  0.037363   -5.392537
   15   2   -2  0  0.740926  0.674831     4.743415   0.000000  360.000000    4.743415    4.855964  0.035597   -4.471362
   14   2   -2  0  0.691954  0.722591    -4.053182   0.000000  180.000000    4.053182    4.098089  0.051102   -1.242751
   13   2   -2  0  0.643214  0.777346     0.071075   0.000000    0.000000    0.071075    0.377075  0.105631   -4.096813
   12   2   -2  0  0.594764  0.840670    16.498489   0.000000  360.000000   16.498489   16.798447  0.073510   -5.770705
   11   2   -2  0  0.546679  0.914613   -16.464628   0.000000  180.000000   16.464628   16.607487  0.071936   -2.808513
   10   2   -2  0  0.499067  1.001870    -6.237006   0.000000  180.000000    6.237006    6.349200  0.064806   -2.448354
    9   2   -2  0  0.452076  1.106009   -19.081397   0.000000  180.000000   19.081397   19.004647  0.151806    0.714993
    8   2   -2  0  0.405922  1.231765     7.614001   0.000000  360.000000    7.614001    7.768353  0.064968   -3.359916
    7   2   -2  0  0.360926  1.385327    23.724339   0.000000  360.000000   23.724339   23.769716  0.137760   -0.465835
    6   2   -2  0  0.317581  1.574404   -15.936266   0.000000  180.000000   15.936266   15.776646  0.075100    3.005847
    5   2   -2  0  0.276663  1.807250   -23.610553   0.000000  180.000000   23.610553   23.504031  0.111926    1.345936
    4   2   -2  0  0.239422  2.088360    47.817113   0.000000  360.000000   47.817113   48.594079  0.195625   -5.616853
    3   2   -2  0  0.207843  2.405667   -57.150790   0.000000  180.000000   57.150790   58.118156  0.295464   -4.630213
    2   2   -2  0  0.184849  2.704910   -28.675500   0.000000  180.000000   28.675500   28.847195  0.148647   -1.633492
    1   2   -2  0  0.173882  2.875515    89.620674   0.000000    0.000000   89.620674   90.081751  0.256639   -2.540773
    0   2   -2  0  0.177189  2.821852    -3.773006   0.000000  180.000000    3.773006    3.747046  0.032684    1.123255
   -1   2   -2  0  0.194041  2.576778   -14.521461   0.000000  180.000000   14.521461   14.624418  0.045975   -3.167017
   -2   2   -2  0  0.221366  2.258701    33.570839   0.000000  360.000000   33.570839   33.938829  0.085137   -6.112665
   -3   2   -2  0  0.255831  1.954419   -33.896229   0.000000  180.000000   33.896229   34.399344  0.145626   -4.885866
   -4   2   -2  0  0.294942  1.695250    12.749919   0.000000    0.000000   12.749919   13.036185  0.056989   -7.103821
   -5   2   -2  0  0.337086  1.483300     8.428917   0.000000    0.000000    8.428917    8.189169  0.029046   11.672823
   -6   2   -2  0  0.381260  1.311442    -3.135943   0.000000  180.000000    3.135943    3.025515  0.023822    6.555812
   -7   2   -2  0  0.426832  1.171421    14.707608   0.000000    0.000000   14.707608   14.641856  0.069948    1.329370
   -8   2   -2  0  0.473400  1.056189    16.172713   0.000000    0.000000   16.172713   16.167172  0.063330    0.123737
   -9   2   -2  0  0.520696  0.960253   -18.079693   0.000000  180.000000   18.079693   18.419410  0.091588   -5.245607
  -10   2   -2  0  0.568539  0.879447    11.028724   0.000000    0.000000   11.028724   11.025782  0.062036    0.067073
  -11   2   -2  0  0.616802  0.810633    -5.556540   0.000000  180.000000    5.556540    5.620106  0.033244   -2.704092
  -12   2   -2  0  0.665392  0.751437    -2.245732   0.000000  180.000000    2.245732    2.329198  0.031003   -3.807339
  -13   2   -2  0  0.714244  0.700041     1.730017   0.000000    0.000000    1.730017    1.800256  0.028107   -3.534109
  -14   2   -2  0  0.763307  0.655045    -0.658311   0.000000  180.000000    0.658311    0.653221  0.056675    0.126996
  -15   2   -2  0  0.812542  0.615353    -1.963801   0.000000  180.000000    1.963801    2.058277  0.031583   -4.230354
  -16   2   -2  0  0.861921  0.580100    10.271352   0.000000    0.000000   10.271352   10.244408  0.086561    0.440204
  -17   2   -2  0  0.911420  0.548595   -12.193893   0.000000  180.000000   12.193893   12.640890  0.116152   -5.442416
  -18   2   -2  0  0.961020  0.520281    -1.568378   0.000000  180.000000    1.568378    1.774679  0.044911   -6.496331
  -19   2   -2  0  1.010706  0.494704     3.965013   0.000000    0.000000    3.965013    4.070669  0.060401   -2.473781
  -20   2   -2  0  1.060467  0.471490    -3.169506   0.000000  180.000000    3.169506    3.119748  0.037009    1.901353
  -21   2   -2  0  1.110293  0.450332    -6.104962   0.000000  180.000000    6.104962    6.128569  0.072928   -0.457783
  -22   2   -2  0  1.160174  0.430970     5.599310   0.000000    0.000000    5.599310    5.460571  0.052865    3.711425
  -23   2   -2  0  1.210104  0.413188    -3.965570   0.000000  180.000000    3.965570    3.725305  0.067922    5.002545
   25   3   -2  0  1.240948  0.402918    -0.929965   0.000000  180.000000    0.929965    0.918254  0.185383    0.089344
   24   3   -2  0  1.191147  0.419764     0.747827   0.000000  360.000000    0.747827    0.855268  0.221953   -0.684574
   23   3   -2  0  1.141404  0.438057    -3.634004   0.000000  180.000000    3.634004    3.520585  0.121873    1.316115
   22   3   -2  0  1.091729  0.457989    -4.739600   0.000000  180.000000    4.739600    4.841346  0.139523   -1.031298
   21   3   -2  0  1.042130  0.479787     0.684616   0.000000    0.000000    0.684616    0.726870  0.093172   -0.641351
   20   3   -2  0  0.992619  0.503718     3.463113   0.000000  360.000000    3.463113    3.330789  0.115722    1.617109
   19   3   -2  0  0.943211  0.530104    -1.999634   0.000000  180.000000    1.999634    2.018392  0.039407   -0.673178
   18   3   -2  0  0.893921  0.559334    -2.519970   0.000000  180.000000    2.519970    2.563813  0.025306   -2.450093
   17   3   -2  0  0.844771  0.591876    -0.755878   0.000000  180.000000    0.755878    0.787258  0.056168   -0.790107
   16   3   -2  0  0.795787  0.628309     1.578993   0.000000  360.000000    1.578993    1.600059  0.040775   -0.730636
   15   3   -2  0  0.747001  0.669343     0.725459   0.000000    0.000000    0.725459    0.831142  0.044000   -3.396789
   14   3   -2  0  0.698456  0.715865     2.800883   0.000000    0.000000    2.800883    2.877487  0.030070   -3.602745
   13   3   -2  0  0.650203  0.768990     4.865597   0.000000    0.000000    4.865597    4.966658  0.043527   -3.283488
   12   3   -2  0  0.602315  0.830130     1.258420   0.000000    0.000000    1.258420    1.250843  0.034802    0.307907
   11   3   -2  0  0.554886  0.901086   -11.012199   0.000000  180.000000   11.012199   11.101125  0.055722   -2.256929
   10   3   -2  0  0.508043  0.984168    -9.990021   0.000000  180.000000    9.990021    9.906092  0.070504    1.683488
    9   3   -2  0  0.461966  1.082331    -0.696895   0.000000  180.000000    0.696895    0.793625  0.018209   -7.512385
    8   3   -2  0  0.416908  1.199305     2.885740   0.000000    0.000000    2.885740    2.863337  0.022643    1.399162
    7   3   -2  0  0.373239  1.339624     4.572836   0.000000    0.000000    4.572836    4.512161  0.036761    2.334163
    6   3   -2  0  0.331508  1.508260    11.727484   0.000000  360.000000   11.727484   11.618020  0.069429    2.229703
    5   3   -2  0  0.292545  1.709138    13.636081   0.000000  360.000000   13.636081   13.774318  0.067797   -2.883568
    4   3   -2  0  0.257610  1.940917     6.907506   0.000000  360.000000    6.907506    6.828764  0.044285    2.514549
    3   3   -2  0  0.228558  2.187633   -11.925482   0.000000  180.000000   11.925482   11.855659  0.044278    2.230095
    2   3   -2  0  0.207868  2.405371   -10.000973   0.000000  180.000000   10.000973   10.020770  0.051711   -0.541423
    1   3   -2  0  0.198179  2.522971    11.257600   0.000000    0.000000   11.257600   11.194527  0.048877    1.824991
    0   3   -2  0  0.201087  2.486491   -12.905948   0.000000  180.000000   12.905948   12.993706  0.062594   -1.982743
   -1   3   -2  0  0.216083  2.313926   -30.656357   0.000000  180.000000   30.656357   31.086869  0.088763   -6.859089
   -2   3   -2  0  0.240921  2.075368    -2.370777   0.000000  180.000000    2.370777    2.296251  0.018826    5.598533
   -3   3   -2  0  0.272927  1.831990    13.416140   0.000000    0.000000   13.416140   13.312723  0.041458    3.527720
   -4   3   -2  0  0.309888  1.613485     1.271315   0.000000    0.000000    1.271315    1.246756  0.023228    1.495279
   -5   3   -2  0  0.350239  1.427597     7.103681   0.000000  360.000000    7.103681    7.064265  0.022445    2.483526
   -6   3   -2  0  0.392936  1.272471    15.500879   0.000000    0.000000   15.500879   15.420853  0.065100    1.738455
   -7   3   -2  0  0.437294  1.143397     3.536370   0.000000    0.000000    3.536370    3.562196  0.014146   -2.581816
   -8   3   -2  0  0.482854  1.035511   -11.573918   0.000000  180.000000   11.573918   11.486596  0.029436    4.195357
   -9   3   -2  0  0.529306  0.944633    -7.807441   0.000000  180.000000    7.807441    7.770360  0.041747    1.256143
  -10   3   -2  0  0.576435  0.867401     2.878675   0.000000  360.000000    2.878675    2.838400  0.017768    3.205692
  -11   3   -2  0  0.624087  0.801171     3.074705   0.000000    0.000000    3.074705    3.088649  0.016322   -1.208148
  -12   3   -2  0  0.672151  0.743881    -4.266145   0.000000  180.000000    4.266145    4.299975  0.031787   -1.505095
  -14   3   -2  0  0.769205  0.650021    -0.816637   0.000000  180.000000    0.816637    0.849280  0.043025   -1.072960
  -15   3   -2  0  0.818086  0.611183    -5.680441   0.000000  180.000000    5.680441    5.724942  0.050409   -1.248460
  -16   3   -2  0  0.867149  0.576602    -2.113458   0.000000  180.000000    2.113458    2.235725  0.025796   -6.703031
  -17   3   -2  0  0.916366  0.545634     8.185712   0.000000    0.000000    8.185712    8.454150  0.047641   -7.968548
  -18   3   -2  0  0.965712  0.517753     6.129435   0.000000    0.000000    6.129435    6.226442  0.056690   -2.419969
  -20   3   -2  0  1.064721  0.469607    -4.592433   0.000000  180.000000    4.592433    4.612369  0.092587   -0.304525
  -21   3   -2  0  1.114356  0.448690    -4.328292   0.000000  180.000000    4.328292    4.256068  0.061074    1.672372
  -22   3   -2  0  1.164063  0.429530    -3.677610   0.000000  180.000000    3.677610    3.622982  0.043819    1.763035
  -23   3   -2  0  1.213834  0.411918    -0.507023   0.000000  180.000000    0.507023    0.596267  0.205844   -0.613131
   25   4   -2  0  1.246037  0.401272    -4.176843   0.000000  180.000000    4.176843    3.760585  0.153127    3.844384
   24   4   -2  0  1.196447  0.417904     5.285045   0.000000    0.000000    5.285045    5.025534  0.158952    2.308893
   23   4   -2  0  1.146935  0.435945    -1.421233   0.000000  180.000000    1.421233    1.329567  0.094187    1.376347
   22   4   -2  0  1.097510  0.455577     6.170133   0.000000  360.000000    6.170133    6.261405  0.114404   -1.128274
   21   4   -2  0  1.048184  0.477015     6.711649   0.000000  360.000000    6.711649    6.698079  0.124128    0.154601
   20   4   -2  0  0.998974  0.500514    -3.145175   0.000000  180.000000    3.145175    3.106680  0.030175    1.804146
   19   4   -2  0  0.949896  0.526373   -10.606532   0.000000  180.000000   10.606532   10.433079  0.109165    2.247058
   18   4   -2  0  0.900972  0.554956     2.121190   0.000000    0.000000    2.121190    2.104657  0.041245    0.566881
   17   4   -2  0  0.852229  0.586697   -10.558248   0.000000  180.000000   10.558248   10.678041  0.059351   -2.854398
   16   4   -2  0  0.803700  0.622123     5.245083   0.000000  360.000000    5.245083    5.348703  0.049828   -2.940973
   15   4   -2  0  0.755425  0.661879     5.772999   0.000000    0.000000    5.772999    5.703607  0.073445    1.336161
   14   4   -2  0  0.707458  0.706756     1.694410   0.000000    0.000000    1.694410    1.803049  0.032057   -4.792639
   13   4   -2  0  0.659864  0.757732     0.955907   0.000000  360.000000    0.955907    0.934702  0.031145    0.962832
   12   4   -2  0  0.612731  0.816018     3.654761   0.000000  360.000000    3.654761    3.736191  0.025064   -4.594580
   11   4   -2  0  0.566175  0.883119   -23.991015   0.000000  180.000000   23.991015   24.527863  0.118719   -6.395065
   10   4   -2  0  0.520350  0.960892    11.735418   0.000000  360.000000   11.735418   11.638562  0.071728    1.909661
    9   4   -2  0  0.475467  1.051598    -6.502403   0.000000  180.000000    6.502403    6.506555  0.034265   -0.171389
    8   4   -2  0  0.431820  1.157890   -10.376725   0.000000  180.000000   10.376725   10.188698  0.043749    6.078165
    7   4   -2  0  0.389825  1.282628     8.167131   0.000000    0.000000    8.167131    7.780115  0.037945   14.424269
    6   4   -2  0  0.350076  1.428260     2.730230   0.000000    0.000000    2.730230    2.831224  0.048516   -2.943936
    5   4   -2  0  0.313431  1.595250   -28.077641   0.000000  180.000000   28.077641   28.071380  0.111568    0.079368
    4   4   -2  0  0.281103  1.778706    31.881490   0.000000  360.000000   31.881490   32.122771  0.124680   -2.736803
    3   4   -2  0  0.254744  1.962754   -28.597545   0.000000  180.000000   28.597545   29.215860  0.168118   -5.201285
    2   4   -2  0  0.236358  2.115433    15.184941   0.000000  360.000000   15.184941   15.433718  0.058532   -6.010780
    1   4   -2  0  0.227884  2.194102    38.245472   0.000000  360.000000   38.245472   38.753892  0.146336   -4.913438
    0   4   -2  0  0.230417  2.169982   -20.766396   0.000000  180.000000   20.766396   21.188882  0.101885   -5.864321
   -1   4   -2  0  0.243614  2.052426    -5.591698   0.000000  180.000000    5.591698    5.442889  0.025087    8.388535
   -2   4   -2  0  0.265893  1.880457    46.296945   0.000000  360.000000   46.296945   46.779674  0.160261   -4.259798
   -3   4   -2  0  0.295204  1.693745   -41.652482   0.000000  180.000000   41.652482   42.431586  0.112318   -9.809800
   -4   4   -2  0  0.329677  1.516638     4.980737   0.000000  360.000000    4.980737    5.084844  0.024091   -6.111510
   -5   4   -2  0  0.367863  1.359201     6.573112   0.000000  360.000000    6.573112    6.323584  0.023968   14.723115
   -6   4   -2  0  0.408724  1.223321    -6.877792   0.000000  180.000000    6.877792    6.666151  0.024844   12.047426
   -7   4   -2  0  0.451533  1.107340     2.751991   0.000000  360.000000    2.751991    2.725167  0.018509    2.049554
   -8   4   -2  0  0.495786  1.008500    17.724616   0.000000    0.000000   17.724616   17.720012  0.086700    0.075093
   -9   4   -2  0  0.541129  0.923994    -3.783547   0.000000  180.000000    3.783547    3.867077  0.022338   -5.288273
  -10   4   -2  0  0.587310  0.851339    19.840781   0.000000    0.000000   19.840781   19.955414  0.079478   -2.039756
  -11   4   -2  0  0.634145  0.788463   -10.827599   0.000000  180.000000   10.827599   10.946295  0.038142   -4.401005
  -12   4   -2  0  0.681500  0.733675    -8.351628   0.000000  180.000000    8.351628    8.416758  0.060775   -1.515564
  -13   4   -2  0  0.729274  0.685614    -0.945952   0.000000  180.000000    0.945952    1.076188  0.033719   -5.462298
  -14   4   -2  0  0.777389  0.643179    -3.069328   0.000000  180.000000    3.069328    3.068850  0.021119    0.032020
  -15   4   -2  0  0.825785  0.605485    -5.873411   0.000000  180.000000    5.873411    6.057726  0.040471   -6.440629
  -16   4   -2  0  0.874416  0.571810    15.467653   0.000000    0.000000   15.467653   15.837181  0.150512   -3.472090
  -17   4   -2  0  0.923245  0.541568    -2.259432   0.000000  180.000000    2.259432    2.171164  0.039965    3.123485
  -18   4   -2  0  0.972242  0.514275    -1.418282   0.000000  180.000000    1.418282    1.511914  0.052899   -2.503198
  -19   4   -2  0  1.021383  0.489532    -3.573097   0.000000  180.000000    3.573097    3.611755  0.056009   -0.976093
  -20   4   -2  0  1.070648  0.467007    -3.411052   0.000000  180.000000    3.411052    3.383739  0.068417    0.564587
  -21   4   -2  0  1.120020  0.446420    -1.869336   0.000000  180.000000    1.869336    1.944049  0.063537   -1.662970
  -22   4   -2  0  1.169487  0.427538     5.946541   0.000000    0.000000    5.946541    5.941713  0.091259    0.074813
  -23   4   -2  0  1.219036  0.410160    -2.450818   0.000000  180.000000    2.450818    2.285174  0.057090    4.103258
   24   5   -2  0  1.203228  0.415549     7.796512   0.000000    0.000000    7.796512    7.581711  0.141207    2.151270
   22   5   -2  0  1.104898  0.452531    -1.588586   0.000000  180.000000    1.588586    1.545162  0.080498    0.762885
   21   5   -2  0  1.055918  0.473522    -6.615711   0.000000  180.000000    6.615711    6.230539  0.082274    6.620739
   20   5   -2  0  1.007085  0.496482    -6.971093   0.000000  180.000000    6.971093    7.004311  0.152006   -0.309045
   19   5   -2  0  0.958423  0.521690    -9.615117   0.000000  180.000000    9.615117    9.471991  0.099743    2.029324
   18   5   -2  0  0.909958  0.549476     6.031459   0.000000  360.000000    6.031459    5.923793  0.080425    1.893240
   17   5   -2  0  0.861723  0.580233     3.269840   0.000000  360.000000    3.269840    3.330789  0.028132   -3.063890
   16   5   -2  0  0.813760  0.614432     0.906689   0.000000    0.000000    0.906689    0.831142  0.053057    2.013648
   15   5   -2  0  0.766120  0.652640    -4.505931   0.000000  180.000000    4.505931    4.546901  0.039584   -1.463729
   13   5   -2  0  0.672081  0.743958    -7.501696   0.000000  180.000000    7.501696    7.586384  0.058827   -2.035889
   12   5   -2  0  0.625869  0.798889    -1.036846   0.000000  180.000000    1.036846    1.117862  0.032435   -3.532462
   11   5   -2  0  0.580367  0.861523     0.420850   0.000000  360.000000    0.420850    0.427634  0.071501   -0.134174
   10   5   -2  0  0.535757  0.933258     7.267025   0.000000    0.000000    7.267025    7.219976  0.030868    2.155527
    9   5   -2  0  0.492281  1.015680    -4.806330   0.000000  180.000000    4.806330    4.750155  0.047012    1.689864
    8   5   -2  0  0.450267  1.110452     0.780016   0.000000  360.000000    0.780016    0.843333  0.034616   -2.586810
    7   5   -2  0  0.410165  1.219021    11.065105   0.000000  360.000000   11.065105   10.892809  0.065476    3.721437
    6   5   -2  0  0.372593  1.341947     9.120262   0.000000  360.000000    9.120262    8.860166  0.047153    7.800831
    5   5   -2  0  0.338394  1.477566    -5.825810   0.000000  180.000000    5.825810    5.697390  0.025199    7.207257
    4   5   -2  0  0.308693  1.619735    14.781159   0.000000    0.000000   14.781159   14.575384  0.072339    4.022878
    3   5   -2  0  0.284898  1.755017    11.680293   0.000000  360.000000   11.680293   11.719038  0.062044   -0.883137
    2   5   -2  0  0.268584  1.861617    -5.677545   0.000000  180.000000    5.677545    5.653428  0.025395    1.343014
    1   5   -2  0  0.261157  1.914557    17.341791   0.000000    0.000000   17.341791   17.512800  0.077392   -3.124911
    0   5   -2  0  0.263370  1.898468    20.440439   0.000000    0.000000   20.440439   20.644661  0.069516   -4.154635
   -1   5   -2  0  0.274991  1.818243    -2.606031   0.000000  180.000000    2.606031    2.591421  0.019470    1.061197
   -2   5   -2  0  0.294909  1.695441   -12.822762   0.000000  180.000000   12.822762   12.790280  0.051014    0.900492
   -3   5   -2  0  0.321586  1.554796     1.374042   0.000000  360.000000    1.374042    1.367257  0.021157    0.453515
   -4   5   -2  0  0.353495  1.414447    -7.447793   0.000000  180.000000    7.447793    7.398600  0.014643    4.751156
   -5   5   -2  0  0.389352  1.284184     8.652565   0.000000  360.000000    8.652565    8.626037  0.035028    1.071050
   -6   5   -2  0  0.428167  1.167769     7.497089   0.000000  360.000000    7.497089    7.556896  0.020048   -4.218790
   -7   5   -2  0  0.469205  1.065631    11.433226   0.000000  360.000000   11.433226   11.265533  0.038931    6.091580
   -8   5   -2  0  0.511933  0.976690    -6.792872   0.000000  180.000000    6.792872    6.763790  0.033998    1.209749
   -9   5   -2  0  0.555961  0.899344    -6.668098   0.000000  180.000000    6.668098    6.720792  0.028979   -2.571571
  -10   5   -2  0  0.601003  0.831942   -12.635306   0.000000  180.000000   12.635306   12.833985  0.066511   -4.224471
  -11   5   -2  0  0.646848  0.772979    -5.157441   0.000000  180.000000    5.157441    5.189703  0.030582   -1.491936
  -12   5   -2  0  0.693336  0.721151    -8.891013   0.000000  180.000000    8.891013    8.938934  0.055631   -1.218225
  -13   5   -2  0  0.740346  0.675360     6.234371   0.000000    0.000000    6.234371    6.228946  0.045175    0.169837
  -14   5   -2  0  0.787785  0.634691     1.044970   0.000000  360.000000    1.044970    1.090256  0.040055   -1.598904
  -16   5   -2  0  0.883672  0.565821    -4.341717   0.000000  180.000000    4.341717    4.391153  0.050886   -1.373916
  -17   5   -2  0  0.932016  0.536471     0.555325   0.000000    0.000000    0.555325    0.561241  0.095391   -0.087709
  -18   5   -2  0  0.980575  0.509905    -9.129191   0.000000  180.000000    9.129191    9.285089  0.090021   -2.449119
  -20   5   -2  0  1.078220  0.463727     1.471020   0.000000    0.000000    1.471020    1.498398  0.063294   -0.611739
  -21   5   -2  0  1.127261  0.443553     3.613375   0.000000    0.000000    3.613375    3.580673  0.058511    0.790409
  -22   5   -2  0  1.176423  0.425017    -1.593799   0.000000  180.000000    1.593799    1.453692  0.101309    1.955819
  -23   5   -2  0  1.225692  0.407933     2.946418   0.000000    0.000000    2.946418    2.807794  0.077513    2.529175
   24   6   -2  0  1.211465  0.412724     7.591631   0.000000  360.000000    7.591631    7.843809  0.079003   -4.514185
   23   6   -2  0  1.162592  0.430074    -2.029072   0.000000  180.000000    2.029072    2.116679  0.065211   -1.899931
   22   6   -2  0  1.113861  0.448889    -1.172405   0.000000  180.000000    1.172405    1.184064  0.100093   -0.164739
   21   6   -2  0  1.065294  0.469354    -3.059624   0.000000  180.000000    3.059624    3.035572  0.061967    0.548936
   20   6   -2  0  1.016911  0.491685     2.247979   0.000000    0.000000    2.247979    2.087682  0.066137    3.427650
   19   6   -2  0  0.968743  0.516133    -7.458484   0.000000  180.000000    7.458484    7.584422  0.088519   -2.012015
   18   6   -2  0  0.920821  0.542994     8.307267   0.000000  360.000000    8.307267    8.397451  0.097928   -1.302379
   17   6   -2  0  0.873186  0.572615    -7.193903   0.000000  180.000000    7.193903    7.154988  0.081727    0.673389
   16   6   -2  0  0.825889  0.605408    10.729126   0.000000  360.000000   10.729126   10.998620  0.097000   -3.929091
   15   6   -2  0  0.778991  0.641856    -7.753653   0.000000  180.000000    7.753653    7.910934  0.051945   -4.281999
   14   6   -2  0  0.732568  0.682530     3.958598   0.000000  360.000000    3.958598    4.048145  0.051738   -2.447681
   13   6   -2  0  0.686717  0.728102     7.617020   0.000000  360.000000    7.617020    7.596468  0.069236    0.419795
   12   6   -2  0  0.641560  0.779350    25.814842   0.000000  360.000000   25.814842   26.320753  0.127036   -5.631992
   11   6   -2  0  0.597256  0.837162   -14.939779   0.000000  180.000000   14.939779   15.069361  0.083311   -2.199661
   10   6   -2  0  0.554007  0.902516    35.895849   0.000000  360.000000   35.895849   36.232758  0.137128   -3.474593
    9   6   -2  0  0.512083  0.976405   -15.701414   0.000000  180.000000   15.701414   15.583171  0.083137    2.011403
    8   6   -2  0  0.471835  1.059692   -14.773659   0.000000  180.000000   14.773659   14.548613  0.086998    3.658296
    7   6   -2  0  0.433732  1.152786   -12.082115   0.000000  180.000000   12.082115   12.333810  0.097801   -3.639542
    6   6   -2  0  0.398389  1.255056    29.803632   0.000000  360.000000   29.803632   30.075628  0.151585   -2.537600
    5   6   -2  0  0.366604  1.363868   -35.584438   0.000000  180.000000   35.584438   36.053121  0.194717   -3.404009
    4   6   -2  0  0.339381  1.473273    55.540269   0.000000  360.000000   55.540269   56.029906  0.270248   -2.562280
    3   6   -2  0  0.317891  1.572867   -19.309664   0.000000  180.000000   19.309664   19.507825  0.081307   -3.446718
    2   6   -2  0  0.303357  1.648225    21.480539   0.000000    0.000000   21.480539   21.884625  0.118400   -4.826549
    1   6   -2  0  0.296801  1.684629   -18.669141   0.000000  180.000000   18.669141   18.966567  0.085755   -4.904931
    0   6   -2  0  0.298751  1.673637    11.797499   0.000000  360.000000   11.797499   11.760999  0.055065    0.937431
   -1   6   -2  0  0.309044  1.617895   -24.318519   0.000000  180.000000   24.318519   24.338138  0.059772   -0.464177
   -2   6   -2  0  0.326893  1.529552    23.538615   0.000000  360.000000   23.538615   23.740774  0.106570   -2.682707
   -3   6   -2  0  0.351149  1.423898   -70.685587   0.000000  180.000000   70.685587   71.768480  0.204964   -7.471754
   -4   6   -2  0  0.380587  1.313759    18.719253   0.000000  360.000000   18.719253   18.978895  0.068220   -5.382450
   -5   6   -2  0  0.414105  1.207422   -21.033327   0.000000  180.000000   21.033327   21.261681  0.074583   -4.329981
   -6   6   -2  0  0.450794  1.109155     0.218612   0.000000    0.000000    0.218612    0.363484  0.110632   -1.851894
   -7   6   -2  0  0.489941  1.020532     4.288029   0.000000  360.000000    4.288029    4.221286  0.025701    3.672549
   -8   6   -2  0  0.531003  0.941615    23.444720   0.000000  360.000000   23.444720   23.605440  0.085038   -2.672842
   -9   6   -2  0  0.573568  0.871736   -32.689492   0.000000  180.000000   32.689492   33.128007  0.103598   -5.986173
  -10   6   -2  0  0.617327  0.809943    11.712842   0.000000  360.000000   11.712842   11.755815  0.038586   -1.574997
  -11   6   -2  0  0.662043  0.755239   -12.782924   0.000000  180.000000   12.782924   12.796374  0.059632   -0.318986
  -12   6   -2  0  0.707533  0.706681    -0.404870   0.000000  180.000000    0.404870    0.483343  0.078785   -1.408612
  -13   6   -2  0  0.753658  0.663431     1.370726   0.000000  360.000000    1.370726    1.450177  0.045079   -2.492504
  -14   6   -2  0  0.800308  0.624759    10.204716   0.000000    0.000000   10.204716   10.290385  0.068544   -1.767549
  -15   6   -2  0  0.847397  0.590043   -12.040579   0.000000  180.000000   12.040579   12.235145  0.096122   -2.862576
  -16   6   -2  0  0.894854  0.558750     2.726882   0.000000    0.000000    2.726882    2.775039  0.044246   -1.539207
  -17   6   -2  0  0.942625  0.530434    -5.867433   0.000000  180.000000    5.867433    5.891999  0.052565   -0.660927
  -18   6   -2  0  0.990664  0.504712    12.102790   0.000000    0.000000   12.102790   12.064799  0.088298    0.608484
  -19   6   -2  0  1.038934  0.481263     7.577740   0.000000    0.000000    7.577740    7.661041  0.070624   -1.668070
  -20   6   -2  0  1.087404  0.459811     6.970321   0.000000    0.000000    6.970321    7.312257  0.122595   -3.944476
  -21   6   -2  0  1.136048  0.440122     2.340584   0.000000  360.000000    2.340584    2.159445  0.050315    5.091311
  -23   6   -2  0  1.233778  0.405259   -11.308826   0.000000  180.000000   11.308826   11.128992  0.151780    1.675602
   24   7   -2  0  1.221127  0.409458    -7.967191   0.000000  180.000000    7.967191    7.876183  0.232270    0.554116
   23   7   -2  0  1.172657  0.426382     4.821630   0.000000  360.000000    4.821630    4.720217  0.093457    1.534616
   22   7   -2  0  1.124363  0.444696     6.506499   0.000000  360.000000    6.506499    6.439761  0.134864    0.699829
   21   7   -2  0  1.076269  0.464568     9.299849   0.000000  360.000000    9.299849    9.465553  0.092878   -2.523099
   20   7   -2  0  1.028403  0.486191     1.767481   0.000000  360.000000    1.767481    1.786065  0.056933   -0.461633
   19   7   -2  0  0.980799  0.509789     6.663225   0.000000  360.000000    6.663225    6.619522  0.109213    0.565918
   18   7   -2  0  0.933496  0.535621    -6.188487   0.000000  180.000000    6.188487    6.090400  0.049684    2.791972
   17   7   -2  0  0.886543  0.563988    -4.821324   0.000000  180.000000    4.821324    4.902740  0.052952   -2.174426
   16   7   -2  0  0.839998  0.595239     2.617239   0.000000    0.000000    2.617239    2.708339  0.037304   -3.453604
   15   7   -2  0  0.793934  0.629775    16.437247   0.000000  360.000000   16.437247   16.274666  0.109897    2.092191
   14   7   -2  0  0.748439  0.668057    -1.079709   0.000000  180.000000    1.079709    1.090256  0.033274   -0.448297
   13   7   -2  0  0.703622  0.710608     1.610923   0.000000  360.000000    1.610923    1.564763  0.023054    2.831692
   12   7   -2  0  0.659624  0.758008    -3.557733   0.000000  180.000000    3.557733    3.580673  0.020112   -1.613054
   11   7   -2  0  0.616618  0.810874    -6.333241   0.000000  180.000000    6.333241    6.357233  0.031749   -1.068679
   10   7   -2  0  0.574829  0.869825    -3.101781   0.000000  180.000000    3.101781    3.037229  0.018953    4.816684
    9   7   -2  0  0.534540  0.935384    17.254732   0.000000  360.000000   17.254732   17.373014  0.077438   -2.160136
    8   7   -2  0  0.496117  1.007826    -1.074978   0.000000  180.000000    1.074978    0.912757  0.031913    7.188780
    7   7   -2  0  0.460030  1.086886    -7.875841   0.000000  180.000000    7.875841    7.699434  0.031813    7.841987
    6   7   -2  0  0.426869  1.171318   -12.773520   0.000000  180.000000   12.773520   12.707440  0.056886    1.642793
    5   7   -2  0  0.397370  1.258274   -21.314225   0.000000  180.000000   21.314225   21.671118  0.100538   -5.020211
    4   7   -2  0  0.372402  1.342635   -22.998373   0.000000  180.000000   22.998373   23.191644  0.110403   -2.475725
    3   7   -2  0  0.352929  1.416717     4.066340   0.000000  360.000000    4.066340    3.763279  0.040240   10.651010
    2   7   -2  0  0.339896  1.471038    15.545499   0.000000    0.000000   15.545499   15.531688  0.072403    0.269767
    1   7   -2  0  0.334058  1.496744    -4.120964   0.000000  180.000000    4.120964    4.034289  0.016173    7.578958
    0   7   -2  0  0.335792  1.489019   -11.124217   0.000000  180.000000   11.124217   11.135805  0.056903   -0.287986
   -1   7   -2  0  0.344981  1.449355    -0.487404   0.000000  180.000000    0.487404    0.552073  0.067960   -1.345727
   -2   7   -2  0  0.361058  1.384818     4.514861   0.000000    0.000000    4.514861    4.558111  0.020485   -2.985894
   -3   7   -2  0  0.383157  1.304948   -20.579365   0.000000  180.000000   20.579365   20.741597  0.096331   -2.381699
   -4   7   -2  0  0.410306  1.218603     5.260524   0.000000    0.000000    5.260524    5.194618  0.034623    2.692005
   -5   7   -2  0  0.441574  1.132314     9.136944   0.000000    0.000000    9.136944    9.027699  0.016777    9.208554
   -6   7   -2  0  0.476150  1.050089    -7.423975   0.000000  180.000000    7.423975    7.527952  0.027733   -5.302217
   -7   7   -2  0  0.513367  0.973962   -15.188483   0.000000  180.000000   15.188483   15.094270  0.059852    2.226106
   -8   7   -2  0  0.552691  0.904664    17.410765   0.000000  360.000000   17.410765   17.522916  0.058418   -2.715006
   -9   7   -2  0  0.593704  0.842170     2.051872   0.000000  360.000000    2.051872    2.109467  0.023951   -3.400858
  -10   7   -2  0  0.636079  0.786065     1.369777   0.000000    0.000000    1.369777    1.344781  0.032327    1.093548
  -11   7   -2  0  0.679562  0.735768     6.284538   0.000000  360.000000    6.284538    6.382714  0.034932   -3.974600
  -12   7   -2  0  0.723952  0.690653    15.574929   0.000000  360.000000   15.574929   15.686986  0.075530   -2.098113
  -13   7   -2  0  0.769093  0.650116    -3.170659   0.000000  180.000000    3.170659    3.263002  0.019857   -6.576607
  -14   7   -2  0  0.814860  0.613602     5.107355   0.000000    0.000000    5.107355    5.138507  0.027950   -1.576270
  -15   7   -2  0  0.861153  0.580617     1.949021   0.000000    0.000000    1.949021    1.951872  0.029585   -0.136294
  -16   7   -2  0  0.907892  0.550726     4.176358   0.000000  360.000000    4.176358    4.206821  0.030818   -1.397933
  -17   7   -2  0  0.955011  0.523554    -7.185432   0.000000  180.000000    7.185432    7.085104  0.067145    2.113116
  -18   7   -2  0  1.002457  0.498775     3.854260   0.000000    0.000000    3.854260    3.767364  0.061283    2.005266
  -19   7   -2  0  1.050185  0.476107     2.443651   0.000000    0.000000    2.443651    2.442042  0.029558    0.077004
  -20   7   -2  0  1.098158  0.455308     4.422976   0.000000    0.000000    4.422976    4.584779  0.055112   -4.152015
  -21   7   -2  0  1.146346  0.436168    -2.492284   0.000000  180.000000    2.492284    2.497574  0.052159   -0.143415
  -22   7   -2  0  1.194723  0.418507     4.087700   0.000000    0.000000    4.087700    4.024262  0.073709    1.217148
  -23   7   -2  0  1.243267  0.402166    -3.971755   0.000000  180.000000    3.971755    3.964461  0.109799    0.093939
   24   8   -2  0  1.232181  0.405784     6.454376   0.000000  360.000000    6.454376    6.181427  0.228389    1.690130
   22   8   -2  0  1.136359  0.440002     3.564945   0.000000  360.000000    3.564945    3.376231  0.068571    3.892047
   21   8   -2  0  1.088795  0.459223     1.327472   0.000000    0.000000    1.327472    1.396646  0.062719   -1.559754
   20   8   -2  0  1.041505  0.480074    -4.451956   0.000000  180.000000    4.451956    4.598056  0.086469   -2.389483
   19   8   -2  0  0.994528  0.502751    -0.549998   0.000000  180.000000    0.549998    0.493789  0.128062    0.620724
   18   8   -2  0  0.947911  0.527476     6.883540   0.000000  360.000000    6.883540    7.033999  0.056307   -3.778934
   17   8   -2  0  0.901709  0.554503   -14.165536   0.000000  180.000000   14.165536   14.406142  0.110236   -3.086713
   16   8   -2  0  0.855989  0.584120    -1.139536   0.000000  180.000000    1.139536    1.057117  0.055359    2.105502
   15   8   -2  0  0.810834  0.616649     7.070415   0.000000  360.000000    7.070415    7.094402  0.066060   -0.513499
   14   8   -2  0  0.766342  0.652450    -9.670646   0.000000  180.000000    9.670646    9.807648  0.114019   -1.699278
   13   8   -2  0  0.722637  0.691910    -9.338271   0.000000  180.000000    9.338271    9.457462  0.058635   -2.874770
   12   8   -2  0  0.679871  0.735434     8.672189   0.000000  360.000000    8.672189    8.824575  0.055442   -3.887050
   11   8   -2  0  0.638231  0.783416    -6.601433   0.000000  180.000000    6.601433    6.564038  0.036263    1.458341
   10   8   -2  0  0.597953  0.836186     3.018006   0.000000  360.000000    3.018006    2.896857  0.019876    8.620156
    9   8   -2  0  0.559332  0.893923    -3.962365   0.000000  180.000000    3.962365    3.987458  0.023428   -1.514780
    8   8   -2  0  0.522736  0.956506    -1.110709   0.000000  180.000000    1.110709    1.012946  0.035876    3.853732
    7   8   -2  0  0.488618  1.023294    -5.843257   0.000000  180.000000    5.843257    5.828622  0.040860    0.506564
    6   8   -2  0  0.457534  1.092814   -29.733878   0.000000  180.000000   29.733878   29.933654  0.121398   -2.327275
    5   8   -2  0  0.430143  1.162405   -18.924174   0.000000  180.000000   18.924174   18.748184  0.118425    2.101653
    4   8   -2  0  0.407189  1.227930    39.772016   0.000000  360.000000   39.772016   39.949880  0.130123   -1.933076
    2   8   -2  0  0.377689  1.323839    11.830383   0.000000  360.000000   11.830383   11.887303  0.062347   -1.291102
    1   8   -2  0  0.372445  1.342481    36.765244   0.000000  360.000000   36.765244   36.767175  0.123103   -0.022184
    0   8   -2  0  0.374000  1.336898   -22.887988   0.000000  180.000000   22.887988   22.759432  0.087324    2.081966
   -1   8   -2  0  0.382272  1.307969   -34.224405   0.000000  180.000000   34.224405   34.376671  0.108886   -1.977634
   -2   8   -2  0  0.396841  1.259949    13.812340   0.000000    0.000000   13.812340   13.944113  0.042459   -4.389077
   -3   8   -2  0  0.417048  1.198901    -2.817454   0.000000  180.000000    2.817454    2.833026  0.025450   -0.865294
   -4   8   -2  0  0.442121  1.130912    24.162885   0.000000  360.000000   24.162885   24.520638  0.092511   -5.468922
   -5   8   -2  0  0.471283  1.060934    16.273767   0.000000  360.000000   16.273767   15.885444  0.047376   11.591750
   -6   8   -2  0  0.503824  0.992409    -4.304201   0.000000  180.000000    4.304201    4.288255  0.020136    1.119882
   -7   8   -2  0  0.539134  0.927413    -3.655926   0.000000  180.000000    3.655926    3.634195  0.021781    1.410955
   -8   8   -2  0  0.576704  0.866996     2.688550   0.000000    0.000000    2.688550    2.662944  0.021631    1.674114
   -9   8   -2  0  0.616121  0.811529    -3.434299   0.000000  180.000000    3.434299    3.450632  0.031329   -0.737312
  -10   8   -2  0  0.657052  0.760975    21.705811   0.000000  360.000000   21.705811   22.048542  0.128927   -3.759445
  -11   8   -2  0  0.699231  0.715071     4.403598   0.000000  360.000000    4.403598    4.455569  0.019378   -3.792914
  -12   8   -2  0  0.742447  0.673449    -1.910148   0.000000  180.000000    1.910148    1.912436  0.026441   -0.122386
  -13   8   -2  0  0.786527  0.635706    -7.178967   0.000000  180.000000    7.178967    7.172007  0.047211    0.208473
  -14   8   -2  0  0.831335  0.601443   -14.404720   0.000000  180.000000   14.404720   14.344508  0.085434    0.996707
  -15   8   -2  0  0.876758  0.570283    -6.279020   0.000000  180.000000    6.279020    6.397024  0.040519   -4.118667
  -16   8   -2  0  0.922707  0.541884    14.814056   0.000000    0.000000   14.814056   14.729216  0.094128    1.274658
  -17   8   -2  0  0.969106  0.515940    -2.303157   0.000000  180.000000    2.303157    2.203697  0.042686    3.295149
  -18   8   -2  0  1.015893  0.492178     2.211929   0.000000    0.000000    2.211929    1.998168  0.039811    7.593467
  -19   8   -2  0  1.063018  0.470359     2.763302   0.000000    0.000000    2.763302    2.898593  0.039860   -4.800124
  -20   8   -2  0  1.110437  0.450273    -6.673254   0.000000  180.000000    6.673254    6.477514  0.067877    4.078227
  -21   8   -2  0  1.158115  0.431736   -10.225632   0.000000  180.000000   10.225632   10.346028  0.110871   -1.535695
  -22   8   -2  0  1.206020  0.414587     3.435030   0.000000    0.000000    3.435030    3.453589  0.069133   -0.379648
   24   9   -2  0  1.244591  0.401738     3.773234   0.000000  360.000000    3.773234    3.610342  0.137138    1.679794
   23   9   -2  0  1.197071  0.417686    -4.676220   0.000000  180.000000    4.676220    4.584779  0.176434    0.732949
   22   9   -2  0  1.149803  0.434857    -7.012157   0.000000  180.000000    7.012157    6.592591  0.088763    6.684734
   21   9   -2  0  1.102819  0.453383     1.396141   0.000000    0.000000    1.396141    1.425429  0.071812   -0.576788
   20   9   -2  0  1.056158  0.473414     7.894157   0.000000  360.000000    7.894157    7.652432  0.110465    3.094650
   19   9   -2  0  1.009863  0.495117     3.711264   0.000000  360.000000    3.711264    3.695178  0.042956    0.529588
   18   9   -2  0  0.963987  0.518679     7.957979   0.000000    0.000000    7.957979    8.146300  0.093900   -2.836259
   16   9   -2  0  0.873758  0.572241   -12.238188   0.000000  180.000000   12.238188   12.632476  0.081122   -6.873692
   15   9   -2  0  0.829571  0.602721   -21.298010   0.000000  180.000000   21.298010   21.667847  0.166533   -3.140690
   14   9   -2  0  0.786140  0.636019   -12.523304   0.000000  180.000000   12.523304   12.690696  0.077575   -3.051613
   13   9   -2  0  0.743600  0.672405     3.205236   0.000000  360.000000    3.205236    3.256762  0.026546   -2.744939
   12   9   -2  0  0.702111  0.712138    17.565842   0.000000  360.000000   17.565842   17.655494  0.095565   -1.326713
   11   9   -2  0  0.661872  0.755433    12.786836   0.000000  360.000000   12.786836   12.748649  0.074852    0.721477
   10   9   -2  0  0.623124  0.802408    10.029338   0.000000  360.000000   10.029338   10.049658  0.043655   -0.658288
    9   9   -2  0  0.586164  0.853003    -1.240151   0.000000  180.000000    1.240151    1.282901  0.028191   -2.144541
    8   9   -2  0  0.551352  0.906862    -9.517730   0.000000  180.000000    9.517730    9.430593  0.054960    2.242181
    7   9   -2  0  0.519118  0.963172    -5.821111   0.000000  180.000000    5.821111    5.834820  0.025982   -0.746216
    6   9   -2  0  0.489973  1.020464     2.199965   0.000000  360.000000    2.199965    2.092532  0.024146    6.292300
    5   9   -2  0  0.464499  1.076430     4.523330   0.000000  360.000000    4.523330    4.656265  0.026317   -7.143713
    4   9   -2  0  0.443328  1.127834     8.492891   0.000000    0.000000    8.492891    8.514551  0.033009   -0.928000
    3   9   -2  0  0.427100  1.170685   -12.273069   0.000000  180.000000   12.273069   12.122821  0.044709    4.752544
    2   9   -2  0  0.416396  1.200781   -17.153665   0.000000  180.000000   17.153665   16.838484  0.056024    7.956073
    1   9   -2  0  0.411644  1.214640    15.581364   0.000000    0.000000   15.581364   15.452536  0.053258    3.420922
    0   9   -2  0  0.413052  1.210501    19.898674   0.000000  360.000000   19.898674   19.815690  0.063304    1.853878
   -1   9   -2  0  0.420557  1.188900    11.612050   0.000000  360.000000   11.612050   11.611917  0.060712    0.003094
   -2   9   -2  0  0.433842  1.152492    24.114218   0.000000  360.000000   24.114218   24.145161  0.105612   -0.414336
   -3   9   -2  0  0.452400  1.105217    16.562879   0.000000  360.000000   16.562879   16.522336  0.052842    1.085052
   -4   9   -2  0  0.475612  1.051277   -22.100684   0.000000  180.000000   22.100684   22.005101  0.072970    1.852477
   -5   9   -2  0  0.502835  0.994361   -26.384342   0.000000  180.000000   26.384342   26.636092  0.126660   -2.810904
   -6   9   -2  0  0.533456  0.937285   -11.927952   0.000000  180.000000   11.927952   11.994683  0.044350   -2.127875
   -7   9   -2  0  0.566923  0.881954    -2.114130   0.000000  180.000000    2.114130    2.142904  0.030323   -1.341959
   -8   9   -2  0  0.602764  0.829513    -3.295996   0.000000  180.000000    3.295996    3.212785  0.020169    5.834686
   -9   9   -2  0  0.640579  0.780544     9.521747   0.000000  360.000000    9.521747    9.513208  0.042319    0.285361
  -10   9   -2  0  0.680039  0.735252    17.492556   0.000000  360.000000   17.492556   17.482013  0.088460    0.168549
  -11   9   -2  0  0.720875  0.693602     8.535701   0.000000  360.000000    8.535701    8.716849  0.056130   -4.564042
  -12   9   -2  0  0.762865  0.655424   -11.123975   0.000000  180.000000   11.123975   11.305164  0.070023   -3.659369
  -13   9   -2  0  0.805829  0.620479    -4.580926   0.000000  180.000000    4.580926    4.632151  0.032758   -2.211436
  -14   9   -2  0  0.849619  0.588499    -4.828824   0.000000  180.000000    4.828824    4.776790  0.045269    1.625564
  -15   9   -2  0  0.894115  0.559212   -10.557751   0.000000  180.000000   10.557751   10.546396  0.068305    0.235101
  -16   9   -2  0  0.939215  0.532360    -6.696267   0.000000  180.000000    6.696267    6.780954  0.045639   -2.624212
  -17   9   -2  0  0.984836  0.507699     6.334742   0.000000    0.000000    6.334742    6.365256  0.054337   -0.794180
  -19   9   -2  0  1.077378  0.464090    -1.027483   0.000000  180.000000    1.027483    0.997788  0.081519    0.515160
  -21   9   -2  0  1.171309  0.426873     3.585165   0.000000    0.000000    3.585165    3.477030  0.068660    2.227295
  -22   9   -2  0  1.218696  0.410275     2.158946   0.000000  360.000000    2.158946    2.119089  0.065135    0.865386
   23  10   -2  0  1.211335  0.412768    -9.916824   0.000000  180.000000    9.916824    9.876784  0.067043    0.844605
   22  10   -2  0  1.164646  0.429315    -3.632780   0.000000  180.000000    3.632780    3.662037  0.087037   -0.475380
   21  10   -2  0  1.118286  0.447113     3.598751   0.000000  360.000000    3.598751    3.611755  0.135059   -0.136167
   20  10   -2  0  1.072297  0.466289     3.137016   0.000000    0.000000    3.137016    3.080422  0.077651    1.030709
   19  10   -2  0  1.026730  0.486983    -2.560870   0.000000  180.000000    2.560870    2.575673  0.053397   -0.392067
   18  10   -2  0  0.981643  0.509350    11.186042   0.000000    0.000000   11.186042   11.517469  0.123971   -3.780793
   17  10   -2  0  0.937105  0.533558    -0.610005   0.000000  180.000000    0.610005    0.645361  0.093823   -0.532942
   16  10   -2  0  0.893200  0.559785     3.636211   0.000000  360.000000    3.636211    3.729393  0.042559   -3.096426
   15  10   -2  0  0.850023  0.588219    -4.009418   0.000000  180.000000    4.009418    4.117759  0.045456   -3.370689
   14  10   -2  0  0.807693  0.619047    -1.074791   0.000000  180.000000    1.074791    1.140336  0.038252   -2.423240
   13  10   -2  0  0.766350  0.652443     0.776692   0.000000    0.000000    0.776692    0.719815  0.061754    1.302542
   12  10   -2  0  0.726163  0.688551    -1.535437   0.000000  180.000000    1.535437    1.628381  0.022144   -5.935769
   11  10   -2  0  0.687333  0.727450   -25.690398   0.000000  180.000000   25.690398   26.024206  0.113804   -4.148165
   10  10   -2  0  0.650105  0.769107    11.301074   0.000000  360.000000   11.301074   11.251556  0.074923    0.934683
    9  10   -2  0  0.614769  0.813314    -1.493447   0.000000  180.000000    1.493447    1.491619  0.029097    0.088868
    8  10   -2  0  0.581671  0.859593    -0.888182   0.000000  180.000000    0.888182    0.861214  0.051122    0.746028
    7  10   -2  0  0.551213  0.907091    21.195937   0.000000  360.000000   21.195937   21.162103  0.067812    0.705597
    6  10   -2  0  0.523857  0.954460    33.244538   0.000000  360.000000   33.244538   33.532487  0.164699   -2.472518
    5  10   -2  0  0.500111  0.999778   -14.378854   0.000000  180.000000   14.378854   14.394821  0.064166   -0.351901
    4  10   -2  0  0.480512  1.040558    -0.970947   0.000000  180.000000    0.970947    0.992732  0.044112   -0.698427
    3  10   -2  0  0.465582  1.073924   -39.464142   0.000000  180.000000   39.464142   39.764041  0.130480   -3.250476
    2  10   -2  0  0.455782  1.097015   -13.042931   0.000000  180.000000   13.042931   12.759764  0.056651    7.068801
    1  10   -2  0  0.451446  1.107553    -8.204745   0.000000  180.000000    8.204745    8.314748  0.031991   -4.862850
    0  10   -2  0  0.452730  1.104412     4.683143   0.000000    0.000000    4.683143    4.610218  0.021779    4.735344
   -1  10   -2  0  0.459587  1.087933    16.853831   0.000000  360.000000   16.853831   16.627534  0.047674    6.712946
   -2  10   -2  0  0.471775  1.059828    40.221495   0.000000  360.000000   40.221495   40.399424  0.117731   -2.137327
   -3  10   -2  0  0.488894  1.022716   -23.294884   0.000000  180.000000   23.294884   23.531759  0.085732   -3.907438
   -4  10   -2  0  0.510450  0.979528     2.696130   0.000000  360.000000    2.696130    2.916074  0.024721  -12.582351
   -5  10   -2  0  0.535906  0.932999    -1.919894   0.000000  180.000000    1.919894    1.907129  0.034117    0.529138
   -6  10   -2  0  0.564736  0.885369    -2.822239   0.000000  180.000000    2.822239    2.668660  0.027029    8.035698
   -7  10   -2  0  0.596451  0.838292    -2.172025   0.000000  180.000000    2.172025    2.240254  0.025743   -3.748159
   -8  10   -2  0  0.630616  0.792876     5.724055   0.000000  360.000000    5.724055    5.650795  0.026831    3.861388
   -9  10   -2  0  0.666853  0.749790   -17.143353   0.000000  180.000000   17.143353   17.031433  0.064828    2.441505
  -10  10   -2  0  0.704844  0.709377     3.110483   0.000000    0.000000    3.110483    3.142454  0.048269   -0.936679
  -11  10   -2  0  0.744320  0.671754   -12.353055   0.000000  180.000000   12.353055   12.381989  0.042148   -0.970825
  -12  10   -2  0  0.785057  0.636896     3.579064   0.000000  360.000000    3.579064    3.652308  0.025643   -4.039414
  -13  10   -2  0  0.826869  0.604691    17.981755   0.000000  360.000000   17.981755   18.033637  0.092996   -0.788976
  -14  10   -2  0  0.869601  0.574977    13.650974   0.000000    0.000000   13.650974   13.938520  0.060502   -6.721309
  -15  10   -2  0  0.913123  0.547572    -5.391925   0.000000  180.000000    5.391925    5.517004  0.053602   -3.300052
  -16  10   -2  0  0.957328  0.522287     2.211409   0.000000    0.000000    2.211409    2.192119  0.036245    0.752655
  -17  10   -2  0  1.002125  0.498940   -11.816985   0.000000  180.000000   11.816985   11.658642  0.079723    2.808870
  -18  10   -2  0  1.047438  0.477355    -7.090748   0.000000  180.000000    7.090748    7.080801  0.046826    0.300423
  -19  10   -2  0  1.093204  0.457371    -5.543028   0.000000  180.000000    5.543028    5.454077  0.064782    1.941836
  -20  10   -2  0  1.139368  0.438840     2.741549   0.000000    0.000000    2.741549    2.543941  0.051194    5.458785
  -21  10   -2  0  1.185883  0.421627     4.995078   0.000000    0.000000    4.995078    4.751199  0.092839    3.715015
  -22  10   -2  0  1.232709  0.405611     5.486500   0.000000    0.000000    5.486500    5.128704  0.097401    5.195031
   23  11   -2  0  1.226907  0.407529    -1.412207   0.000000  180.000000    1.412207    1.498398  0.159391   -0.764743
   22  11   -2  0  1.180833  0.423430     3.472884   0.000000  360.000000    3.472884    3.406183  0.126074    0.748209
   20  11   -2  0  1.089857  0.458776    -4.828346   0.000000  180.000000    4.828346    4.885215  0.085893   -0.936339
   19  11   -2  0  1.045056  0.478443    -7.759880   0.000000  180.000000    7.759880    7.885806  0.100620   -1.769896
   18  11   -2  0  1.000795  0.499603     0.222836   0.000000    0.000000    0.222836    0.450713  0.143616   -2.243952
   17  11   -2  0  0.957149  0.522385    -6.170361   0.000000  180.000000    6.170361    6.224848  0.057839   -1.332242
   15  11   -2  0  0.872071  0.573348     9.754782   0.000000  360.000000    9.754782    9.879367  0.056834   -3.100101
   14  11   -2  0  0.830865  0.601783    10.273867   0.000000  360.000000   10.273867   10.458322  0.067438   -3.868113
   13  11   -2  0  0.790734  0.632324    -4.287280   0.000000  180.000000    4.287280    4.336578  0.053164   -1.311375
   12  11   -2  0  0.751851  0.665025    -6.409369   0.000000  180.000000    6.409369    6.520593  0.044226   -3.556606
   11  11   -2  0  0.714419  0.699869    -7.936826   0.000000  180.000000    7.936826    7.978027  0.038765   -1.503064
   10  11   -2  0  0.678678  0.736726    -0.643597   0.000000  180.000000    0.643597    0.660988  0.067659   -0.363510
    9  11   -2  0  0.644910  0.775302    -3.841919   0.000000  180.000000    3.841919    3.864510  0.029911   -1.068106
    8  11   -2  0  0.613440  0.815076     2.211597   0.000000  360.000000    2.211597    2.219752  0.029263   -0.394139
    7  11   -2  0  0.584640  0.855227    14.359041   0.000000  360.000000   14.359041   14.523257  0.109343   -2.123927
    6  11   -2  0  0.558922  0.894579     6.815541   0.000000    0.000000    6.815541    6.759282  0.031938    2.491183
    5  11   -2  0  0.536730  0.931567   -11.211579   0.000000  180.000000   11.211579   11.087836  0.047988    3.646709
    4  11   -2  0  0.518517  0.964289     4.863042   0.000000    0.000000    4.863042    4.850707  0.026710    0.653109
    3  11   -2  0  0.504713  0.990663    14.105575   0.000000  360.000000   14.105575   13.798996  0.050188    8.638900
    2  11   -2  0  0.495687  1.008701     0.831760   0.000000  360.000000    0.831760    0.867038  0.050764   -0.982791
    0  11   -2  0  0.492882  1.014443     1.172826   0.000000    0.000000    1.172826    1.099514  0.039709    2.610981
   -1  11   -2  0  0.499188  1.001628    -4.967775   0.000000  180.000000    4.967775    4.919338  0.026336    2.601085
   -2  11   -2  0  0.510431  0.979565   -11.711117   0.000000  180.000000   11.711117   11.570703  0.041028    4.839936
   -3  11   -2  0  0.526294  0.950039    -5.430592   0.000000  180.000000    5.430592    5.434549  0.018467   -0.303014
   -4  11   -2  0  0.546376  0.915120     7.836827   0.000000    0.000000    7.836827    7.783394  0.026820    2.817485
   -5  11   -2  0  0.570231  0.876837    19.756973   0.000000  360.000000   19.756973   19.709527  0.067214    0.998279
   -6  11   -2  0  0.597407  0.836950     1.532519   0.000000  360.000000    1.532519    1.554993  0.046716   -0.680342
   -7  11   -2  0  0.627473  0.796847    -1.195900   0.000000  180.000000    1.195900    1.230331  0.047328   -1.028840
   -8  11   -2  0  0.660033  0.757538    -2.067956   0.000000  180.000000    2.067956    2.033436  0.028387    1.719812
   -9  11   -2  0  0.694738  0.719696    -7.569293   0.000000  180.000000    7.569293    7.652432  0.034768   -3.381702
  -10  11   -2  0  0.731282  0.683731   -15.076023   0.000000  180.000000   15.076023   15.322638  0.083899   -4.156972
  -11  11   -2  0  0.769403  0.649855     0.319059   0.000000  360.000000    0.319059    0.483343  0.131478   -1.767092
  -12  11   -2  0  0.808878  0.618140     2.024166   0.000000  360.000000    2.024166    2.053346  0.031660   -1.303476
  -13  11   -2  0  0.849518  0.588569     3.355167   0.000000    0.000000    3.355167    3.371714  0.023485   -0.996483
  -14  11   -2  0  0.891164  0.561064    -3.655726   0.000000  180.000000    3.655726    3.625799  0.035789    1.182601
  -16  11   -2  0  0.976957  0.511793     0.723103   0.000000    0.000000    0.723103    0.740683  0.080651   -0.308264
  -17  11   -2  0  1.020893  0.489767     1.673191   0.000000  360.000000    1.673191    1.745808  0.037316   -2.752049
  -18  11   -2  0  1.065409  0.469304    -5.202615   0.000000  180.000000    5.202615    5.180818  0.054377    0.566892
  -19  11   -2  0  1.110434  0.450274     2.900208   0.000000  360.000000    2.900208    2.866875  0.047905    0.984020
  -21  11   -2  0  1.201784  0.416048    -4.239119   0.000000  180.000000    4.239119    4.121544  0.098357    1.690551
  -22  11   -2  0  1.248014  0.400636    -4.709031   0.000000  180.000000    4.709031    4.432602  0.086531    4.517797
   23  12   -2  0  1.243738  0.402014     0.825969   0.000000    0.000000    0.825969    0.934702  0.255207   -0.602538
   22  12   -2  0  1.198312  0.417254     2.795681   0.000000  360.000000    2.795681    2.859795  0.151016   -0.600403
   21  12   -2  0  1.153306  0.433536    -2.075215   0.000000  180.000000    2.075215    2.055796  0.074333    0.369458
   20  12   -2  0  1.108771  0.450950     2.248857   0.000000  360.000000    2.248857    2.150004  0.053955    2.591019
   19  12   -2  0  1.064766  0.469587    -4.703878   0.000000  180.000000    4.703878    4.669338  0.037028    1.319174
   18  12   -2  0  1.021359  0.489544     5.162856   0.000000  360.000000    5.162856    5.108764  0.067815    1.128048
   17  12   -2  0  0.978631  0.510918    -8.326062   0.000000  180.000000    8.326062    8.549692  0.076686   -4.124087
   16  12   -2  0  0.936674  0.533804    13.606305   0.000000  360.000000   13.606305   13.584676  0.072450    0.422203
   15  12   -2  0  0.895596  0.558288     2.919583   0.000000    0.000000    2.919583    2.955860  0.041511   -1.235891
   14  12   -2  0  0.855524  0.584437    -1.317846   0.000000  180.000000    1.317846    1.278917  0.034023    1.618131
   13  12   -2  0  0.816606  0.612291    -6.984887   0.000000  180.000000    6.984887    7.120829  0.051654   -3.721882
   12  12   -2  0  0.779015  0.641836    14.219469   0.000000  360.000000   14.219469   14.313344  0.095469   -1.390602
   11  12   -2  0  0.742953  0.672990   -11.374799   0.000000  180.000000   11.374799   11.309615  0.052201    1.765944
   10  12   -2  0  0.708652  0.705565    21.176087   0.000000  360.000000   21.176087   21.441606  0.167359   -2.243679
    9  12   -2  0  0.676382  0.739227    -2.478795   0.000000  180.000000    2.478795    2.513811  0.022923   -2.160290
    8  12   -2  0  0.646446  0.773459     9.269595   0.000000  360.000000    9.269595    9.361418  0.046124   -2.815429
    7  12   -2  0  0.619183  0.807516    -1.110214   0.000000  180.000000    1.110214    1.205304  0.036144   -3.720580
    6  12   -2  0  0.594960  0.840392     7.879549   0.000000  360.000000    7.879549    7.912815  0.045444   -1.035236
    5  12   -2  0  0.574163  0.870833   -24.045250   0.000000  180.000000   24.045250   24.101969  0.074944   -1.070310
    4  12   -2  0  0.557175  0.897385    31.208074   0.000000  360.000000   31.208074   31.390911  0.184636   -1.400435
    3  12   -2  0  0.544352  0.918523   -15.830004   0.000000  180.000000   15.830004   15.757315  0.048400    2.123927
    2  12   -2  0  0.535994  0.932846     0.386286   0.000000    0.000000    0.386286    0.504018  0.091376   -1.822124
    1  12   -2  0  0.532311  0.939300    -9.480839   0.000000  180.000000    9.480839    9.474161  0.052475    0.179980
    0  12   -2  0  0.533401  0.937382     9.547657   0.000000  360.000000    9.547657    9.566999  0.030839   -0.886967
   -1  12   -2  0  0.539233  0.927243   -18.594854   0.000000  180.000000   18.594854   18.471670  0.069554    2.504639
   -2  12   -2  0  0.549658  0.909657    14.442269   0.000000  360.000000   14.442269   14.321760  0.063090    2.701284
   -3  12   -2  0  0.564420  0.885865   -20.720748   0.000000  180.000000   20.720748   20.732710  0.069705   -0.242695
   -4  12   -2  0  0.583190  0.857353    20.377847   0.000000  360.000000   20.377847   20.545198  0.060074   -3.939659
   -5  12   -2  0  0.605597  0.825632   -18.029626   0.000000  180.000000   18.029626   18.192123  0.076704   -2.995999
   -6  12   -2  0  0.631252  0.792076   -10.039276   0.000000  180.000000   10.039276   10.081417  0.051399   -1.159497
   -7  12   -2  0  0.659777  0.757831    -3.684500   0.000000  180.000000    3.684500    3.695178  0.027280   -0.553557
   -8  12   -2  0  0.690817  0.723781    12.837088   0.000000  360.000000   12.837088   12.874238  0.067865   -0.774163
   -9  12   -2  0  0.724048  0.690562   -23.105521   0.000000  180.000000   23.105521   23.314486  0.107231   -2.755940
  -10  12   -2  0  0.759182  0.658604    12.566155   0.000000  360.000000   12.566155   12.580186  0.083862   -0.236607
  -11  12   -2  0  0.795968  0.628166    -2.441828   0.000000  180.000000    2.441828    2.408549  0.032955    1.428113
  -12  12   -2  0  0.834186  0.599386    -2.095892   0.000000  180.000000    2.095892    2.126268  0.040820   -1.052382
  -13  12   -2  0  0.873650  0.572311    -7.940146   0.000000  180.000000    7.940146    7.992672  0.049522   -1.500027
  -14  12   -2  0  0.914198  0.546928     6.501422   0.000000    0.000000    6.501422    6.638661  0.057554   -3.372227
  -15  12   -2  0  0.955691  0.523182    -0.093531   0.000000  180.000000    0.093531    0.439406  0.148447   -3.295058
  -16  12   -2  0  0.998012  0.500996     9.427702   0.000000  360.000000    9.427702    9.362478  0.055361    1.666160
  -17  12   -2  0  1.041060  0.480280    -4.808342   0.000000  180.000000    4.808342    4.727719  0.033584    3.394989
  -18  12   -2  0  1.084749  0.460936     6.383841   0.000000  360.000000    6.383841    6.255743  0.050619    3.578852
  -20  12   -2  0  1.173760  0.425982    -3.319715   0.000000  180.000000    3.319715    3.164996  0.098699    2.216894
  -21  12   -2  0  1.218963  0.410185    -1.932265   0.000000  180.000000    1.932265    2.005780  0.079937   -1.300586
   22  13   -2  0  1.217026  0.410838    -2.458097   0.000000  180.000000    2.458097    2.442042  0.086377    0.262872
   20  13   -2  0  1.128970  0.442882    -2.471012   0.000000  180.000000    2.471012    2.495558  0.049268   -0.704583
   19  13   -2  0  1.085784  0.460497     3.314494   0.000000  360.000000    3.314494    3.272329  0.050761    1.174721
   18  13   -2  0  1.043252  0.479270    -1.356107   0.000000  180.000000    1.356107    1.443170  0.045303   -2.717831
   17  13   -2  0  1.001458  0.499272     7.335610   0.000000  360.000000    7.335610    7.365570  0.076355   -0.554912
   16  13   -2  0  0.960499  0.520563    10.532533   0.000000  360.000000   10.532533   10.969452  0.083380   -7.410573
   15  13   -2  0  0.920484  0.543192     9.691235   0.000000  360.000000    9.691235    9.676761  0.069268    0.295527
   14  13   -2  0  0.881545  0.567186   -10.671001   0.000000  180.000000   10.671001   10.772282  0.056121   -2.552204
   12  13   -2  0  0.807505  0.619191     0.521886   0.000000    0.000000    0.521886    0.587767  0.076890   -1.211720
   11  13   -2  0  0.772773  0.647020    -7.454288   0.000000  180.000000    7.454288    7.594415  0.045501   -4.355224
   10  13   -2  0  0.739857  0.675806    -4.297730   0.000000  180.000000    4.297730    4.285775  0.033539    0.504114
    9  13   -2  0  0.709008  0.705210    14.544982   0.000000  360.000000   14.544982   14.518376  0.108686    0.346203
    8  13   -2  0  0.680509  0.734744    -4.140868   0.000000  180.000000    4.140868    4.122747  0.031450    0.814837
    7  13   -2  0  0.654666  0.763748   -12.355640   0.000000  180.000000   12.355640   12.323461  0.060296    0.754729
    6  13   -2  0  0.631805  0.791383    -5.369293   0.000000  180.000000    5.369293    5.467058  0.038232   -3.616366
    5  13   -2  0  0.612261  0.816646     1.277472   0.000000  360.000000    1.277472    1.226234  0.041534    1.744643
    4  13   -2  0  0.596359  0.838422    -4.651507   0.000000  180.000000    4.651507    4.543626  0.030074    5.073029
    3  13   -2  0  0.584396  0.855584    -6.198476   0.000000  180.000000    6.198476    6.302701  0.044644   -3.301621
    2  13   -2  0  0.576619  0.867123    -0.509093   0.000000  180.000000    0.509093    0.427634  0.132099    0.872085
    1  13   -2  0  0.573198  0.872300    -2.727525   0.000000  180.000000    2.727525    2.668660  0.024306    3.425012
    0  13   -2  0  0.574209  0.870763   -14.541875   0.000000  180.000000   14.541875   14.614236  0.051507   -1.986802
   -1  13   -2  0  0.579631  0.862617   -11.212232   0.000000  180.000000   11.212232   11.263708  0.034478   -2.111438
   -2  13   -2  0  0.589342  0.848404     7.897932   0.000000    0.000000    7.897932    7.794496  0.028587    5.117030
   -3  13   -2  0  0.603133  0.829004    -4.024157   0.000000  180.000000    4.024157    4.051820  0.021316   -1.835378
   -4  13   -2  0  0.620734  0.805497    -3.786475   0.000000  180.000000    3.786475    3.747046  0.021122    2.639876
   -5  13   -2  0  0.641832  0.779021     0.618214   0.000000    0.000000    0.618214    0.461897  0.139178    1.588366
   -6  13   -2  0  0.666093  0.750646     5.488797   0.000000  360.000000    5.488797    5.557454  0.032353   -3.001161
   -8  13   -2  0  0.722792  0.691762    13.320028   0.000000  360.000000   13.320028   13.436205  0.057532   -2.855775
  -10  13   -2  0  0.788389  0.634205     1.480193   0.000000  360.000000    1.480193    1.460647  0.044749    0.617710
  -11  13   -2  0  0.823872  0.606891    -3.556161   0.000000  180.000000    3.556161    3.565040  0.024239   -0.518024
  -13  13   -2  0  0.899147  0.556083    -1.869307   0.000000  180.000000    1.869307    1.891080  0.038280   -0.804387
  -14  13   -2  0  0.938593  0.532712    15.681108   0.000000    0.000000   15.681108   15.964669  0.117721   -3.406481
  -15  13   -2  0  0.979053  0.510697     6.439659   0.000000    0.000000    6.439659    6.523636  0.049765   -2.386443
  -16  13   -2  0  1.020406  0.490001     3.375822   0.000000  360.000000    3.375822    3.403205  0.050931   -0.760356
  -17  13   -2  0  1.062547  0.470567    -4.691485   0.000000  180.000000    4.691485    4.695375  0.058324   -0.094308
  -18  13   -2  0  1.105387  0.452330     2.109013   0.000000    0.000000    2.109013    2.040916  0.049690    1.938076
  -19  13   -2  0  1.148846  0.435219    -2.874130   0.000000  180.000000    2.874130    2.877487  0.052770   -0.089943
  -20  13   -2  0  1.192859  0.419161     2.147440   0.000000    0.000000    2.147440    2.208291  0.072424   -1.188245
  -21  13   -2  0  1.237364  0.404085     1.465847   0.000000    0.000000    1.465847    1.498398  0.103194   -0.446095
   22  14   -2  0  1.236919  0.404230    -3.319030   0.000000  180.000000    3.319030    3.153756  0.136471    1.712688
   21  14   -2  0  1.193370  0.418982     1.812962   0.000000  360.000000    1.812962    1.839322  0.083355   -0.447230
   20  14   -2  0  1.150387  0.434636    -1.827724   0.000000  180.000000    1.827724    2.043415  0.067604   -4.512089
   19  14   -2  0  1.108036  0.451249     1.214333   0.000000  360.000000    1.214333    1.230331  0.089907   -0.251643
   18  14   -2  0  1.066392  0.468871    11.075907   0.000000  360.000000   11.075907   11.247461  0.110270   -2.200190
   17  14   -2  0  1.025541  0.487547    -6.134435   0.000000  180.000000    6.134435    5.900534  0.089327    3.703105
   16  14   -2  0  0.985583  0.507314    -7.324300   0.000000  180.000000    7.324300    7.405494  0.050611   -2.268807
   15  14   -2  0  0.946630  0.528190    -0.806264   0.000000  180.000000    0.806264    0.747542  0.069606    1.193079
   14  14   -2  0  0.908811  0.550170    -5.058627   0.000000  180.000000    5.058627    5.108764  0.043691   -1.622855
   13  14   -2  0  0.872273  0.573215    -1.292263   0.000000  180.000000    1.292263    1.061933  0.048158    6.763933
   12  14   -2  0  0.837186  0.597239     2.457568   0.000000  360.000000    2.457568    2.471011  0.032114   -0.591975
   11  14   -2  0  0.803738  0.622093   -10.889677   0.000000  180.000000   10.889677   10.918871  0.078508   -0.525884
   10  14   -2  0  0.772143  0.647549    -2.850055   0.000000  180.000000    2.850055    3.001901  0.055391   -3.876835
    9  14   -2  0  0.742637  0.673277    -3.879278   0.000000  180.000000    3.879278    3.924569  0.034846   -1.838149
    8  14   -2  0  0.715478  0.698833    -6.023528   0.000000  180.000000    6.023528    6.110385  0.058930   -2.084399
    7  14   -2  0  0.690944  0.723647     4.033095   0.000000    0.000000    4.033095    3.963209  0.023572    4.192866
    6  14   -2  0  0.669324  0.747023    -2.768247   0.000000  180.000000    2.768247    2.713959  0.023897    3.212655
    5  14   -2  0  0.650907  0.768159    -6.882221   0.000000  180.000000    6.882221    6.739644  0.037405    5.390590
    4  14   -2  0  0.635971  0.786199     6.557473   0.000000    0.000000    6.557473    6.560906  0.032907   -0.147509
    3  14   -2  0  0.624768  0.800297    -9.308791   0.000000  180.000000    9.308791    9.255499  0.045893    1.642226
    2  14   -2  0  0.617500  0.809717     5.641596   0.000000  360.000000    5.641596    5.728407  0.031383   -3.911913
    1  14   -2  0  0.614306  0.813927    17.452095   0.000000  360.000000   17.452095   17.357504  0.062449    2.142082
    0  14   -2  0  0.615250  0.812678   -10.652151   0.000000  180.000000   10.652151   10.541556  0.023220    6.735800
   -1  14   -2  0  0.620313  0.806044    -6.218734   0.000000  180.000000    6.218734    6.151772  0.032814    2.885948
   -2  14   -2  0  0.629396  0.794412    16.962156   0.000000  360.000000   16.962156   16.964715  0.052053   -0.069515
   -3  14   -2  0  0.642328  0.778418    -4.800207   0.000000  180.000000    4.800207    4.742688  0.028806    2.823811
   -4  14   -2  0  0.658883  0.758860     5.963423   0.000000    0.000000    5.963423    5.881644  0.036723    3.149332
   -5  14   -2  0  0.678796  0.736598    18.776271   0.000000  360.000000   18.776271   18.740999  0.061045    0.817128
   -6  14   -2  0  0.701780  0.712474     4.889614   0.000000    0.000000    4.889614    4.939899  0.027652   -2.571769
   -7  14   -2  0  0.727545  0.687242    -4.800708   0.000000  180.000000    4.800708    4.716912  0.027470    4.313926
   -8  14   -2  0  0.755807  0.661545    -3.218499   0.000000  180.000000    3.218499    3.129503  0.027633    4.554770
   -9  14   -2  0  0.786296  0.635893    -0.707023   0.000000  180.000000    0.707023    0.812600  0.082528   -1.809177
  -10  14   -2  0  0.818763  0.610677     9.592715   0.000000  360.000000    9.592715    9.626234  0.057603   -0.822945
  -11  14   -2  0  0.852983  0.586178    -1.644075   0.000000  180.000000    1.644075    1.646992  0.044055   -0.093639
  -12  14   -2  0  0.888754  0.562586     4.959173   0.000000  360.000000    4.959173    4.904908  0.041200    1.862675
  -13  14   -2  0  0.925895  0.540018     8.883527   0.000000  360.000000    8.883527    8.959923  0.061907   -1.745207
  -14  14   -2  0  0.964248  0.518539    -6.856588   0.000000  180.000000    6.856588    6.884380  0.071169   -0.552259
  -15  14   -2  0  1.003674  0.498170   -10.328571   0.000000  180.000000   10.328571   10.427711  0.087738   -1.598000
  -16  14   -2  0  1.044052  0.478903     5.052458   0.000000    0.000000    5.052458    4.930707  0.024846    6.929828
  -17  14   -2  0  1.085275  0.460713    -5.311879   0.000000  180.000000    5.311879    5.185741  0.050042    3.564744
  -18  14   -2  0  1.127251  0.443557    -2.950214   0.000000  180.000000    2.950214    3.027178  0.040524   -2.685904
  -19  14   -2  0  1.169899  0.427387     1.871290   0.000000  360.000000    1.871290    1.839322  0.051298    0.881301
  -20  14   -2  0  1.213148  0.412151     1.422360   0.000000  360.000000    1.422360    1.471044  0.094977   -0.724894
   20  15   -2  0  1.172954  0.426274    -1.924220   0.000000  180.000000    1.924220    1.951872  0.059547   -0.656728
   19  15   -2  0  1.131448  0.441912    -6.086237   0.000000  180.000000    6.086237    6.305062  0.097352   -3.178835
   18  15   -2  0  1.090699  0.458422     4.389701   0.000000  360.000000    4.389701    4.354032  0.118320    0.426341
   17  15   -2  0  1.050794  0.475831    -2.471550   0.000000  180.000000    2.471550    2.493512  0.058085   -0.534722
   16  15   -2  0  1.011833  0.494153    -6.040449   0.000000  180.000000    6.040449    6.155919  0.056196   -2.905854
   15  15   -2  0  0.973930  0.513384    -0.586448   0.000000  180.000000    0.586448    0.483343  0.113538    1.284251
   14  15   -2  0  0.937213  0.533496     7.922426   0.000000  360.000000    7.922426    7.906453  0.066505    0.339673
   13  15   -2  0  0.901828  0.554430     1.449409   0.000000    0.000000    1.449409    1.421894  0.040809    0.953519
   12  15   -2  0  0.867936  0.576080     0.873009   0.000000    0.000000    0.873009    0.977261  0.060080   -2.453983
   11  15   -2  0  0.835719  0.598287    -3.169109   0.000000  180.000000    3.169109    3.219110  0.033598   -2.104658
   10  15   -2  0  0.805380  0.620825    -3.220920   0.000000  180.000000    3.220920    3.231702  0.029000   -0.525771
    9  15   -2  0  0.777137  0.643388   -11.761718   0.000000  180.000000   11.761718   11.696941  0.070163    1.305644
    8  15   -2  0  0.751226  0.665578    -2.444073   0.000000  180.000000    2.444073    2.437888  0.035544    0.246108
    7  15   -2  0  0.727898  0.686909    15.294328   0.000000  360.000000   15.294328   15.401997  0.061263   -2.485435
    6  15   -2  0  0.707408  0.706806    12.760204   0.000000  360.000000   12.760204   12.601578  0.077327    2.901091
    4  15   -2  0  0.675938  0.739713     9.598267   0.000000    0.000000    9.598267    9.611496  0.047954   -0.390153
    3  15   -2  0  0.665408  0.751419     4.365707   0.000000    0.000000    4.365707    4.265717  0.023545    6.005885
    2  15   -2  0  0.658588  0.759200    -7.601635   0.000000  180.000000    7.601635    7.504281  0.025946    5.306463
    1  15   -2  0  0.655594  0.762667     4.755266   0.000000    0.000000    4.755266    4.770405  0.022732   -0.941806
    0  15   -2  0  0.656479  0.761639     7.356080   0.000000  360.000000    7.356080    7.316424  0.023592    2.377126
   -1  15   -2  0  0.661227  0.756170    -5.478931   0.000000  180.000000    5.478931    5.352545  0.021567    8.287426
   -2  15   -2  0  0.669755  0.746542    -6.339169   0.000000  180.000000    6.339169    6.309108  0.028485    1.492431
   -3  15   -2  0  0.681922  0.733221     2.506850   0.000000  360.000000    2.506850    2.487393  0.031900    0.862595
   -4  15   -2  0  0.697538  0.716807     2.759273   0.000000  360.000000    2.759273    2.806002  0.025697   -2.571711
   -5  15   -2  0  0.716377  0.697957    10.035129   0.000000  360.000000   10.035129    9.969996  0.028885    3.188889
   -6  15   -2  0  0.738192  0.677330     5.936954   0.000000  360.000000    5.936954    5.874651  0.036767    2.396475
   -7  15   -2  0  0.762728  0.655541     1.571195   0.000000    0.000000    1.571195    1.561498  0.041801    0.328074
   -8  15   -2  0  0.789732  0.633126    -9.466328   0.000000  180.000000    9.466328    9.440810  0.039663    0.909897
   -9  15   -2  0  0.818959  0.610531    -9.087693   0.000000  180.000000    9.087693    9.167858  0.050284   -2.254622
  -10  15   -2  0  0.850180  0.588111    -5.536938   0.000000  180.000000    5.536938    5.566502  0.025793   -1.620958
  -11  15   -2  0  0.883183  0.566134     2.441452   0.000000  360.000000    2.441452    2.610932  0.044302   -5.410175
  -12  15   -2  0  0.917777  0.544794    -3.047724   0.000000  180.000000    3.047724    3.145677  0.050539   -2.740964
  -13  15   -2  0  0.953789  0.524225     1.689287   0.000000  360.000000    1.689287    1.665394  0.043559    0.775706
  -14  15   -2  0  0.991063  0.504509    -5.343604   0.000000  180.000000    5.343604    5.186698  0.050032    4.435113
  -15  15   -2  0  1.029463  0.485690    -6.424390   0.000000  180.000000    6.424390    6.483092  0.075610   -1.097965
  -17  15   -2  0  1.109168  0.450788     8.963480   0.000000  360.000000    8.963480    8.801493  0.068751    3.332076
  -18  15   -2  0  1.150273  0.434679    -1.191911   0.000000  180.000000    1.191911    1.135914  0.084466    0.937556
  -20  15   -2  0  1.234569  0.405000    -2.828736   0.000000  180.000000    2.828736    2.787831  0.078079    0.740893
   20  16   -2  0  1.196608  0.417848    -1.900545   0.000000  180.000000    1.900545    2.090125  0.059003   -4.543988
   19  16   -2  0  1.155951  0.432544    -8.878144   0.000000  180.000000    8.878144    9.331539  0.105912   -6.054071
   18  16   -2  0  1.116097  0.447990     1.055703   0.000000    0.000000    1.055703    1.108758  0.079780   -0.940474
   17  16   -2  0  1.077133  0.464195    -3.243996   0.000000  180.000000    3.243996    3.182617  0.059065    1.469626
   16  16   -2  0  1.039160  0.481158     8.384410   0.000000  360.000000    8.384410    8.243002  0.074295    2.691737
   15  16   -2  0  1.002291  0.498857     1.238983   0.000000  360.000000    1.238983    1.306443  0.038927   -2.450802
   14  16   -2  0  0.966652  0.517249    -1.716504   0.000000  180.000000    1.716504    1.805877  0.044121   -2.864702
   13  16   -2  0  0.932385  0.536259    -1.110464   0.000000  180.000000    1.110464    0.987578  0.051918    3.347319
   12  16   -2  0  0.899645  0.555775     8.418827   0.000000    0.000000    8.418827    8.473328  0.056919   -1.354121
   11  16   -2  0  0.868605  0.575636    -4.992158   0.000000  180.000000    4.992158    5.015511  0.035865   -0.920808
   10  16   -2  0  0.839455  0.595625    17.009514   0.000000  360.000000   17.009514   17.299830  0.099283   -4.135328
    9  16   -2  0  0.812397  0.615462    -1.731257   0.000000  180.000000    1.731257    1.803049  0.032057   -3.167126
    8  16   -2  0  0.787648  0.634801   -10.354003   0.000000  180.000000   10.354003   10.272599  0.058862    1.955805
    7  16   -2  0  0.765431  0.653227    -7.851458   0.000000  180.000000    7.851458    7.848416  0.048640    0.088433
    6  16   -2  0  0.745972  0.670266     2.105746   0.000000  360.000000    2.105746    2.008323  0.036015    3.825522
    5  16   -2  0  0.729493  0.685408   -11.264071   0.000000  180.000000   11.264071   11.281754  0.059998   -0.416792
    4  16   -2  0  0.716198  0.698131    21.450568   0.000000  360.000000   21.450568   21.353493  0.087911    1.561636
    3  16   -2  0  0.706269  0.707946     2.907720   0.000000  360.000000    2.907720    2.912596  0.032201   -0.214118
    2  16   -2  0  0.699847  0.714442     4.630583   0.000000  360.000000    4.630583    4.596976  0.033010    1.439754
    1  16   -2  0  0.697031  0.717329    -4.505255   0.000000  180.000000    4.505255    4.477152  0.038627    1.028910
    0  16   -2  0  0.697863  0.716473    -1.097675   0.000000  180.000000    1.097675    1.042601  0.063375    1.228983
   -1  16   -2  0  0.702331  0.711915    -8.586773   0.000000  180.000000    8.586773    8.498469  0.041472    3.011172
   -2  16   -2  0  0.710366  0.703863     6.551427   0.000000  360.000000    6.551427    6.416937  0.026908    7.068404
   -3  16   -2  0  0.721849  0.692666   -15.509955   0.000000  180.000000   15.509955   15.529406  0.069823   -0.393946
   -4  16   -2  0  0.736619  0.678777     6.722025   0.000000  360.000000    6.722025    6.715517  0.032147    0.286306
   -5  16   -2  0  0.754483  0.662706    -6.937011   0.000000  180.000000    6.937011    6.901244  0.023996    2.107963
   -6  16   -2  0  0.775226  0.644973    -5.367858   0.000000  180.000000    5.367858    5.336365  0.024271    1.835094
   -7  16   -2  0  0.798625  0.626076     3.616307   0.000000  360.000000    3.616307    3.534991  0.026498    4.339836
   -8  16   -2  0  0.824454  0.606462    11.909205   0.000000  360.000000   11.909205   12.081237  0.066506   -3.658140
   -9  16   -2  0  0.852491  0.586516    -9.481654   0.000000  180.000000    9.481654    9.547271  0.052810   -1.757187
  -10  16   -2  0  0.882527  0.566555     8.664191   0.000000    0.000000    8.664191    8.833165  0.076722   -3.114708
  -11  16   -2  0  0.914364  0.546828    -2.607894   0.000000  180.000000    2.607894    2.547922  0.039678    2.137503
  -12  16   -2  0  0.947820  0.527526    -4.858625   0.000000  180.000000    4.858625    4.903896  0.048615   -1.316948
  -13  16   -2  0  0.982731  0.508786    -4.922180   0.000000  180.000000    4.922180    4.961518  0.046419   -1.198462
  -14  16   -2  0  1.018947  0.490702     1.667314   0.000000  360.000000    1.667314    1.662327  0.048007    0.146892
  -15  16   -2  0  1.056334  0.473335    -4.731030   0.000000  180.000000    4.731030    4.740595  0.059470   -0.227458
  -16  16   -2  0  1.094771  0.456716     4.057169   0.000000  360.000000    4.057169    3.942589  0.032895    4.925992
  -17  16   -2  0  1.134153  0.440858    -0.680295   0.000000  180.000000    0.680295    0.604765  0.128495    0.831279
  -18  16   -2  0  1.174383  0.425755     7.553990   0.000000  360.000000    7.553990    7.322041  0.074882    4.380559
  -19  16   -2  0  1.215378  0.411395     1.718062   0.000000    0.000000    1.718062    1.811481  0.101159   -1.306014
   20  17   -2  0  1.221284  0.409405     0.772647   0.000000    0.000000    0.772647    0.825065  0.148846   -0.498031
   19  17   -2  0  1.181477  0.423199     0.702513   0.000000  360.000000    0.702513    0.780749  0.158662   -0.697346
   18  17   -2  0  1.142513  0.437632     2.328776   0.000000  360.000000    2.328776    2.302878  0.053456    0.685152
   17  17   -2  0  1.104481  0.452701    -3.450302   0.000000  180.000000    3.450302    3.449174  0.056563    0.028202
   16  17   -2  0  1.067482  0.468392    -1.320613   0.000000  180.000000    1.320613    1.414698  0.051466   -2.585345
   15  17   -2  0  1.031626  0.484672    -0.314265   0.000000  180.000000    0.314265    0.504018  0.108024   -2.484194
   14  17   -2  0  0.997036  0.501486    -3.961983   0.000000  180.000000    3.961983    3.989946  0.034271   -1.153887
   13  17   -2  0  0.963849  0.518753    -0.848500   0.000000  180.000000    0.848500    0.867038  0.076986   -0.340524
   12  17   -2  0  0.932215  0.536357     6.859839   0.000000  360.000000    6.859839    6.962086  0.044446   -3.253392
   11  17   -2  0  0.902297  0.554142     1.255111   0.000000  360.000000    1.255111    1.367257  0.047881   -3.312377
   10  17   -2  0  0.874270  0.571905     2.378758   0.000000    0.000000    2.378758    2.529916  0.037120   -5.758868
    9  17   -2  0  0.848324  0.589398     0.530724   0.000000  360.000000    0.530724    0.754244  0.079084   -3.997083
    8  17   -2  0  0.824653  0.606315    -7.451134   0.000000  180.000000    7.451134    7.512400  0.042115   -2.057314
    7  17   -2  0  0.803460  0.622308    -5.110195   0.000000  180.000000    5.110195    5.056888  0.038559    1.955067
    6  17   -2  0  0.784945  0.636987     2.764200   0.000000    0.000000    2.764200    2.691405  0.029463    3.494164
    5  17   -2  0  0.769301  0.649941     3.926363   0.000000  360.000000    3.926363    3.919328  0.027691    0.359266
    4  17   -2  0  0.756706  0.660759     8.356502   0.000000    0.000000    8.356502    8.259581  0.028798    4.759558
    3  17   -2  0  0.747315  0.669062     4.510844   0.000000  360.000000    4.510844    4.365737  0.026461    7.755206
    2  17   -2  0  0.741249  0.674537    -5.743380   0.000000  180.000000    5.743380    5.641756  0.028122    5.110480
    1  17   -2  0  0.738590  0.676965    -7.083889   0.000000  180.000000    7.083889    7.018767  0.036915    2.494832
    0  17   -2  0  0.739376  0.676246    -5.645346   0.000000  180.000000    5.645346    5.572992  0.024500    4.176490
   -1  17   -2  0  0.743594  0.672409     3.372763   0.000000    0.000000    3.372763    3.380742  0.025568   -0.441345
   -2  17   -2  0  0.751188  0.665612    11.805108   0.000000    0.000000   11.805108   11.779125  0.037230    0.986979
   -3  17   -2  0  0.762057  0.656119     5.972115   0.000000  360.000000    5.972115    5.873806  0.027007    5.147839
   -4  17   -2  0  0.776062  0.644279    -2.491738   0.000000  180.000000    2.491738    2.519866  0.031486   -1.263396
   -5  17   -2  0  0.793037  0.630487    -3.146150   0.000000  180.000000    3.146150    3.219110  0.033598   -3.071003
   -6  17   -2  0  0.812798  0.615159   -11.118545   0.000000  180.000000   11.118545   11.128992  0.045913   -0.321787
   -7  17   -2  0  0.835145  0.598699    -4.570206   0.000000  180.000000    4.570206    4.638726  0.024898   -3.891970
   -8  17   -2  0  0.859877  0.581478     7.896507   0.000000    0.000000    7.896507    8.018702  0.043084   -4.010975
   -9  17   -2  0  0.886795  0.563828     7.563093   0.000000  360.000000    7.563093    7.637783  0.039576   -2.668989
  -12  17   -2  0  0.978789  0.510835    -6.495003   0.000000  180.000000    6.495003    6.582585  0.037231   -3.326776
  -13  17   -2  0  1.012633  0.493762    -4.131646   0.000000  180.000000    4.131646    4.226153  0.037594   -3.555163
  -14  17   -2  0  1.047816  0.477183     0.717235   0.000000    0.000000    0.717235    0.825065  0.090630   -1.682607
  -15  17   -2  0  1.084207  0.461166     4.215432   0.000000  360.000000    4.215432    4.126356  0.050749    2.482243
  -16  17   -2  0  1.121690  0.445756     2.137458   0.000000    0.000000    2.137458    2.065667  0.045582    2.227338
  -18  17   -2  0  1.199517  0.416835    -4.584048   0.000000  180.000000    4.584048    4.483954  0.036994    3.826407
  -19  17   -2  0  1.239681  0.403330    -1.126460   0.000000  180.000000    1.126460    1.090256  0.123555    0.414383
   20  18   -2  0  1.246922  0.400987     4.761483   0.000000  360.000000    4.761483    5.031595  0.076111   -5.018958
   19  18   -2  0  1.207960  0.413921    -3.186182   0.000000  180.000000    3.186182    3.258328  0.048773   -2.091954
   18  18   -2  0  1.169879  0.427395     1.101558   0.000000  360.000000    1.101558    1.071435  0.096938    0.439449
   17  18   -2  0  1.132766  0.441397   -14.223929   0.000000  180.000000   14.223929   14.647180  0.166973   -3.584817
   15  18   -2  0  1.061853  0.470875     1.565581   0.000000    0.000000    1.565581    1.757421  0.041238   -6.578911
   14  18   -2  0  1.028281  0.486249     8.728642   0.000000  360.000000    8.728642    8.408923  0.077138    5.861579
   13  18   -2  0  0.996135  0.501940     7.022527   0.000000  360.000000    7.022527    6.979575  0.055738    1.089797
   12  18   -2  0  0.965559  0.517835    16.336837   0.000000  360.000000   16.336837   16.536916  0.118501   -2.387784
   11  18   -2  0  0.936707  0.533785   -10.420334   0.000000  180.000000   10.420334   10.694623  0.059918   -6.473925
   10  18   -2  0  0.909741  0.549607     2.109726   0.000000    0.000000    2.109726    2.147662  0.033652   -1.594248
    9  18   -2  0  0.884835  0.565077   -10.128632   0.000000  180.000000   10.128632   10.091536  0.082084    0.639118
    8  18   -2  0  0.862168  0.579933     2.260624   0.000000  360.000000    2.260624    2.318278  0.034251   -2.380524
    7  18   -2  0  0.841919  0.593881     2.596897   0.000000  360.000000    2.596897    2.612886  0.033141   -0.682249
    6  18   -2  0  0.824268  0.606598    10.545771   0.000000  360.000000   10.545771   10.467061  0.068825    1.617342
    5  18   -2  0  0.809385  0.617753   -11.440458   0.000000  180.000000   11.440458   11.531615  0.066198   -1.947428
    4  18   -2  0  0.797423  0.627019    11.922689   0.000000  360.000000   11.922689   11.770095  0.046480    4.642879
    3  18   -2  0  0.788517  0.634101   -13.817702   0.000000  180.000000   13.817702   13.902878  0.050535   -2.383655
    2  18   -2  0  0.782771  0.638757     3.866596   0.000000    0.000000    3.866596    3.882808  0.039122   -0.586054
    1  18   -2  0  0.780254  0.640817     4.729128   0.000000  360.000000    4.729128    4.667060  0.029275    2.998324
    0  18   -2  0  0.780997  0.640207    12.121686   0.000000  360.000000   12.121686   12.115218  0.038931    0.234978
   -1  18   -2  0  0.784992  0.636949    -8.123866   0.000000  180.000000    8.123866    8.001536  0.034126    5.069411
   -2  18   -2  0  0.792189  0.631162     4.203612   0.000000    0.000000    4.203612    4.246565  0.027207   -2.232656
   -3  18   -2  0  0.802503  0.623051   -24.549456   0.000000  180.000000   24.549456   24.602595  0.077907   -0.964605
   -4  18   -2  0  0.815814  0.612885    -2.604832   0.000000  180.000000    2.604832    2.614838  0.030332   -0.466507
   -5  18   -2  0  0.831979  0.600977    -9.843074   0.000000  180.000000    9.843074    9.847460  0.027715   -0.223829
   -6  18   -2  0  0.850835  0.587658     3.434995   0.000000  360.000000    3.434995    3.404705  0.027518    1.556666
   -7  18   -2  0  0.872208  0.573258     6.138548   0.000000  360.000000    6.138548    5.986873  0.030024    7.144401
   -8  18   -2  0  0.895918  0.558087    15.362582   0.000000  360.000000   15.362582   15.548564  0.093679   -2.807643
   -9  18   -2  0  0.921784  0.542426    -9.208900   0.000000  180.000000    9.208900    9.360282  0.044625   -4.797478
  -10  18   -2  0  0.949630  0.526521     3.598680   0.000000  360.000000    3.598680    3.646753  0.033589   -2.024030
  -11  18   -2  0  0.979288  0.510575   -10.286781   0.000000  180.000000   10.286781   10.400895  0.065779   -2.453397
  -12  18   -2  0  1.010598  0.494757    -4.297298   0.000000  180.000000    4.297298    4.348167  0.058139   -1.237385
  -13  18   -2  0  1.043410  0.479198    -4.365656   0.000000  180.000000    4.365656    4.355171  0.049685    0.298436
  -14  18   -2  0  1.077589  0.463999     4.334406   0.000000  360.000000    4.334406    4.284617  0.028610    2.461141
  -15  18   -2  0  1.113008  0.449233    -0.501761   0.000000  180.000000    0.501761    0.570137  0.153074   -0.631709
  -16  18   -2  0  1.149552  0.434952     7.912466   0.000000  360.000000    7.912466    7.755295  0.082776    2.685255
  -17  18   -2  0  1.187117  0.421188    -3.756667   0.000000  180.000000    3.756667    3.597656  0.052175    4.310004
  -18  18   -2  0  1.225610  0.407960     3.330236   0.000000  360.000000    3.330236    3.070512  0.073155    5.020878
   19  19   -2  0  1.235339  0.404747     3.279451   0.000000  360.000000    3.279451    3.245818  0.055679    0.854257
   18  19   -2  0  1.198128  0.417318    -2.591810   0.000000  180.000000    2.591810    2.622579  0.102788   -0.423332
   15  19   -2  0  1.092899  0.457499     3.933520   0.000000    0.000000    3.933520    3.796974  0.045601    4.234621
   14  19   -2  0  1.060310  0.471560    -6.509728   0.000000  180.000000    6.509728    6.383603  0.046284    3.853716
   13  19   -2  0  1.029165  0.485831     0.593451   0.000000  360.000000    0.593451    0.513906  0.122007    0.922031
   11  19   -2  0  0.971759  0.514531    -3.114414   0.000000  180.000000    3.114414    3.220695  0.029100   -5.165087
   10  19   -2  0  0.945793  0.528657     2.329993   0.000000  360.000000    2.329993    2.395862  0.033131   -2.811672
    9  19   -2  0  0.921862  0.542380    16.078742   0.000000  360.000000   16.078742   16.097312  0.082347   -0.318914
    8  19   -2  0  0.900128  0.555477     3.979461   0.000000    0.000000    3.979461    4.009086  0.041406   -1.011835
    7  19   -2  0  0.880752  0.567697    -4.229358   0.000000  180.000000    4.229358    4.212882  0.037713    0.617815
    6  19   -2  0  0.863895  0.578774   -10.862122   0.000000  180.000000   10.862122   10.861465  0.064924    0.014311
    5  19   -2  0  0.849706  0.588439   -16.064233   0.000000  180.000000   16.064233   16.079249  0.063677   -0.333479
    4  19   -2  0  0.838320  0.596431   -15.773745   0.000000  180.000000   15.773745   15.682015  0.076837    1.688333
    3  19   -2  0  0.829853  0.602516    -7.097102   0.000000  180.000000    7.097102    7.092204  0.040646    0.170422
    2  19   -2  0  0.824395  0.606506     5.816811   0.000000  360.000000    5.816811    5.789332  0.042357    0.917481
    1  19   -2  0  0.822005  0.608269    13.327376   0.000000  360.000000   13.327376   13.255096  0.048462    2.109285
    0  19   -2  0  0.822711  0.607747     5.702048   0.000000  360.000000    5.702048    5.682192  0.022789    1.232232
   -1  19   -2  0  0.826504  0.604958    -3.833408   0.000000  180.000000    3.833408    3.759227  0.026813    3.912631
   -2  19   -2  0  0.833343  0.599993    -0.434833   0.000000  180.000000    0.434833    0.504018  0.160716   -0.608790
   -3  19   -2  0  0.843153  0.593012    -8.879795   0.000000  180.000000    8.879795    8.878467  0.041390    0.045378
   -4  19   -2  0  0.855832  0.584227    -6.478811   0.000000  180.000000    6.478811    6.452407  0.034554    1.080669
   -5  19   -2  0  0.871254  0.573885    -0.949653   0.000000  180.000000    0.949653    1.066728  0.068952   -2.401233
   -6  19   -2  0  0.889278  0.562254     2.570194   0.000000  360.000000    2.570194    2.567791  0.033729    0.100764
   -7  19   -2  0  0.909749  0.549602    -3.588269   0.000000  180.000000    3.588269    3.650929  0.039495   -2.243695
   -8  19   -2  0  0.932505  0.536190     3.280282   0.000000    0.000000    3.280282    3.317034  0.034791   -1.493961
   -9  19   -2  0  0.957383  0.522257    -2.284618   0.000000  180.000000    2.284618    2.355223  0.039905   -2.502199
  -10  19   -2  0  0.984223  0.508015     7.131978   0.000000  360.000000    7.131978    7.186816  0.035069   -2.211426
  -11  19   -2  0  1.012868  0.493648     8.729591   0.000000  360.000000    8.729591    8.917897  0.067849   -3.924958
  -12  19   -2  0  1.043170  0.479308     9.253315   0.000000  360.000000    9.253315    9.271950  0.048957   -0.538297
  -13  19   -2  0  1.074989  0.465121     0.808319   0.000000  360.000000    0.808319    0.767657  0.108298    0.530986
  -14  19   -2  0  1.108194  0.451185     4.205133   0.000000  360.000000    4.205133    4.377249  0.054513   -4.465131
  -15  19   -2  0  1.142664  0.437574    -7.319653   0.000000  180.000000    7.319653    7.330362  0.044263   -0.342145
  -16  19   -2  0  1.178289  0.424344    -5.089120   0.000000  180.000000    5.089120    4.984038  0.031849    4.665989
  -17  19   -2  0  1.214966  0.411534    -4.270087   0.000000  180.000000    4.270087    3.966963  0.054593    7.852294
   18  20   -2  0  1.227202  0.407431     8.809370   0.000000  360.000000    8.809370    9.050205  0.145255   -2.344785
   17  20   -2  0  1.191876  0.419507     1.190896   0.000000    0.000000    1.190896    1.254859  0.118421   -0.763867
   15  20   -2  0  1.124696  0.444565     1.778582   0.000000  360.000000    1.778582    1.893740  0.053628   -3.036807
   14  20   -2  0  1.093055  0.457433    -6.878020   0.000000  180.000000    6.878020    6.956994  0.048677   -2.294433
   13  20   -2  0  1.062871  0.470424    -8.516306   0.000000  180.000000    8.516306    8.721483  0.048713   -5.956562
   12  20   -2  0  1.034269  0.483433    -7.015567   0.000000  180.000000    7.015567    7.105084  0.059856   -2.115033
   11  20   -2  0  1.007386  0.496334    -8.679937   0.000000  180.000000    8.679937    8.871598  0.062526   -4.335010
   10  20   -2  0  0.982363  0.508977     2.207076   0.000000    0.000000    2.207076    2.210601  0.039243   -0.127029
    9  20   -2  0  0.959344  0.521189     5.518712   0.000000  360.000000    5.518712    5.642636  0.045965   -3.812753
    8  20   -2  0  0.938478  0.532777    -1.274588   0.000000  180.000000    1.274588    1.321922  0.055184   -1.213038
    7  20   -2  0  0.919911  0.543531     3.462407   0.000000  360.000000    3.462407    3.490153  0.030972   -1.266923
    6  20   -2  0  0.903785  0.553229    -3.063407   0.000000  180.000000    3.063407    3.018784  0.038258    1.649532
    5  20   -2  0  0.890231  0.561652    -5.398074   0.000000  180.000000    5.398074    5.330650  0.040538    2.352132
    4  20   -2  0  0.879370  0.568589     1.097702   0.000000  360.000000    1.097702    1.090256  0.074237    0.141836
    3  20   -2  0  0.871302  0.573854    -3.579455   0.000000  180.000000    3.579455    3.565040  0.028281    0.720849
    1  20   -2  0  0.863831  0.578817     5.464467   0.000000    0.000000    5.464467    5.373427  0.034777    3.702116
    0  20   -2  0  0.864503  0.578367   -11.288635   0.000000  180.000000   11.288635   11.261946  0.041532    0.908797
   -1  20   -2  0  0.868114  0.575962    -1.286464   0.000000  180.000000    1.286464    1.432572  0.055909   -3.695770
   -2  20   -2  0  0.874627  0.571672    16.085298   0.000000  360.000000   16.085298   16.169364  0.045921   -2.588922
   -3  20   -2  0  0.883979  0.565624     7.598545   0.000000  360.000000    7.598545    7.665019  0.035629   -2.638473
   -4  20   -2  0  0.896080  0.557986     8.372209   0.000000  360.000000    8.372209    8.497302  0.043254   -4.090009
   -5  20   -2  0  0.910822  0.548955    12.953557   0.000000  360.000000   12.953557   12.964762  0.054977   -0.288235
   -6  20   -2  0  0.928078  0.538748    -2.389594   0.000000  180.000000    2.389594    2.374555  0.036502    0.582638
   -7  20   -2  0  0.947710  0.527587    -9.939427   0.000000  180.000000    9.939427   10.069880  0.044266   -4.167688
   -8  20   -2  0  0.969576  0.515690    -6.681925   0.000000  180.000000    6.681925    6.840690  0.063216   -3.551728
   -9  20   -2  0  0.993526  0.503258     1.526254   0.000000  360.000000    1.526254    1.464137  0.054671    1.606826
  -10  20   -2  0  1.019415  0.490478     8.639451   0.000000  360.000000    8.639451    8.808416  0.050630   -4.719574
  -11  20   -2  0  1.047098  0.477510     1.784050   0.000000    0.000000    1.784050    1.893740  0.045915   -3.378484
  -12  20   -2  0  1.076437  0.464496     3.485926   0.000000  360.000000    3.485926    3.540741  0.030527   -2.539397
  -13  20   -2  0  1.107300  0.451549     5.763184   0.000000  360.000000    5.763184    5.855677  0.046694   -2.801356
  -14  20   -2  0  1.139564  0.438764    -3.795050   0.000000  180.000000    3.795050    3.721212  0.044582    2.342281
  -15  20   -2  0  1.173113  0.426216    -5.514853   0.000000  180.000000    5.514853    5.317337  0.044811    6.233436
  -16  20   -2  0  1.207840  0.413962     4.862715   0.000000  360.000000    4.862715    4.656265  0.054259    5.380990
  -17  20   -2  0  1.243646  0.402044    -2.748649   0.000000  180.000000    2.748649    2.612886  0.069399    2.766576
   16  21   -2  0  1.189258  0.420430    -4.748613   0.000000  180.000000    4.748613    4.599134  0.076957    2.746920
   15  21   -2  0  1.157181  0.432084    -2.543712   0.000000  180.000000    2.543712    2.567791  0.042210   -0.806737
   14  21   -2  0  1.126454  0.443871     1.900070   0.000000  360.000000    1.900070    1.962267  0.044285   -1.986211
   13  21   -2  0  1.097188  0.455710    -3.928428   0.000000  180.000000    3.928428    3.966963  0.049237   -1.106848
   12  21   -2  0  1.069505  0.467506     1.650363   0.000000  360.000000    1.650363    1.695636  0.047045   -1.360922
   11  21   -2  0  1.043530  0.479143     3.954648   0.000000  360.000000    3.954648    3.906286  0.040694    1.680698
   10  21   -2  0  1.019395  0.490487     3.916720   0.000000    0.000000    3.916720    3.872389  0.046533    1.347287
    9  21   -2  0  0.997231  0.501388    -7.967743   0.000000  180.000000    7.967743    7.993293  0.051407   -0.702883
    8  21   -2  0  0.977174  0.511679    -4.232703   0.000000  180.000000    4.232703    4.337722  0.046626   -3.185318
    7  21   -2  0  0.959356  0.521183     7.992099   0.000000  360.000000    7.992099    8.025064  0.028640   -1.627783
    6  21   -2  0  0.943904  0.529715     6.754261   0.000000  360.000000    6.754261    6.751728  0.042705    0.083886
    5  21   -2  0  0.930935  0.537094    -1.243642   0.000000  180.000000    1.243642    1.144803  0.070534    1.981729
    4  21   -2  0  0.920554  0.543151     9.151834   0.000000  360.000000    9.151834    9.250060  0.058432   -2.377371
    3  21   -2  0  0.912850  0.547735     6.116129   0.000000  360.000000    6.116129    6.120352  0.031832   -0.187646
    2  21   -2  0  0.907891  0.550727    -6.449912   0.000000  180.000000    6.449912    6.468973  0.034465   -0.782119
    1  21   -2  0  0.905722  0.552046     1.060236   0.000000  360.000000    1.060236    1.027881  0.086438    0.529364
    0  21   -2  0  0.906363  0.551656     7.356472   0.000000  360.000000    7.356472    7.238311  0.027873    5.995143
   -1  21   -2  0  0.909807  0.549567     2.125812   0.000000  360.000000    2.125812    2.080370  0.041734    1.539887
   -2  21   -2  0  0.916024  0.545837    -1.317507   0.000000  180.000000    1.317507    1.344781  0.065223   -0.591378
   -3  21   -2  0  0.924958  0.540565     1.130096   0.000000  360.000000    1.130096    1.286873  0.062452   -3.550201
   -4  21   -2  0  0.936530  0.533886    -1.364335   0.000000  180.000000    1.364335    1.396646  0.057390   -0.796226
   -5  21   -2  0  0.950644  0.525959     2.630798   0.000000    0.000000    2.630798    2.713959  0.037226   -3.159290
   -6  21   -2  0  0.967190  0.516962    -0.645548   0.000000  180.000000    0.645548    0.774185  0.117674   -1.545962
   -7  21   -2  0  0.986044  0.507077     2.083587   0.000000  360.000000    2.083587    2.070568  0.041934    0.439054
   -8  21   -2  0  1.007077  0.496486    -1.356209   0.000000  180.000000    1.356209    1.310343  0.067000    0.968124
   -9  21   -2  0  1.030156  0.485363    -2.326299   0.000000  180.000000    2.326299    2.435793  0.038570   -4.014715
  -10  21   -2  0  1.055147  0.473868    -6.541631   0.000000  180.000000    6.541631    6.775725  0.036165   -9.154039
  -11  21   -2  0  1.081916  0.462143    -1.783515   0.000000  180.000000    1.783515    1.833803  0.051456   -1.382140
  -12  21   -2  0  1.110335  0.450314    -4.338404   0.000000  180.000000    4.338404    4.504300  0.041528   -5.649471
  -13  21   -2  0  1.140281  0.438488     2.591038   0.000000    0.000000    2.591038    2.503668  0.037513    3.293771
  -14  21   -2  0  1.171637  0.426753    -2.037987   0.000000  180.000000    2.037987    1.967425  0.047897    2.083400
  -15  21   -2  0  1.204293  0.415181    -1.560054   0.000000  180.000000    1.560054    1.548415  0.061190    0.268988
   16  22   -2  0  1.221507  0.409331     4.891090   0.000000  360.000000    4.891090    4.721268  0.059715    4.021819
   15  22   -2  0  1.190299  0.420062    -3.132333   0.000000  180.000000    3.132333    3.119748  0.064965    0.273952
   14  22   -2  0  1.160449  0.430868    -4.953173   0.000000  180.000000    4.953173    5.084844  0.055411   -3.360554
   13  22   -2  0  1.132063  0.441672    -2.654645   0.000000  180.000000    2.654645    2.607047  0.047133    1.428187
   12  22   -2  0  1.105254  0.452385     9.529512   0.000000  360.000000    9.529512    9.594003  0.075121   -1.214092
   11  22   -2  0  1.080139  0.462903    -1.711289   0.000000  180.000000    1.711289    1.716450  0.046463   -0.157093
   10  22   -2  0  1.056839  0.473109    10.119567   0.000000  360.000000   10.119567   10.230977  0.034431   -4.576086
    9  22   -2  0  1.035478  0.482869    -1.584965   0.000000  180.000000    1.584965    1.609555  0.049616   -0.700896
    8  22   -2  0  1.016176  0.492041    -1.931811   0.000000  180.000000    1.931811    2.010827  0.043199   -2.586760
    7  22   -2  0  0.999054  0.500473    -0.837227   0.000000  180.000000    0.837227    0.872904  0.094074   -0.536326
    6  22   -2  0  0.984225  0.508014     5.810807   0.000000  360.000000    5.810807    5.799851  0.041064    0.377293
    5  22   -2  0  0.971794  0.514512    -6.611018   0.000000  180.000000    6.611018    6.554745  0.026341    3.021251
    4  22   -2  0  0.961855  0.519829    12.351433   0.000000  360.000000   12.351433   12.279671  0.049048    2.069149
    3  22   -2  0  0.954484  0.523843    -4.507252   0.000000  180.000000    4.507252    4.450953  0.043843    1.815981
    2  22   -2  0  0.949742  0.526459    -5.060301   0.000000  180.000000    5.060301    5.111815  0.038143   -1.909972
    1  22   -2  0  0.947669  0.527610    -5.884754   0.000000  180.000000    5.884754    5.913493  0.024275   -1.674309
    0  22   -2  0  0.948281  0.527270     5.954804   0.000000  360.000000    5.954804    5.993617  0.029990   -1.830297
   -1  22   -2  0  0.951574  0.525445    -3.534217   0.000000  180.000000    3.534217    3.495977  0.030920    1.749025
   -2  22   -2  0  0.957520  0.522182     3.185425   0.000000  360.000000    3.185425    3.137600  0.032160    2.103028
   -3  22   -2  0  0.966070  0.517561    -8.426187   0.000000  180.000000    8.426187    8.480519  0.049272   -1.559423
   -4  22   -2  0  0.977155  0.511689     6.448372   0.000000  360.000000    6.448372    6.411301  0.043884    1.194641
   -5  22   -2  0  0.990691  0.504698    -6.717293   0.000000  180.000000    6.717293    6.755506  0.052225   -1.034771
   -6  22   -2  0  1.006579  0.496732    -3.140944   0.000000  180.000000    3.140944    3.147299  0.034371   -0.261493
   -7  22   -2  0  1.024708  0.487944     3.307380   0.000000  360.000000    3.307380    3.309376  0.034872   -0.080924
   -8  22   -2  0  1.044964  0.478486     5.376596   0.000000  360.000000    5.376596    5.455896  0.040896   -2.742272
   -9  22   -2  0  1.067224  0.468505   -15.968069   0.000000  180.000000   15.968069   16.218386  0.100966   -3.506141
  -11  22   -2  0  1.117267  0.447521     0.685726   0.000000    0.000000    0.685726    0.645361  0.145114    0.393368
  -12  22   -2  0  1.144809  0.436754     2.752110   0.000000  360.000000    2.752110    2.706480  0.037330    1.728672
  -13  22   -2  0  1.173876  0.425939     0.643093   0.000000    0.000000    0.643093    0.754244  0.110444   -1.423274
  -14  22   -2  0  1.204358  0.415159     7.075840   0.000000  360.000000    7.075840    6.999249  0.057597    1.880588
  -15  22   -2  0  1.236150  0.404482    -1.969171   0.000000  180.000000    1.969171    1.962267  0.062933    0.155143
   15  23   -2  0  1.223999  0.408497     2.582391   0.000000    0.000000    2.582391    2.734488  0.063574   -3.383443
   14  23   -2  0  1.194990  0.418413    -2.266746   0.000000  180.000000    2.266746    2.280703  0.047599   -0.414685
   13  23   -2  0  1.167444  0.428286     2.090539   0.000000    0.000000    2.090539    2.126268  0.047663   -1.060137
   12  23   -2  0  1.141466  0.438033     3.272617   0.000000    0.000000    3.272617    3.259873  0.039839    0.452406
   11  23   -2  0  1.117166  0.447561    -6.855060   0.000000  180.000000    6.855060    7.003602  0.048351   -4.344657
   10  23   -2  0  1.094655  0.456765    -2.987899   0.000000  180.000000    2.987899    3.077107  0.032797   -3.846652
    9  23   -2  0  1.074046  0.465530     6.677245   0.000000    0.000000    6.677245    6.749418  0.041675   -2.449092
    7  23   -2  0  1.038975  0.481244    -4.659960   0.000000  180.000000    4.659960    4.628936  0.029517    1.486378
    6  23   -2  0  1.024724  0.487936     0.444194   0.000000  360.000000    0.444194    0.587767  0.147469   -1.376844
    5  23   -2  0  1.012790  0.493686     1.984382   0.000000    0.000000    1.984382    1.977738  0.047643    0.197232
    3  23   -2  0  0.996193  0.501911    -1.014421   0.000000  180.000000    1.014421    1.131413  0.078099   -2.118463
    2  23   -2  0  0.991651  0.504210     0.780498   0.000000    0.000000    0.780498    0.683654  0.135606    1.009969
    0  23   -2  0  0.990251  0.504922    -6.719080   0.000000  180.000000    6.719080    6.736699  0.039513   -0.630605
   -1  23   -2  0  0.993405  0.503319    -3.884035   0.000000  180.000000    3.884035    3.898475  0.042590   -0.479491
   -2  23   -2  0  0.999102  0.500449     6.194748   0.000000  360.000000    6.194748    6.228035  0.028857   -1.631338
   -3  23   -2  0  1.007299  0.496377     3.703755   0.000000    0.000000    3.703755    3.733478  0.030886   -1.360957
   -4  23   -2  0  1.017935  0.491190    -1.084676   0.000000  180.000000    1.084676    1.234472  0.071288   -2.971682
   -6  23   -2  0  1.046213  0.477914    -3.087762   0.000000  180.000000    3.087762    3.068850  0.035257    0.758625
   -7  23   -2  0  1.063667  0.470072    -3.624825   0.000000  180.000000    3.624825    3.670350  0.031420   -2.049052
   -8  23   -2  0  1.083194  0.461598     1.781256   0.000000  360.000000    1.781256    1.893740  0.053628   -2.966301
   -9  23   -2  0  1.104684  0.452618     2.517001   0.000000    0.000000    2.517001    2.599232  0.038886   -2.990550
  -10  23   -2  0  1.128024  0.443253     2.950492   0.000000  360.000000    2.950492    3.035572  0.033249   -3.618715
  -11  23   -2  0  1.153103  0.433613     3.020909   0.000000    0.000000    3.020909    3.116475  0.039352   -3.434418
  -12  23   -2  0  1.179809  0.423798    -3.249304   0.000000  180.000000    3.249304    3.333830  0.043285   -2.761629
  -13  23   -2  0  1.208034  0.413896    -4.108520   0.000000  180.000000    4.108520    4.071888  0.042499    1.218993
  -14  23   -2  0  1.237675  0.403983     0.731332   0.000000  360.000000    0.731332    0.787258  0.115492   -0.684828
   14  24   -2  0  1.230032  0.406494     3.476881   0.000000  360.000000    3.476881    3.594838  0.066380   -2.513052
   13  24   -2  0  1.203288  0.415528    -2.610163   0.000000  180.000000    2.610163    2.620659  0.041349   -0.358989
   12  24   -2  0  1.178101  0.424412     1.252232   0.000000  360.000000    1.252232    1.290778  0.073872   -0.737920
   11  24   -2  0  1.154572  0.433061   -10.443272   0.000000  180.000000   10.443272   10.532878  0.080731   -1.569684
   10  24   -2  0  1.132804  0.441382     4.642054   0.000000  360.000000    4.642054    4.640865  0.034216    0.049149
    9  24   -2  0  1.112902  0.449276     1.486895   0.000000  360.000000    1.486895    1.491619  0.063591   -0.105045
    8  24   -2  0  1.094966  0.456635     5.307749   0.000000  360.000000    5.307749    5.291413  0.035319    0.654083
    7  24   -2  0  1.079095  0.463351     2.315354   0.000000    0.000000    2.315354    2.340067  0.040167   -0.870107
    6  24   -2  0  1.065380  0.469316     6.731137   0.000000    0.000000    6.731137    6.744165  0.038424   -0.479479
    5  24   -2  0  1.053907  0.474425    -8.176296   0.000000  180.000000    8.176296    8.208362  0.061466   -0.737755
    4  24   -2  0  1.044749  0.478584     2.617169   0.000000    0.000000    2.617169    2.743752  0.036818   -4.862182
    3  24   -2  0  1.037967  0.481711    -7.980025   0.000000  180.000000    7.980025    7.849681  0.025697    7.173336
    2  24   -2  0  1.033609  0.483742     3.938465   0.000000  360.000000    3.938465    3.916796  0.031311    0.978742
    1  24   -2  0  1.031704  0.484635    -0.935261   0.000000  180.000000    0.935261    0.982397  0.098596   -0.676100
    0  24   -2  0  1.032266  0.484371    -1.795951   0.000000  180.000000    1.795951    1.817107  0.051938   -0.576071
   -1  24   -2  0  1.035292  0.482955    -5.950952   0.000000  180.000000    5.950952    5.995391  0.038374   -1.637715
   -2  24   -2  0  1.040760  0.480418    10.912758   0.000000  360.000000   10.912758   10.925360  0.047415   -0.375891
   -3  24   -2  0  1.048631  0.476812    -5.047320   0.000000  180.000000    5.047320    5.050858  0.041400   -0.120863
   -4  24   -2  0  1.058852  0.472209     4.033533   0.000000    0.000000    4.033533    4.073106  0.035301   -1.585399
   -7  24   -2  0  1.102889  0.453355   -10.130997   0.000000  180.000000   10.130997   10.060232  0.056508    1.771008
   -9  24   -2  0  1.142498  0.437637    -2.006339   0.000000  180.000000    2.006339    2.068136  0.049025   -1.782654
  -10  24   -2  0  1.165081  0.429155     7.141521   0.000000  360.000000    7.141521    7.426044  0.063092   -6.377611
  -11  24   -2  0  1.189379  0.420387    -3.856209   0.000000  180.000000    3.856209    3.974639  0.041768   -4.009909
  -12  24   -2  0  1.215288  0.411425     1.201439   0.000000  360.000000    1.201439    1.175473  0.081474    0.450709
   13  25   -2  0  1.239554  0.403371     1.025522   0.000000  360.000000    1.025522    1.140336  0.090719   -1.789834
   10  25   -2  0  1.171255  0.426893    -3.589270   0.000000  180.000000    3.589270    3.545042  0.048873    1.279797
    9  25   -2  0  1.152017  0.434021    -4.414242   0.000000  180.000000    4.414242    4.474935  0.041802   -2.053313
    8  25   -2  0  1.134699  0.440645    -6.904717   0.000000  180.000000    6.904717    6.951898  0.059152   -1.128004
    7  25   -2  0  1.119392  0.446671     1.918134   0.000000  360.000000    1.918134    2.008323  0.046905   -2.719231
    6  25   -2  0  1.106177  0.452007     4.059350   0.000000    0.000000    4.059350    4.071888  0.030112   -0.588863
    5  25   -2  0  1.095131  0.456566     1.564889   0.000000    0.000000    1.564889    1.535268  0.061729    0.678630
    4  25   -2  0  1.086321  0.460269     2.923690   0.000000  360.000000    2.923690    2.959311  0.039034   -1.290538
    3  25   -2  0  1.079800  0.463049     0.632688   0.000000    0.000000    0.632688    0.780749  0.126958   -1.649289
    2  25   -2  0  1.075611  0.464852    -6.570622   0.000000  180.000000    6.570622    6.532973  0.038593    1.379606
    1  25   -2  0  1.073781  0.465644    -6.620350   0.000000  180.000000    6.620350    6.571808  0.028414    2.416046
    0  25   -2  0  1.074321  0.465410    -3.156476   0.000000  180.000000    3.156476    3.217524  0.035875   -2.406545
   -1  25   -2  0  1.077229  0.464154    -3.077134   0.000000  180.000000    3.077134    3.121361  0.034659   -1.804656
   -3  25   -2  0  1.090055  0.458693    -2.085480   0.000000  180.000000    2.085480    2.180513  0.049821   -2.697589
   -4  25   -2  0  1.099891  0.454590     2.422531   0.000000    0.000000    2.422531    2.376703  0.042572    1.522359
   -5  25   -2  0  1.111934  0.449667     3.658516   0.000000    0.000000    3.658516    3.685536  0.031290   -1.221227
   -6  25   -2  0  1.126112  0.444005     2.892954   0.000000    0.000000    2.892954    2.938640  0.036832   -1.754172
   -8  25   -2  0  1.160551  0.430830     5.185918   0.000000    0.000000    5.185918    5.260649  0.031507   -3.354375
   -9  25   -2  0  1.180633  0.423502    -2.568061   0.000000  180.000000    2.568061    2.545919  0.045447    0.689011
  -10  25   -2  0  1.202500  0.415800    -2.697290   0.000000  180.000000    2.697290    2.811427  0.046263   -3.489030
  -11  25   -2  0  1.226056  0.407812    -2.649646   0.000000  180.000000    2.649646    2.649575  0.046367    0.002159
   11  26   -2  0  1.230381  0.406378    -2.858459   0.000000  180.000000    2.858459    2.916074  0.059555   -1.368136
   10  26   -2  0  1.209978  0.413231    -5.420045   0.000000  180.000000    5.420045    5.436374  0.045123   -0.511781
    9  26   -2  0  1.191365  0.419687    -4.493384   0.000000  180.000000    4.493384    4.512161  0.038326   -0.692887
    8  26   -2  0  1.174628  0.425667    -4.608370   0.000000  180.000000    4.608370    4.756567  0.034862   -6.011677
    7  26   -2  0  1.159847  0.431091     2.086902   0.000000  360.000000    2.086902    2.107047  0.048105   -0.592215
    6  26   -2  0  1.147099  0.435882    -1.080598   0.000000  180.000000    1.080598    1.027881  0.086438    0.862506
    5  26   -2  0  1.136451  0.439966    -0.893010   0.000000  180.000000    0.893010    0.992732  0.097492   -1.446563
    4  26   -2  0  1.127963  0.443277     2.534411   0.000000  360.000000    2.534411    2.533919  0.042781    0.016271
    3  26   -2  0  1.121685  0.445758    -2.344235   0.000000  180.000000    2.344235    2.253817  0.051428    2.486380
    2  26   -2  0  1.117653  0.447366    -2.884623   0.000000  180.000000    2.884623    2.976411  0.048540   -2.674210
    1  26   -2  0  1.115891  0.448072     8.131603   0.000000  360.000000    8.131603    8.078060  0.033802    2.240123
    0  26   -2  0  1.116411  0.447864     3.185064   0.000000    0.000000    3.185064    3.270769  0.033064   -3.665804
   -1  26   -2  0  1.119210  0.446744     2.052079   0.000000  360.000000    2.052079    2.099802  0.048273   -1.398096
   -2  26   -2  0  1.124269  0.444733     2.073457   0.000000  360.000000    2.073457    1.982856  0.047518    2.696409
   -3  26   -2  0  1.131560  0.441868    -3.646044   0.000000  180.000000    3.646044    3.680032  0.031337   -1.533850
   -4  26   -2  0  1.141039  0.438197    -3.746118   0.000000  180.000000    3.746118    3.816896  0.032135   -3.114788
   -5  26   -2  0  1.152651  0.433782     1.851757   0.000000  360.000000    1.851757    1.855819  0.054747   -0.104931
   -6  26   -2  0  1.166335  0.428693     2.363426   0.000000    0.000000    2.363426    2.427457  0.041671   -2.173054
   -7  26   -2  0  1.182017  0.423006     7.857662   0.000000  360.000000    7.857662    7.929548  0.050807   -2.000977
   -8  26   -2  0  1.199619  0.416799     6.516304   0.000000  360.000000    6.516304    6.540780  0.031932   -1.084035
   -9  26   -2  0  1.219058  0.410153     0.657220   0.000000  360.000000    0.657220    0.837260  0.126881   -2.006731
   10  27   -2  0  1.248948  0.400337     0.894368   0.000000    0.000000    0.894368    0.940146  0.111627   -0.579971
    9  27   -2  0  1.230924  0.406199     1.459589   0.000000  360.000000    1.459589    1.615840  0.063093   -3.502345
    8  27   -2  0  1.214732  0.411613     4.163635   0.000000  360.000000    4.163635    4.221286  0.049598   -1.643815
    7  27   -2  0  1.200446  0.416512     4.800091   0.000000  360.000000    4.800091    4.802244  0.043557   -0.069921
    6  27   -2  0  1.188133  0.420828     1.310978   0.000000    0.000000    1.310978    1.209531  0.079067    1.814514
    5  27   -2  0  1.177856  0.424500    -3.801253   0.000000  180.000000    3.801253    3.867077  0.031716   -2.935090
    4  27   -2  0  1.169669  0.427471     1.550445   0.000000    0.000000    1.550445    1.618995  0.058451   -1.658586
    3  27   -2  0  1.163615  0.429695     2.612449   0.000000  360.000000    2.612449    2.647648  0.046401   -1.072809
    2  27   -2  0  1.159729  0.431135     2.182592   0.000000  360.000000    2.182592    2.208291  0.055786   -0.651506
    1  27   -2  0  1.158032  0.431767     7.807759   0.000000  360.000000    7.807759    7.933391  0.038096   -4.663702
    0  27   -2  0  1.158533  0.431580     4.280527   0.000000  360.000000    4.280527    4.386631  0.036211   -4.143914
   -1  27   -2  0  1.161230  0.430578    -3.611999   0.000000  180.000000    3.611999    3.567882  0.040422    1.543474
   -2  27   -2  0  1.166107  0.428777    -4.334577   0.000000  180.000000    4.334577    4.358750  0.031356   -1.090236
   -4  27   -2  0  1.182283  0.422911    -0.862447   0.000000  180.000000    0.862447    1.012946  0.095406   -2.230856
   -5  27   -2  0  1.193495  0.418938     4.754849   0.000000  360.000000    4.754849    4.852752  0.032715   -4.232186
   -6  27   -2  0  1.206715  0.414348     4.189729   0.000000  360.000000    4.189729    4.215405  0.030755   -1.180661
   -7  27   -2  0  1.221879  0.409206     2.360431   0.000000  360.000000    2.360431    2.320448  0.046772    1.208956
   -8  27   -2  0  1.238915  0.403579    -5.752885   0.000000  180.000000    5.752885    5.724075  0.045308    0.899267
    7  28   -2  0  1.241173  0.402845    -7.711440   0.000000  180.000000    7.711440    7.615106  0.050137    2.717284
    6  28   -2  0  1.229268  0.406746     0.820026   0.000000  360.000000    0.820026    0.878731  0.111300   -0.745919
    5  28   -2  0  1.219338  0.410059    -5.773995   0.000000  180.000000    5.773995    5.821686  0.038314   -1.760345
    4  28   -2  0  1.211431  0.412735    10.395949   0.000000  360.000000   10.395949   10.468551  0.053623   -1.914743
    3  28   -2  0  1.205587  0.414736     4.841746   0.000000  360.000000    4.841746    4.941046  0.033554   -4.185225
    2  28   -2  0  1.201837  0.416030     5.653716   0.000000  360.000000    5.653716    5.569302  0.041325    2.888750
    1  28   -2  0  1.200199  0.416598    -4.000371   0.000000  180.000000    4.000371    4.005195  0.034140   -0.199806
    0  28   -2  0  1.200682  0.416430    -0.802414   0.000000  180.000000    0.802414    0.901505  0.108224   -1.294876
   -1  28   -2  0  1.203285  0.415529    -8.156226   0.000000  180.000000    8.156226    8.225097  0.051666   -1.885152
   -3  28   -2  0  1.214781  0.411597    -7.206472   0.000000  180.000000    7.206472    7.121526  0.037370    3.214723
   -4  28   -2  0  1.223615  0.408625     4.304941   0.000000  360.000000    4.304941    4.395831  0.031090   -4.134369
   -5  28   -2  0  1.234451  0.405038    -3.286052   0.000000  180.000000    3.286052    3.295532  0.037196   -0.360419
   -6  28   -2  0  1.247238  0.400886    -1.330119   0.000000  180.000000    1.330119    1.421894  0.071998   -1.802704
    3  29   -2  0  1.247597  0.400771    -1.147627   0.000000  180.000000    1.147627    1.122418  0.099098    0.359748
    1  29   -2  0  1.242390  0.402450    -0.846680   0.000000  180.000000    0.846680    0.912757  0.115300   -0.810472
    0  29   -2  0  1.242857  0.402299    -1.324024   0.000000  180.000000    1.324024    1.310343  0.078386    0.246827
   -1  29   -2  0  1.245372  0.401487     3.068276   0.000000  360.000000    3.068276    3.140829  0.036759   -2.791329
   -2  29   -2  0  1.249921  0.400025     6.667205   0.000000  360.000000    6.667205    6.700407  0.049498   -0.948602
   25   1   -3  0  1.228551  0.406983     2.512588   0.000000  360.000000    2.512588    2.287375  0.131422    2.423491
   24   1   -3  0  1.179012  0.424084    -6.247216   0.000000  180.000000    6.247216    6.053512  0.200559    1.365869
   23   1   -3  0  1.129556  0.442652     1.487797   0.000000    0.000000    1.487797    1.436081  0.123833    0.590621
   22   1   -3  0  1.080194  0.462880    -6.793826   0.000000  180.000000    6.793826    6.537637  0.082861    4.372449
   21   1   -3  0  1.030940  0.484994    -2.272644   0.000000  180.000000    2.272644    2.168845  0.043382    3.383767
   19   1   -3  0  0.932822  0.536008     5.851235   0.000000  360.000000    5.851235    5.830445  0.069232    0.424661
   18   1   -3  0  0.884002  0.565610   -10.077652   0.000000  180.000000   10.077652   10.189185  0.128862   -1.224036
   17   1   -3  0  0.835379  0.598531    11.097879   0.000000  360.000000   11.097879   11.115290  0.127220   -0.193546
   16   1   -3  0  0.786988  0.635334    -3.643559   0.000000  180.000000    3.643559    3.668960  0.047207   -0.760952
   15   1   -3  0  0.738876  0.676703    -1.769046   0.000000  180.000000    1.769046    1.797419  0.056565   -0.709367
   14   1   -3  0  0.691102  0.723482    -9.285342   0.000000  180.000000    9.285342    9.325536  0.060224   -0.943854
   13   1   -3  0  0.643739  0.776712     6.840751   0.000000  360.000000    6.840751    6.986173  0.046454   -4.427106
   12   1   -3  0  0.596887  0.837680   -14.817057   0.000000  180.000000   14.817057   15.100842  0.068481   -5.860483
   11   1   -3  0  0.550674  0.907977    11.902637   0.000000  360.000000   11.902637   12.107610  0.052238   -5.549146
   10   1   -3  0  0.505278  0.989554   -17.937788   0.000000  180.000000   17.937788   18.383202  0.086297   -7.299323
    9   1   -3  0  0.460939  1.084741    13.392397   0.000000  360.000000   13.392397   13.318578  0.088264    1.182758
    8   1   -3  0  0.417994  1.196189   -13.185563   0.000000  180.000000   13.185563   13.309528  0.060348   -2.905022
    7   1   -3  0  0.376920  1.326543     5.401908   0.000000  360.000000    5.401908    5.442889  0.017147   -3.380055
    6   1   -3  0  0.338397  1.477553    -0.197671   0.000000  180.000000    0.197671    0.629460  0.046942  -13.008558
    5   1   -3  0  0.303401  1.647983    56.754007   0.000000    0.000000   56.754007   58.094369  0.335424   -5.651229
    4   1   -3  0  0.273289  1.829565   -30.705473   0.000000  180.000000   30.705473   31.225870  0.147914   -4.975532
    3   1   -3  0  0.249833  2.001336    34.472746   0.000000    0.000000   34.472746   34.965446  0.112220   -6.209088
    2   1   -3  0  0.235035  2.127343   -22.293037   0.000000  180.000000   22.293037   22.934098  0.104630   -8.664784
    1   1   -3  0  0.230568  2.168562   -22.213092   0.000000  180.000000   22.213092   22.357563  0.130739   -1.562745
    0   1   -3  0  0.237016  2.109563   -29.211376   0.000000  180.000000   29.211376   29.649339  0.102904   -6.018960
   -1   1   -3  0  0.253548  1.972010    41.157602   0.000000    0.000000   41.157602   41.527936  0.148636   -3.523579
   -2   1   -3  0  0.278374  1.796144   -17.914912   0.000000  180.000000   17.914912   17.803416  0.067655    2.330632
   -3   1   -3  0  0.309504  1.615489    51.819008   0.000000    0.000000   51.819008   52.378017  0.195846   -4.036619
   -4   1   -3  0  0.345237  1.448282    -4.646543   0.000000  180.000000    4.646543    4.832847  0.016405  -16.060252
   -5   1   -3  0  0.384290  1.301100     6.224903   0.000000  360.000000    6.224903    6.456360  0.031260  -10.471115
   -6   1   -3  0  0.425752  1.174392   -12.222792   0.000000  180.000000   12.222792   12.524282  0.076198   -5.595556
   -7   1   -3  0  0.468984  1.066134     8.270989   0.000000  360.000000    8.270989    8.329397  0.048357   -1.708152
   -8   1   -3  0  0.513539  0.973636   -18.532066   0.000000  180.000000   18.532066   18.372403  0.061726    3.658068
   -9   1   -3  0  0.559101  0.894294    14.104935   0.000000    0.000000   14.104935   13.961892  0.044563    4.539454
  -10   1   -3  0  0.605442  0.825843   -12.979330   0.000000  180.000000   12.979330   12.908877  0.059890    1.663648
  -11   1   -3  0  0.652397  0.766405     3.933993   0.000000    0.000000    3.933993    3.909006  0.029569    1.195050
  -12   1   -3  0  0.699841  0.714448    -7.029467   0.000000  180.000000    7.029467    7.156375  0.054353   -3.302009
  -13   1   -3  0  0.747683  0.668733    -0.528972   0.000000  180.000000    0.528972    0.637516  0.070356   -2.181815
  -14   1   -3  0  0.795850  0.628259    -3.705961   0.000000  180.000000    3.705961    3.844835  0.041350   -4.749647
  -15   1   -3  0  0.844286  0.592216    10.233093   0.000000  360.000000   10.233093   10.723084  0.073185   -9.468536
  -16   1   -3  0  0.892948  0.559943    -9.035452   0.000000  180.000000    9.035452    9.418711  0.056526   -9.588721
  -17   1   -3  0  0.941801  0.530898     3.925509   0.000000    0.000000    3.925509    3.880251  0.040970    1.562239
  -19   1   -3  0  1.039970  0.480783    -3.508176   0.000000  180.000000    3.508176    3.680032  0.052977   -4.587693
  -20   1   -3  0  1.089246  0.459033    -6.528295   0.000000  180.000000    6.528295    6.560149  0.096924   -0.464786
  -21   1   -3  0  1.138626  0.439126     2.541722   0.000000    0.000000    2.541722    2.706480  0.050781   -4.588374
  -22   1   -3  0  1.188098  0.420841    -4.559069   0.000000  180.000000    4.559069    4.747020  0.088426   -3.005927
  -23   1   -3  0  1.237651  0.403991     1.639814   0.000000    0.000000    1.639814    1.683596  0.100230   -0.617748
   25   2   -3  0  1.230757  0.406254    -1.364462   0.000000  180.000000    1.364462    1.282901  0.127714    0.903139
   24   2   -3  0  1.181310  0.423259    -4.346863   0.000000  180.000000    4.346863    4.350612  0.174114   -0.030445
   23   2   -3  0  1.131954  0.441714    -6.648969   0.000000  180.000000    6.648969    6.522115  0.168917    1.062051
   22   2   -3  0  1.082702  0.461808     4.392763   0.000000  360.000000    4.392763    4.368009  0.119572    0.292771
   20   2   -3  0  0.984567  0.507837     0.675247   0.000000    0.000000    0.675247    0.629460  0.096476    0.671176
   19   2   -3  0  0.935725  0.534345    -4.033676   0.000000  180.000000    4.033676    3.970892  0.049188    1.805093
   18   2   -3  0  0.887064  0.563657    -3.153055   0.000000  180.000000    3.153055    3.206469  0.056371   -1.340006
   17   2   -3  0  0.838619  0.596219   -10.605405   0.000000  180.000000   10.605405   10.806181  0.122846   -2.311346
   16   2   -3  0  0.790427  0.632570     2.945887   0.000000  360.000000    2.945887    2.966153  0.024301   -1.179371
   15   2   -3  0  0.742538  0.673366     7.763512   0.000000  360.000000    7.763512    7.945532  0.047156   -5.458804
   14   2   -3  0  0.695015  0.719409    13.893334   0.000000  360.000000   13.893334   14.074647  0.092802   -2.763023
   13   2   -3  0  0.647938  0.771678     7.639819   0.000000  360.000000    7.639819    7.777472  0.053747   -3.621966
   12   2   -3  0  0.601413  0.831375     5.084842   0.000000  360.000000    5.084842    5.048752  0.068629    0.743685
   11   2   -3  0  0.555578  0.899964   -11.680425   0.000000  180.000000   11.680425   11.673891  0.064785    0.142615
   10   2   -3  0  0.510617  0.979207    -5.865847   0.000000  180.000000    5.865847    5.871271  0.042964   -0.178555
    9   2   -3  0  0.466786  1.071155     1.869390   0.000000    0.000000    1.869390    1.869442  0.019266   -0.003793
    8   2   -3  0  0.424433  1.178043     7.988664   0.000000    0.000000    7.988664    7.884548  0.028260    5.210358
    7   2   -3  0  0.384047  1.301922     5.688291   0.000000  360.000000    5.688291    5.566502  0.024529    7.021811
    6   2   -3  0  0.346319  1.443756    23.659885   0.000000  360.000000   23.659885   23.689665  0.115291   -0.365301
    5   2   -3  0  0.312212  1.601477    19.671301   0.000000    0.000000   19.671301   19.794574  0.091809   -1.898892
    4   2   -3  0  0.283039  1.766543    -8.700717   0.000000  180.000000    8.700717    8.769140  0.046841   -2.065807
    3   2   -3  0  0.260462  1.919664    -4.762209   0.000000  180.000000    4.762209    4.728769  0.035068    1.348581
    2   2   -3  0  0.246304  2.030015    18.459269   0.000000    0.000000   18.459269   18.678111  0.089238   -3.468137
    1   2   -3  0  0.242044  2.065738     2.875356   0.000000  360.000000    2.875356    3.023827  0.052601   -3.991762
    0   2   -3  0  0.248195  2.014549   -28.934617   0.000000  180.000000   28.934617   29.102585  0.098627   -2.408505
   -1   2   -3  0  0.264028  1.893739    11.200595   0.000000    0.000000   11.200595   11.215844  0.043585   -0.494784
   -2   2   -3  0  0.287952  1.736403     6.004564   0.000000    0.000000    6.004564    5.973242  0.020498    2.160978
   -3   2   -3  0  0.318146  1.571607   -22.414005   0.000000  180.000000   22.414005   22.617287  0.091430   -3.144310
   -4   2   -3  0  0.353005  1.416412   -25.941563   0.000000  180.000000   25.941563   25.777640  0.078635    2.948083
   -5   2   -3  0  0.391284  1.277845     8.160120   0.000000    0.000000    8.160120    8.113780  0.019536    3.354490
   -6   2   -3  0  0.432075  1.157206    -9.438879   0.000000  180.000000    9.438879    9.268127  0.028693    8.416142
   -7   2   -3  0  0.474731  1.053227    -4.749017   0.000000  180.000000    4.749017    4.612369  0.017192   11.240895
   -8   2   -3  0  0.518793  0.963776     4.544381   0.000000    0.000000    4.544381    4.461293  0.022509    5.220388
   -9   2   -3  0  0.563930  0.886634    14.478824   0.000000    0.000000   14.478824   14.388418  0.058605    2.181623
  -10   2   -3  0  0.609905  0.819800   -10.661763   0.000000  180.000000   10.661763   10.768991  0.057447   -2.639741
  -11   2   -3  0  0.656540  0.761568    -9.633070   0.000000  180.000000    9.633070    9.756782  0.063433   -2.758130
  -12   2   -3  0  0.703706  0.710524   -11.330735   0.000000  180.000000   11.330735   11.298391  0.080940    0.565135
  -13   2   -3  0  0.751301  0.665512    -2.400814   0.000000  180.000000    2.400814    2.435793  0.029634   -1.669308
  -14   2   -3  0  0.799250  0.625586    -6.385633   0.000000  180.000000    6.385633    6.368373  0.053202    0.458806
  -15   2   -3  0  0.847492  0.589976    10.436892   0.000000    0.000000   10.436892   10.649925  0.139571   -2.158573
  -16   2   -3  0  0.895980  0.558048     6.672971   0.000000    0.000000    6.672971    6.710238  0.052579   -1.002346
  -17   2   -3  0  0.944676  0.529282     3.810013   0.000000  360.000000    3.810013    3.804993  0.051353    0.138270
  -18   2   -3  0  0.993549  0.503246    -5.265354   0.000000  180.000000    5.265354    5.231600  0.067562    0.706538
  -19   2   -3  0  1.042575  0.479582     1.444714   0.000000    0.000000    1.444714    1.467570  0.049565   -0.652148
  -20   2   -3  0  1.091733  0.457988    -2.670549   0.000000  180.000000    2.670549    2.657215  0.035324    0.533840
  -21   2   -3  0  1.141005  0.438210     4.783274   0.000000    0.000000    4.783274    4.798110  0.088954   -0.235853
  -22   2   -3  0  1.190379  0.420034     2.848517   0.000000    0.000000    2.848517    2.895094  0.072592   -0.907394
  -23   2   -3  0  1.239840  0.403278     3.127063   0.000000    0.000000    3.127063    3.144077  0.092365   -0.260501
   25   3   -3  0  1.234424  0.405047     7.632904   0.000000  360.000000    7.632904    6.868816  0.069274   15.598720
   24   3   -3  0  1.185130  0.421895    -1.188714   0.000000  180.000000    1.188714    1.080920  0.154001    0.989894
   23   3   -3  0  1.135940  0.440164     1.835148   0.000000  360.000000    1.835148    1.683596  0.069300    3.092756
   22   3   -3  0  1.086868  0.460037     3.818290   0.000000  360.000000    3.818290    3.840777  0.046919   -0.677770
   20   3   -3  0  0.989148  0.505486    -5.227547   0.000000  180.000000    5.227547    4.902740  0.081029    5.668892
   19   3   -3  0  0.940543  0.531608     3.338406   0.000000  360.000000    3.338406    3.208038  0.079055    2.332159
   18   3   -3  0  0.892145  0.560447     6.015690   0.000000  360.000000    6.015690    5.948628  0.104450    0.907994
   17   3   -3  0  0.843991  0.592423     6.438201   0.000000  360.000000    6.438201    6.332433  0.028380    5.270578
   16   3   -3  0  0.796125  0.628042    -2.529331   0.000000  180.000000    2.529331    2.471011  0.020424    4.038257
   15   3   -3  0  0.748600  0.667913    11.709932   0.000000  360.000000   11.709932   11.793798  0.093500   -1.268510
   14   3   -3  0  0.701488  0.712770    17.778106   0.000000  360.000000   17.778106   17.817743  0.150660   -0.372062
   13   3   -3  0  0.654877  0.763502    -5.152568   0.000000  180.000000    5.152568    5.048752  0.084484    1.737822
   12   3   -3  0  0.608882  0.821177   -10.558904   0.000000  180.000000   10.558904   10.807558  0.057241   -6.143321
   11   3   -3  0  0.563655  0.887068    12.597865   0.000000  360.000000   12.597865   12.652099  0.077812   -0.985690
   10   3   -3  0  0.519394  0.962660   -15.307821   0.000000  180.000000   15.307821   15.256809  0.104059    0.693276
    9   3   -3  0  0.476371  1.049602   -11.355462   0.000000  180.000000   11.355462   11.317258  0.057231    0.944032
    8   3   -3  0  0.434952  1.149552    25.506162   0.000000  360.000000   25.506162   25.497299  0.128786    0.097330
    7   3   -3  0  0.395642  1.263769    14.509148   0.000000  360.000000   14.509148   14.394821  0.083735    1.930877
    6   3   -3  0  0.359133  1.392240   -14.010131   0.000000  180.000000   14.010131   14.012567  0.076691   -0.044919
    5   3   -3  0  0.326368  1.532011   -12.797465   0.000000  180.000000   12.797465   12.681197  0.060969    2.696898
    4   3   -3  0  0.298581  1.674585   -24.810946   0.000000  180.000000   24.810946   25.088997  0.137307   -2.863834
    3   3   -3  0  0.277274  1.803274   -14.240325   0.000000  180.000000   14.240325   13.978128  0.040918    9.062058
    2   3   -3  0  0.264018  1.893811     0.483183   0.000000    0.000000    0.483183    0.831142  0.127928   -3.846599
    1   3   -3  0  0.260049  1.922715    -9.706927   0.000000  180.000000    9.706927    9.402517  0.051271    8.396519
    0   3   -3  0  0.265783  1.881235    18.518837   0.000000    0.000000   18.518837   18.569262  0.064317   -1.108764
   -1   3   -3  0  0.280626  1.781733   -18.847388   0.000000  180.000000   18.847388   19.010614  0.054365   -4.246034
   -2   3   -3  0  0.303243  1.648844   -42.497632   0.000000  180.000000   42.497632   42.959837  0.145775   -4.484011
   -3   3   -3  0  0.332049  1.505801    -2.392938   0.000000  180.000000    2.392938    2.368129  0.024343    1.441310
   -4   3   -3  0  0.365585  1.367671    -3.903661   0.000000  180.000000    3.903661    3.966963  0.027357   -3.272445
   -5   3   -3  0  0.402670  1.241712     7.237465   0.000000    0.000000    7.237465    7.542062  0.035279  -12.210312
   -6   3   -3  0  0.442413  1.130167    19.899572   0.000000    0.000000   19.899572   19.536508  0.058554    8.768800
   -7   3   -3  0  0.484159  1.032718    -2.609010   0.000000  180.000000    2.609010    2.466877  0.046923    4.283764
   -8   3   -3  0  0.527434  0.947987   -16.121340   0.000000  180.000000   16.121340   16.184699  0.081279   -1.102415
   -9   3   -3  0  0.571889  0.874295     7.096442   0.000000    0.000000    7.096442    7.026034  0.049200    2.023830
  -10   3   -3  0  0.617271  0.810017   -10.136916   0.000000  180.000000   10.136916   10.240948  0.074582   -1.972651
  -12   3   -3  0  0.710100  0.704126    16.609909   0.000000    0.000000   16.609909   16.941719  0.125170   -3.748914
  -13   3   -3  0  0.757294  0.660246    10.916562   0.000000    0.000000   10.916562   10.989336  0.072778   -1.414149
  -14   3   -3  0  0.804886  0.621206    -4.034908   0.000000  180.000000    4.034908    4.043064  0.030328   -0.380344
  -15   3   -3  0  0.852809  0.586298     8.345186   0.000000    0.000000    8.345186    8.402852  0.060036   -1.358369
  -16   3   -3  0  0.901011  0.554932     4.035190   0.000000  360.000000    4.035190    4.073106  0.049681   -1.079343
  -17   3   -3  0  0.949448  0.526622     2.581118   0.000000  360.000000    2.581118    2.471011  0.029208    5.331248
  -18   3   -3  0  0.998088  0.500958    -5.146416   0.000000  180.000000    5.146416    4.925529  0.054141    5.769794
  -19   3   -3  0  1.046901  0.477600     2.323074   0.000000    0.000000    2.323074    2.238006  0.048521    2.479435
  -20   3   -3  0  1.095865  0.456261     2.835575   0.000000    0.000000    2.835575    2.928250  0.056804   -2.307275
  -21   3   -3  0  1.144960  0.436697     1.274062   0.000000    0.000000    1.274062    1.359771  0.069978   -1.732133
  -22   3   -3  0  1.194170  0.418701    -2.708520   0.000000  180.000000    2.708520    2.865119  0.093871   -2.359244
  -23   3   -3  0  1.243481  0.402097     9.062482   0.000000    0.000000    9.062482    8.592941  0.073011    9.094951
   25   4   -3  0  1.239539  0.403376     3.534332   0.000000    0.000000    3.534332    3.091929  0.139289    4.491749
   24   4   -3  0  1.190458  0.420006     9.287919   0.000000  360.000000    9.287919    9.261011  0.063799    0.596445
   23   4   -3  0  1.141498  0.438021    12.029717   0.000000  360.000000   12.029717   12.372253  0.117060   -4.138225
   22   4   -3  0  1.092675  0.457593    -2.230910   0.000000  180.000000    2.230910    2.123867  0.075375    2.008383
   21   4   -3  0  1.044010  0.478923    -0.982351   0.000000  180.000000    0.982351    0.945559  0.127691    0.407478
   20   4   -3  0  0.995524  0.502248    -5.639062   0.000000  180.000000    5.639062    5.330650  0.082628    5.278596
   19   4   -3  0  0.947247  0.527846    -2.545195   0.000000  180.000000    2.545195    2.489444  0.064082    1.230358
   18   4   -3  0  0.899210  0.556043    -5.623864   0.000000  180.000000    5.623864    5.704476  0.098833   -1.153483
   17   4   -3  0  0.851456  0.587229     5.402462   0.000000    0.000000    5.402462    5.460571  0.068778   -1.194849
   15   4   -3  0  0.757006  0.660497     1.040704   0.000000  360.000000    1.040704    1.017972  0.042984    0.747921
   14   4   -3  0  0.710452  0.703777    -3.241588   0.000000  180.000000    3.241588    3.244267  0.022207   -0.170628
   13   4   -3  0  0.664470  0.752480     4.820673   0.000000  360.000000    4.820673    4.801211  0.046508    0.591813
   11   4   -3  0  0.574772  0.869911     6.339619   0.000000    0.000000    6.339619    6.352437  0.044292   -0.409255
   10   4   -3  0  0.531438  0.940844   -10.041169   0.000000  180.000000   10.041169    9.875277  0.058284    4.025221
    9   4   -3  0  0.489474  1.021504   -25.791617   0.000000  180.000000   25.791617   25.996410  0.137140   -2.111866
    8   4   -3  0  0.449265  1.112928   -23.599208   0.000000  180.000000   23.599208   23.758681  0.114955   -1.961876
    7   4   -3  0  0.411325  1.215583    -2.655679   0.000000  180.000000    2.655679    2.535932  0.037031    4.573150
    6   4   -3  0  0.376341  1.328581   -14.960691   0.000000  180.000000   14.960691   14.634108  0.080985    5.702992
    5   4   -3  0  0.345213  1.448379     1.479090   0.000000    0.000000    1.479090    1.501800  0.033775   -0.950901
    4   4   -3  0  0.319072  1.567045    41.475759   0.000000  360.000000   41.475759   42.188002  0.181805   -5.540353
    3   4   -3  0  0.299227  1.670974    17.037447   0.000000    0.000000   17.037447   17.093330  0.075179   -1.051221
    2   4   -3  0  0.286987  1.742240   -20.965620   0.000000  180.000000   20.965620   21.165453  0.073973   -3.820400
    0   4   -3  0  0.288611  1.732433    20.962170   0.000000    0.000000   20.962170   21.171814  0.072527   -4.087892
   -1   4   -3  0  0.302336  1.653791   -32.441633   0.000000  180.000000   32.441633   32.682330  0.066297   -5.134439
   -2   4   -3  0  0.323438  1.545891   -29.864702   0.000000  180.000000   29.864702   29.999173  0.112085   -1.696668
   -3   4   -3  0  0.350589  1.426171     2.771089   0.000000  360.000000    2.771089    2.719569  0.023848    3.055212
   -4   4   -3  0  0.382503  1.307180    20.346535   0.000000    0.000000   20.346535   20.324945  0.071601    0.426430
   -5   4   -3  0  0.418090  1.195915    -3.572906   0.000000  180.000000    3.572906    3.673111  0.015661   -9.048736
   -6   4   -3  0  0.456492  1.095309    23.488764   0.000000    0.000000   23.488764   23.692657  0.097875   -2.946080
   -7   4   -3  0  0.497057  1.005920    30.170183   0.000000    0.000000   30.170183   30.337733  0.119776   -1.978285
   -8   4   -3  0  0.539298  0.927131     9.851079   0.000000    0.000000    9.851079    9.679910  0.047614    5.083995
   -9   4   -3  0  0.582849  0.857854   -17.681590   0.000000  180.000000   17.681590   17.681971  0.080630   -0.006690
  -10   4   -3  0  0.627439  0.796890     5.502291   0.000000    0.000000    5.502291    5.512505  0.028784   -0.501830
  -11   4   -3  0  0.672861  0.743096    -1.286357   0.000000  180.000000    1.286357    1.329567  0.043708   -1.398116
  -12   4   -3  0  0.718956  0.695453    -2.211898   0.000000  180.000000    2.211898    2.135781  0.027014    3.984880
  -13   4   -3  0  0.765604  0.653079    -3.693020   0.000000  180.000000    3.693020    3.747046  0.024991   -3.057224
  -14   4   -3  0  0.812710  0.615226     8.375769   0.000000    0.000000    8.375769    8.368958  0.054263    0.177516
  -15   4   -3  0  0.860197  0.581262    -4.750015   0.000000  180.000000    4.750015    4.779015  0.037650   -1.089319
  -16   4   -3  0  0.908007  0.550657     1.872613   0.000000    0.000000    1.872613    1.901770  0.038061   -1.083363
  -17   4   -3  0  0.956090  0.522963     1.800929   0.000000    0.000000    1.800929    1.783246  0.040631    0.615507
  -18   4   -3  0  1.004408  0.497806     9.459737   0.000000    0.000000    9.459737    9.642567  0.110746   -2.334714
  -19   4   -3  0  1.052929  0.474866    -1.247621   0.000000  180.000000    1.247621    1.400295  0.083884   -2.573952
  -20   4   -3  0  1.101624  0.453875    -2.023131   0.000000  180.000000    2.023131    2.045911  0.046030   -0.699904
  -21   4   -3  0  1.150473  0.434604   -10.120249   0.000000  180.000000   10.120249    9.745297  0.092472    5.734272
  -22   4   -3  0  1.199457  0.416855    -5.754185   0.000000  180.000000    5.754185    5.677699  0.087873    1.230955
  -23   4   -3  0  1.248559  0.400462    -5.930324   0.000000  180.000000    5.930324    5.692038  0.068444    4.923583
   25   5   -3  0  1.246086  0.401256    -3.319327   0.000000  180.000000    3.319327    3.368707  0.445182   -0.156867
   24   5   -3  0  1.197273  0.417616    -3.367645   0.000000  180.000000    3.367645    3.185800  0.081923    3.139130
   23   5   -3  0  1.148603  0.435311     9.685440   0.000000  360.000000    9.685440    9.873195  0.091982   -2.886723
   21   5   -3  0  1.051774  0.475387     5.261424   0.000000  360.000000    5.261424    5.173014  0.124690    1.002733
   20   5   -3  0  1.003664  0.498175     4.003900   0.000000  360.000000    4.003900    3.897202  0.092863    1.624901
   18   5   -3  0  0.908213  0.550531   -23.420079   0.000000  180.000000   23.420079   24.025090  0.243701   -3.510922
   17   5   -3  0  0.860958  0.580748     4.497681   0.000000    0.000000    4.497681    4.561375  0.026866   -3.352763
   16   5   -3  0  0.814090  0.614183    -5.758827   0.000000  180.000000    5.758827    5.672328  0.055860    2.189868
   15   5   -3  0  0.767679  0.651314    -7.869715   0.000000  180.000000    7.869715    8.086829  0.037371   -8.216110
   14   5   -3  0  0.721813  0.692700   -14.720302   0.000000  180.000000   14.720302   14.794996  0.080101   -1.318754
   13   5   -3  0  0.676603  0.738985    13.178616   0.000000  360.000000   13.178616   13.429345  0.135586   -2.615199
   12   5   -3  0  0.632191  0.790900    -6.157963   0.000000  180.000000    6.157963    6.131922  0.051647    0.713042
   11   5   -3  0  0.588757  0.849247    17.615496   0.000000  360.000000   17.615496   18.151167  0.112907   -6.709530
   10   5   -3  0  0.546533  0.914858    -2.673159   0.000000  180.000000    2.673159    2.666774  0.043363    0.208248
    9   5   -3  0  0.505823  0.988487    31.240218   0.000000  360.000000   31.240218   31.584500  0.165975   -2.933496
    8   5   -3  0  0.467024  1.070609   -16.991890   0.000000  180.000000   16.991890   17.038922  0.093131   -0.714201
    7   5   -3  0  0.430651  1.161032   -21.500762   0.000000  180.000000   21.500762   21.459119  0.083261    0.707307
    6   5   -3  0  0.397372  1.258265   -28.180488   0.000000  180.000000   28.180488   28.265136  0.108312   -1.105232
    5   5   -3  0  0.368028  1.358594    31.347758   0.000000  360.000000   31.347758   31.532618  0.105028   -2.489155
    4   5   -3  0  0.343626  1.455070   -43.928873   0.000000  180.000000   43.928873   44.494085  0.163320   -4.894258
    3   5   -3  0  0.325282  1.537126    43.991354   0.000000  360.000000   43.991354   44.158604  0.204407   -1.157142
    2   5   -3  0  0.314060  1.592054    23.810267   0.000000  360.000000   23.810267   23.785515  0.079323    0.441292
    1   5   -3  0  0.310731  1.609111    34.598812   0.000000  360.000000   34.598812   34.930968  0.179968   -2.610125
    0   5   -3  0  0.315545  1.584560    -0.624775   0.000000  180.000000    0.624775    0.843333  0.052255   -5.914985
   -1   5   -3  0  0.328145  1.523719    43.150052   0.000000  360.000000   43.150052   43.594979  0.179149   -3.512286
   -2   5   -3  0  0.347684  1.438087   -29.419045   0.000000  180.000000   29.419045   29.572021  0.100795   -2.146355
   -3   5   -3  0  0.373075  1.340214    18.297197   0.000000    0.000000   18.297197   18.349241  0.055781   -1.319452
   -4   5   -3  0  0.403213  1.240041   -35.956910   0.000000  180.000000   35.956910   36.398270  0.121317   -5.144993
   -5   5   -3  0  0.437117  1.143859   -11.308531   0.000000  180.000000   11.308531   11.099720  0.033721    8.757206
   -6   5   -3  0  0.473980  1.054897    -8.108426   0.000000  180.000000    8.108426    8.214577  0.046463   -3.230939
   -7   5   -3  0  0.513165  0.974346    24.406739   0.000000    0.000000   24.406739   24.700641  0.088174   -4.713886
   -8   5   -3  0  0.554179  0.902236    -3.946267   0.000000  180.000000    3.946267    3.882808  0.024062    3.729737
   -9   5   -3  0  0.596645  0.838019    23.158904   0.000000    0.000000   23.158904   23.416111  0.067706   -5.372438
  -10   5   -3  0  0.640275  0.780915    -4.857291   0.000000  180.000000    4.857291    4.787462  0.034636    2.851185
  -11   5   -3  0  0.684846  0.730092     5.087233   0.000000    0.000000    5.087233    5.073820  0.025531    0.742978
  -12   5   -3  0  0.730185  0.684758   -14.781443   0.000000  180.000000   14.781443   14.874311  0.057361   -2.289648
  -13   5   -3  0  0.776158  0.644198    -5.796336   0.000000  180.000000    5.796336    5.833848  0.054303   -0.976928
  -14   5   -3  0  0.822660  0.607785    -5.756635   0.000000  180.000000    5.756635    5.853861  0.030708   -4.477572
  -15   5   -3  0  0.869604  0.574974     1.751610   0.000000    0.000000    1.751610    1.951872  0.029585   -9.572779
  -16   5   -3  0  0.916923  0.545302   -20.148580   0.000000  180.000000   20.148580   20.374753  0.129188   -2.475895
  -17   5   -3  0  0.964562  0.518370     1.853836   0.000000    0.000000    1.853836    1.877576  0.038559   -0.870726
  -18   5   -3  0  1.012476  0.493839     5.470368   0.000000  360.000000    5.470368    5.680320  0.062181   -4.775041
  -19   5   -3  0  1.060627  0.471419     2.434457   0.000000  360.000000    2.434457    2.397961  0.036142    1.428036
  -21   5   -3  0  1.157524  0.431957    10.359458   0.000000    0.000000   10.359458   10.330327  0.099801    0.412796
  -22   5   -3  0  1.206221  0.414518    -3.870229   0.000000  180.000000    3.870229    4.015446  0.061241   -3.353422
   24   6   -3  0  1.205550  0.414749    -2.726542   0.000000  180.000000    2.726542    2.698953  0.177108    0.220295
   23   6   -3  0  1.157228  0.432067    -7.623469   0.000000  180.000000    7.623469    7.661041  0.150203   -0.353761
   22   6   -3  0  1.109098  0.450817    -1.322246   0.000000  180.000000    1.322246    1.348518  0.109673   -0.338763
   19   6   -3  0  0.966145  0.517521     2.473539   0.000000    0.000000    2.473539    2.589451  0.058731   -2.791118
   18   6   -3  0  0.919097  0.544012     7.977108   0.000000  360.000000    7.977108    8.194793  0.139305   -2.209931
   17   6   -3  0  0.872432  0.573111     3.798317   0.000000    0.000000    3.798317    3.869825  0.055977   -1.806571
   16   6   -3  0  0.826214  0.605170     0.794258   0.000000  360.000000    0.794258    0.754244  0.068944    0.820780
   15   6   -3  0  0.780525  0.640595    -5.084152   0.000000  180.000000    5.084152    5.058850  0.045520    0.786063
   14   6   -3  0  0.735460  0.679846    -4.814583   0.000000  180.000000    4.814583    4.757610  0.040999    1.965213
   13   6   -3  0  0.691144  0.723438    -5.204036   0.000000  180.000000    5.204036    5.299177  0.057155   -2.354114
   12   6   -3  0  0.647730  0.771927    -6.757964   0.000000  180.000000    6.757964    6.887262  0.039669   -4.609582
   11   6   -3  0  0.605411  0.825885    -1.922284   0.000000  180.000000    1.922284    1.907129  0.026516    0.808291
   10   6   -3  0  0.564435  0.885842    17.578020   0.000000  360.000000   17.578020   17.353420  0.078105    4.066729
    9   6   -3  0  0.525115  0.952173    18.145965   0.000000    0.000000   18.145965   17.901879  0.080760    4.274268
    8   6   -3  0  0.487852  1.024901     4.303064   0.000000  360.000000    4.303064    4.098089  0.033362    8.688955
    7   6   -3  0  0.453154  1.103378    -2.847291   0.000000  180.000000    2.847291    2.824030  0.022960    1.432714
    6   6   -3  0  0.421655  1.185804    -1.769789   0.000000  180.000000    1.769789    1.698601  0.016997    5.923167
    5   6   -3  0  0.394122  1.268642   -10.240094   0.000000  180.000000   10.240094   10.097083  0.047732    4.237133
    4   6   -3  0  0.371439  1.346116   -15.982488   0.000000  180.000000   15.982488   16.001034  0.069644   -0.376593
    3   6   -3  0  0.354537  1.410289     3.814378   0.000000    0.000000    3.814378    3.711638  0.021325    6.813552
    2   6   -3  0  0.344270  1.452350    22.747372   0.000000  360.000000   22.747372   22.693625  0.138110    0.550359
    1   6   -3  0  0.341235  1.465265    -1.174501   0.000000  180.000000    1.174501    1.090256  0.046867    2.542106
    0   6   -3  0  0.345625  1.446655   -26.970764   0.000000  180.000000   26.970764   27.281820  0.108911   -4.039086
   -1   6   -3  0  0.357165  1.399913     7.450334   0.000000    0.000000    7.450334    7.445109  0.030877    0.239314
   -2   6   -3  0  0.375196  1.332636    18.842020   0.000000  360.000000   18.842020   18.911926  0.057305   -1.725208
   -3   6   -3  0  0.398839  1.253638    -2.637620   0.000000  180.000000    2.637620    2.597295  0.022181    2.571009
   -4   6   -3  0  0.427163  1.170513     2.919665   0.000000  360.000000    2.919665    2.898593  0.024871    1.198209
   -5   6   -3  0  0.459303  1.088606    12.806348   0.000000    0.000000   12.806348   12.744201  0.053565    1.640803
   -6   6   -3  0  0.494515  1.011092   -12.643242   0.000000  180.000000   12.643242   12.426559  0.043614    7.026151
   -7   6   -3  0  0.532190  0.939514   -23.612891   0.000000  180.000000   23.612891   23.594928  0.128121    0.198282
   -8   6   -3  0  0.571841  0.874369   -10.360275   0.000000  180.000000   10.360275   10.273082  0.056802    2.170876
   -9   6   -3  0  0.613085  0.815547     5.808038   0.000000  360.000000    5.808038    5.896208  0.026904   -4.634590
  -10   6   -3  0  0.655622  0.762635     4.009878   0.000000    0.000000    4.009878    3.961957  0.023579    2.874146
  -11   6   -3  0  0.699215  0.715088     3.776418   0.000000  360.000000    3.776418    3.761941  0.026793    0.764130
  -12   6   -3  0  0.743679  0.672333     7.078368   0.000000    0.000000    7.078368    7.097998  0.044584   -0.622657
  -13   6   -3  0  0.788866  0.633821     7.455941   0.000000    0.000000    7.455941    7.507681  0.035441   -2.064576
  -14   6   -3  0  0.834660  0.599046    -7.126526   0.000000  180.000000    7.126526    7.240367  0.065695   -2.450642
  -15   6   -3  0  0.880965  0.567560    -6.197427   0.000000  180.000000    6.197427    6.218240  0.055630   -0.529111
  -16   6   -3  0  0.927705  0.538965    -1.656657   0.000000  180.000000    1.656657    1.748728  0.033066   -3.937822
  -17   6   -3  0  0.974817  0.512917    -2.155781   0.000000  180.000000    2.155781    2.187491  0.029699   -1.509933
  -18   6   -3  0  1.022250  0.489117    -3.923816   0.000000  180.000000    3.923816    3.889374  0.053871    0.904165
  -19   6   -3  0  1.069962  0.467306     2.852273   0.000000  360.000000    2.852273    2.866875  0.047905   -0.431059
  -20   6   -3  0  1.117916  0.447261     3.816848   0.000000    0.000000    3.816848    3.975887  0.071042   -3.165954
  -21   6   -3  0  1.166083  0.428786     4.911316   0.000000    0.000000    4.911316    5.103767  0.092112   -2.954745
  -22   6   -3  0  1.214437  0.411713     0.902343   0.000000    0.000000    0.902343    0.997788  0.104643   -1.289910
   24   7   -3  0  1.215259  0.411435    -6.354573   0.000000  180.000000    6.354573    6.096216  0.224407    1.628168
   23   7   -3  0  1.167339  0.428324     0.941492   0.000000  360.000000    0.941492    0.940146  0.180377    0.010555
   22   7   -3  0  1.119644  0.446570    -1.562489   0.000000  180.000000    1.562489    1.548415  0.075557    0.263429
   21   7   -3  0  1.072204  0.466329    -0.840499   0.000000  180.000000    0.840499    0.831142  0.089912    0.147174
   20   7   -3  0  1.025053  0.487780    -3.183604   0.000000  180.000000    3.183604    3.252079  0.069007   -1.403325
   19   7   -3  0  0.978233  0.511125     8.048461   0.000000  360.000000    8.048461    7.955695  0.083341    1.574143
   18   7   -3  0  0.931796  0.536598    -2.492169   0.000000  180.000000    2.492169    2.431629  0.041599    2.058190
   17   7   -3  0  0.885800  0.564462     2.715324   0.000000  360.000000    2.715324    2.702706  0.034724    0.513886
   16   7   -3  0  0.840318  0.595013   -13.487485   0.000000  180.000000   13.487485   13.698466  0.112284   -2.657287
   15   7   -3  0  0.795439  0.628584     1.395397   0.000000    0.000000    1.395397    1.363519  0.031875    1.414324
   14   7   -3  0  0.751270  0.665540     1.946889   0.000000  360.000000    1.946889    2.000720  0.028855   -2.638308
   13   7   -3  0  0.707944  0.706271     5.083897   0.000000  360.000000    5.083897    5.162178  0.044604   -2.481994
   12   7   -3  0  0.665626  0.751173    -6.915872   0.000000  180.000000    6.915872    7.152115  0.073568   -4.541346
   11   7   -3  0  0.624521  0.800614    22.544661   0.000000  360.000000   22.544661   22.637335  0.111338   -1.177131
   10   7   -3  0  0.584885  0.854869   -15.163984   0.000000  180.000000   15.163984   15.182295  0.075400   -0.343438
    9   7   -3  0  0.547037  0.914015    -5.838158   0.000000  180.000000    5.838158    5.800707  0.044706    1.184731
    8   7   -3  0  0.511374  0.977758   -11.009941   0.000000  180.000000   11.009941   10.823549  0.074549    3.535892
    7   7   -3  0  0.478385  1.045182     9.849933   0.000000  360.000000    9.849933    9.815450  0.045417    1.073736
    6   7   -3  0  0.448661  1.114426    -7.926374   0.000000  180.000000    7.926374    7.965312  0.037943   -1.451292
    5   7   -3  0  0.422891  1.182339    23.252015   0.000000  360.000000   23.252015   23.316918  0.107651   -0.852635
    4   7   -3  0  0.401835  1.244293   -14.787635   0.000000  180.000000   14.787635   14.759021  0.092573    0.437127
    3   7   -3  0  0.386265  1.294448    28.195444   0.000000  360.000000   28.195444   28.645253  0.150401   -4.229534
    2   7   -3  0  0.376863  1.326743   -15.448833   0.000000  180.000000   15.448833   15.621785  0.085507   -2.860488
    1   7   -3  0  0.374093  1.336566   -16.999720   0.000000  180.000000   16.999720   16.662878  0.087390    5.451026
    0   7   -3  0  0.378101  1.322396    -5.461575   0.000000  180.000000    5.461575    5.380018  0.029495    3.910386
   -1   7   -3  0  0.388678  1.286410    27.796860   0.000000  360.000000   27.796860   28.107969  0.103556   -4.248672
   -2   7   -3  0  0.405310  1.233623   -24.845216   0.000000  180.000000   24.845216   25.002398  0.071436   -3.111719
   -3   7   -3  0  0.427290  1.170165    25.007490   0.000000  360.000000   25.007490   25.091822  0.074383   -1.603363
   -4   7   -3  0  0.453842  1.101705    -1.489940   0.000000  180.000000    1.489940    1.600059  0.031671   -4.917229
   -5   7   -3  0  0.484214  1.032601     4.966240   0.000000  360.000000    4.966240    5.075915  0.019775   -7.843283
   -6   7   -3  0  0.517735  0.965746   -15.500456   0.000000  180.000000   15.500456   15.585900  0.062473   -1.934197
   -8   7   -3  0  0.592036  0.844544    -9.363011   0.000000  180.000000    9.363011    9.447264  0.038040   -3.132321
   -9   7   -3  0  0.631963  0.791185    17.411414   0.000000    0.000000   17.411414   17.197920  0.074136    4.072587
  -10   7   -3  0  0.673308  0.742602    -8.968974   0.000000  180.000000    8.968974    8.929255  0.037100    1.514022
  -11   7   -3  0  0.715825  0.698495     7.609033   0.000000  360.000000    7.609033    7.590400  0.045526    0.578816
  -12   7   -3  0  0.759317  0.658487     2.612856   0.000000    0.000000    2.612856    2.789661  0.046629   -5.362390
  -13   7   -3  0  0.803626  0.622180    -3.415053   0.000000  180.000000    3.415053    3.386754  0.055461    0.721614
  -14   7   -3  0  0.848623  0.589190   -13.288035   0.000000  180.000000   13.288035   13.463082  0.085817   -2.884685
  -15   7   -3  0  0.894205  0.559156     6.798357   0.000000  360.000000    6.798357    6.906480  0.048014   -3.184704
  -16   7   -3  0  0.940287  0.531752    -1.542863   0.000000  180.000000    1.542863    1.677565  0.034489   -5.523395
  -17   7   -3  0  0.986799  0.506689     4.303614   0.000000    0.000000    4.303614    4.366873  0.052792   -1.694626
  -18   7   -3  0  1.033683  0.483707    -1.875638   0.000000  180.000000    1.875638    1.780381  0.048895    2.755158
  -19   7   -3  0  1.080890  0.462582     1.099590   0.000000  360.000000    1.099590    1.017972  0.057575    2.004795
  -20   7   -3  0  1.128380  0.443113    -2.501293   0.000000  180.000000    2.501293    2.595330  0.058595   -2.269597
  -21   7   -3  0  1.176118  0.425127    -1.175034   0.000000  180.000000    1.175034    1.099514  0.094300    1.132564
  -22   7   -3  0  1.224076  0.408471    -4.688675   0.000000  180.000000    4.688675    4.979912  0.082814   -4.973471
   24   8   -3  0  1.226366  0.407709    -4.085361   0.000000  180.000000    4.085361    4.039381  0.116835    0.556553
   23   8   -3  0  1.178898  0.424125    -2.168709   0.000000  180.000000    2.168709    2.135781  0.155356    0.299747
   22   8   -3  0  1.131690  0.441817     3.498754   0.000000  360.000000    3.498754    3.562196  0.191180   -0.469295
   21   8   -3  0  1.084777  0.460924    -0.899668   0.000000  180.000000    0.899668    0.945559  0.094509   -0.686706
   20   8   -3  0  1.038197  0.481604     4.253431   0.000000  360.000000    4.253431    4.227327  0.078769    0.468669
   19   8   -3  0  0.991998  0.504033     3.722746   0.000000    0.000000    3.722746    3.656478  0.051327    1.825879
   18   8   -3  0  0.946237  0.528409    -1.602728   0.000000  180.000000    1.602728    1.671469  0.052150   -1.864131
   17   8   -3  0  0.900978  0.554952   -10.732807   0.000000  180.000000   10.732807   10.917443  0.040820   -6.396663
   16   8   -3  0  0.856303  0.583906     2.652856   0.000000  360.000000    2.652856    2.702706  0.037383   -1.885870
   15   8   -3  0  0.812307  0.615531     2.826179   0.000000  360.000000    2.826179    2.858010  0.027733   -1.623220
   12   8   -3  0  0.685695  0.729187     8.655043   0.000000  360.000000    8.655043    8.705132  0.045453   -1.558466
   10   8   -3  0  0.607627  0.822873    -1.233011   0.000000  180.000000    1.233011    1.282901  0.028191   -2.502716
    9   8   -3  0  0.571287  0.875216     2.902464   0.000000  360.000000    2.902464    2.996821  0.026440   -5.046895
    8   8   -3  0  0.537237  0.930688    14.945344   0.000000  360.000000   14.945344   15.066068  0.065303   -2.614444
    7   8   -3  0  0.505937  0.988265     8.362101   0.000000  360.000000    8.362101    8.281092  0.045238    2.532486
    6   8   -3  0  0.477930  1.046179    -2.486865   0.000000  180.000000    2.486865    2.412754  0.017912    5.851447
    5   8   -3  0  0.453824  1.101748     1.439730   0.000000    0.000000    1.439730    1.429005  0.025270    0.600181
    4   8   -3  0  0.434271  1.151356     0.495279   0.000000  360.000000    0.495279    0.493789  0.060918    0.034601
    3   8   -3  0  0.419906  1.190744   -17.289907   0.000000  180.000000   17.289907   17.290404  0.075483   -0.009305
    2   8   -3  0  0.411273  1.215737   -10.222114   0.000000  180.000000   10.222114   10.183688  0.055820    0.973517
    1   8   -3  0  0.408737  1.223282    10.132359   0.000000    0.000000   10.132359   10.072343  0.042159    2.013221
    0   8   -3  0  0.412408  1.212390     6.430968   0.000000  360.000000    6.430968    6.227239  0.024340   11.837176
   -1   8   -3  0  0.422127  1.184478     9.712321   0.000000  360.000000    9.712321    9.551057  0.042994    5.304566
   -2   8   -3  0  0.437489  1.142887     3.463995   0.000000  360.000000    3.463995    3.412150  0.021110    3.473284
   -3   8   -3  0  0.457927  1.091878     1.158720   0.000000    0.000000    1.158720    1.171123  0.037223   -0.471242
   -4   8   -3  0  0.482797  1.035633    -6.084454   0.000000  180.000000    6.084454    5.969919  0.022866    7.083643
   -5   8   -3  0  0.511452  0.977609    -7.568200   0.000000  180.000000    7.568200    7.546759  0.022870    1.325803
   -6   8   -3  0  0.543295  0.920311   -16.288683   0.000000  180.000000   16.288683   16.307732  0.052307   -0.515013
   -7   8   -3  0  0.577798  0.865355     3.432425   0.000000    0.000000    3.432425    3.347515  0.025823    4.650171
   -8   8   -3  0  0.614513  0.813652    -1.413063   0.000000  180.000000    1.413063    1.505195  0.033698   -3.866547
   -9   8   -3  0  0.653068  0.765617    -2.433098   0.000000  180.000000    2.433098    2.450358  0.023520   -1.037765
  -10   8   -3  0  0.693155  0.721339    -3.824975   0.000000  180.000000    3.824975    3.761941  0.030651    2.908340
  -11   8   -3  0  0.734524  0.680713     2.848790   0.000000    0.000000    2.848790    2.827642  0.028033    1.066906
  -12   8   -3  0  0.776970  0.643526    -6.032935   0.000000  180.000000    6.032935    5.951130  0.041200    2.808029
  -13   8   -3  0  0.820326  0.609514    -0.422561   0.000000  180.000000    0.422561    0.472817  0.135134   -0.525939
  -14   8   -3  0  0.864454  0.578400    -1.090730   0.000000  180.000000    1.090730    1.071435  0.061596    0.442997
  -15   8   -3  0  0.909243  0.549908     8.438570   0.000000    0.000000    8.438570    8.570475  0.054626   -3.414894
  -17   8   -3  0  1.000446  0.499777    -3.361614   0.000000  180.000000    3.361614    3.310896  0.028302    2.534275
  -18   8   -3  0  1.046719  0.477683    -3.428499   0.000000  180.000000    3.428499    3.358128  0.036497    2.726765
  -19   8   -3  0  1.093363  0.457305     2.884710   0.000000    0.000000    2.884710    2.807794  0.038565    2.820561
  -20   8   -3  0  1.140333  0.438468    -4.941200   0.000000  180.000000    4.941200    4.998240  0.083927   -0.961150
  -21   8   -3  0  1.187591  0.421020     2.868354   0.000000    0.000000    2.868354    2.859795  0.063307    0.191193
  -22   8   -3  0  1.235104  0.404824     6.160439   0.000000    0.000000    6.160439    5.914332  0.089116    3.905559
   22   9   -3  0  1.145190  0.436609    -1.644351   0.000000  180.000000    1.644351    1.643890  0.107359    0.006068
   21   9   -3  0  1.098852  0.455020     1.569788   0.000000    0.000000    1.569788    1.541856  0.061458    0.642771
   20   9   -3  0  1.052896  0.474881     2.953020   0.000000    0.000000    2.953020    2.893331  0.070134    1.203599
   19   9   -3  0  1.007371  0.496341     4.502074   0.000000  360.000000    4.502074    4.549238  0.053990   -1.235406
   18   9   -3  0  0.962341  0.519567     2.102427   0.000000    0.000000    2.102427    1.957058  0.070663    2.909326
   17   9   -3  0  0.917877  0.544736     7.318113   0.000000  360.000000    7.318113    7.501542  0.050900   -5.096429
   16   9   -3  0  0.874066  0.572039    -0.851029   0.000000  180.000000    0.851029    0.849280  0.060789    0.040700
   15   9   -3  0  0.831011  0.601677     0.582517   0.000000  360.000000    0.582517    0.613146  0.073405   -0.590092
   14   9   -3  0  0.788836  0.633845     6.265336   0.000000  360.000000    6.265336    6.374047  0.039560   -3.886296
   13   9   -3  0  0.747690  0.668726     1.511886   0.000000    0.000000    1.511886    1.535268  0.033027   -1.001171
   11   9   -3  0  0.669240  0.747116     7.922657   0.000000  360.000000    7.922657    7.924362  0.080997   -0.029762
   10   9   -3  0  0.632413  0.790622   -10.347020   0.000000  180.000000   10.347020   10.346028  0.053580    0.026191
    9   9   -3  0  0.597583  0.836704    -1.360457   0.000000  180.000000    1.360457    1.477918  0.019557   -8.493783
    8   9   -3  0  0.565119  0.884769    11.933268   0.000000  360.000000   11.933268   11.804551  0.068327    2.664118
    7   9   -3  0  0.535452  0.933791    -5.168491   0.000000  180.000000    5.168491    5.201436  0.024902   -1.870911
    6   9   -3  0  0.509071  0.982182    -7.479853   0.000000  180.000000    7.479853    7.432150  0.037833    1.783183
    5   9   -3  0  0.486511  1.027727     9.584263   0.000000  360.000000    9.584263    9.652632  0.046186   -2.093456
    4   9   -3  0  0.468324  1.067638   -16.670859   0.000000  180.000000   16.670859   16.702391  0.079955   -0.557733
    3   9   -3  0  0.455035  1.098817   -12.270453   0.000000  180.000000   12.270453   12.088276  0.052322    4.924115
    2   9   -3  0  0.447081  1.118365    -2.533928   0.000000  180.000000    2.533928    2.712105  0.026593   -9.475575
    1   9   -3  0  0.444749  1.124230    -0.400800   0.000000  180.000000    0.400800    0.377075  0.105631    0.317636
    0   9   -3  0  0.448126  1.115758    -3.508140   0.000000  180.000000    3.508140    3.660643  0.019671  -10.963970
   -1   9   -3  0  0.457085  1.093888   -11.977407   0.000000  180.000000   11.977407   12.186966  0.073360   -4.039838
   -2   9   -3  0  0.471309  1.060875   -13.263800   0.000000  180.000000   13.263800   13.189160  0.054039    1.953351
   -3   9   -3  0  0.490340  1.019701    10.598908   0.000000  360.000000   10.598908   10.712701  0.036255   -4.438729
   -4   9   -3  0  0.513642  0.973440   -10.664771   0.000000  180.000000   10.664771   10.564191  0.056564    2.514685
   -5   9   -3  0  0.540666  0.924786    -4.833860   0.000000  180.000000    4.833860    4.695375  0.032315    6.060567
   -6   9   -3  0  0.570881  0.875839    13.935643   0.000000  360.000000   13.935643   13.817475  0.052303    3.195134
   -7   9   -3  0  0.603810  0.828075    -1.438511   0.000000  180.000000    1.438511    1.396646  0.036364    1.628162
   -8   9   -3  0  0.639032  0.782433   -14.588751   0.000000  180.000000   14.588751   14.541791  0.057985    1.145332
   -9   9   -3  0  0.676191  0.739437     9.975487   0.000000  360.000000    9.975487    9.982217  0.051206   -0.185867
  -10   9   -3  0  0.714983  0.699318     1.960141   0.000000    0.000000    1.960141    1.993089  0.039914   -1.167397
  -12   9   -3  0  0.796504  0.627743     3.843193   0.000000  360.000000    3.843193    3.910275  0.036780   -2.579326
  -13   9   -3  0  0.838850  0.596054     4.908293   0.000000    0.000000    4.908293    4.930707  0.035055   -0.904248
  -14   9   -3  0  0.882053  0.566860    -0.536416   0.000000  180.000000    0.536416    0.513906  0.122007    0.260921
  -15   9   -3  0  0.925991  0.539962     4.747230   0.000000    0.000000    4.747230    4.884054  0.039932   -4.845750
  -16   9   -3  0  0.970565  0.515164     0.431783   0.000000    0.000000    0.431783    0.450713  0.123637   -0.216533
  -17   9   -3  0  1.015691  0.492276     7.931695   0.000000    0.000000    7.931695    7.705967  0.051373    6.213934
  -18   9   -3  0  1.061299  0.471121     1.185724   0.000000    0.000000    1.185724    1.329567  0.043708   -4.654191
  -20   9   -3  0  1.153732  0.433376    -0.860989   0.000000  180.000000    0.860989    0.950866  0.102129   -1.244563
  -21   9   -3  0  1.200462  0.416506     2.132440   0.000000  360.000000    2.132440    2.260569  0.051272   -3.534104
  -22   9   -3  0  1.247484  0.400807    -2.910132   0.000000  180.000000    2.910132    2.978125  0.095151   -1.010567
   23  10   -3  0  1.206188  0.414529     2.275307   0.000000    0.000000    2.275307    2.217484  0.088725    0.921645
   22  10   -3  0  1.160091  0.431001    -2.214514   0.000000  180.000000    2.214514    2.217484  0.108795   -0.038613
   21  10   -3  0  1.114374  0.448683     7.255565   0.000000  360.000000    7.255565    6.956994  0.188687    2.237799
   20  10   -3  0  1.069084  0.467690     0.580702   0.000000  360.000000    0.580702    0.542750  0.114343    0.469400
   19  10   -3  0  1.024280  0.488148     1.403196   0.000000  360.000000    1.403196    1.348518  0.065035    1.188989
   18  10   -3  0  0.980026  0.510190     0.513278   0.000000  360.000000    0.513278    0.513906  0.089368   -0.009943
   17  10   -3  0  0.936402  0.533958     7.609219   0.000000    0.000000    7.609219    7.850945  0.078030   -4.381008
   16  10   -3  0  0.893500  0.559597    -5.734953   0.000000  180.000000    5.734953    5.849501  0.060369   -2.683397
   15  10   -3  0  0.851429  0.587248    -7.219584   0.000000  180.000000    7.219584    7.336547  0.053973   -3.064712
   14  10   -3  0  0.810317  0.617042    -4.983770   0.000000  180.000000    4.983770    4.959517  0.042167    0.813411
   13  10   -3  0  0.770320  0.649081     2.919030   0.000000  360.000000    2.919030    2.924762  0.032066   -0.252794
   12  10   -3  0  0.731619  0.683416   -10.328997   0.000000  180.000000   10.328997   10.329847  0.060678   -0.019805
   11  10   -3  0  0.694431  0.720014    -1.043748   0.000000  180.000000    1.043748    1.099514  0.039709   -1.986077
   10  10   -3  0  0.659013  0.758710     1.287977   0.000000  360.000000    1.287977    1.250843  0.028926    1.815543
    9  10   -3  0  0.625666  0.799149    -9.777516   0.000000  180.000000    9.777516    9.806636  0.054281   -0.758686
    8  10   -3  0  0.594737  0.840708   -12.298006   0.000000  180.000000   12.298006   12.329211  0.058636   -0.752616
    7  10   -3  0  0.566622  0.882422    10.076972   0.000000    0.000000   10.076972    9.772897  0.052307    8.221283
    6  10   -3  0  0.541761  0.922916     1.666273   0.000000    0.000000    1.666273    1.704599  0.029703   -1.824742
    5  10   -3  0  0.520619  0.960394    -8.357873   0.000000  180.000000    8.357873    8.361671  0.031811   -0.168830
    4  10   -3  0  0.503666  0.992722    -5.841094   0.000000  180.000000    5.841094    5.650795  0.047147    5.708108
    3  10   -3  0  0.491334  1.017638   -13.287287   0.000000  180.000000   13.287287   13.049771  0.057700    5.821442
    2  10   -3  0  0.483977  1.033107   -15.335557   0.000000  180.000000   15.335557   15.152854  0.078202    3.304009
    1  10   -3  0  0.481823  1.037725    -0.968655   0.000000  180.000000    0.968655    0.977261  0.044833   -0.271455
    0  10   -3  0  0.484942  1.031051    17.198547   0.000000  360.000000   17.198547   16.819110  0.081193    6.609021
   -1  10   -3  0  0.493233  1.013719    14.926277   0.000000  360.000000   14.926277   14.713327  0.066190    4.549900
   -2  10   -3  0  0.506443  0.987278     9.634727   0.000000  360.000000    9.634727    9.547271  0.041431    2.985245
   -3  10   -3  0  0.524199  0.953836    -3.168410   0.000000  180.000000    3.168410    3.144077  0.020612    1.669492
   -4  10   -3  0  0.546059  0.915652     3.807456   0.000000    0.000000    3.807456    3.907737  0.022105   -6.415828
   -5  10   -3  0  0.571552  0.874811    -7.976802   0.000000  180.000000    7.976802    7.958279  0.048851    0.536228
   -6  10   -3  0  0.600214  0.833036     6.444142   0.000000    0.000000    6.444142    6.489321  0.026607   -2.401304
   -7  10   -3  0  0.631616  0.791621    10.122023   0.000000    0.000000   10.122023   10.210588  0.044442   -2.818289
   -8  10   -3  0  0.665368  0.751464     6.608944   0.000000    0.000000    6.608944    6.537637  0.026410    3.818400
   -9  10   -3  0  0.701132  0.713133    -5.319683   0.000000  180.000000    5.319683    5.326926  0.039243   -0.261026
  -10  10   -3  0  0.738615  0.676943    11.554285   0.000000    0.000000   11.554285   11.551820  0.061726    0.056474
  -11  10   -3  0  0.777569  0.643030    -1.334850   0.000000  180.000000    1.334850    1.436081  0.040398   -3.543818
  -12  10   -3  0  0.817784  0.611409     3.592967   0.000000  360.000000    3.592967    3.606118  0.025973   -0.716062
  -13  10   -3  0  0.859082  0.582016     6.418430   0.000000  360.000000    6.418430    6.437450  0.049183   -0.546898
  -14  10   -3  0  0.901315  0.554745     6.905768   0.000000    0.000000    6.905768    6.925543  0.040611   -0.688640
  -15  10   -3  0  0.944358  0.529460    -9.694920   0.000000  180.000000    9.694920    9.732270  0.085133   -0.620442
  -16  10   -3  0  0.988103  0.506020     0.826551   0.000000    0.000000    0.826551    0.861214  0.077542   -0.632177
  -17  10   -3  0  1.032463  0.484279    -2.865641   0.000000  180.000000    2.865641    2.916074  0.042083   -1.694794
  -18  10   -3  0  1.077362  0.464097    -0.614752   0.000000  180.000000    0.614752    0.561241  0.109956    0.688244
  -19  10   -3  0  1.122734  0.445342    -5.796202   0.000000  180.000000    5.796202    5.658817  0.034439    5.641629
  -20  10   -3  0  1.168524  0.427890     2.232326   0.000000    0.000000    2.232326    2.313871  0.053198   -2.167802
  -21  10   -3  0  1.214686  0.411629    -2.096971   0.000000  180.000000    2.096971    2.003234  0.102274    1.296164
   23  11   -3  0  1.221825  0.409224     6.419868   0.000000  360.000000    6.419868    6.198603  0.234882    1.332228
   22  11   -3  0  1.176342  0.425047    -2.655801   0.000000  180.000000    2.655801    2.539926  0.077195    2.122835
   21  11   -3  0  1.131281  0.441977    -2.769831   0.000000  180.000000    2.769831    2.833026  0.097534   -0.916307
   20  11   -3  0  1.086697  0.460110    -6.072868   0.000000  180.000000    6.072868    6.250869  0.080871   -3.112747
   19  11   -3  0  1.042649  0.479548    -2.119235   0.000000  180.000000    2.119235    2.028445  0.108290    1.185662
   18  11   -3  0  0.999210  0.500396   -14.382093   0.000000  180.000000   14.382093   14.477797  0.146615   -0.923144
   17  11   -3  0  0.956461  0.522760    11.420759   0.000000  360.000000   11.420759   11.499855  0.118542   -0.943620
   16  11   -3  0  0.914500  0.546747     4.538416   0.000000    0.000000    4.538416    4.655199  0.054271   -3.043188
   15  11   -3  0  0.873441  0.572449     5.796486   0.000000    0.000000    5.796486    5.812060  0.053293   -0.413272
   14  11   -3  0  0.833416  0.599941    -9.180432   0.000000  180.000000    9.180432    9.364673  0.093886   -2.775248
   13  11   -3  0  0.794582  0.629262    -1.172884   0.000000  180.000000    1.172884    1.290778  0.033704   -4.946763
   12  11   -3  0  0.757122  0.660395   -23.948685   0.000000  180.000000   23.948685   24.561073  0.137401   -6.303048
   11  11   -3  0  0.721251  0.693240     0.931377   0.000000    0.000000    0.931377    1.027881  0.035342   -3.861595
   10  11   -3  0  0.687217  0.727573    -8.969694   0.000000  180.000000    8.969694    9.139517  0.062999   -3.812262
    9  11   -3  0  0.655306  0.763003    21.392616   0.000000  360.000000   21.392616   21.583941  0.119590   -2.262528
    8  11   -3  0  0.625843  0.798922    -3.802362   0.000000  180.000000    3.802362    3.752471  0.021092    3.345200
    7  11   -3  0  0.599190  0.834460     9.886991   0.000000  360.000000    9.886991    9.787464  0.050789    2.771311
    6  11   -3  0  0.575737  0.868452    -3.060959   0.000000  180.000000    3.060959    3.160178  0.029661   -4.730646
    5  11   -3  0  0.555889  0.899460    20.620403   0.000000  360.000000   20.620403   20.791088  0.112067   -2.153933
    4  11   -3  0  0.540044  0.925851   -22.839059   0.000000  180.000000   22.839059   22.966526  0.140845   -1.279882
    3  11   -3  0  0.528561  0.945964    27.013675   0.000000  360.000000   27.013675   27.260768  0.114158   -3.061037
    2  11   -3  0  0.521730  0.958351    -5.048311   0.000000  180.000000    5.048311    5.031595  0.031547    0.749325
    1  11   -3  0  0.519732  0.962033    -0.361718   0.000000  180.000000    0.361718    0.415528  0.137090   -0.555109
    0  11   -3  0  0.522625  0.956709    -7.395079   0.000000  180.000000    7.395079    7.353146  0.045084    1.315381
   -1  11   -3  0  0.530327  0.942814    27.766232   0.000000  360.000000   27.766232   28.040053  0.113486   -3.412235
   -2  11   -3  0  0.542635  0.921430   -18.634523   0.000000  180.000000   18.634523   18.414022  0.052857    5.899603
   -3  11   -3  0  0.559243  0.894065    19.821969   0.000000  360.000000   19.821969   19.797439  0.058288    0.595167
   -4  11   -3  0  0.579783  0.862391    -3.007923   0.000000  180.000000    3.007923    3.096854  0.027926   -4.503635
   -5  11   -3  0  0.603854  0.828015    11.885961   0.000000  360.000000   11.885961   12.020066  0.048437   -3.915447
   -6  11   -3  0  0.631051  0.792329    -4.758328   0.000000  180.000000    4.758328    4.831820  0.040366   -2.574793
   -7  11   -3  0  0.660989  0.756442    15.162448   0.000000  360.000000   15.162448   15.235889  0.082397   -1.260501
   -8  11   -3  0  0.693313  0.721175    -7.900036   0.000000  180.000000    7.900036    7.939732  0.041740   -1.344953
   -9  11   -3  0  0.727704  0.687092     0.938265   0.000000  360.000000    0.938265    1.012946  0.057872   -1.824977
  -10  11   -3  0  0.763885  0.654549   -23.918517   0.000000  180.000000   23.918517   24.013877  0.084425   -1.597388
  -12  11   -3  0  0.840677  0.594758    -4.957620   0.000000  180.000000    4.957620    5.013390  0.037288   -2.115225
  -13  11   -3  0  0.880903  0.567599     3.901531   0.000000    0.000000    3.901531    3.925833  0.031239   -1.100211
  -14  11   -3  0  0.922137  0.542219     4.430025   0.000000    0.000000    4.430025    4.406300  0.058972    0.568954
  -15  11   -3  0  0.964251  0.518537    11.156813   0.000000    0.000000   11.156813   11.198135  0.058471   -0.999430
  -16  11   -3  0  1.007133  0.496459   -14.320924   0.000000  180.000000   14.320924   14.235883  0.074777    1.608334
  -17  11   -3  0  1.050690  0.475878    -4.737558   0.000000  180.000000    4.737558    4.709393  0.045921    0.867399
  -18  11   -3  0  1.094841  0.456687    -4.843288   0.000000  180.000000    4.843288    4.455569  0.045384   12.081836
  -19  11   -3  0  1.139517  0.438782    -2.481120   0.000000  180.000000    2.481120    2.614838  0.058151   -3.251961
  -20  11   -3  0  1.184659  0.422062    -2.533511   0.000000  180.000000    2.533511    2.361685  0.052103    4.663799
  -21  11   -3  0  1.230215  0.406433     5.930971   0.000000    0.000000    5.930971    5.486600  0.064395    9.759149
   23  12   -3  0  1.238726  0.403641    -3.730242   0.000000  180.000000    3.730242    3.715741  0.066159    0.309971
   22  12   -3  0  1.193886  0.418800     0.922271   0.000000  360.000000    0.922271    0.972025  0.140178   -0.501950
   21  12   -3  0  1.149513  0.434967    -4.210834   0.000000  180.000000    4.210834    4.512161  0.072164   -5.905189
   20  12   -3  0  1.105664  0.452217    -3.439004   0.000000  180.000000    3.439004    3.534991  0.053110   -2.555946
   19  12   -3  0  1.062403  0.470631     0.518548   0.000000    0.000000    0.518548    0.621299  0.085114   -1.707251
   18  12   -3  0  1.019806  0.490289     2.114874   0.000000  360.000000    2.114874    1.954485  0.037021    6.126980
   17  12   -3  0  0.977958  0.511269    -3.693337   0.000000  180.000000    3.693337    3.697920  0.066482   -0.097500
   16  12   -3  0  0.936960  0.533640     5.710271   0.000000  360.000000    5.710271    5.852166  0.078997   -2.540198
   15  12   -3  0  0.896930  0.557457     4.271815   0.000000  360.000000    4.271815    4.336578  0.033144   -2.763338
   14  12   -3  0  0.858001  0.582750    -0.349133   0.000000  180.000000    0.349133    0.461897  0.159432   -1.000257
   13  12   -3  0  0.820332  0.609509    -1.463671   0.000000  180.000000    1.463671    1.518603  0.023762   -3.269278
   12  12   -3  0  0.784103  0.637671     1.043697   0.000000  360.000000    1.043697    0.987578  0.044349    1.789536
   11  12   -3  0  0.749524  0.667090    -2.664685   0.000000  180.000000    2.664685    2.698953  0.029380   -1.649511
   10  12   -3  0  0.716834  0.697512     6.602896   0.000000  360.000000    6.602896    6.544680  0.048372    1.701993
    9  12   -3  0  0.686301  0.728543     9.230500   0.000000    0.000000    9.230500    9.291652  0.051885   -1.666779
    8  12   -3  0  0.658228  0.759616     5.471399   0.000000  360.000000    5.471399    5.471723  0.039488   -0.011602
    7  12   -3  0  0.632940  0.789964    -4.406672   0.000000  180.000000    4.406672    4.343600  0.026597    3.353648
    6  12   -3  0  0.610784  0.818620    -6.224475   0.000000  180.000000    6.224475    6.119426  0.044670    3.325738
    5  12   -3  0  0.592112  0.844435     1.241687   0.000000    0.000000    1.241687    1.230331  0.035394    0.453739
    4  12   -3  0  0.577262  0.866158     5.117321   0.000000  360.000000    5.117321    5.086935  0.025465    1.687517
    3  12   -3  0  0.566534  0.882559     7.238224   0.000000    0.000000    7.238224    7.052717  0.031603    8.301393
    2  12   -3  0  0.560166  0.892593    17.139166   0.000000  360.000000   17.139166   16.964297  0.075160    3.290329
    1  12   -3  0  0.558306  0.895566     2.636897   0.000000  360.000000    2.636897    2.734488  0.031655   -4.359975
    0  12   -3  0  0.561000  0.891266   -22.993670   0.000000  180.000000   22.993670   22.906884  0.074916    1.638289
   -1  12   -3  0  0.568182  0.879999    -8.072255   0.000000  180.000000    8.072255    7.965935  0.047919    3.137763
   -2  12   -3  0  0.579687  0.862535     0.371132   0.000000  360.000000    0.371132    0.596267  0.116477   -2.733502
   -3  12   -3  0  0.595262  0.839966    -3.756370   0.000000  180.000000    3.756370    3.689669  0.025382    3.716395
   -4  12   -3  0  0.614600  0.813538     4.816788   0.000000  360.000000    4.816788    4.745975  0.021154    4.734007
   -5  12   -3  0  0.637357  0.784490    11.208041   0.000000  360.000000   11.208041   11.088284  0.040915    4.139406
   -6  12   -3  0  0.663181  0.753942    -9.702484   0.000000  180.000000    9.702484    9.716088  0.031089   -0.618853
   -7  12   -3  0  0.691730  0.722825   -10.196460   0.000000  180.000000   10.196460   10.091045  0.053543    2.784322
   -8  12   -3  0  0.722680  0.691869    -5.675585   0.000000  180.000000    5.675585    5.739038  0.041501   -2.162278
   -9  12   -3  0  0.755737  0.661606     2.161103   0.000000    0.000000    2.161103    2.247046  0.032148   -3.780723
  -11  12   -3  0  0.827143  0.604490     0.828867   0.000000  360.000000    0.828867    0.767657  0.077595    1.115590
  -12  12   -3  0  0.865056  0.577997    -1.675820   0.000000  180.000000    1.675820    1.710535  0.038098   -1.288655
  -14  12   -3  0  0.944416  0.529428    -7.983149   0.000000  180.000000    7.983149    8.021265  0.046709   -1.154056
  -15  12   -3  0  0.985578  0.507317     1.308787   0.000000  360.000000    1.308787    1.464137  0.049684   -4.421877
  -16  12   -3  0  1.027570  0.486585     2.667599   0.000000    0.000000    2.667599    2.661053  0.048911    0.189272
  -19  12   -3  0  1.157620  0.431921     6.085623   0.000000    0.000000    6.085623    5.904017  0.040336    6.367292
  -20  12   -3  0  1.202082  0.415945    -1.071239   0.000000  180.000000    1.071239    1.122418  0.092256   -0.784546
  -21  12   -3  0  1.247002  0.400962     1.822978   0.000000  360.000000    1.822978    1.704599  0.107789    1.553158
   22  13   -3  0  1.212668  0.412314    -3.750791   0.000000  180.000000    3.750791    3.663430  0.073080    1.690575
   21  13   -3  0  1.169009  0.427713    -2.135930   0.000000  180.000000    2.135930    2.168845  0.066961   -0.695143
   20  13   -3  0  1.125919  0.444082    -3.799015   0.000000  180.000000    3.799015    3.857901  0.061931   -1.344688
   19  13   -3  0  1.083467  0.461481     6.352628   0.000000  360.000000    6.352628    6.389929  0.057598   -0.915840
   18  13   -3  0  1.041731  0.479970     2.332607   0.000000    0.000000    2.332607    2.318278  0.040549    0.499759
   17  13   -3  0  1.000801  0.499600     5.388270   0.000000  360.000000    5.388270    5.329719  0.054173    1.528502
   16  13   -3  0  0.960778  0.520411    -6.583533   0.000000  180.000000    6.583533    6.534601  0.065117    1.062725
   15  13   -3  0  0.921783  0.542427     4.457453   0.000000  360.000000    4.457453    4.517813  0.051013   -1.673313
   14  13   -3  0  0.883949  0.565643     3.496082   0.000000  360.000000    3.496082    3.444753  0.041879    1.733322
   13  13   -3  0  0.847434  0.590016     0.830070   0.000000  360.000000    0.830070    0.940146  0.046666   -3.335863
   12  13   -3  0  0.812415  0.615449    -6.220881   0.000000  180.000000    6.220881    6.285697  0.040118   -2.284816
   11  13   -3  0  0.779094  0.641771     9.266567   0.000000  360.000000    9.266567    9.420366  0.075765   -2.870792
   10  13   -3  0  0.747697  0.668720   -15.262884   0.000000  180.000000   15.262884   15.467665  0.103936   -2.786360
    9  13   -3  0  0.718477  0.695916    -5.214859   0.000000  180.000000    5.214859    5.278941  0.036929   -2.454034
    8  13   -3  0  0.691711  0.722845     1.680862   0.000000    0.000000    1.680862    1.704599  0.051115   -0.656763
    7  13   -3  0  0.667692  0.748848    11.553732   0.000000    0.000000   11.553732   11.394655  0.066997    3.357905
    6  13   -3  0  0.646728  0.773122    -0.613199   0.000000  180.000000    0.613199    0.621299  0.097901   -0.117012
    5  13   -3  0  0.629124  0.794756    13.160171   0.000000    0.000000   13.160171   13.036185  0.037716    4.648985
    4  13   -3  0  0.615168  0.812786    -9.283945   0.000000  180.000000    9.283945    9.399275  0.039839   -4.094045
    3  13   -3  0  0.605112  0.826293     5.276689   0.000000    0.000000    5.276689    5.249049  0.041172    0.949424
    2  13   -3  0  0.599154  0.834509   -13.184660   0.000000  180.000000   13.184660   13.239580  0.060668   -1.280224
    1  13   -3  0  0.597416  0.836938    -4.586926   0.000000  180.000000    4.586926    4.433881  0.019473   11.114898
    0  13   -3  0  0.599934  0.833425    -5.852797   0.000000  180.000000    5.852797    5.893683  0.030500   -1.895802
   -1  13   -3  0  0.606656  0.824191     3.792717   0.000000    0.000000    3.792717    3.674500  0.021541    7.761180
   -2  13   -3  0  0.617444  0.809790   -12.164803   0.000000  180.000000   12.164803   12.236303  0.042651   -2.370796
   -3  13   -3  0  0.632090  0.791027    16.583284   0.000000    0.000000   16.583284   16.588697  0.063534   -0.120507
   -4  13   -3  0  0.650333  0.768837     0.708386   0.000000  360.000000    0.708386    0.837260  0.098434   -1.851554
   -5  13   -3  0  0.671881  0.744180     8.326032   0.000000  360.000000    8.326032    8.284173  0.046921    1.261628
   -7  13   -3  0  0.723665  0.690928    -3.712807   0.000000  180.000000    3.712807    3.664804  0.027507    2.467965
   -8  13   -3  0  0.753304  0.663743   -13.322426   0.000000  180.000000   13.322426   13.354187  0.060146   -0.746801
   -9  13   -3  0  0.785072  0.636884     7.003626   0.000000  360.000000    7.003626    7.010784  0.047296   -0.214051
  -10  13   -3  0  0.818721  0.610709    -7.300440   0.000000  180.000000    7.300440    7.280297  0.045537    0.625578
  -11  13   -3  0  0.854029  0.585460     3.605623   0.000000    0.000000    3.605623    3.583522  0.026138    1.195810
  -12  13   -3  0  0.890799  0.561294     4.204291   0.000000    0.000000    4.204291    4.164486  0.039850    1.412601
  -13  13   -3  0  0.928857  0.538296     2.540854   0.000000  360.000000    2.540854    2.597295  0.033342   -2.393974
  -14  13   -3  0  0.968050  0.516502    -5.634036   0.000000  180.000000    5.634036    5.756796  0.041372   -4.196239
  -15  13   -3  0  1.008248  0.495910     6.164777   0.000000    0.000000    6.164777    6.171558  0.045597   -0.210304
  -16  13   -3  0  1.049333  0.476493     1.421273   0.000000    0.000000    1.421273    1.374650  0.053006    1.243904
  -17  13   -3  0  1.091207  0.458208     5.097982   0.000000    0.000000    5.097982    5.091809  0.042451    0.205630
  -18  13   -3  0  1.133781  0.441002    -4.047155   0.000000  180.000000    4.047155    3.846125  0.052640    5.400784
  -19  13   -3  0  1.176980  0.424816    -1.621108   0.000000  180.000000    1.621108    1.728261  0.063167   -2.399030
  -20  13   -3  0  1.220738  0.409588    -3.038440   0.000000  180.000000    3.038440    2.879260  0.078107    2.882142
   22  14   -3  0  1.232631  0.405636     0.925736   0.000000  360.000000    0.925736    1.158038  0.142724   -2.301818
   21  14   -3  0  1.189705  0.420272    -4.686577   0.000000  180.000000    4.686577    4.779015  0.077209   -1.693160
   20  14   -3  0  1.147393  0.435771    -3.902992   0.000000  180.000000    3.902992    3.932328  0.056881   -0.729372
   19  14   -3  0  1.105765  0.452175    -3.652918   0.000000  180.000000    3.652918    3.772816  0.070878   -2.392291
   18  14   -3  0  1.064904  0.469526    -3.117322   0.000000  180.000000    3.117322    3.392734  0.038266  -10.178480
   17  14   -3  0  1.024899  0.487853    -4.197313   0.000000  180.000000    4.197313    4.189938  0.058665    0.177785
   16  14   -3  0  0.985855  0.507174     4.958099   0.000000  360.000000    4.958099    4.873740  0.074028    1.611568
   15  14   -3  0  0.947892  0.527486     3.935242   0.000000  360.000000    3.935242    3.852754  0.030003    3.888182
   14  14   -3  0  0.911143  0.548761     2.964630   0.000000    0.000000    2.964630    3.008670  0.031165   -1.998431
   13  14   -3  0  0.875763  0.570931     6.023516   0.000000  360.000000    6.023516    6.093658  0.053298   -1.861142
   12  14   -3  0  0.841923  0.593879     8.387070   0.000000  360.000000    8.387070    8.556818  0.059775   -4.016075
   11  14   -3  0  0.809817  0.617424     1.190968   0.000000    0.000000    1.190968    1.321922  0.038462   -4.815102
   10  14   -3  0  0.779658  0.641307    -3.740212   0.000000  180.000000    3.740212    3.775445  0.036231   -1.375260
    9  14   -3  0  0.751682  0.665175   -11.065985   0.000000  180.000000   11.065985   10.989788  0.058302    1.848298
    8  14   -3  0  0.726140  0.688572    -5.930677   0.000000  180.000000    5.930677    5.977513  0.047086   -1.406696
    7  14   -3  0  0.703299  0.710935    -1.119763   0.000000  180.000000    1.119763    1.171123  0.043540   -1.668239
    6  14   -3  0  0.683428  0.731606    -2.626809   0.000000  180.000000    2.626809    2.622579  0.033018    0.181173
    5  14   -3  0  0.666793  0.749858     8.999307   0.000000  360.000000    8.999307    8.865284  0.029206    6.489617
    4  14   -3  0  0.653642  0.764945    18.360864   0.000000  360.000000   18.360864   18.419795  0.085033   -0.980090
    3  14   -3  0  0.644187  0.776172     5.721662   0.000000  360.000000    5.721662    5.776094  0.027466   -2.802678
    1  14   -3  0  0.636963  0.784975     3.982541   0.000000    0.000000    3.982541    4.050596  0.024801   -3.880728
    0  14   -3  0  0.639326  0.782074    -6.441927   0.000000  180.000000    6.441927    6.523636  0.030937   -3.735183
   -1  14   -3  0  0.645637  0.774429   -10.602161   0.000000  180.000000   10.602161   10.543976  0.045035    1.827142
   -2  14   -3  0  0.655784  0.762446   -12.911012   0.000000  180.000000   12.911012   12.837850  0.060222    1.718059
   -3  14   -3  0  0.669592  0.746723    -6.393674   0.000000  180.000000    6.393674    6.455591  0.043581   -2.009238
   -4  14   -3  0  0.686840  0.727972     1.766867   0.000000    0.000000    1.766867    1.757421  0.041238    0.323929
   -5  14   -3  0  0.707276  0.706937     3.720379   0.000000    0.000000    3.720379    3.625799  0.025831    5.178097
   -6  14   -3  0  0.730634  0.684337     3.076711   0.000000    0.000000    3.076711    3.030547  0.028541    2.287434
   -7  14   -3  0  0.756642  0.660815    15.391414   0.000000  360.000000   15.391414   15.544004  0.045188   -4.775507
   -8  14   -3  0  0.785037  0.636913     1.805311   0.000000  360.000000    1.805311    1.766071  0.045134    1.229549
   -9  14   -3  0  0.815570  0.613068    -7.724242   0.000000  180.000000    7.724242    7.659006  0.067745    1.361838
  -10  14   -3  0  0.848010  0.589616    -5.402264   0.000000  180.000000    5.402264    5.420444  0.030574   -0.840926
  -11  14   -3  0  0.882146  0.566799    -2.865360   0.000000  180.000000    2.865360    2.971286  0.029114   -5.145383
  -12  14   -3  0  0.917790  0.544787    -8.850504   0.000000  180.000000    8.850504    8.875033  0.052743   -0.657691
  -13  14   -3  0  0.954773  0.523685    -1.242649   0.000000  180.000000    1.242649    1.294726  0.056379   -1.306288
  -14  14   -3  0  0.992944  0.503553    -1.480988   0.000000  180.000000    1.480988    1.564763  0.051069   -2.319917
  -15  14   -3  0  1.032172  0.484415     3.778258   0.000000  360.000000    3.778258    3.840777  0.058252   -1.517802
[truncated: 999,601 more chars]
