# Supplementary material for: The advanced treatment of hydrogen bonding in quantum crystallography
Source: J Appl Crystallogr. 2021 Apr 16;54(Pt 3):718–29. doi: 10.1107/S1600576721001126 (PMC8202034; doi:10.1107/S1600576721001126)
Supplement: Supplementary file 5 [file j-54-00718-sup5.zip › MgHMal_Gaussian-HAR.fco]

#\#CIF_2.0

# ========================
# Tonto generated CIF file
# ========================

# NOTE: This is an incomplete CIF file
# Manually edit it to pass checkCIF

data_MgHMal

_audit_creation_date                2019-10-29
_audit_creation_method              'Tonto 18.12.17 github v. 2b3dd9c'

# ============
# QCr software
# ============

_QCr_software                       'Tonto'
_QCr_software_version               '18.12.17 v. 2b3dd9c'
_QCr_software_platform              'Linux-4.4.0-138-generic'
_QCr_software_build_date            '2018-12-17 15:44'
_QCr_software_website               'https://github.com/dylan-jayatilaka/tonto'

# ========
# Symmetry
# ========

_symmetry_cell_setting              Monoclinic
_symmetry_space_group_name_H-M      'p 1 21/c 1'
_symmetry_space_group_name_Hall     '-p 2ybc'
_symmetry_Int_Tables_number         '14'

loop_
    _symmetry_equiv_pos_as_xyz
'+x, +y, +z'
'-x, -y, -z'
'-x, +y+1/2, -z+1/2'
'+x, -y+1/2, +z+1/2'

# =========
# Unit cell
# =========

_cell_measurement_temperature           14.9(2)
_cell_measurement_reflns_used           256398
_cell_measurement_theta_min             0.86
_cell_measurement_theta_max             36.06

_cell_length_a                     10.195(2)
_cell_length_b                     11.759(2)
_cell_length_c                    6.6206(13)
_cell_angle_alpha               90.000000(0)
_cell_angle_beta                   103.67(3)
_cell_angle_gamma               90.000000(0)
_cell_volume                        771.2(3)

_cell_formula_units_Z               2.000000

_exptl_crystal_F_squared_000         144400.0000


# ======================
# XD fco reflection data
# ======================

# . checkCIF also accepts this as fcf format

_shelx_refln_list_code              4

_reflns_d_resolution_high           0.4000
_reflns_d_resolution_low            9.9062
_reflns_limit_h_max                 25
_reflns_limit_h_min                 -24
_reflns_limit_k_max                 29
_reflns_limit_k_min                 0
_reflns_limit_l_max                 0
_reflns_limit_l_min                 -16

# NOTE: F_squared_meas is scaled to F_squared_calc
#       and so it is on an absolute scale
_reflns_tonto_F_scale_factor        0.8399

loop_
    _refln_index_h
    _refln_index_k
    _refln_index_l
    _refln_F_squared_calc
    _refln_F_squared_meas
    _refln_F_squared_sigma
    _refln_observed_status
  -1   0   0       24.58       26.25      0.14 o
  -2   0   0       81.73       79.50      0.72 o
  -3   0   0      226.91      225.14      1.08 o
  -4   0   0      612.67      600.03      5.47 o
  -5   0   0     7372.37     7745.45     78.17 o
  -6   0   0     2591.91     2705.65     31.52 o
  -7   0   0       76.55       80.29      0.50 o
  -8   0   0     1543.29     1663.43     15.43 o
  -9   0   0      463.30      497.03      4.29 o
 -11   0   0        5.07        4.31      0.13 o
 -12   0   0      271.61      282.23      4.88 o
 -13   0   0      433.37      450.44      5.40 o
 -14   0   0      191.97      197.90      1.93 o
 -15   0   0      483.37      499.72      7.40 o
 -16   0   0      269.51      267.18      4.94 o
 -17   0   0      102.49      112.46      2.66 o
 -18   0   0        0.91        1.29      0.14 o
 -19   0   0       12.80       12.76      0.23 o
 -20   0   0      252.74      263.66      9.11 o
 -21   0   0        9.01        8.64      0.24 o
 -22   0   0        4.05        3.72      0.26 o
 -23   0   0        2.20        2.65      0.22 o
 -24   0   0        5.01        4.09      0.58 o
  -1   1   0        5.05        5.47      0.04 o
  -2   1   0       22.21       23.21      0.10 o
  -3   1   0       82.53       82.31      0.36 o
  -4   1   0      542.16      556.59      3.12 o
  -5   1   0      169.76      169.59      0.79 o
  -6   1   0       19.56       19.94      0.11 o
  -7   1   0       32.78       32.99      0.18 o
  -8   1   0      404.81      416.48      2.67 o
  -9   1   0     1591.84     1632.88      7.78 o
 -10   1   0       26.21       25.44      0.19 o
 -11   1   0       72.47       77.01      0.54 o
 -12   1   0      126.03      131.43      0.96 o
 -13   1   0        8.87        9.70      0.12 o
 -14   1   0      264.98      275.45      3.36 o
 -15   1   0       40.91       41.58      0.51 o
 -16   1   0      306.27      319.91      3.50 o
 -17   1   0      148.57      152.01      1.82 o
 -18   1   0      113.83      115.70      1.28 o
 -20   1   0        3.92        3.57      0.17 o
 -21   1   0       17.09       17.71      0.39 o
 -22   1   0       47.13       45.24      1.50 o
 -23   1   0       24.03       23.73      0.94 o
 -24   1   0       19.40       17.08      0.51 o
   0   2   0     1143.73     1174.41     14.52 o
  -1   2   0     4393.30     4486.10     21.50 o
  -2   2   0      452.01      468.87      3.00 o
  -3   2   0     3002.07     3088.47     17.59 o
  -4   2   0     1427.66     1487.22     10.32 o
  -5   2   0       31.42       33.27      0.25 o
  -6   2   0      618.50      635.24      3.85 o
  -7   2   0     3472.50     3579.94     15.71 o
  -8   2   0       71.50       73.45      0.34 o
  -9   2   0      445.17      446.96      2.20 o
 -10   2   0        2.30        1.85      0.07 o
 -11   2   0        0.02        0.08      0.03 o
 -12   2   0       41.42       43.27      0.43 o
 -13   2   0      172.38      173.16      1.51 o
 -14   2   0      117.91      120.15      1.29 o
 -15   2   0        4.25        4.83      0.07 o
 -16   2   0       36.33       37.75      0.63 o
 -17   2   0       69.90       68.24      1.05 o
 -18   2   0        0.38        0.44      0.06 o
 -19   2   0       81.00       81.49      1.29 o
 -20   2   0       23.15       22.26      0.47 o
 -21   2   0        4.85        4.55      0.18 o
 -22   2   0       22.78       21.24      0.65 o
 -23   2   0        2.85        2.91      0.20 o
  -1   3   0      562.44      573.07      1.97 o
  -2   3   0       55.86       57.03      0.46 o
  -3   3   0        6.31        6.48      0.05 o
  -4   3   0       61.45       64.29      0.49 o
  -5   3   0       34.58       36.67      0.23 o
  -6   3   0        4.93        4.52      0.06 o
  -7   3   0       88.36       84.81      0.53 o
  -8   3   0       15.22       14.88      0.06 o
  -9   3   0       12.88       12.75      0.12 o
 -10   3   0       37.45       37.54      0.30 o
 -11   3   0       40.72       41.41      0.28 o
 -12   3   0       30.82       31.75      0.29 o
 -13   3   0       60.47       63.19      0.59 o
 -14   3   0        0.43        0.44      0.04 o
 -15   3   0       22.85       23.62      0.26 o
 -16   3   0       16.77       17.94      0.32 o
 -17   3   0       18.85       18.92      0.29 o
 -18   3   0       93.89      100.18      1.04 o
 -19   3   0        7.38        7.80      0.12 o
 -20   3   0        6.35        6.57      0.12 o
 -21   3   0        4.77        4.65      0.20 o
 -23   3   0        6.08        6.09      0.32 o
   0   4   0     1440.44     1497.09      8.62 o
  -1   4   0     4278.70     4352.07     18.86 o
  -2   4   0      387.62      386.75      2.13 o
  -3   4   0     1168.49     1196.78      5.73 o
  -4   4   0       16.04       14.19      0.10 o
  -5   4   0        2.67        2.86      0.04 o
  -6   4   0      743.25      750.68      5.15 o
  -7   4   0      851.69      877.08      4.90 o
  -8   4   0      139.77      146.75      0.92 o
  -9   4   0       20.20       21.67      0.16 o
 -10   4   0      160.18      154.82      0.99 o
 -11   4   0       40.50       40.78      0.38 o
 -12   4   0      204.62      207.81      1.35 o
 -13   4   0      156.08      160.83      1.39 o
 -14   4   0      116.43      121.08      1.00 o
 -15   4   0        8.25        8.08      0.15 o
 -16   4   0       10.26        9.94      0.25 o
 -17   4   0        4.67        4.65      0.10 o
 -18   4   0       36.00       38.97      0.62 o
 -19   4   0        4.71        5.09      0.13 o
 -20   4   0       62.89       63.46      1.02 o
 -21   4   0       82.70       80.30      1.42 o
 -22   4   0        7.19        7.82      0.21 o
 -23   4   0        3.47        2.96      0.22 o
 -24   4   0        2.88        2.74      0.25 o
  -1   5   0       40.76       40.49      0.37 o
  -2   5   0       98.06      101.07      0.93 o
  -3   5   0      931.91      951.48      4.37 o
  -4   5   0       21.81       19.45      0.13 o
  -5   5   0        0.08        0.17      0.04 o
  -6   5   0        8.46        8.10      0.05 o
  -7   5   0        6.67        6.98      0.09 o
  -8   5   0      202.61      199.74      1.09 o
  -9   5   0      215.83      215.43      1.31 o
 -10   5   0      150.35      151.44      1.21 o
 -11   5   0       62.51       62.37      0.30 o
 -12   5   0        2.32        2.47      0.05 o
 -13   5   0        9.71        9.81      0.11 o
 -14   5   0      101.60      104.05      1.42 o
 -15   5   0        0.91        0.82      0.04 o
 -16   5   0       11.42       11.38      0.12 o
 -17   5   0       57.73       59.01      0.86 o
 -18   5   0        4.20        4.15      0.10 o
 -19   5   0        2.07        2.29      0.10 o
 -20   5   0       71.08       69.14      1.01 o
 -21   5   0       14.53       13.87      0.35 o
 -22   5   0        9.65        9.30      0.36 o
 -23   5   0       36.29       32.92      0.49 o
 -24   5   0        2.20        2.35      0.28 o
   0   6   0     8069.72     8257.76     62.31 o
  -1   6   0     3200.12     3281.27     13.52 o
  -2   6   0       56.29       56.63      0.39 o
  -3   6   0      144.04      137.98      0.62 o
  -4   6   0      573.49      581.40      3.18 o
  -5   6   0      394.04      396.02      2.73 o
  -6   6   0     2630.35     2678.90     18.02 o
  -7   6   0      436.38      438.12      3.25 o
  -8   6   0      394.28      398.02      2.48 o
  -9   6   0      373.51      391.68      1.70 o
 -10   6   0        0.66        0.83      0.06 o
 -11   6   0       96.30       99.66      0.51 o
 -12   6   0        5.54        5.57      0.05 o
 -13   6   0      471.22      482.37      3.69 o
 -14   6   0      226.69      233.66      1.82 o
 -15   6   0      114.54      115.81      1.43 o
 -16   6   0        6.35        5.97      0.24 o
 -17   6   0       29.33       28.64      0.45 o
 -19   6   0      261.00      272.92      3.00 o
 -20   6   0        4.50        4.32      0.12 o
 -21   6   0       94.82       88.94      1.55 o
 -22   6   0        0.49        0.66      0.21 o
 -23   6   0       11.21       11.70      0.35 o
 -24   6   0       23.49       23.74      0.89 o
  -1   7   0      549.98      535.39      3.68 o
  -2   7   0        1.02        1.54      0.04 o
  -3   7   0      166.01      170.81      1.12 o
  -4   7   0       28.47       29.87      0.16 o
  -5   7   0      885.53      877.98      3.82 o
  -6   7   0       89.21       83.44      0.57 o
  -7   7   0      104.17      105.17      0.88 o
  -8   7   0      200.74      199.40      1.35 o
  -9   7   0       73.08       72.77      0.32 o
 -10   7   0       21.67       22.19      0.15 o
 -11   7   0      133.86      135.30      0.75 o
 -12   7   0       50.07       51.48      0.29 o
 -13   7   0      122.72      124.45      1.10 o
 -14   7   0      103.76      104.29      0.80 o
 -15   7   0        9.69       10.25      0.11 o
 -16   7   0       21.51       22.51      0.33 o
 -17   7   0       65.08       68.24      0.63 o
 -18   7   0       91.78       94.70      1.47 o
 -19   7   0        1.10        1.01      0.09 o
 -20   7   0       15.26       15.04      0.35 o
 -21   7   0       30.12       28.79      0.64 o
 -22   7   0       27.89       28.42      0.73 o
 -23   7   0       48.56       49.91      1.56 o
 -24   7   0        2.09        2.26      0.21 o
   0   8   0        4.65        5.75      0.12 o
  -1   8   0      317.54      320.18      1.93 o
  -2   8   0       40.52       44.08      0.22 o
  -3   8   0       20.90       21.95      0.18 o
  -4   8   0     1163.92     1172.71      8.93 o
  -5   8   0       52.80       50.55      0.30 o
  -6   8   0      698.93      707.09      3.43 o
  -7   8   0      384.57      387.86      2.29 o
  -8   8   0      232.86      235.24      1.04 o
  -9   8   0       73.64       73.74      0.45 o
 -10   8   0      394.74      396.67      2.17 o
 -11   8   0      111.71      114.66      0.66 o
 -12   8   0       29.96       29.73      0.26 o
 -13   8   0        0.55        0.61      0.05 o
 -14   8   0      395.71      405.12      2.97 o
 -15   8   0       96.55       98.31      1.25 o
 -16   8   0        7.12        6.99      0.10 o
 -17   8   0        0.57        0.76      0.08 o
 -18   8   0       18.49       19.24      0.53 o
 -19   8   0       16.41       16.71      0.29 o
 -20   8   0       63.39       61.61      0.75 o
 -22   8   0       23.00       21.62      0.75 o
 -23   8   0        2.79        2.29      0.21 o
  -1   9   0      525.75      529.83      3.37 o
  -2   9   0     1542.43     1536.18      6.44 o
  -3   9   0      470.71      452.57      3.44 o
  -4   9   0       13.30       12.55      0.15 o
  -5   9   0      516.18      520.50      4.06 o
  -6   9   0      487.44      477.24      1.99 o
  -7   9   0       27.92       25.86      0.24 o
  -8   9   0       18.68       18.42      0.12 o
  -9   9   0       80.12       81.05      0.80 o
 -10   9   0        0.34        0.47      0.06 o
 -11   9   0        5.96        6.48      0.13 o
 -12   9   0       38.69       39.36      0.44 o
 -13   9   0        2.22        2.52      0.06 o
 -14   9   0      293.93      305.12      2.90 o
 -15   9   0       34.00       34.91      0.47 o
 -16   9   0       32.10       32.30      0.39 o
 -17   9   0       51.47       51.68      0.66 o
 -18   9   0        6.14        5.64      0.30 o
 -19   9   0       50.24       49.11      0.69 o
 -20   9   0        9.49        9.55      0.19 o
 -21   9   0       17.46       17.17      0.42 o
 -22   9   0       96.71       85.09      1.18 o
 -23   9   0        3.95        3.70      0.24 o
   0  10   0     2010.51     2041.98     10.33 o
  -1  10   0      267.86      266.11      1.16 o
  -2  10   0        6.01        6.87      0.13 o
  -3  10   0      281.90      276.18      1.58 o
  -4  10   0       23.37       25.11      0.25 o
  -5  10   0      510.01      522.90      3.14 o
  -6  10   0       22.81       22.77      0.14 o
  -7  10   0      725.07      747.76      4.50 o
  -8  10   0      106.93      109.05      0.68 o
  -9  10   0        7.17        6.39      0.10 o
 -10  10   0      131.09      134.68      0.79 o
 -11  10   0      447.72      459.93      3.28 o
 -12  10   0      154.78      159.51      1.21 o
 -13  10   0      445.44      462.88      3.94 o
 -14  10   0       10.96       11.70      0.11 o
 -15  10   0      154.96      158.15      0.97 o
 -16  10   0       28.52       29.30      0.33 o
 -17  10   0        6.72        6.48      0.16 o
 -18  10   0       42.32       42.64      0.63 o
 -19  10   0        3.67        3.42      0.11 o
 -20  10   0       54.47       54.04      1.57 o
 -21  10   0       38.46       33.72      0.85 o
 -22  10   0        5.73        4.73      0.24 o
 -23  10   0       12.14       12.07      0.45 o
  -1  11   0       28.32       26.34      0.15 o
  -2  11   0      177.35      172.31      1.34 o
  -3  11   0      394.55      383.40      1.99 o
  -4  11   0        2.67        2.81      0.07 o
  -5  11   0      215.94      210.60      0.92 o
  -6  11   0        0.83        0.70      0.06 o
  -7  11   0       60.79       60.07      0.46 o
  -8  11   0       33.11       33.02      0.17 o
  -9  11   0       19.23       18.69      0.19 o
 -10  11   0       32.46       32.59      0.29 o
 -11  11   0        1.21        1.32      0.08 o
 -12  11   0       14.08       13.78      0.20 o
 -13  11   0       22.10       22.76      0.19 o
 -14  11   0       36.54       37.72      0.35 o
 -15  11   0       62.80       65.95      0.72 o
 -16  11   0       29.34       29.74      0.40 o
 -17  11   0       17.12       17.01      0.35 o
 -18  11   0       10.43        9.21      0.29 o
 -19  11   0       11.71       12.25      0.26 o
 -20  11   0       24.82       25.89      0.70 o
 -21  11   0       31.00       34.40      0.54 o
 -22  11   0       10.83       11.26      0.42 o
   0  12   0     1275.86     1290.50      6.36 o
  -1  12   0      266.80      265.97      1.36 o
  -2  12   0      315.43      313.90      2.14 o
  -3  12   0        8.80        9.42      0.09 o
  -4  12   0        0.22        0.33      0.08 o
  -5  12   0       90.02       88.67      0.49 o
  -6  12   0     1025.74     1044.05      6.72 o
  -7  12   0      397.69      398.39      1.85 o
  -8  12   0       44.80       45.40      0.20 o
  -9  12   0       87.23       87.77      0.54 o
 -10  12   0        4.08        4.72      0.10 o
 -11  12   0       49.16       51.80      0.36 o
 -12  12   0       60.74       62.12      0.39 o
 -13  12   0       30.65       31.47      0.46 o
 -14  12   0      152.09      158.11      1.56 o
 -15  12   0      331.38      337.90      2.83 o
 -16  12   0       46.28       47.63      0.51 o
 -17  12   0        0.62        0.83      0.06 o
 -18  12   0        0.39        0.62      0.07 o
 -19  12   0       73.85       69.95      1.21 o
 -20  12   0       82.77       77.88      1.24 o
 -21  12   0        7.70        7.77      0.28 o
 -22  12   0        6.06        7.21      0.26 o
  -1  13   0      320.11      321.71      1.62 o
  -2  13   0        1.80        1.76      0.08 o
  -3  13   0       66.11       65.24      0.41 o
  -4  13   0       55.71       54.87      0.26 o
  -5  13   0       38.40       36.23      0.28 o
  -6  13   0      138.25      138.61      1.00 o
  -7  13   0       92.66       93.75      0.57 o
  -8  13   0        1.73        1.62      0.07 o
  -9  13   0       45.80       46.37      0.45 o
 -10  13   0       26.69       26.59      0.22 o
 -11  13   0       34.55       35.34      0.37 o
 -12  13   0       36.63       37.74      0.38 o
 -13  13   0       43.64       44.87      0.54 o
 -14  13   0        2.70        3.04      0.08 o
 -15  13   0        0.61        0.59      0.07 o
 -16  13   0       11.50       11.43      0.13 o
 -17  13   0        5.53        5.61      0.15 o
 -18  13   0       47.15       43.50      0.78 o
 -19  13   0        9.44        9.16      0.20 o
 -21  13   0        5.91        6.01      0.24 o
   0  14   0        7.13        7.26      0.13 o
  -1  14   0      135.45      135.22      0.75 o
  -2  14   0        2.90        2.73      0.08 o
  -3  14   0       18.99       18.18      0.17 o
  -4  14   0      125.38      123.83      0.52 o
  -5  14   0       31.48       30.82      0.23 o
  -6  14   0       11.80       12.29      0.16 o
  -7  14   0      185.32      183.45      1.09 o
  -8  14   0      240.56      243.42      2.15 o
  -9  14   0      155.08      157.88      1.38 o
 -10  14   0       53.88       54.19      0.49 o
 -11  14   0        8.22        7.59      0.10 o
 -12  14   0        3.52        4.00      0.10 o
 -13  14   0      139.75      144.92      0.91 o
 -14  14   0       51.18       52.14      0.41 o
 -15  14   0      160.52      167.83      1.66 o
 -16  14   0       46.20       45.57      0.57 o
 -17  14   0        0.99        0.96      0.07 o
 -18  14   0        4.86        4.77      0.14 o
 -20  14   0       10.73        9.86      0.28 o
 -21  14   0        3.34        3.57      0.21 o
  -1  15   0       16.85       17.32      0.15 o
  -2  15   0        8.58        8.22      0.12 o
  -3  15   0      179.55      175.78      0.62 o
  -4  15   0       13.48       13.00      0.14 o
  -5  15   0        0.62        0.69      0.08 o
  -6  15   0       48.60       47.42      0.44 o
  -8  15   0      149.88      149.73      0.99 o
  -9  15   0       27.94       27.30      0.30 o
 -10  15   0       34.87       35.98      0.33 o
 -11  15   0        0.27        0.22      0.09 o
 -12  15   0        9.78       10.21      0.11 o
 -13  15   0       82.42       83.47      0.67 o
 -15  15   0       15.03       16.04      0.30 o
 -17  15   0        6.85        6.83      0.18 o
 -18  15   0       57.27       52.36      0.86 o
 -19  15   0        9.92        9.48      0.24 o
 -20  15   0        3.15        2.75      0.22 o
 -21  15   0       14.13       14.15      0.41 o
   0  16   0      554.00      556.17      3.46 o
  -1  16   0      107.60      106.22      0.73 o
  -2  16   0        6.72        6.72      0.10 o
  -3  16   0        5.69        5.76      0.12 o
  -6  16   0      590.97      598.67      3.21 o
  -7  16   0        3.09        2.86      0.10 o
  -8  16   0       15.03       14.89      0.14 o
  -9  16   0      156.11      157.11      1.12 o
 -10  16   0       68.59       69.22      0.71 o
 -11  16   0       17.35       18.05      0.28 o
 -12  16   0       14.90       15.79      0.28 o
 -13  16   0        6.11        6.34      0.12 o
 -14  16   0      117.26      123.21      1.04 o
 -15  16   0       50.32       52.53      0.46 o
 -16  16   0        4.15        4.52      0.11 o
 -17  16   0       15.02       14.89      0.30 o
 -18  16   0        3.56        3.40      0.13 o
 -19  16   0       26.15       25.73      0.48 o
 -20  16   0       18.34       16.31      0.60 o
  -2  17   0       71.52       69.84      0.35 o
  -3  17   0        6.79        7.24      0.11 o
  -4  17   0       18.99       18.56      0.13 o
  -5  17   0        5.84        5.97      0.13 o
  -6  17   0       18.44       18.42      0.21 o
  -7  17   0       24.10       24.14      0.20 o
  -8  17   0       19.03       18.60      0.17 o
  -9  17   0       16.16       15.53      0.13 o
 -10  17   0        7.09        7.24      0.11 o
 -11  17   0        6.10        5.97      0.13 o
 -12  17   0       31.45       33.34      0.44 o
 -13  17   0       11.95       12.21      0.18 o
 -14  17   0        1.88        2.21      0.10 o
 -15  17   0        0.17        0.21      0.09 o
 -16  17   0       45.92       46.11      0.52 o
 -17  17   0        6.58        6.68      0.20 o
 -18  17   0       19.13       19.73      0.66 o
 -19  17   0       15.43       14.15      0.41 o
  -1  18   0      428.69      424.97      1.90 o
  -2  18   0      121.57      121.47      0.58 o
  -3  18   0      122.32      118.80      0.54 o
  -4  18   0      218.78      219.83      1.42 o
  -5  18   0        0.44        0.47      0.10 o
  -6  18   0      140.74      139.31      0.76 o
  -7  18   0      367.15      368.89      2.84 o
  -8  18   0        7.14        7.18      0.13 o
  -9  18   0       11.41       10.80      0.20 o
 -10  18   0       13.44       13.02      0.16 o
 -11  18   0        9.91        9.42      0.12 o
 -12  18   0        1.96        2.34      0.11 o
 -13  18   0      132.01      137.70      1.41 o
 -14  18   0       29.48       30.85      0.24 o
 -15  18   0       26.43       28.36      0.42 o
 -16  18   0       17.08       17.22      0.35 o
 -17  18   0       16.54       16.18      0.43 o
 -18  18   0        3.20        3.17      0.13 o
 -19  18   0       58.63       58.02      0.99 o
  -1  19   0       59.54       58.54      0.39 o
  -2  19   0       18.14       17.56      0.18 o
  -3  19   0      113.41      111.95      0.60 o
  -4  19   0       33.55       33.23      0.26 o
  -5  19   0      132.64      134.30      0.82 o
  -6  19   0       21.30       21.35      0.15 o
  -7  19   0        8.95        9.32      0.12 o
  -8  19   0      146.12      146.52      1.12 o
  -9  19   0       46.41       47.66      0.41 o
 -11  19   0      160.17      161.04      1.48 o
 -12  19   0       50.04       49.80      0.58 o
 -13  19   0      147.61      149.53      1.68 o
 -14  19   0       12.51       13.41      0.18 o
 -15  19   0        3.94        4.24      0.12 o
 -16  19   0       53.60       53.72      0.46 o
 -17  19   0        2.75        3.08      0.13 o
 -18  19   0       34.19       34.64      0.91 o
   0  20   0      109.91      111.71      0.74 o
  -1  20   0        1.10        1.29      0.12 o
  -2  20   0       19.78       19.40      0.24 o
  -3  20   0       12.73       12.86      0.13 o
  -4  20   0      189.42      191.90      0.84 o
  -5  20   0       38.22       38.59      0.33 o
  -6  20   0       10.27       10.96      0.13 o
  -7  20   0       20.55       20.17      0.32 o
  -8  20   0       88.04       90.02      0.72 o
  -9  20   0       33.22       33.68      0.30 o
 -10  20   0       31.28       32.58      0.30 o
 -11  20   0       41.77       43.63      0.53 o
 -12  20   0       53.16       52.24      0.68 o
 -13  20   0        8.91        8.43      0.14 o
 -14  20   0       10.82       11.09      0.17 o
 -15  20   0        6.89        7.06      0.13 o
 -16  20   0        4.98        5.08      0.17 o
 -17  20   0       17.19       19.66      0.48 o
  -1  21   0       53.84       52.74      0.26 o
  -2  21   0        2.20        2.25      0.11 o
  -3  21   0       93.57       93.97      0.55 o
  -4  21   0       12.07       13.11      0.16 o
  -5  21   0        2.74        3.03      0.11 o
  -6  21   0       46.20       46.72      0.41 o
  -7  21   0        1.59        1.51      0.11 o
  -8  21   0      117.30      122.21      1.07 o
  -9  21   0       17.22       17.32      0.22 o
 -10  21   0       74.09       75.84      0.92 o
 -11  21   0       31.32       29.38      0.40 o
 -12  21   0        3.42        3.55      0.12 o
 -13  21   0        9.61        9.51      0.18 o
 -14  21   0       22.75       23.43      0.35 o
 -16  21   0        1.00        1.39      0.12 o
 -17  21   0        6.85        7.06      0.19 o
   0  22   0      235.67      232.70      2.53 o
  -1  22   0       11.50       10.97      0.14 o
  -2  22   0       24.88       24.68      0.18 o
  -4  22   0        3.74        3.64      0.12 o
  -5  22   0       28.51       28.38      0.21 o
  -6  22   0      133.41      131.60      1.18 o
  -7  22   0       30.83       29.96      0.23 o
  -8  22   0        3.22        3.25      0.12 o
  -9  22   0        7.19        7.47      0.15 o
 -10  22   0       15.20       14.95      0.16 o
 -11  22   0        7.55        7.33      0.14 o
 -12  22   0        0.20        0.34      0.12 o
 -13  22   0       10.29        9.93      0.18 o
 -14  22   0       39.83       38.95      0.39 o
 -15  22   0       72.85       69.46      0.90 o
 -16  22   0        0.93        0.80      0.15 o
  -1  23   0       76.05       75.80      0.40 o
  -2  23   0        4.98        4.83      0.13 o
  -3  23   0       28.88       28.73      0.30 o
  -4  23   0        1.75        1.71      0.12 o
  -5  23   0        0.28        0.61      0.12 o
  -6  23   0        2.18        2.30      0.12 o
  -7  23   0       10.08       10.28      0.18 o
  -8  23   0       15.06       14.88      0.22 o
  -9  23   0        1.75        2.07      0.12 o
 -10  23   0       63.85       64.61      0.64 o
 -11  23   0       25.91       25.59      0.30 o
 -12  23   0       11.29       12.28      0.25 o
 -13  23   0       11.75       11.32      0.16 o
 -14  23   0        5.33        5.14      0.18 o
 -15  23   0       10.26       10.82      0.30 o
   0  24   0      111.67      110.17      1.01 o
  -1  24   0       21.71       22.23      0.19 o
  -2  24   0       18.54       18.57      0.18 o
  -4  24   0        6.96        7.36      0.15 o
  -5  24   0       33.91       33.48      0.36 o
  -6  24   0        2.97        3.17      0.13 o
  -7  24   0       67.14       67.15      0.44 o
  -8  24   0       60.83       60.49      0.45 o
  -9  24   0        1.35        1.68      0.12 o
 -10  24   0        0.74        0.86      0.13 o
 -11  24   0        2.79        3.01      0.14 o
 -12  24   0       28.79       27.78      0.30 o
 -13  24   0       59.25       55.86      0.57 o
 -14  24   0        3.88        3.56      0.15 o
  -1  25   0        1.89        1.94      0.13 o
  -2  25   0        0.47        0.60      0.14 o
  -3  25   0       14.68       14.85      0.19 o
  -4  25   0       21.34       21.51      0.23 o
  -5  25   0        4.00        4.03      0.13 o
  -7  25   0       34.36       34.18      0.21 o
  -8  25   0       85.99       87.46      0.89 o
  -9  25   0       37.76       38.34      0.29 o
 -10  25   0        7.15        7.42      0.15 o
 -11  25   0        0.82        0.81      0.14 o
 -12  25   0       17.21       17.64      0.26 o
   0  26   0       69.89       70.75      0.54 o
  -1  26   0       48.69       48.87      0.41 o
  -2  26   0        2.24        2.30      0.14 o
  -3  26   0       16.70       17.22      0.20 o
  -4  26   0        1.00        1.19      0.14 o
  -5  26   0       17.01       17.65      0.17 o
  -6  26   0        1.04        0.97      0.13 o
  -7  26   0       40.02       39.36      0.44 o
  -8  26   0        1.42        1.65      0.12 o
  -9  26   0        5.64        5.73      0.14 o
 -10  26   0        2.44        2.65      0.13 o
 -11  26   0        3.74        3.89      0.13 o
  -1  27   0       14.20       14.47      0.21 o
  -2  27   0       23.53       23.55      0.31 o
  -3  27   0       29.78       29.62      0.36 o
  -4  27   0        0.46        0.59      0.14 o
  -5  27   0        6.94        7.29      0.16 o
  -6  27   0        0.45        0.51      0.15 o
  -7  27   0        2.87        3.58      0.15 o
  -8  27   0        0.33        0.46      0.14 o
  -9  27   0       64.94       66.46      0.58 o
   0  28   0      128.70      130.78      1.09 o
  -1  28   0       12.00       11.45      0.23 o
  -3  28   0        7.45        7.50      0.17 o
  -4  28   0        3.91        3.63      0.15 o
  -5  28   0        0.72        0.58      0.14 o
  -6  28   0      146.15      148.52      0.95 o
  -7  28   0        6.19        6.52      0.15 o
  -2  29   0       46.66       49.19      0.70 o
  -3  29   0       45.37       47.04      0.35 o
  23   1  -1       25.44       25.29      1.11 o
  22   1  -1        1.05        0.92      0.14 o
  21   1  -1       28.60       29.24      0.78 o
  20   1  -1       16.43       16.47      0.48 o
  19   1  -1       20.92       21.38      0.55 o
  18   1  -1        0.21        0.27      0.11 o
  17   1  -1       98.66      100.51      1.11 o
  16   1  -1       12.26       12.92      0.20 o
  15   1  -1       14.79       15.76      0.20 o
  14   1  -1      159.20      164.10      2.29 o
  13   1  -1       22.42       23.14      0.23 o
  12   1  -1      309.95      314.08      2.03 o
  11   1  -1      115.48      111.96      0.68 o
  10   1  -1        0.70        0.78      0.06 o
   9   1  -1      369.63      381.24      3.07 o
   8   1  -1      305.81      321.98      2.80 o
   7   1  -1      883.83      937.67      7.20 o
   6   1  -1     1102.46     1119.58      8.14 o
   5   1  -1      201.34      207.05      1.61 o
   4   1  -1     2510.31     2548.44     12.73 o
   3   1  -1      384.50      397.61      2.14 o
   2   1  -1     1856.87     1903.84      9.96 o
   1   1  -1     1574.58     1646.90     10.66 o
   0   1  -1      225.30      232.44      1.83 o
  -1   1  -1     3396.40     3471.55     17.17 o
  -2   1  -1     1652.55     1705.32      9.50 o
  -3   1  -1      211.98      222.96      1.60 o
  -4   1  -1       99.76      104.76      1.10 o
  -5   1  -1      707.21      708.73      3.36 o
  -6   1  -1      611.87      614.76      2.92 o
  -7   1  -1      603.86      608.02      3.51 o
  -8   1  -1      270.13      275.35      1.68 o
  -9   1  -1        8.46       10.12      0.16 o
 -10   1  -1       89.95       91.88      0.50 o
 -11   1  -1      278.86      295.19      1.95 o
 -12   1  -1        1.33        1.32      0.03 o
 -13   1  -1      371.91      385.80      3.31 o
 -14   1  -1        4.44        4.29      0.08 o
 -15   1  -1        3.04        3.23      0.08 o
 -16   1  -1       94.43      100.37      1.08 o
 -17   1  -1        0.15        0.25      0.07 o
 -18   1  -1       41.76       42.96      0.75 o
 -19   1  -1       25.17       24.91      0.41 o
 -21   1  -1       26.51       27.00      0.68 o
 -22   1  -1        9.88        8.96      0.33 o
 -23   1  -1        0.75        0.45      0.16 o
 -24   1  -1        1.77        1.46      0.25 o
  25   2  -1        5.61        6.12      0.34 o
  21   2  -1      106.54      102.16      2.32 o
  20   2  -1        0.92        1.03      0.09 o
  19   2  -1        1.68        1.47      0.09 o
  18   2  -1        4.28        4.32      0.09 o
  17   2  -1        4.91        5.04      0.11 o
  16   2  -1       86.26       89.47      1.24 o
  15   2  -1       28.62       30.38      0.52 o
  14   2  -1      182.58      188.98      1.26 o
  13   2  -1      277.42      287.84      2.83 o
  12   2  -1        1.37        1.34      0.06 o
  11   2  -1       23.13       22.97      0.18 o
  10   2  -1       16.49       16.32      0.11 o
   9   2  -1       14.26       13.25      0.15 o
   8   2  -1        4.69        4.80      0.12 o
   7   2  -1      531.19      536.42      3.86 o
   6   2  -1        0.58        0.74      0.02 o
   5   2  -1      103.93      106.59      1.05 o
   4   2  -1      567.78      577.36      2.73 o
   3   2  -1     1151.23     1164.65      6.94 o
   2   2  -1       55.51       52.90      0.32 o
   1   2  -1     1779.53     1862.50     12.64 o
   0   2  -1      655.18      695.55      4.96 o
  -1   2  -1      178.11      181.52      1.06 o
  -2   2  -1       57.96       57.35      0.59 o
  -3   2  -1     1687.59     1715.75      7.61 o
  -4   2  -1     2255.71     2321.34     11.82 o
  -5   2  -1      573.39      593.99      3.78 o
  -6   2  -1      335.01      337.76      2.43 o
  -7   2  -1        1.90        1.91      0.04 o
  -8   2  -1        0.11        0.19      0.03 o
  -9   2  -1       17.66       17.26      0.09 o
 -10   2  -1      131.43      127.75      0.81 o
 -11   2  -1      147.75      147.83      1.15 o
 -12   2  -1        0.05        0.11      0.03 o
 -13   2  -1       19.91       20.98      0.23 o
 -14   2  -1       13.51       14.58      0.14 o
 -15   2  -1       49.26       51.64      0.74 o
 -16   2  -1      100.94      108.64      1.28 o
 -17   2  -1       18.41       19.11      0.21 o
 -18   2  -1        0.12        0.17      0.08 o
 -19   2  -1       19.22       19.79      0.34 o
 -20   2  -1       55.85       52.48      1.11 o
 -21   2  -1        5.58        5.86      0.19 o
 -22   2  -1       24.67       24.37      0.81 o
 -23   2  -1        5.58        5.18      0.22 o
 -24   2  -1       11.77       11.26      0.29 o
  24   3  -1       56.78       58.12      1.99 o
  23   3  -1       58.80       55.14      1.58 o
  22   3  -1       38.43       37.63      1.02 o
  21   3  -1        2.26        1.82      0.12 o
  20   3  -1        0.49        0.73      0.09 o
  19   3  -1       50.80       50.88      0.68 o
  18   3  -1       12.46       12.54      0.34 o
  17   3  -1       99.12      107.49      1.78 o
  16   3  -1       17.11       16.92      0.35 o
  15   3  -1       13.25       13.88      0.18 o
  14   3  -1       51.93       54.70      0.58 o
  13   3  -1       18.27       19.17      0.28 o
  12   3  -1       79.22       82.90      0.71 o
  11   3  -1        0.57        0.55      0.04 o
  10   3  -1      122.07      120.93      0.87 o
   9   3  -1      159.44      157.67      1.16 o
   8   3  -1      298.93      293.00      1.31 o
   7   3  -1        0.37        0.34      0.04 o
   6   3  -1        6.98        7.22      0.12 o
   5   3  -1     1644.46     1696.94      6.84 o
   4   3  -1      709.48      738.97      4.74 o
   3   3  -1     2185.79     2250.56     13.81 o
   2   3  -1      407.04      415.39      2.67 o
   1   3  -1      872.60      883.15      6.82 o
   0   3  -1      733.73      766.44      3.35 o
  -1   3  -1      249.77      260.23      2.10 o
  -2   3  -1     4634.32     4730.85     19.98 o
  -3   3  -1      358.88      386.61      2.88 o
  -4   3  -1      234.85      248.89      1.92 o
  -5   3  -1      218.26      220.32      0.91 o
  -6   3  -1      383.83      376.84      1.39 o
  -7   3  -1      310.10      310.72      2.03 o
  -8   3  -1      125.91      126.60      0.51 o
  -9   3  -1      126.94      133.98      0.82 o
 -10   3  -1       67.24       64.18      0.56 o
 -11   3  -1        1.76        1.67      0.04 o
 -12   3  -1      161.55      165.14      1.46 o
 -13   3  -1       66.50       68.75      0.61 o
 -14   3  -1      122.70      127.37      1.18 o
 -15   3  -1        6.61        6.35      0.11 o
 -16   3  -1        7.80        8.78      0.10 o
 -17   3  -1        0.25        0.35      0.08 o
 -18   3  -1       11.51       11.44      0.27 o
 -19   3  -1        4.22        4.31      0.13 o
 -20   3  -1       42.91       43.81      0.94 o
 -21   3  -1        7.97        7.25      0.15 o
 -22   3  -1       53.50       53.01      1.28 o
 -23   3  -1       28.87       25.42      1.04 o
 -24   3  -1       16.38       13.79      0.54 o
  24   4  -1        0.74        1.08      0.19 o
  23   4  -1       32.96       27.14      0.44 o
  22   4  -1       88.84       78.37      1.81 o
  21   4  -1       16.03       16.26      0.42 o
  20   4  -1       21.47       22.22      0.35 o
  19   4  -1        0.50        0.52      0.08 o
  18   4  -1       48.38       50.31      0.80 o
  17   4  -1      251.99      253.72      4.53 o
  16   4  -1       13.70       14.28      0.28 o
  15   4  -1       57.01       59.07      0.64 o
  14   4  -1      182.48      189.69      1.82 o
  13   4  -1       97.57      101.11      0.72 o
  12   4  -1      136.97      139.58      1.17 o
  11   4  -1       17.44       18.64      0.25 o
  10   4  -1      135.57      139.91      0.78 o
   9   4  -1        5.93        6.70      0.06 o
   8   4  -1       46.56       46.21      0.29 o
   7   4  -1     1030.63     1048.33      5.58 o
   6   4  -1      685.27      697.59      7.32 o
   5   4  -1      140.40      141.76      1.00 o
   4   4  -1      511.35      517.72      3.17 o
   3   4  -1     1216.77     1231.24      6.42 o
   2   4  -1     1185.63     1186.73      9.00 o
   1   4  -1      247.68      255.81      2.32 o
   0   4  -1      414.17      411.77      1.84 o
  -1   4  -1     1352.96     1386.29      6.23 o
  -2   4  -1       73.60       72.87      0.35 o
  -3   4  -1       70.51       70.05      0.30 o
  -4   4  -1       92.59       96.18      0.71 o
  -5   4  -1       23.33       23.01      0.14 o
  -6   4  -1      964.16      983.38      5.22 o
  -7   4  -1      378.97      375.98      1.96 o
  -8   4  -1      700.12      705.19      3.31 o
  -9   4  -1       89.68       89.97      0.68 o
 -10   4  -1        8.76        8.45      0.11 o
 -11   4  -1      199.46      206.11      1.38 o
 -12   4  -1       58.92       60.77      0.51 o
 -13   4  -1      187.61      193.12      1.46 o
 -14   4  -1      133.08      135.06      1.38 o
 -15   4  -1       22.16       23.22      0.23 o
 -16   4  -1      167.11      167.50      1.98 o
 -17   4  -1       53.30       55.69      0.63 o
 -18   4  -1        8.62        8.93      0.22 o
 -19   4  -1      140.05      135.90      2.49 o
 -20   4  -1       15.98       15.78      0.24 o
 -21   4  -1        2.20        2.04      0.14 o
 -22   4  -1        9.68        9.27      0.20 o
 -23   4  -1       32.77       30.79      1.05 o
 -24   4  -1       94.18       92.20      3.67 o
  24   5  -1       14.65       13.26      0.50 o
  23   5  -1       73.29       79.32      1.85 o
  22   5  -1        1.09        1.21      0.45 o
  21   5  -1       15.80       14.83      0.50 o
  20   5  -1       93.63       93.15      1.22 o
  19   5  -1        3.51        3.68      0.10 o
  18   5  -1       19.05       19.70      0.18 o
  17   5  -1       57.31       60.48      0.85 o
  16   5  -1       46.65       49.00      0.60 o
  15   5  -1       74.11       79.93      1.06 o
  14   5  -1       11.43       11.91      0.17 o
  13   5  -1      402.19      423.45      3.25 o
  12   5  -1      130.95      133.70      0.91 o
  11   5  -1      158.34      158.71      0.99 o
  10   5  -1      121.31      120.13      0.72 o
   9   5  -1      362.70      361.70      2.21 o
   8   5  -1     2923.30     2992.50     14.26 o
   7   5  -1      602.06      624.35      4.69 o
   6   5  -1       55.48       59.23      0.70 o
   5   5  -1      369.67      364.42      2.24 o
   4   5  -1        5.11        5.07      0.05 o
   3   5  -1     4123.84     4223.57     20.86 o
   2   5  -1     2214.15     2250.91     12.48 o
   1   5  -1       92.93       90.19      0.63 o
   0   5  -1     1733.15     1759.74      8.86 o
  -1   5  -1     1302.85     1346.65      5.90 o
  -2   5  -1     4620.27     4773.69     25.37 o
  -3   5  -1       88.24       83.63      0.46 o
  -4   5  -1       44.79       45.70      0.55 o
  -5   5  -1     1240.13     1276.75      7.20 o
  -6   5  -1      126.55      124.18      0.55 o
  -7   5  -1     1835.61     1839.68      9.03 o
  -8   5  -1       24.65       22.22      0.17 o
  -9   5  -1       71.25       71.60      0.40 o
 -10   5  -1      355.78      371.60      2.16 o
 -11   5  -1       10.13       10.36      0.15 o
 -12   5  -1      173.64      172.99      1.24 o
 -13   5  -1       94.23       94.98      0.83 o
 -14   5  -1       34.75       35.57      0.39 o
 -15   5  -1       69.53       68.95      0.70 o
 -16   5  -1       18.98       19.32      0.20 o
 -17   5  -1      196.57      206.77      2.66 o
 -19   5  -1       21.24       23.12      0.52 o
 -20   5  -1       26.97       27.76      0.42 o
 -21   5  -1       23.21       23.42      0.46 o
 -22   5  -1      173.23      160.25      3.45 o
 -23   5  -1        1.46        1.67      0.21 o
  24   6  -1       16.18       15.58      0.70 o
  23   6  -1       37.53       35.98      0.88 o
  22   6  -1       61.96       58.07      1.76 o
  21   6  -1        1.20        1.30      0.12 o
  20   6  -1       20.75       20.68      0.44 o
  19   6  -1        0.32        0.30      0.09 o
  18   6  -1       75.01       76.83      0.68 o
  17   6  -1      146.10      145.74      2.51 o
  15   6  -1        9.97       10.38      0.15 o
  14   6  -1        3.57        3.93      0.08 o
  13   6  -1       22.07       22.60      0.31 o
  12   6  -1       55.13       55.33      0.38 o
  11   6  -1       11.82       12.21      0.10 o
  10   6  -1       15.97       14.67      0.15 o
   9   6  -1        4.23        4.58      0.05 o
   8   6  -1       36.55       36.89      0.32 o
   7   6  -1       67.71       67.57      0.63 o
   6   6  -1       97.02       99.42      0.77 o
   5   6  -1       83.85       82.91      0.70 o
   4   6  -1        1.04        1.24      0.04 o
   3   6  -1       57.21       56.47      0.43 o
   2   6  -1        0.41        0.76      0.11 o
   1   6  -1      144.74      144.71      0.78 o
   0   6  -1     1833.59     1874.76     10.58 o
  -1   6  -1      541.95      549.65      3.35 o
  -2   6  -1      159.77      162.27      0.84 o
  -3   6  -1       64.41       63.72      0.26 o
  -4   6  -1      149.89      147.30      0.74 o
  -5   6  -1      407.12      405.32      1.69 o
  -6   6  -1      104.99      104.87      0.63 o
  -7   6  -1      294.01      292.49      2.14 o
  -8   6  -1      650.43      660.35      3.11 o
  -9   6  -1       51.05       50.83      0.29 o
 -10   6  -1       47.77       47.73      0.32 o
 -11   6  -1        8.64        8.63      0.11 o
 -12   6  -1       35.06       36.82      0.32 o
 -13   6  -1      163.95      166.40      1.24 o
 -14   6  -1        0.31        0.45      0.05 o
 -15   6  -1       75.16       76.39      0.78 o
 -16   6  -1       25.72       24.47      0.34 o
 -17   6  -1       35.57       37.85      0.44 o
 -18   6  -1        0.39        0.50      0.06 o
 -19   6  -1       21.53       21.20      0.47 o
 -21   6  -1        1.44        1.31      0.15 o
 -22   6  -1        3.97        4.29      0.28 o
 -23   6  -1        0.36        0.58      0.24 o
  24   7  -1        5.58        5.24      0.28 o
  23   7  -1       23.50       22.70      0.69 o
  22   7  -1       18.28       16.82      0.84 o
  21   7  -1        1.47        1.05      0.17 o
  20   7  -1       15.60       14.15      0.24 o
  19   7  -1        2.70        2.50      0.11 o
  18   7  -1       45.61       44.98      0.59 o
  17   7  -1       51.31       51.76      0.52 o
  16   7  -1       34.04       35.71      0.55 o
  15   7  -1       70.81       73.07      0.87 o
  14   7  -1      140.73      145.45      1.05 o
  13   7  -1       22.71       22.68      0.18 o
  12   7  -1      118.03      120.97      0.77 o
  11   7  -1        1.82        2.01      0.05 o
  10   7  -1       97.32       96.25      0.66 o
   9   7  -1      485.34      496.49      2.47 o
   8   7  -1        3.91        4.92      0.07 o
   7   7  -1       78.13       79.76      0.68 o
   6   7  -1      936.80      935.14      6.93 o
   5   7  -1      146.76      147.35      0.92 o
   4   7  -1      220.63      215.39      1.51 o
   3   7  -1       22.47       22.81      0.19 o
   2   7  -1        7.28        6.82      0.06 o
   1   7  -1     2424.33     2492.51      8.81 o
   0   7  -1      712.54      728.53      3.73 o
  -1   7  -1       70.78       68.07      0.25 o
  -2   7  -1      564.14      579.08      4.72 o
  -3   7  -1      178.25      180.30      1.16 o
  -4   7  -1      246.76      252.66      1.21 o
  -5   7  -1      329.32      325.48      1.56 o
  -6   7  -1        4.93        4.86      0.06 o
  -7   7  -1      507.29      515.10      3.18 o
  -8   7  -1      343.16      347.65      2.14 o
  -9   7  -1        1.29        1.78      0.06 o
 -10   7  -1       10.20       10.73      0.11 o
 -11   7  -1       83.86       86.23      0.70 o
 -12   7  -1       76.16       78.55      0.48 o
 -13   7  -1      129.54      130.54      1.19 o
 -14   7  -1        0.02        0.19      0.05 o
 -15   7  -1        7.81        7.70      0.08 o
 -16   7  -1       98.38       97.67      0.92 o
 -18   7  -1        1.87        1.83      0.08 o
 -19   7  -1       27.46       26.26      0.65 o
 -20   7  -1        5.16        5.27      0.13 o
 -21   7  -1       45.40       46.40      1.22 o
 -23   7  -1        9.67       10.09      0.29 o
  24   8  -1       13.24       12.38      0.63 o
  22   8  -1        1.35        1.16      0.27 o
  21   8  -1        3.13        2.82      0.18 o
  20   8  -1        3.88        3.61      0.12 o
  19   8  -1       30.83       28.79      0.36 o
  18   8  -1        0.12        0.19      0.09 o
  16   8  -1        1.02        1.13      0.06 o
  15   8  -1      101.86      101.51      1.14 o
  14   8  -1        3.68        4.02      0.07 o
  13   8  -1        3.52        3.04      0.05 o
  12   8  -1        8.90        9.27      0.09 o
  11   8  -1        7.21        7.15      0.08 o
  10   8  -1       45.12       45.12      0.32 o
   9   8  -1       17.08       16.86      0.17 o
   8   8  -1      120.65      118.98      0.78 o
   7   8  -1      504.07      493.25      3.68 o
   6   8  -1       21.54       21.29      0.19 o
   5   8  -1        2.01        2.04      0.05 o
   4   8  -1       28.74       29.43      0.16 o
   3   8  -1      344.29      345.71      2.12 o
   2   8  -1      694.53      695.25      3.61 o
   1   8  -1        3.60        4.19      0.08 o
   0   8  -1       86.24       83.79      0.40 o
  -1   8  -1       16.94       15.94      0.14 o
  -2   8  -1       49.02       48.05      0.20 o
  -3   8  -1        8.57        8.41      0.09 o
  -4   8  -1       32.84       33.02      0.17 o
  -5   8  -1      124.46      124.57      0.75 o
  -6   8  -1        1.22        1.38      0.05 o
  -7   8  -1       41.43       39.94      0.20 o
  -8   8  -1        4.25        4.05      0.07 o
  -9   8  -1      144.34      143.21      1.02 o
 -11   8  -1       29.84       29.70      0.17 o
 -13   8  -1        0.07        0.25      0.05 o
 -14   8  -1       42.21       43.65      0.60 o
 -15   8  -1       30.40       31.80      0.47 o
 -16   8  -1       84.30       84.65      0.76 o
 -17   8  -1       10.72       10.42      0.15 o
 -18   8  -1        0.33        0.26      0.04 o
 -19   8  -1        1.24        1.17      0.08 o
 -21   8  -1        8.84        8.99      0.41 o
 -22   8  -1       27.24       24.99      0.39 o
 -23   8  -1        6.85        6.63      0.31 o
  23   9  -1       13.33       12.21      0.60 o
  22   9  -1        0.14        0.43      0.14 o
  21   9  -1        4.01        3.51      0.24 o
  20   9  -1       31.06       28.77      0.82 o
  19   9  -1        5.86        5.38      0.09 o
  18   9  -1        0.38        0.54      0.08 o
  17   9  -1       52.34       54.73      0.84 o
  16   9  -1       39.93       40.98      0.44 o
  15   9  -1       26.02       26.33      0.25 o
  14   9  -1        0.19        0.23      0.04 o
  13   9  -1        0.18        0.23      0.04 o
  12   9  -1        0.70        0.71      0.05 o
  11   9  -1       18.52       18.16      0.13 o
  10   9  -1        2.48        2.75      0.08 o
   9   9  -1       24.17       23.72      0.24 o
   8   9  -1       68.27       66.88      0.41 o
   7   9  -1      100.45      104.77      0.74 o
   6   9  -1        9.48        9.95      0.09 o
   5   9  -1       17.40       16.50      0.17 o
   4   9  -1       13.69       12.80      0.17 o
   3   9  -1        4.02        4.24      0.07 o
   2   9  -1       98.66       89.88      0.61 o
   1   9  -1       85.86       82.83      0.41 o
   0   9  -1      138.48      137.61      0.79 o
  -1   9  -1       84.18       88.31      0.37 o
  -2   9  -1       75.14       73.80      0.28 o
  -3   9  -1       21.84       19.19      0.14 o
  -4   9  -1        0.53        0.25      0.07 o
  -5   9  -1       54.02       54.76      0.38 o
  -6   9  -1      152.71      147.29      0.81 o
  -7   9  -1      134.31      134.62      0.59 o
  -8   9  -1       18.68       18.35      0.14 o
  -9   9  -1       12.93       13.57      0.13 o
 -10   9  -1       44.29       45.29      0.37 o
 -11   9  -1       30.27       29.67      0.28 o
 -12   9  -1        2.72        2.89      0.07 o
 -13   9  -1        1.14        1.14      0.06 o
 -14   9  -1      121.04      127.66      1.05 o
 -15   9  -1        7.70        7.78      0.16 o
 -16   9  -1       23.83       25.08      0.35 o
 -17   9  -1       10.01       10.72      0.18 o
 -18   9  -1       47.48       45.58      0.49 o
 -19   9  -1       14.16       14.04      0.26 o
 -20   9  -1        3.04        2.99      0.14 o
 -21   9  -1        0.72        0.73      0.16 o
 -22   9  -1        4.08        4.64      0.17 o
 -23   9  -1       30.88       26.71      1.04 o
  23  10  -1        0.73        0.68      0.34 o
  22  10  -1       18.96       18.60      0.48 o
  21  10  -1       11.19       11.31      0.51 o
  20  10  -1        1.28        1.37      0.14 o
  19  10  -1       25.90       25.59      0.47 o
  18  10  -1       21.49       23.20      0.30 o
  17  10  -1       32.64       31.66      0.38 o
  16  10  -1      111.10      114.06      1.19 o
  15  10  -1        8.05        8.28      0.16 o
  14  10  -1       17.34       17.00      0.16 o
  13  10  -1       22.37       22.42      0.22 o
  12  10  -1       37.78       38.52      0.26 o
  11  10  -1      397.96      395.50      2.53 o
  10  10  -1        0.72        0.62      0.05 o
   9  10  -1        2.15        2.47      0.06 o
   8  10  -1        1.74        1.65      0.05 o
   7  10  -1        9.49        9.03      0.10 o
   6  10  -1      143.20      139.63      0.90 o
   5  10  -1       35.05       33.19      0.33 o
   4  10  -1        3.78        3.90      0.07 o
   3  10  -1        7.90        7.11      0.08 o
   2  10  -1       59.18       60.55      0.37 o
   1  10  -1       55.61       52.82      0.43 o
   0  10  -1       62.81       65.49      0.47 o
  -1  10  -1      660.69      672.68      3.88 o
  -2  10  -1      279.70      279.93      1.35 o
  -3  10  -1        0.00        0.16      0.07 o
  -4  10  -1       43.97       41.93      0.29 o
  -5  10  -1      123.60      119.92      1.10 o
  -6  10  -1       56.46       53.02      0.45 o
  -7  10  -1      130.01      131.99      0.52 o
  -8  10  -1       65.65       65.55      0.47 o
  -9  10  -1        3.37        3.54      0.08 o
 -10  10  -1      123.09      125.46      0.94 o
 -11  10  -1       11.09       11.29      0.10 o
 -12  10  -1       51.17       51.10      0.38 o
 -13  10  -1       21.91       22.26      0.24 o
 -14  10  -1        2.37        2.81      0.09 o
 -15  10  -1       79.48       78.93      0.62 o
 -16  10  -1       36.74       39.63      0.45 o
 -17  10  -1       41.31       40.80      0.48 o
 -18  10  -1       63.78       61.98      0.58 o
 -19  10  -1        2.27        2.43      0.11 o
 -20  10  -1       60.46       57.65      0.80 o
 -21  10  -1       17.66       17.37      0.36 o
 -22  10  -1        0.59        0.73      0.16 o
  23  11  -1        9.57        9.30      0.56 o
  22  11  -1       19.00       18.23      0.61 o
  21  11  -1       36.85       32.74      0.67 o
  20  11  -1       14.99       15.85      0.41 o
  19  11  -1       91.18       91.53      1.10 o
  18  11  -1        0.11        0.18      0.07 o
  17  11  -1      110.24      111.21      1.09 o
  16  11  -1       56.20       56.63      0.44 o
  15  11  -1       38.99       40.17      0.47 o
  14  11  -1      161.52      165.16      1.09 o
  13  11  -1      127.66      130.06      1.13 o
  12  11  -1       53.24       54.99      0.39 o
  11  11  -1      168.93      173.46      1.56 o
  10  11  -1        8.20        7.89      0.11 o
   9  11  -1        0.18        0.22      0.07 o
   8  11  -1      743.56      771.90      5.75 o
   7  11  -1      240.29      247.83      1.89 o
   6  11  -1      104.05      105.52      0.93 o
   5  11  -1      119.15      116.40      0.51 o
   4  11  -1      400.41      399.66      3.07 o
   3  11  -1        4.41        4.92      0.07 o
   2  11  -1     1667.88     1700.43      8.30 o
   1  11  -1        2.34        2.94      0.07 o
   0  11  -1       54.95       54.74      0.45 o
  -1  11  -1     1474.48     1491.06      7.79 o
  -2  11  -1       61.27       65.27      0.33 o
  -3  11  -1      387.28      390.51      1.86 o
  -4  11  -1      120.75      121.18      0.56 o
  -5  11  -1        0.24        0.42      0.06 o
  -6  11  -1      532.31      539.30      3.65 o
  -7  11  -1      442.77      441.03      3.12 o
  -8  11  -1       63.53       63.74      0.44 o
  -9  11  -1       83.47       84.66      0.78 o
 -10  11  -1        7.74        7.70      0.13 o
 -11  11  -1      304.21      311.65      2.13 o
 -12  11  -1       25.25       25.38      0.23 o
 -13  11  -1      163.12      168.51      1.42 o
 -14  11  -1        2.04        2.02      0.09 o
 -15  11  -1        3.25        3.42      0.09 o
 -16  11  -1       60.42       63.38      0.57 o
 -17  11  -1       40.49       40.68      0.53 o
 -18  11  -1        1.78        1.64      0.09 o
 -20  11  -1       27.61       28.36      0.78 o
 -21  11  -1       10.46       10.94      0.22 o
 -22  11  -1       15.76       15.00      0.33 o
  22  12  -1       16.53       15.31      0.47 o
  21  12  -1        2.82        2.59      0.15 o
  20  12  -1       12.59       11.70      0.26 o
  19  12  -1        9.36        9.05      0.18 o
  18  12  -1       45.94       46.80      0.62 o
  17  12  -1       19.09       18.62      0.38 o
  16  12  -1       35.72       36.97      0.44 o
  15  12  -1        4.61        5.18      0.09 o
  14  12  -1        1.38        1.53      0.07 o
  13  12  -1       42.27       42.49      0.36 o
  12  12  -1        4.57        5.01      0.10 o
  11  12  -1       94.44       99.31      0.94 o
  10  12  -1       27.13       27.62      0.29 o
   9  12  -1       26.21       26.00      0.19 o
   8  12  -1       13.77       14.13      0.16 o
   7  12  -1       26.54       25.53      0.19 o
   6  12  -1       70.06       69.57      0.36 o
   5  12  -1        5.06        5.14      0.08 o
   4  12  -1       35.78       35.58      0.24 o
   3  12  -1        4.10        5.11      0.08 o
   2  12  -1        1.24        1.06      0.07 o
   1  12  -1       57.69       58.07      0.18 o
   0  12  -1       58.93       57.07      0.26 o
  -1  12  -1      216.85      211.79      0.81 o
  -2  12  -1       35.69       35.55      0.17 o
  -3  12  -1        7.80        8.31      0.10 o
  -4  12  -1       11.56       11.89      0.10 o
  -5  12  -1        0.29        0.19      0.08 o
  -6  12  -1        6.59        6.28      0.08 o
  -7  12  -1       60.43       59.48      0.34 o
  -8  12  -1      217.94      221.23      1.56 o
  -9  12  -1       16.92       16.48      0.14 o
 -10  12  -1      208.89      216.81      1.59 o
 -11  12  -1        7.76        8.08      0.11 o
 -12  12  -1       20.40       20.30      0.18 o
 -13  12  -1       16.12       15.29      0.29 o
 -14  12  -1       38.56       38.79      0.43 o
 -15  12  -1      128.30      130.87      1.20 o
 -16  12  -1       30.59       29.58      0.35 o
 -17  12  -1       28.79       30.22      0.31 o
 -18  12  -1       25.11       24.84      0.36 o
 -19  12  -1        3.87        3.90      0.19 o
 -20  12  -1        8.22        8.85      0.20 o
 -21  12  -1        4.56        5.29      0.37 o
  22  13  -1        6.85        6.45      0.41 o
  21  13  -1        8.45        7.57      0.24 o
  19  13  -1       29.67       28.43      0.69 o
  18  13  -1        9.82        8.98      0.21 o
  17  13  -1        1.50        1.37      0.07 o
  15  13  -1       21.07       22.72      0.34 o
  14  13  -1       68.18       69.50      0.59 o
  12  13  -1       59.51       60.60      0.51 o
  10  13  -1       13.72       13.87      0.16 o
   9  13  -1      311.05      316.49      2.51 o
   8  13  -1       89.90       86.82      0.74 o
   7  13  -1       52.17       52.55      0.35 o
   6  13  -1      263.31      262.47      1.68 o
   5  13  -1       15.87       16.10      0.16 o
   4  13  -1      180.84      180.01      1.14 o
   3  13  -1       10.42        9.84      0.09 o
   2  13  -1        0.39        0.30      0.08 o
   1  13  -1      379.67      376.59      1.63 o
   0  13  -1      146.76      146.38      0.55 o
  -1  13  -1       47.86       47.74      0.41 o
  -2  13  -1        0.28        0.37      0.08 o
  -3  13  -1      113.83      117.35      0.75 o
  -4  13  -1       32.67       33.03      0.24 o
  -5  13  -1       21.54       21.58      0.14 o
  -6  13  -1      114.75      110.85      0.63 o
  -7  13  -1        0.09        0.25      0.08 o
  -8  13  -1      183.11      181.16      1.24 o
  -9  13  -1       26.94       26.74      0.21 o
 -10  13  -1        3.07        2.95      0.10 o
 -11  13  -1       46.77       47.23      0.44 o
 -12  13  -1        3.23        3.39      0.10 o
 -13  13  -1       35.74       36.50      0.38 o
 -14  13  -1       27.01       27.08      0.24 o
 -15  13  -1        6.30        5.81      0.15 o
 -16  13  -1       25.81       25.34      0.23 o
 -17  13  -1       12.80       12.90      0.29 o
 -18  13  -1       18.71       18.96      0.35 o
 -19  13  -1       14.01       14.42      0.28 o
 -20  13  -1        3.27        3.54      0.21 o
 -21  13  -1       31.69       33.11      0.60 o
  22  14  -1       13.70       13.19      0.52 o
  21  14  -1       12.86       10.60      0.38 o
  20  14  -1        1.07        1.10      0.16 o
  19  14  -1       19.59       20.62      0.48 o
  18  14  -1       16.36       16.78      0.39 o
  17  14  -1       43.55       41.32      0.47 o
  16  14  -1        7.12        7.13      0.12 o
  14  14  -1       27.02       26.53      0.26 o
  13  14  -1       17.45       17.71      0.17 o
  12  14  -1       67.77       70.17      0.81 o
  11  14  -1      142.41      145.50      1.22 o
  10  14  -1       56.96       57.70      0.54 o
   9  14  -1        0.89        0.98      0.07 o
   8  14  -1       15.89       15.92      0.13 o
   7  14  -1       42.97       41.93      0.37 o
   6  14  -1      320.79      317.36      2.50 o
   5  14  -1       46.45       46.14      0.34 o
   4  14  -1       50.24       50.93      0.39 o
   3  14  -1       18.58       18.45      0.12 o
   2  14  -1       32.39       31.92      0.23 o
   1  14  -1       83.49       82.88      0.50 o
   0  14  -1       21.13       19.13      0.17 o
  -1  14  -1        1.14        1.34      0.08 o
  -2  14  -1       42.19       40.34      0.16 o
  -3  14  -1      131.06      128.36      0.60 o
  -4  14  -1       14.94       14.10      0.12 o
  -5  14  -1      164.06      161.39      1.06 o
  -6  14  -1       97.05       96.89      0.51 o
  -7  14  -1       47.46       46.88      0.35 o
  -8  14  -1      130.48      130.26      1.01 o
  -9  14  -1        5.78        5.97      0.09 o
 -10  14  -1       62.83       63.13      0.48 o
 -11  14  -1        5.09        5.65      0.10 o
 -12  14  -1        1.17        1.16      0.09 o
 -13  14  -1       50.57       51.27      0.62 o
 -14  14  -1       30.02       30.32      0.47 o
 -15  14  -1        7.96        7.73      0.11 o
 -16  14  -1        0.54        0.47      0.12 o
 -17  14  -1       14.27       13.95      0.24 o
 -18  14  -1       45.31       42.57      0.58 o
 -19  14  -1       68.37       63.77      0.96 o
 -20  14  -1       14.21       15.16      0.44 o
  21  15  -1        3.15        3.82      0.23 o
  20  15  -1      131.62      120.48      2.92 o
  19  15  -1       25.03       26.29      0.51 o
  18  15  -1       11.27       11.54      0.33 o
  17  15  -1        3.98        3.72      0.12 o
  15  15  -1       64.62       66.17      0.59 o
  14  15  -1       39.70       40.95      0.44 o
  13  15  -1        3.99        4.04      0.11 o
  12  15  -1       10.20       10.23      0.19 o
  11  15  -1       10.52       10.46      0.11 o
   9  15  -1       26.94       26.68      0.23 o
   8  15  -1        6.34        6.48      0.13 o
   7  15  -1       22.45       23.16      0.19 o
   6  15  -1        1.25        1.21      0.08 o
   5  15  -1       21.12       21.02      0.14 o
   4  15  -1       70.20       69.78      0.52 o
   3  15  -1      218.47      220.01      0.95 o
   2  15  -1      155.95      155.41      0.77 o
   1  15  -1        8.93        8.73      0.11 o
   0  15  -1       68.84       68.21      0.39 o
  -1  15  -1        7.70        7.94      0.10 o
  -2  15  -1      216.28      221.36      1.02 o
  -3  15  -1      177.81      176.51      0.92 o
  -4  15  -1        7.00        6.76      0.11 o
  -5  15  -1      157.60      156.02      0.65 o
  -6  15  -1       22.15       22.22      0.22 o
  -7  15  -1       33.17       33.41      0.32 o
  -8  15  -1        0.91        1.20      0.08 o
  -9  15  -1        6.63        6.89      0.12 o
 -10  15  -1      186.72      190.97      1.56 o
 -11  15  -1      139.05      142.77      1.19 o
 -12  15  -1        8.99        9.32      0.12 o
 -13  15  -1        1.41        1.47      0.09 o
 -14  15  -1       41.90       42.08      0.58 o
 -15  15  -1       12.79       12.10      0.21 o
 -16  15  -1       24.50       26.00      0.26 o
 -18  15  -1        5.27        4.66      0.14 o
 -19  15  -1       23.65       22.82      0.40 o
  19  16  -1       45.99       49.32      0.53 o
  18  16  -1       12.11       12.50      0.30 o
  17  16  -1       17.18       16.06      0.30 o
  16  16  -1       35.38       35.19      0.44 o
  15  16  -1        8.14        8.44      0.14 o
  14  16  -1        2.21        2.46      0.10 o
  13  16  -1        0.55        0.48      0.09 o
  12  16  -1       45.17       48.08      0.37 o
  11  16  -1      333.10      351.88      2.58 o
   8  16  -1        4.19        4.03      0.09 o
   7  16  -1        2.35        2.89      0.09 o
   6  16  -1      127.24      125.44      0.71 o
   5  16  -1       13.64       13.36      0.14 o
   4  16  -1       29.36       29.16      0.18 o
   3  16  -1       35.88       35.97      0.24 o
   2  16  -1       40.27       38.81      0.18 o
   0  16  -1       24.33       24.59      0.20 o
  -1  16  -1      253.86      254.57      1.35 o
  -2  16  -1      158.68      158.06      0.99 o
  -3  16  -1        8.66        9.00      0.11 o
  -5  16  -1       73.79       73.11      0.50 o
  -6  16  -1        0.42        0.34      0.09 o
  -7  16  -1       47.65       48.27      0.36 o
  -8  16  -1        5.67        5.57      0.11 o
  -9  16  -1       12.73       13.03      0.13 o
 -10  16  -1       27.16       27.98      0.22 o
 -11  16  -1       34.99       36.03      0.34 o
 -12  16  -1       48.03       48.88      0.41 o
 -13  16  -1       52.93       52.44      0.60 o
 -14  16  -1        0.81        1.01      0.10 o
 -15  16  -1       19.90       20.57      0.30 o
 -16  16  -1        9.09        9.04      0.13 o
 -17  16  -1        7.63        6.89      0.19 o
 -18  16  -1       66.02       60.32      0.41 o
 -19  16  -1       17.26       16.87      0.43 o
 -20  16  -1       35.40       31.53      0.54 o
  20  17  -1        6.04        7.54      0.33 o
  19  17  -1       19.20       22.41      0.63 o
  18  17  -1       26.28       28.06      0.49 o
  17  17  -1       78.18       82.99      1.36 o
  15  17  -1        1.96        2.08      0.10 o
  14  17  -1       53.95       53.94      0.30 o
  13  17  -1      155.64      155.72      1.15 o
  12  17  -1       20.57       21.26      0.31 o
  11  17  -1       13.49       14.34      0.18 o
  10  17  -1       91.27       94.18      0.75 o
   9  17  -1        0.53        0.44      0.09 o
   8  17  -1      311.38      321.02      2.59 o
   7  17  -1       18.01       18.11      0.16 o
   6  17  -1       70.72       70.39      0.56 o
   5  17  -1      205.76      207.68      0.95 o
   4  17  -1       78.66       77.49      0.67 o
   3  17  -1        0.54        0.45      0.11 o
   2  17  -1      388.95      391.23      2.30 o
   1  17  -1       20.23       19.67      0.14 o
   0  17  -1       98.68       98.70      0.57 o
  -1  17  -1      153.59      155.67      0.88 o
  -2  17  -1       99.69       98.66      0.67 o
  -3  17  -1      172.11      176.51      1.06 o
  -4  17  -1       62.58       63.04      0.35 o
  -6  17  -1       36.83       36.94      0.30 o
  -7  17  -1      475.33      482.78      2.17 o
  -8  17  -1       43.35       43.83      0.35 o
  -9  17  -1       37.03       36.78      0.36 o
 -10  17  -1       19.97       20.51      0.19 o
 -11  17  -1      113.73      112.93      1.37 o
 -12  17  -1       99.46       99.54      0.90 o
 -13  17  -1       38.23       38.36      0.36 o
 -15  17  -1       12.84       12.84      0.16 o
 -16  17  -1       36.19       36.17      0.55 o
 -17  17  -1       70.42       65.54      0.90 o
 -18  17  -1       16.88       15.79      0.29 o
 -19  17  -1        0.80        0.98      0.17 o
  19  18  -1       36.90       41.44      1.00 o
  18  18  -1       26.63       28.95      0.69 o
  17  18  -1        1.67        1.89      0.17 o
  16  18  -1        8.37        8.40      0.16 o
  15  18  -1       17.79       18.11      0.23 o
  13  18  -1        4.14        4.20      0.10 o
  12  18  -1        1.57        1.76      0.09 o
  11  18  -1       56.23       58.28      0.54 o
  10  18  -1        3.88        4.17      0.10 o
   9  18  -1       31.80       32.33      0.33 o
   8  18  -1       31.66       31.79      0.28 o
   7  18  -1      164.11      168.61      1.19 o
   6  18  -1       48.95       49.17      0.31 o
   5  18  -1        9.05        9.14      0.13 o
   4  18  -1       28.06       28.86      0.24 o
   3  18  -1       56.65       57.46      0.42 o
   2  18  -1       79.85       79.74      0.37 o
   1  18  -1       30.14       29.47      0.20 o
   0  18  -1        2.75        2.51      0.12 o
  -1  18  -1       94.22       93.31      0.57 o
  -2  18  -1       73.81       72.94      0.38 o
  -3  18  -1        6.02        6.03      0.15 o
  -4  18  -1       14.75       16.04      0.14 o
  -5  18  -1       15.75       15.41      0.19 o
  -6  18  -1        0.34        0.37      0.11 o
  -7  18  -1        1.12        1.21      0.10 o
  -8  18  -1       41.05       41.21      0.36 o
  -9  18  -1       80.59       82.85      0.79 o
 -10  18  -1       35.98       35.76      0.37 o
 -12  18  -1        6.53        6.65      0.12 o
 -13  18  -1        0.65        0.71      0.11 o
 -14  18  -1        0.66        0.64      0.11 o
 -15  18  -1        2.75        2.80      0.12 o
 -16  18  -1       60.77       56.90      0.46 o
 -17  18  -1        0.80        0.81      0.13 o
 -18  18  -1       11.64       10.64      0.26 o
 -19  18  -1        2.52        2.15      0.17 o
  19  19  -1        9.07       10.17      0.40 o
  18  19  -1        4.27        4.94      0.26 o
  17  19  -1       24.64       26.09      0.85 o
  16  19  -1       33.26       31.53      0.47 o
  15  19  -1       29.36       29.69      0.61 o
  14  19  -1       10.06       10.18      0.15 o
  13  19  -1       11.52       12.40      0.21 o
  12  19  -1        2.97        3.42      0.11 o
  11  19  -1       14.76       16.06      0.25 o
  10  19  -1       18.38       18.64      0.17 o
   9  19  -1        0.69        0.64      0.09 o
   8  19  -1        0.86        1.11      0.09 o
   7  19  -1       18.35       18.26      0.14 o
   6  19  -1       18.78       18.92      0.14 o
   5  19  -1       45.21       44.56      0.47 o
   4  19  -1        1.91        1.56      0.10 o
   3  19  -1       38.71       37.31      0.31 o
   2  19  -1       23.06       22.88      0.26 o
   1  19  -1        2.03        2.20      0.11 o
   0  19  -1      128.95      126.67      0.58 o
  -1  19  -1       11.82       12.32      0.13 o
  -2  19  -1        1.92        2.05      0.10 o
  -3  19  -1        1.17        1.47      0.11 o
  -4  19  -1        1.66        1.66      0.10 o
  -5  19  -1       29.57       29.21      0.24 o
  -6  19  -1       58.16       57.54      0.40 o
  -7  19  -1       14.82       14.97      0.16 o
  -8  19  -1        2.68        2.82      0.11 o
  -9  19  -1       76.05       75.94      0.38 o
 -10  19  -1       10.81       10.25      0.14 o
 -11  19  -1       21.24       22.01      0.23 o
 -12  19  -1       10.01        8.89      0.16 o
 -13  19  -1        2.72        2.84      0.11 o
 -14  19  -1       93.38       92.27      0.96 o
 -15  19  -1       39.10       38.23      0.47 o
 -16  19  -1       44.93       44.65      0.48 o
 -18  19  -1       21.31       19.54      0.46 o
  18  20  -1        1.99        1.85      0.17 o
  17  20  -1       24.95       28.10      0.85 o
  16  20  -1       45.73       43.19      0.94 o
  14  20  -1       36.42       35.83      0.44 o
  13  20  -1        1.50        1.72      0.10 o
  12  20  -1       21.41       21.34      0.21 o
  11  20  -1       16.01       16.33      0.15 o
  10  20  -1       33.63       33.57      0.41 o
   9  20  -1       21.00       21.22      0.26 o
   8  20  -1       21.48       21.72      0.25 o
   7  20  -1        8.05        8.39      0.13 o
   6  20  -1        2.11        2.35      0.10 o
   5  20  -1       33.65       32.88      0.26 o
   4  20  -1       25.71       25.61      0.21 o
   3  20  -1        3.91        3.86      0.12 o
   2  20  -1        1.06        1.38      0.11 o
   1  20  -1       97.63       93.24      0.61 o
   0  20  -1      235.05      231.74      1.04 o
  -1  20  -1        0.78        1.02      0.11 o
  -2  20  -1       65.58       65.54      0.44 o
  -3  20  -1       11.10       10.50      0.13 o
  -4  20  -1       89.34       88.58      0.70 o
  -5  20  -1       28.83       28.82      0.20 o
  -6  20  -1       19.88       19.35      0.23 o
  -7  20  -1       17.82       17.86      0.22 o
  -8  20  -1        9.56        9.55      0.13 o
  -9  20  -1       15.59       14.86      0.18 o
 -11  20  -1        3.52        3.34      0.11 o
 -12  20  -1        3.61        3.96      0.12 o
 -13  20  -1       19.49       18.08      0.18 o
 -14  20  -1        4.01        3.75      0.12 o
 -15  20  -1        0.32        0.34      0.12 o
 -16  20  -1        0.43        0.35      0.11 o
 -17  20  -1        7.83        7.25      0.26 o
  17  21  -1       13.99       15.34      0.52 o
  16  21  -1        3.49        3.63      0.19 o
  15  21  -1        3.65        3.83      0.13 o
  14  21  -1       28.02       28.50      0.30 o
  13  21  -1        6.42        6.94      0.12 o
  12  21  -1       16.77       16.60      0.26 o
  11  21  -1        7.73        7.78      0.13 o
  10  21  -1       23.30       24.75      0.29 o
   9  21  -1       37.19       38.13      0.53 o
   8  21  -1       32.26       32.19      0.26 o
   7  21  -1       11.23       11.16      0.14 o
   6  21  -1       13.99       14.27      0.15 o
   5  21  -1        0.53        0.71      0.12 o
   4  21  -1       20.46       20.79      0.16 o
   3  21  -1       11.60       11.83      0.14 o
   2  21  -1        4.95        5.18      0.12 o
   1  21  -1       33.28       32.48      0.20 o
   0  21  -1       13.07       13.07      0.16 o
  -1  21  -1       30.46       30.43      0.28 o
  -2  21  -1        6.34        6.32      0.14 o
  -3  21  -1        2.47        2.56      0.11 o
  -4  21  -1        0.40        0.54      0.12 o
  -5  21  -1        2.16        2.24      0.11 o
  -7  21  -1        7.36        7.62      0.14 o
  -8  21  -1       62.46       63.00      0.52 o
  -9  21  -1       33.77       34.46      0.34 o
 -10  21  -1        3.24        3.30      0.12 o
 -11  21  -1        1.49        1.72      0.11 o
 -12  21  -1        9.39       10.39      0.20 o
 -13  21  -1       51.63       50.24      0.65 o
 -15  21  -1        4.73        4.84      0.15 o
 -16  21  -1       53.15       48.74      0.43 o
  16  22  -1        1.19        1.49      0.18 o
  15  22  -1        2.95        3.32      0.15 o
  14  22  -1        0.14        0.35      0.11 o
  13  22  -1        0.05        0.23      0.12 o
  12  22  -1        0.24        0.30      0.12 o
  11  22  -1       49.35       48.34      0.50 o
  10  22  -1        1.38        1.41      0.11 o
   9  22  -1       16.93       17.33      0.22 o
   7  22  -1        8.79        8.85      0.14 o
   6  22  -1        5.86        5.54      0.12 o
   5  22  -1        0.20        0.26      0.13 o
   3  22  -1       12.69       12.82      0.15 o
   2  22  -1        3.53        3.80      0.13 o
   1  22  -1       17.82       18.78      0.17 o
   0  22  -1        2.85        2.78      0.12 o
  -1  22  -1       42.28       42.81      0.35 o
  -2  22  -1        5.57        5.63      0.14 o
  -3  22  -1        1.88        2.30      0.12 o
  -4  22  -1        3.62        3.61      0.12 o
  -5  22  -1       13.73       13.15      0.14 o
  -6  22  -1        0.95        0.96      0.12 o
  -7  22  -1       40.51       41.35      0.52 o
 -10  22  -1        1.80        2.03      0.13 o
 -12  22  -1       11.51       11.07      0.31 o
 -13  22  -1        6.70        6.21      0.16 o
 -14  22  -1        6.11        6.17      0.14 o
 -15  22  -1        4.39        4.21      0.18 o
  15  23  -1        2.75        2.55      0.15 o
  14  23  -1       48.95       45.78      0.64 o
  13  23  -1        8.53        8.24      0.14 o
  12  23  -1       72.05       71.94      0.53 o
  11  23  -1       19.68       19.85      0.26 o
  10  23  -1        1.50        1.89      0.11 o
   9  23  -1       33.40       33.18      0.32 o
   8  23  -1       26.25       26.66      0.24 o
   7  23  -1       28.63       28.56      0.31 o
   6  23  -1       97.34       98.67      0.59 o
   5  23  -1        1.28        1.15      0.13 o
   4  23  -1      175.69      176.49      0.92 o
   3  23  -1        0.74        0.75      0.13 o
   2  23  -1      103.05      102.54      0.60 o
   1  23  -1       16.36       16.20      0.16 o
   0  23  -1       14.61       15.19      0.15 o
  -1  23  -1      155.10      153.06      0.92 o
  -2  23  -1       27.82       28.25      0.28 o
  -3  23  -1       73.51       72.92      0.46 o
  -4  23  -1        8.49        8.56      0.14 o
  -5  23  -1        0.52        0.58      0.12 o
  -6  23  -1       65.06       64.26      0.54 o
  -7  23  -1       74.79       75.95      0.60 o
  -8  23  -1       48.35       48.28      0.40 o
  -9  23  -1       23.08       23.52      0.19 o
 -10  23  -1        5.16        5.51      0.19 o
 -11  23  -1       87.71       86.33      0.80 o
 -13  23  -1       70.95       66.40      0.63 o
 -14  23  -1        1.11        1.22      0.13 o
  14  24  -1        4.40        4.66      0.16 o
  13  24  -1       37.71       37.45      0.40 o
  12  24  -1       15.23       14.92      0.17 o
  11  24  -1       49.66       50.41      0.60 o
  10  24  -1        1.19        1.44      0.11 o
   9  24  -1        3.20        3.31      0.12 o
   8  24  -1        0.85        0.93      0.14 o
   7  24  -1       18.71       19.10      0.21 o
   6  24  -1       69.32       71.15      0.60 o
   5  24  -1       31.03       31.36      0.33 o
   3  24  -1       15.35       15.94      0.26 o
   2  24  -1        0.34        0.48      0.14 o
   1  24  -1       87.68       87.73      0.48 o
   0  24  -1       33.56       33.09      0.26 o
  -1  24  -1        7.64        7.50      0.18 o
  -2  24  -1       38.41       37.93      0.25 o
  -3  24  -1       86.48       87.27      0.68 o
  -4  24  -1       49.26       49.88      0.24 o
  -5  24  -1       86.30       87.66      0.83 o
  -6  24  -1        0.83        1.01      0.13 o
  -7  24  -1       12.19       12.39      0.21 o
  -8  24  -1        8.53        8.78      0.14 o
  -9  24  -1        1.14        1.31      0.12 o
 -10  24  -1       53.52       54.04      0.50 o
 -11  24  -1        5.16        5.02      0.14 o
 -12  24  -1        0.74        0.57      0.15 o
 -13  24  -1        4.64        4.65      0.13 o
  13  25  -1       14.62       13.63      0.28 o
  12  25  -1        1.43        1.65      0.12 o
  11  25  -1        8.39        8.70      0.24 o
  10  25  -1       20.60       22.24      0.38 o
   9  25  -1       18.52       18.90      0.18 o
   7  25  -1        2.90        2.86      0.13 o
   5  25  -1       60.69       63.27      0.47 o
   4  25  -1       22.03       23.07      0.25 o
   3  25  -1       14.72       15.25      0.18 o
   2  25  -1       21.26       21.68      0.20 o
   1  25  -1        1.83        2.03      0.13 o
   0  25  -1       57.86       59.11      0.49 o
  -1  25  -1        0.60        0.66      0.15 o
  -4  25  -1        1.59        1.79      0.12 o
  -5  25  -1        4.79        4.90      0.15 o
  -6  25  -1       11.81       11.89      0.17 o
  -7  25  -1        7.30        7.22      0.14 o
  -9  25  -1       41.51       41.85      0.46 o
 -10  25  -1        3.73        3.83      0.14 o
 -11  25  -1       34.15       35.34      0.36 o
 -12  25  -1       12.18       12.19      0.33 o
  11  26  -1        6.24        6.48      0.15 o
  10  26  -1       28.40       28.18      0.29 o
   9  26  -1       10.17       10.52      0.16 o
   8  26  -1       33.02       32.95      0.34 o
   7  26  -1       27.63       27.62      0.32 o
   5  26  -1        5.52        5.72      0.15 o
   4  26  -1        2.94        3.24      0.14 o
   3  26  -1        8.46        8.58      0.16 o
   2  26  -1       22.22       21.60      0.19 o
   1  26  -1       15.25       15.41      0.19 o
   0  26  -1       66.29       68.45      0.41 o
  -1  26  -1       11.29       11.06      0.17 o
  -2  26  -1       31.42       31.60      0.20 o
  -3  26  -1        0.31        0.35      0.15 o
  -4  26  -1        9.35       10.25      0.17 o
  -5  26  -1        7.54        7.79      0.15 o
  -6  26  -1       11.00       11.23      0.16 o
  -7  26  -1        1.92        2.00      0.13 o
  -9  26  -1        0.49        0.30      0.15 o
 -10  26  -1        1.06        1.11      0.15 o
   9  27  -1        0.11        0.39      0.13 o
   8  27  -1        2.40        2.09      0.13 o
   5  27  -1       28.20       28.49      0.26 o
   3  27  -1        1.98        2.17      0.16 o
   2  27  -1        0.80        0.83      0.15 o
   1  27  -1        2.31        2.31      0.15 o
  -1  27  -1        3.64        3.94      0.15 o
  -2  27  -1       13.21       13.35      0.17 o
  -4  27  -1        1.60        1.50      0.14 o
  -5  27  -1        7.16        7.15      0.16 o
  -6  27  -1        4.40        4.76      0.14 o
  -7  27  -1       58.76       59.24      0.46 o
  -8  27  -1       12.61       12.11      0.19 o
  -9  27  -1        7.07        7.70      0.17 o
   7  28  -1        2.27        2.50      0.14 o
   6  28  -1        8.53        8.43      0.16 o
   5  28  -1        3.55        3.76      0.14 o
   4  28  -1       12.43       12.60      0.18 o
   3  28  -1        0.28        0.48      0.17 o
   1  28  -1       14.57       15.50      0.26 o
   0  28  -1        3.49        3.64      0.17 o
  -2  28  -1        4.96        4.88      0.15 o
  -3  28  -1        1.37        1.44      0.14 o
  -4  28  -1       15.94       16.32      0.18 o
  -5  28  -1        3.24        3.46      0.14 o
  -6  28  -1        1.80        1.87      0.13 o
  -7  28  -1       10.41       10.53      0.17 o
   4  29  -1       25.75       27.31      0.40 o
   3  29  -1       50.57       50.49      0.40 o
   1  29  -1        5.54        5.47      0.18 o
   0  29  -1       44.88       45.95      0.64 o
  -1  29  -1        6.21        6.54      0.17 o
  -2  29  -1      115.48      114.67      0.85 o
  25   0  -2       52.23       51.21      4.50 o
  24   0  -2       31.96       31.51      1.81 o
  23   0  -2       49.55       50.10      7.03 o
  22   0  -2       26.29       24.00      1.37 o
  21   0  -2       30.96       30.48      1.49 o
  20   0  -2        5.06        5.18      0.23 o
  19   0  -2      109.17      111.53      2.72 o
  18   0  -2      396.28      408.74      5.09 o
  17   0  -2      204.46      209.21      1.45 o
  16   0  -2      696.13      706.50     11.34 o
  15   0  -2      141.85      151.23      1.96 o
  14   0  -2       98.30      101.61      1.02 o
  13   0  -2      212.77      230.70      5.66 o
  12   0  -2        0.85        1.36      0.04 o
  11   0  -2      701.62      739.04      4.26 o
  10   0  -2     4429.76     4546.38     53.63 o
   9   0  -2      172.50      168.85      2.03 o
   8   0  -2       28.84       27.24      0.42 o
   7   0  -2        4.16        6.85      0.61 o
   6   0  -2     2557.23     2679.59     18.02 o
   5   0  -2     2787.52     2871.96     40.93 o
   4   0  -2     4159.98     4236.55     46.16 o
   3   0  -2     2240.61     2340.12     15.07 o
   2   0  -2      253.51      277.59      2.63 o
   1   0  -2     8861.15     8995.38    125.48 o
   0   0  -2     3403.85     3509.43     35.34 o
  -1   0  -2      726.15      730.04      7.63 o
  -2   0  -2    10398.06    10484.85     77.17 o
  -3   0  -2     2578.63     2628.67     22.16 o
  -4   0  -2     3954.78     4067.09     30.45 o
  -5   0  -2       43.12       43.05      0.23 o
  -6   0  -2      701.13      696.81      4.29 o
  -7   0  -2     1636.12     1639.16      7.93 o
  -8   0  -2       10.23        9.63      0.21 o
  -9   0  -2     1742.92     1746.61      8.16 o
 -10   0  -2      598.33      620.85      4.12 o
 -11   0  -2        6.60        6.83      0.16 o
 -12   0  -2      148.60      157.33      1.55 o
 -13   0  -2      142.80      143.48      2.38 o
 -14   0  -2      152.55      161.34      2.36 o
 -15   0  -2      281.45      282.64      4.44 o
 -16   0  -2       15.90       17.05      0.46 o
 -17   0  -2       29.53       30.62      0.55 o
 -18   0  -2       25.87       25.69      0.62 o
 -19   0  -2       10.49       10.69      0.41 o
 -20   0  -2        6.51        7.42      0.29 o
 -21   0  -2       17.87       16.94      0.92 o
 -22   0  -2       17.84       21.78      1.63 o
 -23   0  -2       17.44       16.87      0.92 o
  25   1  -2       48.44       39.68      0.64 o
  24   1  -2       20.11       19.87      1.55 o
  23   1  -2       13.86       12.65      0.53 o
  22   1  -2        2.58        2.60      0.12 o
  21   1  -2        2.90        2.86      0.13 o
  20   1  -2       47.82       47.81      0.90 o
  19   1  -2       65.65       66.78      0.79 o
  18   1  -2        5.45        5.70      0.15 o
  17   1  -2        5.19        4.98      0.12 o
  16   1  -2        7.71        8.15      0.15 o
  15   1  -2      205.13      203.10      2.67 o
  14   1  -2        0.82        0.96      0.05 o
  13   1  -2       13.10       13.45      0.20 o
  12   1  -2        1.11        1.39      0.05 o
  11   1  -2       11.17       12.14      0.12 o
  10   1  -2      108.82      108.05      1.26 o
   9   1  -2      143.94      145.11      1.35 o
   8   1  -2      761.59      779.20      5.27 o
   7   1  -2      119.01      118.13      0.65 o
   6   1  -2      177.35      185.61      1.15 o
   5   1  -2      679.57      676.11      3.89 o
   4   1  -2      385.74      386.41      1.77 o
   3   1  -2      558.77      572.71      2.67 o
   2   1  -2      863.40      855.91      3.87 o
   1   1  -2    14067.03    14174.60     93.62 o
   0   1  -2     6102.02     6034.86     35.81 o
  -1   1  -2       63.34       65.75      0.29 o
  -2   1  -2      691.35      702.52      4.29 o
  -3   1  -2       24.15       25.77      0.17 o
  -4   1  -2      957.03      958.09      3.45 o
  -5   1  -2      148.74      146.08      0.91 o
  -6   1  -2      404.65      409.62      1.94 o
  -7   1  -2      205.87      205.84      1.25 o
  -8   1  -2     1064.32     1061.67      3.31 o
  -9   1  -2      122.70      122.87      0.78 o
 -10   1  -2       43.71       43.46      0.34 o
 -11   1  -2      113.45      113.24      0.84 o
 -12   1  -2       12.48       12.78      0.13 o
 -13   1  -2       99.43      104.90      0.72 o
 -14   1  -2       70.18       73.65      0.71 o
 -15   1  -2      365.54      379.17      2.46 o
 -16   1  -2      404.66      450.71      5.80 o
 -17   1  -2       20.11       20.79      0.39 o
 -18   1  -2        6.00        6.98      0.16 o
 -19   1  -2       29.24       30.39      0.57 o
 -20   1  -2        3.86        3.95      0.13 o
 -21   1  -2       33.83       33.18      0.81 o
 -22   1  -2       13.86       13.56      0.46 o
 -23   1  -2        0.46        0.53      0.17 o
  25   2  -2        2.72        2.24      0.25 o
  24   2  -2        8.11        6.97      0.43 o
  23   2  -2       26.71       25.06      0.67 o
  22   2  -2        0.60        0.65      0.15 o
  21   2  -2        6.24        6.19      0.13 o
  20   2  -2        6.90        6.80      0.19 o
  19   2  -2       32.91       34.75      1.23 o
  18   2  -2       56.39       51.53      1.15 o
  17   2  -2      487.28      508.13      8.20 o
  16   2  -2       33.95       35.63      0.32 o
  15   2  -2       22.50       23.58      0.24 o
  14   2  -2       16.43       16.79      0.30 o
  13   2  -2        0.01        0.14      0.06 o
  12   2  -2      272.20      282.19      1.75 o
  11   2  -2      271.08      275.81      1.69 o
  10   2  -2       38.90       40.31      0.58 o
   9   2  -2      364.10      361.18      4.08 o
   8   2  -2       57.97       60.35      0.71 o
   7   2  -2      562.84      565.00      4.63 o
   6   2  -2      253.96      248.90      1.68 o
   5   2  -2      557.46      552.44      3.72 o
   4   2  -2     2286.48     2361.38     13.44 o
   3   2  -2     3266.21     3377.72     24.28 o
   2   2  -2      822.28      832.16      6.06 o
   1   2  -2     8031.87     8114.72     32.69 o
   0   2  -2       14.24       14.04      0.17 o
  -1   2  -2      210.87      213.87      0.95 o
  -2   2  -2     1127.00     1151.84      4.09 o
  -3   2  -2     1148.95     1183.31      7.08 o
  -4   2  -2      162.56      169.94      1.05 o
  -5   2  -2       71.05       67.06      0.34 o
  -6   2  -2        9.83        9.15      0.10 o
  -7   2  -2      216.31      214.38      1.45 o
  -8   2  -2      261.56      261.38      1.45 o
  -9   2  -2      326.88      339.27      2.39 o
 -10   2  -2      121.63      121.57      0.97 o
 -11   2  -2       30.88       31.59      0.26 o
 -12   2  -2        5.04        5.43      0.10 o
 -13   2  -2        2.99        3.24      0.07 o
 -14   2  -2        0.43        0.43      0.05 o
 -15   2  -2        3.86        4.24      0.09 o
 -16   2  -2      105.50      104.95      1.25 o
 -17   2  -2      148.69      159.79      2.08 o
 -18   2  -2        2.46        3.15      0.11 o
 -19   2  -2       15.72       16.57      0.35 o
 -20   2  -2       10.05        9.73      0.16 o
 -21   2  -2       37.27       37.56      0.63 o
 -22   2  -2       31.35       29.82      0.41 o
 -23   2  -2       15.73       13.88      0.36 o
  25   3  -2        0.86        0.84      0.24 o
  24   3  -2        0.56        0.73      0.27 o
  23   3  -2       13.21       12.39      0.61 o
  22   3  -2       22.46       23.44      0.96 o
  21   3  -2        0.47        0.53      0.10 o
  20   3  -2       11.99       11.09      0.55 o
  19   3  -2        4.00        4.07      0.11 o
  18   3  -2        6.35        6.57      0.09 o
  17   3  -2        0.57        0.62      0.06 o
  16   3  -2        2.49        2.56      0.09 o
  15   3  -2        0.53        0.69      0.05 o
  14   3  -2        7.84        8.28      0.12 o
  13   3  -2       23.67       24.67      0.31 o
  12   3  -2        1.58        1.56      0.06 o
  11   3  -2      121.27      123.23      0.87 o
  10   3  -2       99.80       98.13      0.99 o
   9   3  -2        0.49        0.63      0.02 o
   8   3  -2        8.33        8.20      0.09 o
   7   3  -2       20.91       20.36      0.23 o
   6   3  -2      137.53      134.98      1.14 o
   5   3  -2      185.94      189.73      1.32 o
   4   3  -2       47.71       46.63      0.43 o
   3   3  -2      142.22      140.56      0.74 o
   2   3  -2      100.02      100.42      0.73 o
   1   3  -2      126.73      125.32      0.77 o
   0   3  -2      166.56      168.84      1.15 o
  -1   3  -2      939.81      966.39      3.90 o
  -2   3  -2        5.62        5.27      0.06 o
  -3   3  -2      179.99      177.23      0.78 o
  -4   3  -2        1.62        1.55      0.04 o
  -5   3  -2       50.46       49.90      0.22 o
  -6   3  -2      240.28      237.80      1.42 o
  -7   3  -2       12.51       12.69      0.07 o
  -8   3  -2      133.96      131.94      0.48 o
  -9   3  -2       60.96       60.38      0.46 o
 -10   3  -2        8.29        8.06      0.07 o
 -11   3  -2        9.45        9.54      0.07 o
 -12   3  -2       18.20       18.49      0.19 o
 -14   3  -2        0.67        0.72      0.05 o
 -15   3  -2       32.27       32.77      0.41 o
 -16   3  -2        4.47        5.00      0.08 o
 -17   3  -2       67.01       71.47      0.57 o
 -18   3  -2       37.57       38.77      0.50 o
 -20   3  -2       21.09       21.27      0.60 o
 -21   3  -2       18.73       18.11      0.37 o
 -22   3  -2       13.52       13.13      0.22 o
 -23   3  -2        0.26        0.36      0.17 o
  25   4  -2       17.45       14.14      0.81 o
  24   4  -2       27.93       25.26      1.13 o
  23   4  -2        2.02        1.77      0.18 o
  22   4  -2       38.07       39.21      1.01 o
  21   4  -2       45.05       44.86      1.18 o
  20   4  -2        9.89        9.65      0.13 o
  19   4  -2      112.50      108.85      1.61 o
  18   4  -2        4.50        4.43      0.12 o
  17   4  -2      111.48      114.02      0.90 o
  16   4  -2       27.51       28.61      0.38 o
  15   4  -2       33.33       32.53      0.59 o
  14   4  -2        2.87        3.25      0.08 o
  13   4  -2        0.91        0.87      0.04 o
  12   4  -2       13.36       13.96      0.13 o
  11   4  -2      575.57      601.62      4.12 o
  10   4  -2      137.72      135.46      1.18 o
   9   4  -2       42.28       42.34      0.32 o
   8   4  -2      107.68      103.81      0.63 o
   7   4  -2       66.70       60.53      0.42 o
   6   4  -2        7.45        8.02      0.19 o
   5   4  -2      788.35      788.00      4.43 o
   4   4  -2     1016.43     1031.87      5.66 o
   3   4  -2      817.82      853.57      6.95 o
   2   4  -2      230.58      238.20      1.28 o
   1   4  -2     1462.72     1501.86      8.02 o
   0   4  -2      431.24      448.97      3.05 o
  -1   4  -2       31.27       29.63      0.19 o
  -2   4  -2     2143.41     2188.34     10.60 o
  -3   4  -2     1734.93     1800.44      6.74 o
  -4   4  -2       24.81       25.86      0.17 o
  -5   4  -2       43.21       39.99      0.21 o
  -6   4  -2       47.30       44.44      0.23 o
  -7   4  -2        7.57        7.43      0.07 o
  -8   4  -2      314.16      314.00      2.17 o
  -9   4  -2       14.32       14.95      0.12 o
 -10   4  -2      393.66      398.22      2.24 o
 -11   4  -2      117.24      119.82      0.59 o
 -12   4  -2       69.75       70.84      0.72 o
 -13   4  -2        0.89        1.16      0.05 o
 -14   4  -2        9.42        9.42      0.09 o
 -15   4  -2       34.50       36.70      0.35 o
 -16   4  -2      239.25      250.82      3.37 o
 -17   4  -2        5.11        4.71      0.12 o
 -18   4  -2        2.01        2.29      0.11 o
 -19   4  -2       12.77       13.04      0.29 o
 -20   4  -2       11.64       11.45      0.33 o
 -21   4  -2        3.49        3.78      0.17 o
 -22   4  -2       35.36       35.30      0.77 o
 -23   4  -2        6.01        5.22      0.18 o
  24   5  -2       60.79       57.48      1.51 o
  22   5  -2        2.52        2.39      0.18 o
  21   5  -2       43.77       38.82      0.72 o
  20   5  -2       48.60       49.06      1.51 o
  19   5  -2       92.45       89.72      1.34 o
  18   5  -2       36.38       35.09      0.67 o
  17   5  -2       10.69       11.09      0.13 o
  16   5  -2        0.82        0.69      0.06 o
  15   5  -2       20.30       20.67      0.25 o
  13   5  -2       56.28       57.55      0.63 o
  12   5  -2        1.08        1.25      0.05 o
  11   5  -2        0.18        0.18      0.04 o
  10   5  -2       52.81       52.13      0.32 o
   9   5  -2       23.10       22.56      0.32 o
   8   5  -2        0.61        0.71      0.04 o
   7   5  -2      122.44      118.65      1.01 o
   6   5  -2       83.18       78.50      0.59 o
   5   5  -2       33.94       32.46      0.20 o
   4   5  -2      218.48      212.44      1.49 o
   3   5  -2      136.43      137.34      1.03 o
   2   5  -2       32.23       31.96      0.20 o
   1   5  -2      300.74      306.70      1.92 o
   0   5  -2      417.81      426.20      2.03 o
  -1   5  -2        6.79        6.72      0.07 o
  -2   5  -2      164.42      163.59      0.92 o
  -3   5  -2        1.89        1.87      0.04 o
  -4   5  -2       55.47       54.74      0.15 o
  -5   5  -2       74.87       74.41      0.43 o
  -6   5  -2       56.21       57.11      0.21 o
  -7   5  -2      130.72      126.91      0.62 o
  -8   5  -2       46.14       45.75      0.33 o
  -9   5  -2       44.46       45.17      0.28 o
 -10   5  -2      159.65      164.71      1.21 o
 -11   5  -2       26.60       26.93      0.22 o
 -12   5  -2       79.05       79.90      0.70 o
 -13   5  -2       38.87       38.80      0.40 o
 -14   5  -2        1.09        1.19      0.06 o
 -16   5  -2       18.85       19.28      0.32 o
 -17   5  -2        0.31        0.31      0.08 o
 -18   5  -2       83.34       86.21      1.18 o
 -20   5  -2        2.16        2.25      0.13 o
 -21   5  -2       13.06       12.82      0.30 o
 -22   5  -2        2.54        2.11      0.21 o
 -23   5  -2        8.68        7.88      0.31 o
  24   6  -2       57.63       61.53      0.88 o
  23   6  -2        4.12        4.48      0.20 o
  22   6  -2        1.37        1.40      0.17 o
  21   6  -2        9.36        9.21      0.27 o
  20   6  -2        5.05        4.36      0.20 o
  19   6  -2       55.63       57.52      0.95 o
  18   6  -2       69.01       70.52      1.16 o
  17   6  -2       51.75       51.19      0.83 o
  16   6  -2      115.11      120.97      1.51 o
  15   6  -2       60.12       62.58      0.58 o
  14   6  -2       15.67       16.39      0.30 o
  13   6  -2       58.02       57.71      0.74 o
  12   6  -2      666.41      692.78      4.73 o
  11   6  -2      223.20      227.09      1.78 o
  10   6  -2     1288.51     1312.81      7.03 o
   9   6  -2      246.53      242.84      1.83 o
   8   6  -2      218.26      211.66      1.79 o
   7   6  -2      145.98      152.12      1.71 o
   6   6  -2      888.26      904.54      6.45 o
   5   6  -2     1266.25     1299.83      9.93 o
   4   6  -2     3084.72     3139.35     21.41 o
   3   6  -2      372.86      380.56      2.24 o
   2   6  -2      461.41      478.94      3.66 o
   1   6  -2      348.54      359.73      2.30 o
   0   6  -2      139.18      138.32      0.92 o
  -1   6  -2      591.39      592.34      2.06 o
  -2   6  -2      554.07      563.62      3.58 o
  -3   6  -2     4996.45     5150.71     20.80 o
  -4   6  -2      350.41      360.20      1.83 o
  -5   6  -2      442.40      452.06      2.24 o
  -6   6  -2        0.05        0.13      0.06 o
  -7   6  -2       18.39       17.82      0.15 o
  -8   6  -2      549.65      557.22      2.84 o
  -9   6  -2     1068.60     1097.46      4.85 o
 -10   6  -2      137.19      138.20      0.64 o
 -11   6  -2      163.40      163.75      1.08 o
 -12   6  -2        0.16        0.23      0.05 o
 -13   6  -2        1.88        2.10      0.09 o
 -14   6  -2      104.14      105.89      1.00 o
 -15   6  -2      144.98      149.70      1.66 o
 -16   6  -2        7.44        7.70      0.17 o
 -17   6  -2       34.43       34.72      0.44 o
 -18   6  -2      146.48      145.56      1.51 o
 -19   6  -2       57.42       58.69      0.77 o
 -20   6  -2       48.59       53.47      1.27 o
 -21   6  -2        5.48        4.66      0.15 o
 -23   6  -2      127.89      123.85      2.39 o
  24   7  -2       63.48       62.03      2.59 o
  23   7  -2       23.25       22.28      0.62 o
  22   7  -2       42.33       41.47      1.23 o
  21   7  -2       86.49       89.60      1.24 o
  20   7  -2        3.12        3.19      0.14 o
  19   7  -2       44.40       43.82      1.02 o
  18   7  -2       38.30       37.09      0.43 o
  17   7  -2       23.25       24.04      0.37 o
  16   7  -2        6.85        7.34      0.14 o
  15   7  -2      270.18      264.86      2.53 o
  14   7  -2        1.17        1.19      0.05 o
  13   7  -2        2.60        2.45      0.05 o
  12   7  -2       12.66       12.82      0.10 o
  11   7  -2       40.11       40.41      0.29 o
  10   7  -2        9.62        9.22      0.08 o
   9   7  -2      297.73      301.82      1.90 o
   8   7  -2        1.16        0.83      0.04 o
   7   7  -2       62.03       59.28      0.35 o
   6   7  -2      163.16      161.48      1.02 o
   5   7  -2      454.30      469.64      3.08 o
   4   7  -2      528.93      537.85      3.62 o
   3   7  -2       16.54       14.16      0.21 o
   2   7  -2      241.66      241.23      1.59 o
   1   7  -2       16.98       16.28      0.09 o
   0   7  -2      123.75      124.01      0.90 o
  -1   7  -2        0.24        0.30      0.05 o
  -2   7  -2       20.38       20.78      0.13 o
  -3   7  -2      423.51      430.21      2.83 o
  -4   7  -2       27.67       26.98      0.25 o
  -5   7  -2       83.48       81.50      0.21 o
  -6   7  -2       55.12       56.67      0.30 o
  -7   7  -2      230.69      227.84      1.28 o
  -8   7  -2      303.13      307.05      1.45 o
  -9   7  -2        4.21        4.45      0.07 o
 -10   7  -2        1.88        1.81      0.06 o
 -11   7  -2       39.50       40.74      0.32 o
 -12   7  -2      242.58      246.08      1.68 o
 -13   7  -2       10.05       10.65      0.09 o
 -14   7  -2       26.09       26.40      0.20 o
 -15   7  -2        3.80        3.81      0.08 o
 -16   7  -2       17.44       17.70      0.18 o
 -17   7  -2       51.63       50.20      0.67 o
 -18   7  -2       14.86       14.19      0.33 o
 -19   7  -2        5.97        5.96      0.10 o
 -20   7  -2       19.56       21.02      0.36 o
 -21   7  -2        6.21        6.24      0.18 o
 -22   7  -2       16.71       16.19      0.42 o
 -23   7  -2       15.77       15.72      0.62 o
  24   8  -2       41.66       38.21      2.00 o
  22   8  -2       12.71       11.40      0.33 o
  21   8  -2        1.76        1.95      0.12 o
  20   8  -2       19.82       21.14      0.56 o
  19   8  -2        0.30        0.24      0.09 o
  18   8  -2       47.38       49.48      0.56 o
  17   8  -2      200.66      207.54      2.25 o
  16   8  -2        1.30        1.12      0.08 o
  15   8  -2       49.99       50.33      0.66 o
  14   8  -2       93.52       96.19      1.58 o
  13   8  -2       87.20       89.44      0.78 o
  12   8  -2       75.21       77.87      0.69 o
  11   8  -2       43.58       43.09      0.34 o
  10   8  -2        9.11        8.39      0.08 o
   9   8  -2       15.70       15.90      0.13 o
   8   8  -2        1.23        1.03      0.05 o
   7   8  -2       34.14       33.97      0.34 o
   6   8  -2      884.10      896.02      5.14 o
   5   8  -2      358.12      351.49      3.14 o
   4   8  -2     1581.81     1595.99      7.35 o
   2   8  -2      139.96      141.31      1.05 o
   1   8  -2     1351.68     1351.83      6.40 o
   0   8  -2      523.86      517.99      2.81 o
  -1   8  -2     1171.31     1181.76      5.29 o
  -2   8  -2      190.78      194.44      0.84 o
  -3   8  -2        7.94        8.03      0.10 o
  -4   8  -2      583.85      601.26      3.21 o
  -5   8  -2      264.84      252.35      1.06 o
  -6   8  -2       18.53       18.39      0.12 o
  -7   8  -2       13.37       13.21      0.11 o
  -8   8  -2        7.23        7.09      0.08 o
  -9   8  -2       11.79       11.91      0.15 o
 -10   8  -2      471.14      486.14      4.02 o
 -11   8  -2       19.39       19.85      0.12 o
 -12   8  -2        3.65        3.66      0.07 o
 -13   8  -2       51.54       51.44      0.48 o
 -14   8  -2      207.50      205.76      1.73 o
 -15   8  -2       39.43       40.92      0.37 o
 -16   8  -2      219.46      216.95      1.96 o
 -17   8  -2        5.30        4.86      0.13 o
 -18   8  -2        4.89        3.99      0.11 o
 -19   8  -2        7.64        8.40      0.16 o
 -20   8  -2       44.53       41.96      0.62 o
 -21   8  -2      104.56      107.04      1.62 o
 -22   8  -2       11.80       11.93      0.34 o
  24   9  -2       14.24       13.03      0.70 o
  23   9  -2       21.87       21.02      1.14 o
  22   9  -2       49.17       43.46      0.83 o
  21   9  -2        1.95        2.03      0.14 o
  20   9  -2       62.32       58.56      1.20 o
  19   9  -2       13.77       13.65      0.22 o
  18   9  -2       63.33       66.36      1.08 o
  16   9  -2      149.77      159.58      1.45 o
  15   9  -2      453.61      469.50      5.10 o
  14   9  -2      156.83      161.05      1.39 o
  13   9  -2       10.27       10.61      0.12 o
  12   9  -2      308.56      311.72      2.39 o
  11   9  -2      163.50      162.53      1.35 o
  10   9  -2      100.59      101.00      0.62 o
   9   9  -2        1.54        1.65      0.05 o
   8   9  -2       90.59       88.94      0.73 o
   7   9  -2       33.89       34.05      0.21 o
   6   9  -2        4.84        4.38      0.07 o
   5   9  -2       20.46       21.68      0.17 o
   4   9  -2       72.13       72.50      0.40 o
   3   9  -2      150.63      146.96      0.77 o
   2   9  -2      294.25      283.53      1.33 o
   1   9  -2      242.78      238.78      1.16 o
   0   9  -2      395.96      392.66      1.77 o
  -1   9  -2      134.84      134.84      1.00 o
  -2   9  -2      581.50      582.99      3.61 o
  -3   9  -2      274.33      272.99      1.23 o
  -4   9  -2      488.44      484.22      2.27 o
  -5   9  -2      696.13      709.48      4.77 o
  -6   9  -2      142.28      143.87      0.75 o
  -7   9  -2        4.47        4.59      0.09 o
  -8   9  -2       10.86       10.32      0.09 o
  -9   9  -2       90.66       90.50      0.57 o
 -10   9  -2      305.99      305.62      2.19 o
 -11   9  -2       72.86       75.98      0.69 o
 -12   9  -2      123.74      127.81      1.12 o
 -13   9  -2       20.98       21.46      0.21 o
 -14   9  -2       23.32       22.82      0.31 o
 -15   9  -2      111.47      111.23      1.02 o
 -16   9  -2       44.84       45.98      0.44 o
 -17   9  -2       40.13       40.52      0.49 o
 -19   9  -2        1.06        1.00      0.12 o
 -21   9  -2       12.85       12.09      0.34 o
 -22   9  -2        4.66        4.49      0.20 o
  23  10  -2       98.34       97.55      0.94 o
  22  10  -2       13.20       13.41      0.45 o
  21  10  -2       12.95       13.04      0.69 o
  20  10  -2        9.84        9.49      0.34 o
  19  10  -2        6.56        6.63      0.19 o
  18  10  -2      125.13      132.65      2.02 o
  17  10  -2        0.37        0.42      0.09 o
  16  10  -2       13.22       13.91      0.22 o
  15  10  -2       16.08       16.96      0.26 o
  14  10  -2        1.16        1.30      0.06 o
  13  10  -2        0.60        0.52      0.06 o
  12  10  -2        2.36        2.65      0.05 o
  11  10  -2      660.00      677.26      4.19 o
  10  10  -2      127.71      126.60      1.19 o
   9  10  -2        2.23        2.22      0.06 o
   8  10  -2        0.79        0.74      0.06 o
   7  10  -2      449.27      447.83      2.03 o
   6  10  -2     1105.20     1124.43      7.81 o
   5  10  -2      206.75      207.21      1.31 o
   4  10  -2        0.94        0.99      0.06 o
   3  10  -2     1557.42     1581.18      7.34 o
   2  10  -2      170.12      162.81      1.02 o
   1  10  -2       67.32       69.14      0.38 o
   0  10  -2       21.93       21.25      0.14 o
  -1  10  -2      284.05      276.47      1.12 o
  -2  10  -2     1617.77     1632.11      6.73 o
  -3  10  -2      542.65      553.74      2.85 o
  -4  10  -2        7.27        8.50      0.10 o
  -5  10  -2        3.69        3.64      0.09 o
  -6  10  -2        7.97        7.12      0.10 o
  -7  10  -2        4.72        5.02      0.08 o
  -8  10  -2       32.76       31.93      0.21 o
  -9  10  -2      293.89      290.07      1.56 o
 -10  10  -2        9.68        9.88      0.21 o
 -11  10  -2      152.60      153.31      0.74 o
 -12  10  -2       12.81       13.34      0.13 o
 -13  10  -2      323.34      325.21      2.37 o
 -14  10  -2      186.35      194.28      1.19 o
 -15  10  -2       29.07       30.44      0.42 o
 -16  10  -2        4.89        4.81      0.11 o
 -17  10  -2      139.64      135.92      1.31 o
 -18  10  -2       50.28       50.14      0.47 o
 -19  10  -2       30.73       29.75      0.50 o
 -20  10  -2        7.52        6.47      0.18 o
 -21  10  -2       24.95       22.57      0.62 o
 -22  10  -2       30.10       26.30      0.71 o
  23  11  -2        1.99        2.25      0.34 o
  22  11  -2       12.06       11.60      0.61 o
  20  11  -2       23.31       23.87      0.59 o
  19  11  -2       60.22       62.19      1.12 o
  18  11  -2        0.05        0.20      0.09 o
  17  11  -2       38.07       38.75      0.51 o
  15  11  -2       95.16       97.60      0.79 o
  14  11  -2      105.55      109.38      1.00 o
  13  11  -2       18.38       18.81      0.33 o
  12  11  -2       41.08       42.52      0.41 o
  11  11  -2       62.99       63.65      0.44 o
  10  11  -2        0.41        0.44      0.06 o
   9  11  -2       14.76       14.93      0.16 o
   8  11  -2        4.89        4.93      0.09 o
   7  11  -2      206.18      210.92      2.25 o
   6  11  -2       46.45       45.69      0.31 o
   5  11  -2      125.70      122.94      0.75 o
   4  11  -2       23.65       23.53      0.18 o
   3  11  -2      198.97      190.41      0.98 o
   2  11  -2        0.69        0.75      0.06 o
   0  11  -2        1.38        1.21      0.06 o
  -1  11  -2       24.68       24.20      0.18 o
  -2  11  -2      137.15      133.88      0.67 o
  -3  11  -2       29.49       29.53      0.14 o
  -4  11  -2       61.42       60.58      0.30 o
  -5  11  -2      390.34      388.47      1.87 o
  -6  11  -2        2.35        2.42      0.10 o
  -7  11  -2        1.43        1.51      0.08 o
  -8  11  -2        4.28        4.13      0.08 o
  -9  11  -2       57.29       58.56      0.38 o
 -10  11  -2      227.29      234.78      1.82 o
 -11  11  -2        0.10        0.23      0.09 o
 -12  11  -2        4.10        4.22      0.09 o
 -13  11  -2       11.26       11.37      0.11 o
 -14  11  -2       13.36       13.15      0.18 o
 -16  11  -2        0.52        0.55      0.08 o
 -17  11  -2        2.80        3.05      0.09 o
 -18  11  -2       27.07       26.84      0.40 o
 -19  11  -2        8.41        8.22      0.19 o
 -21  11  -2       17.97       16.99      0.57 o
 -22  11  -2       22.17       19.65      0.54 o
  23  12  -2        0.68        0.87      0.34 o
  22  12  -2        7.82        8.18      0.61 o
  21  12  -2        4.31        4.23      0.22 o
  20  12  -2        5.06        4.62      0.16 o
  19  12  -2       22.13       21.80      0.24 o
  18  12  -2       26.66       26.10      0.49 o
  17  12  -2       69.32       73.10      0.93 o
  16  12  -2      185.13      184.54      1.39 o
  15  12  -2        8.52        8.74      0.17 o
  14  12  -2        1.74        1.64      0.06 o
  13  12  -2       48.79       50.71      0.52 o
  12  12  -2      202.19      204.87      1.93 o
  11  12  -2      129.39      127.91      0.83 o
  10  12  -2      448.43      459.74      5.07 o
   9  12  -2        6.14        6.32      0.08 o
   8  12  -2       85.93       87.64      0.61 o
   7  12  -2        1.23        1.45      0.06 o
   6  12  -2       62.09       62.61      0.51 o
   5  12  -2      578.17      580.90      2.55 o
   4  12  -2      973.94      985.39      8.20 o
   3  12  -2      250.59      248.29      1.08 o
   2  12  -2        0.15        0.25      0.07 o
   1  12  -2       89.89       89.76      0.70 o
   0  12  -2       91.16       91.53      0.42 o
  -1  12  -2      345.77      341.20      1.82 o
  -2  12  -2      208.58      205.11      1.28 o
  -3  12  -2      429.35      429.85      2.04 o
  -4  12  -2      415.26      422.11      1.75 o
  -5  12  -2      325.07      330.95      1.97 o
  -6  12  -2      100.79      101.63      0.73 o
  -7  12  -2       13.58       13.65      0.14 o
  -8  12  -2      164.79      165.75      1.24 o
  -9  12  -2      533.87      543.57      3.54 o
 -10  12  -2      157.91      158.26      1.49 o
 -11  12  -2        5.96        5.80      0.11 o
 -12  12  -2        4.39        4.52      0.12 o
 -13  12  -2       63.05       63.88      0.56 o
 -14  12  -2       42.27       44.07      0.54 o
 -15  12  -2        0.01        0.19      0.09 o
 -16  12  -2       88.88       87.66      0.73 o
 -17  12  -2       23.12       22.35      0.22 o
 -18  12  -2       40.75       39.13      0.45 o
 -20  12  -2       11.02       10.02      0.44 o
 -21  12  -2        3.73        4.02      0.23 o
  22  13  -2        6.04        5.96      0.30 o
  20  13  -2        6.11        6.23      0.17 o
  19  13  -2       10.99       10.71      0.23 o
  18  13  -2        1.84        2.08      0.09 o
  17  13  -2       53.81       54.25      0.80 o
  16  13  -2      110.93      120.33      1.29 o
  15  13  -2       93.92       93.64      0.95 o
  14  13  -2      113.87      116.04      0.85 o
  12  13  -2        0.27        0.35      0.06 o
  11  13  -2       55.57       57.68      0.49 o
  10  13  -2       18.47       18.37      0.20 o
   9  13  -2      211.56      210.78      2.23 o
   8  13  -2       17.15       17.00      0.18 o
   7  13  -2      152.66      151.87      1.05 o
   6  13  -2       28.83       29.89      0.30 o
   5  13  -2        1.63        1.50      0.07 o
   4  13  -2       21.64       20.64      0.19 o
   3  13  -2       38.42       39.72      0.40 o
   2  13  -2        0.26        0.18      0.08 o
   1  13  -2        7.44        7.12      0.09 o
   0  13  -2      211.47      213.58      1.06 o
  -1  13  -2      125.71      126.87      0.55 o
  -2  13  -2       62.38       60.75      0.32 o
  -3  13  -2       16.19       16.42      0.12 o
  -4  13  -2       14.34       14.04      0.11 o
  -5  13  -2        0.38        0.21      0.09 o
  -6  13  -2       30.13       30.89      0.25 o
  -8  13  -2      177.42      180.53      1.09 o
 -10  13  -2        2.19        2.13      0.09 o
 -11  13  -2       12.65       12.71      0.12 o
 -13  13  -2        3.49        3.58      0.10 o
 -14  13  -2      245.90      254.87      2.66 o
 -15  13  -2       41.47       42.56      0.46 o
 -16  13  -2       11.40       11.58      0.25 o
 -17  13  -2       22.01       22.05      0.39 o
 -18  13  -2        4.45        4.17      0.14 o
 -19  13  -2        8.26        8.28      0.21 o
 -20  13  -2        4.61        4.88      0.23 o
 -21  13  -2        2.15        2.25      0.22 o
  22  14  -2       11.02        9.95      0.61 o
  21  14  -2        3.29        3.38      0.22 o
  20  14  -2        3.34        4.18      0.20 o
  19  14  -2        1.47        1.51      0.16 o
  18  14  -2      122.68      126.51      1.75 o
  17  14  -2       37.63       34.82      0.75 o
  16  14  -2       53.65       54.84      0.53 o
  15  14  -2        0.65        0.56      0.07 o
  14  14  -2       25.59       26.10      0.32 o
  13  14  -2        1.67        1.13      0.07 o
  12  14  -2        6.04        6.11      0.11 o
  11  14  -2      118.59      119.22      1.21 o
  10  14  -2        8.12        9.01      0.24 o
   9  14  -2       15.05       15.40      0.19 o
   8  14  -2       36.28       37.34      0.51 o
   7  14  -2       16.27       15.71      0.13 o
   6  14  -2        7.66        7.37      0.09 o
   5  14  -2       47.36       45.42      0.36 o
   4  14  -2       43.00       43.05      0.31 o
   3  14  -2       86.65       85.66      0.60 o
   2  14  -2       31.83       32.81      0.25 o
   1  14  -2      304.58      301.28      1.53 o
   0  14  -2      113.47      111.12      0.35 o
  -1  14  -2       38.67       37.84      0.29 o
  -2  14  -2      287.71      287.80      1.25 o
  -3  14  -2       23.04       22.49      0.19 o
  -4  14  -2       35.56       34.59      0.31 o
  -5  14  -2      352.55      351.23      1.62 o
  -6  14  -2       23.91       24.40      0.19 o
  -7  14  -2       23.05       22.25      0.18 o
  -8  14  -2       10.36        9.79      0.12 o
  -9  14  -2        0.50        0.66      0.09 o
 -10  14  -2       92.02       92.66      0.78 o
 -11  14  -2        2.70        2.71      0.10 o
 -12  14  -2       24.59       24.06      0.29 o
 -13  14  -2       78.92       80.28      0.78 o
 -14  14  -2       47.01       47.39      0.69 o
 -15  14  -2      106.68      108.74      1.29 o
 -16  14  -2       25.53       24.31      0.17 o
 -17  14  -2       28.22       26.89      0.37 o
 -18  14  -2        8.70        9.16      0.17 o
 -19  14  -2        3.50        3.38      0.13 o
 -20  14  -2        2.02        2.16      0.20 o
  20  15  -2        3.70        3.81      0.16 o
  19  15  -2       37.04       39.75      0.87 o
  18  15  -2       19.27       18.96      0.73 o
  17  15  -2        6.11        6.22      0.20 o
  16  15  -2       36.49       37.90      0.49 o
  15  15  -2        0.34        0.23      0.08 o
  14  15  -2       62.76       62.51      0.74 o
  13  15  -2        2.10        2.02      0.08 o
  12  15  -2        0.76        0.96      0.08 o
  11  15  -2       10.04       10.36      0.15 o
  10  15  -2       10.37       10.44      0.13 o
   9  15  -2      138.34      136.82      1.16 o
   8  15  -2        5.97        5.94      0.12 o
   7  15  -2      233.92      237.22      1.33 o
   6  15  -2      162.82      158.80      1.38 o
   4  15  -2       92.13       92.38      0.65 o
   3  15  -2       19.06       18.20      0.14 o
   2  15  -2       57.78       56.31      0.28 o
   1  15  -2       22.61       22.76      0.15 o
   0  15  -2       54.11       53.53      0.24 o
  -1  15  -2       30.02       28.65      0.16 o
  -2  15  -2       40.19       39.80      0.25 o
  -3  15  -2        6.28        6.19      0.11 o
  -4  15  -2        7.61        7.87      0.10 o
  -5  15  -2      100.70       99.40      0.41 o
  -6  15  -2       35.25       34.51      0.31 o
  -7  15  -2        2.47        2.44      0.09 o
  -8  15  -2       89.61       89.13      0.53 o
  -9  15  -2       82.59       84.05      0.65 o
 -10  15  -2       30.66       30.99      0.20 o
 -11  15  -2        5.96        6.82      0.16 o
 -12  15  -2        9.29        9.90      0.22 o
 -13  15  -2        2.85        2.77      0.10 o
 -14  15  -2       28.55       26.90      0.37 o
 -15  15  -2       41.27       42.03      0.69 o
 -17  15  -2       80.34       77.47      0.86 o
 -18  15  -2        1.42        1.29      0.14 o
 -20  15  -2        8.00        7.77      0.31 o
  20  16  -2        3.61        4.37      0.17 o
  19  16  -2       78.82       87.08      1.40 o
  18  16  -2        1.11        1.23      0.13 o
  17  16  -2       10.52       10.13      0.27 o
  16  16  -2       70.30       67.95      0.87 o
  15  16  -2        1.54        1.71      0.07 o
  14  16  -2        2.95        3.26      0.11 o
  13  16  -2        1.23        0.98      0.07 o
  12  16  -2       70.88       71.80      0.68 o
  11  16  -2       24.92       25.16      0.25 o
  10  16  -2      289.32      299.28      2.43 o
   9  16  -2        3.00        3.25      0.08 o
   8  16  -2      107.21      105.53      0.86 o
   7  16  -2       61.65       61.60      0.54 o
   6  16  -2        4.43        4.03      0.10 o
   5  16  -2      126.88      127.28      0.96 o
   4  16  -2      460.13      455.97      2.65 o
   3  16  -2        8.45        8.48      0.13 o
   2  16  -2       21.44       21.13      0.21 o
   1  16  -2       20.30       20.04      0.24 o
   0  16  -2        1.20        1.09      0.09 o
  -1  16  -2       73.73       72.22      0.50 o
  -2  16  -2       42.92       41.18      0.24 o
  -3  16  -2      240.56      241.16      1.53 o
  -4  16  -2       45.19       45.10      0.31 o
  -5  16  -2       48.12       47.63      0.23 o
  -6  16  -2       28.81       28.48      0.18 o
  -7  16  -2       13.08       12.50      0.13 o
  -8  16  -2      141.83      145.96      1.14 o
  -9  16  -2       89.90       91.15      0.71 o
 -10  16  -2       75.07       78.02      0.96 o
 -11  16  -2        6.80        6.49      0.14 o
 -12  16  -2       23.61       24.05      0.34 o
 -13  16  -2       24.23       24.62      0.33 o
 -14  16  -2        2.78        2.76      0.11 o
 -15  16  -2       22.38       22.47      0.40 o
 -16  16  -2       16.46       15.54      0.18 o
 -17  16  -2        0.46        0.37      0.11 o
 -18  16  -2       57.06       53.61      0.78 o
 -19  16  -2        2.95        3.28      0.26 o
  20  17  -2        0.60        0.68      0.17 o
  19  17  -2        0.49        0.61      0.18 o
  18  17  -2        5.42        5.30      0.17 o
  17  17  -2       11.90       11.90      0.28 o
  16  17  -2        1.74        2.00      0.10 o
  15  17  -2        0.10        0.25      0.08 o
  14  17  -2       15.70       15.92      0.19 o
  13  17  -2        0.72        0.75      0.09 o
  12  17  -2       47.06       48.47      0.44 o
  11  17  -2        1.58        1.87      0.09 o
  10  17  -2        5.66        6.40      0.13 o
   9  17  -2        0.28        0.57      0.08 o
   8  17  -2       55.52       56.44      0.45 o
   7  17  -2       26.11       25.57      0.28 o
   6  17  -2        7.64        7.24      0.11 o
   5  17  -2       15.42       15.36      0.15 o
   4  17  -2       69.83       68.22      0.34 o
   3  17  -2       20.35       19.06      0.16 o
   2  17  -2       32.99       31.83      0.22 o
   1  17  -2       50.18       49.26      0.37 o
   0  17  -2       31.87       31.06      0.19 o
  -1  17  -2       11.38       11.43      0.12 o
  -2  17  -2      139.36      138.75      0.62 o
  -3  17  -2       35.67       34.50      0.22 o
  -4  17  -2        6.21        6.35      0.11 o
  -5  17  -2        9.90       10.36      0.15 o
  -6  17  -2      123.62      123.85      0.72 o
  -7  17  -2       20.89       21.52      0.16 o
  -8  17  -2       62.35       64.30      0.49 o
  -9  17  -2       57.20       58.34      0.43 o
 -12  17  -2       42.19       43.33      0.35 o
 -13  17  -2       17.07       17.86      0.22 o
 -14  17  -2        0.51        0.68      0.11 o
 -15  17  -2       17.77       17.03      0.30 o
 -16  17  -2        4.57        4.27      0.13 o
 -18  17  -2       21.01       20.11      0.23 o
 -19  17  -2        1.27        1.19      0.19 o
  20  18  -2       22.67       25.32      0.54 o
  19  18  -2       10.15       10.62      0.22 o
  18  18  -2        1.21        1.15      0.15 o
  17  18  -2      202.32      214.54      3.46 o
  15  18  -2        2.45        3.09      0.10 o
  14  18  -2       76.19       70.71      0.92 o
  13  18  -2       49.32       48.71      0.55 o
  12  18  -2      266.89      273.47      2.77 o
  11  18  -2      108.58      114.37      0.91 o
  10  18  -2        4.45        4.61      0.10 o
   9  18  -2      102.59      101.84      1.17 o
   8  18  -2        5.11        5.37      0.11 o
   7  18  -2        6.74        6.83      0.12 o
   6  18  -2      111.21      109.56      1.02 o
   5  18  -2      130.88      132.98      1.08 o
   4  18  -2      142.15      138.54      0.77 o
   3  18  -2      190.93      193.29      0.99 o
   2  18  -2       14.95       15.08      0.21 o
   1  18  -2       22.36       21.78      0.19 o
   0  18  -2      146.94      146.78      0.67 o
  -1  18  -2       66.00       64.02      0.39 o
  -2  18  -2       17.67       18.03      0.16 o
  -3  18  -2      602.68      605.29      2.71 o
  -4  18  -2        6.79        6.84      0.11 o
  -5  18  -2       96.89       96.97      0.39 o
  -6  18  -2       11.80       11.59      0.13 o
  -7  18  -2       37.68       35.84      0.25 o
  -8  18  -2      236.01      241.76      2.06 o
  -9  18  -2       84.80       87.61      0.59 o
 -10  18  -2       12.95       13.30      0.17 o
 -11  18  -2      105.82      108.18      0.97 o
 -12  18  -2       18.47       18.91      0.36 o
 -13  18  -2       19.06       18.97      0.31 o
 -14  18  -2       18.79       18.36      0.17 o
 -15  18  -2        0.25        0.33      0.12 o
 -16  18  -2       62.61       60.14      0.91 o
 -17  18  -2       14.11       12.94      0.27 o
 -18  18  -2       11.09        9.43      0.32 o
  19  19  -2       10.75       10.54      0.26 o
  18  19  -2        6.72        6.88      0.38 o
  15  19  -2       15.47       14.42      0.24 o
  14  19  -2       42.38       40.75      0.42 o
  13  19  -2        0.35        0.26      0.09 o
  11  19  -2        9.70       10.37      0.13 o
  10  19  -2        5.43        5.74      0.11 o
   9  19  -2      258.53      259.12      1.87 o
   8  19  -2       15.84       16.07      0.23 o
   7  19  -2       17.89       17.75      0.22 o
   6  19  -2      117.99      117.97      1.00 o
   5  19  -2      258.06      258.54      1.45 o
   4  19  -2      248.81      245.93      1.70 o
   3  19  -2       50.37       50.30      0.41 o
   2  19  -2       33.84       33.52      0.35 o
   1  19  -2      177.62      175.70      0.91 o
   0  19  -2       32.51       32.29      0.18 o
  -1  19  -2       14.70       14.13      0.14 o
  -2  19  -2        0.19        0.25      0.11 o
  -3  19  -2       78.85       78.83      0.52 o
  -4  19  -2       41.97       41.63      0.32 o
  -5  19  -2        0.90        1.14      0.10 o
  -6  19  -2        6.61        6.59      0.12 o
  -7  19  -2       12.88       13.33      0.20 o
  -8  19  -2       10.76       11.00      0.16 o
  -9  19  -2        5.22        5.55      0.13 o
 -10  19  -2       50.87       51.65      0.36 o
 -11  19  -2       76.21       79.53      0.86 o
 -12  19  -2       85.62       85.97      0.64 o
 -13  19  -2        0.65        0.59      0.12 o
 -14  19  -2       17.68       19.16      0.34 o
 -15  19  -2       53.58       53.73      0.46 o
 -16  19  -2       25.90       24.84      0.22 o
 -17  19  -2       18.23       15.74      0.31 o
  18  20  -2       77.61       81.91      1.86 o
  17  20  -2        1.42        1.57      0.21 o
  15  20  -2        3.16        3.59      0.14 o
  14  20  -2       47.31       48.40      0.48 o
  13  20  -2       72.53       76.06      0.60 o
  12  20  -2       49.22       50.48      0.60 o
  11  20  -2       75.34       78.71      0.78 o
  10  20  -2        4.87        4.89      0.12 o
   9  20  -2       30.46       31.84      0.37 o
   8  20  -2        1.62        1.75      0.10 o
   7  20  -2       11.99       12.18      0.15 o
   6  20  -2        9.38        9.11      0.16 o
   5  20  -2       29.14       28.42      0.31 o
   4  20  -2        1.20        1.19      0.11 o
   3  20  -2       12.81       12.71      0.14 o
   1  20  -2       29.86       28.87      0.26 o
   0  20  -2      127.43      126.83      0.66 o
  -1  20  -2        1.65        2.05      0.11 o
  -2  20  -2      258.74      261.45      1.05 o
  -3  20  -2       57.74       58.75      0.39 o
  -4  20  -2       70.09       72.20      0.52 o
  -5  20  -2      167.79      168.09      1.01 o
  -6  20  -2        5.71        5.64      0.12 o
  -7  20  -2       98.79      101.40      0.63 o
  -8  20  -2       44.65       46.80      0.61 o
  -9  20  -2        2.33        2.14      0.11 o
 -10  20  -2       74.64       77.59      0.63 o
 -11  20  -2        3.18        3.59      0.12 o
 -12  20  -2       12.15       12.54      0.15 o
 -13  20  -2       33.21       34.29      0.39 o
 -14  20  -2       14.40       13.85      0.23 o
 -15  20  -2       30.41       28.27      0.34 o
 -16  20  -2       23.65       21.68      0.36 o
 -17  20  -2        7.56        6.83      0.26 o
  16  21  -2       22.55       21.15      0.50 o
  15  21  -2        6.47        6.59      0.15 o
  14  21  -2        3.61        3.85      0.12 o
  13  21  -2       15.43       15.74      0.28 o
  12  21  -2        2.72        2.88      0.11 o
  11  21  -2       15.64       15.26      0.22 o
  10  21  -2       15.34       15.00      0.25 o
   9  21  -2       63.48       63.89      0.58 o
   8  21  -2       17.92       18.82      0.29 o
   7  21  -2       63.87       64.40      0.33 o
   6  21  -2       45.62       45.59      0.41 o
   5  21  -2        1.55        1.31      0.11 o
   4  21  -2       83.76       85.56      0.76 o
   3  21  -2       37.41       37.46      0.28 o
   2  21  -2       41.60       41.85      0.32 o
   1  21  -2        1.12        1.06      0.13 o
   0  21  -2       54.12       52.39      0.29 o
  -1  21  -2        4.52        4.33      0.12 o
  -2  21  -2        1.74        1.81      0.12 o
  -3  21  -2        1.28        1.66      0.11 o
  -4  21  -2        1.86        1.95      0.11 o
  -5  21  -2        6.92        7.37      0.14 o
  -6  21  -2        0.42        0.60      0.13 o
  -7  21  -2        4.34        4.29      0.12 o
  -8  21  -2        1.84        1.72      0.12 o
  -9  21  -2        5.41        5.93      0.13 o
 -10  21  -2       42.79       45.91      0.35 o
 -11  21  -2        3.18        3.36      0.13 o
 -12  21  -2       18.82       20.29      0.26 o
 -13  21  -2        6.71        6.27      0.13 o
 -14  21  -2        4.15        3.87      0.13 o
 -15  21  -2        2.43        2.40      0.13 o
  16  22  -2       23.92       22.29      0.40 o
  15  22  -2        9.81        9.73      0.29 o
  14  22  -2       24.53       25.86      0.40 o
  13  22  -2        7.05        6.80      0.17 o
  12  22  -2       90.81       92.04      1.02 o
  11  22  -2        2.93        2.95      0.11 o
  10  22  -2      102.41      104.67      0.50 o
   9  22  -2        2.51        2.59      0.11 o
   8  22  -2        3.73        4.04      0.12 o
   7  22  -2        0.70        0.76      0.12 o
   6  22  -2       33.77       33.64      0.34 o
   5  22  -2       43.71       42.96      0.24 o
   4  22  -2      152.56      150.79      0.85 o
   3  22  -2       20.32       19.81      0.28 o
   2  22  -2       25.61       26.13      0.28 o
   1  22  -2       34.63       34.97      0.20 o
   0  22  -2       35.46       35.92      0.25 o
  -1  22  -2       12.49       12.22      0.15 o
  -2  22  -2       10.15        9.84      0.14 o
  -3  22  -2       71.00       71.92      0.59 o
  -4  22  -2       41.58       41.10      0.40 o
  -5  22  -2       45.12       45.64      0.50 o
  -6  22  -2        9.87        9.91      0.15 o
  -7  22  -2       10.94       10.95      0.16 o
  -8  22  -2       28.91       29.77      0.32 o
  -9  22  -2      254.98      263.04      2.32 o
 -11  22  -2        0.47        0.42      0.13 o
 -12  22  -2        7.57        7.33      0.14 o
 -13  22  -2        0.41        0.57      0.12 o
 -14  22  -2       50.07       48.99      0.57 o
 -15  22  -2        3.88        3.85      0.17 o
  15  23  -2        6.67        7.48      0.25 o
  14  23  -2        5.14        5.20      0.15 o
  13  23  -2        4.37        4.52      0.14 o
  12  23  -2       10.71       10.63      0.18 o
  11  23  -2       46.99       49.05      0.48 o
  10  23  -2        8.93        9.47      0.14 o
   9  23  -2       44.59       45.55      0.40 o
   7  23  -2       21.72       21.43      0.19 o
   6  23  -2        0.20        0.35      0.12 o
   5  23  -2        3.94        3.91      0.13 o
   3  23  -2        1.03        1.28      0.12 o
   2  23  -2        0.61        0.47      0.13 o
   0  23  -2       45.15       45.38      0.38 o
  -1  23  -2       15.09       15.20      0.23 o
  -2  23  -2       38.37       38.79      0.25 o
  -3  23  -2       13.72       13.94      0.16 o
  -4  23  -2        1.18        1.52      0.12 o
  -6  23  -2        9.53        9.42      0.15 o
  -7  23  -2       13.14       13.47      0.16 o
  -8  23  -2        3.17        3.59      0.14 o
  -9  23  -2        6.34        6.76      0.14 o
 -10  23  -2        8.71        9.21      0.14 o
 -11  23  -2        9.13        9.71      0.17 o
 -12  23  -2       10.56       11.11      0.20 o
 -13  23  -2       16.88       16.58      0.24 o
 -14  23  -2        0.53        0.62      0.13 o
  14  24  -2       12.09       12.92      0.34 o
  13  24  -2        6.81        6.87      0.15 o
  12  24  -2        1.57        1.67      0.13 o
  11  24  -2      109.06      110.94      1.20 o
  10  24  -2       21.55       21.54      0.22 o
   9  24  -2        2.21        2.22      0.13 o
   8  24  -2       28.17       28.00      0.26 o
   7  24  -2        5.36        5.48      0.13 o
   6  24  -2       45.31       45.48      0.37 o
   5  24  -2       66.85       67.38      0.71 o
   4  24  -2        6.85        7.53      0.14 o
   3  24  -2       63.68       61.62      0.29 o
   2  24  -2       15.51       15.34      0.17 o
   1  24  -2        0.87        0.97      0.14 o
   0  24  -2        3.23        3.30      0.13 o
  -1  24  -2       35.41       35.94      0.33 o
  -2  24  -2      119.09      119.36      0.73 o
  -3  24  -2       25.48       25.51      0.30 o
  -4  24  -2       16.27       16.59      0.20 o
  -7  24  -2      102.64      101.21      0.80 o
  -9  24  -2        4.03        4.28      0.14 o
 -10  24  -2       51.00       55.15      0.66 o
 -11  24  -2       14.87       15.80      0.23 o
 -12  24  -2        1.44        1.38      0.14 o
  13  25  -2        1.05        1.30      0.15 o
  10  25  -2       12.88       12.57      0.25 o
   9  25  -2       19.49       20.03      0.26 o
   8  25  -2       47.68       48.33      0.58 o
   7  25  -2        3.68        4.03      0.13 o
   6  25  -2       16.48       16.58      0.17 o
   5  25  -2        2.45        2.36      0.13 o
   4  25  -2        8.55        8.76      0.16 o
   3  25  -2        0.40        0.61      0.14 o
   2  25  -2       43.17       42.68      0.36 o
   1  25  -2       43.83       43.19      0.26 o
   0  25  -2        9.96       10.35      0.16 o
  -1  25  -2        9.47        9.74      0.15 o
  -3  25  -2        4.35        4.75      0.15 o
  -4  25  -2        5.87        5.65      0.14 o
  -5  25  -2       13.38       13.58      0.16 o
  -6  25  -2        8.37        8.64      0.15 o
  -8  25  -2       26.89       27.67      0.23 o
  -9  25  -2        6.59        6.48      0.16 o
 -10  25  -2        7.28        7.90      0.18 o
 -11  25  -2        7.02        7.02      0.17 o
  11  26  -2        8.17        8.50      0.25 o
  10  26  -2       29.38       29.55      0.35 o
   9  26  -2       20.19       20.36      0.24 o
   8  26  -2       21.24       22.62      0.23 o
   7  26  -2        4.36        4.44      0.14 o
   6  26  -2        1.17        1.06      0.13 o
   5  26  -2        0.80        0.99      0.14 o
   4  26  -2        6.42        6.42      0.15 o
   3  26  -2        5.50        5.08      0.16 o
   2  26  -2        8.32        8.86      0.20 o
   1  26  -2       66.12       65.26      0.39 o
   0  26  -2       10.14       10.70      0.15 o
  -1  26  -2        4.21        4.41      0.14 o
  -2  26  -2        4.30        3.93      0.13 o
  -3  26  -2       13.29       13.54      0.16 o
  -4  26  -2       14.03       14.57      0.17 o
  -5  26  -2        3.43        3.44      0.14 o
  -6  26  -2        5.59        5.89      0.14 o
  -7  26  -2       61.74       62.88      0.57 o
  -8  26  -2       42.46       42.78      0.30 o
  -9  26  -2        0.43        0.70      0.15 o
  10  27  -2        0.80        0.88      0.15 o
   9  27  -2        2.13        2.61      0.14 o
   8  27  -2       17.34       17.82      0.30 o
   7  27  -2       23.04       23.06      0.30 o
   6  27  -2        1.72        1.46      0.14 o
   5  27  -2       14.45       14.95      0.17 o
   4  27  -2        2.40        2.62      0.13 o
   3  27  -2        6.82        7.01      0.17 o
   2  27  -2        4.76        4.88      0.17 o
   1  27  -2       60.96       62.94      0.43 o
   0  27  -2       18.32       19.24      0.22 o
  -1  27  -2       13.05       12.73      0.20 o
  -2  27  -2       18.79       19.00      0.19 o
  -4  27  -2        0.74        1.03      0.14 o
  -5  27  -2       22.61       23.55      0.22 o
  -6  27  -2       17.55       17.77      0.18 o
  -7  27  -2        5.57        5.38      0.15 o
  -8  27  -2       33.10       32.77      0.37 o
   7  28  -2       59.47       57.99      0.54 o
   6  28  -2        0.67        0.77      0.14 o
   5  28  -2       33.34       33.89      0.32 o
   4  28  -2      108.08      109.59      0.79 o
   3  28  -2       23.44       24.41      0.23 o
   2  28  -2       31.96       31.02      0.33 o
   1  28  -2       16.00       16.04      0.19 o
   0  28  -2        0.64        0.81      0.14 o
  -1  28  -2       66.52       67.65      0.60 o
  -3  28  -2       51.93       50.72      0.38 o
  -4  28  -2       18.53       19.32      0.19 o
  -5  28  -2       10.80       10.86      0.17 o
  -6  28  -2        1.77        2.02      0.14 o
   3  29  -2        1.32        1.26      0.16 o
   1  29  -2        0.72        0.83      0.15 o
   0  29  -2        1.75        1.72      0.15 o
  -1  29  -2        9.41        9.86      0.16 o
  -2  29  -2       44.45       44.90      0.47 o
  25   1  -3        6.31        5.23      0.43 o
  24   1  -3       39.03       36.65      1.72 o
  23   1  -3        2.21        2.06      0.25 o
  22   1  -3       46.16       42.74      0.77 o
  21   1  -3        5.16        4.70      0.13 o
  19   1  -3       34.24       33.99      0.57 o
  18   1  -3      101.56      103.82      1.86 o
  17   1  -3      123.16      123.55      2.00 o
  16   1  -3       13.28       13.46      0.24 o
  15   1  -3        3.13        3.23      0.14 o
  14   1  -3       86.22       86.97      0.79 o
  13   1  -3       46.80       48.81      0.46 o
  12   1  -3      219.55      228.04      1.46 o
  11   1  -3      141.67      146.59      0.89 o
  10   1  -3      321.76      337.94      2.24 o
   9   1  -3      179.36      177.38      1.66 o
   8   1  -3      173.86      177.14      1.14 o
   7   1  -3       29.18       29.63      0.13 o
   6   1  -3        0.04        0.40      0.04 o
   5   1  -3     3221.02     3374.96     27.56 o
   4   1  -3      942.83      975.05      6.53 o
   3   1  -3     1188.37     1222.58      5.55 o
   2   1  -3      496.98      525.97      3.39 o
   1   1  -3      493.42      499.86      4.13 o
   0   1  -3      853.30      879.08      4.31 o
  -1   1  -3     1693.95     1724.57      8.73 o
  -2   1  -3      320.94      316.96      1.70 o
  -3   1  -3     2685.21     2743.46     14.51 o
  -4   1  -3       21.59       23.36      0.11 o
  -5   1  -3       38.75       41.68      0.29 o
  -6   1  -3      149.40      156.86      1.35 o
  -7   1  -3       68.41       69.38      0.57 o
  -8   1  -3      343.44      337.55      1.60 o
  -9   1  -3      198.95      194.93      0.88 o
 -10   1  -3      168.46      166.64      1.09 o
 -11   1  -3       15.48       15.28      0.16 o
 -12   1  -3       49.41       51.21      0.55 o
 -13   1  -3        0.28        0.41      0.06 o
 -14   1  -3       13.73       14.78      0.22 o
 -15   1  -3      104.72      114.98      1.11 o
 -16   1  -3       81.64       88.71      0.75 o
 -17   1  -3       15.41       15.06      0.22 o
 -19   1  -3       12.31       13.54      0.28 o
 -20   1  -3       42.62       43.04      0.90 o
 -21   1  -3        6.46        7.33      0.19 o
 -22   1  -3       20.79       22.53      0.59 o
 -23   1  -3        2.69        2.83      0.24 o
  25   2  -3        1.86        1.65      0.23 o
  24   2  -3       18.90       18.93      1.07 o
  23   2  -3       44.21       42.54      1.56 o
  22   2  -3       19.30       19.08      0.74 o
  20   2  -3        0.46        0.40      0.09 o
  19   2  -3       16.27       15.77      0.28 o
  18   2  -3        9.94       10.28      0.26 o
  17   2  -3      112.47      116.77      1.88 o
  16   2  -3        8.68        8.80      0.10 o
  15   2  -3       60.27       63.13      0.53 o
  14   2  -3      193.02      198.10      1.85 o
  13   2  -3       58.37       60.49      0.59 o
  12   2  -3       25.86       25.49      0.49 o
  11   2  -3      136.43      136.28      1.07 o
  10   2  -3       34.41       34.47      0.36 o
   9   2  -3        3.49        3.49      0.05 o
   8   2  -3       63.82       62.17      0.32 o
   7   2  -3       32.36       30.99      0.19 o
   6   2  -3      559.79      561.20      3.86 o
   5   2  -3      386.96      391.83      2.57 o
   4   2  -3       75.70       76.90      0.58 o
   3   2  -3       22.68       22.36      0.23 o
   2   2  -3      340.74      348.87      2.36 o
   1   2  -3        8.27        9.14      0.22 o
   0   2  -3      837.21      846.96      4.06 o
  -1   2  -3      125.45      125.80      0.69 o
  -2   2  -3       36.05       35.68      0.17 o
  -3   2  -3      502.39      511.54      2.92 o
  -4   2  -3      672.96      664.49      2.87 o
  -5   2  -3       66.59       65.83      0.22 o
  -6   2  -3       89.09       85.90      0.38 o
  -7   2  -3       22.55       21.27      0.11 o
  -8   2  -3       20.65       19.90      0.14 o
  -9   2  -3      209.64      207.03      1.19 o
 -10   2  -3      113.67      115.97      0.87 o
 -11   2  -3       92.80       95.19      0.88 o
 -12   2  -3      128.39      127.65      1.29 o
 -13   2  -3        5.76        5.93      0.10 o
 -14   2  -3       40.78       40.56      0.48 o
 -15   2  -3      108.93      113.42      2.10 o
 -16   2  -3       44.53       45.03      0.50 o
 -17   2  -3       14.52       14.48      0.28 o
 -18   2  -3       27.72       27.37      0.50 o
 -19   2  -3        2.09        2.15      0.10 o
 -20   2  -3        7.13        7.06      0.13 o
 -21   2  -3       22.88       23.02      0.60 o
 -22   2  -3        8.11        8.38      0.30 o
 -23   2  -3        9.78        9.89      0.41 o
  25   3  -3       58.26       47.18      0.67 o
  24   3  -3        1.41        1.17      0.24 o
  23   3  -3        3.37        2.83      0.17 o
  22   3  -3       14.58       14.75      0.25 o
  20   3  -3       27.33       24.04      0.56 o
  19   3  -3       11.14       10.29      0.36 o
  18   3  -3       36.19       35.39      0.88 o
  17   3  -3       41.45       40.10      0.25 o
  16   3  -3        6.40        6.11      0.07 o
  15   3  -3      137.12      139.09      1.56 o
  14   3  -3      316.06      317.47      3.80 o
  13   3  -3       26.55       25.49      0.60 o
  12   3  -3      111.49      116.80      0.87 o
  11   3  -3      158.71      160.08      1.39 o
  10   3  -3      234.33      232.77      2.25 o
   9   3  -3      128.95      128.08      0.92 o
   8   3  -3      650.56      650.11      4.64 o
   7   3  -3      210.52      207.21      1.70 o
   6   3  -3      196.28      196.35      1.52 o
   5   3  -3      163.78      160.81      1.09 o
   4   3  -3      615.58      629.46      4.87 o
   3   3  -3      202.79      195.39      0.81 o
   2   3  -3        0.23        0.69      0.15 o
   1   3  -3       94.22       88.41      0.68 o
   0   3  -3      342.95      344.82      1.69 o
  -1   3  -3      355.22      361.40      1.46 o
  -2   3  -3     1806.05     1845.55      8.86 o
  -3   3  -3        5.73        5.61      0.08 o
  -4   3  -3       15.24       15.74      0.15 o
  -5   3  -3       52.38       56.88      0.38 o
  -6   3  -3      395.99      381.68      1.62 o
  -7   3  -3        6.81        6.09      0.16 o
  -8   3  -3      259.90      261.94      1.86 o
  -9   3  -3       50.36       49.37      0.49 o
 -10   3  -3      102.76      104.88      1.08 o
 -12   3  -3      275.89      287.02      3.00 o
 -13   3  -3      119.17      120.77      1.13 o
 -14   3  -3       16.28       16.35      0.17 o
 -15   3  -3       69.64       70.61      0.71 o
 -16   3  -3       16.28       16.59      0.29 o
 -17   3  -3        6.66        6.11      0.10 o
 -18   3  -3       26.49       24.26      0.38 o
 -19   3  -3        5.40        5.01      0.15 o
 -20   3  -3        8.04        8.57      0.24 o
 -21   3  -3        1.62        1.85      0.13 o
 -22   3  -3        7.34        8.21      0.38 o
 -23   3  -3       82.13       73.84      0.89 o
  25   4  -3       12.49        9.56      0.61 o
  24   4  -3       86.27       85.77      0.84 o
  23   4  -3      144.71      153.07      2.05 o
  22   4  -3        4.98        4.51      0.23 o
  21   4  -3        0.97        0.89      0.17 o
  20   4  -3       31.80       28.42      0.62 o
  19   4  -3        6.48        6.20      0.23 o
  18   4  -3       31.63       32.54      0.80 o
  17   4  -3       29.19       29.82      0.53 o
  15   4  -3        1.08        1.04      0.06 o
  14   4  -3       10.51       10.53      0.10 o
  13   4  -3       23.24       23.05      0.32 o
  11   4  -3       40.19       40.35      0.40 o
  10   4  -3      100.83       97.52      0.81 o
   9   4  -3      665.21      675.81      5.04 o
   8   4  -3      556.92      564.47      3.86 o
   7   4  -3        7.05        6.43      0.13 o
   6   4  -3      223.82      214.16      1.68 o
   5   4  -3        2.19        2.26      0.07 o
   4   4  -3     1720.24     1779.83     10.85 o
   3   4  -3      290.27      292.18      1.82 o
   2   4  -3      439.56      447.98      2.21 o
   0   4  -3      439.41      448.25      2.17 o
  -1   4  -3     1052.46     1068.13      3.06 o
  -2   4  -3      891.90      899.95      4.76 o
  -3   4  -3        7.68        7.40      0.09 o
  -4   4  -3      413.98      413.10      2.06 o
  -5   4  -3       12.77       13.49      0.08 o
  -6   4  -3      551.72      561.34      3.28 o
  -7   4  -3      910.24      920.38      5.14 o
  -8   4  -3       97.04       93.70      0.65 o
  -9   4  -3      312.64      312.65      2.02 o
 -10   4  -3       30.28       30.39      0.22 o
 -11   4  -3        1.65        1.77      0.08 o
 -12   4  -3        4.89        4.56      0.08 o
 -13   4  -3       13.64       14.04      0.13 o
 -14   4  -3       70.15       70.04      0.64 o
 -15   4  -3       22.56       22.84      0.25 o
 -16   4  -3        3.51        3.62      0.10 o
 -17   4  -3        3.24        3.18      0.10 o
 -18   4  -3       89.49       92.98      1.51 o
 -19   4  -3        1.56        1.96      0.17 o
 -20   4  -3        4.09        4.19      0.13 o
 -21   4  -3      102.42       94.97      1.27 o
 -22   4  -3       33.11       32.24      0.71 o
 -23   4  -3       35.17       32.40      0.55 o
  25   5  -3       11.02       11.35      2.12 o
  24   5  -3       11.34       10.15      0.37 o
  23   5  -3       93.81       97.48      1.28 o
  21   5  -3       27.68       26.76      0.91 o
  20   5  -3       16.03       15.19      0.51 o
  18   5  -3      548.50      577.20      8.28 o
  17   5  -3       20.23       20.81      0.17 o
  16   5  -3       33.16       32.18      0.45 o
  15   5  -3       61.93       65.40      0.43 o
  14   5  -3      216.69      218.89      1.68 o
  13   5  -3      173.68      180.35      2.58 o
  12   5  -3       37.92       37.60      0.45 o
  11   5  -3      310.31      329.46      2.90 o
  10   5  -3        7.15        7.11      0.16 o
   9   5  -3      975.95      997.58      7.41 o
   8   5  -3      288.72      290.32      2.24 o
   7   5  -3      462.28      460.49      2.53 o
   6   5  -3      794.14      798.92      4.33 o
   5   5  -3      982.68      994.31      4.68 o
   4   5  -3     1929.75     1979.72     10.28 o
   3   5  -3     1935.24     1949.98     12.77 o
   2   5  -3      566.93      565.75      2.67 o
   1   5  -3     1197.08     1220.17      8.89 o
   0   5  -3        0.39        0.71      0.06 o
  -1   5  -3     1861.93     1900.52     11.04 o
  -2   5  -3      865.48      874.50      4.22 o
  -3   5  -3      334.79      336.69      1.45 o
  -4   5  -3     1292.90     1324.83      6.24 o
  -5   5  -3      127.88      123.20      0.53 o
  -6   5  -3       65.75       67.48      0.54 o
  -7   5  -3      595.69      610.12      3.08 o
  -8   5  -3       15.57       15.08      0.13 o
  -9   5  -3      536.33      548.31      2.24 o
 -10   5  -3       23.59       22.92      0.23 o
 -11   5  -3       25.88       25.74      0.18 o
 -12   5  -3      218.49      221.25      1.21 o
 -13   5  -3       33.60       34.03      0.45 o
 -14   5  -3       33.14       34.27      0.25 o
 -15   5  -3        3.07        3.81      0.08 o
 -16   5  -3      405.97      415.13      3.72 o
 -17   5  -3        3.44        3.53      0.10 o
 -18   5  -3       29.92       32.27      0.50 o
 -19   5  -3        5.93        5.75      0.12 o
 -21   5  -3      107.32      106.72      1.46 o
 -22   5  -3       14.98       16.12      0.35 o
  24   6  -3        7.43        7.28      0.68 o
  23   6  -3       58.12       58.69      1.63 o
  22   6  -3        1.75        1.82      0.21 o
  19   6  -3        6.12        6.71      0.22 o
  18   6  -3       63.63       67.15      1.61 o
  17   6  -3       14.43       14.98      0.31 o
  16   6  -3        0.63        0.57      0.07 o
  15   6  -3       25.85       25.59      0.33 o
  14   6  -3       23.18       22.63      0.28 o
  13   6  -3       27.08       28.08      0.43 o
  12   6  -3       45.67       47.43      0.39 o
  11   6  -3        3.70        3.64      0.07 o
  10   6  -3      308.99      301.14      1.92 o
   9   6  -3      329.28      320.48      2.04 o
   8   6  -3       18.52       16.79      0.19 o
   7   6  -3        8.11        7.98      0.09 o
   6   6  -3        3.13        2.89      0.04 o
   5   6  -3      104.86      101.95      0.68 o
   4   6  -3      255.44      256.03      1.58 o
   3   6  -3       14.55       13.78      0.11 o
   2   6  -3      517.44      515.00      4.43 o
   1   6  -3        1.38        1.19      0.07 o
   0   6  -3      727.42      744.30      4.20 o
  -1   6  -3       55.51       55.43      0.33 o
  -2   6  -3      355.02      357.66      1.53 o
  -3   6  -3        6.96        6.75      0.08 o
  -4   6  -3        8.52        8.40      0.10 o
  -5   6  -3      164.00      162.41      0.97 o
  -6   6  -3      159.85      154.42      0.77 o
  -7   6  -3      557.57      556.72      4.28 o
  -8   6  -3      107.34      105.54      0.83 o
  -9   6  -3       33.73       34.77      0.22 o
 -10   6  -3       16.08       15.70      0.13 o
 -11   6  -3       14.26       14.15      0.14 o
 -12   6  -3       50.10       50.38      0.45 o
 -13   6  -3       55.59       56.37      0.38 o
 -14   6  -3       50.79       52.42      0.67 o
 -15   6  -3       38.41       38.67      0.49 o
 -16   6  -3        2.74        3.06      0.08 o
 -17   6  -3        4.65        4.79      0.09 o
 -18   6  -3       15.40       15.13      0.30 o
 -19   6  -3        8.14        8.22      0.19 o
 -20   6  -3       14.57       15.81      0.40 o
 -21   6  -3       24.12       26.05      0.66 o
 -22   6  -3        0.81        1.00      0.15 o
  24   7  -3       40.38       37.16      1.93 o
  23   7  -3        0.89        0.88      0.24 o
  22   7  -3        2.44        2.40      0.17 o
  21   7  -3        0.71        0.69      0.11 o
  20   7  -3       10.14       10.58      0.32 o
  19   7  -3       64.78       63.29      0.94 o
  18   7  -3        6.21        5.91      0.14 o
  17   7  -3        7.37        7.30      0.13 o
  16   7  -3      181.91      187.65      2.18 o
  15   7  -3        1.95        1.86      0.06 o
  14   7  -3        3.79        4.00      0.08 o
  13   7  -3       25.85       26.65      0.33 o
  12   7  -3       47.83       51.15      0.74 o
  11   7  -3      508.26      512.45      3.56 o
  10   7  -3      229.95      230.50      1.62 o
   9   7  -3       34.08       33.65      0.37 o
   8   7  -3      121.22      117.15      1.14 o
   7   7  -3       97.02       96.34      0.63 o
   6   7  -3       62.83       63.45      0.43 o
   5   7  -3      540.66      543.68      3.55 o
   4   7  -3      218.67      217.83      1.93 o
   3   7  -3      794.98      820.55      6.09 o
   2   7  -3      238.67      244.04      1.89 o
   1   7  -3      288.99      277.65      2.06 o
   0   7  -3       29.83       28.94      0.22 o
  -1   7  -3      772.67      790.06      4.12 o
  -2   7  -3      617.28      625.12      2.53 o
  -3   7  -3      625.37      629.60      2.64 o
  -4   7  -3        2.22        2.56      0.07 o
  -5   7  -3       24.66       25.76      0.14 o
  -6   7  -3      240.26      242.92      1.38 o
  -8   7  -3       87.67       89.25      0.51 o
  -9   7  -3      303.16      295.77      1.80 o
 -10   7  -3       80.44       79.73      0.47 o
 -11   7  -3       57.90       57.61      0.49 o
 -12   7  -3        6.83        7.78      0.18 o
 -13   7  -3       11.66       11.47      0.27 o
 -14   7  -3      176.57      181.25      1.63 o
 -15   7  -3       46.22       47.70      0.47 o
 -16   7  -3        2.38        2.81      0.08 o
 -17   7  -3       18.52       19.07      0.33 o
 -18   7  -3        3.52        3.17      0.12 o
 -19   7  -3        1.21        1.04      0.08 o
 -20   7  -3        6.26        6.74      0.22 o
 -21   7  -3        1.38        1.21      0.15 o
 -22   7  -3       21.98       24.80      0.58 o
  24   8  -3       16.69       16.32      0.67 o
  23   8  -3        4.70        4.56      0.47 o
  22   8  -3       12.24       12.69      0.96 o
  21   8  -3        0.81        0.89      0.13 o
  20   8  -3       18.09       17.87      0.47 o
  19   8  -3       13.86       13.37      0.27 o
  18   8  -3        2.57        2.79      0.12 o
  17   8  -3      115.19      119.19      0.63 o
  16   8  -3        7.04        7.30      0.14 o
  15   8  -3        7.99        8.17      0.11 o
  12   8  -3       74.91       75.78      0.56 o
  10   8  -3        1.52        1.65      0.05 o
   9   8  -3        8.42        8.98      0.11 o
   8   8  -3      223.36      226.99      1.39 o
   7   8  -3       69.92       68.58      0.53 o
   6   8  -3        6.18        5.82      0.06 o
   5   8  -3        2.07        2.04      0.05 o
   4   8  -3        0.25        0.24      0.04 o
   3   8  -3      298.94      298.96      1.85 o
   2   8  -3      104.49      103.71      0.80 o
   1   8  -3      102.66      101.45      0.60 o
   0   8  -3       41.36       38.78      0.21 o
  -1   8  -3       94.33       91.22      0.58 o
  -2   8  -3       12.00       11.64      0.10 o
  -3   8  -3        1.34        1.37      0.06 o
  -4   8  -3       37.02       35.64      0.19 o
  -5   8  -3       57.28       56.95      0.24 o
  -6   8  -3      265.32      265.94      1.21 o
  -7   8  -3       11.78       11.21      0.12 o
  -8   8  -3        2.00        2.27      0.07 o
  -9   8  -3        5.92        6.00      0.08 o
 -10   8  -3       14.63       14.15      0.16 o
 -11   8  -3        8.12        8.00      0.11 o
 -12   8  -3       36.40       35.42      0.35 o
 -13   8  -3        0.18        0.22      0.09 o
 -14   8  -3        1.19        1.15      0.09 o
 -15   8  -3       71.21       73.45      0.66 o
 -17   8  -3       11.30       10.96      0.13 o
 -18   8  -3       11.75       11.28      0.17 o
 -19   8  -3        8.32        7.88      0.15 o
 -20   8  -3       24.42       24.98      0.59 o
 -21   8  -3        8.23        8.18      0.26 o
 -22   8  -3       37.95       34.98      0.75 o
  22   9  -3        2.70        2.70      0.25 o
  21   9  -3        2.46        2.38      0.13 o
  20   9  -3        8.72        8.37      0.29 o
  19   9  -3       20.27       20.70      0.35 o
  18   9  -3        4.42        3.83      0.20 o
  17   9  -3       53.55       56.27      0.54 o
  16   9  -3        0.72        0.72      0.07 o
  15   9  -3        0.34        0.38      0.06 o
  14   9  -3       39.25       40.63      0.36 o
  13   9  -3        2.29        2.36      0.07 o
  11   9  -3       62.77       62.80      0.91 o
  10   9  -3      107.06      107.04      0.78 o
   9   9  -3        1.85        2.18      0.04 o
   8   9  -3      142.40      139.35      1.14 o
   7   9  -3       26.71       27.05      0.18 o
   6   9  -3       55.95       55.24      0.40 o
   5   9  -3       91.86       93.17      0.63 o
   4   9  -3      277.92      278.97      1.89 o
   3   9  -3      150.56      146.13      0.89 o
   2   9  -3        6.42        7.36      0.10 o
   1   9  -3        0.16        0.14      0.06 o
   0   9  -3       12.31       13.40      0.10 o
  -1   9  -3      143.46      148.52      1.26 o
  -2   9  -3      175.93      173.95      1.01 o
  -3   9  -3      112.34      114.76      0.55 o
  -4   9  -3      113.74      111.60      0.85 o
  -5   9  -3       23.37       22.05      0.21 o
  -6   9  -3      194.20      190.92      1.02 o
  -7   9  -3        2.07        1.95      0.07 o
  -8   9  -3      212.83      211.46      1.19 o
  -9   9  -3       99.51       99.64      0.72 o
 -10   9  -3        3.84        3.97      0.11 o
 -12   9  -3       14.77       15.29      0.20 o
 -13   9  -3       24.09       24.31      0.24 o
 -14   9  -3        0.29        0.26      0.09 o
 -15   9  -3       22.54       23.85      0.28 o
 -16   9  -3        0.19        0.20      0.08 o
 -17   9  -3       62.91       59.38      0.56 o
 -18   9  -3        1.41        1.77      0.08 o
 -20   9  -3        0.74        0.90      0.14 o
 -21   9  -3        4.55        5.11      0.16 o
 -22   9  -3        8.47        8.87      0.40 o
  23  10  -3        5.18        4.92      0.28 o
  22  10  -3        4.90        4.92      0.34 o
  21  10  -3       52.64       48.40      1.86 o
  20  10  -3        0.34        0.29      0.09 o
  19  10  -3        1.97        1.82      0.12 o
  18  10  -3        0.26        0.26      0.06 o
  17  10  -3       57.90       61.64      0.87 o
  16  10  -3       32.89       34.22      0.50 o
  15  10  -3       52.12       53.82      0.56 o
  14  10  -3       24.84       24.60      0.30 o
  13  10  -3        8.52        8.55      0.13 o
  12  10  -3      106.69      106.71      0.89 o
  11  10  -3        1.09        1.21      0.06 o
  10  10  -3        1.66        1.56      0.05 o
   9  10  -3       95.60       96.17      0.75 o
   8  10  -3      151.24      152.01      1.02 o
   7  10  -3      101.55       95.51      0.72 o
   6  10  -3        2.78        2.91      0.07 o
   5  10  -3       69.85       69.92      0.38 o
   4  10  -3       34.12       31.93      0.38 o
   3  10  -3      176.55      170.30      1.06 o
   2  10  -3      235.18      229.61      1.68 o
   1  10  -3        0.94        0.96      0.06 o
   0  10  -3      295.79      282.88      1.93 o
  -1  10  -3      222.79      216.48      1.38 o
  -2  10  -3       92.83       91.15      0.56 o
  -3  10  -3       10.04        9.89      0.09 o
  -4  10  -3       14.50       15.27      0.12 o
  -5  10  -3       63.63       63.33      0.55 o
  -6  10  -3       41.53       42.11      0.24 o
  -7  10  -3      102.46      104.26      0.64 o
  -8  10  -3       43.68       42.74      0.24 o
  -9  10  -3       28.30       28.38      0.30 o
 -10  10  -3      133.50      133.44      1.01 o
 -11  10  -3        1.78        2.06      0.08 o
 -12  10  -3       12.91       13.00      0.13 o
 -13  10  -3       41.20       41.44      0.45 o
 -14  10  -3       47.69       47.96      0.40 o
 -15  10  -3       93.99       94.72      1.17 o
 -16  10  -3        0.68        0.74      0.09 o
 -17  10  -3        8.21        8.50      0.17 o
 -18  10  -3        0.38        0.31      0.09 o
 -19  10  -3       33.60       32.02      0.28 o
 -20  10  -3        4.98        5.35      0.17 o
 -21  10  -3        4.40        4.01      0.29 o
  23  11  -3       41.21       38.42      2.06 o
  22  11  -3        7.05        6.45      0.28 o
  21  11  -3        7.67        8.03      0.39 o
  20  11  -3       36.88       39.07      0.71 o
  19  11  -3        4.49        4.11      0.31 o
  18  11  -3      206.84      209.61      3.00 o
  17  11  -3      130.43      132.25      1.93 o
  16  11  -3       20.60       21.67      0.36 o
  15  11  -3       33.60       33.78      0.44 o
  14  11  -3       84.28       87.70      1.24 o
  13  11  -3        1.38        1.67      0.06 o
  12  11  -3      573.54      603.25      4.77 o
  11  11  -3        0.87        1.06      0.05 o
  10  11  -3       80.46       83.53      0.81 o
   9  11  -3      457.64      465.87      3.65 o
   8  11  -3       14.46       14.08      0.11 o
   7  11  -3       97.75       95.79      0.70 o
   6  11  -3        9.37        9.99      0.13 o
   5  11  -3      425.20      432.27      3.30 o
   4  11  -3      521.62      527.46      4.57 o
   3  11  -3      729.74      743.15      4.40 o
   2  11  -3       25.49       25.32      0.22 o
   1  11  -3        0.13        0.17      0.08 o
   0  11  -3       54.69       54.07      0.47 o
  -1  11  -3      770.96      786.24      4.50 o
  -2  11  -3      347.25      339.08      1.38 o
  -3  11  -3      392.91      391.94      1.63 o
  -4  11  -3        9.05        9.59      0.12 o
  -5  11  -3      141.28      144.48      0.82 o
  -6  11  -3       22.64       23.35      0.28 o
  -7  11  -3      229.90      232.13      1.78 o
  -8  11  -3       62.41       63.04      0.47 o
  -9  11  -3        0.88        1.03      0.08 o
 -10  11  -3      572.10      576.67      2.87 o
 -12  11  -3       24.58       25.13      0.26 o
 -13  11  -3       15.22       15.41      0.17 o
 -14  11  -3       19.63       19.42      0.37 o
 -15  11  -3      124.47      125.40      0.93 o
 -16  11  -3      205.09      202.66      1.51 o
 -17  11  -3       22.44       22.18      0.31 o
 -18  11  -3       23.46       19.85      0.29 o
 -19  11  -3        6.16        6.84      0.22 o
 -20  11  -3        6.42        5.58      0.17 o
 -21  11  -3       35.18       30.10      0.50 o
  23  12  -3       13.91       13.81      0.35 o
  22  12  -3        0.85        0.94      0.19 o
  21  12  -3       17.73       20.36      0.46 o
  20  12  -3       11.83       12.50      0.27 o
  19  12  -3        0.27        0.39      0.07 o
  18  12  -3        4.47        3.82      0.10 o
  17  12  -3       13.64       13.67      0.35 o
  16  12  -3       32.61       34.25      0.65 o
  15  12  -3       18.25       18.81      0.20 o
  14  12  -3        0.12        0.21      0.10 o
  13  12  -3        2.14        2.31      0.05 o
  12  12  -3        1.09        0.98      0.06 o
  11  12  -3        7.10        7.28      0.11 o
  10  12  -3       43.60       42.83      0.45 o
   9  12  -3       85.20       86.33      0.68 o
   8  12  -3       29.94       29.94      0.31 o
   7  12  -3       19.42       18.87      0.16 o
   6  12  -3       38.74       37.45      0.39 o
   5  12  -3        1.54        1.51      0.06 o
   4  12  -3       26.19       25.88      0.18 o
   3  12  -3       52.39       49.74      0.32 o
   2  12  -3      293.75      287.79      1.80 o
   1  12  -3        6.95        7.48      0.12 o
   0  12  -3      528.71      524.73      2.43 o
  -1  12  -3       65.16       63.46      0.54 o
  -2  12  -3        0.14        0.36      0.10 o
  -3  12  -3       14.11       13.61      0.13 o
  -4  12  -3       23.20       22.52      0.14 o
  -5  12  -3      125.62      122.95      0.64 o
  -6  12  -3       94.14       94.40      0.43 o
  -7  12  -3      103.97      101.83      0.76 o
  -8  12  -3       32.21       32.94      0.34 o
  -9  12  -3        4.67        5.05      0.10 o
 -11  12  -3        0.69        0.59      0.08 o
 -12  12  -3        2.81        2.93      0.09 o
 -14  12  -3       63.73       64.34      0.53 o
 -15  12  -3        1.71        2.14      0.10 o
 -16  12  -3        7.12        7.08      0.18 o
 -19  12  -3       37.03       34.86      0.34 o
 -20  12  -3        1.15        1.26      0.15 o
 -21  12  -3        3.32        2.91      0.26 o
  22  13  -3       14.07       13.42      0.38 o
  21  13  -3        4.56        4.70      0.21 o
  20  13  -3       14.43       14.88      0.34 o
  19  13  -3       40.36       40.83      0.52 o
  18  13  -3        5.44        5.37      0.13 o
  17  13  -3       29.03       28.41      0.41 o
  16  13  -3       43.34       42.70      0.60 o
  15  13  -3       19.87       20.41      0.33 o
  14  13  -3       12.22       11.87      0.20 o
  13  13  -3        0.69        0.88      0.06 o
  12  13  -3       38.70       39.51      0.36 o
  11  13  -3       85.87       88.74      1.01 o
  10  13  -3      232.96      239.25      2.27 o
   9  13  -3       27.19       27.87      0.28 o
   8  13  -3        2.83        2.91      0.12 o
   7  13  -3      133.49      129.84      1.08 o
   6  13  -3        0.38        0.39      0.09 o
   5  13  -3      173.19      169.94      0.70 o
   4  13  -3       86.19       88.35      0.53 o
   3  13  -3       27.84       27.55      0.31 o
   2  13  -3      173.84      175.29      1.14 o
   1  13  -3       21.04       19.66      0.12 o
   0  13  -3       34.26       34.74      0.25 o
  -1  13  -3       14.38       13.50      0.11 o
  -2  13  -3      147.98      149.73      0.74 o
  -3  13  -3      275.01      275.18      1.49 o
  -4  13  -3        0.50        0.70      0.12 o
  -5  13  -3       69.32       68.63      0.55 o
  -7  13  -3       13.78       13.43      0.14 o
  -8  13  -3      177.49      178.33      1.14 o
  -9  13  -3       49.05       49.15      0.47 o
 -10  13  -3       53.30       53.00      0.47 o
 -11  13  -3       13.00       12.84      0.13 o
 -12  13  -3       17.68       17.34      0.23 o
 -13  13  -3        6.46        6.75      0.12 o
 -14  13  -3       31.74       33.14      0.34 o
 -15  13  -3       38.00       38.09      0.40 o
 -16  13  -3        2.02        1.89      0.10 o
 -17  13  -3       25.99       25.93      0.31 o
 -18  13  -3       16.38       14.79      0.29 o
 -19  13  -3        2.63        2.99      0.15 o
 -20  13  -3        9.23        8.29      0.32 o
  22  14  -3        0.86        1.34      0.23 o
  21  14  -3       21.96       22.84      0.52 o
  20  14  -3       15.23       15.46      0.32 o
  19  14  -3       13.34       14.23      0.38 o
  18  14  -3        9.72       11.51      0.18 o
  17  14  -3       17.62       17.56      0.35 o
  16  14  -3       24.58       23.75      0.51 o
  15  14  -3       15.49       14.84      0.16 o
  14  14  -3        8.79        9.05      0.13 o
  13  14  -3       36.28       37.13      0.46 o
  12  14  -3       70.34       73.22      0.72 o
  11  14  -3        1.42        1.75      0.07 o
  10  14  -3       13.99       14.25      0.19 o
   9  14  -3      122.46      120.78      0.91 o
   8  14  -3       35.17       35.73      0.40 o
   7  14  -3        1.25        1.37      0.07 o
   6  14  -3        6.90        6.88      0.12 o
   5  14  -3       80.99       78.59      0.37 o
   4  14  -3      337.12      339.29      2.22 o
   3  14  -3       32.74       33.36      0.22 o
   1  14  -3       15.86       16.41      0.14 o
   0  14  -3       41.50       42.56      0.29 o
  -1  14  -3      112.41      111.18      0.67 o
  -2  14  -3      166.69      164.81      1.09 o
  -3  14  -3       40.88       41.67      0.40 o
  -4  14  -3        3.12        3.09      0.10 o
  -5  14  -3       13.84       13.15      0.13 o
  -6  14  -3        9.47        9.18      0.12 o
  -7  14  -3      236.90      241.62      0.99 o
  -8  14  -3        3.26        3.12      0.11 o
  -9  14  -3       59.66       58.66      0.73 o
 -10  14  -3       29.18       29.38      0.23 o
 -11  14  -3        8.21        8.83      0.12 o
 -12  14  -3       78.33       78.77      0.66 o
 -13  14  -3        1.54        1.68      0.10 o
 -14  14  -3        2.19        2.45      0.11 o
 -15  14  -3       14.28       14.75      0.32 o
 -16  14  -3        8.08        7.89      0.13 o
 -17  14  -3       10.24       10.33      0.18 o
 -18  14  -3       14.90       14.79      0.25 o
 -19  14  -3       28.07       26.40      0.51 o
 -20  14  -3       19.41       17.81      0.28 o
  21  15  -3       32.37       34.20      0.98 o
  20  15  -3       50.52       58.37      0.84 o
  19  15  -3       13.80       15.41      0.25 o
  18  15  -3        9.30       10.55      0.29 o
  17  15  -3        0.67        0.70      0.06 o
  16  15  -3       34.40       37.36      0.77 o
  15  15  -3       45.80       46.07      0.60 o
  14  15  -3        1.00        1.17      0.06 o
  13  15  -3       57.19       59.27      0.79 o
  12  15  -3       94.06       94.37      0.92 o
  11  15  -3      131.49      134.31      1.34 o
   9  15  -3        2.28        2.00      0.08 o
   8  15  -3       12.08       12.02      0.15 o
   7  15  -3      250.71      251.72      2.22 o
   6  15  -3       84.81       87.34      0.77 o
   5  15  -3       20.45       19.74      0.16 o
   4  15  -3       44.64       44.35      0.19 o
   3  15  -3        0.82        1.11      0.09 o
   2  15  -3        8.30        8.04      0.10 o
   1  15  -3       11.37       12.13      0.21 o
   0  15  -3        0.14        0.31      0.09 o
  -1  15  -3        8.87        8.87      0.15 o
  -2  15  -3       13.02       12.18      0.13 o
  -3  15  -3       16.58       16.09      0.15 o
  -4  15  -3      243.31      251.79      2.06 o
  -5  15  -3      163.72      164.74      0.77 o
  -6  15  -3        3.01        3.09      0.11 o
  -8  15  -3        2.97        3.17      0.10 o
  -9  15  -3      237.72      245.53      2.23 o
 -10  15  -3       91.62       93.73      0.58 o
 -11  15  -3       19.82       20.66      0.24 o
 -12  15  -3        6.64        6.57      0.12 o
 -13  15  -3       18.71       19.33      0.32 o
 -14  15  -3       20.75       21.43      0.31 o
 -15  15  -3        0.96        1.04      0.10 o
 -16  15  -3       11.91       12.62      0.16 o
 -17  15  -3       72.08       69.83      0.85 o
 -18  15  -3       35.13       35.34      0.52 o
 -19  15  -3        8.43        7.76      0.24 o
  21  16  -3       65.86       72.60      1.26 o
  17  16  -3       21.07       22.20      0.42 o
  16  16  -3       27.05       25.37      0.48 o
  15  16  -3       12.46       12.06      0.22 o
  13  16  -3       18.48       17.63      0.28 o
  12  16  -3      123.53      129.36      1.49 o
  11  16  -3       31.74       31.51      0.37 o
  10  16  -3        1.01        1.25      0.08 o
   9  16  -3       29.40       28.87      0.29 o
   8  16  -3       76.69       75.73      0.65 o
   7  16  -3       73.66       73.93      0.76 o
   6  16  -3       20.50       20.64      0.23 o
   5  16  -3       35.05       36.40      0.29 o
   4  16  -3       66.40       65.36      0.53 o
   3  16  -3      103.36      104.37      0.65 o
   2  16  -3       32.50       33.03      0.21 o
   1  16  -3        1.25        1.06      0.09 o
   0  16  -3       36.43       36.55      0.31 o
  -1  16  -3      165.52      167.90      0.91 o
  -2  16  -3      132.40      134.05      0.84 o
  -3  16  -3       26.42       26.25      0.18 o
  -5  16  -3        7.77        8.17      0.14 o
  -6  16  -3        8.20        7.85      0.15 o
  -7  16  -3       11.77       11.84      0.20 o
  -8  16  -3       42.76       40.98      0.42 o
  -9  16  -3        2.27        2.35      0.11 o
 -10  16  -3      103.23      105.36      0.58 o
 -11  16  -3       24.51       24.95      0.30 o
 -12  16  -3        0.55        0.87      0.12 o
 -13  16  -3       26.71       27.19      0.32 o
 -14  16  -3       15.87       15.34      0.18 o
 -15  16  -3       49.75       50.13      0.51 o
 -16  16  -3       18.41       17.47      0.35 o
 -17  16  -3        2.26        2.49      0.12 o
 -18  16  -3        6.86        6.75      0.18 o
 -19  16  -3       37.59       36.48      0.89 o
  20  17  -3       40.63       47.48      1.08 o
  19  17  -3        1.17        1.68      0.18 o
  18  17  -3      123.62      129.09      2.05 o
  17  17  -3        8.14        8.07      0.23 o
  16  17  -3       11.70       11.13      0.23 o
  15  17  -3       30.30       27.49      0.41 o
  14  17  -3       23.03       21.94      0.31 o
  12  17  -3      175.39      184.16      1.11 o
  11  17  -3       57.05       58.19      0.57 o
  10  17  -3       18.50       18.16      0.17 o
   9  17  -3      100.32      102.30      1.01 o
   8  17  -3       58.65       58.13      0.51 o
   7  17  -3       48.05       49.38      0.59 o
   6  17  -3       28.12       27.92      0.21 o
   5  17  -3       44.56       43.60      0.32 o
   4  17  -3      124.03      122.95      0.67 o
   3  17  -3      588.46      591.55      3.98 o
   2  17  -3        3.58        4.04      0.10 o
   1  17  -3        7.45        7.37      0.11 o
   0  17  -3        2.42        2.27      0.10 o
  -1  17  -3      425.32      420.12      1.67 o
  -2  17  -3      201.26      198.85      0.84 o
  -3  17  -3       56.09       56.28      0.23 o
  -4  17  -3       10.17       10.41      0.13 o
  -5  17  -3       57.16       58.01      0.30 o
  -6  17  -3       84.01       82.82      0.60 o
  -7  17  -3       76.69       75.29      0.60 o
  -8  17  -3        1.40        1.53      0.11 o
  -9  17  -3       25.39       25.42      0.33 o
 -10  17  -3      289.85      297.02      2.86 o
 -11  17  -3       10.73       10.46      0.16 o
 -12  17  -3        2.54        2.73      0.18 o
 -13  17  -3        0.58        0.60      0.13 o
 -14  17  -3       10.21       10.55      0.22 o
 -15  17  -3       31.72       31.88      0.25 o
 -16  17  -3      106.24      105.37      1.37 o
 -17  17  -3       15.68       14.98      0.19 o
 -18  17  -3       20.54       19.15      0.42 o
  20  18  -3        1.55        1.78      0.20 o
  19  18  -3       16.80       19.02      0.51 o
  18  18  -3        0.24        0.48      0.18 o
  17  18  -3       91.93       86.99      1.74 o
  16  18  -3       19.03       17.19      0.36 o
  15  18  -3       20.06       18.24      0.29 o
  14  18  -3        6.32        6.07      0.17 o
  13  18  -3        1.51        1.43      0.10 o
  12  18  -3       52.54       53.83      0.55 o
  11  18  -3        0.24        0.37      0.09 o
  10  18  -3        0.74        0.87      0.08 o
   9  18  -3       45.05       45.04      0.34 o
   8  18  -3      118.76      119.82      0.91 o
   6  18  -3       44.24       44.68      0.40 o
   5  18  -3        1.99        1.94      0.09 o
   4  18  -3       24.13       24.43      0.28 o
   3  18  -3        3.53        3.39      0.10 o
   2  18  -3       18.44       17.97      0.16 o
   1  18  -3       36.98       36.85      0.30 o
   0  18  -3       68.65       70.22      0.46 o
  -1  18  -3       12.46       12.14      0.13 o
  -2  18  -3        0.02        0.27      0.10 o
  -4  18  -3        2.49        2.62      0.11 o
  -5  18  -3        0.90        1.00      0.10 o
  -6  18  -3      144.25      143.69      0.82 o
  -7  18  -3        9.69        9.48      0.14 o
  -8  18  -3        8.60        9.36      0.17 o
  -9  18  -3        3.75        3.80      0.13 o
 -10  18  -3        5.13        5.27      0.13 o
 -11  18  -3        9.27        8.95      0.17 o
 -12  18  -3        8.51        8.14      0.14 o
 -13  18  -3        1.84        1.93      0.14 o
 -14  18  -3       15.04       15.59      0.21 o
 -15  18  -3       44.03       43.99      0.49 o
 -16  18  -3        0.96        0.81      0.14 o
 -17  18  -3       14.83       13.63      0.24 o
  19  19  -3        7.27        6.72      0.23 o
  18  19  -3        0.78        0.42      0.17 o
  17  19  -3        9.52        8.77      0.22 o
  16  19  -3       19.96       16.58      0.42 o
  15  19  -3        1.06        0.88      0.13 o
  14  19  -3        2.47        2.35      0.11 o
  13  19  -3        7.50        8.08      0.12 o
  12  19  -3        0.32        0.37      0.09 o
  11  19  -3       20.26       20.25      0.25 o
  10  19  -3       61.76       58.73      0.48 o
   9  19  -3       10.67       10.75      0.13 o
   8  19  -3       31.91       32.44      0.43 o
   6  19  -3       44.70       44.05      0.34 o
   5  19  -3        1.14        1.15      0.10 o
   4  19  -3      120.49      120.01      0.98 o
   3  19  -3       13.32       13.40      0.14 o
   2  19  -3        1.01        0.76      0.11 o
   1  19  -3      142.71      140.07      0.76 o
   0  19  -3        2.48        2.39      0.10 o
  -1  19  -3       40.70       41.08      0.20 o
  -2  19  -3       84.82       82.48      0.51 o
  -3  19  -3        7.91        8.04      0.15 o
  -4  19  -3      114.48      113.78      0.96 o
  -5  19  -3        2.37        2.77      0.12 o
  -6  19  -3       83.94       84.20      0.64 o
  -7  19  -3        0.75        0.64      0.12 o
  -8  19  -3       86.96       86.55      0.55 o
  -9  19  -3       35.66       36.58      0.39 o
 -10  19  -3        0.70        0.59      0.12 o
 -11  19  -3        4.62        5.05      0.13 o
 -13  19  -3        6.35        6.66      0.14 o
 -14  19  -3        5.21        5.21      0.14 o
 -16  19  -3        3.79        3.87      0.14 o
 -17  19  -3       38.28       34.82      0.68 o
  18  20  -3       45.50       42.98      0.79 o
  17  20  -3       44.43       39.73      0.78 o
  15  20  -3       57.59       56.82      0.71 o
  14  20  -3       40.27       40.00      0.53 o
  13  20  -3        8.88        8.72      0.12 o
  12  20  -3        8.91        9.19      0.19 o
  11  20  -3       11.35       11.25      0.14 o
  10  20  -3      129.53      127.85      0.98 o
   9  20  -3        4.78        4.68      0.11 o
   8  20  -3       11.39       11.48      0.13 o
   7  20  -3        4.30        4.58      0.11 o
   6  20  -3        1.95        1.90      0.10 o
   5  20  -3       18.35       18.44      0.23 o
   4  20  -3        0.58        0.58      0.12 o
   3  20  -3        6.30        6.47      0.12 o
   2  20  -3        4.74        5.20      0.11 o
   1  20  -3        1.02        1.38      0.11 o
  -1  20  -3       22.92       22.99      0.16 o
  -2  20  -3       11.09       11.34      0.20 o
  -3  20  -3        0.49        0.49      0.11 o
  -4  20  -3        3.66        4.02      0.12 o
  -5  20  -3        1.98        1.97      0.11 o
  -6  20  -3       11.48       11.43      0.15 o
  -7  20  -3        1.76        1.81      0.12 o
  -8  20  -3       48.10       48.05      0.53 o
  -9  20  -3       22.95       23.00      0.24 o
 -10  20  -3       15.31       15.82      0.25 o
 -11  20  -3       20.74       20.91      0.28 o
 -12  20  -3       16.95       17.72      0.17 o
 -13  20  -3       70.01       70.88      0.59 o
 -14  20  -3        3.89        4.38      0.21 o
 -15  20  -3       59.72       57.12      0.45 o
 -16  20  -3       15.44       14.43      0.21 o
  17  21  -3       28.16       26.13      0.59 o
  16  21  -3        0.07        0.40      0.17 o
  15  21  -3        0.23        0.37      0.13 o
  13  21  -3        1.28        1.56      0.15 o
  12  21  -3        2.68        2.86      0.11 o
  11  21  -3       10.97        9.69      0.26 o
  10  21  -3        3.40        3.40      0.11 o
   9  21  -3        1.70        1.89      0.10 o
   8  21  -3        8.73        9.00      0.13 o
   7  21  -3        2.48        2.41      0.11 o
   6  21  -3       15.97       17.06      0.20 o
   5  21  -3       42.31       41.90      0.23 o
   4  21  -3        0.27        0.39      0.13 o
   3  21  -3        7.12        7.30      0.13 o
   2  21  -3       72.31       71.41      0.45 o
   1  21  -3      186.06      184.59      0.95 o
   0  21  -3       25.57       25.62      0.18 o
  -1  21  -3        2.80        2.70      0.11 o
  -2  21  -3        2.15        2.28      0.11 o
  -3  21  -3       78.99       79.02      0.61 o
  -4  21  -3        2.86        3.02      0.13 o
  -5  21  -3        2.07        1.97      0.11 o
  -6  21  -3       12.67       12.00      0.16 o
  -7  21  -3        9.26        9.88      0.18 o
  -8  21  -3        0.18        0.41      0.13 o
  -9  21  -3       13.86       13.39      0.20 o
 -10  21  -3       13.33       14.53      0.16 o
 -11  21  -3        2.11        2.32      0.13 o
 -12  21  -3        0.29        0.43      0.13 o
 -13  21  -3        0.48        0.51      0.15 o
 -14  21  -3        2.13        2.28      0.16 o
 -15  21  -3       34.62       35.43      0.37 o
  16  22  -3        3.69        4.05      0.17 o
  15  22  -3        1.83        1.98      0.14 o
  14  22  -3        1.22        1.11      0.14 o
  13  22  -3        4.33        4.16      0.14 o
  12  22  -3       16.63       16.18      0.28 o
  11  22  -3       11.05       10.89      0.17 o
  10  22  -3        6.49        6.80      0.16 o
   9  22  -3        9.50       10.16      0.18 o
   8  22  -3        8.55        8.47      0.14 o
   7  22  -3       12.03       11.83      0.14 o
   6  22  -3        3.14        3.28      0.12 o
   5  22  -3        9.12        9.08      0.14 o
   3  22  -3       18.19       17.65      0.20 o
   2  22  -3        5.11        5.27      0.13 o
   1  22  -3        1.22        1.24      0.11 o
   0  22  -3        2.44        2.29      0.12 o
  -1  22  -3        5.98        5.80      0.13 o
  -2  22  -3       19.59       18.97      0.17 o
  -3  22  -3        2.33        2.74      0.12 o
  -4  22  -3       10.94       11.24      0.17 o
  -5  22  -3        1.91        2.20      0.13 o
  -6  22  -3        0.58        0.58      0.12 o
  -7  22  -3       11.83       12.36      0.17 o
  -8  22  -3       25.97       25.59      0.19 o
  -9  22  -3        0.74        0.61      0.13 o
 -10  22  -3       36.67       37.93      0.44 o
 -11  22  -3        4.43        5.11      0.15 o
 -12  22  -3        0.37        0.50      0.13 o
 -14  22  -3        6.39        6.39      0.16 o
  15  23  -3       12.30       12.05      0.40 o
  14  23  -3       20.69       22.33      0.34 o
  13  23  -3        0.99        1.04      0.15 o
  12  23  -3       78.24       74.20      0.91 o
  11  23  -3        0.74        0.72      0.11 o
  10  23  -3       73.36       72.81      0.70 o
   9  23  -3       33.31       33.15      0.31 o
   8  23  -3       13.40       13.48      0.22 o
   7  23  -3       65.38       65.01      0.61 o
   6  23  -3        5.75        5.85      0.14 o
   5  23  -3      116.37      115.41      0.80 o
   4  23  -3       31.50       31.12      0.38 o
   3  23  -3      117.31      118.37      0.54 o
   2  23  -3       45.26       45.80      0.43 o
   0  23  -3       16.89       16.73      0.16 o
  -1  23  -3       88.04       89.18      0.68 o
  -2  23  -3       18.64       18.41      0.17 o
  -3  23  -3      144.52      143.43      0.79 o
  -4  23  -3        1.05        0.91      0.14 o
  -5  23  -3       73.37       73.69      0.50 o
  -6  23  -3       16.04       15.82      0.18 o
  -7  23  -3        4.67        4.73      0.16 o
  -8  23  -3       33.42       32.32      0.40 o
  -9  23  -3        0.47        0.64      0.13 o
 -10  23  -3      110.55      114.46      1.19 o
 -11  23  -3        8.13        8.19      0.16 o
 -12  23  -3        4.91        5.31      0.15 o
 -13  23  -3        0.69        0.72      0.13 o
  14  24  -3       24.48       25.82      0.43 o
  13  24  -3       23.77       22.11      0.48 o
  12  24  -3       42.88       40.56      0.41 o
  11  24  -3       13.60       13.51      0.23 o
  10  24  -3       17.48       18.55      0.20 o
   9  24  -3        3.29        3.56      0.12 o
   8  24  -3        4.70        4.52      0.13 o
   6  24  -3        1.30        1.44      0.14 o
   5  24  -3       39.63       39.93      0.32 o
   4  24  -3       46.37       46.09      0.31 o
   3  24  -3        1.75        2.10      0.12 o
   2  24  -3       13.18       12.97      0.17 o
   1  24  -3        9.90       10.42      0.15 o
   0  24  -3       57.04       57.55      0.56 o
  -1  24  -3       17.64       17.49      0.17 o
  -2  24  -3       14.44       14.38      0.16 o
  -3  24  -3       29.73       30.12      0.24 o
  -4  24  -3        7.38        7.11      0.19 o
  -5  24  -3        6.20        6.26      0.15 o
  -6  24  -3       10.80       10.91      0.16 o
  -7  24  -3       17.01       17.96      0.28 o
  -8  24  -3        5.93        5.80      0.14 o
  -9  24  -3        0.57        0.43      0.14 o
 -10  24  -3       25.85       27.46      0.36 o
 -11  24  -3       16.58       18.54      0.33 o
 -12  24  -3       58.11       61.57      0.61 o
  13  25  -3        1.63        1.62      0.16 o
  12  25  -3        1.40        1.65      0.15 o
  11  25  -3       10.64       10.34      0.21 o
  10  25  -3        7.01        7.03      0.14 o
   9  25  -3        8.53        8.80      0.18 o
   8  25  -3       14.86       15.12      0.17 o
   7  25  -3        4.43        4.86      0.13 o
   6  25  -3       36.82       37.29      0.38 o
   5  25  -3       11.60       12.07      0.23 o
   4  25  -3       50.17       49.33      0.31 o
   3  25  -3        8.30        8.12      0.15 o
   2  25  -3        6.66        6.71      0.14 o
   1  25  -3       90.18       91.00      0.66 o
   0  25  -3       11.04       11.45      0.16 o
  -1  25  -3       36.08       36.55      0.45 o
  -2  25  -3       38.42       38.21      0.37 o
  -3  25  -3        2.63        2.96      0.14 o
  -4  25  -3       90.88       92.67      0.70 o
  -5  25  -3        0.35        0.39      0.15 o
  -6  25  -3       50.40       49.50      0.57 o
  -7  25  -3        1.30        1.26      0.14 o
  -8  25  -3       13.16       13.01      0.20 o
  -9  25  -3       19.31       19.36      0.19 o
 -10  25  -3        0.83        0.79      0.14 o
 -11  25  -3        1.60        2.07      0.14 o
  11  26  -3        1.36        1.50      0.15 o
  10  26  -3       31.18       31.96      0.48 o
   9  26  -3        5.37        5.34      0.14 o
   8  26  -3       41.39       40.68      0.29 o
   7  26  -3        1.94        1.74      0.12 o
   6  26  -3        0.58        0.61      0.15 o
   5  26  -3        3.67        4.16      0.14 o
   4  26  -3        1.37        1.50      0.12 o
   3  26  -3        0.35        0.43      0.13 o
   2  26  -3        1.36        1.44      0.14 o
  -1  26  -3        2.64        2.92      0.13 o
  -3  26  -3        4.34        4.37      0.14 o
  -4  26  -3        1.87        2.19      0.13 o
  -5  26  -3        4.97        4.90      0.17 o
  -6  26  -3        2.83        2.93      0.14 o
  -7  26  -3        4.54        4.71      0.15 o
  -8  26  -3        6.54        7.23      0.15 o
  -9  26  -3        7.99        7.91      0.20 o
   9  27  -3        0.30        0.45      0.16 o
   8  27  -3       15.82       15.40      0.20 o
   7  27  -3        2.86        3.39      0.14 o
   3  27  -3       44.18       44.25      0.33 o
   2  27  -3        5.25        5.18      0.15 o
   1  27  -3       28.49       29.19      0.23 o
   0  27  -3        0.55        0.53      0.14 o
  -1  27  -3       15.43       15.64      0.18 o
  -2  27  -3        4.72        4.43      0.14 o
  -3  27  -3        1.57        1.84      0.15 o
  -4  27  -3        0.68        0.89      0.15 o
  -5  27  -3        0.77        0.69      0.14 o
  -6  27  -3       19.28       19.97      0.25 o
   7  28  -3        1.87        1.49      0.15 o
   6  28  -3       32.73       32.81      0.25 o
   5  28  -3        3.13        3.47      0.15 o
   4  28  -3        9.53        9.45      0.20 o
   2  28  -3        1.09        0.92      0.14 o
   1  28  -3        3.47        3.54      0.14 o
   0  28  -3        3.32        3.26      0.14 o
  -1  28  -3       12.33       12.37      0.17 o
  -3  28  -3        1.24        1.34      0.15 o
  -4  28  -3       29.04       29.37      0.30 o
  24   0  -4        2.01        1.84      0.31 o
  23   0  -4        0.79        1.15      0.29 o
  22   0  -4       52.62       48.72      0.85 o
  21   0  -4      116.81      110.34      2.66 o
  20   0  -4      107.58      104.36      0.80 o
  19   0  -4        3.76        3.78      0.22 o
  18   0  -4       77.62       82.36      1.45 o
  17   0  -4      176.45      178.59      5.50 o
  16   0  -4      548.92      544.47      6.50 o
  15   0  -4        1.66        1.49      0.10 o
  14   0  -4      324.09      311.38      8.82 o
  13   0  -4        0.08        0.21      0.05 o
  12   0  -4      109.80      109.05      1.43 o
  11   0  -4      827.87      840.69     12.68 o
  10   0  -4      351.89      347.54      3.50 o
   9   0  -4     1565.48     1636.20     17.45 o
   8   0  -4      517.54      516.36      7.53 o
   7   0  -4     1138.67     1183.02     10.36 o
   6   0  -4     1144.00     1182.15      6.12 o
   5   0  -4      360.49      359.39      4.34 o
   4   0  -4      427.14      456.09      4.19 o
   3   0  -4     2092.34     2153.22     17.16 o
   2   0  -4      286.06      293.08      3.03 o
   1   0  -4     7196.47     7386.49     34.87 o
   0   0  -4      317.01      334.51      4.74 o
  -1   0  -4      123.73      126.94      1.38 o
  -2   0  -4       53.10       50.44      0.24 o
  -3   0  -4       29.73       30.95      0.28 o
  -4   0  -4     1360.04     1379.14      6.17 o
  -5   0  -4      818.96      844.99      5.30 o
  -6   0  -4      737.92      740.00      5.00 o
  -7   0  -4      120.03      115.10      0.81 o
  -8   0  -4      886.76      894.56      6.45 o
  -9   0  -4       47.22       45.83      0.26 o
 -10   0  -4       35.34       34.06      0.29 o
 -11   0  -4      300.14      303.64      2.67 o
 -12   0  -4       13.32       13.00      0.18 o
 -13   0  -4      210.44      203.53      2.19 o
 -14   0  -4      555.85      603.50     11.78 o
 -15   0  -4      506.69      551.29     11.73 o
 -16   0  -4       14.43       16.01      0.25 o
 -17   0  -4       74.70       79.92      1.93 o
 -18   0  -4       17.98       18.23      0.61 o
 -19   0  -4      107.97      104.83      4.16 o
 -20   0  -4       24.82       26.50      1.09 o
 -21   0  -4        6.08        5.66      0.26 o
 -22   0  -4        5.51        5.70      0.37 o
  25   1  -4       13.34       11.86      0.65 o
  24   1  -4        1.97        2.15      0.26 o
  23   1  -4        3.71        3.04      0.25 o
  22   1  -4        9.26        8.37      0.26 o
  21   1  -4       76.39       72.65      1.88 o
  19   1  -4        9.05        8.49      0.12 o
  18   1  -4      284.87      278.39      2.32 o
  17   1  -4      197.86      199.03      1.99 o
  16   1  -4       60.00       61.61      0.86 o
  15   1  -4       39.98       39.03      0.94 o
  14   1  -4       13.63       13.63      0.29 o
  13   1  -4       94.96       95.94      0.79 o
  12   1  -4        0.04        0.07      0.03 o
  11   1  -4      222.54      227.79      1.06 o
  10   1  -4      397.25      401.73      2.64 o
   9   1  -4      120.93      123.63      0.91 o
   8   1  -4      181.59      185.93      1.15 o
   7   1  -4      162.97      156.04      1.08 o
   6   1  -4      234.74      234.60      1.92 o
   5   1  -4        0.18        0.31      0.04 o
   4   1  -4      264.74      267.88      1.75 o
   3   1  -4       67.52       70.13      0.44 o
   2   1  -4     4466.10     4548.16     21.73 o
   1   1  -4     4069.65     4217.01     26.22 o
   0   1  -4       14.47       13.11      0.33 o
  -1   1  -4      720.60      735.71      3.04 o
  -2   1  -4        1.74        2.33      0.06 o
  -3   1  -4      415.19      420.80      2.83 o
  -4   1  -4      121.37      115.98      0.74 o
  -5   1  -4      237.38      237.18      1.06 o
  -6   1  -4     1075.11     1080.64      8.28 o
  -8   1  -4        0.92        0.81      0.08 o
  -9   1  -4        1.38        1.08      0.07 o
 -10   1  -4       27.25       26.74      0.16 o
 -11   1  -4      106.84      104.53      0.80 o
 -13   1  -4       58.79       59.16      0.61 o
 -14   1  -4       17.99       18.81      0.30 o
 -15   1  -4       73.04       75.21      0.99 o
 -16   1  -4        3.46        3.49      0.09 o
 -17   1  -4        4.26        4.36      0.12 o
 -18   1  -4       25.64       25.93      0.40 o
 -19   1  -4        2.44        2.51      0.12 o
 -21   1  -4       12.07       12.17      0.34 o
 -22   1  -4        1.57        1.64      0.20 o
  25   2  -4        3.13        2.95      0.54 o
  24   2  -4        0.86        1.07      0.31 o
  23   2  -4       43.18       39.61      1.91 o
  22   2  -4       16.60       16.39      0.55 o
  21   2  -4        6.84        6.13      0.22 o
  20   2  -4       19.35       19.45      0.69 o
  19   2  -4       27.67       27.56      0.52 o
  18   2  -4       15.32       13.68      0.63 o
  17   2  -4       33.61       32.09      0.85 o
  16   2  -4        1.19        1.11      0.14 o
  15   2  -4      131.19      133.17      1.12 o
  14   2  -4      105.86      101.44      0.48 o
  13   2  -4       38.71       37.49      0.31 o
  12   2  -4      121.65      123.48      1.04 o
  11   2  -4       84.28       80.45      0.79 o
  10   2  -4      307.20      319.00      2.13 o
   9   2  -4       95.38       98.09      0.73 o
   8   2  -4      363.87      367.19      1.70 o
   7   2  -4        9.84       10.46      0.07 o
   6   2  -4        1.66        1.87      0.04 o
   5   2  -4        7.53        6.12      0.07 o
   4   2  -4       82.84       82.09      0.51 o
   3   2  -4       29.07       29.14      0.17 o
   2   2  -4     1223.08     1242.43      5.51 o
   1   2  -4      333.18      337.40      1.70 o
   0   2  -4       49.52       50.95      0.47 o
  -1   2  -4        1.33        1.84      0.06 o
  -2   2  -4      142.10      136.77      0.73 o
  -3   2  -4        0.94        1.08      0.05 o
  -4   2  -4       79.07       79.70      0.26 o
  -5   2  -4      106.29      105.35      0.59 o
  -6   2  -4      328.08      333.60      1.53 o
  -7   2  -4      403.75      401.51      2.04 o
  -8   2  -4      228.48      220.56      1.01 o
  -9   2  -4       28.85       27.71      0.15 o
 -10   2  -4       33.28       33.19      0.15 o
 -11   2  -4       66.36       68.22      0.66 o
 -12   2  -4      126.70      127.72      1.44 o
 -13   2  -4       30.54       30.54      0.46 o
 -14   2  -4       71.04       73.22      0.81 o
 -15   2  -4      103.28      106.45      1.06 o
 -16   2  -4        7.24        7.97      0.19 o
 -17   2  -4       37.40       36.52      0.62 o
 -18   2  -4       22.07       21.73      0.35 o
 -19   2  -4       32.44       31.59      0.69 o
 -20   2  -4       36.23       34.14      0.71 o
 -21   2  -4       10.53        9.79      0.27 o
 -22   2  -4        8.61        8.00      0.27 o
  24   3  -4       12.52       11.18      0.48 o
  23   3  -4       30.82       27.44      0.84 o
  22   3  -4       14.72       13.62      0.36 o
  21   3  -4       16.93       15.49      0.29 o
  20   3  -4       42.05       42.47      1.05 o
  19   3  -4       11.84       11.55      0.23 o
  18   3  -4        2.22        2.34      0.10 o
  17   3  -4        8.48        8.47      0.13 o
  16   3  -4        8.56        8.11      0.18 o
  15   3  -4        1.86        1.86      0.08 o
  14   3  -4        2.57        2.35      0.07 o
  13   3  -4        7.56        7.85      0.10 o
  11   3  -4       93.37       92.89      0.84 o
  10   3  -4       39.66       39.67      0.36 o
   9   3  -4      106.50      105.77      0.65 o
   8   3  -4       86.52       87.83      0.63 o
   7   3  -4        2.33        2.93      0.09 o
   6   3  -4       24.97       24.23      0.18 o
   5   3  -4       16.23       16.10      0.18 o
   4   3  -4      144.23      145.06      0.61 o
   3   3  -4      344.24      350.05      2.64 o
   2   3  -4       23.78       23.68      0.14 o
   1   3  -4       90.28       89.00      0.67 o
   0   3  -4      102.35       99.95      0.98 o
  -1   3  -4       71.54       71.50      0.34 o
  -2   3  -4      153.79      150.62      1.05 o
  -3   3  -4       62.40       61.14      0.29 o
  -4   3  -4        0.30        0.35      0.05 o
  -5   3  -4       72.18       71.35      0.51 o
  -6   3  -4       35.48       34.70      0.18 o
  -7   3  -4       79.76       78.49      0.30 o
  -8   3  -4      123.48      121.96      0.80 o
  -9   3  -4       14.41       14.69      0.15 o
 -10   3  -4       16.02       16.12      0.15 o
 -11   3  -4       11.94       12.30      0.13 o
 -12   3  -4        9.02        9.80      0.13 o
 -13   3  -4        3.60        3.71      0.08 o
 -15   3  -4       24.94       25.17      0.38 o
 -16   3  -4        3.19        3.30      0.08 o
 -17   3  -4        4.24        4.25      0.17 o
 -18   3  -4        5.18        4.93      0.09 o
 -19   3  -4        2.85        3.01      0.18 o
 -20   3  -4        7.78        7.84      0.15 o
 -21   3  -4        6.15        5.92      0.25 o
  25   4  -4        3.24        2.99      0.38 o
  24   4  -4        7.83        6.71      0.80 o
  23   4  -4        9.60        8.73      0.31 o
  22   4  -4        0.86        0.74      0.14 o
  21   4  -4       70.52       65.37      1.84 o
  20   4  -4        5.34        4.54      0.20 o
  19   4  -4       20.67       21.02      0.41 o
  18   4  -4        3.88        4.24      0.16 o
  17   4  -4        3.73        4.01      0.11 o
  16   4  -4        5.90        6.18      0.10 o
  15   4  -4      200.88      201.36      1.33 o
  14   4  -4        5.65        5.31      0.07 o
  13   4  -4        9.85        9.42      0.10 o
  12   4  -4       28.16       27.72      0.23 o
  11   4  -4      128.61      129.74      1.48 o
  10   4  -4       60.58       62.17      0.61 o
   9   4  -4      171.64      169.30      1.51 o
   8   4  -4      438.85      444.93      3.81 o
   7   4  -4      179.73      173.09      1.09 o
   6   4  -4       36.32       32.79      0.29 o
   5   4  -4       25.69       25.34      0.21 o
   4   4  -4       15.46       14.76      0.26 o
   3   4  -4      125.81      126.77      0.83 o
   2   4  -4      624.64      617.55      3.25 o
   1   4  -4      104.80      101.96      0.63 o
   0   4  -4      646.75      669.12      4.69 o
  -1   4  -4       10.40       10.26      0.14 o
  -2   4  -4      188.18      182.67      0.87 o
  -3   4  -4        0.18        0.39      0.05 o
  -4   4  -4       67.27       66.84      0.25 o
  -5   4  -4      455.61      459.70      1.92 o
  -6   4  -4      282.44      279.13      1.38 o
  -7   4  -4       19.51       20.61      0.22 o
  -8   4  -4       38.38       37.99      0.22 o
  -9   4  -4       37.86       38.20      0.25 o
 -10   4  -4        0.68        0.70      0.07 o
 -11   4  -4       24.83       24.85      0.28 o
 -12   4  -4      166.04      165.75      1.16 o
 -13   4  -4       10.86       10.01      0.12 o
 -14   4  -4       18.19       16.95      0.30 o
 -15   4  -4       10.55        9.93      0.13 o
 -16   4  -4       63.50       63.09      0.93 o
 -17   4  -4       47.52       46.67      0.57 o
 -18   4  -4       29.16       27.20      0.55 o
 -19   4  -4        0.18        0.28      0.13 o
 -20   4  -4       65.82       64.01      0.79 o
  25   5  -4       10.13        8.63      0.75 o
  23   5  -4        8.25        7.68      0.44 o
  21   5  -4        0.87        1.02      0.14 o
  20   5  -4       65.06       64.01      1.36 o
  18   5  -4        0.05        0.18      0.07 o
  17   5  -4        0.15        0.18      0.05 o
  16   5  -4        5.33        5.00      0.21 o
  15   5  -4       27.56       26.68      0.24 o
  14   5  -4       53.94       54.31      0.43 o
  13   5  -4       83.65       82.80      1.29 o
  12   5  -4       34.93       35.36      0.37 o
  11   5  -4       15.91       16.07      0.13 o
  10   5  -4       44.53       44.20      0.29 o
   9   5  -4       44.96       43.81      0.26 o
   8   5  -4       63.73       61.54      0.42 o
   7   5  -4        8.18        7.67      0.20 o
   6   5  -4        5.25        5.11      0.06 o
   5   5  -4        5.19        4.95      0.06 o
   4   5  -4        6.77        6.04      0.13 o
   3   5  -4       19.86       18.91      0.20 o
   2   5  -4       84.09       81.59      0.56 o
   1   5  -4      141.75      138.31      0.82 o
   0   5  -4       25.97       25.46      0.15 o
  -1   5  -4        0.67        0.51      0.05 o
  -2   5  -4      237.25      236.10      1.28 o
  -3   5  -4        3.35        3.40      0.06 o
  -4   5  -4       12.09       11.60      0.09 o
  -5   5  -4       24.98       25.19      0.17 o
  -6   5  -4       32.42       32.34      0.17 o
  -7   5  -4       45.83       46.03      0.37 o
  -8   5  -4       65.32       63.78      0.37 o
 -10   5  -4        3.30        3.59      0.08 o
 -11   5  -4       57.45       58.18      0.53 o
 -12   5  -4        2.04        2.00      0.08 o
 -13   5  -4       18.42       19.53      0.28 o
 -14   5  -4       10.39       10.38      0.14 o
 -15   5  -4        2.38        2.52      0.09 o
 -16   5  -4       18.11       18.24      0.31 o
 -17   5  -4       81.71       79.39      0.81 o
 -18   5  -4       50.61       46.36      0.42 o
 -19   5  -4       30.68       30.42      0.53 o
 -20   5  -4        1.58        1.81      0.12 o
 -21   5  -4        0.23        0.48      0.17 o
 -22   5  -4       40.27       39.08      0.81 o
  24   6  -4        3.17        3.44      0.59 o
  23   6  -4        1.96        2.12      0.29 o
  22   6  -4      220.77      230.74      2.53 o
  21   6  -4        0.20        0.23      0.12 o
  20   6  -4      131.82      131.52      1.48 o
  18   6  -4       33.40       33.04      0.40 o
  17   6  -4       82.06       85.37      0.75 o
  16   6  -4      291.84      296.70      2.83 o
  15   6  -4      114.65      113.91      0.91 o
  14   6  -4       50.52       50.20      0.52 o
  13   6  -4      120.40      122.75      1.22 o
  12   6  -4        0.43        0.60      0.06 o
  11   6  -4      177.02      177.70      1.79 o
  10   6  -4      272.05      274.45      2.63 o
   9   6  -4       82.51       81.60      0.55 o
   8   6  -4      521.21      529.18      3.14 o
   7   6  -4     1500.75     1519.88      6.76 o
   6   6  -4        0.49        0.39      0.05 o
   5   6  -4      431.20      441.37      3.47 o
   4   6  -4        9.70        9.36      0.08 o
   3   6  -4      441.22      432.58      3.32 o
   2   6  -4     1738.59     1768.86      8.74 o
   1   6  -4     1752.31     1783.43      8.62 o
   0   6  -4      356.68      349.34      1.96 o
  -2   6  -4      246.55      243.47      1.89 o
  -3   6  -4       71.02       69.28      0.30 o
  -4   6  -4      621.93      625.23      4.33 o
  -5   6  -4      797.32      819.93      4.12 o
  -6   6  -4       29.48       30.24      0.18 o
  -7   6  -4      216.67      214.47      1.33 o
  -8   6  -4      348.34      346.94      2.43 o
  -9   6  -4       73.16       72.89      0.57 o
 -10   6  -4      228.10      232.93      1.22 o
 -12   6  -4      163.40      164.46      1.38 o
 -13   6  -4      246.14      244.64      1.79 o
 -14   6  -4       29.16       28.93      0.36 o
 -15   6  -4       24.47       24.74      0.22 o
 -16   6  -4        0.14        0.26      0.09 o
 -17   6  -4       23.87       24.89      0.33 o
 -18   6  -4       29.70       29.96      0.36 o
 -19   6  -4       52.35       49.90      0.52 o
 -21   6  -4        0.53        0.49      0.15 o
 -22   6  -4       11.56       12.25      0.21 o
  24   7  -4        9.04        8.31      0.44 o
  23   7  -4        4.49        4.18      0.24 o
  22   7  -4       10.08       10.16      0.36 o
  21   7  -4        1.09        1.12      0.10 o
  20   7  -4       16.03       15.78      0.36 o
  19   7  -4       49.39       48.18      0.74 o
  18   7  -4        0.46        0.53      0.13 o
  17   7  -4        5.30        5.30      0.17 o
  16   7  -4       47.23       47.97      0.55 o
  15   7  -4       12.31       12.26      0.14 o
  14   7  -4      113.16      117.58      1.31 o
  13   7  -4       16.42       16.28      0.21 o
  12   7  -4        5.51        5.34      0.07 o
  10   7  -4       92.18       91.30      0.55 o
   9   7  -4       13.88       13.86      0.14 o
   8   7  -4       68.36       67.55      0.47 o
   7   7  -4       46.90       45.51      0.39 o
   6   7  -4       18.69       17.63      0.23 o
   5   7  -4      246.22      246.00      1.60 o
   4   7  -4        0.28        0.41      0.04 o
   3   7  -4      115.81      114.04      0.56 o
   2   7  -4      213.52      214.02      1.39 o
   1   7  -4       20.17       20.05      0.15 o
   0   7  -4       77.87       77.39      0.41 o
  -1   7  -4        0.96        1.02      0.06 o
  -2   7  -4      635.02      642.54      3.55 o
  -3   7  -4      127.31      124.01      0.71 o
  -4   7  -4       74.14       72.96      0.21 o
  -5   7  -4        1.50        1.61      0.07 o
  -6   7  -4       29.43       29.17      0.30 o
  -7   7  -4      199.49      197.27      0.88 o
  -9   7  -4       46.03       45.04      0.42 o
 -10   7  -4       75.57       76.08      0.46 o
 -11   7  -4       80.56       81.98      0.65 o
 -12   7  -4        0.69        0.62      0.10 o
 -13   7  -4       79.20       80.67      0.66 o
 -14   7  -4        7.13        7.58      0.11 o
 -15   7  -4        0.14        0.21      0.09 o
 -16   7  -4       56.06       57.74      0.49 o
 -17   7  -4       48.83       49.23      0.75 o
 -18   7  -4        9.63        9.61      0.17 o
 -19   7  -4       67.46       66.51      0.72 o
 -20   7  -4       12.61       14.12      0.38 o
 -21   7  -4        6.79        7.35      0.21 o
  24   8  -4        1.68        1.88      0.24 o
  23   8  -4      121.33      124.05      1.00 o
  21   8  -4        0.26        0.41      0.17 o
  20   8  -4        3.31        2.79      0.11 o
  19   8  -4       10.80       11.23      0.27 o
  18   8  -4       28.43       28.65      0.44 o
  17   8  -4        4.38        4.26      0.12 o
  16   8  -4      154.71      160.26      1.83 o
  15   8  -4      270.47      269.49      2.13 o
  14   8  -4      137.41      137.42      1.51 o
  13   8  -4       56.11       55.11      0.57 o
  12   8  -4        2.12        2.17      0.08 o
  11   8  -4      165.14      159.10      1.14 o
  10   8  -4        6.93        7.06      0.13 o
   9   8  -4      435.74      434.04      2.34 o
   8   8  -4      182.75      176.86      1.14 o
   7   8  -4      206.25      202.99      1.38 o
   6   8  -4      184.19      182.86      1.65 o
   5   8  -4      105.38      103.35      0.59 o
   4   8  -4      101.64       96.00      0.41 o
   3   8  -4      483.76      486.27      2.43 o
   2   8  -4       10.49       10.11      0.09 o
   1   8  -4        0.84        1.06      0.06 o
   0   8  -4      774.63      797.12      5.07 o
  -1   8  -4      319.89      308.46      1.63 o
  -2   8  -4        0.95        0.91      0.06 o
  -3   8  -4       88.97       87.00      0.36 o
  -4   8  -4      239.57      234.13      1.23 o
  -5   8  -4      451.64      446.60      2.36 o
  -6   8  -4      216.40      215.69      1.04 o
  -7   8  -4       15.21       15.58      0.19 o
  -8   8  -4       40.73       40.31      0.31 o
  -9   8  -4       24.44       23.31      0.29 o
 -10   8  -4        0.85        0.74      0.08 o
 -11   8  -4      205.99      208.56      1.63 o
 -12   8  -4       33.46       33.26      0.35 o
 -14   8  -4        6.13        6.66      0.13 o
 -15   8  -4       58.07       61.69      0.57 o
 -17   8  -4        0.57        0.41      0.09 o
 -19   8  -4       17.94       17.14      0.41 o
 -20   8  -4       75.12       73.89      1.03 o
  24   9  -4       13.52       13.53      0.74 o
  23   9  -4        0.58        0.66      0.26 o
  22   9  -4        6.21        5.66      0.27 o
  21   9  -4        3.91        4.12      0.16 o
  19   9  -4        0.75        0.69      0.08 o
  18   9  -4        6.01        5.64      0.18 o
  17   9  -4       47.72       47.68      0.74 o
  16   9  -4      105.34      107.72      1.80 o
  15   9  -4       28.74       28.63      0.54 o
  14   9  -4       26.39       26.02      0.45 o
  13   9  -4       94.00       95.39      1.10 o
  12   9  -4      319.28      320.92      1.77 o
  11   9  -4       26.37       25.73      0.20 o
  10   9  -4       24.91       24.40      0.32 o
   9   9  -4        3.92        3.77      0.08 o
   8   9  -4      308.57      304.09      1.90 o
   7   9  -4      578.09      573.49      3.46 o
   6   9  -4       27.04       26.36      0.33 o
   5   9  -4      226.33      223.06      1.70 o
   4   9  -4      260.39      257.48      1.92 o
   3   9  -4       85.33       82.73      0.58 o
   2   9  -4      252.65      250.15      1.42 o
   1   9  -4      103.35      102.55      1.03 o
   0   9  -4      212.55      206.37      1.26 o
  -1   9  -4      178.84      174.61      0.94 o
  -2   9  -4      200.64      201.77      1.35 o
  -3   9  -4       10.38       10.15      0.10 o
  -4   9  -4       80.45       81.12      0.26 o
  -5   9  -4        0.74        0.96      0.07 o
  -6   9  -4        4.36        4.46      0.09 o
  -7   9  -4       32.25       32.03      0.20 o
  -8   9  -4       74.22       75.08      0.38 o
  -9   9  -4      260.54      257.10      1.36 o
 -10   9  -4      159.53      159.04      0.72 o
 -11   9  -4       15.75       15.64      0.19 o
 -12   9  -4      161.78      164.73      1.55 o
 -13   9  -4      242.56      248.28      1.92 o
 -14   9  -4       49.54       48.91      0.65 o
 -15   9  -4        5.71        5.65      0.12 o
 -16   9  -4       60.99       61.60      0.77 o
 -17   9  -4       52.83       52.52      0.67 o
 -18   9  -4       14.54       14.06      0.23 o
 -19   9  -4        5.33        5.67      0.14 o
 -20   9  -4        8.74        9.18      0.22 o
 -21   9  -4       12.23       12.39      0.58 o
  23  10  -4       12.43       12.46      0.65 o
  22  10  -4       17.24       16.94      0.73 o
  21  10  -4      144.17      149.15      2.15 o
  20  10  -4       20.78       20.96      0.46 o
  19  10  -4       22.83       23.07      0.42 o
  18  10  -4       47.00       49.11      1.01 o
  17  10  -4        1.66        1.61      0.10 o
  16  10  -4      508.00      529.45      6.34 o
  15  10  -4       17.35       17.89      0.26 o
  14  10  -4       20.04       18.88      0.31 o
  13  10  -4       76.70       74.80      0.79 o
  12  10  -4       31.94       31.58      0.39 o
  11  10  -4       36.51       36.16      0.26 o
  10  10  -4        0.59        0.58      0.07 o
   9  10  -4       56.85       56.90      0.47 o
   8  10  -4      283.92      274.76      2.24 o
   7  10  -4      306.64      305.38      2.03 o
   6  10  -4       49.17       47.42      0.46 o
   5  10  -4       80.79       77.60      0.43 o
   4  10  -4      463.45      466.53      3.78 o
   3  10  -4       20.69       20.07      0.16 o
   2  10  -4      406.40      398.52      2.34 o
   1  10  -4      567.83      570.98      4.23 o
   0  10  -4      121.41      115.35      0.63 o
  -1  10  -4      697.03      718.04      4.02 o
  -2  10  -4      141.14      139.93      0.59 o
  -3  10  -4      104.59      103.81      0.64 o
  -4  10  -4      906.21      916.99      5.41 o
  -5  10  -4        4.72        5.08      0.09 o
  -6  10  -4      192.97      193.60      1.09 o
  -7  10  -4       12.87       12.86      0.14 o
  -8  10  -4       23.18       22.60      0.21 o
  -9  10  -4      106.20      106.68      0.88 o
 -10  10  -4        2.31        2.36      0.11 o
 -11  10  -4       12.01       12.33      0.15 o
 -12  10  -4       25.04       24.56      0.31 o
 -13  10  -4      120.68      119.93      1.01 o
 -14  10  -4       35.45       34.79      0.43 o
 -15  10  -4       55.49       56.16      0.61 o
 -16  10  -4        3.49        3.75      0.10 o
 -17  10  -4        0.62        0.76      0.09 o
 -18  10  -4       60.16       56.23      0.59 o
 -19  10  -4       21.40       19.65      0.39 o
 -20  10  -4       12.33       13.22      0.32 o
 -21  10  -4       33.04       30.59      0.51 o
  21  11  -4        1.31        1.34      0.17 o
  20  11  -4       14.34       14.45      0.23 o
  19  11  -4        1.14        1.26      0.11 o
  18  11  -4        2.01        1.66      0.12 o
  17  11  -4        8.92        7.35      0.45 o
  16  11  -4        9.53        9.25      0.27 o
  15  11  -4       88.94       85.48      1.12 o
  13  11  -4       72.56       72.10      0.83 o
  12  11  -4       73.02       73.44      0.76 o
  11  11  -4       32.81       33.88      0.41 o
  10  11  -4       33.29       32.92      0.30 o
   9  11  -4        1.17        1.12      0.06 o
   8  11  -4       60.37       60.33      0.80 o
   7  11  -4      248.78      244.56      1.87 o
   6  11  -4       15.49       14.94      0.15 o
   5  11  -4      144.65      144.62      1.21 o
   4  11  -4       11.79       11.37      0.11 o
   2  11  -4       35.11       34.66      0.24 o
   1  11  -4        3.42        3.55      0.12 o
   0  11  -4      125.22      121.07      0.64 o
  -1  11  -4        6.65        6.24      0.10 o
  -2  11  -4        0.18        0.31      0.10 o
  -3  11  -4        7.40        7.23      0.11 o
  -4  11  -4       91.72       93.22      0.63 o
  -5  11  -4       83.62       84.75      0.42 o
  -6  11  -4        1.24        1.42      0.08 o
  -7  11  -4       33.68       33.95      0.22 o
  -8  11  -4        4.83        4.67      0.09 o
  -9  11  -4      106.43      105.95      0.60 o
 -10  11  -4       52.82       54.47      0.33 o
 -11  11  -4       10.34       10.73      0.14 o
 -12  11  -4      129.05      130.37      1.40 o
 -13  11  -4        2.63        2.60      0.10 o
 -14  11  -4        0.51        0.61      0.10 o
 -15  11  -4       14.76       15.06      0.24 o
 -16  11  -4        1.93        2.01      0.10 o
 -17  11  -4       52.19       49.85      0.51 o
 -18  11  -4        9.44        9.39      0.17 o
 -19  11  -4        1.99        1.67      0.13 o
 -20  11  -4        8.92        8.93      0.28 o
  23  12  -4       33.13       32.36      1.20 o
  22  12  -4       23.30       25.20      0.44 o
  21  12  -4       25.47       26.28      0.53 o
  20  12  -4       24.14       24.51      0.44 o
  19  12  -4        2.95        2.81      0.12 o
  18  12  -4       36.05       35.47      0.65 o
  17  12  -4        0.72        0.74      0.11 o
  16  12  -4       61.22       62.26      0.77 o
  15  12  -4      217.74      229.44      3.41 o
  14  12  -4       80.26       81.81      1.30 o
  13  12  -4       10.10        9.41      0.11 o
  12  12  -4        1.37        1.41      0.09 o
  11  12  -4       92.19       92.61      0.72 o
  10  12  -4      110.76      111.17      0.87 o
   9  12  -4      289.87      289.11      1.95 o
   8  12  -4       40.93       41.00      0.50 o
   7  12  -4      291.54      293.90      2.29 o
   6  12  -4      164.79      159.55      1.18 o
   5  12  -4       46.63       47.12      0.36 o
   4  12  -4       14.65       14.75      0.21 o
   3  12  -4      226.75      226.76      1.65 o
   2  12  -4      502.06      501.45      2.97 o
   1  12  -4      773.20      793.53      4.50 o
   0  12  -4       48.15       48.20      0.50 o
  -1  12  -4        5.63        5.38      0.10 o
  -2  12  -4       68.43       69.40      0.32 o
  -3  12  -4      242.82      240.85      1.73 o
  -4  12  -4      156.58      152.41      0.91 o
  -5  12  -4       52.35       52.27      0.37 o
  -6  12  -4      264.84      270.31      1.49 o
  -7  12  -4       40.16       39.72      0.31 o
  -8  12  -4      129.06      129.27      0.49 o
  -9  12  -4        8.43        8.90      0.12 o
 -10  12  -4        3.18        3.61      0.10 o
 -11  12  -4      100.45      101.95      0.58 o
 -12  12  -4      165.66      166.07      1.35 o
 -13  12  -4        1.62        1.35      0.09 o
 -14  12  -4       38.45       36.76      0.35 o
 -15  12  -4        0.20        0.23      0.10 o
 -17  12  -4       14.93       14.86      0.26 o
 -18  12  -4        6.54        6.25      0.13 o
 -19  12  -4       13.77       12.15      0.21 o
 -20  12  -4       35.83       30.47      0.46 o
  22  13  -4        1.73        1.40      0.20 o
  21  13  -4        0.30        0.45      0.21 o
  20  13  -4       16.06       16.69      0.32 o
  19  13  -4       43.42       42.54      1.47 o
  18  13  -4       18.33       17.75      0.32 o
  17  13  -4      111.06      111.83      1.76 o
  16  13  -4      105.19      106.15      1.33 o
  15  13  -4       12.36       12.69      0.23 o
  14  13  -4        5.08        4.64      0.10 o
  12  13  -4        8.31        8.12      0.16 o
  11  13  -4        2.75        2.52      0.09 o
  10  13  -4      149.00      149.43      1.46 o
   9  13  -4       86.94       85.56      0.61 o
   8  13  -4       25.40       25.51      0.32 o
   7  13  -4        7.02        6.56      0.08 o
   6  13  -4       21.93       20.56      0.23 o
   5  13  -4        9.01        9.23      0.15 o
   4  13  -4        9.88        9.34      0.13 o
   3  13  -4       14.26       14.32      0.12 o
   2  13  -4      170.48      173.93      1.09 o
   1  13  -4       12.64       12.52      0.11 o
   0  13  -4        6.59        6.97      0.15 o
  -1  13  -4        0.72        0.70      0.08 o
  -2  13  -4        1.26        1.42      0.09 o
  -3  13  -4        1.18        1.28      0.09 o
  -4  13  -4      198.77      199.30      0.89 o
  -5  13  -4       34.96       34.83      0.17 o
  -6  13  -4        9.77        9.60      0.12 o
  -7  13  -4       77.72       76.64      0.32 o
  -8  13  -4        6.08        5.86      0.11 o
  -9  13  -4        2.53        2.48      0.10 o
 -10  13  -4       16.15       16.84      0.15 o
 -11  13  -4        1.82        2.00      0.10 o
 -12  13  -4       89.99       90.78      0.60 o
 -13  13  -4       94.62       92.16      0.89 o
 -14  13  -4      136.99      138.81      1.32 o
 -15  13  -4       26.86       27.83      0.29 o
 -16  13  -4       25.21       25.41      0.25 o
 -17  13  -4       29.96       29.38      0.38 o
 -18  13  -4       12.25       12.40      0.27 o
 -19  13  -4        1.96        2.37      0.14 o
  22  14  -4        9.77       10.32      0.29 o
  21  14  -4        4.66        4.62      0.26 o
  20  14  -4        4.31        4.66      0.16 o
  19  14  -4        2.95        2.26      0.14 o
  18  14  -4       16.40       17.49      0.39 o
  17  14  -4       12.52       14.34      0.29 o
  15  14  -4        2.84        3.26      0.10 o
  14  14  -4       56.47       58.41      1.00 o
  13  14  -4        6.95        6.21      0.16 o
  12  14  -4        0.63        0.45      0.07 o
  11  14  -4       73.32       75.75      0.77 o
  10  14  -4       10.20       10.22      0.13 o
   9  14  -4      121.85      119.25      0.65 o
   8  14  -4      233.05      233.04      1.72 o
   7  14  -4       82.75       78.61      0.49 o
   6  14  -4        2.45        2.57      0.08 o
   5  14  -4      125.24      123.46      0.67 o
   4  14  -4       48.21       47.92      0.60 o
   3  14  -4       50.53       49.31      0.25 o
   2  14  -4        1.48        1.61      0.09 o
   1  14  -4        7.45        7.64      0.11 o
   0  14  -4       94.66       96.68      0.62 o
  -1  14  -4        7.28        7.74      0.10 o
  -2  14  -4       57.51       57.21      0.38 o
  -3  14  -4       32.86       32.14      0.23 o
  -5  14  -4      179.52      178.87      1.59 o
  -6  14  -4       37.88       36.72      0.22 o
  -7  14  -4        2.45        2.45      0.11 o
  -8  14  -4      127.68      127.33      1.00 o
  -9  14  -4        5.41        5.68      0.11 o
 -10  14  -4        6.81        7.27      0.13 o
 -11  14  -4       27.77       27.64      0.26 o
 -12  14  -4        0.63        0.54      0.11 o
 -13  14  -4       47.65       46.34      0.49 o
 -14  14  -4        6.96        7.23      0.14 o
 -15  14  -4        1.82        1.95      0.11 o
 -16  14  -4       11.13       11.34      0.17 o
 -17  14  -4        9.30        8.49      0.21 o
 -18  14  -4        8.28        8.16      0.18 o
 -19  14  -4       31.53       28.68      0.58 o
  21  15  -4        3.25        3.58      0.22 o
  19  15  -4       35.14       36.75      0.40 o
  18  15  -4        7.79        7.45      0.25 o
  17  15  -4       48.39       51.79      0.84 o
  16  15  -4       67.06       66.50      1.16 o
  15  15  -4       32.41       32.92      0.62 o
  14  15  -4        3.22        2.56      0.11 o
  13  15  -4       19.85       19.77      0.23 o
  12  15  -4        3.70        3.96      0.08 o
  11  15  -4       51.47       52.03      0.47 o
  10  15  -4      120.80      119.71      1.00 o
   9  15  -4       12.78       11.73      0.17 o
   8  15  -4       76.60       75.65      0.75 o
   7  15  -4       65.37       66.13      0.52 o
   6  15  -4        4.14        4.27      0.10 o
   5  15  -4       15.61       15.32      0.19 o
   4  15  -4       10.75        9.69      0.16 o
   3  15  -4        6.09        6.19      0.12 o
   2  15  -4        6.99        7.25      0.13 o
   1  15  -4       47.17       46.80      0.31 o
  -1  15  -4       14.04       13.62      0.18 o
  -2  15  -4       72.06       71.36      0.34 o
  -3  15  -4       23.54       23.40      0.19 o
  -4  15  -4       86.64       85.43      0.67 o
  -5  15  -4      143.10      142.31      1.14 o
  -6  15  -4        0.11        0.39      0.11 o
  -7  15  -4      218.43      219.12      1.55 o
  -8  15  -4        7.34        7.18      0.13 o
  -9  15  -4        4.69        4.62      0.11 o
 -10  15  -4        0.99        1.08      0.10 o
 -11  15  -4       19.30       19.58      0.16 o
 -12  15  -4       62.32       62.65      0.58 o
 -13  15  -4       14.79       15.84      0.21 o
 -14  15  -4       21.66       21.51      0.25 o
 -15  15  -4       12.80       13.20      0.24 o
 -16  15  -4        9.93        9.71      0.16 o
 -17  15  -4       11.62       10.64      0.23 o
 -18  15  -4        5.00        4.59      0.15 o
  21  16  -4        1.11        1.06      0.23 o
  20  16  -4       49.55       53.74      1.16 o
  19  16  -4       15.22       16.93      0.26 o
  18  16  -4        5.65        5.96      0.15 o
  17  16  -4       28.17       30.23      0.69 o
  16  16  -4       19.08       19.99      0.44 o
  15  16  -4      107.26      108.08      1.95 o
  14  16  -4        3.55        3.64      0.14 o
  13  16  -4        0.71        0.64      0.08 o
  12  16  -4        1.50        1.47      0.07 o
  11  16  -4        3.75        3.75      0.09 o
  10  16  -4       68.58       67.35      0.47 o
   9  16  -4       19.70       19.29      0.17 o
   8  16  -4       44.20       45.75      0.54 o
   7  16  -4      132.16      135.27      1.33 o
   6  16  -4        0.16        0.30      0.10 o
   5  16  -4        8.94        9.00      0.13 o
   4  16  -4       21.51       21.57      0.19 o
   3  16  -4       85.71       84.69      0.53 o
   2  16  -4      155.84      151.26      1.01 o
   1  16  -4      149.97      149.12      0.78 o
   0  16  -4       53.25       52.87      0.35 o
  -1  16  -4       83.07       81.79      0.49 o
  -2  16  -4       36.33       36.40      0.24 o
  -3  16  -4       43.48       42.66      0.28 o
  -4  16  -4       11.04       10.94      0.12 o
  -5  16  -4      192.45      191.99      1.06 o
  -6  16  -4        0.30        0.46      0.12 o
  -7  16  -4        5.98        5.92      0.13 o
  -8  16  -4       91.12       88.78      0.68 o
  -9  16  -4       18.02       18.14      0.16 o
 -10  16  -4        5.76        5.70      0.12 o
 -11  16  -4       16.86       17.40      0.20 o
 -12  16  -4       44.90       44.90      0.45 o
 -13  16  -4       14.09       13.68      0.28 o
 -14  16  -4       21.98       21.56      0.39 o
 -15  16  -4        2.37        2.46      0.12 o
 -16  16  -4       10.56       10.23      0.17 o
 -17  16  -4       53.07       51.68      0.60 o
 -18  16  -4        2.03        2.18      0.16 o
  20  17  -4        3.98        4.40      0.21 o
  19  17  -4        1.04        0.99      0.17 o
  18  17  -4       10.32       10.84      0.26 o
  17  17  -4       14.61       16.45      0.45 o
  16  17  -4        2.71        2.59      0.11 o
  15  17  -4        5.70        6.14      0.17 o
  14  17  -4       36.35       37.80      0.54 o
  13  17  -4        3.73        3.64      0.12 o
  12  17  -4       23.73       24.23      0.25 o
  11  17  -4       32.28       31.35      0.36 o
  10  17  -4       13.14       13.30      0.13 o
   9  17  -4        7.19        7.28      0.11 o
   8  17  -4      143.05      146.92      1.11 o
   7  17  -4       20.64       20.39      0.22 o
   6  17  -4       14.77       14.48      0.14 o
   5  17  -4       18.71       18.08      0.22 o
   4  17  -4      111.06      110.96      0.77 o
   3  17  -4       21.44       20.66      0.23 o
   2  17  -4       93.58       92.03      0.63 o
   1  17  -4       68.30       66.84      0.42 o
  -1  17  -4        6.19        5.99      0.13 o
  -2  17  -4       72.99       71.30      0.56 o
  -3  17  -4       20.88       20.40      0.17 o
  -4  17  -4        0.96        1.20      0.11 o
  -5  17  -4       25.94       26.01      0.21 o
  -6  17  -4       25.64       24.61      0.28 o
  -7  17  -4        0.61        0.54      0.12 o
  -8  17  -4       45.61       46.27      0.46 o
  -9  17  -4        1.71        1.93      0.12 o
 -10  17  -4        2.62        2.65      0.12 o
 -12  17  -4       10.31       10.32      0.17 o
 -13  17  -4        9.59       10.43      0.29 o
 -14  17  -4        4.55        4.86      0.14 o
 -15  17  -4        2.65        2.55      0.13 o
 -17  17  -4        1.03        1.48      0.12 o
  20  18  -4        2.60        3.02      0.22 o
  18  18  -4       22.49       23.34      0.33 o
  16  18  -4       45.96       50.16      0.98 o
  15  18  -4      117.36      130.09      1.06 o
  14  18  -4        0.06        0.21      0.09 o
  13  18  -4       84.43       87.24      0.91 o
  12  18  -4        6.62        6.80      0.11 o
  11  18  -4        0.83        1.02      0.10 o
  10  18  -4      258.46      252.49      2.36 o
   9  18  -4       11.40       11.51      0.16 o
   8  18  -4       85.98       88.28      0.62 o
   7  18  -4      199.80      198.88      1.69 o
   6  18  -4       54.25       51.92      0.47 o
   5  18  -4      171.43      165.52      1.22 o
   4  18  -4        0.79        0.77      0.11 o
   3  18  -4       27.81       27.17      0.21 o
   2  18  -4      365.74      357.97      2.87 o
   1  18  -4       61.52       61.95      0.40 o
   0  18  -4       22.71       22.75      0.16 o
  -1  18  -4       19.91       20.09      0.22 o
  -2  18  -4        2.11        2.15      0.13 o
  -3  18  -4       23.29       23.37      0.28 o
  -4  18  -4      144.88      150.17      1.09 o
  -5  18  -4       27.31       27.13      0.31 o
  -6  18  -4       35.38       33.76      0.42 o
  -7  18  -4      111.79      110.58      0.68 o
  -8  18  -4        1.78        2.15      0.12 o
  -9  18  -4        0.79        0.78      0.14 o
 -10  18  -4      123.33      122.46      0.72 o
 -11  18  -4        9.82        9.88      0.16 o
 -12  18  -4      148.66      148.95      1.48 o
 -13  18  -4       10.30       10.28      0.18 o
 -14  18  -4        7.17        7.89      0.24 o
 -15  18  -4       53.96       53.17      0.49 o
 -16  18  -4        1.78        1.56      0.12 o
 -17  18  -4        0.53        0.57      0.14 o
  19  19  -4       66.17       71.53      1.17 o
  18  19  -4       23.03       23.12      0.53 o
  17  19  -4       10.18       10.68      0.20 o
  16  19  -4        5.02        5.17      0.17 o
  15  19  -4       13.67       13.88      0.35 o
  14  19  -4       83.35       83.94      0.68 o
  13  19  -4       62.95       62.36      0.84 o
  12  19  -4       30.83       30.13      0.37 o
  11  19  -4       21.76       21.22      0.21 o
  10  19  -4        2.81        2.71      0.10 o
   9  19  -4       12.08       12.35      0.19 o
   8  19  -4        8.69        9.06      0.16 o
   7  19  -4        8.19        7.77      0.12 o
   6  19  -4        3.46        3.86      0.11 o
   5  19  -4       74.60       74.17      0.78 o
   4  19  -4       21.67       20.92      0.21 o
   3  19  -4       16.79       16.99      0.20 o
   2  19  -4       30.37       29.91      0.28 o
   1  19  -4      129.81      129.66      0.73 o
   0  19  -4        1.62        1.57      0.10 o
  -1  19  -4       84.48       82.71      0.42 o
  -2  19  -4      218.32      219.59      1.52 o
  -3  19  -4      137.60      139.28      0.74 o
  -4  19  -4      160.46      162.95      1.21 o
  -5  19  -4        7.68        7.87      0.16 o
  -6  19  -4       32.00       31.94      0.37 o
  -7  19  -4      108.11      106.71      0.67 o
  -8  19  -4        0.51        0.52      0.12 o
 -10  19  -4        9.85       10.67      0.19 o
 -11  19  -4        5.37        5.61      0.15 o
 -12  19  -4       41.14       42.07      0.51 o
 -13  19  -4        7.24        7.08      0.15 o
 -14  19  -4        1.33        1.58      0.13 o
 -15  19  -4        0.39        0.38      0.13 o
 -16  19  -4       12.35       12.64      0.19 o
  18  20  -4        4.54        4.89      0.22 o
  17  20  -4        4.24        4.29      0.18 o
  16  20  -4        0.76        0.88      0.16 o
  15  20  -4        0.57        0.79      0.13 o
  14  20  -4       30.24       33.12      0.48 o
  13  20  -4       39.74       38.92      0.42 o
  12  20  -4        2.56        1.92      0.10 o
  11  20  -4       13.34       13.87      0.16 o
  10  20  -4       65.88       67.50      0.71 o
   9  20  -4      149.89      155.43      1.42 o
   8  20  -4       44.25       45.49      0.32 o
   7  20  -4       91.08       91.50      0.70 o
   6  20  -4       19.43       19.08      0.25 o
   5  20  -4      253.02      253.67      2.44 o
   4  20  -4       57.86       57.53      0.44 o
   3  20  -4       32.16       31.72      0.18 o
   2  20  -4       15.55       15.88      0.15 o
   0  20  -4       10.28       10.15      0.15 o
  -1  20  -4        1.23        1.20      0.11 o
  -2  20  -4       48.28       48.20      0.28 o
  -3  20  -4        2.61        2.77      0.11 o
  -4  20  -4        0.53        0.53      0.14 o
  -5  20  -4       35.28       35.76      0.24 o
  -6  20  -4       61.90       62.51      0.67 o
  -7  20  -4       41.18       42.58      0.40 o
  -8  20  -4       32.16       31.90      0.34 o
  -9  20  -4       46.41       44.33      0.35 o
 -10  20  -4       37.49       36.87      0.31 o
 -11  20  -4       84.66       87.25      0.73 o
 -12  20  -4        5.32        5.95      0.15 o
 -13  20  -4        1.39        1.24      0.15 o
 -14  20  -4       11.45       11.64      0.23 o
 -15  20  -4        5.81        5.91      0.15 o
  17  21  -4        8.69        8.89      0.28 o
  16  21  -4       19.52       20.34      0.46 o
  15  21  -4       29.24       28.76      0.53 o
  14  21  -4       16.11       15.88      0.29 o
  13  21  -4       48.15       45.51      0.42 o
  12  21  -4        0.52        0.56      0.12 o
  10  21  -4       33.24       32.21      0.35 o
   8  21  -4        3.26        3.65      0.11 o
   7  21  -4        5.28        5.53      0.12 o
   5  21  -4        1.51        1.66      0.11 o
   4  21  -4       10.62       10.44      0.15 o
   3  21  -4        4.35        4.18      0.12 o
   1  21  -4        2.86        2.88      0.12 o
   0  21  -4        2.65        2.82      0.13 o
  -2  21  -4       57.18       58.36      0.39 o
  -3  21  -4        5.03        5.51      0.13 o
  -4  21  -4       20.65       20.96      0.29 o
  -5  21  -4       19.97       20.01      0.20 o
  -6  21  -4        2.68        2.80      0.15 o
  -7  21  -4       54.90       56.01      0.59 o
  -8  21  -4       37.36       37.25      0.45 o
  -9  21  -4        3.77        3.76      0.14 o
 -10  21  -4        1.32        1.69      0.13 o
 -11  21  -4        3.40        3.31      0.14 o
 -12  21  -4        6.64        7.28      0.19 o
 -13  21  -4       23.94       24.93      0.43 o
 -14  21  -4        3.47        3.28      0.15 o
  16  22  -4       71.63       70.16      0.58 o
  15  22  -4        5.37        5.77      0.29 o
  14  22  -4       32.37       31.43      0.43 o
  13  22  -4        1.69        1.38      0.14 o
  12  22  -4       42.28       41.08      0.48 o
  11  22  -4       78.61       74.99      0.83 o
  10  22  -4       40.39       38.98      0.40 o
   9  22  -4        8.46        8.41      0.13 o
   8  22  -4       10.58       11.10      0.15 o
   7  22  -4       54.10       54.37      0.68 o
   6  22  -4        8.86        8.69      0.19 o
   5  22  -4        6.83        7.04      0.17 o
   4  22  -4        3.48        3.61      0.12 o
   3  22  -4        6.44        6.32      0.13 o
   2  22  -4      129.35      128.09      0.70 o
   1  22  -4      215.27      212.80      0.84 o
   0  22  -4       18.51       18.62      0.20 o
  -1  22  -4        9.65       10.16      0.17 o
  -2  22  -4       34.48       34.08      0.35 o
  -3  22  -4       16.74       16.89      0.17 o
  -4  22  -4       68.83       67.66      0.57 o
  -5  22  -4       11.08       10.89      0.16 o
  -7  22  -4       26.71       25.07      0.24 o
  -8  22  -4       62.22       59.38      0.38 o
  -9  22  -4       31.94       31.51      0.34 o
 -10  22  -4       13.21       12.83      0.20 o
 -11  22  -4       28.53       29.23      0.40 o
 -12  22  -4        3.61        3.67      0.14 o
 -13  22  -4       26.47       26.37      0.35 o
  15  23  -4       14.45       14.43      0.33 o
  14  23  -4        4.78        4.84      0.16 o
  13  23  -4        8.17        7.84      0.17 o
  12  23  -4       10.76       10.00      0.15 o
  11  23  -4        0.50        0.49      0.14 o
  10  23  -4        7.25        7.44      0.14 o
   9  23  -4        4.48        4.66      0.13 o
   8  23  -4       36.37       36.12      0.34 o
   7  23  -4        6.36        5.87      0.14 o
   6  23  -4       16.10       15.98      0.22 o
   5  23  -4        1.22        1.08      0.13 o
   4  23  -4        1.76        1.74      0.11 o
   2  23  -4       17.64       18.36      0.21 o
   1  23  -4        1.16        1.13      0.13 o
  -1  23  -4        2.35        2.51      0.13 o
  -2  23  -4        6.51        6.94      0.16 o
  -3  23  -4        3.15        3.43      0.15 o
  -4  23  -4        7.13        7.14      0.14 o
  -5  23  -4        2.57        2.61      0.14 o
  -6  23  -4        1.51        1.67      0.15 o
  -7  23  -4        1.43        1.41      0.14 o
  -8  23  -4        3.69        3.79      0.13 o
  -9  23  -4       11.39       10.98      0.21 o
 -10  23  -4        4.42        4.16      0.14 o
 -11  23  -4        6.55        6.96      0.16 o
 -12  23  -4        3.60        3.89      0.15 o
  14  24  -4        7.58        7.72      0.20 o
  13  24  -4        0.80        0.83      0.15 o
  12  24  -4       14.72       13.07      0.28 o
  10  24  -4        0.73        0.70      0.15 o
   9  24  -4      151.45      157.14      1.35 o
   8  24  -4       32.60       32.92      0.34 o
   7  24  -4        5.56        5.86      0.14 o
   6  24  -4        1.46        1.50      0.12 o
   5  24  -4        3.79        3.90      0.12 o
   4  24  -4       35.86       35.84      0.33 o
   3  24  -4       78.91       78.79      0.55 o
   2  24  -4        8.31        8.32      0.15 o
   1  24  -4       11.89       11.57      0.15 o
   0  24  -4       24.57       24.35      0.23 o
  -1  24  -4       30.12       29.70      0.28 o
  -2  24  -4        6.83        6.93      0.15 o
  -3  24  -4        8.70        8.55      0.15 o
  -4  24  -4       44.20       43.91      0.31 o
  -5  24  -4       10.29       10.42      0.21 o
  -6  24  -4      102.83      102.45      0.65 o
  -7  24  -4        6.80        7.46      0.16 o
  -8  24  -4        1.81        2.22      0.13 o
  -9  24  -4       54.86       51.84      0.32 o
 -10  24  -4        0.61        0.90      0.14 o
 -11  24  -4        6.79        6.94      0.18 o
  13  25  -4       18.53       17.64      0.22 o
  10  25  -4        3.03        2.95      0.15 o
   9  25  -4        4.47        4.55      0.14 o
   8  25  -4        3.34        3.26      0.14 o
   7  25  -4       15.21       14.99      0.22 o
   6  25  -4        6.34        6.34      0.14 o
   5  25  -4        7.75        7.70      0.15 o
   4  25  -4        1.06        0.98      0.13 o
   3  25  -4        0.82        0.74      0.14 o
   2  25  -4       59.88       58.83      0.53 o
   1  25  -4       20.91       20.44      0.26 o
   0  25  -4        5.46        5.81      0.14 o
  -1  25  -4        0.45        0.49      0.13 o
  -2  25  -4        2.06        2.19      0.17 o
  -3  25  -4       16.02       16.22      0.18 o
  -4  25  -4        0.45        0.60      0.14 o
  -5  25  -4        1.42        1.43      0.14 o
  -6  25  -4       50.86       49.47      0.36 o
  -7  25  -4       13.56       13.57      0.19 o
  -8  25  -4        3.26        3.15      0.14 o
  -9  25  -4        0.26        0.46      0.14 o
 -10  25  -4        5.24        5.55      0.15 o
  11  26  -4       28.02       27.23      0.30 o
  10  26  -4       58.38       60.02      0.66 o
   9  26  -4        9.22        9.84      0.19 o
   8  26  -4       15.16       15.03      0.21 o
   6  26  -4       36.00       37.68      0.53 o
   4  26  -4        0.08        0.37      0.15 o
   3  26  -4       10.00        9.71      0.15 o
   2  26  -4       43.41       44.47      0.39 o
   1  26  -4        3.00        3.25      0.13 o
   0  26  -4        2.74        2.67      0.14 o
  -1  26  -4        1.07        1.27      0.14 o
  -2  26  -4        3.49        3.40      0.14 o
  -3  26  -4        0.85        0.99      0.14 o
  -4  26  -4        1.50        1.52      0.15 o
  -5  26  -4        7.71        7.83      0.16 o
  -6  26  -4        4.93        5.31      0.15 o
  -7  26  -4       22.76       22.40      0.22 o
  -8  26  -4       30.03       28.57      0.32 o
   9  27  -4       15.26       14.44      0.35 o
   8  27  -4       22.19       21.74      0.39 o
   7  27  -4        6.78        6.66      0.17 o
   5  27  -4        6.46        6.71      0.15 o
   4  27  -4        9.53        9.67      0.22 o
   3  27  -4        3.59        3.51      0.15 o
   2  27  -4       15.43       16.03      0.22 o
   1  27  -4       52.33       53.64      0.37 o
   0  27  -4       12.91       13.20      0.17 o
  -1  27  -4        2.40        2.59      0.14 o
  -2  27  -4        4.99        5.06      0.14 o
  -3  27  -4        4.10        4.50      0.15 o
  -4  27  -4        0.35        0.33      0.16 o
  -5  27  -4       22.82       22.63      0.20 o
  -6  27  -4       32.88       34.14      0.33 o
   6  28  -4        2.53        2.24      0.16 o
   5  28  -4       13.35       12.99      0.18 o
   4  28  -4       11.91       11.98      0.18 o
   3  28  -4       72.83       74.52      0.56 o
   2  28  -4       16.83       17.15      0.21 o
   1  28  -4       25.66       25.70      0.30 o
   0  28  -4       32.04       31.95      0.32 o
  -1  28  -4       43.80       44.63      0.24 o
  -2  28  -4       30.07       30.05      0.28 o
  -3  28  -4       31.80       32.10      0.32 o
  24   1  -5        5.08        4.64      0.33 o
  23   1  -5       39.27       35.30      1.14 o
  22   1  -5       12.75       11.28      0.57 o
  21   1  -5       29.33       26.29      0.48 o
  20   1  -5       45.42       42.55      0.92 o
  19   1  -5        1.37        1.25      0.07 o
  18   1  -5       17.55       16.65      0.58 o
  17   1  -5        0.10        0.14      0.04 o
  16   1  -5       14.05       13.77      0.27 o
  15   1  -5      581.53      591.03      4.66 o
  14   1  -5       24.68       23.94      0.23 o
  13   1  -5       61.81       62.32      0.52 o
  12   1  -5        0.15        0.17      0.06 o
  11   1  -5        5.46        5.17      0.10 o
  10   1  -5      234.79      236.19      1.41 o
   9   1  -5      571.74      586.83      3.89 o
   8   1  -5      353.75      372.82      2.17 o
   7   1  -5      399.57      410.85      2.81 o
   6   1  -5       22.85       24.71      0.28 o
   5   1  -5        1.41        1.35      0.05 o
   4   1  -5       71.48       71.36      0.67 o
   3   1  -5      813.75      830.56      4.90 o
   2   1  -5      655.34      659.58      4.33 o
   1   1  -5      895.95      921.77      5.54 o
   0   1  -5      409.89      419.47      2.23 o
  -1   1  -5       20.53       18.76      0.16 o
  -2   1  -5      181.50      185.72      1.24 o
  -3   1  -5       11.63       10.68      0.11 o
  -4   1  -5      488.60      488.22      2.30 o
  -5   1  -5      704.50      710.56      2.95 o
  -6   1  -5      255.54      252.35      1.06 o
  -7   1  -5       54.62       53.60      0.23 o
  -8   1  -5       48.69       46.52      0.24 o
  -9   1  -5        0.57        0.67      0.09 o
 -10   1  -5      213.59      210.71      1.12 o
 -11   1  -5       74.23       72.89      0.58 o
 -12   1  -5      148.49      144.03      0.81 o
 -13   1  -5        5.44        4.94      0.13 o
 -14   1  -5        1.33        1.76      0.09 o
 -15   1  -5       25.16       25.89      0.40 o
 -16   1  -5        3.26        3.03      0.10 o
 -17   1  -5       14.08       16.17      0.29 o
 -18   1  -5       32.73       36.64      0.61 o
 -19   1  -5       39.15       41.28      0.92 o
  25   2  -5       12.08       10.74      1.94 o
  24   2  -5       44.42       40.98      1.31 o
  23   2  -5        3.95        3.52      0.28 o
  22   2  -5       14.33       13.10      0.61 o
  21   2  -5        6.67        5.69      0.26 o
  20   2  -5        0.94        0.86      0.13 o
  19   2  -5        6.41        6.01      0.15 o
  18   2  -5       40.75       40.75      0.93 o
  17   2  -5        6.52        5.98      0.11 o
  16   2  -5        4.11        4.00      0.09 o
  15   2  -5        6.20        6.25      0.11 o
  13   2  -5       28.79       27.48      0.36 o
  12   2  -5       67.54       65.02      0.57 o
  11   2  -5       17.42       17.18      0.14 o
  10   2  -5       36.49       34.99      0.32 o
   9   2  -5        0.20        0.24      0.04 o
   8   2  -5       70.90       70.73      0.38 o
   7   2  -5      195.46      191.21      1.21 o
   6   2  -5      749.97      767.32      3.72 o
   5   2  -5       53.92       54.65      0.47 o
   4   2  -5       11.48       11.94      0.10 o
   3   2  -5       35.09       35.66      0.26 o
   2   2  -5       44.47       43.18      0.29 o
   1   2  -5      621.96      629.77      5.23 o
   0   2  -5       53.62       52.52      0.41 o
  -1   2  -5      412.01      412.99      1.82 o
  -2   2  -5      197.59      198.86      0.77 o
  -3   2  -5       19.18       19.27      0.16 o
  -4   2  -5       16.36       16.32      0.10 o
  -5   2  -5      118.05      117.66      0.51 o
  -6   2  -5       48.31       46.59      0.29 o
  -7   2  -5        3.34        3.39      0.09 o
  -8   2  -5      104.57      101.70      0.47 o
  -9   2  -5       27.32       26.76      0.18 o
 -10   2  -5        9.63        9.60      0.12 o
 -11   2  -5      151.69      152.95      1.09 o
 -12   2  -5       39.59       39.65      0.34 o
 -13   2  -5       28.34       29.20      0.29 o
 -14   2  -5       42.03       41.65      0.39 o
 -15   2  -5        0.59        0.54      0.08 o
 -16   2  -5        8.83        8.77      0.15 o
 -17   2  -5        4.76        5.19      0.14 o
 -18   2  -5        0.48        0.42      0.13 o
 -19   2  -5       46.63       47.43      0.69 o
 -20   2  -5        0.77        1.13      0.13 o
  25   3  -5        7.65        6.11      0.55 o
  24   3  -5       78.15       73.03      4.71 o
  23   3  -5        2.10        2.04      0.19 o
  22   3  -5       75.93       68.68      1.14 o
  21   3  -5       35.01       32.09      0.95 o
  20   3  -5        0.90        0.68      0.12 o
  19   3  -5       63.33       63.92      1.34 o
  18   3  -5       39.88       37.63      0.51 o
  17   3  -5       19.40       20.47      0.26 o
  16   3  -5      174.65      176.90      2.16 o
  15   3  -5       56.05       55.23      0.86 o
  14   3  -5       83.09       85.45      0.80 o
  13   3  -5        1.42        1.34      0.05 o
  12   3  -5       65.64       65.90      0.59 o
  11   3  -5        1.45        1.55      0.06 o
  10   3  -5        6.69        6.38      0.09 o
   9   3  -5       31.82       30.56      0.19 o
   8   3  -5     1118.10     1134.14      8.51 o
   7   3  -5        8.78        8.31      0.09 o
   6   3  -5       75.60       76.47      0.51 o
   5   3  -5        3.48        2.65      0.05 o
   4   3  -5      560.63      565.95      3.79 o
   3   3  -5       71.91       67.34      0.51 o
   2   3  -5      642.96      646.55      4.26 o
   1   3  -5      396.64      401.48      2.23 o
   0   3  -5        5.98        5.46      0.07 o
  -1   3  -5      225.38      212.80      1.09 o
  -2   3  -5      403.93      396.35      1.92 o
  -3   3  -5      249.19      246.29      1.01 o
  -4   3  -5      148.73      149.33      0.77 o
  -5   3  -5      204.22      200.63      1.05 o
  -6   3  -5       67.95       65.54      0.28 o
  -7   3  -5       56.49       55.75      0.23 o
  -8   3  -5        1.78        1.83      0.07 o
  -9   3  -5        6.05        5.28      0.08 o
 -10   3  -5       24.82       23.06      0.26 o
 -11   3  -5       43.78       45.87      0.36 o
 -12   3  -5      160.33      166.28      1.61 o
 -13   3  -5       43.29       42.72      0.59 o
 -15   3  -5      167.66      166.78      1.63 o
 -16   3  -5        9.03        9.51      0.14 o
 -17   3  -5      127.23      127.36      1.43 o
 -18   3  -5       15.41       16.74      0.32 o
 -19   3  -5        0.33        0.30      0.14 o
 -20   3  -5       17.44       14.92      0.36 o
 -21   3  -5       24.67       25.07      0.45 o
  25   4  -5       25.04       23.11      2.12 o
  24   4  -5       31.90       29.88      2.32 o
  23   4  -5        7.21        5.99      0.90 o
  22   4  -5        1.44        1.14      0.15 o
  21   4  -5       52.86       50.94      0.94 o
  20   4  -5        0.20        0.26      0.08 o
  19   4  -5       30.35       28.68      0.66 o
  18   4  -5      103.50      103.46      1.77 o
  16   4  -5       91.85       92.19      1.33 o
  15   4  -5       87.39       87.92      0.91 o
  14   4  -5        1.45        1.80      0.07 o
  13   4  -5       49.10       49.15      0.43 o
  12   4  -5        4.85        4.48      0.06 o
  11   4  -5      104.46      103.42      1.05 o
  10   4  -5      463.61      475.44      2.51 o
   9   4  -5       59.05       57.26      0.65 o
   8   4  -5      302.60      306.09      2.81 o
   7   4  -5       25.37       25.91      0.26 o
   6   4  -5       86.58       84.83      0.51 o
   5   4  -5       82.19       80.96      0.62 o
   4   4  -5        2.30        2.46      0.08 o
   3   4  -5      611.27      617.37      4.05 o
   2   4  -5      344.17      345.34      1.94 o
   1   4  -5      104.01      103.49      0.63 o
   0   4  -5      366.58      363.03      2.23 o
  -1   4  -5      591.79      598.26      2.61 o
  -2   4  -5       19.54       19.66      0.16 o
  -3   4  -5      302.29      298.89      1.32 o
  -4   4  -5       54.24       53.69      0.29 o
  -5   4  -5      338.12      336.69      1.38 o
  -6   4  -5       68.08       65.12      0.38 o
  -7   4  -5        1.39        1.46      0.07 o
  -8   4  -5      288.48      293.40      2.09 o
  -9   4  -5       18.45       17.96      0.12 o
 -10   4  -5        3.21        3.36      0.09 o
 -11   4  -5      100.03      101.86      1.03 o
 -12   4  -5       20.95       21.98      0.29 o
 -13   4  -5      105.51      105.93      0.78 o
 -15   4  -5       76.48       74.96      0.84 o
 -16   4  -5        8.71        8.75      0.14 o
 -17   4  -5        3.83        3.81      0.11 o
 -18   4  -5       14.90       13.72      0.27 o
 -19   4  -5        3.39        3.85      0.16 o
 -20   4  -5       72.58       67.59      1.37 o
 -21   4  -5       10.93       10.68      0.35 o
  25   5  -5       18.29       15.77      2.08 o
  24   5  -5      152.33      140.66      7.48 o
  22   5  -5       36.60       31.80      1.24 o
  21   5  -5       24.37       21.54      0.51 o
  19   5  -5      204.54      212.19      1.99 o
  18   5  -5       31.68       31.28      0.40 o
  17   5  -5        0.15        0.21      0.05 o
  16   5  -5       64.25       66.36      0.61 o
  15   5  -5      308.59      321.91      2.93 o
  14   5  -5      308.42      315.87      2.02 o
  13   5  -5       11.44       11.84      0.21 o
  12   5  -5        3.05        3.17      0.09 o
  11   5  -5       51.27       50.10      0.37 o
  10   5  -5        9.54       10.27      0.19 o
   9   5  -5     1352.59     1358.52      8.19 o
   8   5  -5       31.03       31.41      0.34 o
   7   5  -5      617.00      626.27      4.29 o
   6   5  -5      137.42      139.85      1.34 o
   5   5  -5      171.58      169.16      1.21 o
   4   5  -5      454.77      462.72      2.75 o
   3   5  -5      344.72      342.14      2.86 o
   2   5  -5     1477.56     1502.83      9.11 o
   1   5  -5      229.87      224.80      1.02 o
   0   5  -5      200.49      206.80      1.21 o
  -1   5  -5      275.81      280.34      1.59 o
  -2   5  -5       25.20       24.05      0.14 o
  -3   5  -5      172.99      171.49      1.06 o
  -4   5  -5      118.04      115.21      0.55 o
  -5   5  -5      244.07      247.40      2.27 o
  -6   5  -5     1874.92     1903.68     10.82 o
  -7   5  -5      207.34      207.42      1.21 o
  -8   5  -5        1.54        1.80      0.09 o
  -9   5  -5       11.06       10.74      0.10 o
 -10   5  -5       60.70       61.57      0.36 o
 -11   5  -5      527.10      530.41      4.13 o
 -13   5  -5        4.14        3.71      0.09 o
 -14   5  -5       12.70       11.47      0.13 o
 -15   5  -5       20.71       19.44      0.24 o
 -16   5  -5        3.60        3.54      0.10 o
 -17   5  -5       13.05       12.13      0.25 o
 -18   5  -5       76.09       71.83      0.88 o
 -19   5  -5       65.09       61.99      1.09 o
 -20   5  -5        0.67        1.11      0.14 o
 -21   5  -5        8.17        5.95      0.17 o
  23   6  -5        1.25        1.35      0.20 o
  22   6  -5        6.55        6.28      0.52 o
  21   6  -5       12.42       11.32      0.38 o
  20   6  -5        8.85        7.57      0.27 o
  19   6  -5       15.94       14.84      0.42 o
  18   6  -5        0.21        0.23      0.05 o
  17   6  -5       10.61       10.37      0.18 o
  16   6  -5        9.64        9.74      0.15 o
  15   6  -5       49.92       51.69      0.68 o
  14   6  -5       12.10       11.58      0.18 o
  12   6  -5       26.56       25.27      0.32 o
  11   6  -5       59.68       59.47      0.70 o
  10   6  -5      534.78      522.17      6.24 o
   9   6  -5       63.70       62.58      0.56 o
   8   6  -5      179.60      181.82      1.71 o
   7   6  -5       45.60       46.54      0.28 o
   6   6  -5       21.90       20.63      0.17 o
   5   6  -5      218.44      212.87      0.94 o
   4   6  -5        0.94        0.93      0.05 o
   3   6  -5      422.93      418.43      2.50 o
   2   6  -5      377.39      376.26      2.21 o
   1   6  -5        1.83        1.88      0.07 o
   0   6  -5        0.61        0.65      0.06 o
  -1   6  -5       86.00       85.73      0.48 o
  -2   6  -5        2.18        2.06      0.09 o
  -3   6  -5      227.20      223.74      1.43 o
  -4   6  -5        4.24        4.37      0.08 o
  -5   6  -5        1.75        1.55      0.07 o
  -6   6  -5       23.95       22.97      0.16 o
  -7   6  -5        2.54        2.24      0.08 o
  -8   6  -5       46.29       46.65      0.47 o
  -9   6  -5        3.20        3.51      0.10 o
 -10   6  -5        1.51        1.87      0.09 o
 -11   6  -5        7.03        7.65      0.13 o
 -12   6  -5        0.35        0.50      0.08 o
 -13   6  -5        0.91        1.08      0.08 o
 -14   6  -5       12.81       13.14      0.14 o
 -15   6  -5       83.86       83.09      0.70 o
 -16   6  -5        5.44        5.21      0.11 o
 -17   6  -5        0.77        0.65      0.08 o
 -18   6  -5        1.92        2.07      0.10 o
 -19   6  -5       15.11       14.11      0.37 o
 -20   6  -5       50.22       48.75      0.94 o
 -21   6  -5        4.55        4.43      0.17 o
  24   7  -5        2.90        2.60      0.49 o
  23   7  -5       26.80       25.27      1.17 o
  22   7  -5       18.74       17.19      0.65 o
  21   7  -5       91.68       88.92      2.06 o
  20   7  -5        4.83        3.79      0.25 o
  19   7  -5       28.92       28.92      0.56 o
  18   7  -5       18.17       17.50      0.56 o
  17   7  -5       24.41       25.43      0.35 o
  16   7  -5       20.26       20.70      0.31 o
  15   7  -5      113.25      116.45      0.85 o
  14   7  -5       57.49       57.38      0.86 o
  13   7  -5       74.88       73.51      0.83 o
  12   7  -5        0.21        0.16      0.06 o
  11   7  -5       33.54       32.78      0.45 o
  10   7  -5       65.20       64.40      0.34 o
   9   7  -5      579.45      580.71      4.43 o
   8   7  -5      247.20      249.09      1.75 o
   7   7  -5      128.90      127.44      0.96 o
   6   7  -5        0.35        0.40      0.05 o
   5   7  -5        5.27        4.39      0.06 o
   4   7  -5      224.00      224.38      1.55 o
   3   7  -5       31.55       30.62      0.16 o
   2   7  -5      304.44      294.90      1.31 o
   1   7  -5     1109.90     1120.26      6.74 o
   0   7  -5       53.68       56.12      0.35 o
  -1   7  -5        4.44        3.84      0.07 o
  -2   7  -5        1.41        1.38      0.07 o
  -3   7  -5        0.22        0.38      0.07 o
  -4   7  -5      770.22      770.37      3.16 o
  -5   7  -5      314.37      310.04      1.52 o
  -6   7  -5        0.87        1.06      0.07 o
  -7   7  -5       70.89       68.64      0.36 o
  -8   7  -5        5.10        4.95      0.09 o
  -9   7  -5        2.77        2.76      0.11 o
 -10   7  -5       59.59       60.89      0.42 o
 -11   7  -5       16.20       17.12      0.19 o
 -12   7  -5      149.59      151.61      1.29 o
 -13   7  -5      108.74      107.50      1.07 o
 -14   7  -5       40.48       43.52      0.58 o
 -15   7  -5        2.29        2.92      0.11 o
 -16   7  -5       10.03       10.55      0.17 o
 -17   7  -5       22.63       23.81      0.37 o
 -18   7  -5       42.50       40.25      0.45 o
 -19   7  -5        1.37        1.43      0.12 o
 -20   7  -5        0.65        0.54      0.17 o
 -21   7  -5       11.87       10.68      0.23 o
  24   8  -5        2.68        2.48      0.48 o
  23   8  -5        9.59        8.73      0.28 o
  21   8  -5        1.32        0.93      0.15 o
  20   8  -5        1.06        0.93      0.13 o
  19   8  -5        0.35        0.31      0.05 o
  18   8  -5       94.49      100.45      0.93 o
  17   8  -5       38.93       38.43      0.40 o
  16   8  -5        0.68        0.75      0.13 o
  14   8  -5        7.92        7.05      0.21 o
  13   8  -5       55.59       54.78      0.68 o
  12   8  -5       31.14       31.52      0.35 o
  11   8  -5        0.06        0.15      0.07 o
  10   8  -5        2.19        2.20      0.08 o
   9   8  -5        0.86        0.66      0.05 o
   7   8  -5        6.30        5.72      0.10 o
   6   8  -5        0.31        0.34      0.05 o
   5   8  -5       20.22       18.74      0.18 o
   4   8  -5       89.57       87.67      0.40 o
   3   8  -5        5.24        5.10      0.07 o
   2   8  -5        3.12        3.23      0.07 o
   1   8  -5       32.68       32.14      0.17 o
   0   8  -5      109.93      108.88      0.67 o
  -1   8  -5        7.40        7.19      0.09 o
  -2   8  -5       23.37       22.57      0.18 o
  -3   8  -5        5.61        5.80      0.08 o
  -4   8  -5        0.15        0.44      0.07 o
  -5   8  -5      194.48      195.42      0.94 o
  -6   8  -5       31.21       31.30      0.25 o
  -7   8  -5       18.42       18.62      0.18 o
  -8   8  -5       42.39       41.07      0.24 o
  -9   8  -5       44.85       44.57      0.24 o
 -10   8  -5       28.03       28.43      0.15 o
 -11   8  -5        1.85        1.95      0.09 o
 -12   8  -5       43.49       43.91      0.39 o
 -13   8  -5       57.96       56.77      0.45 o
 -14   8  -5        9.10        8.83      0.12 o
 -15   8  -5        4.84        4.69      0.11 o
 -16   8  -5        0.18        0.21      0.10 o
 -17   8  -5       12.98       13.13      0.21 o
 -18   8  -5        7.41        7.74      0.20 o
 -19   8  -5        1.39        1.51      0.14 o
 -20   8  -5        0.55        0.82      0.16 o
  24   9  -5       10.80       11.01      0.50 o
  23   9  -5        6.95        6.63      0.52 o
  22   9  -5       16.88       16.27      0.40 o
  21   9  -5        7.33        7.09      0.19 o
  20   9  -5       18.94       18.35      0.23 o
  19   9  -5       20.55       21.92      0.48 o
  18   9  -5       40.42       38.10      0.73 o
  16   9  -5       82.14       85.80      0.74 o
  15   9  -5        8.85        9.69      0.19 o
  14   9  -5       22.92       23.04      0.30 o
  13   9  -5       56.55       58.62      0.44 o
  11   9  -5        3.93        4.01      0.08 o
  10   9  -5       16.65       16.74      0.20 o
   9   9  -5       27.46       26.78      0.20 o
   8   9  -5      231.11      233.75      2.39 o
   7   9  -5       96.66       97.22      0.63 o
   6   9  -5       11.55       11.21      0.08 o
   5   9  -5      131.94      126.12      0.61 o
   4   9  -5      136.19      135.74      0.86 o
   3   9  -5       95.03       93.52      0.64 o
   2   9  -5      469.08      464.62      2.90 o
   1   9  -5      164.01      162.66      0.52 o
   0   9  -5      131.13      128.41      0.71 o
  -1   9  -5       10.25        9.56      0.20 o
  -2   9  -5       28.61       26.63      0.22 o
  -3   9  -5       28.80       27.81      0.20 o
  -4   9  -5       11.71       11.40      0.12 o
  -5   9  -5      141.35      142.67      0.60 o
  -7   9  -5       50.80       49.84      0.34 o
  -8   9  -5       36.81       36.24      0.36 o
  -9   9  -5       14.92       14.62      0.20 o
 -10   9  -5        3.94        4.63      0.10 o
 -11   9  -5       58.99       61.12      0.53 o
 -12   9  -5       31.25       32.49      0.41 o
 -13   9  -5       14.24       13.86      0.20 o
 -14   9  -5        2.68        2.69      0.11 o
 -15   9  -5       39.90       41.04      0.45 o
 -16   9  -5        2.65        3.15      0.12 o
 -17   9  -5       10.02       11.16      0.25 o
 -18   9  -5       40.09       39.89      0.58 o
 -19   9  -5       14.87       15.60      0.20 o
 -20   9  -5        1.67        1.45      0.16 o
  23  10  -5       17.80       17.59      0.51 o
  22  10  -5       39.82       39.50      0.87 o
  21  10  -5       20.35       20.28      0.39 o
  20  10  -5       15.81       15.60      0.33 o
  19  10  -5       17.33       17.47      0.38 o
  18  10  -5       55.24       57.95      0.80 o
  17  10  -5       58.62       59.86      0.77 o
  16  10  -5       24.28       24.13      0.37 o
  14  10  -5       36.21       37.55      0.33 o
  13  10  -5       15.16       15.03      0.24 o
  12  10  -5       48.79       49.06      0.51 o
  11  10  -5        0.42        0.47      0.09 o
  10  10  -5       40.93       42.29      0.38 o
   9  10  -5       94.89       92.59      1.00 o
   8  10  -5        0.14        0.15      0.07 o
   6  10  -5       63.39       60.47      0.61 o
   5  10  -5       28.12       27.72      0.14 o
   4  10  -5       71.87       72.14      0.51 o
   3  10  -5      211.39      212.90      1.88 o
   2  10  -5        5.31        5.61      0.09 o
   1  10  -5      139.66      135.41      0.86 o
   0  10  -5       37.87       38.65      0.23 o
  -3  10  -5       30.64       29.58      0.14 o
  -4  10  -5      111.83      110.20      0.53 o
  -5  10  -5       61.54       60.45      0.34 o
  -6  10  -5        1.90        2.01      0.09 o
  -7  10  -5        4.68        5.00      0.10 o
  -9  10  -5      174.10      171.40      0.88 o
 -10  10  -5       26.06       26.84      0.24 o
 -11  10  -5       25.76       25.22      0.19 o
 -13  10  -5       32.44       34.34      0.34 o
 -14  10  -5       74.50       75.23      0.72 o
 -15  10  -5        3.83        4.10      0.12 o
 -16  10  -5       38.05       38.49      0.39 o
 -17  10  -5       26.67       26.18      0.31 o
 -18  10  -5       14.58       14.89      0.26 o
 -19  10  -5       19.76       18.67      0.43 o
 -20  10  -5        7.08        7.01      0.19 o
  23  11  -5        7.84        7.72      0.30 o
  22  11  -5       46.26       46.12      1.24 o
  21  11  -5        6.16        6.06      0.28 o
  20  11  -5        8.41        8.48      0.16 o
  19  11  -5       27.61       28.33      0.48 o
  18  11  -5       14.16       14.00      0.39 o
  16  11  -5       12.01       12.37      0.25 o
  15  11  -5      300.81      311.40      4.20 o
  14  11  -5       47.25       47.89      0.79 o
  13  11  -5      165.92      164.12      1.22 o
  12  11  -5       49.62       49.30      0.39 o
  11  11  -5        8.86        8.68      0.13 o
  10  11  -5      102.92      102.82      0.91 o
   9  11  -5      429.94      439.81      4.32 o
   8  11  -5      378.46      373.06      2.93 o
   7  11  -5        8.96        9.51      0.13 o
   6  11  -5       24.02       23.83      0.22 o
   5  11  -5      118.77      117.42      0.67 o
   4  11  -5        0.26        0.47      0.06 o
   3  11  -5      604.68      599.52      4.27 o
   2  11  -5      150.33      143.77      0.94 o
   1  11  -5       52.22       52.32      0.43 o
   0  11  -5     1022.96     1055.72      5.51 o
  -1  11  -5       39.22       36.93      0.28 o
  -2  11  -5       21.16       21.11      0.23 o
  -3  11  -5       33.01       31.95      0.18 o
  -4  11  -5      120.05      119.56      0.52 o
  -5  11  -5      309.87      303.49      1.70 o
  -6  11  -5      481.70      481.62      2.10 o
  -7  11  -5       20.02       19.69      0.14 o
  -8  11  -5        6.81        7.01      0.12 o
  -9  11  -5       46.74       46.95      0.41 o
 -10  11  -5       37.49       37.80      0.43 o
 -11  11  -5       86.61       88.29      0.70 o
 -12  11  -5      138.12      134.94      0.90 o
 -13  11  -5       15.76       17.05      0.22 o
 -14  11  -5       16.57       15.87      0.21 o
 -15  11  -5       37.19       36.23      0.32 o
 -16  11  -5       22.61       22.85      0.28 o
 -17  11  -5       50.31       50.48      0.43 o
 -19  11  -5       36.15       34.18      0.65 o
  23  12  -5        3.30        3.02      0.28 o
  22  12  -5        5.13        4.61      0.23 o
  21  12  -5        4.10        4.75      0.20 o
  20  12  -5       25.04       25.10      0.56 o
  19  12  -5       11.87       11.16      0.35 o
  18  12  -5        5.07        5.05      0.12 o
  17  12  -5       41.88       42.78      0.63 o
  16  12  -5       35.47       36.27      0.63 o
  15  12  -5        2.76        2.74      0.08 o
  14  12  -5       50.60       51.91      0.62 o
  13  12  -5       10.86       11.24      0.14 o
  12  12  -5       73.94       73.56      0.75 o
  11  12  -5        0.10        0.17      0.07 o
  10  12  -5      233.06      228.79      3.12 o
   9  12  -5       62.16       62.68      0.52 o
   8  12  -5       28.59       27.43      0.38 o
   7  12  -5        0.42        0.24      0.07 o
   5  12  -5        7.48        7.28      0.09 o
   4  12  -5       63.79       65.39      0.58 o
   3  12  -5      124.14      122.95      1.07 o
   2  12  -5       20.44       19.81      0.22 o
   1  12  -5       32.99       32.73      0.24 o
   0  12  -5        9.47        9.35      0.11 o
  -1  12  -5        6.45        6.64      0.10 o
  -2  12  -5        4.14        4.34      0.09 o
  -3  12  -5       13.52       14.40      0.12 o
  -4  12  -5       66.57       67.52      0.60 o
  -6  12  -5       18.12       18.06      0.23 o
  -7  12  -5        1.14        1.43      0.10 o
  -8  12  -5        3.54        3.26      0.10 o
  -9  12  -5      116.03      116.05      0.52 o
 -10  12  -5        3.70        3.52      0.10 o
 -11  12  -5        7.92        8.33      0.12 o
 -12  12  -5        2.40        2.51      0.11 o
 -13  12  -5        3.05        3.25      0.11 o
 -14  12  -5       20.62       20.26      0.29 o
 -15  12  -5       23.30       23.00      0.33 o
 -16  12  -5        8.67        8.28      0.14 o
 -17  12  -5       13.47       12.99      0.19 o
 -18  12  -5        1.57        1.74      0.13 o
  22  13  -5       13.37       12.85      0.54 o
  21  13  -5       33.77       34.37      0.53 o
  20  13  -5       22.09       21.25      0.40 o
  19  13  -5       45.26       47.35      0.46 o
  18  13  -5        3.14        2.67      0.12 o
  17  13  -5       16.41       16.77      0.23 o
  16  13  -5       38.29       38.10      0.75 o
  15  13  -5       40.30       38.15      0.64 o
  14  13  -5        4.17        4.04      0.13 o
  13  13  -5       42.74       41.35      0.45 o
  12  13  -5        3.10        3.33      0.09 o
  11  13  -5        1.27        1.39      0.08 o
  10  13  -5       52.85       52.27      0.45 o
   9  13  -5        9.85        9.41      0.31 o
   8  13  -5      283.91      295.41      2.57 o
   7  13  -5       38.18       38.57      0.37 o
   6  13  -5        4.91        4.79      0.13 o
   5  13  -5        5.50        5.88      0.13 o
   4  13  -5        1.20        1.24      0.09 o
   3  13  -5       56.98       56.03      0.64 o
   2  13  -5      147.04      143.36      0.81 o
   1  13  -5      285.67      283.53      2.10 o
   0  13  -5        6.14        6.54      0.14 o
  -1  13  -5       21.98       20.25      0.19 o
  -2  13  -5       11.74       11.95      0.14 o
  -3  13  -5        1.20        1.51      0.09 o
  -4  13  -5      218.54      218.51      1.21 o
  -5  13  -5      159.97      159.03      1.21 o
  -6  13  -5       30.17       29.81      0.18 o
  -7  13  -5      136.24      135.22      0.70 o
  -9  13  -5       10.65       10.96      0.19 o
 -10  13  -5       30.58       31.03      0.22 o
 -11  13  -5        1.62        1.80      0.10 o
 -12  13  -5      105.43      104.52      0.94 o
 -13  13  -5       48.82       47.03      0.43 o
 -14  13  -5        5.26        6.16      0.12 o
 -15  13  -5       10.22       11.43      0.21 o
 -16  13  -5        1.43        1.23      0.11 o
 -17  13  -5       41.36       40.47      0.35 o
 -18  13  -5        8.98        8.98      0.16 o
 -19  13  -5        6.05        5.64      0.23 o
  22  14  -5       39.03       37.11      0.99 o
  21  14  -5       33.65       32.56      0.43 o
  20  14  -5       16.20       16.20      0.32 o
  19  14  -5        5.57        5.49      0.19 o
  18  14  -5        0.65        0.73      0.13 o
  17  14  -5        5.48        5.41      0.14 o
  16  14  -5       44.01       41.31      0.80 o
  15  14  -5       23.17       23.05      0.43 o
  14  14  -5       12.19       12.03      0.31 o
  13  14  -5        0.68        0.55      0.11 o
  12  14  -5        8.53        8.39      0.11 o
  11  14  -5       68.81       68.51      0.98 o
  10  14  -5       55.99       56.07      0.49 o
   9  14  -5        0.99        1.16      0.07 o
   8  14  -5       52.83       52.53      0.59 o
   7  14  -5       97.35       96.73      0.88 o
   6  14  -5       24.32       24.42      0.24 o
   5  14  -5       56.07       56.02      0.48 o
   4  14  -5       64.18       63.91      0.61 o
   3  14  -5       57.81       56.08      0.51 o
   2  14  -5       36.64       35.65      0.26 o
   1  14  -5        0.23        0.37      0.10 o
   0  14  -5       36.55       36.75      0.33 o
  -1  14  -5       61.94       60.81      0.37 o
  -2  14  -5       12.96       13.15      0.19 o
  -3  14  -5       27.98       26.37      0.33 o
  -4  14  -5      134.03      136.91      0.94 o
  -5  14  -5       30.73       29.78      0.23 o
  -6  14  -5        3.87        3.69      0.10 o
  -7  14  -5        1.41        1.07      0.10 o
  -8  14  -5       43.05       43.56      0.45 o
  -9  14  -5      211.28      213.89      1.15 o
 -10  14  -5        2.25        2.33      0.11 o
 -11  14  -5        0.51        0.56      0.11 o
 -13  14  -5        4.77        5.09      0.12 o
 -14  14  -5       29.95       29.05      0.41 o
 -15  14  -5        2.30        2.45      0.11 o
 -16  14  -5        7.65        7.76      0.14 o
 -17  14  -5       11.80       11.70      0.16 o
 -18  14  -5        1.53        1.44      0.12 o
  21  15  -5       11.33       11.60      0.52 o
  19  15  -5        0.83        0.63      0.14 o
  18  15  -5       24.73       25.25      0.51 o
  17  15  -5        0.32        0.31      0.14 o
  16  15  -5       23.21       23.36      0.59 o
  15  15  -5       15.90       15.71      0.26 o
  14  15  -5       49.95       50.45      0.73 o
  13  15  -5      150.11      148.72      1.41 o
  12  15  -5       30.14       28.54      0.41 o
  11  15  -5        9.65        9.90      0.13 o
  10  15  -5        0.27        0.26      0.08 o
   9  15  -5       44.34       45.04      0.57 o
   8  15  -5        8.10        8.32      0.10 o
   7  15  -5      141.50      140.30      0.93 o
   6  15  -5        2.26        2.24      0.08 o
   5  15  -5      272.86      272.82      1.68 o
   4  15  -5       19.11       19.47      0.17 o
   3  15  -5        1.97        2.32      0.10 o
   2  15  -5      174.63      173.37      1.06 o
   1  15  -5       92.05       89.78      0.46 o
   0  15  -5      168.60      165.32      0.82 o
  -1  15  -5       53.01       54.06      0.40 o
  -2  15  -5       52.26       51.53      0.37 o
  -3  15  -5       14.84       14.33      0.18 o
  -4  15  -5        0.52        0.54      0.11 o
  -5  15  -5       21.57       21.50      0.18 o
  -6  15  -5       70.60       72.29      0.66 o
  -8  15  -5       15.31       15.19      0.25 o
  -9  15  -5        8.60        8.44      0.14 o
 -10  15  -5        4.07        4.21      0.11 o
 -11  15  -5       73.11       74.87      0.76 o
 -12  15  -5        0.96        1.01      0.11 o
 -13  15  -5       31.49       31.12      0.32 o
 -15  15  -5        4.16        4.58      0.12 o
 -16  15  -5       12.83       12.84      0.17 o
 -17  15  -5       21.97       20.91      0.33 o
 -18  15  -5       94.64       90.59      0.85 o
  21  16  -5       36.91       35.57      0.71 o
  20  16  -5       10.18       10.77      0.33 o
  19  16  -5        4.03        4.41      0.21 o
  18  16  -5       38.91       40.01      0.64 o
  17  16  -5       29.48       31.48      0.71 o
  16  16  -5       24.29       25.66      0.36 o
  15  16  -5        1.06        1.37      0.20 o
  14  16  -5       36.96       38.87      0.58 o
  13  16  -5       12.24       12.77      0.32 o
  12  16  -5        4.58        5.10      0.21 o
  11  16  -5        1.03        1.00      0.09 o
   9  16  -5       55.50       54.12      0.50 o
   8  16  -5       21.43       21.73      0.18 o
   7  16  -5        4.16        4.04      0.10 o
   6  16  -5        4.32        4.39      0.12 o
   5  16  -5       27.33       27.24      0.18 o
   4  16  -5       49.58       49.50      0.28 o
   3  16  -5       66.07       66.74      0.51 o
   2  16  -5        7.18        6.78      0.12 o
   1  16  -5       14.11       15.60      0.15 o
   0  16  -5       23.03       22.42      0.23 o
  -1  16  -5       36.32       36.65      0.44 o
  -2  16  -5       12.35       11.86      0.15 o
  -3  16  -5       46.56       46.96      0.45 o
  -4  16  -5       83.00       82.62      0.55 o
  -5  16  -5       25.90       25.42      0.21 o
  -6  16  -5       16.93       17.51      0.18 o
  -7  16  -5        2.17        2.54      0.11 o
  -8  16  -5       16.19       15.89      0.17 o
  -9  16  -5      164.63      166.61      1.21 o
 -10  16  -5       11.38       12.23      0.17 o
 -11  16  -5        0.61        0.61      0.12 o
 -12  16  -5        6.23        6.48      0.13 o
 -13  16  -5       28.67       29.42      0.34 o
 -14  16  -5       43.50       46.59      0.75 o
 -15  16  -5        1.89        2.17      0.12 o
 -16  16  -5       43.98       43.03      0.43 o
 -17  16  -5       24.91       23.43      0.40 o
  20  17  -5        2.91        3.01      0.19 o
  19  17  -5       29.84       29.91      0.34 o
  18  17  -5        7.63        8.03      0.20 o
  17  17  -5        8.96        9.98      0.33 o
  16  17  -5       14.28       14.98      0.29 o
  15  17  -5       44.37       49.23      0.41 o
  14  17  -5       76.05       74.04      0.64 o
  13  17  -5      127.60      120.94      1.30 o
  12  17  -5       20.84       21.50      0.35 o
  11  17  -5        4.91        4.67      0.15 o
  10  17  -5       10.43       10.97      0.15 o
   9  17  -5      443.40      451.51      4.59 o
   8  17  -5      112.43      112.28      0.71 o
   7  17  -5        0.67        0.49      0.08 o
   6  17  -5       11.93       11.56      0.12 o
   5  17  -5       62.08       62.06      0.46 o
   4  17  -5       68.54       66.66      0.54 o
   3  17  -5       73.04       71.83      0.58 o
   2  17  -5       39.57       37.94      0.28 o
   1  17  -5       62.67       60.77      0.34 o
   0  17  -5      441.43      451.96      2.03 o
  -1  17  -5        0.59        0.52      0.13 o
  -2  17  -5        2.31        2.43      0.15 o
  -3  17  -5       24.59       24.13      0.20 o
  -4  17  -5      135.62      135.23      1.04 o
  -5  17  -5       84.12       85.86      0.57 o
  -6  17  -5      204.86      206.73      1.92 o
  -7  17  -5       28.36       28.43      0.37 o
  -8  17  -5       23.58       23.41      0.29 o
  -9  17  -5       18.17       17.96      0.23 o
 -10  17  -5        1.86        2.15      0.13 o
 -11  17  -5       55.84       55.64      0.29 o
 -12  17  -5       54.51       54.07      0.55 o
 -13  17  -5        4.74        4.70      0.13 o
 -14  17  -5        0.55        0.33      0.12 o
 -15  17  -5        5.67        5.55      0.14 o
  19  18  -5        3.37        3.41      0.15 o
  18  18  -5       57.79       61.22      1.33 o
  16  18  -5       18.05       18.39      0.51 o
  14  18  -5       37.57       37.76      0.82 o
  13  18  -5        5.61        5.90      0.13 o
  10  18  -5       31.20       32.13      0.50 o
   9  18  -5       13.23       13.36      0.23 o
   8  18  -5        8.02        8.11      0.11 o
   6  18  -5        0.34        0.37      0.10 o
   5  18  -5        4.90        4.76      0.11 o
   4  18  -5      107.06      108.06      0.78 o
   3  18  -5       18.82       19.11      0.23 o
   2  18  -5        0.14        0.34      0.12 o
   0  18  -5       10.46       10.18      0.13 o
  -1  18  -5        1.65        1.67      0.11 o
  -2  18  -5        6.57        6.58      0.16 o
  -3  18  -5        0.31        0.40      0.15 o
  -4  18  -5       14.83       15.15      0.24 o
  -5  18  -5       63.23       63.89      0.61 o
  -6  18  -5       28.95       30.16      0.38 o
  -7  18  -5       24.57       25.82      0.25 o
  -8  18  -5       17.16       16.58      0.17 o
  -9  18  -5      107.03      106.55      0.68 o
 -10  18  -5        2.91        3.54      0.14 o
 -12  18  -5       22.43       21.72      0.37 o
 -13  18  -5       10.30       10.26      0.16 o
 -14  18  -5       25.42       24.64      0.21 o
 -15  18  -5        8.57        8.51      0.18 o
 -16  18  -5       14.47       14.39      0.21 o
  19  19  -5        0.44        0.55      0.18 o
  18  19  -5       34.60       37.71      0.42 o
  17  19  -5       11.18       12.97      0.35 o
  16  19  -5       54.07       57.58      0.99 o
  15  19  -5        0.19        0.47      0.14 o
  14  19  -5       29.53       29.62      0.63 o
  13  19  -5       16.35       16.38      0.32 o
  11  19  -5       33.59       33.27      0.34 o
  10  19  -5        0.63        0.85      0.08 o
   9  19  -5       10.23       10.15      0.12 o
   8  19  -5       72.12       72.19      0.67 o
   7  19  -5       63.15       61.55      0.40 o
   5  19  -5        8.28        8.05      0.13 o
   4  19  -5       16.87       16.72      0.17 o
   3  19  -5        7.21        7.06      0.13 o
   2  19  -5      224.24      220.81      1.68 o
   1  19  -5       19.93       20.01      0.26 o
   0  19  -5       33.19       32.64      0.23 o
  -1  19  -5       12.45       12.75      0.22 o
  -2  19  -5        3.43        3.46      0.12 o
  -3  19  -5       21.41       20.77      0.18 o
  -4  19  -5        4.43        4.56      0.14 o
  -5  19  -5       12.24       12.91      0.27 o
  -6  19  -5       17.46       17.99      0.23 o
  -7  19  -5       11.64       12.34      0.19 o
  -9  19  -5        5.29        5.64      0.16 o
 -11  19  -5       46.16       45.81      0.33 o
 -12  19  -5        1.91        2.09      0.18 o
 -13  19  -5       17.74       17.28      0.29 o
 -14  19  -5        9.06        8.68      0.17 o
 -15  19  -5       18.27       18.91      0.21 o
  18  20  -5        6.28        6.63      0.18 o
  17  20  -5        4.03        4.63      0.21 o
  16  20  -5       13.35       14.37      0.37 o
  15  20  -5        2.53        2.80      0.17 o
  14  20  -5        1.42        1.32      0.14 o
  13  20  -5        1.32        1.19      0.11 o
  12  20  -5        3.23        3.31      0.12 o
  11  20  -5        7.02        6.96      0.14 o
  10  20  -5       20.61       20.36      0.17 o
   9  20  -5        2.01        2.12      0.09 o
   7  20  -5        1.50        1.93      0.10 o
   6  20  -5       47.65       47.29      0.32 o
   5  20  -5       52.43       51.94      0.62 o
   4  20  -5        1.42        1.87      0.11 o
   3  20  -5        0.69        0.54      0.13 o
   2  20  -5       87.55       87.11      0.72 o
   1  20  -5       98.79       99.25      0.93 o
   0  20  -5        1.73        1.92      0.12 o
  -1  20  -5       16.09       15.79      0.22 o
  -2  20  -5        3.51        3.20      0.13 o
  -3  20  -5       62.59       63.05      0.41 o
  -4  20  -5        0.36        0.62      0.14 o
  -5  20  -5       31.73       31.76      0.42 o
  -6  20  -5        0.68        0.52      0.18 o
  -7  20  -5       12.16       11.94      0.17 o
  -8  20  -5        1.25        1.48      0.14 o
 -10  20  -5       21.13       21.37      0.23 o
 -11  20  -5        3.27        2.75      0.14 o
 -12  20  -5        6.87        7.17      0.18 o
 -13  20  -5        1.12        1.31      0.14 o
 -14  20  -5       36.63       37.73      0.51 o
  17  21  -5        3.48        4.01      0.20 o
  16  21  -5        0.36        0.37      0.17 o
  15  21  -5       50.12       52.95      0.98 o
  14  21  -5        1.61        1.93      0.14 o
  13  21  -5        2.03        1.86      0.20 o
  12  21  -5        2.17        1.76      0.12 o
  11  21  -5       67.21       67.47      1.06 o
  10  21  -5       25.69       27.43      0.36 o
   9  21  -5       12.59       13.25      0.20 o
   8  21  -5        6.18        6.08      0.13 o
   7  21  -5        1.04        0.71      0.11 o
   5  21  -5        9.19        9.01      0.13 o
   3  21  -5       15.70       15.60      0.18 o
   2  21  -5        2.72        2.96      0.13 o
   1  21  -5       56.66       57.29      0.42 o
   0  21  -5        3.81        3.95      0.15 o
  -1  21  -5       16.86       16.71      0.19 o
  -2  21  -5        0.29        0.42      0.14 o
  -3  21  -5        6.13        6.37      0.15 o
  -4  21  -5        7.95        8.13      0.16 o
  -5  21  -5       54.46       56.25      0.43 o
  -6  21  -5        4.99        4.82      0.16 o
  -7  21  -5       24.78       26.02      0.37 o
  -8  21  -5       16.49       17.26      0.24 o
 -10  21  -5       10.00       10.26      0.20 o
 -11  21  -5        1.41        1.44      0.15 o
 -12  21  -5       43.29       42.82      0.73 o
 -13  21  -5        2.52        2.07      0.14 o
  16  22  -5        0.76        1.17      0.18 o
  14  22  -5        0.60        0.48      0.15 o
  12  22  -5        3.17        2.67      0.13 o
  11  22  -5        1.32        1.31      0.12 o
  10  22  -5        0.10        0.43      0.11 o
   9  22  -5       11.74       11.59      0.22 o
   8  22  -5        5.77        5.63      0.13 o
   7  22  -5        0.06        0.28      0.11 o
   6  22  -5        5.91        5.60      0.13 o
   5  22  -5        1.41        1.30      0.11 o
   3  22  -5       22.61       22.35      0.19 o
   2  22  -5       27.92       27.89      0.19 o
   1  22  -5        1.06        1.01      0.13 o
   0  22  -5       10.48       10.96      0.16 o
  -1  22  -5        4.28        4.35      0.15 o
  -2  22  -5        4.15        4.35      0.14 o
  -3  22  -5        0.65        0.48      0.14 o
  -4  22  -5       13.18       12.58      0.21 o
  -5  22  -5        1.39        1.54      0.16 o
  -6  22  -5       10.61       11.12      0.27 o
  -7  22  -5       20.26       21.18      0.26 o
  -8  22  -5        5.08        4.92      0.16 o
  -9  22  -5       13.50       13.36      0.20 o
 -10  22  -5        1.03        1.15      0.16 o
 -11  22  -5        2.55        2.47      0.15 o
 -12  22  -5        9.27        9.48      0.24 o
  15  23  -5       86.96       86.20      1.61 o
  14  23  -5        1.78        1.76      0.16 o
  13  23  -5       78.69       71.24      1.09 o
  12  23  -5        2.54        2.26      0.13 o
  11  23  -5        5.19        5.32      0.16 o
  10  23  -5       27.59       28.00      0.31 o
   9  23  -5       59.24       60.73      0.59 o
   8  23  -5       79.08       78.75      0.62 o
   7  23  -5        9.08        8.81      0.17 o
   6  23  -5        4.40        4.20      0.12 o
   5  23  -5       41.38       40.26      0.45 o
   4  23  -5        5.26        5.27      0.13 o
   3  23  -5       73.38       70.87      0.53 o
   2  23  -5       15.95       15.58      0.23 o
   1  23  -5       30.40       30.22      0.32 o
   0  23  -5      142.74      143.09      0.74 o
  -1  23  -5        3.59        3.62      0.14 o
  -2  23  -5       43.86       43.33      0.40 o
  -3  23  -5        3.59        3.60      0.14 o
  -4  23  -5       64.71       64.02      0.61 o
  -5  23  -5       57.10       56.93      0.40 o
  -6  23  -5       25.05       25.80      0.21 o
  -7  23  -5       13.91       13.68      0.21 o
  -9  23  -5        2.31        2.40      0.17 o
 -10  23  -5       31.77       30.13      0.37 o
 -11  23  -5        1.59        1.69      0.16 o
  14  24  -5        4.25        4.32      0.16 o
  13  24  -5        3.66        3.79      0.16 o
  12  24  -5       13.02       13.01      0.33 o
  11  24  -5       32.47       31.77      0.38 o
  10  24  -5        1.12        1.13      0.16 o
   9  24  -5        0.72        0.67      0.15 o
   7  24  -5       48.73       48.34      0.40 o
   6  24  -5       65.23       66.46      0.50 o
   5  24  -5       30.22       30.14      0.28 o
   4  24  -5       37.35       37.19      0.40 o
   3  24  -5        0.75        0.78      0.13 o
   2  24  -5       24.35       24.39      0.25 o
   1  24  -5       25.86       25.86      0.21 o
   0  24  -5        0.35        0.36      0.16 o
  -1  24  -5        2.10        2.38      0.14 o
  -2  24  -5       27.29       27.74      0.24 o
  -3  24  -5        5.29        4.95      0.15 o
  -4  24  -5       39.54       40.58      0.25 o
  -5  24  -5        4.41        4.74      0.14 o
  -6  24  -5        7.35        7.68      0.17 o
  -7  24  -5        0.42        0.57      0.16 o
  -8  24  -5        0.82        0.93      0.15 o
  -9  24  -5       89.84       89.25      0.94 o
 -10  24  -5        2.17        1.80      0.15 o
  11  25  -5       18.39       19.29      0.42 o
  10  25  -5        0.66        0.61      0.15 o
   9  25  -5        7.59        7.61      0.16 o
   8  25  -5       17.04       17.00      0.26 o
   7  25  -5       18.49       18.65      0.19 o
   6  25  -5        0.22        0.39      0.12 o
   5  25  -5        6.63        7.04      0.14 o
   4  25  -5        9.90       10.09      0.15 o
   2  25  -5       91.66       89.94      0.68 o
   1  25  -5        2.44        2.40      0.14 o
   0  25  -5       21.91       22.28      0.19 o
  -1  25  -5       11.18       11.48      0.19 o
  -2  25  -5       14.23       14.58      0.20 o
  -3  25  -5       29.54       29.79      0.24 o
  -4  25  -5        1.22        1.31      0.15 o
  -5  25  -5        0.58        0.69      0.14 o
  -6  25  -5       15.35       16.35      0.28 o
  -8  25  -5        3.28        3.26      0.15 o
  10  26  -5        1.53        1.53      0.16 o
   8  26  -5        0.32        0.45      0.16 o
   7  26  -5        1.98        1.65      0.12 o
   6  26  -5        5.47        5.48      0.14 o
   5  26  -5       14.55       14.88      0.21 o
   4  26  -5        2.79        2.98      0.13 o
   3  26  -5        2.18        2.41      0.13 o
   2  26  -5       10.91       11.02      0.19 o
   1  26  -5       17.33       17.75      0.23 o
   0  26  -5       10.09       10.32      0.16 o
  -1  26  -5        7.36        7.07      0.16 o
  -3  26  -5       15.06       15.61      0.21 o
  -4  26  -5        0.12        0.36      0.15 o
  -5  26  -5       43.32       44.27      0.40 o
  -6  26  -5        2.69        2.58      0.14 o
   8  27  -5        0.85        0.76      0.16 o
   7  27  -5        1.79        1.90      0.17 o
   6  27  -5        0.66        0.60      0.13 o
   5  27  -5        0.67        0.66      0.14 o
   4  27  -5        9.29        9.27      0.17 o
   3  27  -5        0.57        0.51      0.14 o
   2  27  -5        3.17        3.51      0.14 o
   1  27  -5       14.24       14.47      0.19 o
   0  27  -5       19.20       19.07      0.23 o
  -2  27  -5       11.54       11.96      0.18 o
  -3  27  -5        1.32        1.23      0.15 o
  -4  27  -5        4.18        4.15      0.15 o
   2  28  -5        9.37        9.02      0.16 o
  22   0  -6      138.22      128.53      8.97 o
  21   0  -6       15.79       14.26      0.36 o
  20   0  -6        2.04        1.50      0.08 o
  19   0  -6      225.84      220.68      5.76 o
  18   0  -6        4.23        3.89      0.37 o
  17   0  -6      299.70      310.54      3.55 o
  16   0  -6        0.76        0.88      0.05 o
  15   0  -6        1.99        2.43      0.22 o
  14   0  -6      200.70      207.41      3.66 o
  13   0  -6      196.21      202.60      2.53 o
  12   0  -6      126.68      129.42      1.89 o
  11   0  -6      137.97      138.48      1.32 o
  10   0  -6      240.60      240.48      1.89 o
   9   0  -6        3.47        3.92      0.08 o
   8   0  -6      157.70      161.98      1.29 o
   7   0  -6      994.81     1049.61     11.70 o
   6   0  -6       38.61       39.35      0.34 o
   5   0  -6     1096.14     1143.08     15.15 o
   4   0  -6      347.49      351.20      3.40 o
   3   0  -6      512.96      511.36      6.24 o
   2   0  -6     4508.93     4642.22     43.61 o
   1   0  -6       44.27       45.85      1.03 o
   0   0  -6       28.37       27.48      0.26 o
  -1   0  -6      971.34      997.67     13.38 o
  -2   0  -6       40.15       39.72      0.56 o
  -3   0  -6     1008.07     1027.53     12.96 o
  -4   0  -6      242.27      243.02      2.63 o
  -5   0  -6      260.61      255.07      1.93 o
  -6   0  -6      105.86      103.83      1.06 o
  -7   0  -6      510.57      505.63      5.73 o
  -8   0  -6      197.13      189.42      1.68 o
  -9   0  -6        2.20        2.10      0.14 o
 -10   0  -6       25.41       23.61      0.24 o
 -11   0  -6       40.03       38.03      0.67 o
 -12   0  -6        5.74        5.78      0.18 o
 -13   0  -6      229.91      213.48      1.52 o
 -14   0  -6      175.86      171.23      1.85 o
 -15   0  -6      116.49      105.63      1.14 o
 -16   0  -6       94.12      100.61      1.47 o
 -18   0  -6        7.83        9.12      0.35 o
 -19   0  -6       13.09       12.02      0.29 o
 -20   0  -6        1.35        1.53      0.20 o
  24   1  -6        9.95        9.29      0.38 o
  23   1  -6        2.24        2.11      0.19 o
  22   1  -6       10.68       10.13      0.31 o
  21   1  -6        6.97        6.60      0.28 o
  20   1  -6       27.43       26.05      0.82 o
  19   1  -6      118.06      114.92      0.93 o
  18   1  -6      187.95      183.95      5.07 o
  17   1  -6        4.05        3.90      0.15 o
  16   1  -6      134.57      133.23      1.08 o
  15   1  -6       16.17       15.91      0.25 o
  14   1  -6       80.64       82.52      0.74 o
  13   1  -6       54.93       55.14      0.36 o
  12   1  -6      162.16      163.78      1.39 o
  11   1  -6      886.89      927.57      8.82 o
  10   1  -6       96.35       97.15      0.73 o
   9   1  -6       10.90       10.72      0.12 o
   8   1  -6       51.13       50.82      0.34 o
   7   1  -6       16.75       17.44      0.20 o
   6   1  -6      121.64      122.38      0.46 o
   5   1  -6       15.58       16.12      0.16 o
   4   1  -6      238.88      236.44      1.45 o
   3   1  -6       30.15       31.00      0.28 o
   2   1  -6      109.67      113.26      1.08 o
   1   1  -6        2.16        2.32      0.10 o
   0   1  -6      167.73      170.01      1.43 o
  -1   1  -6       13.63       12.41      0.15 o
  -2   1  -6       15.68       16.09      0.18 o
  -4   1  -6        6.08        6.09      0.09 o
  -5   1  -6      283.57      283.58      1.35 o
  -6   1  -6      133.64      133.87      0.87 o
  -7   1  -6      275.39      272.14      1.75 o
  -8   1  -6        0.84        0.77      0.11 o
  -9   1  -6        0.54        0.45      0.11 o
 -10   1  -6       97.42       96.82      0.53 o
 -11   1  -6       12.92       12.05      0.18 o
 -12   1  -6       60.90       59.41      0.48 o
 -13   1  -6       65.61       62.61      0.47 o
 -14   1  -6       81.02       77.94      0.94 o
 -15   1  -6       48.33       47.33      0.49 o
 -16   1  -6       37.21       37.42      0.50 o
 -17   1  -6        1.66        1.71      0.11 o
 -18   1  -6        7.61        7.67      0.14 o
 -19   1  -6       13.06       14.09      0.46 o
 -20   1  -6       21.59       21.24      0.56 o
  25   2  -6        4.48        3.70      0.34 o
  24   2  -6       25.90       22.45      0.58 o
  23   2  -6        3.11        3.85      0.32 o
  22   2  -6       19.68       17.69      0.43 o
  21   2  -6       17.53       16.60      0.60 o
  20   2  -6       54.14       53.67      1.18 o
  19   2  -6        1.14        0.86      0.07 o
  18   2  -6       23.93       20.77      0.53 o
  17   2  -6       34.28       34.14      0.78 o
  16   2  -6        5.82        5.77      0.07 o
  15   2  -6       18.26       18.29      0.33 o
  14   2  -6        3.30        3.49      0.08 o
  13   2  -6        5.16        5.24      0.09 o
  12   2  -6      167.01      167.90      1.19 o
  11   2  -6        0.14        0.19      0.04 o
  10   2  -6       14.91       15.85      0.15 o
   9   2  -6      103.76      102.66      0.90 o
   8   2  -6        5.72        5.65      0.11 o
   7   2  -6       23.85       24.50      0.35 o
   6   2  -6      166.99      168.58      1.01 o
   5   2  -6        0.23        0.21      0.05 o
   4   2  -6      137.85      135.91      0.91 o
   3   2  -6      312.13      318.48      2.51 o
   2   2  -6      678.37      704.11      4.64 o
   1   2  -6       45.48       46.98      0.53 o
   0   2  -6      310.04      311.50      1.68 o
  -1   2  -6       84.84       83.23      0.38 o
  -2   2  -6      110.06      110.43      0.86 o
  -3   2  -6        0.66        0.97      0.07 o
  -4   2  -6       40.87       39.98      0.28 o
  -5   2  -6      265.89      266.24      1.49 o
  -6   2  -6       25.75       25.61      0.22 o
  -7   2  -6       80.39       79.96      0.32 o
  -8   2  -6       76.32       74.35      0.39 o
  -9   2  -6      140.05      137.74      0.50 o
 -10   2  -6       21.96       22.21      0.14 o
 -11   2  -6        0.69        1.17      0.09 o
 -12   2  -6        4.55        3.83      0.11 o
 -13   2  -6       21.78       21.78      0.36 o
 -14   2  -6      194.36      192.16      1.68 o
 -15   2  -6        8.22        7.88      0.17 o
 -16   2  -6        0.38        0.67      0.11 o
 -17   2  -6       16.42       17.78      0.34 o
 -18   2  -6        3.38        3.95      0.13 o
 -20   2  -6        8.35        9.51      0.29 o
  25   3  -6        2.24        1.85      0.34 o
  23   3  -6        4.41        4.69      0.39 o
  21   3  -6       28.35       26.02      0.66 o
  20   3  -6       52.04       49.05      1.06 o
  19   3  -6        0.17        0.16      0.06 o
  18   3  -6       16.57       14.97      0.41 o
  17   3  -6        8.75        8.35      0.14 o
  16   3  -6        8.09        7.64      0.14 o
  15   3  -6       20.22       19.85      0.25 o
  14   3  -6        0.30        0.27      0.06 o
  13   3  -6       33.72       33.33      0.32 o
  12   3  -6        2.15        2.08      0.05 o
  11   3  -6       32.16       32.35      0.19 o
  10   3  -6        5.09        4.99      0.06 o
   9   3  -6       48.24       47.91      0.35 o
   8   3  -6        8.68        8.17      0.09 o
   7   3  -6       27.14       26.41      0.17 o
   6   3  -6        0.33        0.50      0.06 o
   5   3  -6       12.70       12.62      0.11 o
   4   3  -6       92.29       93.99      0.60 o
   3   3  -6        0.95        0.98      0.07 o
   2   3  -6       65.88       66.18      0.43 o
   1   3  -6       50.83       49.63      0.43 o
   0   3  -6        2.88        2.69      0.07 o
  -1   3  -6        0.67        0.61      0.06 o
  -2   3  -6       17.03       16.59      0.14 o
  -3   3  -6        2.76        2.60      0.07 o
  -4   3  -6       12.04       11.48      0.11 o
  -5   3  -6        8.37        8.27      0.09 o
  -6   3  -6        2.30        2.33      0.08 o
  -7   3  -6        4.73        4.74      0.09 o
  -8   3  -6       13.18       13.18      0.14 o
 -10   3  -6        7.36        7.03      0.10 o
 -11   3  -6       17.96       17.57      0.14 o
 -12   3  -6        2.68        2.74      0.09 o
 -13   3  -6       11.13       11.76      0.16 o
 -15   3  -6       28.25       28.86      0.38 o
 -16   3  -6       33.09       33.73      0.55 o
 -17   3  -6        0.87        0.87      0.12 o
 -18   3  -6        2.97        2.80      0.14 o
 -19   3  -6        0.70        0.71      0.15 o
 -20   3  -6        1.15        0.98      0.17 o
  25   4  -6       26.75       22.76      2.10 o
  24   4  -6        8.82        7.36      0.70 o
  23   4  -6        3.90        3.45      0.33 o
  22   4  -6       11.82       10.74      0.62 o
  21   4  -6        8.93        7.93      0.18 o
  20   4  -6       42.40       41.95      0.58 o
  19   4  -6       26.02       24.43      0.49 o
  18   4  -6        8.70        8.54      0.14 o
  17   4  -6        0.21        0.20      0.05 o
  16   4  -6        0.11        0.15      0.06 o
  14   4  -6       78.09       79.53      0.57 o
  13   4  -6       51.25       53.19      0.54 o
  12   4  -6        1.94        2.05      0.06 o
  11   4  -6       35.08       34.06      0.33 o
  10   4  -6       20.24       20.09      0.12 o
   9   4  -6        0.89        0.99      0.04 o
   8   4  -6       10.28       10.36      0.22 o
   7   4  -6       12.13       12.61      0.23 o
   6   4  -6      190.91      186.58      0.95 o
   5   4  -6      226.83      230.76      2.20 o
   4   4  -6        6.48        6.88      0.08 o
   3   4  -6       26.73       25.58      0.30 o
   2   4  -6       23.19       21.96      0.19 o
   1   4  -6      204.64      202.42      1.14 o
   0   4  -6       24.36       23.79      0.24 o
  -1   4  -6       65.24       64.66      0.37 o
  -2   4  -6      188.05      186.40      1.02 o
  -3   4  -6       10.93       11.13      0.19 o
  -4   4  -6       32.33       32.22      0.30 o
  -5   4  -6        4.07        4.24      0.09 o
  -6   4  -6        5.18        4.91      0.09 o
  -7   4  -6      120.49      119.68      0.43 o
  -8   4  -6       44.14       42.52      0.23 o
  -9   4  -6        7.46        7.15      0.11 o
 -10   4  -6       69.20       69.05      0.50 o
 -12   4  -6        0.41        0.64      0.09 o
 -13   4  -6        4.99        5.80      0.11 o
 -14   4  -6        2.74        2.89      0.10 o
 -15   4  -6       15.35       15.67      0.26 o
 -16   4  -6       83.65       84.55      1.08 o
 -17   4  -6        4.14        4.09      0.11 o
 -19   4  -6       12.21       13.08      0.38 o
 -20   4  -6        1.66        1.64      0.15 o
  24   5  -6        4.40        3.72      0.36 o
  23   5  -6       24.98       23.30      0.73 o
  22   5  -6       27.53       25.52      1.12 o
  20   5  -6        1.60        1.39      0.11 o
  19   5  -6       18.51       17.14      0.45 o
  18   5  -6        4.82        4.42      0.09 o
  16   5  -6       29.56       27.33      0.59 o
  15   5  -6        0.31        0.37      0.08 o
  14   5  -6       21.10       21.09      0.36 o
  13   5  -6       48.74       48.22      0.66 o
  12   5  -6       26.19       25.57      0.26 o
  11   5  -6       37.31       36.95      0.39 o
  10   5  -6       14.12       13.93      0.13 o
   9   5  -6       26.95       26.50      0.29 o
   8   5  -6       32.54       30.68      0.31 o
   7   5  -6       32.09       32.35      0.33 o
   6   5  -6       11.56       11.72      0.15 o
   5   5  -6       59.84       59.31      0.38 o
   4   5  -6       20.63       19.79      0.16 o
   3   5  -6       31.99       32.39      0.24 o
   2   5  -6        9.81        9.80      0.09 o
   1   5  -6        2.02        2.72      0.08 o
   0   5  -6        2.83        2.42      0.08 o
  -1   5  -6      159.05      157.54      0.84 o
  -2   5  -6       17.79       17.30      0.20 o
  -3   5  -6       20.72       20.66      0.14 o
  -4   5  -6        3.81        3.82      0.08 o
  -6   5  -6       73.29       72.03      0.32 o
  -7   5  -6       70.97       68.57      0.59 o
  -8   5  -6      116.75      115.25      0.70 o
  -9   5  -6       62.28       63.33      0.50 o
 -10   5  -6        6.62        6.74      0.10 o
 -11   5  -6        7.87        8.13      0.11 o
 -12   5  -6       51.84       51.15      0.47 o
 -13   5  -6        0.38        0.52      0.10 o
 -14   5  -6       12.04       12.13      0.13 o
 -15   5  -6       54.93       55.54      0.52 o
 -16   5  -6        8.86        9.43      0.15 o
 -17   5  -6        4.23        3.98      0.11 o
 -18   5  -6       41.62       39.61      0.60 o
 -19   5  -6        5.15        4.89      0.15 o
 -20   5  -6        2.99        2.61      0.15 o
  24   6  -6        2.67        2.42      0.36 o
  23   6  -6       47.04       42.64      3.74 o
  22   6  -6        2.11        1.95      0.23 o
  21   6  -6      114.83      116.67      2.03 o
  20   6  -6       23.68       22.86      0.50 o
  19   6  -6        1.16        1.16      0.08 o
  18   6  -6       74.35       74.12      0.89 o
  17   6  -6       92.60       94.55      1.32 o
  16   6  -6        0.03        0.34      0.11 o
  15   6  -6       70.39       69.19      0.76 o
  14   6  -6        8.26        7.97      0.20 o
  13   6  -6      267.02      268.34      2.64 o
  12   6  -6      158.02      158.20      1.48 o
  11   6  -6      221.27      222.56      1.95 o
  10   6  -6        5.94        5.99      0.11 o
   9   6  -6        0.80        1.07      0.05 o
   8   6  -6      464.93      464.80      4.01 o
   7   6  -6      100.01       96.89      0.72 o
   6   6  -6      636.92      639.71      3.58 o
   5   6  -6      135.19      134.06      0.67 o
   4   6  -6       74.10       74.12      0.47 o
   3   6  -6      201.90      206.37      1.68 o
   2   6  -6      357.71      356.33      1.85 o
   1   6  -6       45.67       45.98      0.31 o
   0   6  -6      206.69      209.76      1.11 o
  -1   6  -6      102.96      102.79      0.67 o
  -2   6  -6      633.37      638.09      3.18 o
  -3   6  -6      120.38      120.22      0.62 o
  -4   6  -6      140.80      141.76      0.49 o
  -5   6  -6        6.70        6.86      0.09 o
  -6   6  -6       37.51       36.57      0.35 o
  -7   6  -6      308.62      304.78      1.85 o
  -8   6  -6       60.38       58.79      0.56 o
  -9   6  -6      128.21      127.89      0.91 o
 -10   6  -6        2.23        2.57      0.10 o
 -11   6  -6       49.04       48.54      0.36 o
 -12   6  -6       22.16       22.20      0.31 o
 -13   6  -6       10.51       10.89      0.20 o
 -14   6  -6        8.88        8.39      0.14 o
 -15   6  -6       11.07       10.15      0.13 o
 -16   6  -6        7.14        6.36      0.17 o
 -17   6  -6      105.12      101.97      0.86 o
 -18   6  -6       18.89       17.20      0.25 o
 -19   6  -6        1.89        2.29      0.14 o
  24   7  -6       10.97       10.28      0.59 o
  23   7  -6       11.89       10.56      0.73 o
  22   7  -6       19.88       19.54      1.15 o
  21   7  -6        0.52        0.79      0.29 o
  20   7  -6       21.24       21.43      0.42 o
  19   7  -6        8.54        8.24      0.35 o
  18   7  -6       18.78       17.76      0.57 o
  17   7  -6        2.25        2.12      0.14 o
  16   7  -6       50.77       50.89      0.68 o
  15   7  -6       87.94       88.68      1.24 o
  14   7  -6       58.88       56.97      0.62 o
  13   7  -6        8.82        9.13      0.11 o
  12   7  -6       31.38       30.49      0.54 o
  11   7  -6       19.79       19.43      0.22 o
  10   7  -6       95.23       94.12      1.09 o
   9   7  -6       22.68       23.06      0.21 o
   8   7  -6      181.36      174.39      0.92 o
   7   7  -6      332.61      325.40      2.29 o
   6   7  -6       39.08       38.88      0.31 o
   5   7  -6        2.09        2.08      0.06 o
   4   7  -6        8.15        8.40      0.12 o
   3   7  -6      136.32      134.09      1.00 o
   2   7  -6       19.32       18.95      0.16 o
   1   7  -6      143.23      141.33      0.65 o
   0   7  -6      104.81      104.21      0.57 o
  -1   7  -6      240.80      244.96      1.90 o
  -2   7  -6       54.55       53.98      0.33 o
  -3   7  -6      166.31      163.89      0.91 o
  -4   7  -6       23.94       22.69      0.13 o
  -5   7  -6        3.94        3.79      0.09 o
  -6   7  -6      146.32      146.37      0.64 o
  -7   7  -6       49.11       48.84      0.43 o
  -8   7  -6       34.30       34.31      0.30 o
  -9   7  -6      159.89      160.03      0.55 o
 -10   7  -6       12.62       13.03      0.15 o
 -11   7  -6       17.48       17.70      0.18 o
 -12   7  -6       65.51       66.52      0.51 o
 -14   7  -6        1.24        1.46      0.10 o
 -15   7  -6       53.60       51.74      0.54 o
 -16   7  -6       29.02       28.50      0.41 o
 -17   7  -6        0.92        0.96      0.10 o
 -18   7  -6       13.98       13.72      0.27 o
 -19   7  -6        9.93        9.23      0.19 o
 -20   7  -6       18.00       17.56      0.30 o
  24   8  -6       29.97       26.50      2.37 o
  23   8  -6       28.99       30.25      0.88 o
  22   8  -6        0.29        0.55      0.23 o
  21   8  -6        4.39        4.24      0.23 o
  20   8  -6        3.89        3.86      0.14 o
  19   8  -6       64.30       65.46      0.87 o
  18   8  -6       11.95       11.64      0.32 o
  17   8  -6      213.22      215.05      2.29 o
  16   8  -6      126.01      124.86      1.27 o
  15   8  -6        7.38        6.74      0.33 o
  14   8  -6        0.51        0.54      0.06 o
  13   8  -6      172.29      175.71      2.46 o
  12   8  -6       13.79       13.24      0.28 o
  11   8  -6        0.32        0.34      0.08 o
  10   8  -6       50.41       47.89      0.51 o
   9   8  -6       43.19       42.77      0.40 o
   8   8  -6        8.34        7.91      0.11 o
   7   8  -6       41.48       41.27      0.42 o
   6   8  -6        5.72        5.94      0.07 o
   5   8  -6      174.68      177.98      1.31 o
   4   8  -6       31.45       31.18      0.24 o
   3   8  -6        1.50        1.66      0.07 o
   2   8  -6      155.00      149.88      1.15 o
   1   8  -6       38.45       37.97      0.46 o
   0   8  -6       23.83       23.05      0.18 o
  -1   8  -6      324.46      321.37      1.83 o
  -2   8  -6        0.40        0.39      0.07 o
  -3   8  -6       32.82       31.11      0.25 o
  -4   8  -6       35.67       35.27      0.36 o
  -5   8  -6       14.88       14.65      0.15 o
  -6   8  -6       17.98       17.88      0.18 o
  -8   8  -6       16.14       15.84      0.19 o
  -9   8  -6      206.62      206.35      1.31 o
 -10   8  -6       54.04       54.40      0.51 o
 -11   8  -6       58.20       57.28      0.56 o
 -12   8  -6       20.90       21.89      0.31 o
 -13   8  -6       38.75       38.27      0.56 o
 -14   8  -6       88.99       88.28      0.93 o
 -15   8  -6       49.42       48.72      0.72 o
 -16   8  -6        2.18        2.67      0.12 o
 -18   8  -6       19.32       19.37      0.30 o
  23   9  -6        3.49        3.33      0.25 o
  22   9  -6       17.24       15.69      0.65 o
  21   9  -6       22.80       23.50      0.41 o
  20   9  -6        3.58        3.71      0.14 o
  19   9  -6       46.87       46.15      0.87 o
  18   9  -6        0.87        0.96      0.09 o
  17   9  -6       59.94       59.98      1.09 o
  16   9  -6       71.13       71.55      1.35 o
  15   9  -6        2.52        2.17      0.09 o
  14   9  -6       11.20       10.83      0.19 o
  13   9  -6        1.02        0.98      0.07 o
  12   9  -6        0.28        0.37      0.08 o
  11   9  -6       63.71       63.70      0.78 o
  10   9  -6        3.25        3.02      0.07 o
   9   9  -6        0.16        0.24      0.07 o
   8   9  -6      430.03      425.28      4.05 o
   7   9  -6      277.56      274.70      2.14 o
   6   9  -6       62.39       59.63      0.60 o
   5   9  -6      214.54      213.09      1.33 o
   4   9  -6      229.23      221.59      1.49 o
   3   9  -6      260.12      255.42      1.56 o
   2   9  -6        2.20        2.10      0.07 o
   1   9  -6      374.61      372.23      2.21 o
   0   9  -6      653.08      645.70      3.62 o
  -1   9  -6       55.31       53.15      0.39 o
  -2   9  -6      117.39      114.85      0.60 o
  -3   9  -6      209.04      204.73      1.25 o
  -4   9  -6       68.62       65.77      0.40 o
  -5   9  -6       62.56       61.56      0.43 o
  -6   9  -6        4.72        4.55      0.11 o
  -7   9  -6        0.39        0.46      0.10 o
  -8   9  -6        8.97        8.66      0.12 o
  -9   9  -6       17.49       18.08      0.17 o
 -11   9  -6        4.03        4.33      0.11 o
 -12   9  -6      122.87      125.46      1.12 o
 -13   9  -6        6.89        6.97      0.13 o
 -14   9  -6       31.49       31.73      0.48 o
 -15   9  -6       32.14       32.38      0.36 o
 -16   9  -6        5.16        5.04      0.12 o
 -17   9  -6       35.56       35.06      0.39 o
 -18   9  -6        0.98        0.93      0.13 o
 -19   9  -6       29.47       29.03      0.43 o
  23  10  -6        3.49        3.65      0.26 o
  22  10  -6       18.53       16.75      0.34 o
  21  10  -6        3.39        3.59      0.17 o
  20  10  -6       38.88       40.56      0.58 o
  19  10  -6        8.07        7.85      0.16 o
  18  10  -6        1.05        1.28      0.11 o
  17  10  -6      116.13      124.10      1.26 o
  16  10  -6      161.90      170.76      1.78 o
  15  10  -6       21.43       21.17      0.38 o
  14  10  -6      203.73      206.66      2.97 o
  13  10  -6       41.63       41.37      0.69 o
  12  10  -6      269.57      274.08      2.83 o
  11  10  -6        0.31        0.40      0.07 o
  10  10  -6        3.79        3.55      0.10 o
   9  10  -6      179.24      182.57      1.93 o
   8  10  -6       87.82       87.48      0.79 o
   7  10  -6      108.11      106.55      0.70 o
   6  10  -6      237.35      240.30      2.10 o
   5  10  -6       46.14       45.63      0.50 o
   4  10  -6       17.96       18.09      0.15 o
   3  10  -6        9.34        9.44      0.09 o
   2  10  -6       92.85       92.28      0.65 o
   1  10  -6       19.85       18.99      0.19 o
   0  10  -6      100.83       97.82      0.73 o
  -1  10  -6        2.17        2.19      0.08 o
  -2  10  -6       36.70       37.20      0.24 o
  -3  10  -6      390.74      393.23      1.80 o
  -4  10  -6       72.52       70.97      0.47 o
  -5  10  -6        8.82        9.40      0.17 o
  -6  10  -6       10.33       10.13      0.12 o
  -7  10  -6        2.95        2.78      0.10 o
  -8  10  -6      418.28      414.97      1.97 o
  -9  10  -6       55.17       56.60      0.47 o
 -10  10  -6        2.71        2.64      0.11 o
 -11  10  -6      100.91      102.67      0.69 o
 -12  10  -6       22.49       21.77      0.28 o
 -13  10  -6       53.16       53.56      0.70 o
 -14  10  -6        3.77        3.90      0.11 o
 -15  10  -6        4.49        4.04      0.12 o
 -16  10  -6       96.93       93.97      0.95 o
 -17  10  -6        0.82        1.03      0.13 o
  22  11  -6        8.11        8.72      0.30 o
  21  11  -6        2.25        2.16      0.20 o
  20  11  -6       21.29       21.40      0.31 o
  19  11  -6       11.33       12.00      0.20 o
  18  11  -6        2.16        2.18      0.11 o
  17  11  -6       54.42       56.58      0.66 o
  16  11  -6       20.40       20.94      0.41 o
  15  11  -6        4.93        4.59      0.13 o
  14  11  -6        0.00        0.20      0.09 o
  13  11  -6       28.11       27.87      0.47 o
  11  11  -6        4.01        4.12      0.11 o
  10  11  -6       13.89       13.47      0.11 o
   8  11  -6       24.87       24.32      0.21 o
   7  11  -6       60.43       59.88      0.51 o
   6  11  -6        9.99        9.90      0.09 o
   5  11  -6      227.27      225.99      1.60 o
   4  11  -6       65.69       65.40      0.57 o
   3  11  -6        0.80        0.85      0.08 o
   2  11  -6       24.68       23.89      0.22 o
   1  11  -6       95.72       95.06      0.47 o
   0  11  -6      221.55      222.55      1.85 o
  -1  11  -6       34.99       35.04      0.25 o
  -2  11  -6       37.15       37.55      0.24 o
  -3  11  -6        9.53        9.05      0.15 o
  -4  11  -6        1.85        1.73      0.09 o
  -5  11  -6       17.41       16.86      0.18 o
  -6  11  -6       12.68       12.54      0.16 o
  -7  11  -6       15.88       15.95      0.20 o
  -8  11  -6       17.59       17.50      0.15 o
  -9  11  -6        2.39        2.42      0.10 o
 -10  11  -6       17.24       16.66      0.15 o
 -11  11  -6       97.60       97.93      0.83 o
 -12  11  -6       19.82       21.23      0.24 o
 -13  11  -6        0.51        0.52      0.14 o
 -14  11  -6        9.00        9.22      0.14 o
 -15  11  -6        1.90        1.80      0.11 o
 -16  11  -6       26.13       26.69      0.40 o
 -17  11  -6        4.88        5.11      0.14 o
 -18  11  -6        2.02        2.02      0.17 o
  22  12  -6        6.24        6.32      0.29 o
  21  12  -6       41.13       44.07      0.45 o
  20  12  -6       22.60       23.37      0.39 o
  19  12  -6       60.18       61.04      0.93 o
  18  12  -6        8.97        8.86      0.17 o
  17  12  -6       85.31       88.14      0.89 o
  16  12  -6       37.96       38.09      0.77 o
  14  12  -6       18.91       18.36      0.21 o
  13  12  -6      138.82      139.85      1.33 o
  12  12  -6      120.92      121.72      1.63 o
  11  12  -6      157.68      156.15      1.45 o
  10  12  -6        4.16        4.05      0.09 o
   9  12  -6        0.93        1.19      0.08 o
   8  12  -6      274.73      264.54      2.46 o
   7  12  -6      183.53      182.42      1.22 o
   6  12  -6       94.57       95.14      0.69 o
   5  12  -6       32.03       32.48      0.49 o
   4  12  -6      187.36      186.00      1.56 o
   3  12  -6       21.81       22.32      0.18 o
   2  12  -6      178.25      174.21      1.21 o
   0  12  -6       96.75       93.11      0.77 o
  -1  12  -6      285.68      286.19      1.99 o
  -2  12  -6      164.56      164.92      0.74 o
  -4  12  -6       90.27       88.45      0.69 o
  -5  12  -6       18.05       17.00      0.15 o
  -6  12  -6       14.72       14.54      0.23 o
  -7  12  -6      115.93      115.33      0.61 o
  -8  12  -6       16.24       15.45      0.16 o
  -9  12  -6       58.32       57.01      0.50 o
 -10  12  -6       51.86       50.66      0.32 o
 -11  12  -6        0.54        0.45      0.11 o
 -12  12  -6        0.85        0.79      0.11 o
 -13  12  -6      114.32      113.39      1.28 o
 -14  12  -6        0.31        0.43      0.12 o
 -15  12  -6       15.06       14.32      0.16 o
 -16  12  -6        4.26        3.73      0.13 o
 -17  12  -6        6.80        6.71      0.17 o
 -18  12  -6       11.25       11.46      0.19 o
  22  13  -6        2.99        2.92      0.20 o
  21  13  -6       14.20       13.49      0.26 o
  20  13  -6       16.15       16.17      0.33 o
  19  13  -6       14.86       13.35      0.39 o
  18  13  -6        1.55        1.47      0.14 o
  17  13  -6       18.97       19.31      0.42 o
  16  13  -6       13.00       12.77      0.31 o
  15  13  -6        3.94        3.87      0.11 o
  13  13  -6        8.25        8.41      0.13 o
  12  13  -6       36.76       35.04      0.87 o
  11  13  -6       25.71       25.72      0.37 o
  10  13  -6        5.70        6.12      0.12 o
   9  13  -6       36.71       35.93      0.32 o
   8  13  -6        7.96        7.50      0.09 o
   7  13  -6        1.14        1.23      0.07 o
   6  13  -6       18.55       18.02      0.15 o
   5  13  -6        2.85        2.93      0.08 o
   4  13  -6        0.65        0.82      0.08 o
   3  13  -6       51.93       52.22      0.46 o
   1  13  -6       48.17       47.41      0.36 o
   0  13  -6        6.35        6.45      0.11 o
  -1  13  -6       66.77       66.51      0.40 o
  -2  13  -6       53.37       52.92      0.38 o
  -3  13  -6       38.64       37.73      0.40 o
  -4  13  -6      160.15      157.24      0.82 o
  -5  13  -6       43.51       44.27      0.36 o
  -6  13  -6       31.26       31.27      0.32 o
  -7  13  -6       75.12       75.25      0.51 o
  -8  13  -6        2.68        2.97      0.11 o
  -9  13  -6        2.52        2.48      0.11 o
 -10  13  -6       10.38       10.36      0.17 o
 -11  13  -6       59.52       59.92      0.53 o
 -12  13  -6        1.25        1.36      0.11 o
 -14  13  -6       19.89       19.85      0.18 o
 -15  13  -6       22.40       22.29      0.31 o
 -16  13  -6       22.06       21.23      0.30 o
 -17  13  -6        0.56        0.73      0.12 o
 -18  13  -6        2.51        2.56      0.14 o
  20  14  -6        3.66        3.56      0.16 o
  19  14  -6       16.89       16.77      0.41 o
  18  14  -6       62.57       65.41      0.95 o
  17  14  -6      132.00      140.24      1.71 o
  16  14  -6        5.58        5.71      0.17 o
  15  14  -6       16.12       15.67      0.29 o
  14  14  -6       10.99       10.60      0.21 o
  13  14  -6       10.21       10.54      0.29 o
  12  14  -6        1.03        0.89      0.08 o
  11  14  -6       61.56       59.78      0.61 o
  10  14  -6       49.25       49.60      0.38 o
   9  14  -6        9.75        9.79      0.15 o
   8  14  -6      118.51      115.49      1.09 o
   7  14  -6       14.11       13.97      0.24 o
   6  14  -6       15.98       16.30      0.13 o
   5  14  -6       79.77       78.75      0.65 o
   4  14  -6        2.07        2.27      0.10 o
   3  14  -6        4.65        4.67      0.09 o
   2  14  -6      102.91      105.22      0.61 o
   1  14  -6       57.79       58.21      0.41 o
   0  14  -6       42.66       42.73      0.37 o
  -1  14  -6        6.38        6.22      0.11 o
  -2  14  -6       12.82       11.91      0.12 o
  -3  14  -6       51.69       51.55      0.33 o
  -4  14  -6       35.69       35.59      0.24 o
  -5  14  -6        3.69        3.73      0.11 o
  -6  14  -6       39.99       39.59      0.34 o
  -7  14  -6       29.41       28.62      0.18 o
  -8  14  -6       29.19       28.46      0.18 o
  -9  14  -6       25.38       25.49      0.26 o
 -10  14  -6        2.64        2.64      0.11 o
 -11  14  -6        6.31        6.89      0.13 o
 -12  14  -6       13.67       14.51      0.25 o
 -13  14  -6       71.14       70.47      0.66 o
 -14  14  -6       68.42       66.78      0.46 o
 -15  14  -6       24.50       22.76      0.38 o
 -17  14  -6        1.21        1.24      0.13 o
  21  15  -6        5.46        4.49      0.30 o
  20  15  -6       57.85       54.84      0.98 o
  19  15  -6        1.98        1.99      0.14 o
  18  15  -6        3.23        3.22      0.14 o
  17  15  -6       20.66       19.51      0.38 o
  16  15  -6        1.89        1.56      0.14 o
  15  15  -6        3.97        4.22      0.13 o
  14  15  -6        9.31        9.26      0.21 o
  13  15  -6       11.52       10.53      0.29 o
  12  15  -6        0.90        0.86      0.08 o
  11  15  -6       18.01       18.40      0.14 o
  10  15  -6       11.27       10.92      0.18 o
   9  15  -6       33.84       31.55      0.52 o
   8  15  -6       19.35       19.18      0.18 o
   7  15  -6       18.24       17.13      0.24 o
   6  15  -6        7.85        7.98      0.13 o
   5  15  -6      117.32      116.75      0.78 o
   4  15  -6       16.88       16.36      0.20 o
   3  15  -6       55.38       54.02      0.61 o
   2  15  -6        0.29        0.39      0.10 o
   1  15  -6        0.38        0.48      0.11 o
   0  15  -6       10.97       10.35      0.16 o
  -1  15  -6       32.47       32.35      0.28 o
  -2  15  -6        1.52        1.50      0.10 o
  -3  15  -6       10.27       10.35      0.14 o
  -4  15  -6        8.02        7.85      0.14 o
  -5  15  -6        6.21        6.07      0.12 o
  -6  15  -6       71.94       70.55      0.68 o
  -7  15  -6        1.84        1.92      0.11 o
  -8  15  -6       38.20       37.52      0.25 o
  -9  15  -6        2.98        3.29      0.14 o
 -11  15  -6      103.34      104.57      1.07 o
 -13  15  -6        1.81        2.09      0.13 o
 -15  15  -6        0.38        0.30      0.12 o
 -16  15  -6       44.96       44.08      0.35 o
 -17  15  -6        1.84        1.68      0.12 o
  20  16  -6       20.00       18.68      0.45 o
  19  16  -6        2.45        1.96      0.14 o
  18  16  -6        3.74        3.77      0.17 o
  17  16  -6       12.08       11.77      0.36 o
  16  16  -6        8.29        7.65      0.23 o
  15  16  -6        4.16        4.54      0.14 o
  14  16  -6        5.62        5.90      0.16 o
  13  16  -6      129.13      130.35      1.68 o
  12  16  -6        1.64        1.76      0.09 o
  11  16  -6       84.45       86.97      1.08 o
  10  16  -6        1.68        1.82      0.10 o
   9  16  -6       61.78       62.81      0.89 o
   8  16  -6      211.87      209.14      1.88 o
   7  16  -6       22.08       21.71      0.25 o
   6  16  -6       26.64       26.62      0.35 o
   5  16  -6       73.00       76.92      0.71 o
   4  16  -6        0.15        0.30      0.10 o
   3  16  -6        1.75        1.79      0.09 o
   2  16  -6       75.18       72.75      0.50 o
   1  16  -6        5.01        4.89      0.11 o
   0  16  -6        0.88        0.86      0.10 o
  -1  16  -6      112.73      115.55      0.67 o
  -2  16  -6       62.40       62.12      0.51 o
  -3  16  -6        6.92        6.96      0.12 o
  -4  16  -6      101.02       99.21      0.77 o
  -5  16  -6       17.95       17.91      0.24 o
  -7  16  -6      216.91      219.37      1.49 o
  -8  16  -6        1.43        1.55      0.14 o
  -9  16  -6       16.43       16.14      0.17 o
 -10  16  -6       14.72       14.80      0.16 o
 -11  16  -6        5.12        4.88      0.13 o
 -12  16  -6       15.56       16.63      0.28 o
 -13  16  -6       23.09       23.21      0.46 o
 -15  16  -6        1.45        1.24      0.13 o
 -16  16  -6       15.50       14.26      0.21 o
  20  17  -6        2.05        2.24      0.19 o
  19  17  -6        0.98        1.20      0.15 o
  18  17  -6       43.74       46.11      0.91 o
  17  17  -6        6.17        6.59      0.17 o
  16  17  -6        5.94        5.70      0.18 o
  15  17  -6        4.95        5.05      0.16 o
  14  17  -6       21.16       20.30      0.26 o
  13  17  -6       14.62       14.41      0.34 o
  12  17  -6       30.94       30.44      0.51 o
  11  17  -6       19.13       19.16      0.33 o
  10  17  -6        0.40        0.45      0.10 o
   9  17  -6        4.01        4.28      0.14 o
   8  17  -6       26.25       26.39      0.33 o
   7  17  -6        7.52        7.34      0.12 o
   6  17  -6        0.56        0.47      0.11 o
   5  17  -6        4.54        4.76      0.12 o
   4  17  -6       29.40       29.21      0.29 o
   3  17  -6        3.52        3.63      0.11 o
   2  17  -6       36.52       36.41      0.42 o
   1  17  -6        0.34        0.37      0.11 o
   0  17  -6        3.25        3.43      0.12 o
  -1  17  -6        8.09        7.86      0.13 o
  -2  17  -6       14.43       14.33      0.17 o
  -3  17  -6       26.42       26.26      0.42 o
  -4  17  -6        0.58        0.54      0.12 o
  -5  17  -6        5.99        5.95      0.12 o
  -6  17  -6        4.93        4.58      0.13 o
  -7  17  -6       10.26       10.09      0.19 o
  -9  17  -6        6.11        6.67      0.16 o
 -10  17  -6        2.28        2.22      0.12 o
 -11  17  -6       12.45       12.06      0.16 o
 -12  17  -6        2.67        2.57      0.12 o
 -13  17  -6        2.73        2.94      0.13 o
 -14  17  -6        6.26        6.20      0.15 o
 -15  17  -6        1.21        1.03      0.13 o
  19  18  -6        2.67        3.05      0.16 o
  18  18  -6       22.14       22.76      0.69 o
  17  18  -6        5.52        5.29      0.17 o
  15  18  -6       44.79       46.95      0.97 o
  14  18  -6        7.40        7.24      0.19 o
  13  18  -6       42.61       42.89      0.79 o
  12  18  -6       77.48       77.17      0.68 o
  11  18  -6       35.92       37.75      0.60 o
  10  18  -6       10.00        9.75      0.27 o
   9  18  -6       34.69       32.91      0.35 o
   8  18  -6       44.31       43.66      0.49 o
   7  18  -6        3.61        3.58      0.12 o
   6  18  -6      353.57      352.17      2.29 o
   5  18  -6        6.10        6.15      0.13 o
   4  18  -6       26.92       27.32      0.39 o
   3  18  -6      146.35      142.62      1.62 o
   2  18  -6       40.95       40.45      0.53 o
   1  18  -6       74.07       71.85      0.78 o
   0  18  -6      158.03      156.09      1.28 o
  -1  18  -6        2.61        2.76      0.12 o
  -2  18  -6      245.20      243.12      1.36 o
  -3  18  -6        0.88        1.26      0.11 o
  -5  18  -6       75.34       75.37      0.83 o
  -6  18  -6        5.27        5.29      0.14 o
  -7  18  -6       16.25       16.46      0.20 o
  -8  18  -6       30.94       31.21      0.25 o
  -9  18  -6       29.44       28.58      0.26 o
 -11  18  -6       19.96       20.17      0.28 o
 -12  18  -6        0.21        0.35      0.14 o
 -13  18  -6        2.88        3.20      0.13 o
 -14  18  -6       36.11       34.46      0.46 o
  18  19  -6       11.20       12.30      0.35 o
  17  19  -6        2.23        2.35      0.17 o
  16  19  -6        0.89        1.21      0.16 o
  15  19  -6      101.36      110.38      1.52 o
  14  19  -6       87.92       92.90      0.95 o
  13  19  -6       27.53       28.64      0.69 o
  12  19  -6        0.79        0.90      0.12 o
  11  19  -6       54.92       56.37      0.89 o
  10  19  -6       59.58       59.97      0.95 o
   9  19  -6        0.47        0.59      0.11 o
   8  19  -6       14.45       14.26      0.23 o
   7  19  -6       55.28       55.17      0.48 o
   6  19  -6      100.52      101.06      0.91 o
   5  19  -6        7.31        7.71      0.15 o
   4  19  -6        1.29        1.68      0.15 o
   3  19  -6        6.82        7.25      0.19 o
   2  19  -6        0.35        0.30      0.15 o
   1  19  -6        6.98        7.31      0.14 o
   0  19  -6        1.81        1.94      0.13 o
  -1  19  -6      136.04      135.97      1.31 o
  -2  19  -6        6.66        6.56      0.14 o
  -3  19  -6       56.91       56.54      0.49 o
  -4  19  -6       12.86       12.88      0.17 o
  -5  19  -6       22.78       22.45      0.33 o
  -6  19  -6      141.84      146.25      0.91 o
  -7  19  -6        0.88        0.99      0.15 o
  -8  19  -6        1.91        2.16      0.14 o
  -9  19  -6       82.07       81.80      0.67 o
 -10  19  -6       33.28       33.46      0.24 o
 -11  19  -6       73.27       73.63      0.61 o
 -12  19  -6        0.49        0.58      0.13 o
 -13  19  -6        3.86        3.74      0.13 o
 -14  19  -6       47.04       46.31      0.59 o
  17  20  -6       20.59       22.02      0.59 o
  16  20  -6        2.61        3.39      0.17 o
  15  20  -6        4.72        5.74      0.16 o
  14  20  -6       47.47       50.21      0.81 o
  13  20  -6        1.69        1.64      0.15 o
  12  20  -6        0.47        0.45      0.12 o
  11  20  -6       29.82       29.44      0.47 o
  10  20  -6       20.33       20.64      0.46 o
   9  20  -6        0.34        0.29      0.10 o
   8  20  -6       59.98       61.77      0.83 o
   7  20  -6       42.22       40.52      0.40 o
   6  20  -6       15.01       14.60      0.25 o
   5  20  -6       91.59       94.64      0.46 o
   4  20  -6        1.64        1.84      0.11 o
   3  20  -6      107.39      108.05      0.70 o
   2  20  -6        0.91        0.75      0.14 o
   1  20  -6        6.01        6.00      0.20 o
  -1  20  -6       53.97       53.62      0.78 o
  -2  20  -6       65.24       66.66      0.76 o
  -3  20  -6       23.84       23.01      0.24 o
  -4  20  -6        5.75        6.08      0.16 o
  -5  20  -6        1.31        1.53      0.15 o
  -6  20  -6        9.75       10.70      0.36 o
  -8  20  -6       13.65       14.39      0.18 o
  -9  20  -6        3.38        3.64      0.16 o
 -10  20  -6       10.87       11.07      0.19 o
 -11  20  -6        0.36        0.41      0.16 o
 -12  20  -6        1.38        1.82      0.15 o
  16  21  -6        7.34        7.58      0.19 o
  14  21  -6       20.36       19.48      0.62 o
  13  21  -6       49.14       55.78      0.91 o
  12  21  -6        2.07        2.37      0.12 o
  11  21  -6        3.44        3.33      0.13 o
  10  21  -6        4.58        5.39      0.14 o
   9  21  -6        6.84        7.07      0.14 o
   8  21  -6       20.03       19.67      0.25 o
   7  21  -6       15.97       15.12      0.20 o
   6  21  -6        5.12        5.49      0.13 o
   5  21  -6       30.65       31.18      0.36 o
   4  21  -6        0.97        1.06      0.13 o
   3  21  -6       47.02       44.97      0.52 o
   2  21  -6       20.29       19.60      0.25 o
   1  21  -6       17.89       17.45      0.19 o
   0  21  -6        2.43        2.71      0.18 o
  -1  21  -6       30.74       31.61      0.54 o
  -2  21  -6        5.10        4.99      0.17 o
  -3  21  -6       23.58       23.48      0.36 o
  -4  21  -6        7.50        7.58      0.18 o
  -6  21  -6       73.75       75.69      0.72 o
  -7  21  -6       10.98       11.42      0.27 o
  -8  21  -6       74.26       76.84      0.95 o
  -9  21  -6       13.76       14.65      0.23 o
 -10  21  -6        3.64        3.92      0.15 o
 -11  21  -6       26.04       26.48      0.43 o
 -12  21  -6       12.24       11.30      0.20 o
  15  22  -6        0.60        0.44      0.18 o
  14  22  -6        1.28        1.43      0.17 o
  13  22  -6       22.12       22.65      0.56 o
  12  22  -6       73.74       76.82      1.19 o
  11  22  -6       22.58       24.85      0.51 o
  10  22  -6       23.19       24.65      0.40 o
   9  22  -6        2.23        2.93      0.13 o
   8  22  -6       67.52       61.75      0.36 o
   7  22  -6       64.12       61.01      0.61 o
   6  22  -6       20.14       19.47      0.17 o
   5  22  -6        0.95        1.08      0.11 o
   4  22  -6        8.54        8.81      0.15 o
   3  22  -6        3.36        3.24      0.14 o
   2  22  -6       57.69       56.90      0.44 o
   1  22  -6        5.92        6.07      0.15 o
   0  22  -6       23.21       23.60      0.21 o
  -1  22  -6       67.82       67.34      0.90 o
  -2  22  -6       11.17       11.22      0.26 o
  -3  22  -6        2.60        2.54      0.19 o
  -4  22  -6        3.38        3.30      0.16 o
  -6  22  -6       21.85       22.62      0.31 o
  -7  22  -6       15.97       17.42      0.29 o
  -8  22  -6        7.99        7.70      0.17 o
  -9  22  -6       13.16       13.03      0.27 o
 -11  22  -6        0.87        0.81      0.16 o
  14  23  -6        1.06        1.08      0.18 o
  13  23  -6        9.01        9.66      0.27 o
  12  23  -6       26.85       29.60      0.64 o
  10  23  -6        7.58        8.39      0.26 o
   9  23  -6        0.21        0.28      0.14 o
   8  23  -6        2.37        2.68      0.15 o
   6  23  -6        8.74        8.72      0.15 o
   5  23  -6        1.74        1.73      0.12 o
   4  23  -6        0.99        1.11      0.13 o
   3  23  -6        6.64        7.03      0.20 o
   1  23  -6       31.93       31.57      0.24 o
   0  23  -6        0.37        0.51      0.14 o
  -1  23  -6       27.70       27.11      0.42 o
  -2  23  -6        1.51        1.64      0.17 o
  -4  23  -6       13.78       14.02      0.26 o
  -5  23  -6       19.42       19.78      0.36 o
  -6  23  -6       22.35       24.38      0.37 o
  -7  23  -6       15.97       16.72      0.22 o
  -8  23  -6       33.69       35.90      0.55 o
  -9  23  -6        2.18        1.89      0.16 o
 -10  23  -6        3.79        4.19      0.21 o
  13  24  -6       17.48       18.52      0.49 o
  12  24  -6       10.03       10.99      0.31 o
  10  24  -6       16.98       18.86      0.35 o
   9  24  -6       12.05       11.77      0.31 o
   8  24  -6        1.57        1.58      0.17 o
   7  24  -6       35.46       33.07      0.26 o
   6  24  -6       42.12       41.56      0.52 o
   5  24  -6       20.47       20.51      0.23 o
   4  24  -6       15.75       14.64      0.21 o
   3  24  -6        9.62        9.53      0.17 o
   2  24  -6        9.97        9.71      0.19 o
   1  24  -6       26.23       25.65      0.38 o
   0  24  -6       38.31       38.93      0.40 o
  -1  24  -6        5.70        5.59      0.21 o
  -2  24  -6        8.38        8.48      0.25 o
  -3  24  -6       13.57       13.48      0.22 o
  -5  24  -6        7.73        8.26      0.19 o
  -6  24  -6        9.07       10.03      0.31 o
  -7  24  -6        8.20        8.65      0.18 o
  -8  24  -6       25.10       25.56      0.33 o
  11  25  -6       28.82       31.10      0.37 o
  10  25  -6       25.10       26.48      0.44 o
   9  25  -6       20.65       20.45      0.36 o
   8  25  -6        0.38        0.53      0.18 o
   7  25  -6        1.67        1.56      0.15 o
   6  25  -6        3.22        3.12      0.13 o
   5  25  -6       16.54       16.47      0.17 o
   4  25  -6        4.71        4.83      0.14 o
   3  25  -6        3.58        3.70      0.14 o
   2  25  -6        3.35        3.30      0.14 o
   1  25  -6        2.05        2.28      0.14 o
   0  25  -6       10.96       11.22      0.17 o
  -2  25  -6       12.55       12.87      0.21 o
  -4  25  -6        2.71        3.26      0.22 o
  -5  25  -6       39.04       42.66      0.43 o
  -6  25  -6       29.93       31.88      0.37 o
  -7  25  -6       19.83       21.54      0.23 o
   7  26  -6        1.04        1.00      0.17 o
   6  26  -6       12.81       13.16      0.17 o
   4  26  -6       11.17       11.33      0.23 o
   3  26  -6       13.03       12.52      0.17 o
   2  26  -6       75.30       76.25      0.35 o
   1  26  -6       14.24       14.94      0.19 o
   0  26  -6        6.59        6.93      0.16 o
  -2  26  -6        1.48        1.81      0.16 o
  -3  26  -6        8.54        9.07      0.22 o
  -4  26  -6        4.96        4.94      0.16 o
  -5  26  -6       11.30       12.28      0.29 o
   6  27  -6        1.03        1.13      0.17 o
   5  27  -6       21.49       20.58      0.22 o
   4  27  -6       34.69       33.99      0.39 o
   1  27  -6       13.21       13.13      0.19 o
   0  27  -6       10.71       11.49      0.28 o
  -1  27  -6        8.26        8.74      0.19 o
  22   1  -7        1.97        1.56      0.17 o
  21   1  -7       14.29       13.76      0.40 o
  20   1  -7       31.22       28.65      1.03 o
  19   1  -7      146.25      145.19      3.84 o
  18   1  -7       27.25       23.18      0.54 o
  16   1  -7        9.39        8.80      0.18 o
  15   1  -7        8.37        7.87      0.07 o
  14   1  -7       81.77       86.27      0.69 o
  13   1  -7      241.51      248.48      1.90 o
  12   1  -7       96.16       97.57      0.95 o
  11   1  -7      135.29      138.22      1.57 o
  10   1  -7        9.94        9.93      0.10 o
   9   1  -7        6.82        6.62      0.08 o
   8   1  -7       76.35       76.07      0.61 o
   7   1  -7       18.03       17.96      0.15 o
   6   1  -7      811.15      833.00      5.88 o
   5   1  -7      366.22      363.84      2.04 o
   4   1  -7      142.33      146.40      0.77 o
   3   1  -7        0.59        0.46      0.07 o
   2   1  -7       78.84       77.00      0.48 o
   1   1  -7      157.93      158.01      1.02 o
   0   1  -7      531.17      529.38      3.01 o
  -1   1  -7      349.36      349.00      2.36 o
  -2   1  -7      142.20      142.13      0.60 o
  -3   1  -7       17.75       17.87      0.20 o
  -4   1  -7        1.80        1.63      0.09 o
  -5   1  -7       19.16       19.31      0.15 o
  -6   1  -7       35.96       36.30      0.31 o
  -7   1  -7       84.06       82.95      0.57 o
  -8   1  -7      176.12      172.86      0.57 o
  -9   1  -7      156.86      151.17      0.74 o
 -10   1  -7       37.45       37.35      0.34 o
 -11   1  -7        2.69        2.75      0.12 o
 -12   1  -7        3.95        3.98      0.14 o
 -13   1  -7       20.52       20.25      0.19 o
 -14   1  -7      166.81      156.97      0.95 o
 -15   1  -7        9.08        8.12      0.23 o
 -16   1  -7        2.27        1.33      0.12 o
 -18   1  -7        7.93        7.80      0.20 o
 -19   1  -7        5.80        6.44      0.23 o
  23   2  -7       33.86       26.46      0.68 o
  22   2  -7        1.62        1.15      0.36 o
  21   2  -7        4.38        4.07      0.17 o
  19   2  -7        1.50        1.30      0.06 o
  18   2  -7       33.64       31.39      0.66 o
  17   2  -7       17.16       16.31      0.24 o
  16   2  -7      147.67      152.92      1.09 o
  15   2  -7       83.45       85.29      1.08 o
  14   2  -7        0.31        0.41      0.04 o
  13   2  -7        6.19        6.42      0.07 o
  12   2  -7        0.26        0.25      0.04 o
  11   2  -7       40.43       40.14      0.46 o
  10   2  -7        0.40        0.43      0.06 o
   9   2  -7      165.07      169.74      0.99 o
   8   2  -7       23.24       22.90      0.20 o
   7   2  -7      106.21      105.31      0.83 o
   6   2  -7       32.61       32.66      0.23 o
   5   2  -7       25.12       25.26      0.22 o
   4   2  -7        6.04        6.28      0.08 o
   3   2  -7        9.30        9.09      0.10 o
   2   2  -7      133.32      132.36      0.74 o
   1   2  -7       25.46       25.47      0.16 o
   0   2  -7       90.36       91.92      0.52 o
  -1   2  -7      238.39      243.01      1.78 o
  -2   2  -7       63.34       63.57      0.47 o
  -3   2  -7       41.18       40.55      0.19 o
  -4   2  -7       42.12       42.15      0.20 o
  -5   2  -7        1.22        1.29      0.09 o
  -6   2  -7        3.09        3.04      0.10 o
  -7   2  -7        5.53        5.79      0.11 o
  -8   2  -7       13.98       13.76      0.16 o
  -9   2  -7       29.41       28.64      0.28 o
 -10   2  -7        4.24        4.54      0.11 o
 -11   2  -7        0.94        1.03      0.10 o
 -12   2  -7        8.10        8.40      0.13 o
 -13   2  -7       18.42       18.05      0.25 o
 -14   2  -7       48.47       48.38      0.62 o
 -15   2  -7        9.97        9.99      0.16 o
 -17   2  -7        6.33        6.34      0.15 o
 -18   2  -7       35.46       34.43      0.83 o
  24   3  -7       12.92       11.50      1.59 o
  22   3  -7       16.87       13.67      0.53 o
  21   3  -7        0.64        0.77      0.15 o
  20   3  -7       14.03       12.09      0.46 o
  19   3  -7        0.34        0.40      0.06 o
  18   3  -7       91.02       85.80      1.30 o
  17   3  -7        4.32        5.02      0.12 o
  16   3  -7       61.82       62.54      0.56 o
  15   3  -7        7.23        6.68      0.15 o
  13   3  -7       48.53       49.59      0.36 o
  12   3  -7      116.60      116.53      0.79 o
  11   3  -7      100.90      100.42      1.09 o
  10   3  -7      265.41      269.20      2.02 o
   9   3  -7       26.69       27.23      0.17 o
   8   3  -7       46.04       46.15      0.37 o
   7   3  -7      270.27      270.46      1.35 o
   6   3  -7      141.95      137.65      1.10 o
   5   3  -7       28.39       28.49      0.30 o
   4   3  -7       33.58       32.89      0.21 o
   3   3  -7        0.02        0.19      0.08 o
   2   3  -7        1.27        1.14      0.07 o
   1   3  -7        2.68        3.17      0.08 o
   0   3  -7       35.91       37.00      0.15 o
  -1   3  -7      487.45      492.04      2.24 o
  -2   3  -7      291.12      293.19      1.23 o
  -3   3  -7       43.19       41.94      0.29 o
  -4   3  -7        3.11        3.56      0.17 o
  -5   3  -7      409.64      405.45      1.92 o
  -6   3  -7      138.58      139.87      0.67 o
  -7   3  -7      370.38      371.00      2.31 o
  -8   3  -7       10.37       10.27      0.12 o
  -9   3  -7        6.27        6.82      0.11 o
 -10   3  -7       17.06       15.80      0.14 o
 -11   3  -7       59.76       58.35      0.42 o
 -12   3  -7       33.68       36.15      0.35 o
 -13   3  -7        4.39        5.72      0.16 o
 -14   3  -7        7.65        9.12      0.14 o
 -15   3  -7       46.57       46.72      0.46 o
 -16   3  -7       25.53       25.41      0.44 o
 -17   3  -7       12.46       13.47      0.26 o
 -18   3  -7        0.89        0.92      0.14 o
 -19   3  -7        9.21       11.64      0.34 o
  24   4  -7       28.51       25.34      2.64 o
  23   4  -7        1.48        1.34      0.44 o
  22   4  -7       12.46       12.22      1.59 o
  21   4  -7        0.80        0.81      0.17 o
  20   4  -7       57.56       52.75      1.17 o
  19   4  -7      102.70      100.67      1.42 o
  18   4  -7        7.17        6.93      0.19 o
  17   4  -7       14.36       13.97      0.30 o
  16   4  -7      132.77      136.37      1.30 o
  15   4  -7       14.21       14.22      0.38 o
  14   4  -7       91.23       92.35      0.84 o
  13   4  -7        0.11        0.21      0.04 o
  12   4  -7        1.78        2.03      0.08 o
  11   4  -7       58.85       57.12      0.70 o
  10   4  -7       31.43       30.50      0.36 o
   9   4  -7      524.11      530.27      2.26 o
   8   4  -7      183.68      180.32      1.59 o
   7   4  -7       24.88       25.02      0.23 o
   6   4  -7       37.84       38.86      0.28 o
   5   4  -7      100.04      100.38      0.58 o
   4   4  -7      147.62      146.21      0.87 o
   3   4  -7      153.46      152.43      1.02 o
   2   4  -7        2.64        2.56      0.07 o
   1   4  -7       31.11       31.26      0.31 o
   0   4  -7       25.14       25.41      0.23 o
  -1   4  -7       17.06       17.00      0.14 o
  -2   4  -7       49.28       49.11      0.28 o
  -3   4  -7        1.54        1.53      0.08 o
  -4   4  -7       40.49       41.15      0.30 o
  -5   4  -7      101.11       98.86      0.62 o
  -6   4  -7      132.28      132.13      0.62 o
  -7   4  -7      108.58      107.64      0.68 o
  -8   4  -7        1.62        1.66      0.09 o
  -9   4  -7       35.11       34.79      0.26 o
 -10   4  -7       82.73       82.66      0.65 o
 -11   4  -7       66.84       66.67      0.59 o
 -12   4  -7       29.47       29.91      0.36 o
 -13   4  -7        6.21        6.52      0.13 o
 -14   4  -7       85.18       86.26      0.96 o
 -15   4  -7        4.60        5.03      0.14 o
 -16   4  -7        4.95        4.90      0.12 o
 -17   4  -7       43.55       43.76      0.54 o
 -18   4  -7       11.11       11.51      0.31 o
 -19   4  -7        0.70        0.66      0.16 o
  23   5  -7       13.74       13.23      0.43 o
  22   5  -7        8.03        8.01      0.37 o
  21   5  -7        1.38        1.61      0.23 o
  20   5  -7       85.50       78.37      3.16 o
  19   5  -7       94.34       90.67      1.15 o
  18   5  -7       11.72       10.37      0.25 o
  17   5  -7       43.77       42.57      0.45 o
  16   5  -7       22.07       22.47      0.44 o
  15   5  -7       31.01       31.01      0.60 o
  14   5  -7       17.81       18.20      0.29 o
  13   5  -7      204.74      205.07      1.78 o
  12   5  -7      467.50      471.93      3.99 o
  11   5  -7       72.35       70.43      0.81 o
  10   5  -7      345.96      349.99      2.13 o
   9   5  -7        3.20        3.70      0.09 o
   8   5  -7        0.01        0.12      0.06 o
   7   5  -7      326.02      328.63      2.63 o
   6   5  -7      106.54      106.34      0.92 o
   5   5  -7      812.16      823.73      4.40 o
   4   5  -7      420.67      426.03      2.50 o
   3   5  -7      206.74      203.21      1.63 o
   2   5  -7        1.85        1.89      0.07 o
   1   5  -7       43.12       42.16      0.35 o
   0   5  -7     1162.42     1196.71      4.74 o
  -1   5  -7      200.56      196.66      1.35 o
  -2   5  -7       25.53       25.13      0.23 o
  -3   5  -7       80.16       81.00      0.50 o
  -4   5  -7       37.73       37.77      0.23 o
  -5   5  -7      351.51      349.42      1.80 o
  -6   5  -7       21.73       20.10      0.16 o
  -7   5  -7       37.98       38.18      0.28 o
  -8   5  -7      425.59      427.73      2.14 o
  -9   5  -7       41.61       39.81      0.32 o
 -10   5  -7        2.61        2.24      0.10 o
 -11   5  -7       22.27       23.52      0.28 o
 -12   5  -7        7.98        7.77      0.16 o
 -13   5  -7      146.53      150.75      1.42 o
 -14   5  -7       17.23       17.87      0.32 o
 -15   5  -7       77.45       78.20      0.78 o
 -16   5  -7        8.32        9.76      0.24 o
 -18   5  -7        8.26        8.62      0.20 o
 -19   5  -7       24.68       23.18      0.30 o
  24   6  -7       22.73       21.79      2.04 o
  23   6  -7        2.01        1.90      0.56 o
  22   6  -7       15.77       16.44      0.53 o
  21   6  -7        0.31        0.44      0.19 o
  20   6  -7       85.60       85.04      1.66 o
  19   6  -7       51.59       51.04      0.70 o
  18   6  -7        9.04        8.89      0.32 o
  16   6  -7       11.87       12.05      0.19 o
  15   6  -7        0.52        0.51      0.07 o
  14   6  -7       25.99       26.05      0.41 o
  13   6  -7        0.48        0.58      0.07 o
  12   6  -7        7.87        7.70      0.11 o
  11   6  -7       18.12       18.47      0.19 o
  10   6  -7       14.69       13.57      0.13 o
   9   6  -7      101.50      100.24      0.91 o
   8   6  -7       87.95       87.60      0.78 o
   7   6  -7        8.86        8.42      0.10 o
   6   6  -7        0.40        0.34      0.06 o
   5   6  -7        6.70        6.45      0.10 o
   4   6  -7       38.99       39.32      0.31 o
   3   6  -7      129.22      129.70      0.72 o
   2   6  -7       39.45       39.43      0.32 o
   1   6  -7       18.71       19.16      0.12 o
   0   6  -7        0.56        0.55      0.08 o
  -1   6  -7        5.26        5.22      0.09 o
  -2   6  -7       76.42       75.99      0.41 o
  -3   6  -7      106.94      108.36      0.38 o
  -5   6  -7      162.87      162.50      0.84 o
  -6   6  -7       73.97       73.19      0.56 o
  -7   6  -7       26.72       27.07      0.20 o
  -8   6  -7        0.45        0.48      0.10 o
  -9   6  -7        2.82        3.00      0.10 o
 -10   6  -7       51.84       51.86      0.50 o
 -11   6  -7       28.62       28.95      0.28 o
 -13   6  -7       23.47       23.63      0.33 o
 -14   6  -7       17.58       17.97      0.36 o
 -15   6  -7       13.18       13.19      0.22 o
 -16   6  -7        6.85        7.59      0.18 o
 -17   6  -7        5.66        5.41      0.14 o
 -18   6  -7        4.70        4.74      0.14 o
 -19   6  -7        7.85        8.13      0.18 o
  24   7  -7       10.24        9.01      0.99 o
  23   7  -7        0.20        0.81      0.38 o
  21   7  -7        1.37        1.01      0.20 o
  20   7  -7       36.54       36.63      0.66 o
  19   7  -7      178.57      179.60      2.18 o
  18   7  -7        1.47        1.17      0.09 o
  17   7  -7        1.49        1.06      0.09 o
  16   7  -7        0.15        0.19      0.05 o
  15   7  -7        1.96        1.91      0.10 o
  14   7  -7      125.62      130.97      1.40 o
  13   7  -7       26.94       26.96      0.46 o
  12   7  -7       95.51       96.86      0.57 o
  11   7  -7      252.92      252.52      2.29 o
  10   7  -7        6.01        6.08      0.08 o
   9   7  -7       34.86       34.25      0.33 o
   8   7  -7       17.95       16.41      0.22 o
   7   7  -7       76.90       76.60      0.52 o
   6   7  -7      592.62      595.93      3.11 o
   5   7  -7      180.10      176.79      1.12 o
   4   7  -7        7.72        7.12      0.11 o
   3   7  -7       15.14       15.61      0.20 o
   2   7  -7       13.20       13.31      0.15 o
   1   7  -7        0.11        0.21      0.10 o
   0   7  -7      186.17      181.85      1.14 o
  -1   7  -7      252.95      245.36      1.29 o
  -2   7  -7      188.83      188.91      0.98 o
  -3   7  -7       54.45       52.48      0.35 o
  -4   7  -7       91.10       87.83      0.53 o
  -5   7  -7        3.29        3.40      0.10 o
  -6   7  -7      140.41      138.35      0.84 o
  -7   7  -7      123.13      123.71      0.91 o
  -8   7  -7       69.60       69.25      0.43 o
  -9   7  -7       18.19       17.57      0.16 o
 -10   7  -7        1.03        1.60      0.10 o
 -11   7  -7       10.53       10.59      0.17 o
 -12   7  -7        3.28        3.22      0.12 o
 -13   7  -7        1.93        2.22      0.11 o
 -14   7  -7       98.11       96.71      0.97 o
 -15   7  -7       32.67       30.45      0.39 o
 -16   7  -7        3.63        2.90      0.12 o
 -17   7  -7        2.04        2.55      0.12 o
 -18   7  -7       10.09       10.67      0.22 o
 -19   7  -7       20.81       19.18      0.23 o
  23   8  -7        3.35        3.41      0.24 o
  22   8  -7        3.43        3.63      0.23 o
  21   8  -7        3.67        3.90      0.20 o
  19   8  -7        3.63        3.51      0.10 o
  18   8  -7        4.09        3.87      0.11 o
  17   8  -7       17.89       17.86      0.45 o
  15   8  -7        1.88        1.85      0.10 o
  14   8  -7        1.95        1.60      0.08 o
  13   8  -7        4.16        3.84      0.15 o
  12   8  -7       10.48       10.53      0.17 o
  11   8  -7        8.97        8.61      0.15 o
  10   8  -7       50.54       48.50      0.34 o
   9   8  -7       42.07       41.04      0.50 o
   8   8  -7        1.90        1.72      0.07 o
   7   8  -7        5.97        5.61      0.12 o
   6   8  -7        0.36        0.47      0.06 o
   5   8  -7       98.22       95.50      0.65 o
   4   8  -7       86.22       83.59      0.46 o
   3   8  -7        9.67        9.51      0.12 o
   2   8  -7       33.65       33.85      0.29 o
   1   8  -7       72.21       72.11      0.44 o
  -1   8  -7        0.10        0.24      0.09 o
  -2   8  -7       10.67       10.02      0.11 o
  -3   8  -7       52.91       52.11      0.34 o
  -4   8  -7       13.65       13.11      0.12 o
  -5   8  -7        0.33        0.35      0.10 o
  -7   8  -7       59.49       60.10      0.41 o
  -8   8  -7        3.07        2.90      0.10 o
  -9   8  -7        0.68        0.75      0.09 o
 -10   8  -7        2.69        3.23      0.11 o
 -11   8  -7        0.90        1.09      0.10 o
 -12   8  -7       81.42       80.92      0.49 o
 -13   8  -7        0.66        0.60      0.12 o
 -14   8  -7        5.60        5.90      0.13 o
 -16   8  -7        1.03        0.73      0.12 o
 -17   8  -7        7.96        7.37      0.16 o
 -18   8  -7        0.45        0.56      0.13 o
  23   9  -7        3.55        3.20      0.25 o
  21   9  -7        0.97        1.11      0.16 o
  20   9  -7       13.18       13.11      0.18 o
  19   9  -7        2.69        2.73      0.11 o
  18   9  -7       53.75       51.22      0.79 o
  17   9  -7        5.27        4.60      0.13 o
  16   9  -7       46.78       48.46      0.52 o
  15   9  -7       37.78       37.85      0.48 o
  14   9  -7        0.09        0.24      0.08 o
  13   9  -7      126.22      124.25      1.52 o
  12   9  -7       65.11       64.14      0.66 o
  11   9  -7       12.80       12.21      0.18 o
  10   9  -7      192.00      190.94      1.85 o
   9   9  -7        4.18        4.36      0.10 o
   8   9  -7        0.16        0.21      0.04 o
   7   9  -7       46.24       44.58      0.36 o
   6   9  -7       19.45       19.66      0.15 o
   5   9  -7      136.98      134.31      1.01 o
   4   9  -7       10.94       10.30      0.13 o
   3   9  -7        0.48        0.51      0.07 o
   2   9  -7       51.90       50.89      0.51 o
   1   9  -7        5.55        5.68      0.10 o
   0   9  -7       61.48       59.14      0.49 o
  -1   9  -7      164.89      163.92      1.16 o
  -2   9  -7       34.21       33.89      0.16 o
  -3   9  -7        5.38        5.24      0.10 o
  -4   9  -7        1.17        1.18      0.09 o
  -5   9  -7      106.06      103.01      0.74 o
  -6   9  -7       32.53       33.15      0.28 o
  -7   9  -7       68.59       68.54      0.38 o
  -8   9  -7      104.75      104.54      0.64 o
 -10   9  -7        0.33        0.47      0.11 o
 -11   9  -7       46.24       47.44      0.60 o
 -12   9  -7       22.43       24.26      0.28 o
 -13   9  -7       23.97       25.77      0.30 o
 -14   9  -7        8.27        9.03      0.14 o
 -15   9  -7        4.64        4.30      0.14 o
 -16   9  -7       21.89       19.89      0.35 o
 -17   9  -7        0.41        0.41      0.12 o
 -18   9  -7        0.93        0.84      0.13 o
  23  10  -7        1.99        1.40      0.47 o
  21  10  -7       10.72       10.29      0.32 o
  20  10  -7        3.39        3.43      0.14 o
  19  10  -7       17.60       18.50      0.21 o
  18  10  -7       18.80       18.88      0.34 o
  17  10  -7        3.71        3.31      0.12 o
  16  10  -7       16.32       16.49      0.32 o
  15  10  -7       45.22       44.43      0.50 o
  14  10  -7       17.08       16.46      0.26 o
  13  10  -7      115.44      116.44      1.52 o
  12  10  -7        7.11        5.81      0.34 o
  11  10  -7       24.38       22.79      0.28 o
  10  10  -7        2.12        2.11      0.08 o
   9  10  -7        5.46        5.67      0.14 o
   8  10  -7       29.31       27.97      0.31 o
   7  10  -7       10.91       11.00      0.16 o
   6  10  -7        5.15        5.02      0.09 o
   5  10  -7        7.80        8.06      0.11 o
   4  10  -7        0.21        0.29      0.08 o
   3  10  -7        1.47        1.64      0.08 o
   2  10  -7       11.19       11.31      0.16 o
   1  10  -7      147.84      145.46      0.88 o
   0  10  -7      120.25      118.64      0.92 o
  -1  10  -7       20.16       19.67      0.13 o
  -2  10  -7        1.12        1.42      0.09 o
  -3  10  -7      104.86      105.48      0.70 o
  -4  10  -7       18.01       17.65      0.14 o
  -5  10  -7        4.33        4.42      0.10 o
  -6  10  -7       48.98       49.38      0.32 o
  -7  10  -7       19.73       18.94      0.21 o
  -8  10  -7      131.90      130.73      0.70 o
 -10  10  -7       10.49       11.00      0.17 o
 -11  10  -7        3.78        4.09      0.12 o
 -12  10  -7        0.92        1.02      0.11 o
 -13  10  -7       33.26       32.42      0.33 o
 -14  10  -7       20.31       20.48      0.26 o
 -15  10  -7       15.72       15.66      0.22 o
 -16  10  -7       60.87       60.85      0.65 o
 -18  10  -7        9.26        8.93      0.22 o
  22  11  -7       33.73       32.56      0.92 o
  21  11  -7       49.65       51.26      0.66 o
  20  11  -7       23.56       24.25      0.49 o
  19  11  -7      123.03      128.69      1.78 o
  18  11  -7       49.98       49.50      0.64 o
  17  11  -7       38.05       38.45      0.43 o
  16  11  -7       27.19       26.16      0.78 o
  15  11  -7       24.67       24.62      0.48 o
  14  11  -7       15.26       15.45      0.20 o
  13  11  -7      184.19      192.20      1.58 o
  12  11  -7       84.68       84.92      1.14 o
  11  11  -7       11.69       11.38      0.21 o
  10  11  -7      177.75      177.63      1.31 o
   9  11  -7        5.58        5.69      0.12 o
   7  11  -7       99.56       98.29      0.86 o
   6  11  -7      506.02      509.19      3.75 o
   5  11  -7       54.17       54.12      0.53 o
   4  11  -7      376.75      369.19      1.75 o
   3  11  -7       64.39       62.40      0.51 o
   2  11  -7       37.31       35.46      0.38 o
   1  11  -7      401.15      394.01      2.71 o
   0  11  -7       90.33       89.16      0.71 o
  -1  11  -7      239.31      235.78      1.28 o
  -2  11  -7      140.28      139.79      1.12 o
  -3  11  -7       11.58       11.08      0.15 o
  -4  11  -7       21.69       21.55      0.16 o
  -5  11  -7       49.98       49.00      0.33 o
  -6  11  -7        0.30        0.42      0.11 o
  -7  11  -7      123.46      122.34      0.93 o
  -8  11  -7       27.50       26.72      0.26 o
  -9  11  -7      160.93      156.80      1.07 o
 -10  11  -7        3.70        4.36      0.12 o
 -11  11  -7        0.55        0.57      0.12 o
 -12  11  -7        5.57        5.70      0.13 o
 -13  11  -7       11.56       12.92      0.17 o
 -14  11  -7       93.47       94.66      1.00 o
 -15  11  -7       31.82       31.30      0.45 o
 -16  11  -7        0.46        0.76      0.13 o
 -17  11  -7        3.76        4.25      0.13 o
  22  12  -7        2.17        2.33      0.26 o
  21  12  -7        0.81        1.07      0.21 o
  20  12  -7       30.56       31.53      0.57 o
  19  12  -7       10.56       10.39      0.31 o
  18  12  -7       29.67       29.98      0.47 o
  17  12  -7        1.13        1.01      0.09 o
  16  12  -7        6.28        6.02      0.25 o
  15  12  -7       11.46       11.35      0.18 o
  14  12  -7       12.49       12.59      0.17 o
  13  12  -7       36.76       36.90      0.58 o
  12  12  -7        7.03        6.67      0.11 o
  11  12  -7       16.90       16.64      0.22 o
  10  12  -7       18.38       17.97      0.24 o
   9  12  -7       14.56       14.01      0.19 o
   8  12  -7        0.17        0.10      0.05 o
   7  12  -7       31.61       30.67      0.31 o
   6  12  -7       12.44       11.64      0.14 o
   5  12  -7        8.47        8.07      0.13 o
   4  12  -7       11.15       10.69      0.16 o
   3  12  -7        0.59        0.79      0.08 o
   2  12  -7        1.26        1.57      0.09 o
   1  12  -7      124.57      122.11      0.77 o
   0  12  -7       25.36       24.52      0.31 o
  -1  12  -7        1.59        1.81      0.09 o
  -2  12  -7        1.20        1.13      0.10 o
  -3  12  -7        1.90        2.30      0.10 o
  -4  12  -7        4.04        3.78      0.11 o
  -5  12  -7       52.55       52.92      0.35 o
  -6  12  -7       25.29       23.62      0.30 o
  -7  12  -7       13.81       13.95      0.15 o
  -8  12  -7       36.42       36.00      0.39 o
  -9  12  -7       23.00       23.89      0.28 o
 -10  12  -7        7.05        6.49      0.13 o
 -11  12  -7        0.57        0.65      0.13 o
 -12  12  -7        1.52        1.60      0.13 o
 -13  12  -7       63.58       64.78      0.61 o
 -14  12  -7        8.77        9.34      0.15 o
 -15  12  -7       39.83       40.30      0.51 o
 -16  12  -7        6.41        6.32      0.14 o
  22  13  -7        1.90        2.13      0.23 o
  21  13  -7        4.33        5.26      0.28 o
  20  13  -7       11.36       12.46      0.22 o
  19  13  -7       32.10       33.88      0.43 o
  18  13  -7       21.47       21.88      0.57 o
  17  13  -7        0.21        0.34      0.14 o
  16  13  -7        0.97        1.14      0.10 o
  15  13  -7       12.60       12.16      0.26 o
  14  13  -7       57.31       61.67      0.73 o
  13  13  -7       35.31       35.95      0.44 o
  12  13  -7       33.49       33.10      0.51 o
  11  13  -7      163.26      167.39      1.71 o
  10  13  -7       85.28       81.14      0.51 o
   9  13  -7        4.02        4.39      0.13 o
   8  13  -7       29.46       28.23      0.31 o
   7  13  -7        8.70        8.57      0.14 o
   6  13  -7      288.29      284.51      2.22 o
   5  13  -7       35.56       35.60      0.32 o
   4  13  -7        8.58        8.12      0.15 o
   3  13  -7       20.46       20.72      0.32 o
   1  13  -7        2.45        2.39      0.10 o
   0  13  -7       18.76       17.24      0.16 o
  -1  13  -7      176.84      172.34      1.09 o
  -2  13  -7       78.77       76.51      0.71 o
  -3  13  -7        1.55        2.04      0.10 o
  -4  13  -7        1.19        1.68      0.10 o
  -5  13  -7       68.19       67.70      0.52 o
  -6  13  -7       92.73       91.47      0.70 o
  -7  13  -7      116.98      115.91      1.06 o
  -8  13  -7        8.65        8.39      0.15 o
  -9  13  -7       19.80       19.12      0.23 o
 -10  13  -7        2.70        3.06      0.12 o
 -12  13  -7        4.04        4.34      0.14 o
 -13  13  -7        0.76        0.97      0.14 o
 -14  13  -7       38.51       38.50      0.34 o
 -15  13  -7        6.40        6.13      0.14 o
 -16  13  -7       15.45       14.06      0.23 o
  20  14  -7       13.63       14.18      0.34 o
  19  14  -7       13.61       13.77      0.32 o
  18  14  -7        2.29        2.27      0.13 o
  16  14  -7        8.68        8.24      0.33 o
  15  14  -7       12.65       12.75      0.28 o
  14  14  -7       84.36       90.99      1.03 o
  13  14  -7       22.60       22.95      0.37 o
  12  14  -7        8.25        8.51      0.17 o
  11  14  -7       15.58       15.39      0.22 o
  10  14  -7       15.75       15.36      0.21 o
   9  14  -7       98.17       98.22      0.83 o
   8  14  -7       54.59       54.34      0.58 o
   7  14  -7       10.76       10.56      0.14 o
   6  14  -7       18.37       18.29      0.23 o
   5  14  -7       11.15       11.22      0.14 o
   4  14  -7       12.31       12.35      0.16 o
   3  14  -7       47.92       45.60      0.28 o
   2  14  -7       12.41       12.09      0.15 o
   1  14  -7       41.97       40.95      0.43 o
   0  14  -7        1.25        1.02      0.10 o
  -1  14  -7       21.52       21.10      0.25 o
  -2  14  -7       69.02       70.90      0.69 o
  -3  14  -7       55.04       54.84      0.51 o
  -4  14  -7        0.32        0.45      0.12 o
  -5  14  -7        4.07        3.79      0.12 o
  -6  14  -7       72.69       72.65      0.40 o
  -7  14  -7        4.35        3.89      0.13 o
  -8  14  -7       18.94       18.73      0.20 o
  -9  14  -7        5.23        5.82      0.15 o
 -10  14  -7       13.54       14.30      0.20 o
 -11  14  -7       47.72       47.05      0.49 o
 -12  14  -7        0.74        0.96      0.13 o
 -13  14  -7       10.14       10.98      0.19 o
 -14  14  -7        1.44        1.43      0.14 o
 -15  14  -7        1.42        1.44      0.12 o
 -16  14  -7       22.67       22.94      0.39 o
  21  15  -7        8.51        8.22      0.28 o
  20  15  -7       23.78       25.21      0.36 o
  19  15  -7        1.82        1.80      0.15 o
  17  15  -7       31.02       31.69      0.48 o
  16  15  -7       45.75       46.56      0.67 o
  15  15  -7       13.50       13.99      0.34 o
  14  15  -7        0.47        0.70      0.14 o
  13  15  -7       53.08       55.18      0.95 o
  12  15  -7       65.03       64.13      0.94 o
  11  15  -7        8.61        8.68      0.16 o
  10  15  -7       25.61       26.15      0.36 o
   9  15  -7        5.47        5.58      0.13 o
   8  15  -7        0.12        0.38      0.06 o
   7  15  -7       52.69       52.93      0.54 o
   6  15  -7       12.22       12.72      0.23 o
   5  15  -7      192.40      192.17      1.70 o
   4  15  -7       12.13       12.22      0.15 o
   3  15  -7        6.83        6.79      0.11 o
   2  15  -7        7.38        7.13      0.12 o
   1  15  -7       50.40       49.82      0.34 o
   0  15  -7      228.75      225.12      2.22 o
  -1  15  -7       10.49       10.83      0.20 o
  -2  15  -7        0.17        0.40      0.11 o
  -3  15  -7       18.71       19.43      0.20 o
  -4  15  -7       59.98       60.37      0.57 o
  -5  15  -7        3.48        3.46      0.12 o
  -6  15  -7        1.34        1.48      0.11 o
  -8  15  -7      212.73      216.71      1.89 o
  -9  15  -7        9.50       10.29      0.14 o
 -10  15  -7        0.71        0.84      0.13 o
 -11  15  -7       16.67       17.74      0.31 o
 -12  15  -7        1.55        1.89      0.13 o
 -13  15  -7       34.76       36.47      0.51 o
 -14  15  -7        2.17        2.56      0.12 o
 -15  15  -7        6.56        6.29      0.17 o
  19  16  -7       13.01       12.98      0.41 o
  18  16  -7        0.81        0.72      0.16 o
  17  16  -7        7.71        7.81      0.18 o
  16  16  -7        1.72        1.62      0.12 o
  15  16  -7       16.18       16.04      0.39 o
  14  16  -7       24.84       24.86      0.48 o
  13  16  -7       81.81       82.91      1.63 o
  12  16  -7        7.12        7.14      0.12 o
  11  16  -7        0.70        0.58      0.10 o
  10  16  -7        4.41        4.10      0.11 o
   9  16  -7       10.01        9.25      0.34 o
   8  16  -7       57.42       57.04      0.61 o
   6  16  -7       16.99       17.29      0.29 o
   5  16  -7        7.97        7.99      0.11 o
   4  16  -7        0.29        0.38      0.10 o
   3  16  -7        0.83        0.83      0.10 o
   1  16  -7       94.44       91.47      0.75 o
   0  16  -7       42.20       42.55      0.29 o
  -1  16  -7        0.27        0.37      0.12 o
  -2  16  -7        3.00        3.28      0.11 o
  -3  16  -7      109.54      111.62      0.94 o
  -4  16  -7        3.45        3.54      0.12 o
  -6  16  -7       28.46       28.95      0.33 o
  -7  16  -7       16.91       16.43      0.16 o
  -8  16  -7      100.72      100.28      0.91 o
  -9  16  -7        0.93        0.84      0.13 o
 -10  16  -7        3.57        3.78      0.13 o
 -11  16  -7        8.68        9.06      0.17 o
 -13  16  -7       11.27       10.85      0.23 o
 -14  16  -7        2.64        2.68      0.13 o
 -15  16  -7        2.57        2.40      0.13 o
  19  17  -7      135.09      137.22      1.89 o
  18  17  -7        5.62        5.15      0.17 o
  17  17  -7        7.39        8.22      0.28 o
  16  17  -7        2.29        2.04      0.12 o
  15  17  -7       56.35       56.92      0.85 o
  14  17  -7       38.02       36.41      0.62 o
  13  17  -7       16.81       16.63      0.38 o
  12  17  -7       82.76       80.69      1.07 o
  11  17  -7        7.91        7.92      0.14 o
  10  17  -7      145.10      140.49      1.72 o
   9  17  -7        6.63        6.59      0.15 o
   8  17  -7        3.53        3.64      0.15 o
   7  17  -7      120.40      121.19      0.85 o
   6  17  -7      247.89      252.77      1.70 o
   5  17  -7       27.42       27.65      0.41 o
   4  17  -7      100.98       97.91      0.84 o
   3  17  -7       25.49       26.10      0.33 o
   2  17  -7       11.48       11.31      0.18 o
   1  17  -7       90.41       90.33      0.75 o
   0  17  -7       39.42       39.95      0.41 o
  -1  17  -7      100.56       99.46      0.89 o
  -2  17  -7       78.94       78.69      0.66 o
  -3  17  -7        3.60        3.67      0.12 o
  -4  17  -7        2.65        2.85      0.12 o
  -5  17  -7       44.94       44.17      0.48 o
  -6  17  -7        5.56        5.50      0.14 o
  -7  17  -7       79.02       80.69      0.97 o
  -8  17  -7        6.41        6.22      0.14 o
  -9  17  -7       36.38       35.83      0.30 o
 -10  17  -7        6.75        6.29      0.14 o
 -11  17  -7        2.96        3.09      0.13 o
 -12  17  -7        6.64        6.83      0.17 o
 -13  17  -7        4.42        4.59      0.15 o
 -14  17  -7       31.23       30.48      0.36 o
  19  18  -7        9.18        8.23      0.24 o
  18  18  -7        3.38        3.59      0.17 o
  15  18  -7        4.37        4.38      0.14 o
  14  18  -7       13.09       11.96      0.25 o
  13  18  -7        4.96        5.10      0.15 o
  12  18  -7        2.10        2.12      0.11 o
  10  18  -7        9.02        9.18      0.20 o
   9  18  -7       25.11       23.65      0.54 o
   7  18  -7       12.66       12.80      0.24 o
   6  18  -7        2.15        2.08      0.11 o
   5  18  -7       22.52       23.24      0.48 o
   4  18  -7       49.41       50.13      0.60 o
   3  18  -7       16.75       15.83      0.19 o
   2  18  -7       23.29       22.95      0.21 o
   1  18  -7      119.91      119.64      0.75 o
   0  18  -7       12.88       13.10      0.17 o
  -1  18  -7        1.33        1.42      0.11 o
  -2  18  -7        2.21        2.31      0.12 o
  -3  18  -7       14.33       13.61      0.15 o
  -4  18  -7       14.43       14.36      0.15 o
  -5  18  -7        3.04        3.32      0.12 o
  -6  18  -7       17.03       16.32      0.17 o
  -7  18  -7       50.67       51.02      0.34 o
  -8  18  -7       21.06       20.90      0.19 o
  -9  18  -7       10.74       11.45      0.15 o
 -11  18  -7        1.33        1.38      0.12 o
 -12  18  -7       20.61       21.91      0.30 o
 -13  18  -7       12.51       12.95      0.20 o
  18  19  -7       31.86       31.67      0.58 o
  17  19  -7       19.61       18.57      0.37 o
  16  19  -7       26.31       26.67      0.60 o
  15  19  -7        1.04        1.25      0.16 o
  14  19  -7        0.58        0.83      0.17 o
  13  19  -7       45.62       48.91      0.85 o
  12  19  -7       73.58       75.11      1.12 o
  11  19  -7        0.44        0.44      0.12 o
  10  19  -7       31.47       32.59      0.49 o
   8  19  -7        8.97        8.67      0.13 o
   7  19  -7       30.96       29.92      0.47 o
   6  19  -7        0.64        1.14      0.15 o
   5  19  -7       53.19       54.10      0.64 o
   3  19  -7        0.18        0.39      0.12 o
   2  19  -7        0.56        0.34      0.14 o
   1  19  -7        4.91        5.15      0.14 o
   0  19  -7       26.68       26.96      0.37 o
  -1  19  -7       65.49       66.33      0.60 o
  -2  19  -7        3.26        3.43      0.13 o
  -3  19  -7        0.53        0.30      0.12 o
  -4  19  -7        1.27        1.35      0.14 o
  -5  19  -7       15.42       15.85      0.24 o
  -6  19  -7        3.28        3.25      0.13 o
  -7  19  -7       51.73       53.16      0.57 o
  -8  19  -7       26.52       26.06      0.40 o
 -10  19  -7        3.56        3.29      0.14 o
 -11  19  -7       19.97       20.91      0.24 o
 -12  19  -7       14.22       14.82      0.33 o
 -13  19  -7       29.73       30.70      0.38 o
  17  20  -7        2.17        2.31      0.18 o
  16  20  -7       12.81       13.39      0.50 o
  15  20  -7       18.17       17.66      0.52 o
  14  20  -7        3.45        3.38      0.17 o
  13  20  -7        2.84        2.83      0.20 o
  12  20  -7        8.24        9.28      0.21 o
  11  20  -7       18.33       18.34      0.37 o
  10  20  -7        7.84        7.94      0.16 o
   9  20  -7        7.58        7.08      0.17 o
   8  20  -7       10.87       10.29      0.25 o
   7  20  -7        1.87        2.08      0.13 o
   6  20  -7        7.30        7.93      0.16 o
   5  20  -7       13.53       13.85      0.35 o
   4  20  -7        4.28        4.62      0.13 o
   3  20  -7       69.93       67.97      1.14 o
   2  20  -7       47.73       46.76      0.61 o
   1  20  -7        0.56        0.88      0.15 o
   0  20  -7       49.73       49.98      0.33 o
  -1  20  -7       15.67       16.03      0.25 o
  -2  20  -7       14.40       14.00      0.29 o
  -3  20  -7       19.84       20.66      0.29 o
  -4  20  -7       10.82       11.01      0.30 o
  -5  20  -7       54.39       55.34      0.53 o
  -6  20  -7        1.93        2.25      0.14 o
  -7  20  -7        1.11        1.15      0.13 o
  -8  20  -7        9.60        9.99      0.18 o
  -9  20  -7        0.85        1.08      0.14 o
 -10  20  -7        6.42        6.17      0.18 o
 -11  20  -7        0.46        0.50      0.14 o
 -12  20  -7        6.07        6.20      0.15 o
  16  21  -7        3.30        3.25      0.19 o
  15  21  -7        9.45        9.69      0.27 o
  14  21  -7        6.52        6.44      0.24 o
  13  21  -7       22.32       23.23      0.52 o
  12  21  -7        2.19        2.50      0.19 o
  11  21  -7       35.43       36.51      0.64 o
  10  21  -7       17.85       18.85      0.33 o
   9  21  -7        4.55        5.77      0.18 o
   7  21  -7        0.37        0.39      0.12 o
   6  21  -7       49.83       50.53      0.50 o
   5  21  -7        4.32        4.99      0.15 o
   4  21  -7        3.94        4.03      0.14 o
   3  21  -7        1.77        1.80      0.13 o
   2  21  -7       29.21       29.69      0.53 o
   1  21  -7        8.62        8.79      0.16 o
   0  21  -7       13.03       13.14      0.21 o
  -1  21  -7        5.41        5.70      0.16 o
  -2  21  -7       19.55       18.95      0.37 o
  -3  21  -7        0.59        0.73      0.15 o
  -4  21  -7        4.35        4.30      0.16 o
  -5  21  -7        1.79        2.31      0.17 o
  -6  21  -7       22.94       23.54      0.41 o
  -8  21  -7       20.14       22.71      0.28 o
  -9  21  -7        8.18        8.37      0.19 o
 -10  21  -7        7.37        8.02      0.16 o
 -11  21  -7        6.09        6.32      0.15 o
  15  22  -7        2.34        2.36      0.17 o
  14  22  -7        0.22        0.40      0.17 o
  13  22  -7       15.87       16.84      0.44 o
  12  22  -7       11.99       12.72      0.30 o
  11  22  -7        0.16        0.40      0.16 o
   9  22  -7        2.35        2.42      0.17 o
   8  22  -7        7.03        6.91      0.18 o
   7  22  -7        0.29        0.40      0.13 o
   6  22  -7        2.21        2.48      0.15 o
   5  22  -7        0.46        0.64      0.15 o
   4  22  -7        1.46        1.45      0.15 o
   3  22  -7       14.92       15.06      0.37 o
   2  22  -7        7.49        8.04      0.25 o
   1  22  -7        6.20        6.34      0.16 o
   0  22  -7        1.49        1.79      0.16 o
  -1  22  -7        2.60        3.08      0.15 o
  -2  22  -7        4.21        4.64      0.16 o
  -3  22  -7       24.24       24.12      0.23 o
  -4  22  -7        0.23        0.37      0.17 o
  -5  22  -7        3.96        3.81      0.21 o
  -6  22  -7        1.75        1.88      0.16 o
  -7  22  -7        1.03        0.82      0.16 o
  -8  22  -7       14.71       15.68      0.30 o
  -9  22  -7        5.00        5.80      0.17 o
 -10  22  -7        5.31        6.29      0.17 o
  13  23  -7       28.09       29.25      0.73 o
  12  23  -7        7.44        8.37      0.18 o
  11  23  -7       33.23       33.15      0.44 o
  10  23  -7       14.86       13.53      0.20 o
   8  23  -7       21.70       19.89      0.25 o
   7  23  -7        1.29        1.31      0.12 o
   6  23  -7      170.50      176.95      1.90 o
   5  23  -7        8.21        8.62      0.18 o
   4  23  -7       34.87       34.94      0.64 o
   1  23  -7       65.89       63.17      0.50 o
   0  23  -7       18.44       19.07      0.32 o
  -1  23  -7       49.16       48.99      0.66 o
  -2  23  -7       22.56       21.86      0.37 o
  -3  23  -7        0.57        0.72      0.16 o
  -4  23  -7        9.40        9.16      0.18 o
  -5  23  -7        5.19        5.01      0.18 o
  -6  23  -7        6.59        6.83      0.18 o
  -7  23  -7       29.55       31.07      0.44 o
  -8  23  -7        0.65        0.66      0.16 o
  10  24  -7        0.27        0.43      0.16 o
   8  24  -7        5.42        5.69      0.18 o
   7  24  -7       24.30       24.17      0.38 o
   5  24  -7        0.53        0.59      0.15 o
   3  24  -7       30.15       30.61      0.37 o
   2  24  -7       37.39       37.66      0.54 o
   1  24  -7       35.57       36.69      0.40 o
   0  24  -7       17.34       17.85      0.46 o
  -1  24  -7       26.60       26.70      0.34 o
  -2  24  -7       44.52       45.29      0.83 o
  -3  24  -7       38.36       36.51      0.65 o
  -4  24  -7        6.38        6.72      0.18 o
  -5  24  -7        1.17        1.61      0.16 o
  -6  24  -7       10.12       11.03      0.20 o
  10  25  -7       11.20       11.02      0.25 o
   7  25  -7       36.42       36.14      0.45 o
   6  25  -7        7.09        7.55      0.19 o
   5  25  -7       16.35       18.10      0.35 o
   3  25  -7        0.70        1.05      0.16 o
   2  25  -7        1.92        2.21      0.17 o
   1  25  -7        6.57        7.04      0.17 o
   0  25  -7        6.54        7.35      0.26 o
  -1  25  -7       19.90       20.31      0.28 o
  -2  25  -7        0.93        1.37      0.17 o
  -5  25  -7        4.45        4.56      0.18 o
   7  26  -7        0.15        0.33      0.16 o
   6  26  -7        1.98        2.41      0.18 o
   5  26  -7       20.89       21.10      0.30 o
   4  26  -7        1.59        1.63      0.16 o
   3  26  -7       17.01       18.18      0.36 o
   2  26  -7       12.51       13.21      0.23 o
   1  26  -7        1.50        1.66      0.16 o
   0  26  -7       13.96       15.55      0.28 o
  -1  26  -7        0.21        0.70      0.22 o
  -2  26  -7        0.79        0.52      0.19 o
  21   0  -8        1.79        1.72      0.29 o
  20   0  -8      155.50      149.94      1.14 o
  19   0  -8       65.76       58.07      6.01 o
  18   0  -8      279.75      280.03      6.32 o
  17   0  -8      101.80       98.89      2.39 o
  16   0  -8       15.34       15.00      0.22 o
  15   0  -8      195.39      197.88      1.85 o
  14   0  -8        0.76        0.92      0.10 o
  12   0  -8     1030.97     1084.81     17.29 o
  11   0  -8        7.63        7.45      0.16 o
  10   0  -8       33.16       35.12      0.47 o
   9   0  -8       63.92       64.83      0.63 o
   8   0  -8      264.30      278.87      3.33 o
   7   0  -8      118.16      119.12      2.18 o
   6   0  -8      128.64      128.74      0.98 o
   5   0  -8       19.91       19.90      0.41 o
   4   0  -8        8.47        8.44      0.15 o
   3   0  -8     1410.44     1505.05     12.53 o
   2   0  -8        0.70        0.91      0.14 o
   1   0  -8        0.69        0.59      0.15 o
   0   0  -8      349.24      354.67      3.60 o
  -1   0  -8       39.53       39.06      0.40 o
  -2   0  -8      292.81      294.51      4.08 o
  -3   0  -8       94.96       94.76      0.70 o
  -4   0  -8      171.26      175.22      1.42 o
  -5   0  -8      598.19      595.86      4.36 o
  -6   0  -8       13.42       13.66      0.22 o
  -7   0  -8      130.33      131.23      1.23 o
  -8   0  -8        0.97        1.22      0.17 o
  -9   0  -8        8.76        9.35      0.22 o
 -10   0  -8      133.49      128.39      1.60 o
 -12   0  -8       43.34       43.63      0.48 o
 -13   0  -8       21.53       20.53      0.38 o
 -15   0  -8       10.37        8.97      0.47 o
 -17   0  -8        0.92        0.55      0.27 o
 -18   0  -8       26.40       22.18      0.66 o
  22   1  -8        5.37        4.89      0.28 o
  21   1  -8       58.48       53.69      1.21 o
  20   1  -8        2.69        2.13      0.16 o
  19   1  -8        3.98        3.77      0.09 o
  18   1  -8       13.11       12.25      0.20 o
  17   1  -8      107.32      108.92      0.75 o
  15   1  -8        0.46        0.48      0.05 o
  14   1  -8       26.07       25.98      0.24 o
  13   1  -8        0.46        0.64      0.06 o
  12   1  -8      137.65      140.52      1.84 o
  11   1  -8       81.00       83.83      0.68 o
  10   1  -8       13.19       14.18      0.13 o
   9   1  -8       36.64       37.85      0.41 o
   8   1  -8        0.87        0.84      0.07 o
   7   1  -8      106.57      108.07      0.50 o
   6   1  -8      130.22      133.40      0.90 o
   5   1  -8       14.14       13.75      0.16 o
   4   1  -8      154.44      156.42      1.24 o
   3   1  -8      500.33      509.43      3.45 o
   2   1  -8      164.98      167.82      1.85 o
   1   1  -8       19.78       20.28      0.29 o
   0   1  -8       67.11       67.07      0.24 o
  -1   1  -8       18.06       18.09      0.14 o
  -2   1  -8       73.15       72.94      0.34 o
  -3   1  -8        8.25        7.84      0.13 o
  -4   1  -8       17.13       16.37      0.16 o
  -5   1  -8        4.35        4.19      0.13 o
  -6   1  -8      238.19      239.84      1.29 o
  -7   1  -8        8.38        8.35      0.15 o
  -8   1  -8       10.39        9.96      0.15 o
  -9   1  -8       38.32       37.53      0.28 o
 -10   1  -8        3.82        4.12      0.12 o
 -11   1  -8       30.92       31.01      0.29 o
 -12   1  -8       61.87       62.81      0.61 o
 -13   1  -8      184.97      183.07      1.85 o
 -14   1  -8      111.75      106.96      0.94 o
 -15   1  -8       36.59       35.19      0.54 o
 -16   1  -8        2.77        2.13      0.16 o
 -17   1  -8        4.80        4.55      0.20 o
 -18   1  -8        3.15        3.33      0.17 o
  23   2  -8        2.51        1.57      0.46 o
  22   2  -8       27.04       24.05      1.64 o
  21   2  -8       11.10       11.13      0.51 o
  20   2  -8        2.13        1.86      0.08 o
  19   2  -8      103.37      102.11      0.65 o
  18   2  -8        6.47        6.18      0.10 o
  17   2  -8       12.79       11.98      0.30 o
  16   2  -8       10.79        9.49      0.26 o
  15   2  -8       12.70       12.71      0.16 o
  14   2  -8       17.95       17.35      0.25 o
  13   2  -8       51.45       49.63      0.49 o
  12   2  -8       71.32       71.11      0.50 o
  11   2  -8       89.17       91.10      0.87 o
  10   2  -8      100.28      104.66      1.09 o
   9   2  -8        0.25        0.29      0.06 o
   8   2  -8        7.41        7.34      0.09 o
   7   2  -8       12.12       11.74      0.14 o
   6   2  -8        4.49        3.75      0.10 o
   5   2  -8      224.82      225.77      1.70 o
   4   2  -8       33.00       34.40      0.37 o
   3   2  -8      191.95      194.11      1.29 o
   2   2  -8      129.99      131.75      0.96 o
   1   2  -8      119.43      119.62      0.64 o
   0   2  -8        8.49        8.23      0.11 o
  -1   2  -8        5.80        6.00      0.10 o
  -3   2  -8        1.28        1.37      0.09 o
  -4   2  -8      221.48      220.00      1.73 o
  -5   2  -8        6.58        6.83      0.15 o
  -6   2  -8        5.84        6.10      0.13 o
  -7   2  -8       23.22       24.36      0.23 o
  -8   2  -8       21.17       21.16      0.18 o
  -9   2  -8        2.37        2.44      0.11 o
 -11   2  -8        5.39        5.15      0.12 o
 -12   2  -8       23.31       23.23      0.23 o
 -13   2  -8       23.29       24.58      0.21 o
 -14   2  -8        0.97        1.58      0.12 o
 -15   2  -8        2.44        2.69      0.13 o
 -17   2  -8        3.23        2.46      0.14 o
 -18   2  -8        2.00        1.48      0.14 o
  23   3  -8        1.70        1.64      0.44 o
  22   3  -8        1.90        1.84      0.29 o
  21   3  -8        8.71        7.97      0.55 o
  20   3  -8        1.17        0.75      0.11 o
  19   3  -8        6.43        5.87      0.16 o
  18   3  -8        0.48        0.51      0.06 o
  17   3  -8        0.65        0.75      0.06 o
  16   3  -8       10.49        9.42      0.19 o
  15   3  -8        2.74        2.32      0.09 o
  14   3  -8       19.06       19.23      0.23 o
  13   3  -8       35.41       35.23      0.31 o
  12   3  -8        1.08        1.12      0.07 o
  11   3  -8        4.72        4.98      0.11 o
  10   3  -8        1.97        2.26      0.07 o
   9   3  -8        8.35        8.30      0.10 o
   8   3  -8       32.72       32.99      0.17 o
   7   3  -8        1.19        1.32      0.07 o
   6   3  -8       15.38       15.56      0.14 o
   5   3  -8        0.18        0.19      0.08 o
   4   3  -8        5.35        5.53      0.09 o
   3   3  -8        0.71        0.84      0.07 o
   2   3  -8        7.91        7.83      0.10 o
   1   3  -8       17.49       17.66      0.22 o
   0   3  -8        0.48        0.61      0.08 o
  -1   3  -8        6.50        6.41      0.10 o
  -2   3  -8        1.08        1.18      0.08 o
  -3   3  -8       28.30       27.66      0.21 o
  -4   3  -8       28.08       27.08      0.30 o
  -5   3  -8       11.72       11.58      0.12 o
  -6   3  -8       63.57       62.60      0.45 o
  -7   3  -8        1.48        1.29      0.11 o
  -8   3  -8        2.62        2.57      0.11 o
  -9   3  -8        1.54        1.66      0.11 o
 -12   3  -8        4.77        4.88      0.13 o
 -13   3  -8       15.34       16.88      0.21 o
 -15   3  -8       37.60       37.96      0.37 o
 -16   3  -8        6.83        7.25      0.17 o
 -17   3  -8        4.22        4.11      0.15 o
 -18   3  -8        5.09        5.13      0.15 o
  24   4  -8       42.87       35.12      5.01 o
  22   4  -8        9.73        9.88      0.38 o
  21   4  -8       22.89       21.44      0.49 o
  20   4  -8        0.08        0.20      0.08 o
  19   4  -8       12.37       11.46      0.33 o
  18   4  -8       19.15       17.64      0.42 o
  16   4  -8       24.06       20.39      0.99 o
  15   4  -8        7.22        6.43      0.13 o
  14   4  -8        9.31        8.97      0.25 o
  13   4  -8       20.29       19.65      0.13 o
  12   4  -8       18.63       18.07      0.25 o
  11   4  -8       62.79       63.92      0.60 o
  10   4  -8        4.36        4.66      0.07 o
   9   4  -8        8.84        9.35      0.09 o
   8   4  -8        2.17        2.26      0.07 o
   7   4  -8       26.45       25.46      0.29 o
   6   4  -8       48.06       48.00      0.42 o
   5   4  -8        5.94        5.60      0.09 o
   4   4  -8       43.95       44.20      0.43 o
   3   4  -8       30.55       31.84      0.28 o
   2   4  -8       11.90       11.58      0.16 o
   1   4  -8       10.46       11.00      0.12 o
   0   4  -8       59.12       59.40      0.43 o
  -1   4  -8       18.08       17.60      0.16 o
  -2   4  -8       14.64       14.39      0.13 o
  -3   4  -8        8.28        8.13      0.11 o
  -4   4  -8        7.34        7.40      0.11 o
  -5   4  -8       23.49       22.81      0.19 o
  -6   4  -8      102.36      102.65      0.69 o
  -7   4  -8        9.08        8.31      0.12 o
  -8   4  -8       16.79       17.45      0.15 o
  -9   4  -8       22.41       21.73      0.21 o
 -10   4  -8        3.25        3.63      0.11 o
 -11   4  -8       40.48       37.11      0.47 o
 -12   4  -8        3.84        3.62      0.12 o
 -13   4  -8        2.36        2.97      0.11 o
 -14   4  -8       52.93       56.73      0.71 o
 -16   4  -8        6.96        7.26      0.17 o
 -17   4  -8       17.58       17.84      0.24 o
 -18   4  -8        2.64        2.19      0.17 o
  24   5  -8        7.43        5.43      0.52 o
  23   5  -8       34.00       33.30      1.76 o
  22   5  -8       11.03       10.43      0.40 o
  21   5  -8       15.76       14.82      0.50 o
  20   5  -8        6.60        5.72      0.17 o
  19   5  -8       12.15       10.82      0.29 o
  18   5  -8        0.31        0.36      0.10 o
  17   5  -8       21.98       22.93      0.51 o
  16   5  -8        0.45        0.40      0.06 o
  15   5  -8        6.06        5.91      0.14 o
  13   5  -8       10.23        9.14      0.29 o
  12   5  -8        1.77        1.84      0.08 o
  11   5  -8       10.56       10.52      0.12 o
  10   5  -8        1.06        1.18      0.05 o
   9   5  -8       32.25       32.64      0.28 o
   8   5  -8       37.92       38.86      0.35 o
   7   5  -8       11.79       11.68      0.11 o
   6   5  -8        8.57        8.63      0.09 o
   5   5  -8       22.47       21.92      0.16 o
   4   5  -8       20.35       20.63      0.21 o
   3   5  -8       10.57       10.47      0.12 o
   2   5  -8       75.98       75.74      0.40 o
   1   5  -8       15.07       15.20      0.15 o
   0   5  -8       33.45       33.11      0.22 o
  -1   5  -8        6.81        6.56      0.11 o
  -2   5  -8       15.95       15.80      0.14 o
  -3   5  -8        0.36        0.52      0.10 o
  -4   5  -8       10.29       10.35      0.16 o
  -5   5  -8       54.16       54.30      0.38 o
  -6   5  -8       16.41       16.20      0.14 o
  -7   5  -8       16.26       15.94      0.18 o
  -8   5  -8       81.87       80.91      0.59 o
  -9   5  -8        5.73        6.04      0.13 o
 -10   5  -8       18.24       18.46      0.22 o
 -11   5  -8       11.07       11.09      0.16 o
 -12   5  -8        2.64        2.59      0.12 o
 -13   5  -8        1.29        1.18      0.11 o
 -14   5  -8       29.75       29.72      0.42 o
 -16   5  -8       15.29       16.41      0.32 o
 -18   5  -8        1.13        1.11      0.14 o
  23   6  -8       34.33       34.39      0.86 o
  22   6  -8        6.72        6.24      0.82 o
  21   6  -8        6.68        6.12      0.23 o
  20   6  -8        1.46        1.29      0.11 o
  19   6  -8       21.68       20.94      0.40 o
  18   6  -8       99.48      102.07      0.66 o
  17   6  -8       40.96       42.69      0.43 o
  16   6  -8       53.26       54.72      0.68 o
  15   6  -8       14.81       13.95      0.23 o
  14   6  -8      132.18      133.36      1.31 o
  13   6  -8       16.02       14.25      0.35 o
  12   6  -8      184.66      188.03      2.39 o
  11   6  -8       89.41       88.16      0.81 o
  10   6  -8        4.13        4.43      0.10 o
   9   6  -8       81.47       84.79      0.65 o
   8   6  -8      217.13      217.02      1.59 o
   7   6  -8       21.97       21.81      0.14 o
   6   6  -8      119.70      120.47      0.87 o
   5   6  -8       36.89       35.66      0.26 o
   4   6  -8      110.55      110.16      0.90 o
   3   6  -8      247.53      246.41      1.63 o
   2   6  -8       68.72       69.85      0.45 o
   1   6  -8       47.01       46.46      0.34 o
   0   6  -8        0.21        0.30      0.09 o
  -1   6  -8      464.32      465.72      2.83 o
  -2   6  -8        5.05        5.10      0.10 o
  -3   6  -8       86.54       84.90      0.70 o
  -4   6  -8       26.28       25.04      0.17 o
  -5   6  -8        5.10        4.68      0.11 o
  -6   6  -8      115.20      115.19      0.43 o
  -7   6  -8      158.56      159.37      1.06 o
  -8   6  -8       14.18       14.09      0.14 o
  -9   6  -8       15.43       15.89      0.15 o
 -10   6  -8       13.86       13.02      0.20 o
 -11   6  -8        8.83        7.94      0.13 o
 -12   6  -8       52.95       50.08      0.53 o
 -13   6  -8       22.09       21.99      0.32 o
 -14   6  -8        3.36        2.92      0.12 o
 -15   6  -8        0.39        0.46      0.13 o
 -16   6  -8       45.79       44.24      0.51 o
 -17   6  -8       18.89       20.19      0.28 o
 -18   6  -8       29.27       28.18      0.47 o
  23   7  -8       23.81       23.39      0.53 o
  22   7  -8        2.04        1.75      0.21 o
  21   7  -8       10.82       10.41      0.27 o
  20   7  -8       24.80       23.83      0.32 o
  19   7  -8       15.49       15.64      0.38 o
  18   7  -8       14.58       14.40      0.30 o
  17   7  -8      125.32      131.29      1.36 o
  16   7  -8        2.17        2.00      0.12 o
  15   7  -8       10.95       10.69      0.27 o
  14   7  -8        1.52        1.76      0.09 o
  13   7  -8        5.15        4.84      0.10 o
  12   7  -8       13.45       12.69      0.28 o
  11   7  -8       66.21       65.80      0.67 o
  10   7  -8       45.33       45.26      0.33 o
   9   7  -8      111.43      109.23      0.90 o
   8   7  -8      140.76      142.81      0.99 o
   7   7  -8       82.39       80.51      0.70 o
   6   7  -8       30.34       31.77      0.50 o
   5   7  -8        0.25        0.37      0.08 o
   4   7  -8       60.83       60.85      0.43 o
   3   7  -8       11.77       11.61      0.16 o
   2   7  -8       31.28       31.50      0.23 o
   1   7  -8       97.67       98.86      0.89 o
   0   7  -8        0.10        0.19      0.09 o
  -1   7  -8        5.41        5.69      0.10 o
  -2   7  -8       22.87       22.90      0.24 o
  -3   7  -8        1.24        1.18      0.09 o
  -4   7  -8        0.35        0.30      0.10 o
  -5   7  -8       81.61       81.20      0.39 o
  -6   7  -8       52.78       52.55      0.48 o
  -7   7  -8       14.76       14.55      0.15 o
  -8   7  -8       10.72       11.02      0.13 o
  -9   7  -8        7.99        8.29      0.12 o
 -10   7  -8       97.67       99.05      0.73 o
 -11   7  -8       21.99       21.59      0.25 o
 -12   7  -8        2.97        2.90      0.12 o
 -13   7  -8        7.75        7.75      0.17 o
 -14   7  -8       12.11       11.80      0.21 o
 -15   7  -8       16.79       17.24      0.25 o
 -16   7  -8       11.43       11.33      0.17 o
 -17   7  -8        1.49        1.67      0.12 o
  22   8  -8        1.85        1.49      0.22 o
  20   8  -8        1.06        1.04      0.15 o
  19   8  -8       16.09       15.26      0.33 o
  17   8  -8       11.70       11.44      0.40 o
  16   8  -8        4.49        3.95      0.14 o
  15   8  -8       11.06       11.09      0.28 o
  14   8  -8        0.73        0.80      0.11 o
  13   8  -8        1.43        1.38      0.09 o
  12   8  -8        0.32        0.30      0.06 o
  11   8  -8       30.15       29.79      0.34 o
  10   8  -8        7.86        7.88      0.10 o
   9   8  -8      108.90      107.76      1.26 o
   8   8  -8      198.24      197.54      1.58 o
   7   8  -8        2.39        2.15      0.08 o
   6   8  -8      132.67      128.69      0.89 o
   5   8  -8        2.69        2.64      0.10 o
   4   8  -8      120.03      118.33      0.83 o
   3   8  -8       53.65       51.91      0.43 o
   2   8  -8       14.85       14.36      0.23 o
   1   8  -8      282.42      285.79      2.61 o
   0   8  -8       11.08       11.52      0.12 o
  -1   8  -8       76.14       74.70      0.63 o
  -2   8  -8       70.81       69.35      0.29 o
  -3   8  -8        4.43        4.59      0.10 o
  -4   8  -8       52.18       51.28      0.21 o
  -5   8  -8       30.13       30.06      0.21 o
  -6   8  -8        0.90        0.81      0.11 o
  -7   8  -8       13.65       12.42      0.14 o
  -8   8  -8      157.64      157.52      1.02 o
  -9   8  -8        2.82        2.89      0.13 o
 -10   8  -8        6.52        6.94      0.12 o
 -11   8  -8       67.29       67.60      0.51 o
 -12   8  -8        7.71        8.00      0.15 o
 -13   8  -8       23.96       24.84      0.35 o
 -14   8  -8       42.84       42.65      0.56 o
 -15   8  -8        9.33        8.76      0.17 o
 -16   8  -8        1.07        0.93      0.12 o
 -17   8  -8       13.05       10.87      0.16 o
  23   9  -8        1.97        1.86      0.27 o
  22   9  -8       32.93       31.48      0.74 o
  21   9  -8        3.44        3.45      0.22 o
  20   9  -8       17.15       16.30      0.20 o
  19   9  -8        2.97        2.60      0.11 o
  18   9  -8      131.14      129.44      1.53 o
  17   9  -8      291.44      293.61      4.37 o
  16   9  -8        9.81        9.50      0.20 o
  15   9  -8       29.30       30.29      0.68 o
  14   9  -8       71.49       73.10      0.80 o
  13   9  -8       95.93       96.42      1.00 o
  12   9  -8       37.49       36.19      0.51 o
  11   9  -8       10.03        9.82      0.16 o
  10   9  -8       74.19       73.36      0.78 o
   9   9  -8        6.49        6.41      0.11 o
   8   9  -8       56.11       55.01      0.59 o
   7   9  -8       13.13       13.28      0.15 o
   6   9  -8       19.88       19.18      0.17 o
   5   9  -8        7.31        6.81      0.11 o
   4   9  -8       18.19       18.08      0.28 o
   3   9  -8        6.89        6.90      0.10 o
   2   9  -8      159.31      156.53      1.35 o
   1   9  -8      164.86      162.17      1.24 o
   0   9  -8       51.66       50.52      0.41 o
  -1   9  -8        3.31        3.10      0.10 o
  -2   9  -8      215.14      210.22      1.36 o
  -3   9  -8      159.85      157.92      1.24 o
  -4   9  -8        8.56        8.77      0.12 o
  -7   9  -8       80.62       80.52      0.57 o
  -8   9  -8       37.26       37.16      0.24 o
  -9   9  -8        1.37        1.30      0.11 o
 -10   9  -8       22.41       23.08      0.33 o
 -11   9  -8        3.45        3.30      0.12 o
 -12   9  -8       11.54       12.38      0.28 o
 -13   9  -8       40.09       39.79      0.59 o
 -14   9  -8       25.03       23.84      0.23 o
 -15   9  -8       22.16       21.89      0.25 o
 -16   9  -8        0.17        0.27      0.13 o
 -17   9  -8        3.68        3.37      0.13 o
  22  10  -8        4.97        4.13      0.30 o
  21  10  -8        3.68        3.82      0.19 o
  20  10  -8       22.45       20.86      0.31 o
  19  10  -8        2.91        2.40      0.13 o
  18  10  -8        8.27        7.59      0.21 o
  17  10  -8       15.68       15.60      0.38 o
  16  10  -8       16.60       15.46      0.28 o
  15  10  -8       10.41       10.22      0.25 o
  14  10  -8       35.64       35.74      0.47 o
  13  10  -8       59.52       57.75      1.05 o
  12  10  -8       20.43       19.89      0.24 o
  11  10  -8       24.55       24.24      0.26 o
  10  10  -8       75.84       74.80      0.69 o
   9  10  -8      111.37      108.61      0.68 o
   8  10  -8      206.26      203.26      2.57 o
   7  10  -8       41.57       40.14      0.45 o
   6  10  -8       58.31       58.61      0.57 o
   5  10  -8      229.57      223.67      1.04 o
   4  10  -8       14.67       14.62      0.18 o
   3  10  -8      113.78      112.57      0.85 o
   2  10  -8      139.34      136.71      0.84 o
   1  10  -8      150.24      150.08      1.16 o
   0  10  -8      103.66      102.18      0.84 o
  -1  10  -8       70.00       69.07      0.39 o
  -2  10  -8        5.49        5.55      0.11 o
  -3  10  -8        9.85        9.18      0.13 o
  -4  10  -8        0.59        0.76      0.11 o
  -5  10  -8       31.15       30.65      0.30 o
  -6  10  -8       23.40       24.04      0.22 o
  -7  10  -8       50.03       50.20      0.40 o
  -8  10  -8       27.42       26.24      0.33 o
  -9  10  -8       12.13       11.78      0.15 o
 -10  10  -8       86.91       84.23      0.65 o
 -11  10  -8       35.11       36.52      0.38 o
 -12  10  -8       57.96       57.67      0.48 o
 -13  10  -8        7.69        8.31      0.17 o
 -14  10  -8        1.05        1.10      0.13 o
 -15  10  -8       51.91       52.39      0.43 o
 -16  10  -8       22.57       21.83      0.25 o
 -17  10  -8        4.40        4.08      0.15 o
  22  11  -8        4.18        4.63      0.27 o
  21  11  -8       12.59       12.22      0.29 o
  20  11  -8       13.70       13.02      0.27 o
  19  11  -8        7.56        7.53      0.18 o
  18  11  -8        8.98        9.00      0.21 o
  17  11  -8       50.72       51.14      0.48 o
  16  11  -8       23.47       22.29      0.53 o
  15  11  -8       24.30       24.20      0.48 o
  14  11  -8       16.39       16.15      0.20 o
  13  11  -8        3.62        3.56      0.26 o
  12  11  -8       25.23       23.93      0.44 o
  10  11  -8       48.91       48.70      0.63 o
   9  11  -8       21.02       20.27      0.22 o
   8  11  -8        0.75        0.58      0.06 o
   7  11  -8        1.73        1.82      0.07 o
   6  11  -8       11.55       11.89      0.18 o
   5  11  -8       84.28       83.71      0.88 o
   2  11  -8        4.36        4.26      0.11 o
   1  11  -8       37.17       36.64      0.35 o
   0  11  -8      119.01      115.36      0.90 o
  -1  11  -8       31.45       31.51      0.38 o
  -2  11  -8       52.58       52.42      0.43 o
  -3  11  -8       42.83       42.21      0.35 o
  -4  11  -8        2.51        2.51      0.11 o
  -5  11  -8        0.32        0.30      0.12 o
  -6  11  -8       20.97       21.33      0.19 o
  -7  11  -8       26.99       28.06      0.46 o
  -8  11  -8       68.47       66.91      0.60 o
  -9  11  -8       10.32       10.48      0.14 o
 -10  11  -8        2.23        2.14      0.12 o
 -11  11  -8        4.34        4.45      0.13 o
 -12  11  -8        2.68        2.98      0.13 o
 -13  11  -8       10.58       10.97      0.21 o
 -14  11  -8        3.95        4.09      0.13 o
  22  12  -8       12.92       13.37      0.45 o
  21  12  -8        4.11        3.99      0.21 o
  19  12  -8        4.78        4.45      0.21 o
  18  12  -8      152.15      158.26      1.73 o
  17  12  -8       29.38       30.05      0.30 o
  15  12  -8        5.97        5.15      0.16 o
  14  12  -8       56.86       57.91      0.68 o
  13  12  -8        9.98        9.61      0.16 o
  12  12  -8      138.48      129.94      1.52 o
  10  12  -8       78.71       79.72      1.14 o
   9  12  -8      111.70      112.71      0.74 o
   8  12  -8       11.57       11.11      0.18 o
   7  12  -8        5.82        5.53      0.11 o
   6  12  -8       93.13       91.60      0.96 o
   5  12  -8       65.05       62.92      0.48 o
   4  12  -8       43.79       42.96      0.43 o
   3  12  -8       85.73       86.92      0.66 o
   2  12  -8       10.51       10.85      0.15 o
   1  12  -8       79.32       77.21      0.65 o
   0  12  -8       32.47       31.74      0.29 o
  -1  12  -8       20.71       20.18      0.24 o
  -2  12  -8       14.36       14.48      0.15 o
  -3  12  -8      184.07      183.05      1.73 o
  -5  12  -8       20.73       20.11      0.20 o
  -6  12  -8       19.92       19.90      0.24 o
  -7  12  -8       42.72       43.19      0.41 o
  -8  12  -8       26.24       26.89      0.28 o
  -9  12  -8        2.28        2.62      0.12 o
 -10  12  -8        5.10        5.73      0.15 o
 -11  12  -8       46.74       43.42      0.38 o
 -12  12  -8       49.29       48.87      0.54 o
 -13  12  -8        0.57        0.51      0.13 o
 -14  12  -8        3.25        3.89      0.19 o
 -16  12  -8       13.58       13.65      0.28 o
  21  13  -8        3.85        4.56      0.23 o
  20  13  -8        1.58        1.86      0.17 o
  19  13  -8       37.28       37.68      0.45 o
  18  13  -8       18.70       19.01      0.37 o
  17  13  -8        7.41        7.88      0.21 o
  16  13  -8        3.41        3.68      0.11 o
  15  13  -8        3.09        2.77      0.14 o
  14  13  -8        2.03        2.40      0.12 o
  13  13  -8        6.99        5.80      0.31 o
  12  13  -8        3.95        4.15      0.11 o
  11  13  -8       33.57       33.58      0.51 o
   9  13  -8      100.96      100.46      0.85 o
   8  13  -8        0.12        0.21      0.08 o
   7  13  -8        1.56        1.64      0.09 o
   6  13  -8       48.02       46.24      0.48 o
   5  13  -8       23.16       23.05      0.34 o
   4  13  -8        6.92        6.89      0.11 o
   3  13  -8       55.79       54.93      0.48 o
   2  13  -8       40.78       41.30      0.36 o
   1  13  -8       15.40       15.65      0.16 o
   0  13  -8       39.87       39.89      0.30 o
  -1  13  -8        5.91        6.01      0.12 o
  -2  13  -8       13.18       12.96      0.16 o
  -3  13  -8        0.42        0.51      0.12 o
  -4  13  -8       52.85       52.14      0.44 o
  -5  13  -8       19.57       19.17      0.20 o
  -6  13  -8       43.79       43.24      0.25 o
  -7  13  -8       22.62       22.57      0.26 o
  -8  13  -8        0.26        0.38      0.13 o
  -9  13  -8       40.55       40.29      0.35 o
 -10  13  -8       17.90       17.73      0.25 o
 -11  13  -8        0.54        0.68      0.15 o
 -12  13  -8       69.59       69.04      0.75 o
 -13  13  -8       12.59       13.03      0.22 o
 -14  13  -8        5.55        5.80      0.14 o
 -15  13  -8        8.59        8.64      0.20 o
  21  14  -8        7.60        7.11      0.21 o
  20  14  -8       20.80       22.14      0.25 o
  19  14  -8       10.25        9.99      0.28 o
  18  14  -8       30.33       32.41      0.29 o
  17  14  -8        9.96        9.88      0.18 o
  16  14  -8        8.65        9.02      0.18 o
  15  14  -8        1.90        1.94      0.13 o
  14  14  -8       20.62       20.63      0.45 o
  13  14  -8        1.52        1.33      0.09 o
  12  14  -8       15.00       14.74      0.24 o
  11  14  -8       75.23       75.37      1.23 o
  10  14  -8        9.20        9.22      0.15 o
   9  14  -8       13.05       12.54      0.21 o
   8  14  -8        9.67        9.03      0.17 o
   7  14  -8       11.34       11.10      0.17 o
   6  14  -8        1.07        1.20      0.10 o
   5  14  -8        7.69        7.20      0.18 o
   4  14  -8       25.17       24.92      0.30 o
   3  14  -8       18.35       18.18      0.25 o
   2  14  -8        2.61        3.19      0.11 o
   1  14  -8        6.42        6.60      0.12 o
   0  14  -8        2.68        2.24      0.11 o
  -1  14  -8        1.73        1.96      0.11 o
  -2  14  -8       38.17       38.07      0.32 o
  -3  14  -8       57.73       57.53      0.47 o
  -4  14  -8       57.39       56.52      0.36 o
  -5  14  -8       26.21       24.98      0.31 o
  -6  14  -8        7.01        6.59      0.13 o
  -7  14  -8        0.50        0.48      0.12 o
  -8  14  -8       12.07       12.56      0.15 o
 -10  14  -8       45.33       44.94      0.43 o
 -11  14  -8        2.02        2.50      0.14 o
 -12  14  -8        9.71       10.24      0.23 o
 -13  14  -8       49.96       50.40      0.47 o
 -14  14  -8        6.53        7.36      0.17 o
 -15  14  -8        3.43        3.74      0.14 o
  19  15  -8        0.71        1.00      0.16 o
  18  15  -8        4.07        3.91      0.16 o
  17  15  -8        2.32        2.71      0.15 o
  16  15  -8       24.55       25.12      0.40 o
  14  15  -8        3.01        3.16      0.14 o
  12  15  -8       12.76       11.82      0.28 o
  11  15  -8       33.38       33.39      0.41 o
  10  15  -8        1.63        1.66      0.11 o
   9  15  -8       56.72       54.97      0.79 o
   8  15  -8       51.37       50.46      0.51 o
   7  15  -8        4.63        4.33      0.12 o
   6  15  -8        5.00        5.15      0.11 o
   5  15  -8       26.32       25.47      0.34 o
   4  15  -8       16.20       16.03      0.19 o
   2  15  -8       44.71       44.65      0.41 o
   1  15  -8        3.20        3.43      0.12 o
   0  15  -8       68.07       66.41      0.61 o
  -1  15  -8       31.48       30.20      0.33 o
  -2  15  -8       12.24       12.31      0.19 o
  -3  15  -8        9.40       10.26      0.16 o
  -4  15  -8       13.65       13.55      0.17 o
  -5  15  -8        1.27        1.42      0.12 o
  -6  15  -8       62.62       61.97      0.65 o
  -7  15  -8       27.89       27.64      0.36 o
  -8  15  -8       16.64       16.60      0.24 o
  -9  15  -8       11.02       10.97      0.15 o
 -10  15  -8        0.51        0.70      0.14 o
 -11  15  -8        2.83        2.79      0.14 o
 -12  15  -8        6.92        6.94      0.16 o
 -13  15  -8        2.48        2.53      0.13 o
[truncated: 173,069 more chars]
