# Supplementary material for: The advanced treatment of hydrogen bonding in quantum crystallography
Source: J Appl Crystallogr. 2021 Apr 16;54(Pt 3):718–29. doi: 10.1107/S1600576721001126 (PMC8202034; doi:10.1107/S1600576721001126)
Supplement: Supplementary file 5 [file j-54-00718-sup5.zip › MgHMal_HAR.cif]

#\#CIF_1.1
 
#  CIF produced by WinGX routine CIF_UPDATE
#  Created on 2019-10-30 at 10:48:06
#  Using CIFtbx version 3.0.4  1 Sep 2006
 
#  Dictionary name : cif_core.dic
#  Dictionary vers : 2.4.3
#  Request file    : c:\wingx\files\archive.reqdat
 
#------------------ SECTION 1. GLOBAL INFORMATION ---------------------------#
 
data_global
 
#------------------ AUDIT DETAILS -------------------------------------------#
 
_audit_creation_date            2019-10-30
_audit_creation_method          'WinGX routine CIF_UPDATE'
_audit_conform_dict_name        cif_core.dic
_audit_conform_dict_version     2.4
_audit_conform_dict_location    ftp://ftp.iucr.org/pub/cif_core.dic
 
#==============================================================================
#
# SUBMISSION DETAILS
# Name and address of author for correspondence

_publ_contact_author
;
  Lorraine A. Malaspina
  University of Bremen
  Institute for Inorganic Chemistry and Crystallography
  Leobener Str. NW2
  28359 Bremen
  Germany
;
_publ_contact_author_email 'lorraine.malaspina@gmail.com'
_publ_contact_author_fax '0049-421-218-65667'
_publ_contact_author_phone '0049-421-218-65667'

#==============================================================================
#
# TITLE AND AUTHOR LIST

_publ_requested_journal 'Journal of Applied Crystallography'
_publ_section_title
;
lamaGOET: GUI interface for HAR using Tonto and other softwares
;

loop_
_publ_author_name
_publ_author_address

'Malaspina, Lorraine Andrade'
;
University of Bremen
Institute for Inorganic Chemistry and Crystallography
Leobener Str. NW2
28359 Bremen
Germany
;

'Genoni, Alessandro'
;
Université de Lorraine
CNRS, Laboratoire LPCT
1 Boulevard Arago
57078 Metz
France
;

'Grabowsky, Simon'
;
Dr. Simon Grabowsky
University of Bremen
Institute for Inorganic Chemistry and Crystallography
Leobener Str. NW2
28359 Bremen
Germany
;
 
#------------------  SECTION 2. COMPOUND(S) DETAILS -------------------------#
 
data_mg_har
 
_audit_creation_date                    2019-10-30T10:48:06-00:00
_audit_creation_method                  'WinGX routine CIF_UPDATE'
 
#----------------------------------------------------------------------------#
#                   CHEMICAL INFORMATION                                     #
#----------------------------------------------------------------------------#
 
_chemical_name_common                   'Magnesium bis(hydrogen maleate) hexahydrate'
_chemical_formula_moiety                '2(C4 H3 O4), H12 Mg O6'
_chemical_formula_sum                   'C8 H18 Mg O14'
_chemical_formula_weight                362.5363
_chemical_absolute_configuration        syn
 
#----------------------------------------------------------------------------#
#                   UNIT CELL INFORMATION                                    #
#----------------------------------------------------------------------------#
 
_symmetry_cell_setting                  Monoclinic
_symmetry_space_group_name_H-M          'p 1 21/c 1'
_symmetry_space_group_name_Hall         '-p 2ybc'
_symmetry_Int_Tables_number             14
loop_
    _symmetry_equiv_pos_as_xyz
'+x, +y, +z'
'-x, -y, -z'
'-x, +y+1/2, -z+1/2'
'+x, -y+1/2, +z+1/2'
 
_cell_length_a                          10.195(2)
_cell_length_b                          11.759(2)
_cell_length_c                          6.6206(13)
_cell_angle_alpha                       90
_cell_angle_beta                        103.67(3)
_cell_angle_gamma                       90
_cell_volume                            771.2(3)
_cell_formula_units_Z                   2
_cell_measurement_temperature           14.9(2)
_cell_measurement_reflns_used           256398
_cell_measurement_theta_min             0.86
_cell_measurement_theta_max             36.06
_cell_measurement_wavelength            0.3532
 
#----------------------------------------------------------------------------#
#                   CRYSTAL INFORMATION                                      #
#----------------------------------------------------------------------------#
 
_exptl_crystal_description              block
_exptl_crystal_colour                   colorless
_exptl_crystal_size_max                 0.15
_exptl_crystal_size_mid                 0.13
_exptl_crystal_size_min                 0.1
_exptl_crystal_density_diffrn           1.561
_exptl_crystal_density_method           'not measured'
_exptl_crystal_F_000                    380
 
#----------------------------------------------------------------------------#
#                   ABSORPTION CORRECTION                                    #
#----------------------------------------------------------------------------#
 
_exptl_absorpt_coefficient_mu           0.049
_exptl_absorpt_correction_type          none
 
#----------------------------------------------------------------------------#
#                   DATA COLLECTION                                          #
#----------------------------------------------------------------------------#
 
_diffrn_source                          SPring-8
_diffrn_ambient_temperature             14.9(2)
_diffrn_radiation_wavelength            0.3532
_diffrn_radiation_type                  synchrotron
_diffrn_radiation_monochromator         graphite
_diffrn_radiation_probe                 x-ray
_diffrn_detector                        'SPring-8 BL02B1 Curved Imaging Plate'
_diffrn_detector_area_resol_mean        10
_diffrn_orient_matrix_type              fs_process
_diffrn_orient_matrix_ub_11             -0.103165
_diffrn_orient_matrix_ub_12             0.06297
_diffrn_orient_matrix_ub_13             -0.00545
_diffrn_orient_matrix_ub_21             0.007052
_diffrn_orient_matrix_ub_22             -0.008616
_diffrn_orient_matrix_ub_23             0.098566
_diffrn_orient_matrix_ub_31             0.116059
_diffrn_orient_matrix_ub_32             0.056498
_diffrn_orient_matrix_ub_33             0.021106
_diffrn_measurement_device              'quarter \C-circle diffractometer'
_diffrn_measurement_device_type         IPDSC-Q
_diffrn_measurement_method              'phi or omega oscillation scans'
_diffrn_reflns_av_R_equivalents         0.0265
_diffrn_reflns_av_unetI/netI            0.0088
_diffrn_reflns_number                   155955
_diffrn_reflns_limit_h_min              -25
_diffrn_reflns_limit_h_max              23
_diffrn_reflns_limit_k_min              -29
_diffrn_reflns_limit_k_max              29
_diffrn_reflns_limit_l_min              -16
_diffrn_reflns_limit_l_max              16
_diffrn_reflns_theta_min                1.021
_diffrn_reflns_theta_max                26.199
_diffrn_reflns_theta_full               12.235
_diffrn_measured_fraction_theta_full    1
_diffrn_measured_fraction_theta_max     0.997
_diffrn_reflns_Laue_measured_fraction_full   1
_diffrn_reflns_Laue_measured_fraction_max    0.997
_diffrn_reflns_point_group_measured_fraction_full   1
_diffrn_reflns_point_group_measured_fraction_max    0.997
_reflns_Friedel_coverage                0
_reflns_number_total                    12589
_reflns_number_gt                       11646
_reflns_threshold_expression            'F>0 & F/u(F)>4.0 & |F_calc|>10^-3'
 
#----------------------------------------------------------------------------#
#                   COMPUTER PROGRAMS USED                                   #
#----------------------------------------------------------------------------#
 
_computing_data_collection             'CrystalClear (Rigaku/MSC Inc., 2006)'
_computing_cell_refinement             'CrystalClear (Rigaku/MSC Inc., 2006)'
_computing_data_reduction
              'CrystalClear (Rigaku/MSC Inc., 2006), SORTAV (Blessing, 1995)'
_computing_structure_solution           'SHELXT-2014 (Sheldrick, 2014)'
_computing_structure_refinement
                           'Tonto 18.12.17 github v. 2b3dd9c (Capelli, 2014)'
 
#----------------------------------------------------------------------------#
#                   STRUCTURE SOLUTION                                       #
#----------------------------------------------------------------------------#
 
_atom_sites_solution_primary            dual
_atom_sites_solution_hydrogens          difmap
 
#----------------------------------------------------------------------------#
#                   REFINEMENT INFORMATION                                   #
#----------------------------------------------------------------------------#
 
_refine_special_details
;
  .  Hirshfeld atom refinement:
     .  Uses aspherical atomic scattering factors
        obtained from Hirshfeld partitioning of a
        gaussian quantum chemical wavefunction.
     .  Hirshfeld weight functions obtained from
        spherically averaged unrestricted atomic
        densities.
  .  Wavefunction type : rhf using 8A SC cluster charges, 
  .  Gaussian basis set: def2-TZVP
  .  Refinement based on |F| with weight=1/sigma(|F|)
  .  Negative |F|^^2 were pruned from the data
  .  |F| < 3.0 sigma(|F|) were pruned from the data
  .  Eigenvalues < 0.1E-04 removed from normal equations
  .  Reflection used in the refinement appear below
  .  Refined using the Tonto program
  . If constraints were applied they are defined by zero
  eigenvalues of the least-squares hessian, see the
  value of _refine_ls_SVD_threshold
;
_refine_ls_structure_factor_coef        F
_refine_ls_coordinate_system            cartesian
_refine_ls_SVD_threshold                0.1E-02
_refine_ls_matrix_type                  full
_refine_ls_weighting_scheme             sigma
_refine_ls_weighting_details            w=1/\s(F)
_refine_ls_hydrogen_treatment           refall
_refine_ls_extinction_method            none
_refine_ls_number_reflns                11646
_refine_ls_number_parameters            187
_refine_ls_number_restraints            0
_refine_ls_number_constraints           3
_refine_ls_R_factor_all                 0.0159
_refine_ls_R_factor_gt                  0.0159
_refine_ls_wR_factor_gt                 0.0165
_refine_ls_wR_factor_all                0.0165
_refine_ls_goodness_of_fit_gt           3.0157
_refine_ls_goodness_of_fit_all          3.0157
_refine_ls_shift/su_max                 0.0089
_refine_ls_shift/su_mean                0
_refine_diff_density_max                0.4010
_refine_diff_density_min                -0.3241
_refine_diff_density_rms                0.0262
 
#----------------------------------------------------------------------------#
#                   CONSTRAINTS AND RESTRAINTS                               #
#----------------------------------------------------------------------------#
 
 
#----------------------------------------------------------------------------#
#                   ATOMIC TYPES, COORDINATES AND THERMAL PARAMETERS         #
#----------------------------------------------------------------------------#
 
loop_
    _atom_type_symbol
    _atom_type_description
    _atom_type_scat_dispersion_real
    _atom_type_scat_dispersion_imag
    _atom_type_scat_source
C C 0 0 'Hirshfeld partitioning of a quantum chemical wavefunction.'
H H 0 0 'Hirshfeld partitioning of a quantum chemical wavefunction.'
O O 0 0 'Hirshfeld partitioning of a quantum chemical wavefunction.'
Mg Mg 0 0 'Hirshfeld partitioning of a quantum chemical wavefunction.'
 
loop_
    _atom_site_label
    _atom_site_fract_x
    _atom_site_fract_y
    _atom_site_fract_z
    _atom_site_U_iso_or_equiv
    _atom_site_adp_type
    _atom_site_occupancy
    _atom_site_disorder_group
O1 0.097264(8) 0.091897(6) 0.872538(13) 0.00799(2) Uani 1 0
O3 0.292767(8) 0.179950(6) 0.918649(13) 0.00829(2) Uani 1 0
O2 -0.138410(8) 0.140644(6) 0.783357(14) 0.00895(2) Uani 1 0
O4 -0.264808(8) 0.295342(6) 0.716993(13) 0.00881(2) Uani 1 0
C1 0.167186(9) 0.183291(7) 0.887273(14) 0.00596(2) Uani 1 0
C2 0.101221(9) 0.297793(7) 0.869480(15) 0.00679(3) Uani 1 0
C4 -0.152895(9) 0.249362(7) 0.771171(14) 0.00623(2) Uani 1 0
C3 -0.030946(10) 0.324921(7) 0.822539(15) 0.00698(3) Uani 1 0
H1 -0.0198(4) 0.1117(3) 0.8320(7) 0.012(2) Uani 1 0
H3 -0.0581(3) 0.4136(3) 0.8164(6) 0.0275(18) Uani 1 0
H2 0.1736(3) 0.3677(2) 0.8955(5) 0.0240(17) Uani 1 0
O5 0.490431(8) -0.173474(6) 0.486922(14) 0.00921(2) Uani 1 0
H4 0.4139(3) -0.2175(3) 0.4116(7) 0.0216(19) Uani 1 0
H5 0.5669(3) -0.2223(3) 0.5252(7) 0.025(2) Uani 1 0
O6 0.350531(9) -0.000315(7) 0.665274(15) 0.01023(3) Uani 1 0
H7 0.3162(4) -0.0693(3) 0.7129(7) 0.0218(19) Uani 1 0
H6 0.3380(4) 0.0607(3) 0.7578(6) 0.023(2) Uani 1 0
O7 0.350313(9) 0.007800(7) 0.229925(14) 0.01195(3) Uani 1 0
H8 0.3395(4) 0.0607(3) 0.1180(6) 0.030(2) Uani 1 0
H9 0.2740(4) -0.0411(3) 0.2060(6) 0.027(2) Uani 1 0
Mg1 0.5 0 0.5 0.005291(17) Uani 1 0
 
loop_
    _atom_site_aniso_label
    _atom_site_aniso_U_11
    _atom_site_aniso_U_22
    _atom_site_aniso_U_33
    _atom_site_aniso_U_23
    _atom_site_aniso_U_13
    _atom_site_aniso_U_12
O1 0.00519(2) 0.005448(17) 0.01326(3) 0.000082(17) 0.002001(18) -0.000289(15)
O3 0.00456(2) 0.007121(19) 0.01308(3) 0.000147(18) 0.001851(17) -0.000314(15)
O2 0.00508(2) 0.006002(18) 0.01554(3) -0.000005(18) 0.002003(19) -0.000493(15)
O4 0.00505(2) 0.00782(2) 0.01315(3) -0.000833(18) 0.001333(18) 0.000899(16)
C1 0.00443(2) 0.00562(2) 0.00782(3) 0.000080(18) 0.001463(19) -0.000155(18)
C2 0.00519(3) 0.00548(2) 0.00963(3) -0.000028(19) 0.00160(2) -0.000309(18)
C4 0.00453(2) 0.00622(2) 0.00802(3) -0.000287(19) 0.001666(19) 0.000150(18)
C3 0.00534(3) 0.00546(2) 0.01007(3) -0.00006(2) 0.00166(2) 0.000019(18)
H1 0.006(2) 0.0116(17) 0.019(2) 0.0016(16) 0.0051(18) 0.0013(15)
H3 0.0227(16) 0.0193(15) 0.040(2) -0.0003(14) 0.0067(15) 0.0021(12)
H2 0.0167(15) 0.0179(15) 0.036(2) -0.0020(14) 0.0033(13) -0.0053(12)
O5 0.00660(2) 0.005692(18) 0.01478(3) -0.000259(18) 0.00142(2) 0.000284(15)
H4 0.0149(18) 0.0219(18) 0.028(2) 0.0011(16) 0.0054(15) -0.0062(14)
H5 0.0153(17) 0.0220(18) 0.040(3) -0.0004(18) 0.0084(16) 0.0048(15)
O6 0.01074(3) 0.00848(2) 0.01391(3) -0.00159(2) 0.00777(2) -0.001637(17)
H7 0.0189(19) 0.0175(15) 0.029(2) 0.0006(15) 0.0050(15) 0.0037(14)
H6 0.0244(19) 0.0202(17) 0.028(2) -0.0097(17) 0.0129(16) -0.0044(15)
O7 0.00977(3) 0.01216(3) 0.01134(2) 0.00425(2) -0.00268(2) -0.00406(2)
H8 0.039(3) 0.027(2) 0.022(2) 0.0130(16) 0.0013(17) -0.0062(17)
H9 0.024(2) 0.0225(19) 0.030(2) 0.0035(17) 0.0011(16) -0.0122(17)
Mg1 0.004147(17) 0.004974(15) 0.006873(17) 0.000379(12) 0.001543(13)
0.000137(11)
 
 
#----------------------------------------------------------------------------#
#                   MOLECULAR GEOMETRY                                       #
#----------------------------------------------------------------------------#
 
_geom_special_details
;
 All esds (except the esd in the dihedral angle between two l.s. planes)
 are estimated using the full covariance matrix.  The cell esds are taken
 into account individually in the estimation of esds in distances, angles
 and torsion angles; correlations between esds in cell parameters are only
 used when they are defined by crystal symmetry.  An approximate (isotropic)
 treatment of cell esds is used for estimating esds involving l.s. planes.
;
loop_
    _geom_bond_atom_site_label_1
    _geom_bond_atom_site_label_2
    _geom_bond_distance
    _geom_bond_site_symmetry_1
    _geom_bond_site_symmetry_2
    _geom_bond_publ_flag
Mg1 O5 2.04307(7) . . yes
Mg1 O6 2.07545(9) . . yes
Mg1 O7 2.06026(8) . . yes
O1 C1 1.28055(11) . . yes
O3 C1 1.24826(12) . . yes
O2 C4 1.28726(11) . . yes
O4 C4 1.23667(11) . . yes
O1 H1 1.183(4) . . yes
O2 H1 1.224(4) . . yes
O5 H4 0.970(3) . . yes
O5 H5 0.953(3) . . yes
O6 H7 0.965(4) . . yes
O6 H6 0.971(4) . . yes
O7 H8 0.954(3) . . yes
O7 H9 0.950(3) . . yes
C1 C2 1.49719(12) . . yes
C2 C3 1.34760(13) . . yes
C4 C3 1.50032(12) . . yes
C2 H2 1.091(3) . . yes
C3 H3 1.077(3) . . yes
 
loop_
    _geom_angle_atom_site_label_1
    _geom_angle_atom_site_label_2
    _geom_angle_atom_site_label_3
    _geom_angle
    _geom_angle_site_symmetry_1
    _geom_angle_site_symmetry_2
    _geom_angle_site_symmetry_3
    _geom_angle_publ_flag
Mg1 O5 H4 125.4(2) . . . yes
Mg1 O5 H5 124.2(2) . . . yes
Mg1 O6 H7 122.8(2) . . . yes
Mg1 O6 H6 123.6(2) . . . yes
Mg1 O7 H8 129.0(2) . . . yes
Mg1 O7 H9 121.8(2) . . . yes
O5 Mg1 O6 89.250(3) . . . yes
O5 Mg1 O7 89.399(3) . . . yes
O6 Mg1 O7 88.401(4) . . . yes
O1 C1 O3 121.123(8) . . . yes
O2 C4 O4 122.459(8) . . . yes
O1 C1 C2 121.140(8) . . . yes
O3 C1 C2 117.734(8) . . . yes
O2 C4 C3 119.821(8) . . . yes
O4 C4 C3 117.719(8) . . . yes
O1 H1 O2 174.7(4) . . . yes
C1 O1 H1 111.43(18) . . . yes
C4 O2 H1 112.58(18) . . . yes
C1 C2 C3 129.574(8) . . . yes
C2 C3 C4 129.937(8) . . . yes
C1 C2 H2 112.98(15) . . . yes
C2 C3 H3 118.14(16) . . . yes
C4 C3 H3 111.91(16) . . . yes
C3 C2 H2 117.42(15) . . . yes
H4 O5 H5 108.9(4) . . . yes
H7 O6 H6 107.6(4) . . . yes
H8 O7 H9 109.0(3) . . . yes
 
#----------------------------------------------------------------------------#
#                   TONTO INSTRUCTION FILE                                   #
#----------------------------------------------------------------------------#

_iucr_refine_instructions_details
;
!!!!!!!!!!!!!!!!!!!!!!!!!!!!!!!!!!!!!!!!!!!!!!!!!!!!!!!!!!!!!!!!!!!!!!!!!!!!!!!
!!!                                                                         !!!
!!!                        This stdin was written with lamaGOET             !!!
!!!                                                                         !!!
!!!                    script written by Lorraine Andrade Malaspina         !!!
!!!                        contact: lorraine.malaspina@gmail.com            !!!
!!!                                                                         !!!
!!!!!!!!!!!!!!!!!!!!!!!!!!!!!!!!!!!!!!!!!!!!!!!!!!!!!!!!!!!!!!!!!!!!!!!!!!!!!!!
{

   name= Mg_HAR_aniso

   charge= 0
   multiplicity= 1

   ! Process the CIF
   cif= {
      file_name=  ./new_grown_d040.cif
   }
   process_cif 

   name= Mg_HAR_aniso

   basis_directory= /usr/local/bin/basis_sets
   basis_name= def2-TZVP


   crystal= {

      xray_data= {
         thermal_smearing_model= hirshfeld
         partition_model= mulliken
         optimise_extinction= false
         correct_dispersion= false
         optimise_scale_factor= true
         wavelength= 0.3532 Angstrom

         REDIRECT ./calc040.hkl

         f_sigma_cutoff= 4.0
      }
   }
  
   ! Geometry
   put

   ! Normal SCF
   scfdata= {
      initial_density= promolecule 
      kind=            rhf
      use_SC_cluster_charges= FALSE
      convergence= 0.001
      diis= { convergence_tolerance= 0.0002 }
   }

   scf

   ! SC cluster charge SCF
   scfdata= {
      initial_MOs= restricted
      kind=            rhf
      use_SC_cluster_charges= TRUE
      cluster_radius= 8 angstrom
      convergence= 0.001
      diis= {
         convergence_tolerance= 0.0002
      }
   }

   refine_hirshfeld_atoms

}
;

#----------------------------------------------------------------------------#
#                   TONTO REFLECTION FILE                                    #
#----------------------------------------------------------------------------#
_iucr_refine_reflections_details
;
reflection_data= {
   keys= { h= k= l= i_exp= i_sigma= }
      data= {
  -1    0    0     18.519     0.100
  -2    0    0     56.079     0.509
  -3    0    0     158.82      0.76
  -4    0    0     423.27      3.85
  -5    0    0    5463.77     55.00
  -6    0    0    1908.61     22.17
  -7    0    0     56.638     0.351
  -8    0    0    1173.41     10.86
  -9    0    0     350.61      3.02
 -10    0    0     0.0860    0.0430
 -11    0    0     3.0387    0.0932
 -12    0    0     199.09      3.43
 -13    0    0     317.75      3.80
 -14    0    0     139.60      1.36
 -15    0    0     352.51      5.20
 -16    0    0     188.47      3.47
 -17    0    0     79.328     1.863
 -18    0    0     0.9102    0.0932
 -19    0    0     9.0013    0.1648
 -20    0    0     185.99      6.37
 -21    0    0     6.0917    0.1648
 -22    0    0     2.6230    0.1792
 -23    0    0     1.8705    0.1505
 -24    0    0     2.8882    0.3942
  -1    1    0     3.8557    0.0287
  -2    1    0     16.376     0.072
  -3    1    0     58.064     0.251
  -4    1    0     392.63      2.20
  -5    1    0     119.63      0.56
  -6    1    0     14.068     0.079
  -7    1    0     23.270     0.129
  -8    1    0     293.79      1.88
  -9    1    0    1151.86      5.48
 -10    1    0     17.945     0.136
 -11    1    0     54.323     0.380
 -12    1    0     92.715     0.674
 -13    1    0     6.8442    0.0860
 -14    1    0     194.31      2.36
 -15    1    0     29.333     0.358
 -16    1    0     225.67      2.46
 -17    1    0     107.23      1.28
 -18    1    0     81.614     0.903
 -19    1    0     0.0645    0.0573
 -20    1    0     2.5155    0.1218
 -21    1    0     12.492     0.272
 -22    1    0     31.913     1.046
 -23    1    0     16.741     0.659
 -24    1    0     12.047     0.358
   0    2    0     828.45     10.21
  -1    2    0    3164.57     15.15
  -2    2    0     330.75      2.11
  -3    2    0    2178.66     12.39
  -4    2    0    1049.11      7.27
  -5    2    0     23.471     0.179
  -6    2    0     448.11      2.71
  -7    2    0    2525.35     11.07
  -8    2    0     51.815     0.237
  -9    2    0     315.29      1.55
 -10    2    0     1.3043    0.0502
 -11    2    0     0.0573    0.0215
 -12    2    0     30.523     0.301
 -13    2    0     122.15      1.06
 -14    2    0     84.753     0.910
 -15    2    0     3.4042    0.0502
 -16    2    0     26.631     0.444
 -17    2    0     48.139     0.738
 -18    2    0     0.3082    0.0430
 -19    2    0     57.484     0.903
 -20    2    0     15.702     0.330
 -21    2    0     3.2107    0.1290
 -22    2    0     14.986     0.452
 -23    2    0     2.0497    0.1362
 -24    2    0     0.0932    0.1218
  -1    3    0     404.25      1.39
  -2    3    0     40.227     0.323
  -3    3    0     4.5723    0.0358
  -4    3    0     45.351     0.344
  -5    3    0     25.865     0.165
  -6    3    0     3.1892    0.0430
  -7    3    0     59.827     0.373
  -8    3    0     10.499     0.043
  -9    3    0     8.9942    0.0860
 -10    3    0     26.481     0.208
 -11    3    0     29.211     0.194
 -12    3    0     22.396     0.201
 -13    3    0     44.577     0.416
 -14    3    0     0.3082    0.0287
 -15    3    0     16.663     0.186
 -16    3    0     12.656     0.222
 -17    3    0     13.344     0.201
 -18    3    0     70.671     0.731
 -19    3    0     5.5040    0.0860
 -20    3    0     4.6368    0.0860
 -21    3    0     3.2823    0.1362
 -22    3    0    -0.0072    0.1003
 -23    3    0     4.2928    0.2222
 -24    3    0     0.0287    0.1362
   0    4    0    1056.07      6.07
  -1    4    0    3070.02     13.29
  -2    4    0     272.82      1.50
  -3    4    0     844.23      4.04
  -4    4    0     10.012     0.072
  -5    4    0     2.0210    0.0287
  -6    4    0     529.54      3.63
  -7    4    0     618.71      3.45
  -8    4    0     103.52      0.65
  -9    4    0     15.287     0.115
 -10    4    0     109.21      0.70
 -11    4    0     28.767     0.265
 -12    4    0     146.59      0.95
 -13    4    0     113.45      0.98
 -14    4    0     85.412     0.702
 -15    4    0     5.6975    0.1075
 -16    4    0     7.0090    0.1720
 -17    4    0     3.2823    0.0717
 -18    4    0     27.491     0.437
 -19    4    0     3.5905    0.0932
 -20    4    0     44.763     0.717
 -21    4    0     56.645     0.996
 -22    4    0     5.5183    0.1505
 -23    4    0     2.0855    0.1505
 -24    4    0     1.9350    0.1720
  -1    5    0     28.559     0.258
  -2    5    0     71.294     0.652
  -3    5    0     671.19      3.08
  -4    5    0     13.717     0.093
  -5    5    0     0.1218    0.0287
  -6    5    0     5.7118    0.0358
  -7    5    0     4.9235    0.0645
  -8    5    0     140.90      0.77
  -9    5    0     151.97      0.92
 -10    5    0     106.83      0.85
 -11    5    0     43.996     0.208
 -12    5    0     1.7415    0.0358
 -13    5    0     6.9230    0.0788
 -14    5    0     73.401     0.996
 -15    5    0     0.5805    0.0287
 -16    5    0     8.0267    0.0860
 -17    5    0     41.624     0.602
 -18    5    0     2.9240    0.0717
 -19    5    0     1.6125    0.0717
 -20    5    0     48.776     0.710
 -21    5    0     9.7825    0.2437
 -22    5    0     6.5575    0.2508
 -23    5    0     23.220     0.344
 -24    5    0     1.6555    0.1935
   0    6    0    5825.16     43.87
  -1    6    0    2314.66      9.53
  -2    6    0     39.947     0.272
  -3    6    0     97.331     0.437
  -4    6    0     410.13      2.24
  -5    6    0     279.36      1.92
  -6    6    0    1889.74     12.69
  -7    6    0     309.06      2.29
  -8    6    0     280.77      1.75
  -9    6    0     276.30      1.20
 -10    6    0     0.5877    0.0430
 -11    6    0     70.305     0.358
 -12    6    0     3.9273    0.0358
 -13    6    0     340.27      2.60
 -14    6    0     164.83      1.28
 -15    6    0     81.693     1.003
 -16    6    0     4.2140    0.1648
 -17    6    0     20.203     0.315
 -18    6    0     0.0645    0.0932
 -19    6    0     192.52      2.11
 -20    6    0     3.0458    0.0860
 -21    6    0     62.737     1.089
 -22    6    0     0.4658    0.1362
 -23    6    0     8.2560    0.2437
 -24    6    0     16.749     0.624
  -1    7    0     377.67      2.59
  -2    7    0     1.0893    0.0287
  -3    7    0     120.49      0.79
  -4    7    0     21.070     0.115
  -5    7    0     619.34      2.69
  -6    7    0     58.860     0.401
  -7    7    0     74.189     0.616
  -8    7    0     140.66      0.95
  -9    7    0     51.335     0.229
 -10    7    0     15.652     0.108
 -11    7    0     95.446     0.530
 -12    7    0     36.314     0.201
 -13    7    0     87.792     0.774
 -14    7    0     73.566     0.566
 -15    7    0     7.2312    0.0788
 -16    7    0     15.881     0.229
 -17    7    0     48.139     0.444
 -18    7    0     66.801     1.032
 -19    7    0     0.7095    0.0645
 -20    7    0     10.607     0.244
 -21    7    0     20.310     0.452
 -22    7    0     20.045     0.509
 -23    7    0     35.210     1.089
 -24    7    0     1.5910    0.1433
   0    8    0     4.0563    0.0860
  -1    8    0     225.86      1.36
  -2    8    0     31.096     0.158
  -3    8    0     15.487     0.129
  -4    8    0     827.25      6.29
  -5    8    0     35.661     0.208
  -6    8    0     498.79      2.42
  -7    8    0     273.60      1.61
  -8    8    0     165.94      0.73
  -9    8    0     52.016     0.315
 -10    8    0     279.82      1.53
 -11    8    0     80.883     0.466
 -12    8    0     20.970     0.186
 -13    8    0     0.4300    0.0358
 -14    8    0     285.78      2.09
 -15    8    0     69.352     0.882
 -16    8    0     4.9307    0.0717
 -17    8    0     0.5375    0.0573
 -18    8    0     13.574     0.373
 -19    8    0     11.789     0.201
 -20    8    0     43.459     0.530
 -21    8    0     0.1290    0.1290
 -22    8    0     15.251     0.523
 -23    8    0     1.6125    0.1433
  -1    9    0     373.75      2.37
  -2    9    0    1083.65      4.54
  -3    9    0     319.25      2.42
  -4    9    0     8.8508    0.1075
  -5    9    0     367.17      2.86
  -6    9    0     336.65      1.40
  -7    9    0     18.239     0.172
  -8    9    0     12.993     0.086
  -9    9    0     57.176     0.566
 -10    9    0     0.3297    0.0430
 -11    9    0     4.5723    0.0932
 -12    9    0     27.764     0.308
 -13    9    0     1.7773    0.0430
 -14    9    0     215.24      2.04
 -15    9    0     24.625     0.330
 -16    9    0     22.783     0.272
 -17    9    0     36.457     0.466
 -18    9    0     3.9775    0.2078
 -19    9    0     34.644     0.487
 -20    9    0     6.7367    0.1362
 -21    9    0     12.112     0.294
 -22    9    0     60.021     0.831
 -23    9    0     2.6087    0.1648
   0   10    0    1440.45      7.28
  -1   10    0     187.72      0.82
  -2   10    0     4.8447    0.0932
  -3   10    0     194.82      1.11
  -4   10    0     17.716     0.179
  -5   10    0     368.86      2.21
  -6   10    0     16.061     0.100
  -7   10    0     527.48      3.17
  -8   10    0     76.927     0.480
  -9   10    0     4.5078    0.0717
 -10   10    0     95.009     0.559
 -11   10    0     324.44      2.31
 -12   10    0     112.52      0.85
 -13   10    0     326.52      2.77
 -14   10    0     8.2560    0.0788
 -15   10    0     111.56      0.68
 -16   10    0     20.669     0.229
 -17   10    0     4.5723    0.1147
 -18   10    0     30.079     0.444
 -19   10    0     2.4152    0.0788
 -20   10    0     38.120     1.097
 -21   10    0     23.786     0.595
 -22   10    0     3.3397    0.1648
 -23   10    0     8.5140    0.3153
  -1   11    0     18.583     0.108
  -2   11    0     121.55      0.94
  -3   11    0     270.46      1.40
  -4   11    0     1.9852    0.0502
  -5   11    0     148.56      0.65
  -6   11    0     0.4945    0.0430
  -7   11    0     42.377     0.323
  -8   11    0     23.292     0.122
  -9   11    0     13.187     0.136
 -10   11    0     22.991     0.201
 -11   11    0     0.9317    0.0573
 -12   11    0     9.7180    0.1433
 -13   11    0     16.053     0.136
 -14   11    0     26.610     0.244
 -15   11    0     46.519     0.509
 -16   11    0     20.977     0.280
 -17   11    0     11.997     0.244
 -18   11    0     6.5002    0.2007
 -19   11    0     8.6430    0.1792
 -20   11    0     18.261     0.487
 -21   11    0     24.266     0.380
 -22   11    0     7.9407    0.2938
   0   12    0     910.34      4.48
  -1   12    0     187.62      0.96
  -2   12    0     221.43      1.51
  -3   12    0     6.6435    0.0645
  -4   12    0     0.2293    0.0502
  -5   12    0     62.551     0.344
  -6   12    0     736.49      4.73
  -7   12    0     281.03      1.30
  -8   12    0     32.028     0.143
  -9   12    0     61.913     0.380
 -10   12    0     3.3325    0.0717
 -11   12    0     36.543     0.251
 -12   12    0     43.824     0.272
 -13   12    0     22.202     0.323
 -14   12    0     111.53      1.10
 -15   12    0     238.36      1.99
 -16   12    0     33.597     0.358
 -17   12    0     0.5877    0.0430
 -18   12    0     0.4372    0.0502
 -19   12    0     49.343     0.853
 -20   12    0     54.940     0.874
 -21   12    0     5.4825    0.1935
 -22   12    0     5.0883    0.1792
  -1   13    0     226.94      1.14
  -2   13    0     1.2398    0.0573
  -3   13    0     46.024     0.287
  -4   13    0     38.707     0.186
  -5   13    0     25.556     0.194
  -6   13    0     97.775     0.702
  -7   13    0     66.134     0.401
  -8   13    0     1.1395    0.0502
  -9   13    0     32.709     0.315
 -10   13    0     18.755     0.158
 -11   13    0     24.926     0.258
 -12   13    0     26.624     0.265
 -13   13    0     31.655     0.380
 -14   13    0     2.1428    0.0573
 -15   13    0     0.4157    0.0502
 -16   13    0     8.0625    0.0932
 -17   13    0     3.9560    0.1075
 -18   13    0     30.688     0.545
 -19   13    0     6.4643    0.1433
 -20   13    0     0.0143    0.1075
 -21   13    0     4.2427    0.1648
 -22   13    0     0.4013    0.1863
   0   14    0     5.1242    0.0932
  -1   14    0     95.388     0.530
  -2   14    0     1.9278    0.0573
  -3   14    0     12.821     0.122
  -4   14    0     87.355     0.366
  -5   14    0     21.744     0.165
  -6   14    0     8.6717    0.1147
  -7   14    0     129.41      0.77
  -8   14    0     171.71      1.51
  -9   14    0     111.37      0.97
 -10   14    0     38.227     0.344
 -11   14    0     5.3535    0.0717
 -12   14    0     2.8237    0.0717
 -13   14    0     102.23      0.64
 -14   14    0     36.779     0.287
 -15   14    0     118.39      1.17
 -16   14    0     32.143     0.401
 -17   14    0     0.6737    0.0502
 -18   14    0     3.3683    0.1003
 -19   14    0     0.1935    0.0860
 -20   14    0     6.9588    0.1935
 -21   14    0     2.5155    0.1433
  -1   15    0     12.219     0.108
  -2   15    0     5.7978    0.0860
  -3   15    0     124.00      0.44
  -4   15    0     9.1733    0.1003
  -5   15    0     0.4873    0.0573
  -6   15    0     33.454     0.308
  -7   15    0     0.0502    0.0573
  -8   15    0     105.62      0.70
  -9   15    0     19.257     0.208
 -10   15    0     25.384     0.229
 -11   15    0     0.1577    0.0573
 -12   15    0     7.2025    0.0788
 -13   15    0     58.881     0.473
 -14   15    0     0.0430    0.0573
 -15   15    0     11.316     0.208
 -16   15    0     0.0717    0.0573
 -17   15    0     4.8160    0.1290
 -18   15    0     36.937     0.602
 -19   15    0     6.6865    0.1648
 -20   15    0     1.9422    0.1505
 -21   15    0     9.9832    0.2867
   0   16    0     392.33      2.44
  -1   16    0     74.928     0.516
  -2   16    0     4.7372    0.0717
  -3   16    0     4.0635    0.0860
  -4   16    0     0.1290    0.0573
  -5   16    0     0.0215    0.0573
  -6   16    0     422.31      2.26
  -7   16    0     2.0210    0.0717
  -8   16    0     10.506     0.100
  -9   16    0     110.83      0.79
 -10   16    0     48.827     0.502
 -11   16    0     12.735     0.194
 -12   16    0     11.137     0.194
 -13   16    0     4.4720    0.0860
 -14   16    0     86.917     0.731
 -15   16    0     37.059     0.323
 -16   16    0     3.1892    0.0788
 -17   16    0     10.506     0.208
 -18   16    0     2.4008    0.0932
 -19   16    0     18.153     0.337
 -20   16    0     11.503     0.416
  -1   17    0     0.0573    0.0717
  -2   17    0     49.264     0.244
  -3   17    0     5.1098    0.0788
  -4   17    0     13.094     0.093
  -5   17    0     4.2140    0.0932
  -6   17    0     12.993     0.151
  -7   17    0     17.028     0.143
  -8   17    0     13.122     0.122
  -9   17    0     10.958     0.093
 -10   17    0     5.1098    0.0788
 -11   17    0     4.2140    0.0932
 -12   17    0     23.521     0.308
 -13   17    0     8.6143    0.1290
 -14   17    0     1.5623    0.0717
 -15   17    0     0.1505    0.0573
 -16   17    0     32.530     0.366
 -17   17    0     4.7157    0.1433
 -18   17    0     13.918     0.459
 -19   17    0     9.9832    0.2867
 -20   17    0    -0.1290    0.1505
   0   18    0     0.0932    0.0932
  -1   18    0     299.78      1.34
  -2   18    0     85.685     0.409
  -3   18    0     83.800     0.380
  -4   18    0     155.07      1.00
  -5   18    0     0.3297    0.0645
  -6   18    0     98.269     0.538
  -7   18    0     260.22      2.00
  -8   18    0     5.0668    0.0932
  -9   18    0     7.6182    0.1433
 -10   18    0     9.1877    0.1147
 -11   18    0     6.6435    0.0860
 -12   18    0     1.6483    0.0788
 -13   18    0     97.137     0.989
 -14   18    0     21.765     0.172
 -15   18    0     20.009     0.294
 -16   18    0     12.148     0.244
 -17   18    0     11.417     0.301
 -18   18    0     2.2360    0.0932
 -19   18    0     40.929     0.695
  -1   19    0     41.294     0.272
  -2   19    0     12.384     0.129
  -3   19    0     78.970     0.423
  -4   19    0     23.442     0.186
  -5   19    0     94.736     0.581
  -6   19    0     15.064     0.108
  -7   19    0     6.5718    0.0860
  -8   19    0     103.36      0.79
  -9   19    0     33.619     0.287
 -10   19    0     0.0645    0.0717
 -11   19    0     113.60      1.04
 -12   19    0     35.131     0.409
 -13   19    0     105.48      1.18
 -14   19    0     9.4600    0.1290
 -15   19    0     2.9885    0.0860
 -16   19    0     37.897     0.323
 -17   19    0     2.1715    0.0932
 -18   19    0     24.438     0.638
   0   20    0     78.805     0.523
  -1   20    0     0.9102    0.0860
  -2   20    0     13.688     0.172
  -3   20    0     9.0730    0.0932
  -4   20    0     135.37      0.59
  -5   20    0     27.219     0.229
  -6   20    0     7.7328    0.0932
  -7   20    0     14.226     0.222
  -8   20    0     63.504     0.509
  -9   20    0     23.758     0.208
 -10   20    0     22.984     0.208
 -11   20    0     30.774     0.373
 -12   20    0     36.851     0.480
 -13   20    0     5.9483    0.1003
 -14   20    0     7.8260    0.1218
 -15   20    0     4.9808    0.0932
 -16   20    0     3.5833    0.1218
 -17   20    0     13.868     0.337
 -18   20    0    -0.0717    0.1003
  -1   21    0     37.202     0.186
  -2   21    0     1.5838    0.0788
  -3   21    0     66.285     0.387
  -4   21    0     9.2450    0.1147
  -5   21    0     2.1357    0.0788
  -6   21    0     32.960     0.287
  -7   21    0     1.0678    0.0788
  -8   21    0     86.208     0.753
  -9   21    0     12.219     0.158
 -10   21    0     53.499     0.645
 -11   21    0     20.726     0.280
 -12   21    0     2.5012    0.0860
 -13   21    0     6.7080    0.1290
 -14   21    0     16.526     0.244
 -15   21    0     0.1218    0.0788
 -16   21    0     0.9818    0.0860
 -17   21    0     4.9808    0.1362
   0   22    0     164.15      1.78
  -1   22    0     7.7400    0.1003
  -2   22    0     17.408     0.129
  -3   22    0     0.1577    0.0788
  -4   22    0     2.5657    0.0860
  -5   22    0     20.017     0.151
  -6   22    0     92.830     0.831
  -7   22    0     21.135     0.165
  -8   22    0     2.2933    0.0860
  -9   22    0     5.2675    0.1075
 -10   22    0     10.549     0.115
 -11   22    0     5.1672    0.1003
 -12   22    0     0.2365    0.0788
 -13   22    0     7.0018    0.1290
 -14   22    0     27.477     0.272
 -15   22    0     48.999     0.631
 -16   22    0     0.5662    0.1003
  -1   23    0     53.471     0.280
  -2   23    0     3.4042    0.0932
  -3   23    0     20.267     0.208
  -4   23    0     1.2040    0.0860
  -5   23    0     0.4300    0.0788
  -6   23    0     1.6197    0.0860
  -7   23    0     7.2527    0.1290
  -8   23    0     10.499     0.158
  -9   23    0     1.4620    0.0860
 -10   23    0     45.580     0.452
 -11   23    0     18.053     0.208
 -12   23    0     8.6645    0.1720
 -13   23    0     7.9837    0.1147
 -14   23    0     3.6263    0.1290
 -15   23    0     7.6325    0.2078
   0   24    0     77.715     0.710
  -1   24    0     15.681     0.136
  -2   24    0     13.101     0.129
  -3   24    0    -0.0143    0.0932
  -4   24    0     5.1887    0.1075
  -5   24    0     23.614     0.251
  -6   24    0     2.2360    0.0932
  -7   24    0     47.372     0.308
  -8   24    0     42.670     0.315
  -9   24    0     1.1825    0.0860
 -10   24    0     0.6092    0.0860
 -11   24    0     2.1213    0.1003
 -12   24    0     19.594     0.208
 -13   24    0     39.402     0.401
 -14   24    0     2.5083    0.1075
  -1   25    0     1.3688    0.0932
  -2   25    0     0.4228    0.0932
  -3   25    0     10.478     0.136
  -4   25    0     15.172     0.165
  -5   25    0     2.8452    0.0932
  -6   25    0    -0.0215    0.0860
  -7   25    0     24.109     0.151
  -8   25    0     61.698     0.624
  -9   25    0     27.047     0.201
 -10   25    0     5.2317    0.1075
 -11   25    0     0.5733    0.0932
 -12   25    0     12.441     0.186
 -13   25    0     0.0860    0.0860
   0   26    0     49.909     0.380
  -1   26    0     34.472     0.287
  -2   26    0     1.6197    0.1003
  -3   26    0     12.148     0.143
  -4   26    0     0.8385    0.0932
  -5   26    0     12.449     0.122
  -6   26    0     0.6808    0.0860
  -7   26    0     27.764     0.308
  -8   26    0     1.1610    0.0860
  -9   26    0     4.0420    0.1003
 -10   26    0     1.8705    0.0932
 -11   26    0     2.7448    0.0932
  -1   27    0     10.205     0.151
  -2   27    0     16.612     0.215
  -3   27    0     20.891     0.251
  -4   27    0     0.4157    0.0932
  -5   27    0     5.1457    0.1147
  -6   27    0     0.3583    0.1003
  -7   27    0     2.5227    0.1075
  -8   27    0     0.3225    0.0932
  -9   27    0     46.884     0.409
   0   28    0     92.257     0.767
  -1   28    0     8.0768    0.1648
  -2   28    0     0.0215    0.1147
  -3   28    0     5.2890    0.1218
  -4   28    0     2.5585    0.1075
  -5   28    0     0.4085    0.0932
  -6   28    0     104.77      0.67
  -7   28    0     4.6010    0.1075
  -1   29    0     0.0717    0.1075
  -2   29    0     34.701     0.495
  -3   29    0     33.182     0.244
  -4   29    0     0.1362    0.0932
  25    1   -1     0.3655    0.3583
  24    1   -1    -0.0215    0.1577
  23    1   -1     17.838     0.774
  22    1   -1     0.6522    0.0932
  21    1   -1     20.626     0.545
  20    1   -1     11.617     0.337
  19    1   -1     15.079     0.387
  18    1   -1     0.1935    0.0717
  17    1   -1     70.900     0.781
  16    1   -1     9.1160    0.1433
  15    1   -1     11.116     0.143
  14    1   -1     115.76      1.61
  13    1   -1     16.326     0.165
  12    1   -1     221.56      1.43
  11    1   -1     78.977     0.480
  10    1   -1     0.5518    0.0430
   9    1   -1     268.93      2.16
   8    1   -1     227.13      1.97
   7    1   -1     661.45      5.07
   6    1   -1     789.77      5.73
   5    1   -1     146.06      1.13
   4    1   -1    1797.71      8.97
   3    1   -1     280.48      1.51
   2    1   -1    1343.00      7.02
   1    1   -1    1161.75      7.51
   0    1   -1     163.97      1.29
  -1    1   -1    2448.89     12.10
  -2    1   -1    1202.96      6.69
  -3    1   -1     157.28      1.13
  -4    1   -1     73.896     0.774
  -5    1   -1     499.95      2.37
  -6    1   -1     433.66      2.06
  -7    1   -1     428.91      2.47
  -8    1   -1     194.24      1.18
  -9    1   -1     7.1380    0.1147
 -10    1   -1     64.815     0.351
 -11    1   -1     208.23      1.37
 -12    1   -1     0.9317    0.0215
 -13    1   -1     272.15      2.33
 -14    1   -1     3.0243    0.0573
 -15    1   -1     2.2790    0.0573
 -16    1   -1     70.800     0.760
 -17    1   -1     0.1792    0.0430
 -18    1   -1     30.308     0.530
 -19    1   -1     17.573     0.287
 -20    1   -1     0.0932    0.0430
 -21    1   -1     19.049     0.480
 -22    1   -1     6.3210    0.2293
 -23    1   -1     0.3153    0.1003
 -24    1   -1     1.0320    0.1720
  25    2   -1     4.3143    0.2365
  24    2   -1     0.1505    0.1218
  23    2   -1     0.1362    0.1147
  22    2   -1     0.0143    0.0788
  21    2   -1     72.068     1.627
  20    2   -1     0.7238    0.0645
  19    2   -1     1.0392    0.0645
  18    2   -1     3.0458    0.0645
  17    2   -1     3.5547    0.0788
  16    2   -1     63.117     0.874
  15    2   -1     21.428     0.366
  14    2   -1     133.31      0.89
  13    2   -1     203.05      1.99
  12    2   -1     0.9460    0.0430
  11    2   -1     16.204     0.129
  10    2   -1     11.510     0.079
   9    2   -1     9.3453    0.1075
   8    2   -1     3.3827    0.0860
   7    2   -1     378.40      2.72
   6    2   -1     0.5232    0.0143
   5    2   -1     75.193     0.738
   4    2   -1     407.28      1.92
   3    2   -1     821.56      4.89
   2    2   -1     37.317     0.222
   1    2   -1    1313.84      8.90
   0    2   -1     490.65      3.49
  -1    2   -1     128.05      0.75
  -2    2   -1     40.456     0.416
  -3    2   -1    1210.32      5.36
  -4    2   -1    1637.51      8.33
  -5    2   -1     419.01      2.66
  -6    2   -1     238.26      1.71
  -7    2   -1     1.3473    0.0287
  -8    2   -1     0.1362    0.0215
  -9    2   -1     12.176     0.065
 -10    2   -1     90.114     0.573
 -11    2   -1     104.28      0.81
 -12    2   -1     0.0788    0.0215
 -13    2   -1     14.799     0.165
 -14    2   -1     10.284     0.100
 -15    2   -1     36.428     0.523
 -16    2   -1     76.633     0.903
 -17    2   -1     13.481     0.151
 -18    2   -1     0.1218    0.0502
 -19    2   -1     13.961     0.237
 -20    2   -1     37.023     0.781
 -21    2   -1     4.1352    0.1362
 -22    2   -1     17.193     0.566
 -23    2   -1     3.6550    0.1505
 -24    2   -1     7.9407    0.2007
  24    3   -1     41.001     1.390
  23    3   -1     38.894     1.104
  22    3   -1     26.545     0.717
  21    3   -1     1.2828    0.0860
  20    3   -1     0.5160    0.0645
  19    3   -1     35.891     0.480
  18    3   -1     8.8437    0.2365
  17    3   -1     75.823     1.247
  16    3   -1     11.933     0.244
  15    3   -1     9.7897    0.1290
  14    3   -1     38.585     0.409
  13    3   -1     13.524     0.194
  12    3   -1     58.480     0.502
  11    3   -1     0.3870    0.0287
  10    3   -1     85.305     0.616
   9    3   -1     111.22      0.82
   8    3   -1     206.69      0.92
   7    3   -1     0.2365    0.0287
   6    3   -1     5.0955    0.0860
   5    3   -1    1197.05      4.82
   4    3   -1     521.28      3.34
   3    3   -1    1587.58      9.73
   2    3   -1     293.02      1.88
   1    3   -1     622.99      4.80
   0    3   -1     540.66      2.36
  -1    3   -1     183.57      1.48
  -2    3   -1    3337.22     14.08
  -3    3   -1     272.72      2.03
  -4    3   -1     175.57      1.35
  -5    3   -1     155.42      0.64
  -6    3   -1     265.83      0.98
  -7    3   -1     219.19      1.43
  -8    3   -1     89.304     0.358
  -9    3   -1     94.514     0.581
 -10    3   -1     45.272     0.394
 -11    3   -1     1.1753    0.0287
 -12    3   -1     116.49      1.03
 -13    3   -1     48.497     0.430
 -14    3   -1     89.849     0.831
 -15    3   -1     4.4792    0.0788
 -16    3   -1     6.1920    0.0717
 -17    3   -1     0.2437    0.0502
 -18    3   -1     8.0697    0.1863
 -19    3   -1     3.0387    0.0932
 -20    3   -1     30.903     0.659
 -21    3   -1     5.1170    0.1075
 -22    3   -1     37.396     0.896
 -23    3   -1     17.931     0.724
 -24    3   -1     9.7252    0.3798
  24    4   -1     0.7597    0.1290
  23    4   -1     19.142     0.308
  22    4   -1     55.284     1.269
  21    4   -1     11.467     0.294
  20    4   -1     15.674     0.244
  19    4   -1     0.3655    0.0573
  18    4   -1     35.489     0.559
  17    4   -1     178.98      3.18
  16    4   -1     10.076     0.194
  15    4   -1     41.667     0.452
  14    4   -1     133.81      1.28
  13    4   -1     71.323     0.509
  12    4   -1     98.463     0.824
  11    4   -1     13.151     0.179
  10    4   -1     98.692     0.552
   9    4   -1     4.7228    0.0430
   8    4   -1     32.594     0.201
   7    4   -1     739.51      3.93
   6    4   -1     492.09      5.15
   5    4   -1     99.997     0.702
   4    4   -1     365.21      2.23
   3    4   -1     868.54      4.52
   2    4   -1     837.14      6.34
   1    4   -1     180.45      1.63
   0    4   -1     290.47      1.30
  -1    4   -1     977.91      4.39
  -2    4   -1     51.407     0.244
  -3    4   -1     49.414     0.208
  -4    4   -1     67.847     0.502
  -5    4   -1     16.233     0.100
  -6    4   -1     693.69      3.68
  -7    4   -1     265.22      1.38
  -8    4   -1     497.45      2.33
  -9    4   -1     63.468     0.480
 -10    4   -1     5.9627    0.0788
 -11    4   -1     145.39      0.97
 -12    4   -1     42.871     0.358
 -13    4   -1     136.23      1.03
 -14    4   -1     95.274     0.968
 -15    4   -1     16.383     0.165
 -16    4   -1     118.16      1.39
 -17    4   -1     39.288     0.444
 -18    4   -1     6.2995    0.1577
 -19    4   -1     95.869     1.749
 -20    4   -1     11.130     0.172
 -21    4   -1     1.4405    0.1003
 -22    4   -1     6.5360    0.1433
 -23    4   -1     21.722     0.731
 -24    4   -1     65.038     2.566
  24    5   -1     9.3525    0.3512
  23    5   -1     55.957     1.297
  22    5   -1     0.8528    0.2867
  21    5   -1     10.463     0.351
  20    5   -1     65.711     0.860
  19    5   -1     2.5943    0.0717
  18    5   -1     13.896     0.129
  17    5   -1     42.663     0.595
  16    5   -1     34.565     0.423
  15    5   -1     56.387     0.745
  14    5   -1     8.3993    0.1218
  13    5   -1     298.71      2.29
  12    5   -1     94.313     0.638
  11    5   -1     111.96      0.70
  10    5   -1     84.739     0.509
   9    5   -1     255.15      1.56
   8    5   -1    2110.96     10.05
   7    5   -1     440.43      3.30
   6    5   -1     41.782     0.495
   5    5   -1     257.07      1.58
   4    5   -1     3.5762    0.0358
   3    5   -1    2979.38     14.70
   2    5   -1    1587.83      8.79
   1    5   -1     63.619     0.444
   0    5   -1    1241.35      6.24
  -1    5   -1     949.95      4.16
  -2    5   -1    3367.44     17.87
  -3    5   -1     58.996     0.323
  -4    5   -1     32.236     0.387
  -5    5   -1     900.64      5.07
  -6    5   -1     87.598     0.387
  -7    5   -1    1297.74      6.36
  -8    5   -1     15.674     0.122
  -9    5   -1     50.511     0.280
 -10    5   -1     262.13      1.52
 -11    5   -1     7.3100    0.1075
 -12    5   -1     122.03      0.87
 -13    5   -1     67.001     0.581
 -14    5   -1     25.091     0.272
 -15    5   -1     48.640     0.495
 -16    5   -1     13.631     0.143
 -17    5   -1     145.86      1.87
 -18    5   -1     0.0645    0.0287
 -19    5   -1     16.311     0.366
 -20    5   -1     19.579     0.294
 -21    5   -1     16.519     0.323
 -22    5   -1     113.04      2.42
 -23    5   -1     1.1753    0.1433
  24    6   -1     10.987     0.487
  23    6   -1     25.384     0.616
  22    6   -1     40.965     1.233
  21    6   -1     0.9173    0.0860
  20    6   -1     14.591     0.308
  19    6   -1     0.2150    0.0573
  18    6   -1     54.194     0.480
  17    6   -1     102.81      1.76
  16    6   -1    -0.0072    0.0502
  15    6   -1     7.3243    0.1075
  14    6   -1     2.7735    0.0573
  13    6   -1     15.939     0.215
  12    6   -1     39.030     0.265
  11    6   -1     8.6143    0.0717
  10    6   -1     10.349     0.108
   9    6   -1     3.2322    0.0358
   8    6   -1     26.022     0.222
   7    6   -1     47.666     0.444
   6    6   -1     70.133     0.545
   5    6   -1     58.487     0.495
   4    6   -1     0.8743    0.0287
   3    6   -1     39.832     0.301
   2    6   -1     0.5375    0.0717
   1    6   -1     102.08      0.55
   0    6   -1    1322.49      7.45
  -1    6   -1     387.73      2.36
  -2    6   -1     114.47      0.59
  -3    6   -1     44.949     0.186
  -4    6   -1     103.91      0.52
  -5    6   -1     285.92      1.19
  -6    6   -1     73.974     0.444
  -7    6   -1     206.33      1.51
  -8    6   -1     465.82      2.19
  -9    6   -1     35.855     0.201
 -10    6   -1     33.669     0.222
 -11    6   -1     6.0845    0.0788
 -12    6   -1     25.972     0.222
 -13    6   -1     117.38      0.87
 -14    6   -1     0.3153    0.0358
 -15    6   -1     53.886     0.552
 -16    6   -1     17.265     0.237
 -17    6   -1     26.703     0.308
 -18    6   -1     0.3512    0.0430
 -19    6   -1     14.957     0.330
 -20    6   -1     0.0788    0.0788
 -21    6   -1     0.9245    0.1003
 -22    6   -1     3.0243    0.1935
 -23    6   -1     0.4085    0.1505
  24    7   -1     3.6980    0.1935
  23    7   -1     16.010     0.480
  22    7   -1     11.868     0.588
  21    7   -1     0.7382    0.1147
  20    7   -1     9.9832    0.1720
  19    7   -1     1.7630    0.0788
  18    7   -1     31.727     0.416
  17    7   -1     36.514     0.366
  16    7   -1     25.191     0.387
  15    7   -1     51.543     0.609
  14    7   -1     102.60      0.74
  13    7   -1     15.996     0.129
  12    7   -1     85.334     0.545
  11    7   -1     1.4190    0.0358
  10    7   -1     67.897     0.466
   9    7   -1     350.23      1.74
   8    7   -1     3.4687    0.0502
   7    7   -1     56.266     0.480
   6    7   -1     659.66      4.88
   5    7   -1     103.94      0.65
   4    7   -1     151.94      1.06
   3    7   -1     16.089     0.136
   2    7   -1     4.8088    0.0430
   1    7   -1    1758.26      6.21
   0    7   -1     513.92      2.63
  -1    7   -1     48.017     0.179
  -2    7   -1     408.49      3.32
  -3    7   -1     127.19      0.82
  -4    7   -1     178.23      0.85
  -5    7   -1     229.60      1.10
  -6    7   -1     3.4257    0.0430
  -7    7   -1     363.36      2.24
  -8    7   -1     245.24      1.51
  -9    7   -1     1.2542    0.0430
 -10    7   -1     7.5680    0.0788
 -11    7   -1     60.831     0.495
 -12    7   -1     55.413     0.337
 -13    7   -1     92.085     0.839
 -14    7   -1     0.1362    0.0358
 -15    7   -1     5.4323    0.0573
 -16    7   -1     68.900     0.645
 -17    7   -1     0.0645    0.0287
 -18    7   -1     1.2900    0.0573
 -19    7   -1     18.526     0.459
 -20    7   -1     3.7195    0.0932
 -21    7   -1     32.730     0.853
 -22    7   -1     0.1362    0.1433
 -23    7   -1     7.1165    0.2007
  24    8   -1     8.7362    0.4372
  23    8   -1    -0.0502    0.1218
  22    8   -1     0.8170    0.1792
  21    8   -1     1.9923    0.1218
  20    8   -1     2.5442    0.0860
  19    8   -1     20.310     0.251
  18    8   -1     0.1362    0.0573
  17    8   -1     0.0287    0.0502
  16    8   -1     0.7955    0.0430
  15    8   -1     71.609     0.803
  14    8   -1     2.8380    0.0502
  13    8   -1     2.1428    0.0358
  12    8   -1     6.5360    0.0645
  11    8   -1     5.0453    0.0573
  10    8   -1     31.827     0.222
   9    8   -1     11.890     0.122
   8    8   -1     83.929     0.552
   7    8   -1     347.95      2.59
   6    8   -1     15.021     0.136
   5    8   -1     1.4405    0.0358
   4    8   -1     20.762     0.115
   3    8   -1     243.87      1.49
   2    8   -1     490.44      2.54
   1    8   -1     2.9527    0.0573
   0    8   -1     59.104     0.280
  -1    8   -1     11.245     0.100
  -2    8   -1     33.898     0.143
  -3    8   -1     5.9340    0.0645
  -4    8   -1     23.292     0.122
  -5    8   -1     87.871     0.530
  -6    8   -1     0.9747    0.0358
  -7    8   -1     28.172     0.143
  -8    8   -1     2.8595    0.0502
  -9    8   -1     101.02      0.72
 -10    8   -1     0.0430    0.0358
 -11    8   -1     20.948     0.122
 -12    8   -1     0.0860    0.0430
 -13    8   -1     0.1792    0.0358
 -14    8   -1     30.788     0.423
 -15    8   -1     22.432     0.330
 -16    8   -1     59.713     0.538
 -17    8   -1     7.3530    0.1075
 -18    8   -1     0.1863    0.0287
 -19    8   -1     0.8242    0.0573
 -20    8   -1     0.0932    0.0788
 -21    8   -1     6.3425    0.2867
 -22    8   -1     17.630     0.272
 -23    8   -1     4.6798    0.2150
  23    9   -1     8.6143    0.4157
  22    9   -1     0.3010    0.0932
  21    9   -1     2.4725    0.1648
  20    9   -1     20.296     0.573
  19    9   -1     3.7983    0.0645
  18    9   -1     0.3798    0.0573
  17    9   -1     38.607     0.588
  16    9   -1     28.910     0.308
  15    9   -1     18.576     0.179
  14    9   -1     0.1648    0.0287
  13    9   -1     0.1648    0.0287
  12    9   -1     0.5017    0.0358
  11    9   -1     12.807     0.093
  10    9   -1     1.9422    0.0573
   9    9   -1     16.734     0.172
   8    9   -1     47.178     0.287
   7    9   -1     73.910     0.523
   6    9   -1     7.0162    0.0645
   5    9   -1     11.639     0.122
   4    9   -1     9.0300    0.1218
   3    9   -1     2.9885    0.0502
   2    9   -1     63.404     0.430
   1    9   -1     58.430     0.287
   0    9   -1     97.073     0.559
  -1    9   -1     62.293     0.258
  -2    9   -1     52.059     0.194
  -3    9   -1     13.538     0.100
  -4    9   -1     0.1792    0.0430
  -5    9   -1     38.628     0.265
  -6    9   -1     103.90      0.57
  -7    9   -1     94.966     0.416
  -8    9   -1     12.943     0.100
  -9    9   -1     9.5747    0.0932
 -10    9   -1     31.949     0.258
 -11    9   -1     20.927     0.194
 -12    9   -1     2.0353    0.0502
 -13    9   -1     0.8027    0.0430
 -14    9   -1     90.056     0.738
 -15    9   -1     5.4897    0.1147
 -16    9   -1     17.695     0.244
 -17    9   -1     7.5608    0.1290
 -18    9   -1     32.150     0.344
 -19    9   -1     9.9043    0.1792
 -20    9   -1     2.1070    0.1003
 -21    9   -1     0.5160    0.1075
 -22    9   -1     3.2752    0.1218
 -23    9   -1     18.841     0.724
  23   10   -1     0.4802    0.2078
  22   10   -1     13.122     0.337
  21   10   -1     7.9765    0.3583
  20   10   -1     0.9675    0.0932
  19   10   -1     18.053     0.330
  18   10   -1     16.369     0.208
  17   10   -1     22.331     0.265
  16   10   -1     80.460     0.839
  15   10   -1     5.8408    0.1147
  14   10   -1     11.990     0.115
  13   10   -1     15.817     0.158
  12   10   -1     27.176     0.186
  11   10   -1     278.99      1.78
  10   10   -1     0.4372    0.0358
   9   10   -1     1.7415    0.0430
   8   10   -1     1.1610    0.0358
   7   10   -1     6.3712    0.0717
   6   10   -1     98.499     0.631
   5   10   -1     23.414     0.229
   4   10   -1     2.7520    0.0502
   3   10   -1     5.0167    0.0573
   2   10   -1     42.713     0.258
   1   10   -1     37.260     0.301
   0   10   -1     46.196     0.330
  -1   10   -1     474.52      2.73
  -2   10   -1     197.47      0.95
  -3   10   -1     0.1147    0.0430
  -4   10   -1     29.577     0.201
  -5   10   -1     84.595     0.774
  -6   10   -1     37.403     0.315
  -7   10   -1     93.109     0.366
  -8   10   -1     46.239     0.330
  -9   10   -1     2.4940    0.0573
 -10   10   -1     88.501     0.659
 -11   10   -1     7.9622    0.0717
 -12   10   -1     36.048     0.265
 -13   10   -1     15.702     0.172
 -14   10   -1     1.9852    0.0645
 -15   10   -1     55.678     0.437
 -16   10   -1     27.957     0.315
 -17   10   -1     28.781     0.337
 -18   10   -1     43.724     0.409
 -19   10   -1     1.7128    0.0788
 -20   10   -1     40.664     0.559
 -21   10   -1     12.255     0.251
 -22   10   -1     0.5160    0.1075
  23   11   -1     6.5575    0.3870
  22   11   -1     12.857     0.430
  21   11   -1     23.098     0.473
  20   11   -1     11.180     0.287
  19   11   -1     64.565     0.774
  18   11   -1     0.1290    0.0430
  17   11   -1     78.446     0.767
  16   11   -1     39.947     0.308
  15   11   -1     28.337     0.330
  14   11   -1     116.51      0.77
  13   11   -1     91.748     0.796
  12   11   -1     38.793     0.272
  11   11   -1     122.36      1.10
  10   11   -1     5.5685    0.0788
   9   11   -1     0.1577    0.0430
   8   11   -1     544.51      4.05
   7   11   -1     174.82      1.33
   6   11   -1     74.433     0.652
   5   11   -1     82.109     0.358
   4   11   -1     281.93      2.16
   3   11   -1     3.4687    0.0502
   2   11   -1    1199.51      5.85
   1   11   -1     2.0712    0.0502
   0   11   -1     38.614     0.315
  -1   11   -1    1051.82      5.49
  -2   11   -1     46.046     0.229
  -3   11   -1     275.47      1.31
  -4   11   -1     85.484     0.394
  -5   11   -1     0.2938    0.0430
  -6   11   -1     380.43      2.57
  -7   11   -1     311.11      2.20
  -8   11   -1     44.964     0.308
  -9   11   -1     59.720     0.552
 -10   11   -1     5.4323    0.0932
 -11   11   -1     219.84      1.50
 -12   11   -1     17.902     0.165
 -13   11   -1     118.87      1.00
 -14   11   -1     1.4262    0.0645
 -15   11   -1     2.4152    0.0645
 -16   11   -1     44.706     0.401
 -17   11   -1     28.695     0.373
 -18   11   -1     1.1538    0.0645
 -19   11   -1     0.0860    0.0717
 -20   11   -1     20.009     0.545
 -21   11   -1     7.7185    0.1577
 -22   11   -1     10.578     0.229
  22   12   -1     10.800     0.330
  21   12   -1     1.8275    0.1075
  20   12   -1     8.2560    0.1792
  19   12   -1     6.3855    0.1290
  18   12   -1     33.017     0.437
  17   12   -1     13.137     0.265
  16   12   -1     26.080     0.308
  15   12   -1     3.6550    0.0645
  14   12   -1     1.0822    0.0502
  13   12   -1     29.971     0.251
  12   12   -1     3.5332    0.0717
  11   12   -1     70.054     0.659
  10   12   -1     19.486     0.201
   9   12   -1     18.340     0.136
   8   12   -1     9.9688    0.1147
   7   12   -1     18.010     0.136
   6   12   -1     49.077     0.251
   5   12   -1     3.6263    0.0573
   4   12   -1     25.098     0.172
   3   12   -1     3.6048    0.0573
   2   12   -1     0.7453    0.0502
   1   12   -1     40.965     0.129
   0   12   -1     40.255     0.186
  -1   12   -1     149.40      0.57
  -2   12   -1     25.076     0.122
  -3   12   -1     5.8623    0.0717
  -4   12   -1     8.3850    0.0717
  -5   12   -1     0.1362    0.0502
  -6   12   -1     4.4290    0.0573
  -7   12   -1     41.961     0.237
  -8   12   -1     156.06      1.10
  -9   12   -1     11.624     0.100
 -10   12   -1     152.94      1.12
 -11   12   -1     5.6975    0.0788
 -12   12   -1     14.319     0.129
 -13   12   -1     10.786     0.201
 -14   12   -1     27.362     0.301
 -15   12   -1     92.321     0.846
 -16   12   -1     20.869     0.244
 -17   12   -1     21.321     0.215
 -18   12   -1     17.523     0.251
 -19   12   -1     2.7520    0.1290
 -20   12   -1     6.2422    0.1433
 -21   12   -1     3.7338    0.2580
 -22   12   -1     0.1290    0.1290
  22   13   -1     4.5508    0.2867
  21   13   -1     5.3392    0.1648
  20   13   -1     0.2222    0.1147
  19   13   -1     20.052     0.487
  18   13   -1     6.3353    0.1505
  17   13   -1     0.9675    0.0502
  16   13   -1     0.0072    0.0430
  15   13   -1     16.025     0.237
  14   13   -1     49.027     0.416
  13   13   -1     0.0215    0.0430
  12   13   -1     42.749     0.358
  11   13   -1     0.0215    0.0430
  10   13   -1     9.7825    0.1147
   9   13   -1     223.26      1.77
   8   13   -1     61.246     0.523
   7   13   -1     37.073     0.244
   6   13   -1     185.15      1.18
   5   13   -1     11.359     0.115
   4   13   -1     126.98      0.80
   3   13   -1     6.9445    0.0645
   2   13   -1     0.2150    0.0502
   1   13   -1     265.65      1.15
   0   13   -1     103.26      0.39
  -1   13   -1     33.676     0.287
  -2   13   -1     0.2580    0.0502
  -3   13   -1     82.782     0.530
  -4   13   -1     23.299     0.172
  -5   13   -1     15.222     0.100
  -6   13   -1     78.196     0.444
  -7   13   -1     0.1792    0.0502
  -8   13   -1     127.79      0.87
  -9   13   -1     18.863     0.151
 -10   13   -1     2.0783    0.0717
 -11   13   -1     33.318     0.308
 -12   13   -1     2.3937    0.0717
 -13   13   -1     25.750     0.265
 -14   13   -1     19.106     0.172
 -15   13   -1     4.0993    0.1075
 -16   13   -1     17.874     0.165
 -17   13   -1     9.1017    0.2007
 -18   13   -1     13.373     0.244
 -19   13   -1     10.170     0.194
 -20   13   -1     2.4940    0.1433
 -21   13   -1     23.356     0.423
  22   14   -1     9.3023    0.3655
  21   14   -1     7.4748    0.2652
  20   14   -1     0.7740    0.1075
  19   14   -1     14.548     0.337
  18   14   -1     11.839     0.272
  17   14   -1     29.147     0.330
  16   14   -1     5.0310    0.0860
  15   14   -1     0.0645    0.0502
  14   14   -1     18.712     0.186
  13   14   -1     12.492     0.122
  12   14   -1     49.500     0.573
  11   14   -1     102.64      0.86
  10   14   -1     40.700     0.380
   9   14   -1     0.6880    0.0502
   8   14   -1     11.230     0.093
   7   14   -1     29.577     0.258
   6   14   -1     223.87      1.76
   5   14   -1     32.551     0.237
   4   14   -1     35.927     0.272
   3   14   -1     13.015     0.086
   2   14   -1     22.518     0.165
   1   14   -1     58.466     0.351
   0   14   -1     13.495     0.122
  -1   14   -1     0.9460    0.0573
  -2   14   -1     28.459     0.115
  -3   14   -1     90.544     0.423
  -4   14   -1     9.9473    0.0860
  -5   14   -1     113.85      0.75
  -6   14   -1     68.349     0.358
  -7   14   -1     33.067     0.244
  -8   14   -1     91.891     0.710
  -9   14   -1     4.2140    0.0645
 -10   14   -1     44.534     0.337
 -11   14   -1     3.9847    0.0717
 -12   14   -1     0.8170    0.0645
 -13   14   -1     36.170     0.437
 -14   14   -1     21.385     0.330
 -15   14   -1     5.4538    0.0788
 -16   14   -1     0.3297    0.0788
 -17   14   -1     9.8398    0.1720
 -18   14   -1     30.028     0.409
 -19   14   -1     44.985     0.674
 -20   14   -1     10.693     0.308
 -21   14   -1     0.0215    0.1362
  21   15   -1     2.6947    0.1577
  20   15   -1     84.990     2.050
  19   15   -1     18.547     0.358
  18   15   -1     8.1413    0.2293
  17   15   -1     2.6230    0.0860
  16   15   -1     0.1218    0.0573
  15   15   -1     46.677     0.416
  14   15   -1     28.889     0.308
  13   15   -1     2.8523    0.0788
  12   15   -1     7.2168    0.1362
  11   15   -1     7.3817    0.0788
  10   15   -1    -0.0143    0.0502
   9   15   -1     18.820     0.165
   8   15   -1     4.5723    0.0932
   7   15   -1     16.340     0.136
   6   15   -1     0.8528    0.0573
   5   15   -1     14.828     0.100
   4   15   -1     49.221     0.366
   3   15   -1     155.20      0.67
   2   15   -1     109.63      0.54
   1   15   -1     6.1562    0.0788
   0   15   -1     48.117     0.272
  -1   15   -1     5.6043    0.0717
  -2   15   -1     156.15      0.72
  -3   15   -1     124.51      0.65
  -4   15   -1     4.7658    0.0788
  -5   15   -1     110.06      0.46
  -6   15   -1     15.674     0.158
  -7   15   -1     23.571     0.222
  -8   15   -1     0.8457    0.0573
  -9   15   -1     4.8590    0.0860
 -10   15   -1     134.71      1.10
 -11   15   -1     100.71      0.84
 -12   15   -1     6.5718    0.0860
 -13   15   -1     1.0392    0.0645
 -14   15   -1     29.684     0.409
 -15   15   -1     8.5355    0.1505
 -16   15   -1     18.340     0.186
 -17   15   -1     0.0788    0.0573
 -18   15   -1     3.2895    0.1003
 -19   15   -1     16.096     0.280
 -20   15   -1    -0.0932    0.1218
  21   16   -1     0.1433    0.1577
  20   16   -1     0.2723    0.1362
  19   16   -1     34.794     0.373
  18   16   -1     8.8150    0.2078
  17   16   -1     11.331     0.208
  16   16   -1     24.825     0.308
  15   16   -1     5.9555    0.1003
  14   16   -1     1.7343    0.0717
  13   16   -1     0.3368    0.0573
  12   16   -1     33.913     0.258
  11   16   -1     248.22      1.82
  10   16   -1     0.0072    0.0573
   9   16   -1     0.0932    0.0573
   8   16   -1     2.8452    0.0645
   7   16   -1     2.0353    0.0645
   6   16   -1     88.487     0.502
   5   16   -1     9.4242    0.1003
   4   16   -1     20.568     0.129
   3   16   -1     25.377     0.172
   2   16   -1     27.377     0.129
   1   16   -1     0.0430    0.0573
   0   16   -1     17.343     0.143
  -1   16   -1     179.58      0.95
  -2   16   -1     111.50      0.70
  -3   16   -1     6.3497    0.0788
  -4   16   -1    -0.0143    0.0645
  -5   16   -1     51.571     0.351
  -6   16   -1     0.2365    0.0573
  -7   16   -1     34.049     0.251
  -8   16   -1     3.9273    0.0788
  -9   16   -1     9.1948    0.0932
 -10   16   -1     19.737     0.158
 -11   16   -1     25.413     0.237
 -12   16   -1     34.479     0.287
 -13   16   -1     36.994     0.423
 -14   16   -1     0.7095    0.0717
 -15   16   -1     14.513     0.208
 -16   16   -1     6.3783    0.0932
 -17   16   -1     4.8590    0.1362
 -18   16   -1     42.549     0.287
 -19   16   -1     11.897     0.301
 -20   16   -1     22.245     0.380
  20   17   -1     5.3177    0.2293
  19   17   -1     15.810     0.444
  18   17   -1     19.794     0.344
  17   17   -1     58.545     0.953
  16   17   -1     0.0215    0.0573
  15   17   -1     1.4692    0.0717
  14   17   -1     38.048     0.208
  13   17   -1     109.85      0.81
  12   17   -1     15.000     0.215
  11   17   -1     10.119     0.129
  10   17   -1     66.435     0.530
   9   17   -1     0.3082    0.0573
   8   17   -1     226.45      1.82
   7   17   -1     12.778     0.115
   6   17   -1     49.651     0.394
   5   17   -1     146.50      0.67
   4   17   -1     54.660     0.473
   3   17   -1     0.3153    0.0717
   2   17   -1     275.98      1.62
   1   17   -1     13.875     0.100
   0   17   -1     69.624     0.401
  -1   17   -1     109.81      0.62
  -2   17   -1     69.596     0.473
  -3   17   -1     124.51      0.75
  -4   17   -1     44.469     0.244
  -5   17   -1    -0.0215    0.0645
  -6   17   -1     26.058     0.208
  -7   17   -1     340.56      1.53
  -8   17   -1     30.917     0.244
  -9   17   -1     25.943     0.251
 -10   17   -1     14.470     0.136
 -11   17   -1     79.665     0.960
 -12   17   -1     70.219     0.631
 -13   17   -1     27.061     0.251
 -14   17   -1     0.1003    0.0645
 -15   17   -1     9.0587    0.1147
 -16   17   -1     25.513     0.387
 -17   17   -1     46.232     0.631
 -18   17   -1     11.137     0.201
 -19   17   -1     0.6880    0.1147
  19   18   -1     29.233     0.702
  18   18   -1     20.425     0.487
  17   18   -1     1.3330    0.1147
  16   18   -1     5.9268    0.1147
  15   18   -1     12.778     0.165
  14   18   -1     0.0860    0.0573
  13   18   -1     2.9598    0.0717
  12   18   -1     1.2398    0.0645
  11   18   -1     41.115     0.380
  10   18   -1     2.9383    0.0717
   9   18   -1     22.804     0.229
   8   18   -1     22.425     0.194
   7   18   -1     118.94      0.84
   6   18   -1     34.687     0.215
   5   18   -1     6.4500    0.0932
   4   18   -1     20.361     0.172
   3   18   -1     40.535     0.294
   2   18   -1     56.251     0.258
   1   18   -1     20.791     0.143
   0   18   -1     1.7702    0.0860
  -1   18   -1     65.819     0.401
  -2   18   -1     51.450     0.265
  -3   18   -1     4.2570    0.1075
  -4   18   -1     11.316     0.100
  -5   18   -1     10.872     0.136
  -6   18   -1     0.2580    0.0717
  -7   18   -1     0.8528    0.0717
  -8   18   -1     29.068     0.251
  -9   18   -1     58.444     0.559
 -10   18   -1     25.227     0.258
 -11   18   -1     0.1147    0.0645
 -12   18   -1     4.6942    0.0860
 -13   18   -1     0.5017    0.0717
 -14   18   -1     0.4515    0.0717
 -15   18   -1     1.9780    0.0860
 -16   18   -1     40.141     0.323
 -17   18   -1     0.5733    0.0860
 -18   18   -1     7.5035    0.1792
 -19   18   -1     1.5193    0.1147
  19   19   -1     7.1738    0.2795
  18   19   -1     3.4830    0.1792
  17   19   -1     18.404     0.595
  16   19   -1     22.245     0.330
  15   19   -1     20.941     0.430
  14   19   -1     7.1810    0.1075
  13   19   -1     8.7505    0.1505
  12   19   -1     2.4152    0.0788
  11   19   -1     11.331     0.179
  10   19   -1     13.151     0.122
   9   19   -1     0.4515    0.0645
   8   19   -1     0.7812    0.0645
   7   19   -1     12.879     0.100
   6   19   -1     13.344     0.100
   5   19   -1     31.433     0.330
   4   19   -1     1.1037    0.0717
   3   19   -1     26.316     0.215
   2   19   -1     16.139     0.186
   1   19   -1     1.5552    0.0788
   0   19   -1     89.354     0.409
  -1   19   -1     8.6932    0.0932
  -2   19   -1     1.4477    0.0717
  -3   19   -1     1.0392    0.0788
  -4   19   -1     1.1682    0.0717
  -5   19   -1     20.604     0.172
  -6   19   -1     40.592     0.280
  -7   19   -1     10.557     0.115
  -8   19   -1     1.9923    0.0788
  -9   19   -1     53.571     0.265
 -10   19   -1     7.2312    0.1003
 -11   19   -1     15.523     0.165
 -12   19   -1     6.2708    0.1147
 -13   19   -1     2.0067    0.0788
 -14   19   -1     65.088     0.674
 -15   19   -1     26.968     0.330
 -16   19   -1     31.498     0.337
 -17   19   -1     0.0932    0.1003
 -18   19   -1     13.782     0.323
  18   20   -1     1.3043    0.1147
  17   20   -1     19.823     0.595
  16   20   -1     30.466     0.659
  15   20   -1     0.0358    0.0717
  14   20   -1     25.277     0.308
  13   20   -1     1.2112    0.0717
  12   20   -1     15.057     0.151
  11   20   -1     11.517     0.108
  10   20   -1     23.679     0.287
   9   20   -1     14.971     0.186
   8   20   -1     15.322     0.179
   7   20   -1     5.9197    0.0932
   6   20   -1     1.6555    0.0717
   5   20   -1     23.191     0.186
   4   20   -1     18.067     0.151
   3   20   -1     2.7233    0.0860
   2   20   -1     0.9747    0.0788
   1   20   -1     65.776     0.430
   0   20   -1     163.47      0.73
  -1   20   -1     0.7167    0.0788
  -2   20   -1     46.232     0.308
  -3   20   -1     7.4103    0.0932
  -4   20   -1     62.486     0.495
  -5   20   -1     20.332     0.143
  -6   20   -1     13.653     0.165
  -7   20   -1     12.599     0.158
  -8   20   -1     6.7367    0.0932
  -9   20   -1     10.485     0.129
 -10   20   -1     0.0287    0.0717
 -11   20   -1     2.3578    0.0788
 -12   20   -1     2.7950    0.0860
 -13   20   -1     12.757     0.129
 -14   20   -1     2.6445    0.0860
 -15   20   -1     0.2365    0.0788
 -16   20   -1     0.2437    0.0717
 -17   20   -1     5.1170    0.1792
  17   21   -1     10.822     0.366
  16   21   -1     2.5585    0.1290
  15   21   -1     2.7018    0.0932
  14   21   -1     20.103     0.208
  13   21   -1     4.8948    0.0860
  12   21   -1     11.710     0.186
  11   21   -1     5.4897    0.0932
  10   21   -1     17.458     0.201
   9   21   -1     26.897     0.373
   8   21   -1     22.704     0.186
   7   21   -1     7.8690    0.1003
   6   21   -1     10.069     0.108
   5   21   -1     0.5017    0.0788
   4   21   -1     14.663     0.115
   3   21   -1     8.3420    0.1003
   2   21   -1     3.6550    0.0860
   1   21   -1     22.912     0.143
   0   21   -1     9.2163    0.1147
  -1   21   -1     21.464     0.194
  -2   21   -1     4.4577    0.1003
  -3   21   -1     1.8060    0.0788
  -4   21   -1     0.3798    0.0788
  -5   21   -1     1.5767    0.0788
  -6   21   -1     0.0430    0.0788
  -7   21   -1     5.3750    0.1003
  -8   21   -1     44.441     0.366
  -9   21   -1     24.309     0.237
 -10   21   -1     2.3292    0.0860
 -11   21   -1     1.2112    0.0788
 -12   21   -1     7.3315    0.1433
 -13   21   -1     35.439     0.459
 -14   21   -1     0.1362    0.0788
 -15   21   -1     3.4113    0.1075
 -16   21   -1     34.379     0.301
  16   22   -1     1.0535    0.1218
  15   22   -1     2.3435    0.1075
  14   22   -1     0.2437    0.0717
  13   22   -1     0.1648    0.0717
  12   22   -1     0.2150    0.0788
  11   22   -1     34.099     0.351
  10   22   -1     0.9962    0.0788
   9   22   -1     12.226     0.158
   8   22   -1     0.0932    0.0717
   7   22   -1     6.2422    0.1003
   6   22   -1     3.9058    0.0860
   5   22   -1     0.1863    0.0788
   4   22   -1     0.1003    0.0788
   3   22   -1     9.0443    0.1075
   2   22   -1     2.6803    0.0932
   1   22   -1     13.251     0.122
   0   22   -1     1.9637    0.0860
  -1   22   -1     30.200     0.244
  -2   22   -1     3.9703    0.1003
  -3   22   -1     1.6197    0.0860
  -4   22   -1     2.5442    0.0860
  -5   22   -1     9.2737    0.1003
  -6   22   -1     0.6737    0.0788
  -7   22   -1     29.168     0.366
  -8   22   -1     0.0645    0.0788
  -9   22   -1     0.1505    0.0788
 -10   22   -1     1.4333    0.0932
 -11   22   -1     0.0717    0.0860
 -12   22   -1     7.8117    0.2150
 -13   22   -1     4.3788    0.1147
 -14   22   -1     4.3502    0.1003
 -15   22   -1     2.9670    0.1290
  15   23   -1     1.7988    0.1075
  14   23   -1     32.293     0.452
  13   23   -1     5.8122    0.1003
  12   23   -1     50.747     0.373
  11   23   -1     14.004     0.186
  10   23   -1     1.3330    0.0788
   9   23   -1     23.406     0.222
   8   23   -1     18.805     0.172
   7   23   -1     20.146     0.215
   6   23   -1     69.603     0.416
   5   23   -1     0.8098    0.0860
   4   23   -1     124.50      0.65
   3   23   -1     0.5303    0.0860
   2   23   -1     72.333     0.423
   1   23   -1     11.431     0.115
   0   23   -1     10.714     0.108
  -1   23   -1     107.97      0.65
  -2   23   -1     19.931     0.194
  -3   23   -1     51.442     0.323
  -4   23   -1     6.0415    0.1003
  -5   23   -1     0.4085    0.0788
  -6   23   -1     45.329     0.380
  -7   23   -1     53.578     0.423
  -8   23   -1     34.056     0.280
  -9   23   -1     16.591     0.136
 -10   23   -1     3.8843    0.1362
 -11   23   -1     60.902     0.566
 -12   23   -1     0.1147    0.0932
 -13   23   -1     46.841     0.444
 -14   23   -1     0.8600    0.0860
  14   24   -1     3.2895    0.1147
  13   24   -1     26.416     0.280
  12   24   -1     10.528     0.122
  11   24   -1     35.561     0.423
  10   24   -1     1.0177    0.0788
   9   24   -1     2.3363    0.0860
   8   24   -1     0.6593    0.0932
   7   24   -1     13.473     0.151
   6   24   -1     50.188     0.423
   5   24   -1     22.124     0.229
   4   24   -1     0.1433    0.0932
   3   24   -1     11.245     0.186
   2   24   -1     0.3368    0.0932
   1   24   -1     61.884     0.337
   0   24   -1     23.342     0.186
  -1   24   -1     5.2890    0.1290
  -2   24   -1     26.753     0.179
  -3   24   -1     61.562     0.480
  -4   24   -1     35.188     0.172
  -5   24   -1     61.834     0.581
  -6   24   -1     0.7095    0.0860
  -7   24   -1     8.7433    0.1505
  -8   24   -1     6.1920    0.1003
  -9   24   -1     0.9245    0.0860
 -10   24   -1     38.120     0.351
 -11   24   -1     3.5403    0.1003
 -12   24   -1     0.4013    0.1003
 -13   24   -1     3.2823    0.0932
  13   25   -1     9.6177    0.1935
  12   25   -1     1.1610    0.0860
  11   25   -1     6.1347    0.1648
  10   25   -1     15.688     0.265
   9   25   -1     13.330     0.129
   8   25   -1     0.1218    0.0860
   7   25   -1     2.0210    0.0932
   6   25   -1     0.0717    0.0860
   5   25   -1     44.634     0.330
   4   25   -1     16.276     0.179
   3   25   -1     10.757     0.129
   2   25   -1     15.294     0.143
   1   25   -1     1.4333    0.0932
   0   25   -1     41.696     0.344
  -1   25   -1     0.4658    0.1003
  -2   25   -1     0.1218    0.0860
  -3   25   -1     0.1433    0.0860
  -4   25   -1     1.2613    0.0860
  -5   25   -1     3.4543    0.1075
  -6   25   -1     8.3850    0.1218
  -7   25   -1     5.0955    0.1003
  -8   25   -1     0.0215    0.0860
  -9   25   -1     29.520     0.323
 -10   25   -1     2.7018    0.1003
 -11   25   -1     24.926     0.251
 -12   25   -1     8.6000    0.2293
  11   26   -1     4.5723    0.1075
  10   26   -1     19.880     0.201
   9   26   -1     7.4175    0.1147
   8   26   -1     23.242     0.237
   7   26   -1     19.486     0.222
   6   26   -1     0.0860    0.1003
   5   26   -1     4.0348    0.1075
   4   26   -1     2.2862    0.1003
   3   26   -1     6.0558    0.1147
   2   26   -1     15.236     0.136
   1   26   -1     10.872     0.136
   0   26   -1     48.289     0.287
  -1   26   -1     7.8045    0.1218
  -2   26   -1     22.288     0.143
  -3   26   -1     0.2437    0.0932
  -4   26   -1     7.2312    0.1218
  -5   26   -1     5.4968    0.1075
  -6   26   -1     7.9192    0.1147
  -7   26   -1     1.4118    0.0932
  -8   26   -1     0.0072    0.0860
  -9   26   -1     0.2150    0.0932
 -10   26   -1     0.7812    0.1003
 -11   26   -1     0.0358    0.1003
  10   27   -1     0.1505    0.0860
   9   27   -1     0.2723    0.0860
   8   27   -1     1.4763    0.0932
   7   27   -1     0.1935    0.1003
   6   27   -1     0.1720    0.0932
   5   27   -1     20.095     0.186
   4   27   -1     0.1720    0.1003
   3   27   -1     1.5337    0.1075
   2   27   -1     0.5877    0.1003
   1   27   -1     1.6268    0.1075
   0   27   -1     0.0287    0.1075
  -1   27   -1     2.7807    0.1075
  -2   27   -1     9.4170    0.1218
  -3   27   -1     0.0788    0.0860
  -4   27   -1     1.0607    0.0932
  -5   27   -1     5.0453    0.1147
  -6   27   -1     3.3612    0.1003
  -7   27   -1     41.789     0.323
  -8   27   -1     8.5427    0.1362
  -9   27   -1     5.4323    0.1218
   7   28   -1     1.7630    0.1003
   6   28   -1     5.9483    0.1147
   5   28   -1     2.6517    0.1003
   4   28   -1     8.8867    0.1290
   3   28   -1     0.3368    0.1075
   2   28   -1     0.0287    0.1003
   1   28   -1     10.936     0.186
   0   28   -1     2.5657    0.1218
  -1   28   -1     0.2150    0.1003
  -2   28   -1     3.4400    0.1075
  -3   28   -1     1.0177    0.0932
  -4   28   -1     11.510     0.129
  -5   28   -1     2.4438    0.1003
  -6   28   -1     1.3187    0.0932
  -7   28   -1     7.4247    0.1218
   4   29   -1     19.264     0.280
   3   29   -1     35.618     0.280
   2   29   -1    -0.0072    0.1003
   1   29   -1     3.8557    0.1290
   0   29   -1     32.415     0.452
  -1   29   -1     4.6153    0.1218
  -2   29   -1     80.890     0.595
  -3   29   -1     0.0287    0.0932
  25    0   -2     36.127     3.103
  24    0   -2     22.231     1.261
  23    0   -2     35.339     4.787
  22    0   -2     16.928     0.953
  21    0   -2     21.500     1.039
  20    0   -2     3.6550    0.1577
  19    0   -2     78.676     1.906
  18    0   -2     288.33      3.58
  17    0   -2     147.58      1.02
  16    0   -2     498.38      7.97
  15    0   -2     106.68      1.38
  14    0   -2     71.674     0.717
  13    0   -2     162.74      3.97
  12    0   -2     0.9603    0.0287
  11    0   -2     521.33      3.00
  10    0   -2    3207.09     37.72
   9    0   -2     119.11      1.43
   8    0   -2     19.214     0.294
   7    0   -2     4.8303    0.4228
   6    0   -2    1890.23     12.69
   5    0   -2    2025.93     28.77
   4    0   -2    2988.53     32.47
   3    0   -2    1650.76     10.61
   2    0   -2     195.82      1.85
   1    0   -2    6345.49     88.21
   0    0   -2    2475.61     24.87
  -1    0   -2     514.98      5.37
  -2    0   -2    7396.19     54.34
  -3    0   -2    1854.31     15.60
  -4    0   -2    2868.99     21.44
  -5    0   -2     30.365     0.165
  -6    0   -2     491.54      3.02
  -7    0   -2    1156.29      5.59
  -8    0   -2     6.7940    0.1505
  -9    0   -2    1232.09      5.75
 -10    0   -2     437.96      2.90
 -11    0   -2     4.8160    0.1147
 -12    0   -2     110.98      1.09
 -13    0   -2     101.21      1.67
 -14    0   -2     113.81      1.66
 -15    0   -2     199.38      3.12
 -16    0   -2     12.026     0.323
 -17    0   -2     21.600     0.387
 -18    0   -2     18.125     0.437
 -19    0   -2     7.5393    0.2867
 -20    0   -2     5.2317    0.2007
 -21    0   -2     11.947     0.638
 -22    0   -2     15.365     1.125
 -23    0   -2     11.897     0.638
  25    1   -2     27.993     0.452
  24    1   -2     14.018     1.075
  23    1   -2     8.9225    0.3727
  22    1   -2     1.8347    0.0860
  21    1   -2     2.0210    0.0932
  20    1   -2     33.726     0.631
  19    1   -2     47.107     0.559
  18    1   -2     4.0205    0.1075
  17    1   -2     3.5117    0.0860
  16    1   -2     5.7477    0.1075
  15    1   -2     143.27      1.88
  14    1   -2     0.6737    0.0358
  13    1   -2     9.4887    0.1433
  12    1   -2     0.9818    0.0358
  11    1   -2     8.5642    0.0860
  10    1   -2     76.218     0.889
   9    1   -2     102.36      0.95
   8    1   -2     549.66      3.71
   7    1   -2     83.334     0.459
   6    1   -2     130.93      0.81
   5    1   -2     476.94      2.74
   4    1   -2     272.58      1.25
   3    1   -2     404.00      1.88
   2    1   -2     603.77      2.73
   1    1   -2    9999.00     65.93
   0    1   -2    4257.09     25.22
  -1    1   -2     46.383     0.201
  -2    1   -2     495.57      3.02
  -3    1   -2     18.182     0.122
  -4    1   -2     675.85      2.43
  -5    1   -2     103.05      0.64
  -6    1   -2     288.95      1.37
  -7    1   -2     145.20      0.88
  -8    1   -2     748.92      2.33
  -9    1   -2     86.674     0.552
 -10    1   -2     30.659     0.237
 -11    1   -2     79.880     0.588
 -12    1   -2     9.0157    0.0932
 -13    1   -2     73.996     0.509
 -14    1   -2     51.951     0.502
 -15    1   -2     267.47      1.73
 -16    1   -2     317.94      4.08
 -17    1   -2     14.663     0.272
 -18    1   -2     4.9235    0.1147
 -19    1   -2     21.436     0.401
 -20    1   -2     2.7878    0.0932
 -21    1   -2     23.406     0.566
 -22    1   -2     9.5675    0.3225
 -23    1   -2     0.3727    0.1075
  25    2   -2     1.5767    0.1720
  24    2   -2     4.9163    0.3010
  23    2   -2     17.680     0.466
  22    2   -2     0.4587    0.1003
  21    2   -2     4.3645    0.0932
  20    2   -2     4.7945    0.1362
  19    2   -2     24.510     0.860
  18    2   -2     36.349     0.810
  17    2   -2     358.44      5.76
  16    2   -2     25.134     0.222
  15    2   -2     16.634     0.172
  14    2   -2     11.847     0.208
  13    2   -2     0.1003    0.0358
  12    2   -2     199.06      1.23
  11    2   -2     194.56      1.19
  10    2   -2     28.437     0.409
   9    2   -2     254.78      2.87
   8    2   -2     42.570     0.502
   7    2   -2     398.56      3.26
   6    2   -2     175.58      1.18
   5    2   -2     389.70      2.62
   4    2   -2    1665.76      9.47
   3    2   -2    2382.70     17.10
   2    2   -2     587.02      4.27
   1    2   -2    5724.26     23.04
   0    2   -2     9.9043    0.1218
  -1    2   -2     150.87      0.67
  -2    2   -2     812.53      2.88
  -3    2   -2     834.73      4.99
  -4    2   -2     119.88      0.74
  -5    2   -2     47.307     0.237
  -6    2   -2     6.4572    0.0717
  -7    2   -2     151.23      1.02
  -8    2   -2     184.38      1.02
  -9    2   -2     239.33      1.68
 -10    2   -2     85.756     0.681
 -11    2   -2     22.281     0.186
 -12    2   -2     3.8270    0.0717
 -13    2   -2     2.2862    0.0502
 -14    2   -2     0.3010    0.0358
 -15    2   -2     2.9885    0.0645
 -16    2   -2     74.032     0.882
 -17    2   -2     112.72      1.46
 -18    2   -2     2.2217    0.0788
 -19    2   -2     11.689     0.244
 -20    2   -2     6.8657    0.1147
 -21    2   -2     26.495     0.444
 -22    2   -2     21.034     0.287
 -23    2   -2     9.7897    0.2508
  25    3   -2     0.5948    0.1577
  24    3   -2     0.5160    0.1720
  23    3   -2     8.7433    0.4228
  22    3   -2     16.534     0.667
  21    3   -2     0.3727    0.0645
  20    3   -2     7.8260    0.3798
  19    3   -2     2.8738    0.0788
  18    3   -2     4.6368    0.0645
  17    3   -2     0.4372    0.0430
  16    3   -2     1.8060    0.0645
  15    3   -2     0.4873    0.0358
  14    3   -2     5.8408    0.0860
  13    3   -2     17.401     0.215
  12    3   -2     1.1037    0.0430
  11    3   -2     86.932     0.616
  10    3   -2     69.223     0.695
   9    3   -2     0.4443    0.0143
   8    3   -2     5.7835    0.0645
   7    3   -2     14.362     0.165
   6    3   -2     95.216     0.803
   5    3   -2     133.84      0.93
   4    3   -2     32.895     0.301
   3    3   -2     99.151     0.523
   2    3   -2     70.835     0.516
   1    3   -2     88.401     0.545
   0    3   -2     119.10      0.81
  -1    3   -2     681.71      2.75
  -2    3   -2     3.7195    0.0430
  -3    3   -2     125.02      0.55
  -4    3   -2     1.0965    0.0287
  -5    3   -2     35.203     0.158
  -6    3   -2     167.75      1.00
  -7    3   -2     8.9512    0.0502
  -8    3   -2     93.074     0.337
  -9    3   -2     42.592     0.323
 -10    3   -2     5.6832    0.0502
 -11    3   -2     6.7295    0.0502
 -12    3   -2     13.043     0.136
 -13    3   -2     0.0358    0.0358
 -14    3   -2     0.5088    0.0358
 -15    3   -2     23.120     0.287
 -16    3   -2     3.5260    0.0573
 -17    3   -2     50.418     0.401
 -18    3   -2     27.348     0.351
 -19    3   -2     0.0502    0.0645
 -20    3   -2     15.007     0.423
 -21    3   -2     12.778     0.258
 -22    3   -2     9.2593    0.1577
 -23    3   -2     0.2508    0.1075
  25    4   -2     9.9760    0.5662
  24    4   -2     17.816     0.788
  23    4   -2     1.2470    0.1218
  22    4   -2     27.656     0.710
  21    4   -2     31.648     0.824
  20    4   -2     6.8083    0.0932
  19    4   -2     76.784     1.132
  18    4   -2     3.1247    0.0860
  17    4   -2     80.432     0.631
  16    4   -2     20.181     0.265
  15    4   -2     22.948     0.416
  14    4   -2     2.2933    0.0573
  13    4   -2     0.6163    0.0287
  12    4   -2     9.8470    0.0932
  11    4   -2     424.39      2.90
  10    4   -2     95.553     0.831
   9    4   -2     29.864     0.222
   8    4   -2     73.229     0.444
   7    4   -2     42.699     0.294
   6    4   -2     5.6545    0.1362
   5    4   -2     555.87      3.12
   4    4   -2     727.90      3.99
   3    4   -2     602.12      4.89
   2    4   -2     168.03      0.90
   1    4   -2    1059.44      5.65
   0    4   -2     316.71      2.15
  -1    4   -2     20.898     0.136
  -2    4   -2    1543.69      7.47
  -3    4   -2    1270.06      4.75
  -4    4   -2     18.239     0.122
  -5    4   -2     28.208     0.151
  -6    4   -2     31.347     0.165
  -7    4   -2     5.2388    0.0502
  -8    4   -2     221.50      1.53
  -9    4   -2     10.549     0.086
 -10    4   -2     280.91      1.58
 -11    4   -2     84.524     0.416
 -12    4   -2     49.973     0.509
 -13    4   -2     0.8170    0.0358
 -14    4   -2     6.6435    0.0645
 -15    4   -2     25.886     0.244
 -16    4   -2     176.93      2.37
 -17    4   -2     3.3253    0.0860
 -18    4   -2     1.6125    0.0788
 -19    4   -2     9.2020    0.2007
 -20    4   -2     8.0768    0.2293
 -21    4   -2     2.6660    0.1218
 -22    4   -2     24.904     0.538
 -23    4   -2     3.6837    0.1290
  24    5   -2     40.549     1.061
  23    5   -2    -0.0932    0.1433
  22    5   -2     1.6842    0.1218
  21    5   -2     27.384     0.509
  20    5   -2     34.608     1.054
  19    5   -2     63.289     0.939
  18    5   -2     24.754     0.473
  17    5   -2     7.8260    0.0932
  16    5   -2     0.4873    0.0430
  15    5   -2     14.584     0.179
  14    5   -2     0.0573    0.0287
  13    5   -2     40.599     0.444
  12    5   -2     0.8815    0.0358
  11    5   -2     0.1290    0.0287
  10    5   -2     36.772     0.222
   9    5   -2     15.917     0.222
   8    5   -2     0.5017    0.0287
   7    5   -2     83.700     0.710
   6    5   -2     55.377     0.416
   5    5   -2     22.898     0.143
   4    5   -2     149.86      1.05
   3    5   -2     96.879     0.724
   2    5   -2     22.546     0.143
   1    5   -2     216.35      1.35
   0    5   -2     300.65      1.43
  -1    5   -2     4.7372    0.0502
  -2    5   -2     115.40      0.65
  -3    5   -2     1.3187    0.0287
  -4    5   -2     38.614     0.108
  -5    5   -2     52.489     0.301
  -6    5   -2     40.284     0.151
  -7    5   -2     89.526     0.437
  -8    5   -2     32.272     0.229
  -9    5   -2     31.863     0.194
 -10    5   -2     116.19      0.85
 -11    5   -2     18.999     0.158
 -12    5   -2     56.366     0.495
 -13    5   -2     27.370     0.280
 -14    5   -2     0.8385    0.0430
 -15    5   -2     0.0573    0.0358
 -16    5   -2     13.602     0.222
 -17    5   -2     0.2222    0.0502
 -18    5   -2     60.816     0.831
 -19    5   -2     0.1290    0.0788
 -20    5   -2     1.5838    0.0932
 -21    5   -2     9.0443    0.2078
 -22    5   -2     1.4907    0.1433
 -23    5   -2     5.5613    0.2150
  24    6   -2     43.401     0.616
  23    6   -2     3.1605    0.1362
  22    6   -2     0.9890    0.1147
  21    6   -2     6.5002    0.1863
  20    6   -2     3.0745    0.1362
  19    6   -2     40.578     0.667
  18    6   -2     49.744     0.817
  17    6   -2     36.113     0.581
  16    6   -2     85.334     1.061
  15    6   -2     44.147     0.409
  14    6   -2     11.560     0.208
  13    6   -2     40.707     0.523
  12    6   -2     488.70      3.33
  11    6   -2     160.19      1.25
  10    6   -2     926.08      4.95
   9    6   -2     171.30      1.29
   8    6   -2     149.31      1.26
   7    6   -2     107.31      1.20
   6    6   -2     638.08      4.54
   5    6   -2     916.92      6.99
   4    6   -2    2214.55     15.08
   3    6   -2     268.45      1.58
   2    6   -2     337.85      2.58
   1    6   -2     253.76      1.62
   0    6   -2     97.574     0.645
  -1    6   -2     417.85      1.45
  -2    6   -2     397.59      2.52
  -3    6   -2    3633.40     14.66
  -4    6   -2     254.09      1.29
  -5    6   -2     318.89      1.58
  -6    6   -2     0.0932    0.0358
  -7    6   -2     12.570     0.108
  -8    6   -2     393.07      2.00
  -9    6   -2     774.17      3.42
 -10    6   -2     97.488     0.452
 -11    6   -2     115.51      0.76
 -12    6   -2     0.1648    0.0358
 -13    6   -2     1.4835    0.0645
 -14    6   -2     74.698     0.702
 -15    6   -2     105.60      1.17
 -16    6   -2     5.4323    0.1218
 -17    6   -2     24.489     0.308
 -18    6   -2     102.68      1.06
 -19    6   -2     41.402     0.538
 -20    6   -2     37.718     0.889
 -21    6   -2     3.2895    0.1075
 -22    6   -2     0.1290    0.1147
 -23    6   -2     87.369     1.677
  24    7   -2     43.760     1.806
  23    7   -2     15.717     0.437
  22    7   -2     29.254     0.860
  21    7   -2     63.203     0.874
  20    7   -2     2.2503    0.1003
  19    7   -2     30.910     0.717
  18    7   -2     26.166     0.301
  17    7   -2     16.956     0.258
  16    7   -2     5.1743    0.1003
  15    7   -2     186.84      1.78
  14    7   -2     0.8385    0.0358
  13    7   -2     1.7272    0.0358
  12    7   -2     9.0443    0.0717
  11    7   -2     28.509     0.201
  10    7   -2     6.5073    0.0573
   9    7   -2     212.91      1.34
   8    7   -2     0.5877    0.0287
   7    7   -2     41.818     0.244
   6    7   -2     113.91      0.72
   5    7   -2     331.29      2.17
   4    7   -2     379.41      2.55
   3    7   -2     9.9903    0.1505
   2    7   -2     170.17      1.12
   1    7   -2     11.481     0.065
   0    7   -2     87.476     0.631
  -1    7   -2     0.2150    0.0358
  -2    7   -2     14.656     0.093
  -3    7   -2     303.48      1.99
  -4    7   -2     19.035     0.179
  -5    7   -2     57.491     0.151
  -6    7   -2     39.976     0.208
  -7    7   -2     160.72      0.90
  -8    7   -2     216.60      1.02
  -9    7   -2     3.1390    0.0502
 -10    7   -2     1.2757    0.0430
 -11    7   -2     28.738     0.222
 -12    7   -2     173.59      1.18
 -13    7   -2     7.5107    0.0645
 -14    7   -2     18.626     0.143
 -15    7   -2     2.6875    0.0573
 -16    7   -2     12.484     0.129
 -17    7   -2     35.411     0.473
 -18    7   -2     10.012     0.229
 -19    7   -2     4.2068    0.0717
 -20    7   -2     14.828     0.251
 -21    7   -2     4.4003    0.1290
 -22    7   -2     11.424     0.294
 -23    7   -2     11.087     0.430
  24    8   -2     26.954     1.390
  23    8   -2     0.3153    0.1505
  22    8   -2     8.0410    0.2293
  21    8   -2     1.3760    0.0860
  20    8   -2     14.914     0.394
  19    8   -2     0.1720    0.0573
  18    8   -2     34.902     0.394
  17    8   -2     146.40      1.58
  16    8   -2     0.7883    0.0573
  15    8   -2     35.504     0.466
  14    8   -2     67.854     1.111
  13    8   -2     63.095     0.552
  12    8   -2     54.933     0.487
  11    8   -2     30.394     0.237
  10    8   -2     5.9197    0.0573
   9    8   -2     11.216     0.093
   8    8   -2     0.7238    0.0358
   7    8   -2     23.965     0.237
   6    8   -2     632.07      3.62
   5    8   -2     247.95      2.21
   4    8   -2    1125.84      5.18
   3    8   -2     0.0788    0.0358
   2    8   -2     99.681     0.738
   1    8   -2     953.60      4.51
   0    8   -2     365.40      1.98
  -1    8   -2     833.63      3.73
  -2    8   -2     137.16      0.59
  -3    8   -2     5.6617    0.0717
  -4    8   -2     424.14      2.26
  -5    8   -2     178.01      0.75
  -6    8   -2     12.972     0.086
  -7    8   -2     9.3167    0.0788
  -8    8   -2     5.0023    0.0573
  -9    8   -2     8.3993    0.1075
 -10    8   -2     342.93      2.83
 -11    8   -2     14.004     0.086
 -12    8   -2     2.5800    0.0502
 -13    8   -2     36.285     0.337
 -14    8   -2     145.15      1.22
 -15    8   -2     28.867     0.258
 -16    8   -2     153.04      1.38
 -17    8   -2     3.4257    0.0932
 -18    8   -2     2.8165    0.0788
 -19    8   -2     5.9268    0.1147
 -20    8   -2     29.598     0.437
 -21    8   -2     75.508     1.140
 -22    8   -2     8.4137    0.2365
  24    9   -2     9.1948    0.4873
  23    9   -2     14.828     0.796
  22    9   -2     30.659     0.581
  21    9   -2     1.4333    0.1003
  20    9   -2     41.309     0.839
  19    9   -2     9.6320    0.1577
  18    9   -2     46.813     0.760
  17    9   -2    -0.0143    0.0358
  16    9   -2     112.57      1.02
  15    9   -2     331.19      3.59
  14    9   -2     113.61      0.98
  13    9   -2     7.4820    0.0860
  12    9   -2     219.89      1.68
  11    9   -2     114.65      0.95
  10    9   -2     71.244     0.437
   9    9   -2     1.1610    0.0358
   8    9   -2     62.737     0.516
   7    9   -2     24.016     0.151
   6    9   -2     3.0888    0.0502
   5    9   -2     15.294     0.122
   4    9   -2     51.141     0.280
   3    9   -2     103.67      0.54
   2    9   -2     200.01      0.94
   1    9   -2     168.44      0.82
   0    9   -2     276.99      1.25
  -1    9   -2     95.116     0.702
  -2    9   -2     411.25      2.54
  -3    9   -2     192.57      0.87
  -4    9   -2     341.58      1.60
  -5    9   -2     500.48      3.36
  -6    9   -2     101.49      0.53
  -7    9   -2     3.2393    0.0645
  -8    9   -2     7.2813    0.0645
  -9    9   -2     63.841     0.401
 -10    9   -2     215.59      1.54
 -11    9   -2     53.600     0.487
 -12    9   -2     90.157     0.788
 -13    9   -2     15.136     0.151
 -14    9   -2     16.096     0.215
 -15    9   -2     78.461     0.717
 -16    9   -2     32.436     0.308
 -17    9   -2     28.581     0.344
 -18    9   -2     0.0143    0.0430
 -19    9   -2     0.7023    0.0788
 -20    9   -2     0.0573    0.0860
 -21    9   -2     8.5283    0.2365
 -22    9   -2     3.1677    0.1362
  23   10   -2     68.814     0.659
  22   10   -2     9.4600    0.3153
  21   10   -2     9.2020    0.4802
  20   10   -2     6.6937    0.2365
  19   10   -2     4.6798    0.1362
  18   10   -2     93.575     1.419
  17   10   -2     0.2938    0.0573
  16   10   -2     9.8112    0.1577
  15   10   -2     11.961     0.186
  14   10   -2     0.9173    0.0430
  13   10   -2     0.3655    0.0430
  12   10   -2     1.8705    0.0358
  11   10   -2     477.75      2.95
  10   10   -2     89.304     0.839
   9   10   -2     1.5695    0.0430
   8   10   -2     0.5232    0.0430
   7   10   -2     315.91      1.43
   6   10   -2     793.19      5.50
   5   10   -2     146.17      0.92
   4   10   -2     0.6952    0.0430
   3   10   -2    1115.39      5.17
   2   10   -2     114.85      0.72
   1   10   -2     48.769     0.265
   0   10   -2     14.993     0.100
  -1   10   -2     195.03      0.79
  -2   10   -2    1151.32      4.74
  -3   10   -2     390.62      2.01
  -4   10   -2     5.9985    0.0717
  -5   10   -2     2.5657    0.0645
  -6   10   -2     5.0238    0.0717
  -7   10   -2     3.5403    0.0573
  -8   10   -2     22.525     0.151
  -9   10   -2     204.62      1.10
 -10   10   -2     6.9660    0.1505
 -11   10   -2     108.15      0.52
 -12   10   -2     9.4098    0.0932
 -13   10   -2     229.41      1.67
 -14   10   -2     137.05      0.84
 -15   10   -2     21.471     0.294
 -16   10   -2     3.3898    0.0788
 -17   10   -2     95.883     0.925
 -18   10   -2     35.368     0.330
 -19   10   -2     20.984     0.351
 -20   10   -2     4.5652    0.1290
 -21   10   -2     15.924     0.437
 -22   10   -2     18.555     0.495
  23   11   -2     1.5838    0.2293
  22   11   -2     8.1843    0.4228
  21   11   -2     0.0573    0.1147
  20   11   -2     16.835     0.416
  19   11   -2     43.867     0.788
  18   11   -2     0.1433    0.0573
  17   11   -2     27.334     0.358
  16   11   -2     0.0287    0.0215
  15   11   -2     68.850     0.559
  14   11   -2     77.156     0.702
  13   11   -2     13.266     0.229
  12   11   -2     29.993     0.287
  11   11   -2     44.899     0.308
  10   11   -2     0.3082    0.0430
   9   11   -2     10.535     0.115
   8   11   -2     3.4758    0.0645
   7   11   -2     148.79      1.58
   6   11   -2     32.229     0.215
   5   11   -2     86.724     0.530
   4   11   -2     16.598     0.129
   3   11   -2     134.32      0.69
   2   11   -2     0.5303    0.0430
   1   11   -2    -0.0358    0.0502
   0   11   -2     0.8528    0.0430
  -1   11   -2     17.071     0.129
  -2   11   -2     94.442     0.473
  -3   11   -2     20.834     0.100
  -4   11   -2     42.735     0.208
  -5   11   -2     274.03      1.32
  -6   11   -2     1.7057    0.0717
  -7   11   -2     1.0678    0.0573
  -8   11   -2     2.9168    0.0573
  -9   11   -2     41.309     0.265
 -10   11   -2     165.62      1.28
 -11   11   -2     0.1648    0.0573
 -12   11   -2     2.9742    0.0645
 -13   11   -2     8.0195    0.0788
 -14   11   -2     9.2737    0.1290
 -15   11   -2     0.0358    0.0573
 -16   11   -2     0.3870    0.0573
 -17   11   -2     2.1500    0.0645
 -18   11   -2     18.934     0.280
 -19   11   -2     5.7978    0.1362
 -20   11   -2     0.2078    0.0932
 -21   11   -2     11.983     0.401
 -22   11   -2     13.860     0.380
  23   12   -2     0.6163    0.2150
  22   12   -2     5.7692    0.4228
  21   12   -2     2.9813    0.1505
  20   12   -2     3.2608    0.1147
  19   12   -2     15.380     0.172
  18   12   -2     18.411     0.344
  17   12   -2     51.564     0.652
  16   12   -2     130.18      0.98
  15   12   -2     6.1633    0.1218
  14   12   -2     1.1538    0.0430
  13   12   -2     35.769     0.366
  12   12   -2     144.52      1.36
  11   12   -2     90.228     0.588
  10   12   -2     324.31      3.57
   9   12   -2     4.4577    0.0573
   8   12   -2     61.820     0.430
   7   12   -2     1.0248    0.0430
   6   12   -2     44.168     0.358
   5   12   -2     409.78      1.80
   4   12   -2     695.11      5.77
   3   12   -2     175.15      0.76
   2   12   -2     0.1792    0.0430
   1   12   -2     63.318     0.495
   0   12   -2     64.565     0.294
  -1   12   -2     240.69      1.28
  -2   12   -2     144.69      0.90
  -3   12   -2     303.22      1.44
  -4   12   -2     297.76      1.23
  -5   12   -2     233.46      1.39
  -6   12   -2     71.695     0.516
  -7   12   -2     9.6320    0.1003
  -8   12   -2     116.92      0.87
  -9   12   -2     383.44      2.49
 -10   12   -2     111.64      1.05
 -11   12   -2     4.0922    0.0788
 -12   12   -2     3.1892    0.0860
 -13   12   -2     45.064     0.394
 -14   12   -2     31.089     0.380
 -15   12   -2     0.1362    0.0573
 -16   12   -2     61.834     0.516
 -17   12   -2     15.767     0.158
 -18   12   -2     27.606     0.315
 -19   12   -2     0.1003    0.0860
 -20   12   -2     7.0663    0.3082
 -21   12   -2     2.8380    0.1577
  22   13   -2     4.2068    0.2078
  21   13   -2     0.0717    0.1290
  20   13   -2     4.3932    0.1218
  19   13   -2     7.5537    0.1648
  18   13   -2     1.4692    0.0645
  17   13   -2     38.270     0.559
  16   13   -2     84.882     0.910
  15   13   -2     66.055     0.667
  14   13   -2     81.858     0.602
  13   13   -2     0.0430    0.0430
  12   13   -2     0.2437    0.0430
  11   13   -2     40.685     0.344
  10   13   -2     12.957     0.143
   9   13   -2     148.69      1.57
   8   13   -2     11.990     0.129
   7   13   -2     107.13      0.74
   6   13   -2     21.084     0.208
   5   13   -2     1.0607    0.0502
   4   13   -2     14.563     0.136
   3   13   -2     28.022     0.280
   2   13   -2     0.1290    0.0502
   1   13   -2     5.0238    0.0645
   0   13   -2     150.66      0.75
  -1   13   -2     89.497     0.387
  -2   13   -2     42.857     0.222
  -3   13   -2     11.581     0.086
  -4   13   -2     9.9043    0.0788
  -5   13   -2     0.1505    0.0573
  -6   13   -2     21.787     0.179
  -7   13   -2     0.1075    0.0573
  -8   13   -2     127.35      0.77
  -9   13   -2    -0.0215    0.0645
 -10   13   -2     1.5050    0.0645
 -11   13   -2     8.9655    0.0860
 -12   13   -2     0.1218    0.0573
 -13   13   -2     2.5227    0.0717
 -14   13   -2     179.79      1.87
 -15   13   -2     30.021     0.323
 -16   13   -2     8.1700    0.1720
 -17   13   -2     15.552     0.272
 -18   13   -2     2.9383    0.1003
 -19   13   -2     5.8408    0.1505
 -20   13   -2     3.4400    0.1577
 -21   13   -2     1.5838    0.1505
  22   14   -2     7.0162    0.4228
  21   14   -2     2.3865    0.1505
  20   14   -2     2.9455    0.1362
  19   14   -2     1.0678    0.1075
  18   14   -2     89.239     1.233
  17   14   -2     24.560     0.523
  16   14   -2     38.686     0.373
  15   14   -2     0.3942    0.0502
  14   14   -2     18.411     0.222
  13   14   -2     0.7955    0.0502
  12   14   -2     4.3072    0.0788
  11   14   -2     84.101     0.853
  10   14   -2     6.3568    0.1648
   9   14   -2     10.865     0.136
   8   14   -2     26.338     0.358
   7   14   -2     11.080     0.093
   6   14   -2     5.1958    0.0645
   5   14   -2     32.042     0.251
   4   14   -2     30.365     0.215
   3   14   -2     60.429     0.423
   2   14   -2     23.148     0.179
   1   14   -2     212.53      1.08
   0   14   -2     78.389     0.244
  -1   14   -2     26.696     0.201
  -2   14   -2     203.02      0.88
  -3   14   -2     15.867     0.136
  -4   14   -2     24.403     0.215
  -5   14   -2     247.76      1.14
  -6   14   -2     17.214     0.136
  -7   14   -2     15.695     0.129
  -8   14   -2     6.9087    0.0860
  -9   14   -2     0.4658    0.0645
 -10   14   -2     65.367     0.552
 -11   14   -2     1.9135    0.0717
 -12   14   -2     16.971     0.201
 -13   14   -2     56.631     0.552
 -14   14   -2     33.433     0.487
 -15   14   -2     76.705     0.910
 -16   14   -2     17.150     0.122
 -17   14   -2     18.970     0.258
 -18   14   -2     6.4643    0.1218
 -19   14   -2     2.3865    0.0932
 -20   14   -2     1.5265    0.1362
  21   15   -2     0.1505    0.1577
  20   15   -2     2.6875    0.1147
  19   15   -2     28.043     0.609
  18   15   -2     13.373     0.509
  17   15   -2     4.3860    0.1433
  16   15   -2     26.732     0.344
  15   15   -2     0.1648    0.0502
  14   15   -2     44.097     0.523
  13   15   -2     1.4262    0.0573
  12   15   -2     0.6737    0.0573
  11   15   -2     7.3100    0.1075
  10   15   -2     7.3673    0.0932
   9   15   -2     96.514     0.817
   8   15   -2     4.1925    0.0860
   7   15   -2     167.34      0.94
   6   15   -2     112.02      0.97
   5   15   -2     0.0430    0.0502
   4   15   -2     65.167     0.459
   3   15   -2     12.836     0.100
   2   15   -2     39.725     0.194
   1   15   -2     16.053     0.108
   0   15   -2     37.761     0.172
  -1   15   -2     20.210     0.115
  -2   15   -2     28.079     0.179
  -3   15   -2     4.3645    0.0788
  -4   15   -2     5.5542    0.0717
  -5   15   -2     70.119     0.287
  -6   15   -2     24.345     0.215
  -7   15   -2     1.7200    0.0645
  -8   15   -2     62.873     0.373
  -9   15   -2     59.290     0.459
 -10   15   -2     21.858     0.143
 -11   15   -2     4.8088    0.1147
 -12   15   -2     6.9803    0.1577
 -13   15   -2     1.9565    0.0717
 -14   15   -2     18.977     0.258
 -15   15   -2     29.649     0.487
 -16   15   -2     0.0430    0.0717
 -17   15   -2     54.646     0.602
 -18   15   -2     0.9102    0.0932
 -19   15   -2     0.2508    0.1147
 -20   15   -2     5.4825    0.2150
  21   16   -2    -0.0430    0.1433
  20   16   -2     3.0817    0.1218
  19   16   -2     61.426     0.982
  18   16   -2     0.8672    0.0860
  17   16   -2     7.1452    0.1863
  16   16   -2     47.931     0.609
  15   16   -2     1.2040    0.0502
  14   16   -2     2.3005    0.0788
  13   16   -2     0.6880    0.0502
  12   16   -2     50.647     0.480
  11   16   -2     17.745     0.179
  10   16   -2     211.12      1.71
   9   16   -2     2.2933    0.0573
   8   16   -2     74.440     0.602
   7   16   -2     43.452     0.380
   6   16   -2     2.8452    0.0717
   5   16   -2     89.784     0.674
   4   16   -2     321.65      1.87
   3   16   -2     5.9842    0.0932
   2   16   -2     14.907     0.151
   1   16   -2     14.140     0.172
   0   16   -2     0.7668    0.0645
  -1   16   -2     50.948     0.351
  -2   16   -2     29.047     0.172
  -3   16   -2     170.12      1.08
  -4   16   -2     31.813     0.215
  -5   16   -2     33.597     0.165
  -6   16   -2     20.088     0.129
  -7   16   -2     8.8150    0.0932
  -8   16   -2     102.96      0.80
  -9   16   -2     64.299     0.502
 -10   16   -2     55.040     0.674
 -11   16   -2     4.5795    0.1003
 -12   16   -2     16.964     0.237
 -13   16   -2     17.365     0.229
 -14   16   -2     1.9493    0.0788
 -15   16   -2     15.853     0.280
 -16   16   -2     10.965     0.129
 -17   16   -2     0.2580    0.0717
 -18   16   -2     37.819     0.545
 -19   16   -2     2.3148    0.1792
  20   17   -2     0.4802    0.1147
  19   17   -2     0.4300    0.1147
  18   17   -2     3.7410    0.1218
  17   17   -2     8.3922    0.1935
  16   17   -2     1.4118    0.0717
  15   17   -2     0.1792    0.0502
  14   17   -2     11.230     0.136
  13   17   -2     0.5303    0.0645
  12   17   -2     34.192     0.308
  11   17   -2     1.3187    0.0645
  10   17   -2     4.5150    0.0932
   9   17   -2     0.4013    0.0573
   8   17   -2     39.811     0.315
   7   17   -2     18.039     0.194
   6   17   -2     5.1098    0.0788
   5   17   -2     10.836     0.108
   4   17   -2     48.124     0.237
   3   17   -2     13.445     0.115
   2   17   -2     22.453     0.158
   1   17   -2     34.751     0.258
   0   17   -2     21.909     0.136
  -1   17   -2     8.0625    0.0860
  -2   17   -2     97.875     0.437
  -3   17   -2     24.338     0.158
  -4   17   -2     4.4792    0.0788
  -5   17   -2     7.3100    0.1075
  -6   17   -2     87.369     0.509
  -7   17   -2     15.179     0.115
  -8   17   -2     45.358     0.344
  -9   17   -2     41.151     0.301
 -10   17   -2     0.0645    0.0860
 -11   17   -2    -0.0143    0.0788
 -12   17   -2     30.566     0.244
 -13   17   -2     12.599     0.158
 -14   17   -2     0.4802    0.0717
 -15   17   -2     12.011     0.208
 -16   17   -2     3.0100    0.0932
 -17   17   -2     0.0072    0.0788
 -18   17   -2     14.183     0.165
 -19   17   -2     0.8385    0.1290
  20   18   -2     17.859     0.380
  19   18   -2     7.4892    0.1577
  18   18   -2     0.8098    0.1003
  17   18   -2     151.34      2.43
  16   18   -2     0.0143    0.0645
  15   18   -2     2.1787    0.0717
  14   18   -2     49.880     0.645
  13   18   -2     34.364     0.387
  12   18   -2     192.91      1.95
  11   18   -2     80.682     0.638
  10   18   -2     3.2537    0.0717
   9   18   -2     71.839     0.824
   8   18   -2     3.7912    0.0788
   7   18   -2     4.8160    0.0860
   6   18   -2     77.285     0.717
   5   18   -2     93.805     0.760
   4   18   -2     97.725     0.545
   3   18   -2     136.35      0.70
   2   18   -2     10.635     0.151
   1   18   -2     15.365     0.136
   0   18   -2     103.54      0.47
  -1   18   -2     45.164     0.272
  -2   18   -2     12.721     0.115
  -3   18   -2     426.98      1.91
  -4   18   -2     4.8232    0.0788
  -5   18   -2     68.406     0.272
  -6   18   -2     8.1772    0.0932
  -7   18   -2     25.284     0.179
  -8   18   -2     170.54      1.45
  -9   18   -2     61.805     0.416
 -10   18   -2     9.3812    0.1218
 -11   18   -2     76.311     0.681
 -12   18   -2     13.337     0.251
 -13   18   -2     13.380     0.215
 -14   18   -2     12.950     0.122
 -15   18   -2     0.2293    0.0788
 -16   18   -2     42.427     0.638
 -17   18   -2     9.1303    0.1863
 -18   18   -2     6.6507    0.2222
  19   19   -2     7.4318    0.1792
  18   19   -2     4.8518    0.2652
  17   19   -2     0.0932    0.1075
  16   19   -2    -0.0645    0.0788
  15   19   -2     10.170     0.172
  14   19   -2     28.746     0.294
  13   19   -2     0.1863    0.0573
  12   19   -2    -0.0430    0.0573
  11   19   -2     7.3172    0.0932
  10   19   -2     4.0492    0.0788
   9   19   -2     182.79      1.32
   8   19   -2     11.338     0.165
   7   19   -2     12.520     0.158
   6   19   -2     83.219     0.702
   5   19   -2     182.38      1.02
   4   19   -2     173.48      1.20
   3   19   -2     35.482     0.287
   2   19   -2     23.643     0.244
   1   19   -2     123.94      0.64
   0   19   -2     22.776     0.129
  -1   19   -2     9.9688    0.1003
  -2   19   -2     0.1792    0.0717
  -3   19   -2     55.606     0.366
  -4   19   -2     29.369     0.222
  -5   19   -2     0.8027    0.0717
  -6   19   -2     4.6512    0.0860
  -7   19   -2     9.4027    0.1433
  -8   19   -2     7.7615    0.1147
  -9   19   -2     3.9130    0.0932
 -10   19   -2     36.435     0.251
 -11   19   -2     56.101     0.602
 -12   19   -2     60.644     0.452
 -13   19   -2     0.4157    0.0788
 -14   19   -2     13.516     0.237
 -15   19   -2     37.905     0.323
 -16   19   -2     17.523     0.158
 -17   19   -2     11.101     0.215
  18   20   -2     57.778     1.304
  17   20   -2     1.1108    0.1433
  16   20   -2     0.1003    0.0860
  15   20   -2     2.5298    0.1003
  14   20   -2     34.142     0.337
  13   20   -2     53.657     0.423
  12   20   -2     35.611     0.423
  11   20   -2     55.520     0.552
  10   20   -2     3.4472    0.0860
   9   20   -2     22.460     0.258
   8   20   -2     1.2327    0.0717
   7   20   -2     8.5928    0.1075
   6   20   -2     6.4285    0.1147
   5   20   -2     20.045     0.215
   4   20   -2     0.8385    0.0788
   3   20   -2     8.9655    0.1003
   2   20   -2    -0.0143    0.0788
   1   20   -2     20.368     0.186
   0   20   -2     89.469     0.466
  -1   20   -2     1.4477    0.0788
  -2   20   -2     184.43      0.74
  -3   20   -2     41.445     0.272
  -4   20   -2     50.934     0.366
  -5   20   -2     118.57      0.71
  -6   20   -2     3.9775    0.0860
  -7   20   -2     71.531     0.444
  -8   20   -2     33.010     0.430
  -9   20   -2     1.5122    0.0788
 -10   20   -2     54.732     0.444
 -11   20   -2     2.5298    0.0860
 -12   20   -2     8.8437    0.1075
 -13   20   -2     24.188     0.272
 -14   20   -2     9.7682    0.1648
 -15   20   -2     19.945     0.237
 -16   20   -2     15.294     0.251
 -17   20   -2     4.8160    0.1792
  17   21   -2     0.1003    0.1075
  16   21   -2     14.921     0.351
  15   21   -2     4.6512    0.1075
  14   21   -2     2.7162    0.0860
  13   21   -2     11.101     0.194
  12   21   -2     2.0282    0.0788
  11   21   -2     10.764     0.158
  10   21   -2     10.578     0.179
   9   21   -2     45.071     0.409
   8   21   -2     13.273     0.201
   7   21   -2     45.430     0.229
   6   21   -2     32.157     0.287
   5   21   -2     0.9245    0.0788
   4   21   -2     60.358     0.538
   3   21   -2     26.424     0.194
   2   21   -2     29.520     0.222
   1   21   -2     0.7453    0.0860
   0   21   -2     36.959     0.201
  -1   21   -2     3.0530    0.0860
  -2   21   -2     1.2757    0.0860
  -3   21   -2     1.1682    0.0788
  -4   21   -2     1.3760    0.0788
  -5   21   -2     5.1958    0.1003
  -6   21   -2     0.4228    0.0860
  -7   21   -2     3.0243    0.0860
  -8   21   -2     1.2112    0.0860
  -9   21   -2     4.1853    0.0932
 -10   21   -2     32.386     0.244
 -11   21   -2     2.3722    0.0932
 -12   21   -2     14.312     0.186
 -13   21   -2     4.4218    0.0932
 -14   21   -2     2.7305    0.0932
 -15   21   -2     1.6913    0.0932
 -16   21   -2     0.0645    0.0788
  16   22   -2     15.724     0.280
  15   22   -2     6.8657    0.2007
  14   22   -2     18.239     0.280
  13   22   -2     4.7945    0.1218
  12   22   -2     64.930     0.717
  11   22   -2     2.0783    0.0788
  10   22   -2     73.838     0.351
   9   22   -2     1.8275    0.0788
   8   22   -2     2.8523    0.0860
   7   22   -2     0.5375    0.0788
   6   22   -2     23.729     0.237
   5   22   -2     30.308     0.172
   4   22   -2     106.37      0.60
   3   22   -2     13.975     0.194
   2   22   -2     18.433     0.194
   1   22   -2     24.668     0.143
   0   22   -2     25.341     0.179
  -1   22   -2     8.6215    0.1075
  -2   22   -2     6.9445    0.1003
  -3   22   -2     50.733     0.416
  -4   22   -2     28.996     0.280
  -5   22   -2     32.193     0.351
  -6   22   -2     6.9875    0.1075
  -7   22   -2     7.7257    0.1147
  -8   22   -2     20.998     0.222
  -9   22   -2     185.55      1.63
 -10   22   -2     0.0430    0.0788
 -11   22   -2     0.2938    0.0860
 -12   22   -2     5.1672    0.1003
 -13   22   -2     0.4013    0.0788
 -14   22   -2     34.558     0.401
 -15   22   -2     2.7162    0.1218
  15   23   -2     5.2747    0.1720
  14   23   -2     3.6693    0.1075
  13   23   -2     3.1892    0.1003
  12   23   -2     7.4963    0.1290
  11   23   -2     34.601     0.337
  10   23   -2     6.6793    0.1003
   9   23   -2     32.135     0.280
   8   23   -2     0.0860    0.0788
   7   23   -2     15.115     0.136
   6   23   -2     0.2437    0.0788
   5   23   -2     2.7592    0.0932
   4   23   -2    -0.0287    0.0788
   3   23   -2     0.9030    0.0860
   2   23   -2     0.3297    0.0860
   1   23   -2     0.1720    0.0860
   0   23   -2     32.014     0.265
  -1   23   -2     10.721     0.165
  -2   23   -2     27.362     0.179
  -3   23   -2     9.8327    0.1147
  -4   23   -2     1.0750    0.0860
  -5   23   -2     0.1433    0.0860
  -6   23   -2     6.6435    0.1075
  -7   23   -2     9.5030    0.1147
  -8   23   -2     2.5298    0.1003
  -9   23   -2     4.7658    0.1003
 -10   23   -2     6.5002    0.1003
 -11   23   -2     6.8513    0.1218
 -12   23   -2     7.8403    0.1433
 -13   23   -2     11.696     0.172
 -14   23   -2     0.4372    0.0860
  14   24   -2     9.1160    0.2365
  13   24   -2     4.8447    0.1075
  12   24   -2     1.1753    0.0932
  11   24   -2     78.260     0.846
  10   24   -2     15.193     0.158
   9   24   -2     1.5695    0.0932
   8   24   -2     19.751     0.186
   7   24   -2     3.8628    0.0932
   6   24   -2     32.085     0.258
   5   24   -2     47.529     0.502
   4   24   -2     5.3105    0.1003
   3   24   -2     43.466     0.201
   2   24   -2     10.822     0.122
   1   24   -2     0.6808    0.0932
   0   24   -2     2.3292    0.0932
  -1   24   -2     25.356     0.229
  -2   24   -2     84.201     0.516
  -3   24   -2     17.996     0.208
  -4   24   -2     11.703     0.143
  -5   24   -2    -0.0358    0.0860
  -6   24   -2     0.1075    0.0932
  -7   24   -2     71.394     0.566
  -8   24   -2     0.0788    0.0860
  -9   24   -2     3.0172    0.1003
 -10   24   -2     38.901     0.466
 -11   24   -2     11.144     0.165
 -12   24   -2     0.9747    0.0932
 -13   24   -2     0.1433    0.0860
  13   25   -2     0.9173    0.1003
  12   25   -2     0.0143    0.0932
  11   25   -2     0.0645    0.0860
  10   25   -2     8.8652    0.1720
   9   25   -2     14.126     0.186
   8   25   -2     34.092     0.409
   7   25   -2     2.8452    0.0932
   6   25   -2     11.696     0.122
   5   25   -2     1.6627    0.0932
   4   25   -2     6.1777    0.1147
   3   25   -2     0.4300    0.0932
   2   25   -2     30.107     0.251
   1   25   -2     30.466     0.186
   0   25   -2     7.3028    0.1147
  -1   25   -2     6.8728    0.1075
  -2   25   -2     0.0502    0.0860
  -3   25   -2     3.3540    0.1075
  -4   25   -2     3.9847    0.1003
  -5   25   -2     9.5818    0.1147
  -6   25   -2     6.0917    0.1075
  -7   25   -2     0.0072    0.0860
  -8   25   -2     19.522     0.165
  -9   25   -2     4.5723    0.1147
 -10   25   -2     5.5757    0.1290
 -11   25   -2     4.9522    0.1218
  11   26   -2     5.9985    0.1720
  10   26   -2     20.848     0.244
   9   26   -2     14.362     0.172
   8   26   -2     15.960     0.165
   7   26   -2     3.1318    0.1003
   6   26   -2     0.7453    0.0860
   5   26   -2     0.6952    0.0932
   4   26   -2     4.5293    0.1075
   3   26   -2     3.5833    0.1147
   2   26   -2     6.2493    0.1433
   1   26   -2     46.032     0.272
   0   26   -2     7.5465    0.1075
  -1   26   -2     3.1103    0.1003
  -2   26   -2     2.7735    0.0932
  -3   26   -2     9.5532    0.1147
  -4   26   -2     10.277     0.122
  -5   26   -2     2.4295    0.1003
  -6   26   -2     4.1567    0.1003
  -7   26   -2     44.355     0.401
  -8   26   -2     30.179     0.208
  -9   26   -2     0.4945    0.1003
 -10   26   -2     0.0287    0.0932
  10   27   -2     0.6235    0.1003
   9   27   -2     1.8418    0.1003
   8   27   -2     12.570     0.208
   7   27   -2     16.268     0.208
   6   27   -2     1.0320    0.0932
   5   27   -2     10.549     0.122
   4   27   -2     1.8490    0.0932
   3   27   -2     4.9450    0.1218
   2   27   -2     3.4400    0.1218
   1   27   -2     44.398     0.301
   0   27   -2     13.574     0.158
  -1   27   -2     8.9798    0.1433
  -2   27   -2     13.402     0.136
  -3   27   -2     0.1147    0.0860
  -4   27   -2     0.7238    0.0932
  -5   27   -2     16.612     0.158
  -6   27   -2     12.535     0.129
  -7   27   -2     3.7983    0.1075
  -8   27   -2     23.113     0.258
   7   28   -2     40.907     0.380
   6   28   -2     0.5447    0.0932
   5   28   -2     23.908     0.222
   4   28   -2     77.307     0.559
   3   28   -2     17.222     0.165
   2   28   -2     21.880     0.229
   1   28   -2     11.316     0.136
   0   28   -2     0.5733    0.0932
  -1   28   -2     47.723     0.423
  -2   28   -2     0.0932    0.0932
  -3   28   -2     35.776     0.265
  -4   28   -2     13.631     0.136
  -5   28   -2     7.6612    0.1218
  -6   28   -2     1.4262    0.1003
   3   29   -2     0.8887    0.1075
   2   29   -2     0.1075    0.1003
   1   29   -2     0.5877    0.1003
   0   29   -2     1.2112    0.1003
  -1   29   -2     6.9588    0.1147
  -2   29   -2     31.670     0.330
  25    1   -3     3.6908    0.2938
  24    1   -3     25.850     1.197
  23    1   -3     1.4548    0.1720
  22    1   -3     30.150     0.538
  21    1   -3     3.3182    0.0932
  20    1   -3     0.0932    0.0645
  19    1   -3     23.980     0.401
  18    1   -3     73.236     1.304
  17    1   -3     87.154     1.405
  16    1   -3     9.4958    0.1720
  15    1   -3     2.2790    0.1003
  14    1   -3     61.347     0.559
  13    1   -3     34.429     0.323
  12    1   -3     160.86      1.03
  11    1   -3     103.41      0.63
  10    1   -3     238.39      1.58
   9    1   -3     125.13      1.17
   8    1   -3     124.96      0.80
   7    1   -3     20.898     0.093
   6    1   -3     0.2795    0.0287
   5    1   -3    2380.75     19.40
   4    1   -3     687.82      4.60
   3    1   -3     862.43      3.91
   2    1   -3     371.03      2.39
   1    1   -3     352.61      2.91
   0    1   -3     620.12      3.04
  -1    1   -3    1216.54      6.15
  -2    1   -3     223.59      1.20
  -3    1   -3    1935.28     10.22
  -4    1   -3     16.476     0.079
  -5    1   -3     29.405     0.201
  -6    1   -3     110.65      0.95
  -7    1   -3     48.941     0.401
  -8    1   -3     238.11      1.13
  -9    1   -3     137.51      0.62
 -10    1   -3     117.55      0.77
 -11    1   -3     10.779     0.115
 -12    1   -3     36.127     0.387
 -13    1   -3     0.2867    0.0430
 -14    1   -3     10.428     0.158
 -15    1   -3     81.112     0.781
 -16    1   -3     62.579     0.530
 -17    1   -3     10.621     0.158
 -18    1   -3    -0.0287    0.0430
 -19    1   -3     9.5532    0.1935
 -20    1   -3     30.358     0.631
 -21    1   -3     5.1672    0.1362
 -22    1   -3     15.896     0.416
 -23    1   -3     1.9995    0.1648
  25    2   -3     1.1610    0.1577
  24    2   -3     13.352     0.745
  23    2   -3     30.007     1.089
  22    2   -3     13.459     0.516
  21    2   -3    -0.0358    0.0573
  20    2   -3     0.2795    0.0573
  19    2   -3     11.123     0.194
  18    2   -3     7.2527    0.1792
  17    2   -3     82.374     1.319
  16    2   -3     6.2063    0.0717
  15    2   -3     44.534     0.373
  14    2   -3     139.74      1.30
  13    2   -3     42.670     0.416
  12    2   -3     17.981     0.344
  11    2   -3     96.134     0.753
  10    2   -3     24.317     0.251
   9    2   -3     2.4653    0.0358
   8    2   -3     43.853     0.222
   7    2   -3     21.858     0.136
   6    2   -3     395.88      2.72
   5    2   -3     276.40      1.81
   4    2   -3     54.245     0.409
   3    2   -3     15.774     0.165
   2    2   -3     246.10      1.66
   1    2   -3     6.4500    0.1577
   0    2   -3     597.46      2.86
  -1    2   -3     88.738     0.487
  -2    2   -3     25.169     0.122
  -3    2   -3     360.85      2.06
  -4    2   -3     468.74      2.02
  -5    2   -3     46.440     0.158
  -6    2   -3     60.594     0.265
  -7    2   -3     15.007     0.079
  -8    2   -3     14.040     0.100
  -9    2   -3     146.04      0.84
 -10    2   -3     81.808     0.616
 -11    2   -3     67.152     0.616
 -12    2   -3     90.049     0.910
 -13    2   -3     4.1853    0.0717
 -14    2   -3     28.609     0.337
 -15    2   -3     80.009     1.476
 -16    2   -3     31.763     0.351
 -17    2   -3     10.213     0.194
 -18    2   -3     19.307     0.351
 -19    2   -3     1.5193    0.0717
 -20    2   -3     4.9808    0.0932
 -21    2   -3     16.240     0.423
 -22    2   -3     5.9125    0.2078
 -23    2   -3     6.9732    0.2867
  25    3   -3     33.282     0.473
  24    3   -3     0.8242    0.1577
  23    3   -3     1.9995    0.1147
  22    3   -3     10.406     0.179
  21    3   -3     0.2007    0.1003
  20    3   -3     16.956     0.394
  19    3   -3     7.2598    0.2508
  18    3   -3     24.962     0.616
  17    3   -3     28.287     0.179
  16    3   -3     4.3072    0.0502
  15    3   -3     98.119     1.097
  14    3   -3     223.95      2.67
  13    3   -3     17.981     0.423
  12    3   -3     82.395     0.616
  11    3   -3     112.92      0.98
  10    3   -3     164.20      1.58
   9    3   -3     90.350     0.645
   8    3   -3     458.60      3.27
   7    3   -3     146.17      1.20
   6    3   -3     138.51      1.07
   5    3   -3     113.44      0.77
   4    3   -3     444.03      3.43
   3    3   -3     137.83      0.57
   2    3   -3     0.4873    0.1003
   1    3   -3     62.364     0.480
   0    3   -3     243.24      1.19
  -1    3   -3     254.94      1.03
  -2    3   -3    1301.88      6.24
  -3    3   -3     3.9560    0.0573
  -4    3   -3     11.101     0.108
  -5    3   -3     40.126     0.265
  -6    3   -3     269.24      1.14
  -7    3   -3     4.2928    0.1147
  -8    3   -3     184.78      1.31
  -9    3   -3     34.823     0.344
 -10    3   -3     73.982     0.760
 -11    3   -3     0.0788    0.0430
 -12    3   -3     202.47      2.11
 -13    3   -3     85.190     0.796
 -14    3   -3     11.531     0.122
 -15    3   -3     49.808     0.502
 -16    3   -3     11.703     0.201
 -17    3   -3     4.3072    0.0717
 -18    3   -3     17.114     0.265
 -19    3   -3     3.5332    0.1075
 -20    3   -3     6.0487    0.1648
 -21    3   -3     1.3043    0.0932
 -22    3   -3     5.7907    0.2652
 -23    3   -3     52.087     0.624
  25    4   -3     6.7438    0.4228
  24    4   -3     60.501     0.588
  23    4   -3     107.98      1.44
  22    4   -3     3.1820    0.1577
  21    4   -3     0.6307    0.1147
  20    4   -3     20.045     0.437
  19    4   -3     4.3717    0.1577
  18    4   -3     22.955     0.559
  17    4   -3     21.034     0.373
  16    4   -3     0.0358    0.0215
  15    4   -3     0.7310    0.0430
  14    4   -3     7.4247    0.0717
  13    4   -3     16.261     0.222
  12    4   -3     0.0287    0.0287
  11    4   -3     28.466     0.280
  10    4   -3     68.793     0.573
   9    4   -3     476.73      3.55
   8    4   -3     398.19      2.72
   7    4   -3     4.5365    0.0932
   6    4   -3     151.07      1.18
   5    4   -3     1.5910    0.0502
   4    4   -3    1255.52      7.64
   3    4   -3     206.11      1.28
   2    4   -3     316.01      1.56
   1    4   -3     0.0430    0.0215
   0    4   -3     316.20      1.53
  -1    4   -3     753.48      2.16
  -2    4   -3     634.84      3.35
  -3    4   -3     5.2173    0.0645
  -4    4   -3     291.41      1.45
  -5    4   -3     9.5173    0.0573
  -6    4   -3     395.98      2.31
  -7    4   -3     649.25      3.62
  -8    4   -3     66.098     0.459
  -9    4   -3     220.55      1.42
 -10    4   -3     21.436     0.158
 -11    4   -3     1.2470    0.0573
 -12    4   -3     3.2178    0.0573
 -13    4   -3     9.9043    0.0932
 -14    4   -3     49.407     0.452
 -15    4   -3     16.111     0.179
 -16    4   -3     2.5513    0.0717
 -17    4   -3     2.2432    0.0717
 -18    4   -3     65.589     1.061
 -19    4   -3     1.3832    0.1147
 -20    4   -3     2.9527    0.0932
 -21    4   -3     66.994     0.896
 -22    4   -3     22.740     0.495
 -23    4   -3     22.855     0.387
  25    5   -3     8.0052    1.4262
  24    5   -3     7.1595    0.2580
  23    5   -3     68.764     0.903
  22    5   -3     0.1433    0.1218
  21    5   -3     18.877     0.638
  20    5   -3     10.714     0.358
  19    5   -3     0.1505    0.0717
  18    5   -3     407.17      5.82
  17    5   -3     14.677     0.122
  16    5   -3     22.697     0.315
  15    5   -3     46.132     0.301
  14    5   -3     154.41      1.18
  13    5   -3     127.22      1.81
  12    5   -3     26.524     0.315
  11    5   -3     232.41      2.04
  10    5   -3     5.0167    0.1147
   9    5   -3     703.71      5.22
   8    5   -3     204.80      1.58
   7    5   -3     324.84      1.78
   6    5   -3     563.57      3.05
   5    5   -3     701.40      3.30
   4    5   -3    1396.53      7.24
   3    5   -3    1375.55      8.99
   2    5   -3     399.09      1.88
   1    5   -3     860.73      6.26
   0    5   -3     0.5017    0.0430
  -1    5   -3    1340.66      7.78
  -2    5   -3     616.89      2.97
  -3    5   -3     237.51      1.02
  -4    5   -3     934.56      4.40
  -5    5   -3     86.910     0.373
  -6    5   -3     47.601     0.380
  -7    5   -3     430.39      2.17
  -8    5   -3     10.635     0.093
  -9    5   -3     386.79      1.58
 -10    5   -3     16.168     0.165
 -11    5   -3     18.160     0.129
 -12    5   -3     156.07      0.85
 -13    5   -3     24.008     0.315
 -14    5   -3     24.173     0.179
 -15    5   -3     2.6875    0.0573
 -16    5   -3     292.84      2.62
 -17    5   -3     2.4868    0.0717
 -18    5   -3     22.761     0.351
 -19    5   -3     4.0563    0.0860
 -20    5   -3     0.1648    0.0860
 -21    5   -3     75.279     1.025
 -22    5   -3     11.374     0.244
  24    6   -3     5.1385    0.4658
  23    6   -3     41.402     1.140
  22    6   -3     1.2828    0.1433
  21    6   -3     0.0717    0.0645
  20    6   -3     0.0788    0.0788
  19    6   -3     4.7300    0.1505
  18    6   -3     47.372     1.132
  17    6   -3     10.564     0.215
  16    6   -3     0.4013    0.0502
  15    6   -3     18.053     0.229
  14    6   -3     15.967     0.194
  13    6   -3     19.809     0.301
  12    6   -3     33.461     0.272
  11    6   -3     2.5657    0.0502
  10    6   -3     212.43      1.35
   9    6   -3     226.07      1.44
   8    6   -3     11.847     0.136
   7    6   -3     5.6258    0.0645
   6    6   -3     2.0353    0.0287
   5    6   -3     71.918     0.480
   4    6   -3     180.61      1.11
   3    6   -3     9.7180    0.0788
   2    6   -3     363.29      3.12
   1    6   -3     0.8385    0.0502
   0    6   -3     525.04      2.96
  -1    6   -3     39.101     0.229
  -2    6   -3     252.30      1.08
  -3    6   -3     4.7587    0.0573
  -4    6   -3     5.9268    0.0717
  -5    6   -3     114.57      0.68
  -6    6   -3     108.93      0.54
  -7    6   -3     392.72      3.01
  -8    6   -3     74.447     0.581
  -9    6   -3     24.524     0.158
 -10    6   -3     11.073     0.093
 -11    6   -3     9.9832    0.1003
 -12    6   -3     35.540     0.315
 -13    6   -3     39.761     0.265
 -14    6   -3     36.980     0.473
 -15    6   -3     27.276     0.344
 -16    6   -3     2.1572    0.0573
 -17    6   -3     3.3755    0.0645
 -18    6   -3     10.671     0.208
 -19    6   -3     5.7978    0.1362
 -20    6   -3     11.151     0.280
 -21    6   -3     18.375     0.466
 -22    6   -3     0.7023    0.1003
  24    7   -3     26.216     1.347
  23    7   -3     0.6235    0.1577
  22    7   -3     1.6913    0.1147
  21    7   -3     0.4873    0.0717
  20    7   -3     7.4605    0.2222
  19    7   -3     44.648     0.659
  18    7   -3     4.1710    0.1003
  17    7   -3     5.1528    0.0932
  16    7   -3     132.37      1.53
  15    7   -3     1.3115    0.0430
  14    7   -3     2.8237    0.0573
  13    7   -3     18.798     0.229
  12    7   -3     36.084     0.523
  11    7   -3     361.49      2.51
  10    7   -3     162.60      1.14
   9    7   -3     23.736     0.258
   8    7   -3     82.639     0.803
   7    7   -3     67.962     0.444
   6    7   -3     44.756     0.301
   5    7   -3     383.52      2.50
   4    7   -3     153.66      1.36
   3    7   -3     578.83      4.29
   2    7   -3     172.15      1.33
   1    7   -3     195.86      1.45
   0    7   -3     20.418     0.158
  -1    7   -3     557.32      2.90
  -2    7   -3     440.97      1.78
  -3    7   -3     444.13      1.86
  -4    7   -3     1.8060    0.0502
  -5    7   -3     18.175     0.100
  -6    7   -3     171.36      0.97
  -7    7   -3     0.0573    0.0430
  -8    7   -3     62.959     0.358
  -9    7   -3     208.64      1.27
 -10    7   -3     56.244     0.330
 -11    7   -3     40.642     0.344
 -12    7   -3     5.4897    0.1290
 -13    7   -3     8.0912    0.1863
 -14    7   -3     127.86      1.15
 -15    7   -3     33.648     0.330
 -16    7   -3     1.9852    0.0573
 -17    7   -3     13.452     0.229
 -18    7   -3     2.2360    0.0860
 -19    7   -3     0.7310    0.0573
 -20    7   -3     4.7515    0.1505
 -21    7   -3     0.8528    0.1003
 -22    7   -3     17.494     0.409
  24    8   -3     11.510     0.466
  23    8   -3     3.2178    0.3225
  22    8   -3     8.9512    0.6665
  21    8   -3     0.6307    0.0860
  20    8   -3     12.606     0.330
  19    8   -3     9.4313    0.1863
  18    8   -3     1.9708    0.0860
  17    8   -3     84.079     0.444
  16    8   -3     5.1528    0.1003
  15    8   -3     5.7620    0.0788
  14    8   -3     0.0358    0.0430
  13    8   -3     0.0645    0.0287
  12    8   -3     53.456     0.394
  11    8   -3     0.0573    0.0287
  10    8   -3     1.1610    0.0358
   9    8   -3     6.3353    0.0788
   8    8   -3     160.12      0.98
   7    8   -3     48.375     0.373
   6    8   -3     4.1065    0.0430
   5    8   -3     1.4405    0.0358
   4    8   -3     0.1720    0.0287
   3    8   -3     210.89      1.30
   2    8   -3     73.157     0.566
   1    8   -3     71.566     0.423
   0    8   -3     27.355     0.151
  -1    8   -3     64.350     0.409
  -2    8   -3     8.2130    0.0717
  -3    8   -3     0.9675    0.0430
  -4    8   -3     25.141     0.136
  -5    8   -3     40.176     0.172
  -6    8   -3     187.60      0.85
  -7    8   -3     7.9048    0.0860
  -8    8   -3     1.5982    0.0502
  -9    8   -3     4.2355    0.0573
 -10    8   -3     9.9832    0.1147
 -11    8   -3     5.6402    0.0788
 -12    8   -3     24.983     0.244
 -13    8   -3     0.1577    0.0573
 -14    8   -3     0.8098    0.0645
 -15    8   -3     51.815     0.466
 -16    8   -3     0.0788    0.0502
 -17    8   -3     7.7328    0.0932
 -18    8   -3     7.9550    0.1218
 -19    8   -3     5.5613    0.1075
 -20    8   -3     17.623     0.416
 -21    8   -3     5.7692    0.1792
 -22    8   -3     24.675     0.523
  24    9   -3     0.0502    0.1648
  23    9   -3     0.2222    0.1577
  22    9   -3     1.9063    0.1720
  21    9   -3     1.6770    0.0932
  20    9   -3     5.9053    0.2007
  19    9   -3     14.599     0.244
  18    9   -3     2.7018    0.1362
  17    9   -3     39.696     0.380
  16    9   -3     0.5088    0.0502
  15    9   -3     0.2652    0.0430
  14    9   -3     28.660     0.251
  13    9   -3     1.6627    0.0502
  12    9   -3    -0.0143    0.0287
  11    9   -3     44.297     0.638
  10    9   -3     75.508     0.552
   9    9   -3     1.5408    0.0287
   8    9   -3     98.298     0.803
   7    9   -3     19.085     0.129
   6    9   -3     38.965     0.280
   5    9   -3     65.726     0.444
   4    9   -3     196.79      1.33
   3    9   -3     103.08      0.63
   2    9   -3     5.1887    0.0717
   1    9   -3     0.1003    0.0358
   0    9   -3     9.4528    0.0717
  -1    9   -3     104.77      0.89
  -2    9   -3     122.71      0.71
  -3    9   -3     80.955     0.387
  -4    9   -3     78.726     0.595
  -5    9   -3     15.552     0.151
  -6    9   -3     134.68      0.72
  -7    9   -3     1.3760    0.0502
  -8    9   -3     149.17      0.84
  -9    9   -3     70.291     0.509
 -10    9   -3     2.8022    0.0788
 -11    9   -3     0.0932    0.0502
 -12    9   -3     10.786     0.143
 -13    9   -3     17.150     0.172
 -14    9   -3     0.1863    0.0573
 -15    9   -3     16.827     0.194
 -16    9   -3     0.1433    0.0502
 -17    9   -3     41.889     0.394
 -18    9   -3     1.2470    0.0573
 -19    9   -3     0.1362    0.0645
 -20    9   -3     0.6378    0.0932
 -21    9   -3     3.6048    0.1147
 -22    9   -3     6.2565    0.2795
  23   10   -3     3.4687    0.1935
  22   10   -3     3.4687    0.2365
  21   10   -3     34.142     1.297
  20   10   -3     0.2078    0.0573
  19   10   -3     1.2828    0.0860
  18   10   -3     0.1863    0.0430
  17   10   -3     43.480     0.609
  16   10   -3     24.137     0.351
  15   10   -3     37.969     0.394
  14   10   -3     17.351     0.208
  13   10   -3     6.0343    0.0932
  12   10   -3     75.272     0.624
  11   10   -3     0.8528    0.0430
  10   10   -3     1.1037    0.0358
   9   10   -3     67.840     0.530
   8   10   -3     107.23      0.72
   7   10   -3     67.374     0.509
   6   10   -3     2.0497    0.0502
   5   10   -3     49.321     0.265
   4   10   -3     22.525     0.265
   3   10   -3     120.13      0.75
   2   10   -3     161.97      1.18
   1   10   -3     0.6737    0.0430
   0   10   -3     199.55      1.36
  -1   10   -3     152.71      0.97
  -2   10   -3     64.299     0.394
  -3   10   -3     6.9732    0.0645
  -4   10   -3     10.772     0.086
  -5   10   -3     44.677     0.387
  -6   10   -3     29.706     0.172
  -7   10   -3     73.544     0.452
  -8   10   -3     30.150     0.172
  -9   10   -3     20.017     0.208
 -10   10   -3     94.134     0.710
 -11   10   -3     1.4548    0.0573
 -12   10   -3     9.1733    0.0932
 -13   10   -3     29.233     0.315
 -14   10   -3     33.834     0.280
 -15   10   -3     66.815     0.824
 -16   10   -3     0.5232    0.0645
 -17   10   -3     5.9985    0.1218
 -18   10   -3     0.2222    0.0573
 -19   10   -3     22.589     0.194
 -20   10   -3     3.7768    0.1218
 -21   10   -3     2.8308    0.2007
  23   11   -3     27.104     1.433
  22   11   -3     4.5508    0.1935
  21   11   -3     5.6617    0.2723
  20   11   -3     27.563     0.502
  19   11   -3     2.9025    0.2150
  18   11   -3     147.86      2.11
  17   11   -3     93.289     1.355
  16   11   -3     15.287     0.251
  15   11   -3     23.829     0.308
  14   11   -3     61.863     0.874
  13   11   -3     1.1753    0.0430
  12   11   -3     425.54      3.36
  11   11   -3     0.7453    0.0358
  10   11   -3     58.924     0.573
   9   11   -3     328.63      2.57
   8   11   -3     9.9330    0.0788
   7   11   -3     67.575     0.495
   6   11   -3     7.0448    0.0932
   5   11   -3     304.93      2.32
   4   11   -3     372.08      3.22
   3   11   -3     524.23      3.10
   2   11   -3     17.859     0.158
   1   11   -3     0.1218    0.0502
   0   11   -3     38.141     0.330
  -1   11   -3     554.63      3.17
  -2   11   -3     239.19      0.97
  -3   11   -3     276.48      1.15
  -4   11   -3     6.7653    0.0860
  -5   11   -3     101.92      0.58
  -6   11   -3     16.469     0.194
  -7   11   -3     163.75      1.25
  -8   11   -3     44.469     0.330
  -9   11   -3     0.7238    0.0573
 -10   11   -3     406.79      2.02
 -11   11   -3     0.0502    0.0573
 -12   11   -3     17.730     0.186
 -13   11   -3     10.872     0.122
 -14   11   -3     13.696     0.258
 -15   11   -3     88.458     0.652
 -16   11   -3     142.96      1.06
 -17   11   -3     15.645     0.215
 -18   11   -3     14.004     0.201
 -19   11   -3     4.8232    0.1505
 -20   11   -3     3.9345    0.1218
 -21   11   -3     21.235     0.351
  23   12   -3     9.7395    0.2437
  22   12   -3     0.6665    0.1290
  21   12   -3     14.362     0.323
  20   12   -3     8.8150    0.1863
  19   12   -3     0.2723    0.0502
  18   12   -3     2.6947    0.0717
  17   12   -3     9.6463    0.2437
  16   12   -3     24.159     0.459
  15   12   -3     13.266     0.143
  14   12   -3     0.1505    0.0645
  13   12   -3     1.6268    0.0358
  12   12   -3     0.6880    0.0430
  11   12   -3     5.1385    0.0788
  10   12   -3     30.215     0.315
   9   12   -3     60.902     0.480
   8   12   -3     21.120     0.215
   7   12   -3     13.309     0.115
   6   12   -3     26.416     0.272
   5   12   -3     1.0678    0.0430
   4   12   -3     18.254     0.129
   3   12   -3     35.088     0.222
   2   12   -3     203.01      1.27
   1   12   -3     5.2747    0.0860
   0   12   -3     370.15      1.71
  -1   12   -3     44.763     0.380
  -2   12   -3     0.2508    0.0645
  -3   12   -3     9.6033    0.0932
  -4   12   -3     15.889     0.100
  -5   12   -3     86.731     0.452
  -6   12   -3     66.593     0.301
  -7   12   -3     71.832     0.538
  -8   12   -3     23.234     0.237
  -9   12   -3     3.5618    0.0717
 -10   12   -3     0.0430    0.0573
 -11   12   -3     0.4157    0.0573
 -12   12   -3     2.0640    0.0645
 -13   12   -3     0.0430    0.0645
 -14   12   -3     45.387     0.373
 -15   12   -3     1.5122    0.0717
 -16   12   -3     4.9952    0.1290
 -17   12   -3     0.0358    0.0573
 -18   12   -3    -0.0573    0.0573
 -19   12   -3     24.589     0.237
 -20   12   -3     0.8887    0.1003
 -21   12   -3     2.0497    0.1792
  22   13   -3     9.4672    0.2652
  21   13   -3     3.3182    0.1433
  20   13   -3     10.499     0.237
  19   13   -3     28.803     0.366
  18   13   -3     3.7912    0.0932
  17   13   -3     20.038     0.287
  16   13   -3     30.122     0.423
  15   13   -3     14.398     0.229
  14   13   -3     8.3707    0.1433
  13   13   -3     0.6235    0.0430
  12   13   -3     27.871     0.251
  11   13   -3     62.601     0.710
  10   13   -3     168.77      1.60
   9   13   -3     19.658     0.194
   8   13   -3     2.0497    0.0860
   7   13   -3     91.590     0.760
   6   13   -3     0.2723    0.0573
   5   13   -3     119.88      0.49
   4   13   -3     62.321     0.373
   3   13   -3     19.436     0.215
   2   13   -3     123.65      0.80
   1   13   -3     13.868     0.086
   0   13   -3     24.503     0.179
  -1   13   -3     9.5245    0.0788
  -2   13   -3     105.62      0.52
  -3   13   -3     194.12      1.05
  -4   13   -3     0.4945    0.0788
  -5   13   -3     48.411     0.387
  -6   13   -3     0.0645    0.0645
  -7   13   -3     9.4743    0.1003
  -8   13   -3     125.80      0.80
  -9   13   -3     34.672     0.330
 -10   13   -3     37.389     0.330
 -11   13   -3     9.0587    0.0932
 -12   13   -3     12.234     0.165
 -13   13   -3     4.7587    0.0860
 -14   13   -3     23.378     0.237
 -15   13   -3     26.868     0.280
 -16   13   -3     1.3330    0.0717
 -17   13   -3     18.289     0.215
 -18   13   -3     10.435     0.201
 -19   13   -3     2.1070    0.1075
 -20   13   -3     5.8480    0.2222
  22   14   -3     0.9460    0.1577
  21   14   -3     16.111     0.366
  20   14   -3     10.908     0.222
  19   14   -3     10.041     0.265
  18   14   -3     8.1198    0.1290
  17   14   -3     12.384     0.244
  16   14   -3     16.756     0.358
  15   14   -3     10.471     0.115
  14   14   -3     6.3855    0.0932
  13   14   -3     26.194     0.323
  12   14   -3     51.650     0.509
  11   14   -3     1.2327    0.0502
  10   14   -3     10.055     0.136
   9   14   -3     85.197     0.638
   8   14   -3     25.205     0.280
   7   14   -3     0.9675    0.0502
   6   14   -3     4.8518    0.0860
   5   14   -3     55.441     0.258
   4   14   -3     239.34      1.56
   3   14   -3     23.535     0.158
   2   14   -3     0.1147    0.0502
   1   14   -3     11.574     0.100
   0   14   -3     30.021     0.201
  -1   14   -3     78.425     0.473
  -2   14   -3     116.26      0.77
  -3   14   -3     29.398     0.280
  -4   14   -3     2.1787    0.0717
  -5   14   -3     9.2737    0.0932
  -6   14   -3     6.4787    0.0860
  -7   14   -3     170.44      0.70
  -8   14   -3     2.2002    0.0788
  -9   14   -3     41.380     0.516
 -10   14   -3     20.726     0.165
 -11   14   -3     6.2278    0.0860
 -12   14   -3     55.563     0.466
 -13   14   -3     1.1825    0.0717
 -14   14   -3     1.7272    0.0788
 -15   14   -3     10.406     0.222
 -16   14   -3     5.5685    0.0932
 -17   14   -3     7.2885    0.1290
 -18   14   -3     10.435     0.179
 -19   14   -3     18.626     0.358
 -20   14   -3     12.563     0.194
  21   15   -3     24.123     0.688
  20   15   -3     41.173     0.588
  19   15   -3     10.872     0.179
  18   15   -3     7.4390    0.2007
  17   15   -3     0.4945    0.0430
  16   15   -3     26.352     0.538
  15   15   -3     32.501     0.423
  14   15   -3     0.8242    0.0430
  13   15   -3     41.810     0.552
  12   15   -3     66.571     0.645
  11   15   -3     94.743     0.946
  10   15   -3    -0.0502    0.0502
   9   15   -3     1.4118    0.0573
   8   15   -3     8.4782    0.1075
   7   15   -3     177.57      1.56
   6   15   -3     61.612     0.545
   5   15   -3     13.925     0.115
   4   15   -3     31.283     0.136
   3   15   -3     0.7812    0.0645
   2   15   -3     5.6688    0.0717
   1   15   -3     8.5570    0.1505
   0   15   -3     0.2222    0.0573
  -1   15   -3     6.2565    0.1075
  -2   15   -3     8.5928    0.0932
  -3   15   -3     11.352     0.108
  -4   15   -3     177.62      1.45
  -5   15   -3     116.21      0.54
  -6   15   -3     2.1787    0.0788
  -7   15   -3     0.0072    0.0645
  -8   15   -3     2.2360    0.0717
  -9   15   -3     173.20      1.57
 -10   15   -3     66.120     0.409
 -11   15   -3     14.577     0.172
 -12   15   -3     4.6368    0.0860
 -13   15   -3     13.638     0.222
 -14   15   -3     15.115     0.215
 -15   15   -3     0.7310    0.0717
 -16   15   -3     8.9010    0.1147
 -17   15   -3     49.257     0.595
 -18   15   -3     24.926     0.366
 -19   15   -3     5.4753    0.1648
  21   16   -3     51.213     0.882
  20   16   -3     0.0215    0.1218
  19   16   -3     0.1863    0.1362
  18   16   -3     0.1362    0.0932
  17   16   -3     15.659     0.294
  16   16   -3     17.895     0.337
  15   16   -3     8.5068    0.1577
  14   16   -3     0.0000    0.0502
  13   16   -3     12.434     0.194
  12   16   -3     91.253     1.046
  11   16   -3     22.231     0.258
  10   16   -3     0.8815    0.0573
   9   16   -3     20.368     0.201
   8   16   -3     53.420     0.459
   7   16   -3     52.152     0.538
   6   16   -3     14.563     0.165
   5   16   -3     25.678     0.201
   4   16   -3     46.103     0.373
   3   16   -3     73.623     0.459
   2   16   -3     23.299     0.151
   1   16   -3     0.7453    0.0645
   0   16   -3     25.786     0.215
  -1   16   -3     118.44      0.64
  -2   16   -3     94.564     0.595
  -3   16   -3     18.519     0.129
  -4   16   -3     0.0215    0.0788
  -5   16   -3     5.7620    0.1003
  -6   16   -3     5.5398    0.1075
  -7   16   -3     8.3492    0.1433
  -8   16   -3     28.910     0.294
  -9   16   -3     1.6555    0.0788
 -10   16   -3     74.326     0.409
 -11   16   -3     17.601     0.208
 -12   16   -3     0.6163    0.0788
 -13   16   -3     19.178     0.222
 -14   16   -3     10.822     0.129
 -15   16   -3     35.360     0.358
 -16   16   -3     12.327     0.244
 -17   16   -3     1.7558    0.0860
 -18   16   -3     4.7587    0.1290
 -19   16   -3     25.736     0.624
  20   17   -3     33.490     0.760
  19   17   -3     1.1825    0.1218
  18   17   -3     91.060     1.441
  17   17   -3     5.6903    0.1577
  16   17   -3     7.8547    0.1648
  15   17   -3     19.393     0.287
  14   17   -3     15.480     0.215
  13   17   -3     0.0358    0.0502
  12   17   -3     129.91      0.78
  11   17   -3     41.051     0.401
  10   17   -3     12.807     0.122
   9   17   -3     72.161     0.710
   8   17   -3     41.008     0.358
   7   17   -3     34.830     0.416
   6   17   -3     19.694     0.151
   5   17   -3     30.759     0.222
   4   17   -3     86.731     0.473
   3   17   -3     417.29      2.80
   2   17   -3     2.8523    0.0717
   1   17   -3     5.1958    0.0788
   0   17   -3     1.5982    0.0717
  -1   17   -3     296.36      1.18
  -2   17   -3     140.27      0.59
  -3   17   -3     39.703     0.165
  -4   17   -3     7.3458    0.0932
  -5   17   -3     40.922     0.208
  -6   17   -3     58.423     0.423
  -7   17   -3     53.112     0.423
  -8   17   -3     1.0822    0.0788
  -9   17   -3     17.931     0.229
 -10   17   -3     209.52      2.01
 -11   17   -3     7.3817    0.1147
 -12   17   -3     1.9278    0.1218
 -13   17   -3     0.4228    0.0860
 -14   17   -3     7.4390    0.1577
 -15   17   -3     22.489     0.179
 -16   17   -3     74.333     0.960
 -17   17   -3     10.564     0.136
 -18   17   -3     13.509     0.294
  20   18   -3     1.2542    0.1362
  19   18   -3     13.416     0.358
  18   18   -3     0.3368    0.1147
  17   18   -3     61.361     1.218
  16   18   -3     12.126     0.251
  15   18   -3     12.864     0.201
  14   18   -3     4.2785    0.1218
  13   18   -3     1.0105    0.0717
  12   18   -3     37.976     0.387
  11   18   -3     0.2580    0.0573
  10   18   -3     0.6163    0.0573
   9   18   -3     31.770     0.237
   8   18   -3     84.524     0.638
   7   18   -3    -0.0143    0.0645
   6   18   -3     31.519     0.280
   5   18   -3     1.3688    0.0645
   4   18   -3     17.236     0.194
   3   18   -3     2.3937    0.0717
   2   18   -3     12.678     0.115
   1   18   -3     25.994     0.208
   0   18   -3     49.536     0.323
  -1   18   -3     8.5642    0.0932
  -2   18   -3     0.1935    0.0645
  -3   18   -3     0.1075    0.0717
  -4   18   -3     1.8490    0.0788
  -5   18   -3     0.7023    0.0717
  -6   18   -3     101.36      0.58
  -7   18   -3     6.6865    0.1003
  -8   18   -3     6.6005    0.1218
  -9   18   -3     2.6803    0.0932
 -10   18   -3     3.7195    0.0932
 -11   18   -3     6.3138    0.1218
 -12   18   -3     5.7405    0.1003
 -13   18   -3     1.3617    0.1003
 -14   18   -3     10.994     0.151
 -15   18   -3     31.032     0.344
 -16   18   -3     0.5733    0.0932
 -17   18   -3     9.6177    0.1720
  19   19   -3     4.7372    0.1577
  18   19   -3     0.2938    0.1075
  17   19   -3     6.1848    0.1577
  16   19   -3     11.696     0.294
  15   19   -3     0.6235    0.0860
  14   19   -3     1.6555    0.0788
  13   19   -3     5.6975    0.0860
  12   19   -3     0.2580    0.0573
  11   19   -3     14.283     0.179
  10   19   -3     41.431     0.337
   9   19   -3     7.5823    0.0932
   8   19   -3     22.883     0.301
   7   19   -3    -0.0072    0.0645
   6   19   -3     31.075     0.237
   5   19   -3     0.8098    0.0717
   4   19   -3     84.660     0.688
   3   19   -3     9.4528    0.1003
   2   19   -3     0.5375    0.0717
   1   19   -3     98.807     0.538
   0   19   -3     1.6842    0.0717
  -1   19   -3     28.982     0.143
  -2   19   -3     58.186     0.358
  -3   19   -3     5.6688    0.1075
  -4   19   -3     80.260     0.674
  -5   19   -3     1.9565    0.0860
  -6   19   -3     59.397     0.452
  -7   19   -3     0.4515    0.0788
  -8   19   -3     61.053     0.387
  -9   19   -3     25.807     0.272
 -10   19   -3     0.4157    0.0788
 -11   19   -3     3.5618    0.0932
 -12   19   -3     0.0430    0.0788
 -13   19   -3     4.7013    0.1003
 -14   19   -3     3.6765    0.1003
 -15   19   -3     0.0717    0.0788
 -16   19   -3     2.7305    0.1003
 -17   19   -3     24.560     0.480
  18   20   -3     30.322     0.552
  17   20   -3     28.029     0.545
  16   20   -3     0.0502    0.0860
  15   20   -3     40.083     0.502
  14   20   -3     28.215     0.373
  13   20   -3     6.1490    0.0860
  12   20   -3     6.4858    0.1362
  11   20   -3     7.9335    0.1003
  10   20   -3     90.185     0.688
   9   20   -3     3.3038    0.0788
   8   20   -3     8.0983    0.0932
   7   20   -3     3.2322    0.0788
   6   20   -3     1.3402    0.0717
   5   20   -3     13.008     0.165
   4   20   -3     0.4085    0.0788
   3   20   -3     4.5652    0.0860
   2   20   -3     3.6693    0.0788
   1   20   -3     0.9747    0.0788
   0   20   -3     0.1003    0.0717
  -1   20   -3     16.218     0.115
  -2   20   -3     7.9980    0.1433
  -3   20   -3     0.3440    0.0717
  -4   20   -3     2.8380    0.0860
  -5   20   -3     1.3903    0.0788
  -6   20   -3     8.0625    0.1075
  -7   20   -3     1.2757    0.0860
  -8   20   -3     33.898     0.373
  -9   20   -3     16.225     0.172
 -10   20   -3     11.159     0.179
 -11   20   -3     14.749     0.194
 -12   20   -3     12.499     0.122
 -13   20   -3     50.002     0.416
 -14   20   -3     3.0888    0.1433
 -15   20   -3     40.291     0.315
 -16   20   -3     10.177     0.151
  17   21   -3     18.433     0.416
  16   21   -3     0.2795    0.1075
  15   21   -3     0.2580    0.0860
  14   21   -3    -0.0358    0.0932
  13   21   -3     1.1037    0.1003
  12   21   -3     2.0210    0.0788
  11   21   -3     6.8370    0.1792
  10   21   -3     2.4008    0.0788
   9   21   -3     1.3330    0.0717
   8   21   -3     6.3497    0.0932
   7   21   -3     1.6985    0.0788
   6   21   -3     12.033     0.143
   5   21   -3     29.555     0.165
   4   21   -3     0.2723    0.0860
   3   21   -3     5.1528    0.0932
   2   21   -3     50.375     0.315
   1   21   -3     130.21      0.67
   0   21   -3     18.074     0.129
  -1   21   -3     1.9063    0.0788
  -2   21   -3     1.6053    0.0788
  -3   21   -3     55.742     0.430
  -4   21   -3     2.1285    0.0932
  -5   21   -3     1.3903    0.0788
  -6   21   -3     8.4638    0.1147
  -7   21   -3     6.9660    0.1290
  -8   21   -3     0.2867    0.0860
  -9   21   -3     9.4457    0.1433
 -10   21   -3     10.248     0.115
 -11   21   -3     1.6340    0.0932
 -12   21   -3     0.3010    0.0860
 -13   21   -3     0.3583    0.1003
 -14   21   -3     1.6053    0.1075
 -15   21   -3     24.990     0.258
  16   22   -3     2.8595    0.1218
  15   22   -3     1.3975    0.1003
  14   22   -3     0.7812    0.0932
  13   22   -3     2.9312    0.1003
  12   22   -3     11.417     0.194
  11   22   -3     7.6827    0.1218
  10   22   -3     4.7945    0.1147
   9   22   -3     7.1667    0.1290
   8   22   -3     5.9770    0.1003
   7   22   -3     8.3420    0.1003
   6   22   -3     2.3148    0.0860
   5   22   -3     6.4070    0.1003
   4   22   -3     0.0000    0.0860
   3   22   -3     12.449     0.143
   2   22   -3     3.7195    0.0932
   1   22   -3     0.8743    0.0788
   0   22   -3     1.6125    0.0860
  -1   22   -3     4.0922    0.0932
  -2   22   -3     13.380     0.122
  -3   22   -3     1.9350    0.0860
  -4   22   -3     7.9263    0.1218
  -5   22   -3     1.5552    0.0932
  -6   22   -3     0.4085    0.0788
  -7   22   -3     8.7218    0.1218
  -8   22   -3     18.053     0.136
  -9   22   -3     0.4300    0.0860
 -10   22   -3     26.753     0.308
 -11   22   -3     3.6048    0.1075
 -12   22   -3     0.3512    0.0860
 -13   22   -3     0.1075    0.0932
 -14   22   -3     4.5078    0.1147
  15   23   -3     8.4997    0.2795
  14   23   -3     15.752     0.237
  13   23   -3     0.7310    0.1003
  12   23   -3     52.345     0.638
  11   23   -3     0.5088    0.0717
  10   23   -3     51.364     0.495
   9   23   -3     23.385     0.215
   8   23   -3     9.5102    0.1577
   7   23   -3     45.860     0.430
   6   23   -3     4.1280    0.1003
   5   23   -3     81.413     0.566
   4   23   -3     21.952     0.265
   3   23   -3     83.499     0.380
   2   23   -3     32.307     0.301
   1   23   -3     0.1505    0.0860
   0   23   -3     11.804     0.115
  -1   23   -3     62.909     0.480
  -2   23   -3     12.986     0.122
  -3   23   -3     101.18      0.56
  -4   23   -3     0.6450    0.0932
  -5   23   -3     51.980     0.351
  -6   23   -3     11.159     0.129
  -7   23   -3     3.3397    0.1147
  -8   23   -3     22.797     0.280
  -9   23   -3     0.4515    0.0860
 -10   23   -3     80.740     0.839
 -11   23   -3     5.7763    0.1147
 -12   23   -3     3.7482    0.1075
 -13   23   -3     0.5088    0.0860
  14   24   -3     18.211     0.301
  13   24   -3     15.595     0.337
  12   24   -3     28.609     0.287
  11   24   -3     9.5317    0.1648
  10   24   -3     13.086     0.143
   9   24   -3     2.5083    0.0860
   8   24   -3     3.1892    0.0932
   7   24   -3     0.1577    0.0788
   6   24   -3     1.0177    0.0932
   5   24   -3     28.165     0.222
   4   24   -3     32.515     0.215
   3   24   -3     1.4835    0.0860
   2   24   -3     9.1518    0.1218
   1   24   -3     7.3530    0.1075
   0   24   -3     40.599     0.394
  -1   24   -3     12.341     0.122
  -2   24   -3     10.141     0.115
  -3   24   -3     21.249     0.172
  -4   24   -3     5.0167    0.1362
  -5   24   -3     4.4147    0.1075
  -6   24   -3     7.6970    0.1147
  -7   24   -3     12.671     0.194
  -8   24   -3     4.0922    0.1003
  -9   24   -3     0.3010    0.0932
 -10   24   -3     19.372     0.251
 -11   24   -3     13.079     0.229
 -12   24   -3     43.430     0.430
  13   25   -3     1.1395    0.1075
  12   25   -3     1.1610    0.1003
  11   25   -3     7.2957    0.1505
  10   25   -3     4.9593    0.1003
   9   25   -3     6.2063    0.1290
   8   25   -3     10.664     0.122
   7   25   -3     3.4257    0.0932
   6   25   -3     26.302     0.265
   5   25   -3     8.5140    0.1648
   4   25   -3     34.801     0.215
   3   25   -3     5.7262    0.1075
   2   25   -3     4.7300    0.1003
   1   25   -3     64.192     0.466
   0   25   -3     8.0768    0.1147
  -1   25   -3     25.786     0.315
  -2   25   -3     26.954     0.258
  -3   25   -3     2.0855    0.1003
  -4   25   -3     65.374     0.495
  -5   25   -3     0.2723    0.0932
  -6   25   -3     34.916     0.401
  -7   25   -3     0.8887    0.0932
  -8   25   -3     9.1805    0.1433
  -9   25   -3     13.660     0.136
 -10   25   -3     0.5590    0.0932
 -11   25   -3     1.4620    0.1003
  11   26   -3     1.0607    0.1003
  10   26   -3     22.546     0.337
   9   26   -3     3.7697    0.1003
   8   26   -3     28.695     0.201
   7   26   -3     1.2255    0.0860
   6   26   -3     0.4300    0.1003
   5   26   -3     2.9312    0.1003
   4   26   -3     1.0607    0.0860
   3   26   -3     0.3010    0.0860
   2   26   -3     1.0177    0.0932
   1   26   -3     0.1218    0.0860
   0   26   -3     0.1720    0.0932
  -1   26   -3     2.0568    0.0932
  -2   26   -3     0.1935    0.0932
  -3   26   -3     3.0817    0.1003
  -4   26   -3     1.5480    0.0932
  -5   26   -3     3.4543    0.1218
  -6   26   -3     2.0640    0.1003
  -7   26   -3     3.3253    0.1075
  -8   26   -3     5.1027    0.1075
  -9   26   -3     5.5828    0.1433
   9   27   -3     0.3153    0.1003
   8   27   -3     10.865     0.143
   7   27   -3     2.3937    0.1003
   6   27   -3    -0.0932    0.0932
   5   27   -3     0.1505    0.0932
   4   27   -3     0.1863    0.0860
   3   27   -3     31.218     0.229
   2   27   -3     3.6550    0.1075
   1   27   -3     20.590     0.165
   0   27   -3     0.3727    0.0932
  -1   27   -3     11.030     0.129
  -2   27   -3     3.1247    0.1003
  -3   27   -3     1.2972    0.1003
  -4   27   -3     0.6307    0.1003
  -5   27   -3     0.4873    0.0932
  -6   27   -3     14.090     0.179
  -7   27   -3     0.0143    0.0932
   7   28   -3     1.0535    0.1003
   6   28   -3     23.148     0.179
   5   28   -3     2.4510    0.1075
   4   28   -3     6.6650    0.1433
   3   28   -3    -0.0788    0.0932
   2   28   -3     0.6522    0.0932
   1   28   -3     2.4940    0.1003
   0   28   -3     2.3005    0.1003
  -1   28   -3     8.7290    0.1218
  -2   28   -3     0.1147    0.1003
  -3   28   -3     0.9460    0.1003
  -4   28   -3     20.719     0.208
  25    0   -4     0.3297    0.2078
  24    0   -4     1.2972    0.2078
  23    0   -4     0.8098    0.1935
  22    0   -4     34.371     0.595
  21    0   -4     77.837     1.863
  20    0   -4     73.616     0.566
  19    0   -4     2.6660    0.1505
  18    0   -4     58.100     1.018
  17    0   -4     125.98      3.85
  16    0   -4     384.08      4.57
  15    0   -4     1.0535    0.0717
  14    0   -4     219.65      6.18
  13    0   -4     0.1505    0.0358
  12    0   -4     76.927     1.003
  11    0   -4     593.04      8.91
  10    0   -4     245.16      2.46
   9    0   -4    1154.20     12.28
   8    0   -4     364.25      5.29
   7    0   -4     834.52      7.29
   6    0   -4     833.91      4.31
   5    0   -4     253.52      3.05
   4    0   -4     321.73      2.95
   3    0   -4    1518.92     12.08
   2    0   -4     206.74      2.13
   1    0   -4    5210.55     24.57
   0    0   -4     235.97      3.33
  -1    0   -4     89.548     0.968
  -2    0   -4     35.583     0.172
  -3    0   -4     21.830     0.194
  -4    0   -4     972.87      4.35
  -5    0   -4     596.07      3.73
  -6    0   -4     522.01      3.52
  -7    0   -4     81.191     0.573
  -8    0   -4     631.04      4.54
  -9    0   -4     32.329     0.186
 -10    0   -4     24.030     0.201
 -11    0   -4     214.19      1.88
 -12    0   -4     9.1733    0.1290
 -13    0   -4     143.57      1.54
 -14    0   -4     425.72      8.27
 -15    0   -4     388.89      8.23
 -16    0   -4     11.295     0.179
 -17    0   -4     56.380     1.355
 -18    0   -4     12.857     0.430
 -19    0   -4     73.946     2.903
 -20    0   -4     18.691     0.760
 -21    0   -4     3.9918    0.1792
 -22    0   -4     4.0205    0.2580
  25    1   -4     8.3635    0.4515
  24    1   -4     1.5193    0.1792
  23    1   -4     2.1428    0.1720
  22    1   -4     5.9053    0.1792
  21    1   -4     51.249     1.319
  20    1   -4     0.0645    0.0573
  19    1   -4     5.9913    0.0860
  18    1   -4     196.38      1.63
  17    1   -4     140.40      1.40
  16    1   -4     43.459     0.602
  15    1   -4     27.534     0.659
  14    1   -4     9.6177    0.2007
  13    1   -4     67.675     0.559
  12    1   -4     0.0502    0.0215
  11    1   -4     160.69      0.75
  10    1   -4     283.39      1.86
   9    1   -4     87.211     0.638
   8    1   -4     131.16      0.81
   7    1   -4     110.07      0.76
   6    1   -4     165.49      1.35
   5    1   -4     0.2222    0.0287
   4    1   -4     188.97      1.23
   3    1   -4     49.472     0.308
   2    1   -4    3208.35     15.31
   1    1   -4    2974.75     18.47
   0    1   -4     9.2450    0.2293
  -1    1   -4     518.98      2.14
  -2    1   -4     1.6412    0.0430
  -3    1   -4     296.84      1.99
  -4    1   -4     81.815     0.523
  -5    1   -4     167.31      0.75
  -6    1   -4     762.30      5.83
  -7    1   -4     0.1003    0.0502
  -8    1   -4     0.5733    0.0573
  -9    1   -4     0.7597    0.0502
 -10    1   -4     18.863     0.115
 -11    1   -4     73.738     0.566
 -12    1   -4     0.0573    0.0573
 -13    1   -4     41.732     0.430
 -14    1   -4     13.266     0.208
 -15    1   -4     53.055     0.695
 -16    1   -4     2.4653    0.0645
 -17    1   -4     3.0745    0.0860
 -18    1   -4     18.289     0.280
 -19    1   -4     1.7702    0.0860
 -20    1   -4    -0.0287    0.0788
 -21    1   -4     8.5857    0.2365
 -22    1   -4     1.1538    0.1362
  25    2   -4     2.0783    0.3655
  24    2   -4     0.7525    0.2007
  23    2   -4     27.943     1.333
  22    2   -4     11.560     0.387
  21    2   -4     4.3215    0.1505
  20    2   -4     13.717     0.480
  19    2   -4     19.443     0.366
  18    2   -4     9.6535    0.4372
  17    2   -4     22.640     0.595
  16    2   -4     0.7812    0.0932
  15    2   -4     93.941     0.788
  14    2   -4     71.559     0.337
  13    2   -4     26.445     0.215
  12    2   -4     87.104     0.731
  11    2   -4     56.753     0.559
  10    2   -4     225.03      1.50
   9    2   -4     69.194     0.516
   8    2   -4     259.02      1.20
   7    2   -4     7.3817    0.0502
   6    2   -4     1.3187    0.0287
   5    2   -4     4.3143    0.0502
   4    2   -4     57.907     0.358
   3    2   -4     20.554     0.122
   2    2   -4     876.43      3.88
   1    2   -4     238.01      1.20
   0    2   -4     35.941     0.330
  -1    2   -4     1.2972    0.0430
  -2    2   -4     96.478     0.516
  -3    2   -4     0.7597    0.0358
  -4    2   -4     56.223     0.186
  -5    2   -4     74.318     0.416
  -6    2   -4     235.33      1.08
  -7    2   -4     283.23      1.44
  -8    2   -4     155.59      0.71
  -9    2   -4     19.544     0.108
 -10    2   -4     23.414     0.108
 -11    2   -4     48.124     0.466
 -12    2   -4     90.099     1.011
 -13    2   -4     21.543     0.323
 -14    2   -4     51.650     0.573
 -15    2   -4     75.092     0.745
 -16    2   -4     5.6187    0.1362
 -17    2   -4     25.764     0.437
 -18    2   -4     15.330     0.244
 -19    2   -4     22.281     0.487
 -20    2   -4     24.080     0.495
 -21    2   -4     6.9087    0.1863
 -22    2   -4     5.6402    0.1863
  25    3   -4     0.1505    0.2222
  24    3   -4     7.8833    0.3368
  23    3   -4     19.357     0.588
  22    3   -4     9.6105    0.2508
  21    3   -4     10.929     0.201
  20    3   -4     29.957     0.738
  19    3   -4     8.1485    0.1648
  18    3   -4     1.6483    0.0717
  17    3   -4     5.9770    0.0932
  16    3   -4     5.7190    0.1290
  15    3   -4     1.3115    0.0573
  14    3   -4     1.6555    0.0502
  13    3   -4     5.5398    0.0717
  12    3   -4    -0.0215    0.0287
  11    3   -4     65.525     0.588
  10    3   -4     27.986     0.251
   9    3   -4     74.612     0.459
   8    3   -4     61.956     0.444
   7    3   -4     2.0640    0.0645
   6    3   -4     17.093     0.129
   5    3   -4     11.359     0.129
   4    3   -4     102.33      0.43
   3    3   -4     246.93      1.86
   2    3   -4     16.706     0.100
   1    3   -4     62.780     0.473
   0    3   -4     70.506     0.688
  -1    3   -4     50.439     0.237
  -2    3   -4     106.25      0.74
  -3    3   -4     43.129     0.201
  -4    3   -4     0.2437    0.0358
  -5    3   -4     50.332     0.358
  -6    3   -4     24.481     0.129
  -7    3   -4     55.370     0.208
  -8    3   -4     86.036     0.566
  -9    3   -4     10.363     0.108
 -10    3   -4     11.374     0.108
 -11    3   -4     8.6788    0.0932
 -12    3   -4     6.9158    0.0932
 -13    3   -4     2.6158    0.0573
 -14    3   -4     0.1147    0.0573
 -15    3   -4     17.752     0.265
 -16    3   -4     2.3292    0.0573
 -17    3   -4     2.9957    0.1218
 -18    3   -4     3.4758    0.0645
 -19    3   -4     2.1213    0.1218
 -20    3   -4     5.5327    0.1075
 -21    3   -4     4.1782    0.1720
 -22    3   -4     0.0932    0.1290
  25    4   -4     2.1070    0.2580
  24    4   -4     4.7300    0.5447
  23    4   -4     6.1562    0.2150
  22    4   -4     0.5232    0.0932
  21    4   -4     46.110     1.290
  20    4   -4     3.2035    0.1362
  19    4   -4     14.828     0.287
  18    4   -4     2.9885    0.1147
  17    4   -4     2.8308    0.0788
  16    4   -4     4.3573    0.0717
  15    4   -4     142.04      0.94
  14    4   -4     3.7482    0.0502
  13    4   -4     6.6435    0.0717
  12    4   -4     19.551     0.165
  11    4   -4     91.518     1.039
  10    4   -4     43.853     0.430
   9    4   -4     119.43      1.06
   8    4   -4     313.86      2.68
   7    4   -4     122.10      0.77
   6    4   -4     23.134     0.201
   5    4   -4     17.874     0.151
   4    4   -4     10.413     0.186
   3    4   -4     89.426     0.588
   2    4   -4     435.63      2.29
   1    4   -4     71.925     0.444
   0    4   -4     472.01      3.30
  -1    4   -4     7.2383    0.1003
  -2    4   -4     128.86      0.61
  -3    4   -4     0.2723    0.0358
  -4    4   -4     47.150     0.179
  -5    4   -4     324.28      1.35
  -6    4   -4     196.90      0.97
  -7    4   -4     14.541     0.158
  -8    4   -4     26.796     0.158
  -9    4   -4     26.947     0.179
 -10    4   -4     0.4945    0.0502
 -11    4   -4     17.530     0.194
 -12    4   -4     116.92      0.82
 -13    4   -4     7.0592    0.0860
 -14    4   -4     11.954     0.208
 -15    4   -4     7.0018    0.0932
 -16    4   -4     44.505     0.652
 -17    4   -4     32.924     0.401
 -18    4   -4     19.185     0.387
 -19    4   -4     0.2007    0.0788
 -20    4   -4     45.157     0.559
 -21    4   -4     0.2222    0.1003
 -22    4   -4    -0.0287    0.1290
  25    5   -4     6.0845    0.5160
  24    5   -4     0.4085    0.2365
  23    5   -4     5.4180    0.3082
  22    5   -4    -0.0932    0.0932
  21    5   -4     0.7167    0.0932
  20    5   -4     45.157     0.953
  19    5   -4    -0.0072    0.0573
  18    5   -4     0.1290    0.0430
  17    5   -4     0.1290    0.0358
  16    5   -4     3.5260    0.1433
  15    5   -4     18.820     0.172
  14    5   -4     38.313     0.301
  13    5   -4     58.408     0.903
  12    5   -4     24.947     0.258
  11    5   -4     11.338     0.093
  10    5   -4     31.182     0.201
   9    5   -4     30.903     0.186
   8    5   -4     43.409     0.294
   7    5   -4     5.4108    0.1433
   6    5   -4     3.6048    0.0430
   5    5   -4     3.4902    0.0430
   4    5   -4     4.2642    0.0932
   3    5   -4     13.337     0.143
   2    5   -4     57.556     0.394
   1    5   -4     97.567     0.581
   0    5   -4     17.960     0.108
  -1    5   -4     0.3583    0.0358
  -2    5   -4     166.55      0.90
  -3    5   -4     2.4008    0.0430
  -4    5   -4     8.1843    0.0645
  -5    5   -4     17.766     0.122
  -6    5   -4     22.812     0.122
  -7    5   -4     32.472     0.258
  -8    5   -4     44.992     0.258
  -9    5   -4     0.0788    0.0430
 -10    5   -4     2.5298    0.0573
 -11    5   -4     41.044     0.373
 -12    5   -4     1.4118    0.0573
 -13    5   -4     13.774     0.194
 -14    5   -4     7.3243    0.1003
 -15    5   -4     1.7773    0.0645
 -16    5   -4     12.864     0.215
 -17    5   -4     56.000     0.573
 -18    5   -4     32.702     0.294
 -19    5   -4     21.457     0.373
 -20    5   -4     1.2757    0.0860
 -21    5   -4     0.3368    0.1075
 -22    5   -4     27.570     0.566
  24    6   -4     2.4295    0.4013
  23    6   -4     1.4978    0.2007
  22    6   -4     162.77      1.78
  21    6   -4     0.1648    0.0717
  20    6   -4     92.773     1.039
  19    6   -4     0.0502    0.0358
  18    6   -4     23.306     0.280
  17    6   -4     60.222     0.530
  16    6   -4     209.30      1.99
  15    6   -4     80.353     0.638
  14    6   -4     35.411     0.366
  13    6   -4     86.588     0.860
  12    6   -4     0.4228    0.0430
  11    6   -4     125.35      1.26
  10    6   -4     193.60      1.85
   9    6   -4     57.563     0.387
   8    6   -4     373.29      2.21
   7    6   -4    1072.15      4.76
   6    6   -4     0.2723    0.0358
   5    6   -4     311.35      2.44
   4    6   -4     6.6005    0.0573
   3    6   -4     305.15      2.34
   2    6   -4    1247.78      6.16
   1    6   -4    1258.06      6.07
   0    6   -4     246.43      1.38
  -1    6   -4     0.0573    0.0358
  -2    6   -4     171.75      1.33
  -3    6   -4     48.870     0.208
  -4    6   -4     441.05      3.05
  -5    6   -4     578.39      2.90
  -6    6   -4     21.335     0.129
  -7    6   -4     151.29      0.94
  -8    6   -4     244.74      1.71
  -9    6   -4     51.421     0.401
 -10    6   -4     164.31      0.86
 -11    6   -4     0.1075    0.0502
 -12    6   -4     116.01      0.97
 -13    6   -4     172.57      1.26
 -14    6   -4     20.411     0.251
 -15    6   -4     17.451     0.158
 -16    6   -4     0.1863    0.0573
 -17    6   -4     17.558     0.229
 -18    6   -4     21.135     0.251
 -19    6   -4     35.203     0.366
 -20    6   -4    -0.0215    0.1003
 -21    6   -4     0.3440    0.1003
 -22    6   -4     8.6430    0.1505
  24    7   -4     5.8623    0.3082
  23    7   -4     2.9455    0.1648
  22    7   -4     7.1667    0.2508
  21    7   -4     0.7883    0.0717
  20    7   -4     11.130     0.251
  19    7   -4     33.984     0.523
  18    7   -4     0.3727    0.0860
  17    7   -4     3.7410    0.1218
  16    7   -4     33.841     0.387
  15    7   -4     8.6502    0.1003
  14    7   -4     82.940     0.925
  13    7   -4     11.481     0.151
  12    7   -4     3.7697    0.0502
  11    7   -4     0.0430    0.0358
  10    7   -4     64.407     0.387
   9    7   -4     9.7753    0.1003
   8    7   -4     47.651     0.330
   7    7   -4     32.100     0.272
   6    7   -4     12.434     0.165
   5    7   -4     173.53      1.13
   4    7   -4     0.2867    0.0287
   3    7   -4     80.446     0.394
   2    7   -4     150.97      0.98
   1    7   -4     14.147     0.108
   0    7   -4     54.589     0.287
  -1    7   -4     0.7167    0.0430
  -2    7   -4     453.26      2.50
  -3    7   -4     87.476     0.502
  -4    7   -4     51.464     0.151
  -5    7   -4     1.1323    0.0502
  -6    7   -4     20.576     0.208
  -7    7   -4     139.16      0.62
  -8    7   -4     0.0645    0.0502
  -9    7   -4     31.770     0.294
 -10    7   -4     53.671     0.323
 -11    7   -4     57.828     0.459
 -12    7   -4     0.4372    0.0645
 -13    7   -4     56.903     0.466
 -14    7   -4     5.3463    0.0788
 -15    7   -4     0.1505    0.0573
 -16    7   -4     40.728     0.344
 -17    7   -4     34.730     0.530
 -18    7   -4     6.7797    0.1218
 -19    7   -4     46.920     0.509
 -20    7   -4     9.9617    0.2652
 -21    7   -4     5.1815    0.1505
  24    8   -4     1.3258    0.1648
  23    8   -4     87.505     0.702
  22    8   -4    -0.0072    0.1433
  21    8   -4     0.2867    0.1075
  20    8   -4     1.9708    0.0788
  19    8   -4     7.9192    0.1863
  18    8   -4     20.210     0.308
  17    8   -4     3.0028    0.0860
  16    8   -4     113.05      1.29
  15    8   -4     190.10      1.50
  14    8   -4     96.936     1.061
  13    8   -4     38.879     0.401
  12    8   -4     1.5337    0.0573
  11    8   -4     112.23      0.80
  10    8   -4     4.9808    0.0932
   9    8   -4     306.18      1.65
   8    8   -4     124.76      0.80
   7    8   -4     143.19      0.97
   6    8   -4     128.99      1.16
   5    8   -4     72.907     0.416
   4    8   -4     67.718     0.287
   3    8   -4     343.02      1.71
   2    8   -4     7.1308    0.0645
   1    8   -4     0.7453    0.0430
   0    8   -4     562.30      3.57
  -1    8   -4     217.59      1.15
  -2    8   -4     0.6450    0.0430
  -3    8   -4     61.368     0.251
  -4    8   -4     165.16      0.87
  -5    8   -4     315.04      1.66
  -6    8   -4     152.15      0.73
  -7    8   -4     10.987     0.136
  -8    8   -4     28.437     0.215
  -9    8   -4     16.440     0.201
 -10    8   -4     0.5232    0.0573
 -11    8   -4     147.12      1.15
 -12    8   -4     23.464     0.244
 -13    8   -4     0.0430    0.0573
 -14    8   -4     4.7013    0.0932
 -15    8   -4     43.516     0.401
 -16    8   -4     0.0358    0.0573
 -17    8   -4     0.2867    0.0573
 -18    8   -4     0.0072    0.0573
 -19    8   -4     12.090     0.287
 -20    8   -4     52.123     0.724
 -21    8   -4     0.1218    0.1003
  24    9   -4     9.5460    0.5160
  23    9   -4     0.4658    0.1648
  22    9   -4     3.9918    0.1863
  21    9   -4     2.9097    0.1147
  20    9   -4     0.1147    0.0573
  19    9   -4     0.4873    0.0573
  18    9   -4     3.9775    0.1290
  17    9   -4     33.633     0.523
  16    9   -4     75.988     1.261
  15    9   -4     20.196     0.380
  14    9   -4     18.354     0.315
  13    9   -4     67.288     0.774
  12    9   -4     226.38      1.25
  11    9   -4     18.153     0.143
  10    9   -4     17.214     0.222
   9    9   -4     2.6588    0.0573
   8    9   -4     214.51      1.34
   7    9   -4     404.55      2.44
   6    9   -4     18.598     0.229
   5    9   -4     157.35      1.20
   4    9   -4     181.63      1.35
   3    9   -4     58.358     0.409
   2    9   -4     176.46      1.00
   1    9   -4     72.340     0.724
   0    9   -4     145.58      0.89
  -1    9   -4     123.17      0.66
  -2    9   -4     142.33      0.95
  -3    9   -4     7.1595    0.0717
  -4    9   -4     57.226     0.186
  -5    9   -4     0.6737    0.0502
  -6    9   -4     3.1462    0.0645
  -7    9   -4     22.597     0.143
  -8    9   -4     52.962     0.265
  -9    9   -4     181.36      0.96
 -10    9   -4     112.19      0.51
 -11    9   -4     11.030     0.136
 -12    9   -4     116.20      1.09
 -13    9   -4     175.14      1.35
 -14    9   -4     34.500     0.459
 -15    9   -4     3.9847    0.0860
 -16    9   -4     43.452     0.538
 -17    9   -4     37.045     0.473
 -18    9   -4     9.9187    0.1648
 -19    9   -4     3.9990    0.1003
 -20    9   -4     6.4787    0.1577
 -21    9   -4     8.7433    0.4013
  23   10   -4     8.7863    0.4515
  22   10   -4     11.947     0.509
  21   10   -4     105.21      1.51
  20   10   -4     14.785     0.323
  19   10   -4     16.276     0.294
  18   10   -4     34.644     0.710
  17   10   -4     1.1323    0.0717
  16   10   -4     373.48      4.46
  15   10   -4     12.621     0.186
  14   10   -4     13.316     0.215
  13   10   -4     52.768     0.559
  12   10   -4     22.274     0.272
  11   10   -4     25.506     0.186
  10   10   -4     0.4085    0.0502
   9   10   -4     40.141     0.330
   8   10   -4     193.82      1.58
   7   10   -4     215.42      1.43
   6   10   -4     33.454     0.323
   5   10   -4     54.739     0.301
   4   10   -4     329.10      2.66
   3   10   -4     14.161     0.115
   2   10   -4     281.12      1.65
   1   10   -4     402.78      2.98
   0   10   -4     81.370     0.444
  -1   10   -4     506.52      2.83
  -2   10   -4     98.707     0.416
  -3   10   -4     73.229     0.452
  -4   10   -4     646.86      3.81
  -5   10   -4     3.5833    0.0645
  -6   10   -4     136.57      0.77
  -7   10   -4     9.0730    0.1003
  -8   10   -4     15.939     0.151
  -9   10   -4     75.257     0.616
 -10   10   -4     1.6627    0.0788
 -11   10   -4     8.7003    0.1075
 -12   10   -4     17.322     0.215
 -13   10   -4     84.603     0.710
 -14   10   -4     24.539     0.301
 -15   10   -4     39.617     0.430
 -16   10   -4     2.6445    0.0717
 -17   10   -4     0.5375    0.0645
 -18   10   -4     39.668     0.416
 -19   10   -4     13.860     0.272
 -20   10   -4     9.3238    0.2222
 -21   10   -4     21.579     0.358
  23   11   -4     0.2723    0.2007
  22   11   -4    -0.0215    0.1147
  21   11   -4     0.9460    0.1147
  20   11   -4     10.191     0.165
  19   11   -4     0.8887    0.0788
  18   11   -4     1.1682    0.0860
  17   11   -4     5.1815    0.3153
  16   11   -4     6.5217    0.1863
  15   11   -4     60.300     0.788
  14   11   -4     0.0932    0.0430
  13   11   -4     50.862     0.581
  12   11   -4     51.808     0.538
  11   11   -4     23.901     0.287
  10   11   -4     23.220     0.208
   9   11   -4     0.7883    0.0430
   8   11   -4     42.556     0.559
   7   11   -4     172.52      1.32
   6   11   -4     10.542     0.108
   5   11   -4     102.02      0.85
   4   11   -4     8.0195    0.0788
   3   11   -4     0.0932    0.0430
   2   11   -4     24.453     0.172
   1   11   -4     2.5012    0.0860
   0   11   -4     85.405     0.452
  -1   11   -4     4.4003    0.0717
  -2   11   -4     0.2222    0.0645
  -3   11   -4     5.1027    0.0788
  -4   11   -4     65.761     0.444
  -5   11   -4     59.784     0.294
  -6   11   -4     1.0033    0.0573
  -7   11   -4     23.951     0.158
  -8   11   -4     3.2967    0.0645
  -9   11   -4     74.741     0.423
 -10   11   -4     38.421     0.229
 -11   11   -4     7.5680    0.1003
 -12   11   -4     91.963     0.982
 -13   11   -4     1.8347    0.0717
 -14   11   -4     0.4300    0.0645
 -15   11   -4     10.621     0.172
 -16   11   -4     1.4190    0.0717
 -17   11   -4     35.167     0.358
 -18   11   -4     6.6220    0.1218
 -19   11   -4     1.1753    0.0932
 -20   11   -4     6.2995    0.1935
  23   12   -4     22.826     0.839
  22   12   -4     17.773     0.308
  21   12   -4     18.540     0.373
  20   12   -4     17.293     0.308
  19   12   -4     1.9852    0.0860
  18   12   -4     25.019     0.459
  17   12   -4     0.5232    0.0717
  16   12   -4     43.917     0.538
  15   12   -4     161.85      2.40
  14   12   -4     57.713     0.910
  13   12   -4     6.6363    0.0788
  12   12   -4     0.9962    0.0645
  11   12   -4     65.331     0.509
  10   12   -4     78.418     0.609
   9   12   -4     203.94      1.37
   8   12   -4     28.925     0.351
   7   12   -4     207.32      1.61
   6   12   -4     112.55      0.83
   5   12   -4     33.239     0.251
   4   12   -4     10.406     0.151
   3   12   -4     159.96      1.16
   2   12   -4     353.73      2.09
   1   12   -4     559.77      3.17
   0   12   -4     33.999     0.351
  -1   12   -4     3.7983    0.0717
  -2   12   -4     48.956     0.222
  -3   12   -4     169.90      1.22
  -4   12   -4     107.51      0.64
  -5   12   -4     36.873     0.258
  -6   12   -4     190.68      1.05
  -7   12   -4     28.022     0.215
  -8   12   -4     91.189     0.344
  -9   12   -4     6.2780    0.0860
 -10   12   -4     2.5442    0.0717
 -11   12   -4     71.918     0.409
 -12   12   -4     117.15      0.95
 -13   12   -4     0.9532    0.0645
 -14   12   -4     25.929     0.244
 -15   12   -4     0.1648    0.0645
 -16   12   -4     0.1003    0.0717
 -17   12   -4     10.485     0.186
 -18   12   -4     4.4075    0.0932
 -19   12   -4     8.5713    0.1505
 -20   12   -4     21.493     0.323
  22   13   -4     0.9890    0.1362
  21   13   -4     0.3153    0.1290
  20   13   -4     11.775     0.222
  19   13   -4     30.007     1.025
  18   13   -4     12.520     0.222
  17   13   -4     78.884     1.240
  16   13   -4     74.877     0.932
  15   13   -4     8.9512    0.1648
  14   13   -4     3.2752    0.0717
  13   13   -4     0.0502    0.0645
  12   13   -4     5.7262    0.1147
  11   13   -4     1.7773    0.0645
  10   13   -4     105.41      1.03
   9   13   -4     60.358     0.430
   8   13   -4     17.996     0.222
   7   13   -4     4.6297    0.0573
   6   13   -4     14.505     0.165
   5   13   -4     6.5145    0.1075
   4   13   -4     6.5862    0.0932
   3   13   -4     10.105     0.086
   2   13   -4     122.69      0.77
   1   13   -4     8.8293    0.0788
   0   13   -4     4.9163    0.1075
  -1   13   -4     0.4945    0.0573
  -2   13   -4     1.0033    0.0645
  -3   13   -4     0.9030    0.0645
  -4   13   -4     140.59      0.63
  -5   13   -4     24.567     0.122
  -6   13   -4     6.7725    0.0860
  -7   13   -4     54.065     0.222
  -8   13   -4     4.1352    0.0788
  -9   13   -4     1.7487    0.0717
 -10   13   -4     11.882     0.108
 -11   13   -4     1.4118    0.0717
 -12   13   -4     64.041     0.423
 -13   13   -4     65.009     0.624
 -14   13   -4     97.918     0.932
 -15   13   -4     19.630     0.201
 -16   13   -4     17.924     0.179
 -17   13   -4     20.726     0.265
 -18   13   -4     8.7505    0.1863
 -19   13   -4     1.6698    0.1003
  22   14   -4     7.2813    0.2007
  21   14   -4     3.2608    0.1792
  20   14   -4     3.2895    0.1147
  19   14   -4     1.5910    0.1003
  18   14   -4     12.341     0.272
  17   14   -4     10.119     0.201
  16   14   -4     0.0358    0.0502
  15   14   -4     2.3005    0.0717
  14   14   -4     41.201     0.702
  13   14   -4     4.3788    0.1147
  12   14   -4     0.3153    0.0502
  11   14   -4     53.435     0.545
  10   14   -4     7.2097    0.0932
   9   14   -4     84.122     0.459
   8   14   -4     164.39      1.21
   7   14   -4     55.456     0.344
   6   14   -4     1.8132    0.0573
   5   14   -4     87.089     0.473
   4   14   -4     33.805     0.423
   3   14   -4     34.787     0.179
   2   14   -4     1.1323    0.0645
   1   14   -4     5.3893    0.0788
   0   14   -4     68.198     0.437
  -1   14   -4     5.4610    0.0717
  -2   14   -4     40.356     0.265
  -3   14   -4     22.675     0.165
  -4   14   -4     0.0860    0.0717
  -5   14   -4     126.18      1.12
  -6   14   -4     25.900     0.158
  -7   14   -4     1.7272    0.0788
  -8   14   -4     89.820     0.702
  -9   14   -4     4.0062    0.0788
 -10   14   -4     5.1313    0.0932
 -11   14   -4     19.501     0.186
 -12   14   -4     0.3798    0.0717
 -13   14   -4     32.687     0.344
 -14   14   -4     5.1027    0.1003
 -15   14   -4     1.3760    0.0788
 -16   14   -4     7.9980    0.1218
 -17   14   -4     5.9913    0.1505
 -18   14   -4     5.7548    0.1290
 -19   14   -4     20.232     0.409
  21   15   -4     2.5227    0.1505
  20   15   -4     0.0788    0.1003
  19   15   -4     25.922     0.280
  18   15   -4     5.2532    0.1720
  17   15   -4     36.536     0.588
  16   15   -4     46.913     0.817
  15   15   -4     23.220     0.437
  14   15   -4     1.8060    0.0788
  13   15   -4     13.946     0.165
  12   15   -4     2.7950    0.0573
  11   15   -4     36.701     0.330
  10   15   -4     84.445     0.702
   9   15   -4     8.2775    0.1218
   8   15   -4     53.363     0.530
   7   15   -4     46.648     0.366
   6   15   -4     3.0100    0.0717
   5   15   -4     10.807     0.136
   4   15   -4     6.8370    0.1147
   3   15   -4     4.3645    0.0860
   2   15   -4     5.1170    0.0932
   1   15   -4     33.010     0.215
   0   15   -4    -0.0645    0.0645
  -1   15   -4     9.6105    0.1290
  -2   15   -4     50.339     0.237
  -3   15   -4     16.505     0.136
  -4   15   -4     60.265     0.473
  -5   15   -4     100.39      0.80
  -6   15   -4     0.2723    0.0717
  -7   15   -4     154.57      1.09
  -8   15   -4     5.0668    0.0932
  -9   15   -4     3.2608    0.0788
 -10   15   -4     0.7597    0.0717
 -11   15   -4     13.810     0.115
 -12   15   -4     44.197     0.409
 -13   15   -4     11.173     0.151
 -14   15   -4     15.172     0.179
 -15   15   -4     9.3095    0.1720
 -16   15   -4     6.8513    0.1147
 -17   15   -4     7.5035    0.1648
 -18   15   -4     3.2393    0.1075
  21   16   -4     0.7453    0.1505
  20   16   -4     37.912     0.817
  19   16   -4     11.940     0.186
  18   16   -4     4.2068    0.1075
  17   16   -4     21.328     0.487
  16   16   -4     14.104     0.308
  15   16   -4     76.239     1.369
  14   16   -4     2.5657    0.1003
  13   16   -4     0.4515    0.0573
  12   16   -4     1.0392    0.0502
  11   16   -4     2.6445    0.0645
  10   16   -4     47.508     0.330
   9   16   -4     13.610     0.122
   8   16   -4     32.272     0.380
   7   16   -4     95.424     0.939
   6   16   -4     0.2150    0.0645
   5   16   -4     6.3497    0.0932
   4   16   -4     15.215     0.136
   3   16   -4     59.741     0.373
   2   16   -4     106.70      0.71
   1   16   -4     105.19      0.55
   0   16   -4     37.295     0.244
  -1   16   -4     57.699     0.344
  -2   16   -4     25.678     0.172
  -3   16   -4     30.093     0.194
  -4   16   -4     7.7185    0.0860
  -5   16   -4     135.43      0.75
  -6   16   -4     0.3225    0.0788
  -7   16   -4     4.1782    0.0932
  -8   16   -4     62.630     0.480
  -9   16   -4     12.793     0.115
 -10   16   -4     4.0205    0.0860
 -11   16   -4     12.277     0.143
 -12   16   -4     31.670     0.315
 -13   16   -4     9.6535    0.1935
 -14   16   -4     15.208     0.272
 -15   16   -4     1.7343    0.0860
 -16   16   -4     7.2168    0.1218
 -17   16   -4     36.457     0.423
 -18   16   -4     1.5408    0.1075
  20   17   -4     3.1032    0.1433
  19   17   -4     0.6952    0.1147
  18   17   -4     7.6468    0.1792
  17   17   -4     11.603     0.315
  16   17   -4     1.8275    0.0788
  15   17   -4     4.3287    0.1218
  14   17   -4     26.667     0.380
  13   17   -4     2.5657    0.0860
  12   17   -4     17.093     0.179
  11   17   -4     22.116     0.251
  10   17   -4     9.3812    0.0932
   9   17   -4     5.1385    0.0788
   8   17   -4     103.64      0.78
   7   17   -4     14.384     0.158
   6   17   -4     10.213     0.100
   5   17   -4     12.757     0.158
   4   17   -4     78.274     0.545
   3   17   -4     14.577     0.165
   2   17   -4     64.923     0.444
   1   17   -4     47.150     0.294
   0   17   -4    -0.0358    0.0788
  -1   17   -4     4.2283    0.0932
  -2   17   -4     50.296     0.394
  -3   17   -4     14.391     0.122
  -4   17   -4     0.8457    0.0788
  -5   17   -4     18.347     0.151
  -6   17   -4     17.358     0.194
  -7   17   -4     0.3798    0.0788
  -8   17   -4     32.637     0.323
  -9   17   -4     1.3617    0.0860
 -10   17   -4     1.8705    0.0860
 -11   17   -4     0.0430    0.0788
 -12   17   -4     7.2813    0.1218
 -13   17   -4     7.3602    0.2007
 -14   17   -4     3.4257    0.1003
 -15   17   -4     1.7988    0.0932
 -16   17   -4     0.1720    0.0788
 -17   17   -4     1.0463    0.0860
  20   18   -4     2.1285    0.1505
  19   18   -4     0.0072    0.1218
  18   18   -4     16.462     0.229
  17   18   -4     0.0430    0.0932
  16   18   -4     35.382     0.688
  15   18   -4     91.769     0.745
  14   18   -4     0.1505    0.0573
  13   18   -4     61.540     0.638
  12   18   -4     4.7945    0.0788
  11   18   -4     0.7167    0.0717
  10   18   -4     178.11      1.66
   9   18   -4     8.1198    0.1147
   8   18   -4     62.271     0.437
   7   18   -4     140.29      1.19
   6   18   -4     36.622     0.330
   5   18   -4     116.76      0.86
   4   18   -4     0.5447    0.0717
   3   18   -4     19.164     0.151
   2   18   -4     252.52      2.02
   1   18   -4     43.702     0.280
   0   18   -4     16.046     0.115
  -1   18   -4     14.169     0.158
  -2   18   -4     1.5193    0.0932
  -3   18   -4     16.483     0.194
  -4   18   -4     105.93      0.77
  -5   18   -4     19.135     0.215
  -6   18   -4     23.815     0.294
  -7   18   -4     78.002     0.480
  -8   18   -4     1.5193    0.0860
  -9   18   -4     0.5518    0.0932
 -10   18   -4     86.387     0.509
 -11   18   -4     6.9660    0.1147
 -12   18   -4     105.07      1.04
 -13   18   -4     7.2527    0.1290
 -14   18   -4     5.5685    0.1648
 -15   18   -4     37.510     0.344
 -16   18   -4     1.1037    0.0860
 -17   18   -4     0.4013    0.0932
  19   19   -4     50.461     0.824
  18   19   -4     16.311     0.373
  17   19   -4     7.5322    0.1433
  16   19   -4     3.6478    0.1218
  15   19   -4     9.7897    0.2437
  14   19   -4     59.211     0.480
  13   19   -4     43.989     0.588
  12   19   -4     21.256     0.258
  11   19   -4     14.971     0.151
  10   19   -4     1.9135    0.0717
   9   19   -4     8.7147    0.1362
   8   19   -4     6.3927    0.1147
   7   19   -4     5.4825    0.0860
   6   19   -4     2.7233    0.0788
   5   19   -4     52.324     0.552
   4   19   -4     14.756     0.151
   3   19   -4     11.983     0.143
   2   19   -4     21.099     0.194
   1   19   -4     91.461     0.516
   0   19   -4     1.1108    0.0717
  -1   19   -4     58.344     0.294
  -2   19   -4     154.90      1.07
  -3   19   -4     98.248     0.523
  -4   19   -4     114.95      0.85
  -5   19   -4     5.5542    0.1147
  -6   19   -4     22.532     0.258
  -7   19   -4     75.272     0.473
  -8   19   -4     0.3655    0.0788
  -9   19   -4     0.0573    0.0860
 -10   19   -4     7.5250    0.1362
 -11   19   -4     3.9560    0.1075
 -12   19   -4     29.677     0.358
 -13   19   -4     4.9952    0.1075
 -14   19   -4     1.1180    0.0932
 -15   19   -4     0.2652    0.0860
 -16   19   -4     8.9153    0.1362
  18   20   -4     3.4472    0.1505
  17   20   -4     3.0243    0.1290
  16   20   -4     0.6235    0.1075
  15   20   -4     0.5590    0.0860
  14   20   -4     23.363     0.337
  13   20   -4     27.456     0.294
  12   20   -4     1.3545    0.0717
  11   20   -4     9.7825    0.1147
  10   20   -4     47.615     0.502
   9   20   -4     109.64      1.00
   8   20   -4     32.092     0.222
   7   20   -4     64.543     0.495
   6   20   -4     13.459     0.179
   5   20   -4     178.94      1.72
   4   20   -4     40.585     0.308
   3   20   -4     22.374     0.129
   2   20   -4     11.202     0.108
   1   20   -4     0.1075    0.0788
   0   20   -4     7.1595    0.1075
  -1   20   -4     0.8457    0.0788
  -2   20   -4     33.999     0.194
  -3   20   -4     1.9565    0.0788
  -4   20   -4     0.3727    0.0932
  -5   20   -4     25.227     0.172
  -6   20   -4     44.097     0.473
  -7   20   -4     30.036     0.280
  -8   20   -4     22.503     0.237
  -9   20   -4     31.268     0.244
 -10   20   -4     26.008     0.215
 -11   20   -4     61.547     0.516
 -12   20   -4     4.1997    0.1075
 -13   20   -4     0.8743    0.1003
 -14   20   -4     8.2130    0.1648
 -15   20   -4     4.1710    0.1075
  17   21   -4     6.2708    0.1935
  16   21   -4     14.348     0.323
  15   21   -4     20.289     0.373
  14   21   -4     11.202     0.201
  13   21   -4     32.100     0.294
  12   21   -4     0.3942    0.0788
  11   21   -4     0.0000    0.0645
  10   21   -4     22.718     0.244
   9   21   -4     0.0788    0.0788
   8   21   -4     2.5728    0.0788
   7   21   -4     3.8987    0.0860
   6   21   -4     0.1577    0.0717
   5   21   -4     1.1682    0.0788
   4   21   -4     7.3673    0.1075
   3   21   -4     2.9455    0.0860
   2   21   -4    -0.0072    0.0717
   1   21   -4     2.0282    0.0860
   0   21   -4     1.9923    0.0932
  -1   21   -4     0.1433    0.0860
  -2   21   -4     41.165     0.272
  -3   21   -4     3.8843    0.0932
  -4   21   -4     14.785     0.201
  -5   21   -4     14.118     0.143
  -6   21   -4     1.9780    0.1075
  -7   21   -4     39.510     0.416
  -8   21   -4     26.280     0.315
  -9   21   -4     2.6517    0.1003
 -10   21   -4     1.1897    0.0932
 -11   21   -4     2.3363    0.1003
 -12   21   -4     5.1385    0.1362
 -13   21   -4     17.587     0.301
 -14   21   -4     2.3148    0.1075
  16   22   -4     49.493     0.409
  15   22   -4     4.0707    0.2007
  14   22   -4     22.174     0.301
  13   22   -4     0.9747    0.0932
  12   22   -4     28.982     0.337
  11   22   -4     52.897     0.581
  10   22   -4     27.499     0.280
   9   22   -4     5.9340    0.0932
   8   22   -4     7.8332    0.1075
   7   22   -4     38.356     0.480
   6   22   -4     6.1275    0.1362
   5   22   -4     4.9665    0.1218
   4   22   -4     2.5442    0.0860
   3   22   -4     4.4577    0.0932
   2   22   -4     90.357     0.495
   1   22   -4     150.11      0.59
   0   22   -4     13.137     0.143
  -1   22   -4     7.1667    0.1218
  -2   22   -4     24.044     0.244
  -3   22   -4     11.911     0.122
  -4   22   -4     47.730     0.401
  -5   22   -4     7.6827    0.1147
  -6   22   -4     0.0860    0.0860
  -7   22   -4     17.687     0.172
  -8   22   -4     41.889     0.265
  -9   22   -4     22.231     0.237
 -10   22   -4     9.0515    0.1433
 -11   22   -4     20.619     0.280
 -12   22   -4     2.5872    0.1003
 -13   22   -4     18.605     0.244
  15   23   -4     10.177     0.229
  14   23   -4     3.4113    0.1147
  13   23   -4     5.5327    0.1218
  12   23   -4     7.0520    0.1075
  11   23   -4     0.3440    0.0932
  10   23   -4     5.2460    0.1003
   9   23   -4     3.2895    0.0932
   8   23   -4     25.478     0.237
   7   23   -4     4.1423    0.1003
   6   23   -4     11.273     0.158
   5   23   -4     0.7597    0.0860
   4   23   -4     1.2255    0.0788
   3   23   -4     0.0502    0.0788
   2   23   -4     12.950     0.151
   1   23   -4     0.7955    0.0860
   0   23   -4    -0.0143    0.0788
  -1   23   -4     1.7702    0.0932
  -2   23   -4     4.8948    0.1147
  -3   23   -4     2.4223    0.1075
  -4   23   -4     5.0382    0.1003
  -5   23   -4     1.8418    0.1003
  -6   23   -4     1.1753    0.1003
  -7   23   -4     0.9962    0.0932
  -8   23   -4     2.6732    0.0932
  -9   23   -4     7.7472    0.1505
 -10   23   -4     2.9312    0.1003
 -11   23   -4     4.9092    0.1147
 -12   23   -4     2.7448    0.1075
  14   24   -4     5.4467    0.1433
  13   24   -4     0.5877    0.1003
  12   24   -4     9.2163    0.1935
  11   24   -4     0.1218    0.1003
  10   24   -4     0.4945    0.1003
   9   24   -4     110.85      0.95
   8   24   -4     23.220     0.237
   7   24   -4     4.1352    0.1003
   6   24   -4     1.0607    0.0860
   5   24   -4     2.7520    0.0860
   4   24   -4     25.284     0.229
   3   24   -4     55.578     0.387
   2   24   -4     5.8695    0.1075
   1   24   -4     8.1628    0.1075
   0   24   -4     17.179     0.165
  -1   24   -4     20.948     0.194
  -2   24   -4     4.8877    0.1075
  -3   24   -4     6.0343    0.1075
  -4   24   -4     30.974     0.215
  -5   24   -4     7.3530    0.1505
  -6   24   -4     72.269     0.459
  -7   24   -4     5.2603    0.1147
  -8   24   -4     1.5695    0.0932
  -9   24   -4     36.572     0.222
 -10   24   -4     0.6378    0.0932
 -11   24   -4     4.8948    0.1290
  13   25   -4     12.441     0.158
  12   25   -4     0.1290    0.1003
  11   25   -4     0.1003    0.0932
  10   25   -4     2.0783    0.1075
   9   25   -4     3.2107    0.1003
   8   25   -4     2.3005    0.1003
   7   25   -4     10.571     0.158
   6   25   -4     4.4720    0.1003
   5   25   -4     5.4323    0.1075
   4   25   -4     0.6880    0.0860
   3   25   -4     0.5232    0.0932
   2   25   -4     41.502     0.373
   1   25   -4     14.419     0.186
   0   25   -4     4.0993    0.1003
  -1   25   -4     0.3440    0.0860
  -2   25   -4     1.5480    0.1147
  -3   25   -4     11.445     0.129
  -4   25   -4     0.4228    0.0932
  -5   25   -4     1.0105    0.0932
  -6   25   -4     34.895     0.251
  -7   25   -4     9.5747    0.1362
  -8   25   -4     2.2217    0.1003
  -9   25   -4     0.3225    0.0932
 -10   25   -4     3.9130    0.1075
  11   26   -4     19.207     0.208
  10   26   -4     42.341     0.466
   9   26   -4     6.9445    0.1362
   8   26   -4     10.600     0.151
   7   26   -4    -0.0860    0.1003
   6   26   -4     26.581     0.373
   5   26   -4     0.1505    0.0932
   4   26   -4     0.2580    0.0932
   3   26   -4     6.8513    0.1075
   2   26   -4     31.369     0.272
   1   26   -4     2.2933    0.0932
   0   26   -4     1.8848    0.1003
  -1   26   -4     0.8958    0.0932
  -2   26   -4     2.4008    0.1003
  -3   26   -4     0.6952    0.0932
  -4   26   -4     1.0750    0.1003
  -5   26   -4     5.5255    0.1147
  -6   26   -4     3.7482    0.1075
  -7   26   -4     15.803     0.158
  -8   26   -4     20.153     0.222
   9   27   -4     10.184     0.244
   8   27   -4     15.337     0.272
   7   27   -4     4.7013    0.1218
   6   27   -4     0.0143    0.1003
   5   27   -4     4.7300    0.1075
   4   27   -4     6.8227    0.1577
   3   27   -4     2.4725    0.1075
   2   27   -4     11.309     0.158
   1   27   -4     37.840     0.258
   0   27   -4     9.3095    0.1218
  -1   27   -4     1.8275    0.1003
  -2   27   -4     3.5690    0.1003
  -3   27   -4     3.1748    0.1075
  -4   27   -4     0.2293    0.1003
  -5   27   -4     15.967     0.143
  -6   27   -4     24.080     0.229
   6   28   -4     1.5767    0.1075
   5   28   -4     9.1662    0.1290
   4   28   -4     8.4495    0.1290
   3   28   -4     52.568     0.394
   2   28   -4     12.097     0.151
   1   28   -4     18.132     0.208
   0   28   -4     22.539     0.222
  -1   28   -4     31.483     0.172
  -2   28   -4     21.199     0.194
  -3   28   -4     22.647     0.222
  25    1   -5     0.4587    0.2007
  24    1   -5     3.2752    0.2293
  23    1   -5     24.904     0.796
  22    1   -5     7.9550    0.3942
  21    1   -5     18.547     0.337
  20    1   -5     30.014     0.645
  19    1   -5     0.8815    0.0502
  18    1   -5     11.746     0.409
  17    1   -5     0.1003    0.0287
  16    1   -5     9.7108    0.1863
  15    1   -5     416.92      3.28
  14    1   -5     16.885     0.165
  13    1   -5     43.960     0.366
  12    1   -5     0.1218    0.0358
  11    1   -5     3.6478    0.0717
  10    1   -5     166.61      0.99
   9    1   -5     413.96      2.74
   8    1   -5     262.99      1.53
   7    1   -5     289.82      1.98
   6    1   -5     17.429     0.194
   5    1   -5     0.9532    0.0358
   4    1   -5     50.339     0.473
   3    1   -5     585.89      3.45
   2    1   -5     465.28      3.05
   1    1   -5     650.23      3.90
   0    1   -5     295.90      1.57
  -1    1   -5     13.237     0.115
  -2    1   -5     131.01      0.87
  -3    1   -5     7.5322    0.0788
  -4    1   -5     344.40      1.62
  -5    1   -5     501.24      2.08
  -6    1   -5     178.01      0.75
  -7    1   -5     37.811     0.165
  -8    1   -5     32.816     0.172
  -9    1   -5     0.4730    0.0645
 -10    1   -5     148.64      0.79
 -11    1   -5     51.421     0.409
 -12    1   -5     101.60      0.57
 -13    1   -5     3.4830    0.0932
 -14    1   -5     1.2398    0.0645
 -15    1   -5     18.261     0.280
 -16    1   -5     2.1357    0.0717
 -17    1   -5     11.409     0.201
 -18    1   -5     25.843     0.430
 -19    1   -5     29.118     0.645
 -20    1   -5     0.0143    0.0860
 -21    1   -5     0.1935    0.1147
  25    2   -5     7.5752    1.3043
  24    2   -5     28.910     0.917
  23    2   -5     2.4797    0.1935
  22    2   -5     9.2378    0.4228
  21    2   -5     4.0133    0.1792
  20    2   -5     0.6092    0.0860
  19    2   -5     4.2427    0.1075
  18    2   -5     28.746     0.652
  17    2   -5     4.2212    0.0788
  16    2   -5     2.8237    0.0645
  15    2   -5     4.4075    0.0788
  14    2   -5     0.0573    0.0358
  13    2   -5     19.386     0.251
  12    2   -5     45.867     0.401
  11    2   -5     12.119     0.100
  10    2   -5     24.682     0.222
   9    2   -5     0.1720    0.0287
   8    2   -5     49.894     0.265
   7    2   -5     134.88      0.85
   6    2   -5     541.28      2.62
   5    2   -5     38.550     0.330
   4    2   -5     8.4208    0.0717
   3    2   -5     25.155     0.186
   2    2   -5     30.458     0.201
   1    2   -5     444.25      3.68
   0    2   -5     37.052     0.287
  -1    2   -5     291.33      1.28
  -2    2   -5     140.28      0.54
  -3    2   -5     13.595     0.115
  -4    2   -5     11.510     0.072
  -5    2   -5     82.997     0.358
  -6    2   -5     32.866     0.201
  -7    2   -5     2.3937    0.0645
  -8    2   -5     71.738     0.330
  -9    2   -5     18.877     0.129
 -10    2   -5     6.7725    0.0860
 -11    2   -5     107.89      0.77
 -12    2   -5     27.972     0.237
 -13    2   -5     20.597     0.201
 -14    2   -5     29.383     0.272
 -15    2   -5     0.3798    0.0573
 -16    2   -5     6.1848    0.1075
 -17    2   -5     3.6622    0.1003
 -18    2   -5     0.2938    0.0860
 -19    2   -5     33.461     0.487
 -20    2   -5     0.7955    0.0860
 -21    2   -5     0.0287    0.1290
  25    3   -5     4.3072    0.3798
  24    3   -5     51.514     3.268
  23    3   -5     1.4405    0.1290
  22    3   -5     48.447     0.803
  21    3   -5     22.640     0.667
  20    3   -5     0.4802    0.0788
  19    3   -5     45.093     0.939
  18    3   -5     26.545     0.358
  17    3   -5     14.441     0.186
  16    3   -5     124.79      1.52
  15    3   -5     38.958     0.602
  14    3   -5     60.279     0.566
  13    3   -5     0.9460    0.0358
  12    3   -5     46.490     0.416
  11    3   -5     1.0965    0.0430
  10    3   -5     4.5007    0.0645
   9    3   -5     21.557     0.136
   8    3   -5     800.04      5.99
   7    3   -5     5.8623    0.0645
   6    3   -5     53.944     0.358
   5    3   -5     1.8705    0.0358
   4    3   -5     399.23      2.67
   3    3   -5     47.501     0.358
   2    3   -5     456.09      3.00
   1    3   -5     283.21      1.57
   0    3   -5     3.8485    0.0502
  -1    3   -5     150.11      0.77
  -2    3   -5     279.59      1.35
  -3    3   -5     173.74      0.71
  -4    3   -5     105.34      0.54
  -5    3   -5     141.53      0.74
  -6    3   -5     46.232     0.194
  -7    3   -5     39.324     0.165
  -8    3   -5     1.2900    0.0502
  -9    3   -5     3.7267    0.0573
 -10    3   -5     16.268     0.186
 -11    3   -5     32.358     0.251
 -12    3   -5     117.30      1.13
 -13    3   -5     30.136     0.416
 -14    3   -5     0.1290    0.0573
 -15    3   -5     117.65      1.15
 -16    3   -5     6.7080    0.1003
 -17    3   -5     89.841     1.003
 -18    3   -5     11.811     0.222
 -19    3   -5     0.2150    0.0860
 -20    3   -5     10.528     0.251
 -21    3   -5     17.687     0.315
  25    4   -5     16.304     1.462
  24    4   -5     21.077     1.605
  23    4   -5     4.2283    0.6092
  22    4   -5     0.8027    0.1003
  21    4   -5     35.934     0.659
  20    4   -5     0.1863    0.0502
  19    4   -5     20.232     0.466
  18    4   -5     72.985     1.240
  17    4   -5    -0.0287    0.0430
  16    4   -5     65.030     0.932
  15    4   -5     62.020     0.638
  14    4   -5     1.2685    0.0502
  13    4   -5     34.672     0.301
  12    4   -5     3.1605    0.0430
  11    4   -5     72.957     0.738
  10    4   -5     335.38      1.77
   9    4   -5     40.391     0.459
   8    4   -5     215.92      1.98
   7    4   -5     18.275     0.186
   6    4   -5     59.842     0.358
   5    4   -5     57.111     0.437
   4    4   -5     1.7343    0.0573
   3    4   -5     435.50      2.85
   2    4   -5     243.61      1.37
   1    4   -5     73.007     0.444
   0    4   -5     256.09      1.57
  -1    4   -5     422.02      1.84
  -2    4   -5     13.868     0.115
  -3    4   -5     210.84      0.93
  -4    4   -5     37.876     0.201
  -5    4   -5     237.51      0.97
  -6    4   -5     45.938     0.265
  -7    4   -5     1.0320    0.0502
  -8    4   -5     206.97      1.47
  -9    4   -5     12.671     0.086
 -10    4   -5     2.3722    0.0645
 -11    4   -5     71.853     0.724
 -12    4   -5     15.502     0.201
 -13    4   -5     74.727     0.552
 -14    4   -5     0.0932    0.0573
 -15    4   -5     52.876     0.588
 -16    4   -5     6.1705    0.1003
 -17    4   -5     2.6875    0.0788
 -18    4   -5     9.6750    0.1863
 -19    4   -5     2.7162    0.1147
 -20    4   -5     47.680     0.960
 -21    4   -5     7.5322    0.2437
  25    5   -5     11.123     1.419
  24    5   -5     99.223     5.203
  23    5   -5     0.3225    0.1863
  22    5   -5     22.432     0.867
  21    5   -5     15.193     0.358
  20    5   -5     0.0072    0.0788
  19    5   -5     149.68      1.40
  18    5   -5     22.066     0.280
  17    5   -5     0.1505    0.0358
  16    5   -5     46.813     0.430
  15    5   -5     227.08      2.06
  14    5   -5     222.82      1.42
  13    5   -5     8.3492    0.1505
  12    5   -5     2.2360    0.0645
  11    5   -5     35.339     0.258
  10    5   -5     7.2455    0.1362
   9    5   -5     958.32      5.77
   8    5   -5     22.159     0.237
   7    5   -5     441.78      3.02
   6    5   -5     98.649     0.946
   5    5   -5     119.33      0.85
   4    5   -5     326.41      1.94
   3    5   -5     241.35      2.01
   2    5   -5    1060.12      6.42
   1    5   -5     158.58      0.72
   0    5   -5     145.88      0.85
  -1    5   -5     197.76      1.12
  -2    5   -5     16.964     0.100
  -3    5   -5     120.97      0.75
  -4    5   -5     81.270     0.387
  -5    5   -5     174.52      1.60
  -6    5   -5    1342.89      7.62
  -7    5   -5     146.32      0.85
  -8    5   -5     1.2685    0.0645
  -9    5   -5     7.5752    0.0717
 -10    5   -5     43.430     0.251
 -11    5   -5     374.16      2.91
 -12    5   -5    -0.0143    0.0573
 -13    5   -5     2.6158    0.0645
 -14    5   -5     8.0912    0.0932
 -15    5   -5     13.710     0.172
 -16    5   -5     2.4940    0.0717
 -17    5   -5     8.5570    0.1720
 -18    5   -5     50.668     0.616
 -19    5   -5     43.731     0.767
 -20    5   -5     0.7812    0.0932
 -21    5   -5     4.1997    0.1218
  24    6   -5     0.3870    0.2293
  23    6   -5     0.9532    0.1362
  22    6   -5     4.4290    0.3583
  21    6   -5     7.9837    0.2652
  20    6   -5     5.3392    0.1863
  19    6   -5     10.471     0.294
  18    6   -5     0.1648    0.0358
  17    6   -5     7.3172    0.1290
  16    6   -5     6.8728    0.1075
  15    6   -5     36.464     0.480
  14    6   -5     8.1700    0.1290
  13    6   -5     0.0072    0.0430
  12    6   -5     17.824     0.222
  11    6   -5     41.954     0.495
  10    6   -5     368.35      4.39
   9    6   -5     44.147     0.394
   8    6   -5     128.26      1.20
   7    6   -5     32.831     0.194
   6    6   -5     14.556     0.122
   5    6   -5     150.16      0.66
   4    6   -5     0.6593    0.0358
   3    6   -5     295.17      1.76
   2    6   -5     265.42      1.56
   1    6   -5     1.3258    0.0502
   0    6   -5     0.4587    0.0430
  -1    6   -5     60.472     0.337
  -2    6   -5     1.4548    0.0645
  -3    6   -5     157.83      1.01
  -4    6   -5     3.0817    0.0573
  -5    6   -5     1.0965    0.0502
  -6    6   -5     16.204     0.115
  -7    6   -5     1.5767    0.0573
  -8    6   -5     32.909     0.330
  -9    6   -5     2.4725    0.0717
 -10    6   -5     1.3187    0.0645
 -11    6   -5     5.3965    0.0932
 -12    6   -5     0.3512    0.0573
 -13    6   -5     0.7597    0.0573
 -14    6   -5     9.2665    0.1003
 -15    6   -5     58.616     0.495
 -16    6   -5     3.6765    0.0788
 -17    6   -5     0.4587    0.0573
 -18    6   -5     1.4620    0.0717
 -19    6   -5     9.9545    0.2580
 -20    6   -5     34.386     0.659
 -21    6   -5     3.1247    0.1218
  24    7   -5     1.8347    0.3297
  23    7   -5     17.824     0.817
  22    7   -5     12.126     0.452
  21    7   -5     62.723     1.448
  20    7   -5     2.6732    0.1720
  19    7   -5     20.404     0.394
  18    7   -5     12.348     0.394
  17    7   -5     17.938     0.244
  16    7   -5     14.599     0.215
  15    7   -5     82.144     0.602
  14    7   -5     40.477     0.602
  13    7   -5     51.858     0.581
  12    7   -5     0.1147    0.0358
  11    7   -5     23.127     0.315
  10    7   -5     45.430     0.237
   9    7   -5     409.64      3.12
   8    7   -5     175.71      1.23
   7    7   -5     89.899     0.674
   6    7   -5     0.2795    0.0358
   5    7   -5     3.0960    0.0430
   4    7   -5     158.28      1.09
   3    7   -5     21.600     0.115
   2    7   -5     208.03      0.92
   1    7   -5     790.25      4.75
   0    7   -5     39.589     0.244
  -1    7   -5     2.7090    0.0502
  -2    7   -5     0.9747    0.0502
  -3    7   -5     0.2652    0.0502
  -4    7   -5     543.43      2.23
  -5    7   -5     218.71      1.07
  -6    7   -5     0.7453    0.0502
  -7    7   -5     48.418     0.251
  -8    7   -5     3.4902    0.0645
  -9    7   -5     1.9493    0.0788
 -10    7   -5     42.950     0.294
 -11    7   -5     12.076     0.136
 -12    7   -5     106.95      0.91
 -13    7   -5     75.831     0.753
 -14    7   -5     30.702     0.409
 -15    7   -5     2.0568    0.0788
 -16    7   -5     7.4390    0.1218
 -17    7   -5     16.799     0.258
 -18    7   -5     28.394     0.315
 -19    7   -5     1.0105    0.0860
 -20    7   -5     0.3798    0.1075
 -21    7   -5     7.5322    0.1648
  24    8   -5     1.7487    0.3225
  23    8   -5     6.1562    0.1935
  22    8   -5     0.6450    0.2938
  21    8   -5     0.6593    0.1003
  20    8   -5     0.6593    0.0860
  19    8   -5     0.2222    0.0358
  18    8   -5     70.857     0.652
  17    8   -5     27.112     0.280
  16    8   -5     0.5303    0.0860
  15    8   -5     0.0860    0.0573
  14    8   -5     4.9737    0.1505
  13    8   -5     38.643     0.480
  12    8   -5     22.238     0.244
  11    8   -5     0.1075    0.0430
  10    8   -5     1.5552    0.0573
   9    8   -5     0.4658    0.0358
   8    8   -5     0.0430    0.0358
   7    8   -5     4.0348    0.0717
   6    8   -5     0.2365    0.0358
   5    8   -5     13.223     0.129
   4    8   -5     61.841     0.280
   3    8   -5     3.5977    0.0502
   2    8   -5     2.2790    0.0502
   1    8   -5     22.675     0.122
   0    8   -5     76.805     0.473
  -1    8   -5     5.0740    0.0645
  -2    8   -5     15.924     0.129
  -3    8   -5     4.0922    0.0573
  -4    8   -5     0.3082    0.0502
  -5    8   -5     137.85      0.66
  -6    8   -5     22.081     0.179
  -7    8   -5     13.137     0.129
  -8    8   -5     28.968     0.172
  -9    8   -5     31.440     0.172
 -10    8   -5     20.052     0.108
 -11    8   -5     1.3760    0.0645
 -12    8   -5     30.974     0.272
 -13    8   -5     40.047     0.315
 -14    8   -5     6.2278    0.0860
 -15    8   -5     3.3110    0.0788
 -16    8   -5     0.1505    0.0645
 -17    8   -5     9.2593    0.1505
 -18    8   -5     5.4610    0.1433
 -19    8   -5     1.0678    0.0932
 -20    8   -5     0.5805    0.1075
  24    9   -5     7.7687    0.3512
  23    9   -5     4.6798    0.3583
  22    9   -5     11.474     0.280
  21    9   -5     5.0023    0.1362
  20    9   -5     12.943     0.165
  19    9   -5     15.466     0.337
  18    9   -5     26.875     0.509
  17    9   -5     0.0860    0.0788
  16    9   -5     60.523     0.523
  15    9   -5     6.8370    0.1362
  14    9   -5     16.254     0.208
  13    9   -5     41.352     0.308
  12    9   -5     0.0788    0.0430
  11    9   -5     2.8308    0.0573
  10    9   -5     11.811     0.143
   9    9   -5     18.891     0.143
   8    9   -5     164.89      1.68
   7    9   -5     68.578     0.444
   6    9   -5     7.9048    0.0573
   5    9   -5     88.967     0.430
   4    9   -5     95.754     0.609
   3    9   -5     65.969     0.452
   2    9   -5     327.75      2.04
   1    9   -5     114.74      0.37
   0    9   -5     90.580     0.502
  -1    9   -5     6.7438    0.1433
  -2    9   -5     18.784     0.158
  -3    9   -5     19.615     0.143
  -4    9   -5     8.0410    0.0860
  -5    9   -5     100.64      0.42
  -6    9   -5     0.0358    0.0573
  -7    9   -5     35.160     0.237
  -8    9   -5     25.564     0.251
  -9    9   -5     10.313     0.143
 -10    9   -5     3.2680    0.0717
 -11    9   -5     43.115     0.373
 -12    9   -5     22.919     0.287
 -13    9   -5     9.7753    0.1433
 -14    9   -5     1.8992    0.0788
 -15    9   -5     28.953     0.315
 -16    9   -5     2.2217    0.0860
 -17    9   -5     7.8690    0.1720
 -18    9   -5     28.136     0.409
 -19    9   -5     11.001     0.143
 -20    9   -5     1.0248    0.1075
  23   10   -5     12.406     0.358
  22   10   -5     27.864     0.609
  21   10   -5     14.305     0.272
  20   10   -5     11.001     0.229
  19   10   -5     12.327     0.265
  18   10   -5     40.879     0.559
  17   10   -5     42.226     0.538
  16   10   -5     17.021     0.258
  15   10   -5     0.0573    0.0430
  14   10   -5     26.488     0.229
  13   10   -5     10.600     0.172
  12   10   -5     34.608     0.358
  11   10   -5     0.3297    0.0573
  10   10   -5     29.835     0.265
   9   10   -5     65.317     0.702
   8   10   -5     0.1075    0.0430
   7   10   -5     0.0358    0.0502
   6   10   -5     42.656     0.430
   5   10   -5     19.551     0.100
   4   10   -5     50.891     0.358
   3   10   -5     150.18      1.32
   2   10   -5     3.9560    0.0645
   1   10   -5     95.517     0.609
   0   10   -5     27.262     0.165
  -1   10   -5     0.0000    0.0502
  -2   10   -5     0.0000    0.0502
  -3   10   -5     20.869     0.100
  -4   10   -5     77.737     0.373
  -5   10   -5     42.642     0.237
  -6   10   -5     1.4190    0.0645
  -7   10   -5     3.5260    0.0717
  -8   10   -5     0.0430    0.0573
  -9   10   -5     120.91      0.62
 -10   10   -5     18.934     0.172
 -11   10   -5     17.788     0.136
 -12   10   -5     0.1433    0.0645
 -13   10   -5     24.223     0.237
 -14   10   -5     53.069     0.509
 -15   10   -5     2.8953    0.0860
 -16   10   -5     27.155     0.272
 -17   10   -5     18.469     0.215
 -18   10   -5     10.506     0.186
 -19   10   -5     13.172     0.301
 -20   10   -5     4.9450    0.1362
  23   11   -5     5.4467    0.2078
  22   11   -5     32.537     0.867
  21   11   -5     4.2713    0.1935
  20   11   -5     5.9842    0.1147
  19   11   -5     19.981     0.337
  18   11   -5     9.8757    0.2723
  17   11   -5     0.0788    0.0645
  16   11   -5     8.7290    0.1720
  15   11   -5     219.67      2.95
  14   11   -5     33.784     0.552
  13   11   -5     115.77      0.86
  12   11   -5     34.780     0.272
  11   11   -5     6.1203    0.0932
  10   11   -5     72.534     0.638
   9   11   -5     310.25      3.04
   8   11   -5     263.16      2.06
   7   11   -5     6.7080    0.0932
   6   11   -5     16.813     0.158
   5   11   -5     82.832     0.473
   4   11   -5     0.3297    0.0430
   3   11   -5     422.91      3.01
   2   11   -5     101.42      0.66
   1   11   -5     36.908     0.301
   0   11   -5     744.72      3.88
  -1   11   -5     26.051     0.194
  -2   11   -5     14.892     0.165
  -3   11   -5     22.539     0.129
  -4   11   -5     84.337     0.366
  -5   11   -5     214.09      1.20
  -6   11   -5     339.74      1.48
  -7   11   -5     13.889     0.100
  -8   11   -5     4.9450    0.0860
  -9   11   -5     33.117     0.287
 -10   11   -5     26.667     0.301
 -11   11   -5     62.278     0.495
 -12   11   -5     95.188     0.631
 -13   11   -5     12.026     0.158
 -14   11   -5     11.194     0.151
 -15   11   -5     25.556     0.222
 -16   11   -5     16.118     0.194
 -17   11   -5     35.611     0.301
 -18   11   -5    -0.0215    0.0788
 -19   11   -5     24.109     0.459
  23   12   -5     2.1285    0.1935
  22   12   -5     3.2537    0.1577
  21   12   -5     3.3540    0.1362
  20   12   -5     17.709     0.394
  19   12   -5     7.8690    0.2437
  18   12   -5     3.5618    0.0860
  17   12   -5     30.179     0.444
  16   12   -5     25.585     0.444
  15   12   -5     1.9350    0.0573
  14   12   -5     36.615     0.437
  13   12   -5     7.9263    0.1003
  12   12   -5     51.887     0.530
  11   12   -5     0.1218    0.0430
  10   12   -5     161.39      2.19
   9   12   -5     44.218     0.366
   8   12   -5     19.350     0.265
   7   12   -5     0.1720    0.0430
   6   12   -5     0.0645    0.0430
   5   12   -5     5.1385    0.0645
   4   12   -5     46.125     0.409
   3   12   -5     86.731     0.753
   2   12   -5     13.975     0.158
   1   12   -5     23.091     0.172
   0   12   -5     6.5933    0.0788
  -1   12   -5     4.6870    0.0717
  -2   12   -5     3.0602    0.0645
  -3   12   -5     10.155     0.086
  -4   12   -5     47.630     0.423
  -5   12   -5     0.1290    0.0645
  -6   12   -5     12.742     0.165
  -7   12   -5     1.0105    0.0717
  -8   12   -5     2.3005    0.0717
  -9   12   -5     81.865     0.366
 -10   12   -5     2.4797    0.0717
 -11   12   -5     5.8767    0.0860
 -12   12   -5     1.7702    0.0788
 -13   12   -5     2.2933    0.0788
 -14   12   -5     14.290     0.201
 -15   12   -5     16.225     0.229
 -16   12   -5     5.8408    0.1003
 -17   12   -5     9.1662    0.1362
 -18   12   -5     1.2255    0.0932
 -19   12   -5     0.2508    0.1147
  22   13   -5     9.0658    0.3798
  21   13   -5     24.245     0.373
  20   13   -5     14.993     0.280
  19   13   -5     33.404     0.323
  18   13   -5     1.8848    0.0860
  17   13   -5     11.832     0.165
  16   13   -5     26.875     0.523
  15   13   -5     26.911     0.452
  14   13   -5     2.8523    0.0932
  13   13   -5     29.168     0.315
  12   13   -5     2.3507    0.0645
  11   13   -5     0.9818    0.0573
  10   13   -5     36.873     0.315
   9   13   -5     6.6363    0.2150
   8   13   -5     208.39      1.81
   7   13   -5     27.205     0.258
   6   13   -5     3.3755    0.0932
   5   13   -5     4.1495    0.0932
   4   13   -5     0.8743    0.0645
   3   13   -5     39.524     0.452
   2   13   -5     101.13      0.57
   1   13   -5     200.01      1.48
   0   13   -5     4.6153    0.1003
  -1   13   -5     14.283     0.136
  -2   13   -5     8.4280    0.1003
  -3   13   -5     1.0678    0.0645
  -4   13   -5     154.14      0.85
  -5   13   -5     112.18      0.85
  -6   13   -5     21.027     0.129
  -7   13   -5     95.388     0.495
  -8   13   -5     0.0932    0.0645
  -9   13   -5     7.7328    0.1362
 -10   13   -5     21.887     0.158
 -11   13   -5     1.2685    0.0717
 -12   13   -5     73.731     0.659
 -13   13   -5     33.175     0.301
 -14   13   -5     4.3430    0.0860
 -15   13   -5     8.0625    0.1505
 -16   13   -5     0.8672    0.0788
 -17   13   -5     28.545     0.244
 -18   13   -5     6.3353    0.1147
 -19   13   -5     3.9775    0.1577
  22   14   -5     26.180     0.695
  21   14   -5     22.969     0.301
  20   14   -5     11.431     0.222
  19   14   -5     3.8700    0.1362
  18   14   -5     0.5160    0.0860
  17   14   -5     3.8198    0.1003
  16   14   -5     29.140     0.559
  15   14   -5     16.261     0.301
  14   14   -5     8.4853    0.2150
  13   14   -5     0.3870    0.0717
  12   14   -5     5.9197    0.0788
  11   14   -5     48.325     0.688
  10   14   -5     39.553     0.344
   9   14   -5     0.8170    0.0502
   8   14   -5     37.059     0.416
   7   14   -5     68.234     0.616
   6   14   -5     17.229     0.172
   5   14   -5     39.517     0.337
   4   14   -5     45.086     0.430
   3   14   -5     39.560     0.358
   2   14   -5     25.148     0.186
   1   14   -5     0.2580    0.0645
   0   14   -5     25.922     0.229
  -1   14   -5     42.893     0.258
  -2   14   -5     9.2737    0.1362
  -3   14   -5     18.605     0.229
  -4   14   -5     96.578     0.659
  -5   14   -5     21.006     0.165
  -6   14   -5     2.6015    0.0717
  -7   14   -5     0.7525    0.0717
  -8   14   -5     30.731     0.315
  -9   14   -5     150.88      0.81
 -10   14   -5     1.6412    0.0788
 -11   14   -5     0.3942    0.0717
 -12   14   -5     0.0430    0.0717
 -13   14   -5     3.5905    0.0860
 -14   14   -5     20.490     0.287
 -15   14   -5     1.7272    0.0788
 -16   14   -5     5.4753    0.1003
 -17   14   -5     8.2560    0.1147
 -18   14   -5     1.0177    0.0860
  21   15   -5     8.1843    0.3655
  20   15   -5     0.1863    0.1147
  19   15   -5     0.4443    0.0932
  18   15   -5     17.809     0.358
  17   15   -5     0.2222    0.0860
  16   15   -5     16.476     0.416
  15   15   -5     11.080     0.186
  14   15   -5     35.590     0.516
  13   15   -5     104.91      0.99
  12   15   -5     20.131     0.287
  11   15   -5     6.9803    0.0932
  10   15   -5     0.1863    0.0502
   9   15   -5     31.770     0.401
   8   15   -5     5.8695    0.0717
   7   15   -5     98.972     0.652
   6   15   -5     1.5767    0.0573
   5   15   -5     192.45      1.18
   4   15   -5     13.731     0.122
   3   15   -5     1.6340    0.0717
   2   15   -5     122.30      0.75
   1   15   -5     63.332     0.323
   0   15   -5     116.62      0.58
  -1   15   -5     38.134     0.280
  -2   15   -5     36.349     0.258
  -3   15   -5     10.112     0.129
  -4   15   -5     0.3798    0.0717
  -5   15   -5     15.165     0.129
  -6   15   -5     50.998     0.466
  -7   15   -5     0.0502    0.0717
  -8   15   -5     10.714     0.179
  -9   15   -5     5.9555    0.1003
 -10   15   -5     2.9670    0.0788
 -11   15   -5     52.818     0.538
 -12   15   -5     0.7095    0.0788
 -13   15   -5     21.952     0.222
 -14   15   -5     0.0502    0.0717
 -15   15   -5     3.2322    0.0860
 -16   15   -5     9.0587    0.1218
 -17   15   -5     14.749     0.229
 -18   15   -5     63.905     0.595
  21   16   -5     25.091     0.495
  20   16   -5     7.5967    0.2293
  19   16   -5     3.1103    0.1433
  18   16   -5     28.222     0.452
  17   16   -5     22.210     0.495
  16   16   -5     18.103     0.251
  15   16   -5     0.9675    0.1362
  14   16   -5     27.420     0.409
  13   16   -5     9.0085    0.2222
  12   16   -5     3.5977    0.1433
  11   16   -5     0.7023    0.0645
  10   16   -5    -0.0215    0.0502
   9   16   -5     38.177     0.351
   8   16   -5     15.330     0.129
   7   16   -5     2.8523    0.0717
   6   16   -5     3.0960    0.0860
   5   16   -5     19.214     0.129
   4   16   -5     34.916     0.194
   3   16   -5     47.078     0.358
   2   16   -5     4.7802    0.0860
   1   16   -5     11.008     0.108
   0   16   -5     15.817     0.165
  -1   16   -5     25.850     0.308
  -2   16   -5     8.3635    0.1075
  -3   16   -5     33.124     0.315
  -4   16   -5     58.279     0.387
  -5   16   -5     17.931     0.151
  -6   16   -5     12.355     0.129
  -7   16   -5     1.7917    0.0788
  -8   16   -5     11.209     0.122
  -9   16   -5     117.53      0.85
 -10   16   -5     8.6287    0.1218
 -11   16   -5     0.4300    0.0788
 -12   16   -5     4.5723    0.0932
 -13   16   -5     20.755     0.237
 -14   16   -5     32.866     0.530
 -15   16   -5     1.5337    0.0860
 -16   16   -5     30.351     0.301
 -17   16   -5     16.526     0.280
  20   17   -5     2.1213    0.1290
  19   17   -5     21.099     0.237
  18   17   -5     5.6617    0.1433
  17   17   -5     7.0377    0.2293
  16   17   -5     10.564     0.201
  15   17   -5     34.730     0.287
  14   17   -5     52.231     0.452
  13   17   -5     85.312     0.917
  12   17   -5     15.165     0.244
  11   17   -5     3.2967    0.1075
  10   17   -5     7.7400    0.1075
   9   17   -5     318.50      3.23
   8   17   -5     79.206     0.502
   7   17   -5     0.3440    0.0573
   6   17   -5     8.1557    0.0860
   5   17   -5     43.781     0.323
   4   17   -5     47.021     0.380
   3   17   -5     50.668     0.409
   2   17   -5     26.760     0.194
   1   17   -5     42.871     0.237
   0   17   -5     318.82      1.43
  -1   17   -5     0.3655    0.0860
  -2   17   -5     1.7128    0.1075
  -3   17   -5     17.021     0.143
  -4   17   -5     95.396     0.731
  -5   17   -5     60.566     0.401
  -6   17   -5     145.83      1.35
  -7   17   -5     20.052     0.258
  -8   17   -5     16.512     0.201
  -9   17   -5     12.671     0.165
 -10   17   -5     1.5193    0.0932
 -11   17   -5     39.252     0.201
 -12   17   -5     38.141     0.387
 -13   17   -5     3.3182    0.0932
 -14   17   -5     0.2293    0.0788
 -15   17   -5     3.9130    0.1003
 -16   17   -5    -0.0072    0.0788
  19   18   -5     2.4080    0.1075
  18   18   -5     43.186     0.932
  17   18   -5     0.0932    0.1003
  16   18   -5     12.972     0.358
  15   18   -5    -0.0072    0.0788
  14   18   -5     26.639     0.573
  13   18   -5     4.1638    0.0932
  12   18   -5     0.0717    0.0717
  11   18   -5     0.0573    0.0430
  10   18   -5     22.668     0.351
   9   18   -5     9.4242    0.1648
   8   18   -5     5.7190    0.0788
   7   18   -5     0.1147    0.0717
   6   18   -5     0.2580    0.0645
   5   18   -5     3.3612    0.0788
   4   18   -5     76.225     0.552
   3   18   -5     13.481     0.165
   2   18   -5     0.2365    0.0788
   1   18   -5     0.0788    0.0717
   0   18   -5     7.1810    0.0932
  -1   18   -5     1.1753    0.0788
  -2   18   -5     4.6440    0.1147
  -3   18   -5     0.2795    0.0932
  -4   18   -5     10.686     0.172
  -5   18   -5     45.071     0.430
  -6   18   -5     21.278     0.265
  -7   18   -5     18.211     0.179
  -8   18   -5     11.696     0.122
  -9   18   -5     75.164     0.480
 -10   18   -5     2.4940    0.1003
 -11   18   -5     0.0502    0.0860
 -12   18   -5     15.322     0.258
 -13   18   -5     7.2383    0.1147
 -14   18   -5     17.379     0.151
 -15   18   -5     6.0057    0.1290
 -16   18   -5     10.148     0.151
  19   19   -5     0.3870    0.1147
  18   19   -5     26.603     0.294
  17   19   -5     9.1518    0.2437
  16   19   -5     40.621     0.695
  15   19   -5     0.3297    0.0932
  14   19   -5     20.891     0.444
  13   19   -5     11.553     0.222
  12   19   -5     0.0717    0.0788
  11   19   -5     23.471     0.237
  10   19   -5     0.6020    0.0573
   9   19   -5     7.1595    0.0860
   8   19   -5     50.926     0.473
   7   19   -5     43.416     0.280
   6   19   -5     0.1003    0.0645
   5   19   -5     5.6760    0.0932
   4   19   -5     11.796     0.122
   3   19   -5     4.9808    0.0932
   2   19   -5     155.76      1.18
   1   19   -5     14.118     0.186
   0   19   -5     23.027     0.165
  -1   19   -5     8.9942    0.1577
  -2   19   -5     2.4438    0.0860
  -3   19   -5     14.649     0.129
  -4   19   -5     3.2178    0.1003
  -5   19   -5     9.1088    0.1863
  -6   19   -5     12.692     0.165
  -7   19   -5     8.7075    0.1362
  -8   19   -5     0.0215    0.0860
  -9   19   -5     3.9775    0.1147
 -10   19   -5     0.1935    0.0932
 -11   19   -5     32.315     0.229
 -12   19   -5     1.4763    0.1218
 -13   19   -5     12.191     0.201
 -14   19   -5     6.1203    0.1218
 -15   19   -5     13.337     0.151
  18   20   -5     4.6798    0.1290
  17   20   -5     3.2680    0.1433
  16   20   -5     10.134     0.258
  15   20   -5     1.9780    0.1147
  14   20   -5     0.9317    0.0932
  13   20   -5     0.8385    0.0788
  12   20   -5     2.3363    0.0860
  11   20   -5     4.9092    0.1003
  10   20   -5     14.362     0.122
   9   20   -5     1.4978    0.0645
   8   20   -5     0.0788    0.0645
   7   20   -5     1.3617    0.0717
   6   20   -5     33.361     0.222
   5   20   -5     36.636     0.437
   4   20   -5     1.3187    0.0788
   3   20   -5     0.3798    0.0860
   2   20   -5     61.447     0.509
   1   20   -5     70.011     0.652
   0   20   -5     1.3545    0.0860
  -1   20   -5     11.137     0.158
  -2   20   -5     2.2575    0.0932
  -3   20   -5     44.476     0.287
  -4   20   -5     0.4372    0.0932
  -5   20   -5     22.403     0.294
  -6   20   -5     0.3655    0.1147
  -7   20   -5     8.4208    0.1218
  -8   20   -5     1.0463    0.0932
  -9   20   -5     0.1075    0.0860
 -10   20   -5     15.072     0.165
 -11   20   -5     1.9422    0.1003
 -12   20   -5     5.0597    0.1290
 -13   20   -5     0.9245    0.0932
 -14   20   -5     26.617     0.358
  17   21   -5     2.8308    0.1362
  16   21   -5     0.2580    0.1075
  15   21   -5     37.353     0.688
  14   21   -5     1.3617    0.1003
  13   21   -5     1.3115    0.1362
  12   21   -5     1.2398    0.0860
  11   21   -5     47.594     0.745
  10   21   -5     19.350     0.251
   9   21   -5     9.3453    0.1433
   8   21   -5     4.2857    0.0932
   7   21   -5     0.5017    0.0717
   6   21   -5     0.0287    0.0717
   5   21   -5     6.3568    0.0932
   4   21   -5    -0.0215    0.0717
   3   21   -5     11.001     0.129
   2   21   -5     2.0855    0.0932
   1   21   -5     40.413     0.294
   0   21   -5     2.7878    0.1075
  -1   21   -5     11.789     0.136
  -2   21   -5     0.2938    0.0932
  -3   21   -5     4.4935    0.1075
  -4   21   -5     5.7333    0.1147
  -5   21   -5     39.682     0.301
  -6   21   -5     3.3970    0.1147
  -7   21   -5     18.354     0.258
  -8   21   -5     12.176     0.172
  -9   21   -5     0.0788    0.0932
 -10   21   -5     7.2383    0.1433
 -11   21   -5     1.0177    0.1003
 -12   21   -5     30.208     0.516
 -13   21   -5     1.4620    0.1003
  16   22   -5     0.8242    0.1218
  15   22   -5     0.1648    0.0932
  14   22   -5     0.3368    0.1003
  13   22   -5     0.0932    0.1147
  12   22   -5     1.8848    0.0932
  11   22   -5     0.9245    0.0860
  10   22   -5     0.3010    0.0717
   9   22   -5     8.1772    0.1577
   8   22   -5     3.9703    0.0932
   7   22   -5     0.2007    0.0717
   6   22   -5     3.9488    0.0932
   5   22   -5     0.9173    0.0788
   4   22   -5    -0.0072    0.0788
   3   22   -5     15.767     0.136
   2   22   -5     19.673     0.136
   1   22   -5     0.7095    0.0860
   0   22   -5     7.7328    0.1147
  -1   22   -5     3.0673    0.1075
  -2   22   -5     3.0673    0.1003
  -3   22   -5     0.3368    0.0932
  -4   22   -5     8.8723    0.1505
  -5   22   -5     1.0893    0.1075
  -6   22   -5     7.8475    0.1863
  -7   22   -5     14.943     0.186
  -8   22   -5     3.4687    0.1147
  -9   22   -5     9.4242    0.1433
 -10   22   -5     0.8098    0.1075
 -11   22   -5     1.7415    0.1075
 -12   22   -5     6.6865    0.1648
  15   23   -5     60.809     1.132
  14   23   -5     1.2398    0.1075
  13   23   -5     50.253     0.767
  12   23   -5     1.5910    0.0932
  11   23   -5     3.7553    0.1147
  10   23   -5     19.751     0.215
   9   23   -5     42.842     0.416
   8   23   -5     55.549     0.437
   7   23   -5     6.2135    0.1218
   6   23   -5     2.9598    0.0860
   5   23   -5     28.402     0.315
   4   23   -5     3.7195    0.0932
   3   23   -5     49.995     0.373
   2   23   -5     10.987     0.165
   1   23   -5     21.321     0.222
   0   23   -5     100.94      0.52
  -1   23   -5     2.5513    0.1003
  -2   23   -5     30.566     0.280
  -3   23   -5     2.5370    0.1003
  -4   23   -5     45.164     0.430
  -5   23   -5     40.162     0.280
  -6   23   -5     18.203     0.151
  -7   23   -5     9.6535    0.1505
  -8   23   -5     0.0215    0.1075
  -9   23   -5     1.6913    0.1147
 -10   23   -5     21.256     0.258
 -11   23   -5     1.1897    0.1075
  14   24   -5     3.0458    0.1147
  13   24   -5     2.6732    0.1147
  12   24   -5     9.1805    0.2293
  11   24   -5     22.410     0.265
  10   24   -5     0.7955    0.1075
   9   24   -5     0.4730    0.1003
   8   24   -5     0.1218    0.0788
   7   24   -5     34.099     0.280
   6   24   -5     46.884     0.351
   5   24   -5     21.264     0.194
   4   24   -5     26.237     0.280
   3   24   -5     0.5518    0.0860
   2   24   -5     17.207     0.179
   1   24   -5     18.239     0.151
   0   24   -5     0.2508    0.1003
  -1   24   -5     1.6770    0.1003
  -2   24   -5     19.565     0.172
  -3   24   -5     3.4902    0.1075
  -4   24   -5     28.624     0.179
  -5   24   -5     3.3468    0.1003
  -6   24   -5     5.4180    0.1218
  -7   24   -5     0.4013    0.1075
  -8   24   -5     0.6593    0.1003
  -9   24   -5     62.959     0.659
 -10   24   -5     1.2685    0.1003
  12   25   -5    -0.0072    0.1075
  11   25   -5     13.610     0.294
  10   25   -5     0.4300    0.1003
   9   25   -5     5.3678    0.1147
   8   25   -5     11.990     0.186
   7   25   -5     13.158     0.136
   6   25   -5     0.2723    0.0788
   5   25   -5     4.9665    0.1003
   4   25   -5     7.1165    0.1075
   3   25   -5    -0.0860    0.0860
   2   25   -5     63.447     0.480
   1   25   -5     1.6913    0.1003
   0   25   -5     15.717     0.136
  -1   25   -5     8.0983    0.1362
  -2   25   -5     10.284     0.143
  -3   25   -5     21.013     0.172
  -4   25   -5     0.9245    0.1003
  -5   25   -5     0.4873    0.0932
  -6   25   -5     11.531     0.194
  -7   25   -5     0.0932    0.1075
  -8   25   -5     2.3005    0.1075
  10   26   -5     1.0822    0.1075
   9   26   -5     0.1218    0.0932
   8   26   -5     0.3153    0.1003
   7   26   -5     1.1610    0.0860
   6   26   -5     3.8628    0.1003
   5   26   -5     10.499     0.151
   4   26   -5     2.0998    0.0932
   3   26   -5     1.6985    0.0932
   2   26   -5     7.7758    0.1362
   1   26   -5     12.520     0.165
   0   26   -5     7.2813    0.1147
  -1   26   -5     4.9880    0.1147
  -2   26   -5     0.1290    0.1003
  -3   26   -5     11.015     0.151
  -4   26   -5     0.2508    0.0932
  -5   26   -5     31.232     0.280
  -6   26   -5     1.8203    0.1003
   8   27   -5     0.5375    0.1075
   7   27   -5     1.3402    0.1147
   6   27   -5     0.4228    0.0860
   5   27   -5     0.4658    0.0932
   4   27   -5     6.5360    0.1218
   3   27   -5     0.3583    0.0932
   2   27   -5     2.4725    0.1003
   1   27   -5     10.205     0.136
   0   27   -5     13.452     0.165
  -1   27   -5     0.0143    0.1003
  -2   27   -5     8.4352    0.1290
  -3   27   -5     0.8672    0.1003
  -4   27   -5     2.9240    0.1075
   2   28   -5     6.3640    0.1147
   1   28   -5     0.1648    0.1003
  24    0   -6     0.4300    0.2795
  23    0   -6     0.3440    0.1720
  22    0   -6     90.666     6.214
  21    0   -6     10.062     0.251
  20    0   -6     1.0607    0.0573
  19    0   -6     155.67      4.04
  18    0   -6     2.7448    0.2580
  17    0   -6     219.06      2.50
  16    0   -6     0.6235    0.0358
  15    0   -6     1.7128    0.1505
  14    0   -6     146.31      2.57
  13    0   -6     142.92      1.78
  12    0   -6     91.296     1.326
  11    0   -6     97.689     0.932
  10    0   -6     169.64      1.33
   9    0   -6     2.7663    0.0573
   8    0   -6     114.26      0.91
   7    0   -6     740.41      8.23
   6    0   -6     27.757     0.237
   5    0   -6     806.35     10.65
   4    0   -6     247.74      2.39
   3    0   -6     360.72      4.39
   2    0   -6    3274.70     30.69
   1    0   -6     32.343     0.724
   0    0   -6     19.386     0.186
  -1    0   -6     703.77      9.41
  -2    0   -6     28.022     0.394
  -3    0   -6     724.84      9.11
  -4    0   -6     171.43      1.85
  -5    0   -6     179.93      1.36
  -6    0   -6     73.243     0.745
  -7    0   -6     356.68      4.03
  -8    0   -6     133.62      1.18
  -9    0   -6     1.4835    0.1003
 -10    0   -6     16.655     0.172
 -11    0   -6     26.825     0.473
 -12    0   -6     4.0778    0.1290
 -13    0   -6     150.59      1.07
 -14    0   -6     120.79      1.30
 -15    0   -6     74.512     0.803
 -16    0   -6     70.972     1.032
 -17    0   -6     0.0143    0.1577
 -18    0   -6     6.4357    0.2437
 -19    0   -6     8.4782    0.2007
 -20    0   -6     1.0822    0.1362
  24    1   -6     6.5503    0.2652
  23    1   -6     1.4907    0.1290
  22    1   -6     7.1452    0.2150
  21    1   -6     4.6583    0.1935
  20    1   -6     18.375     0.573
  19    1   -6     81.069     0.652
  18    1   -6     129.76      3.55
  17    1   -6     2.7520    0.1075
  16    1   -6     93.984     0.760
  15    1   -6     11.223     0.179
  14    1   -6     58.208     0.523
  13    1   -6     38.894     0.251
  12    1   -6     115.53      0.98
  11    1   -6     654.32      6.21
  10    1   -6     68.528     0.516
   9    1   -6     7.5608    0.0860
   8    1   -6     35.848     0.237
   7    1   -6     12.305     0.143
   6    1   -6     86.330     0.323
   5    1   -6     11.374     0.115
   4    1   -6     166.79      1.02
   3    1   -6     21.866     0.194
   2    1   -6     79.894     0.760
   1    1   -6     1.6340    0.0717
   0    1   -6     119.93      1.01
  -1    1   -6     8.7577    0.1075
  -2    1   -6     11.352     0.129
  -3    1   -6    -0.0215    0.0502
  -4    1   -6     4.2928    0.0645
  -5    1   -6     200.04      0.95
  -6    1   -6     94.435     0.616
  -7    1   -6     191.97      1.23
  -8    1   -6     0.5447    0.0717
  -9    1   -6     0.3153    0.0717
 -10    1   -6     68.298     0.373
 -11    1   -6     8.4997    0.1290
 -12    1   -6     41.911     0.337
 -13    1   -6     44.168     0.330
 -14    1   -6     54.983     0.659
 -15    1   -6     33.390     0.344
 -16    1   -6     26.395     0.351
 -17    1   -6     1.2040    0.0788
 -18    1   -6     5.4108    0.1003
 -19    1   -6     9.9402    0.3225
 -20    1   -6     14.986     0.394
  25    2   -6     2.6087    0.2365
  24    2   -6     15.838     0.409
  23    2   -6     2.7162    0.2222
  22    2   -6     12.477     0.301
  21    2   -6     11.710     0.416
  20    2   -6     37.862     0.831
  19    2   -6     0.6092    0.0502
  18    2   -6     14.649     0.373
  17    2   -6     24.080     0.545
  16    2   -6     4.0707    0.0502
  15    2   -6     12.900     0.229
  14    2   -6     2.4653    0.0573
  13    2   -6     3.6980    0.0645
  12    2   -6     118.44      0.84
  11    2   -6     0.1362    0.0287
  10    2   -6     11.180     0.108
   9    2   -6     72.419     0.631
   8    2   -6     3.9847    0.0788
   7    2   -6     17.286     0.244
   6    2   -6     118.92      0.71
   5    2   -6     0.1505    0.0358
   4    2   -6     95.876     0.638
   3    2   -6     224.66      1.77
   2    2   -6     496.69      3.27
   1    2   -6     33.139     0.373
   0    2   -6     219.74      1.18
  -1    2   -6     58.709     0.265
  -2    2   -6     77.902     0.602
  -3    2   -6     0.6808    0.0502
  -4    2   -6     28.201     0.194
  -5    2   -6     187.81      1.05
  -6    2   -6     18.067     0.158
  -7    2   -6     56.402     0.222
  -8    2   -6     52.446     0.272
  -9    2   -6     97.166     0.351
 -10    2   -6     15.666     0.100
 -11    2   -6     0.8242    0.0645
 -12    2   -6     2.7018    0.0788
 -13    2   -6     15.365     0.251
 -14    2   -6     135.55      1.18
 -15    2   -6     5.5613    0.1218
 -16    2   -6     0.4730    0.0717
 -17    2   -6     12.542     0.237
 -18    2   -6     2.7878    0.0932
 -19    2   -6     0.0860    0.1003
 -20    2   -6     6.7080    0.2007
  25    3   -6     1.3043    0.2293
  24    3   -6     0.4802    0.3082
  23    3   -6     3.3110    0.2723
  22    3   -6     0.0430    0.1003
  21    3   -6     18.354     0.466
  20    3   -6     34.601     0.745
  19    3   -6     0.1147    0.0358
  18    3   -6     10.557     0.287
  17    3   -6     5.8910    0.1003
  16    3   -6     5.3893    0.1003
  15    3   -6     14.004     0.179
  14    3   -6     0.1935    0.0430
  13    3   -6     23.514     0.222
  12    3   -6     1.4692    0.0358
  11    3   -6     22.819     0.136
  10    3   -6     3.5188    0.0430
   9    3   -6     33.798     0.244
   8    3   -6     5.7620    0.0645
   7    3   -6     18.633     0.122
   6    3   -6     0.3512    0.0430
   5    3   -6     8.9010    0.0788
   4    3   -6     66.299     0.423
   3    3   -6     0.6880    0.0502
   2    3   -6     46.684     0.301
   1    3   -6     35.009     0.301
   0    3   -6     1.8992    0.0502
  -1    3   -6     0.4300    0.0430
  -2    3   -6     11.703     0.100
  -3    3   -6     1.8347    0.0502
  -4    3   -6     8.0983    0.0788
  -5    3   -6     5.8337    0.0645
  -6    3   -6     1.6412    0.0573
  -7    3   -6     3.3468    0.0645
  -8    3   -6     9.2952    0.1003
  -9    3   -6     0.0788    0.0573
 -10    3   -6     4.9593    0.0717
 -11    3   -6     12.391     0.100
 -12    3   -6     1.9350    0.0645
 -13    3   -6     8.2990    0.1147
 -14    3   -6     0.1003    0.0717
 -15    3   -6     20.361     0.265
 -16    3   -6     23.793     0.387
 -17    3   -6     0.6163    0.0788
 -18    3   -6     1.9780    0.1003
 -19    3   -6     0.5017    0.1003
 -20    3   -6     0.6880    0.1147
  25    4   -6     16.053     1.448
  24    4   -6     5.1887    0.4802
  23    4   -6     2.4367    0.2293
  22    4   -6     7.5752    0.4300
  21    4   -6     5.5972    0.1290
  20    4   -6     29.591     0.409
  19    4   -6     17.236     0.344
  18    4   -6     6.0272    0.1003
  17    4   -6     0.1433    0.0358
  16    4   -6     0.1075    0.0358
  15    4   -6     0.0860    0.0430
  14    4   -6     56.101     0.401
  13    4   -6     37.518     0.380
  12    4   -6     1.4477    0.0430
  11    4   -6     24.023     0.229
  10    4   -6     14.169     0.086
   9    4   -6     0.6952    0.0287
   8    4   -6     7.3100    0.1577
   7    4   -6     8.8938    0.1648
   6    4   -6     131.62      0.67
   5    4   -6     162.78      1.55
   4    4   -6     4.8518    0.0573
   3    4   -6     18.046     0.208
   2    4   -6     15.494     0.136
   1    4   -6     142.79      0.80
   0    4   -6     16.784     0.172
  -1    4   -6     45.609     0.258
  -2    4   -6     131.49      0.72
  -3    4   -6     7.8547    0.1362
  -4    4   -6     22.726     0.208
  -5    4   -6     2.9885    0.0645
  -6    4   -6     3.4615    0.0645
  -7    4   -6     84.423     0.301
  -8    4   -6     29.993     0.165
  -9    4   -6     5.0453    0.0788
 -10    4   -6     48.712     0.351
 -11    4   -6     0.1003    0.0573
 -12    4   -6     0.4515    0.0645
 -13    4   -6     4.0922    0.0788
 -14    4   -6     2.0353    0.0717
 -15    4   -6     11.051     0.186
 -16    4   -6     59.641     0.760
 -17    4   -6     2.8882    0.0788
 -18    4   -6     0.1003    0.0717
 -19    4   -6     9.2235    0.2652
 -20    4   -6     1.1538    0.1003
  24    5   -6     2.6230    0.2508
  23    5   -6     16.433     0.509
  22    5   -6     18.003     0.781
  21    5   -6     0.0645    0.1147
  20    5   -6     0.9818    0.0788
  19    5   -6     12.090     0.315
  18    5   -6     3.1175    0.0645
  17    5   -6     0.0215    0.0358
  16    5   -6     19.278     0.416
  15    5   -6     0.2580    0.0502
  14    5   -6     14.878     0.251
  13    5   -6     34.013     0.466
  12    5   -6     18.039     0.186
  11    5   -6     26.065     0.272
  10    5   -6     9.8255    0.0932
   9    5   -6     18.691     0.201
   8    5   -6     21.643     0.215
   7    5   -6     22.819     0.229
   6    5   -6     8.2703    0.1075
   5    5   -6     41.839     0.265
   4    5   -6     13.961     0.115
   3    5   -6     22.847     0.172
   2    5   -6     6.9158    0.0645
   1    5   -6     1.9207    0.0573
   0    5   -6     1.7057    0.0573
  -1    5   -6     111.13      0.59
  -2    5   -6     12.205     0.143
  -3    5   -6     14.577     0.100
  -4    5   -6     2.6947    0.0573
  -5    5   -6     0.0645    0.0502
  -6    5   -6     50.812     0.229
  -7    5   -6     48.368     0.416
  -8    5   -6     81.299     0.495
  -9    5   -6     44.677     0.351
 -10    5   -6     4.7515    0.0717
 -11    5   -6     5.7333    0.0788
 -12    5   -6     36.084     0.330
 -13    5   -6     0.3655    0.0645
 -14    5   -6     8.5570    0.0932
 -15    5   -6     39.180     0.366
 -16    5   -6     6.6507    0.1075
 -17    5   -6     2.8093    0.0788
 -18    5   -6     27.943     0.423
 -19    5   -6     3.4472    0.1075
 -20    5   -6     1.8418    0.1075
  24    6   -6     1.7057    0.2437
  23    6   -6     30.079     2.580
  22    6   -6     1.3760    0.1577
  21    6   -6     82.302     1.426
  20    6   -6     16.125     0.351
  19    6   -6     0.8170    0.0573
  18    6   -6     52.288     0.624
  17    6   -6     66.700     0.925
  16    6   -6     0.2365    0.0717
  15    6   -6     48.805     0.538
  14    6   -6     5.6187    0.1433
  13    6   -6     189.29      1.86
  12    6   -6     111.60      1.04
  11    6   -6     157.00      1.37
  10    6   -6     4.2283    0.0788
   9    6   -6     0.7525    0.0358
   8    6   -6     327.88      2.82
   7    6   -6     68.349     0.509
   6    6   -6     451.26      2.52
   5    6   -6     94.571     0.473
   4    6   -6     52.288     0.330
   3    6   -6     145.58      1.18
   2    6   -6     251.36      1.30
   1    6   -6     32.436     0.215
   0    6   -6     147.97      0.78
  -1    6   -6     72.512     0.473
  -2    6   -6     450.12      2.24
  -3    6   -6     84.803     0.437
  -4    6   -6     99.997     0.344
  -5    6   -6     4.8375    0.0645
  -6    6   -6     25.800     0.244
  -7    6   -6     215.00      1.30
  -8    6   -6     41.474     0.394
  -9    6   -6     90.214     0.638
 -10    6   -6     1.8132    0.0717
 -11    6   -6     34.242     0.251
 -12    6   -6     15.659     0.215
 -13    6   -6     7.6827    0.1433
 -14    6   -6     5.9197    0.1003
 -15    6   -6     7.1595    0.0932
 -16    6   -6     4.4863    0.1218
 -17    6   -6     71.932     0.602
 -18    6   -6     12.133     0.179
 -19    6   -6     1.6125    0.1003
 -20    6   -6     0.1720    0.0932
  24    7   -6     7.2527    0.4085
  23    7   -6     7.4462    0.5088
  22    7   -6     13.782     0.796
  21    7   -6     0.5590    0.1863
  20    7   -6     15.115     0.294
  19    7   -6     5.8122    0.2437
  18    7   -6     12.527     0.401
  17    7   -6     1.4978    0.1003
  16    7   -6     35.898     0.480
  15    7   -6     62.558     0.874
  14    7   -6     40.191     0.437
  13    7   -6     6.4428    0.0788
  12    7   -6     21.507     0.380
  11    7   -6     13.703     0.158
  10    7   -6     66.392     0.767
   9    7   -6     16.268     0.151
   8    7   -6     123.02      0.65
   7    7   -6     229.54      1.61
   6    7   -6     27.427     0.215
   5    7   -6     1.4692    0.0430
   4    7   -6     5.9268    0.0860
   3    7   -6     94.586     0.702
   2    7   -6     13.366     0.115
   1    7   -6     99.696     0.459
   0    7   -6     73.509     0.401
  -1    7   -6     172.80      1.34
  -2    7   -6     38.077     0.229
  -3    7   -6     115.61      0.64
  -4    7   -6     16.003     0.093
  -5    7   -6     2.6732    0.0645
  -6    7   -6     103.25      0.45
  -7    7   -6     34.450     0.301
  -8    7   -6     24.202     0.208
  -9    7   -6     112.89      0.39
 -10    7   -6     9.1948    0.1075
 -11    7   -6     12.484     0.129
 -12    7   -6     46.927     0.358
 -13    7   -6     0.0287    0.0645
 -14    7   -6     1.0320    0.0717
 -15    7   -6     36.500     0.380
 -16    7   -6     20.103     0.287
 -17    7   -6     0.6737    0.0717
 -18    7   -6     9.6750    0.1863
 -19    7   -6     6.5145    0.1362
 -20    7   -6     12.384     0.208
  24    8   -6     18.691     1.634
  23    8   -6     21.342     0.616
  22    8   -6     0.3870    0.1433
  21    8   -6     2.9885    0.1577
  20    8   -6     2.7233    0.1003
  19    8   -6     46.175     0.609
  18    8   -6     8.2130    0.2222
  17    8   -6     151.70      1.61
  16    8   -6     88.078     0.896
  15    8   -6     4.7515    0.2293
  14    8   -6     0.3798    0.0430
  13    8   -6     123.95      1.73
  12    8   -6     9.3382    0.1935
  11    8   -6     0.2365    0.0502
  10    8   -6     33.784     0.358
   9    8   -6     30.172     0.280
   8    8   -6     5.5828    0.0788
   7    8   -6     29.111     0.294
   6    8   -6     4.1925    0.0502
   5    8   -6     125.55      0.92
   4    8   -6     21.995     0.172
   3    8   -6     1.1682    0.0502
   2    8   -6     105.73      0.81
   1    8   -6     26.782     0.323
   0    8   -6     16.261     0.129
  -1    8   -6     226.70      1.29
  -2    8   -6     0.2723    0.0502
  -3    8   -6     21.944     0.179
  -4    8   -6     24.883     0.251
  -5    8   -6     10.334     0.108
  -6    8   -6     12.613     0.129
  -7    8   -6     0.0573    0.0645
  -8    8   -6     11.173     0.136
  -9    8   -6     145.56      0.92
 -10    8   -6     38.378     0.358
 -11    8   -6     40.406     0.394
 -12    8   -6     15.444     0.215
 -13    8   -6     26.997     0.394
 -14    8   -6     62.271     0.652
 -15    8   -6     34.371     0.509
 -16    8   -6     1.8848    0.0860
 -17    8   -6     0.1075    0.0717
 -18    8   -6     13.667     0.208
 -19    8   -6     0.1003    0.0932
  23    9   -6     2.3507    0.1720
  22    9   -6     11.065     0.452
  21    9   -6     16.577     0.287
  20    9   -6     2.6158    0.1003
  19    9   -6     32.558     0.609
  18    9   -6     0.6737    0.0645
  17    9   -6     42.312     0.767
  16    9   -6     50.475     0.946
  15    9   -6     1.5337    0.0645
  14    9   -6     7.6397    0.1362
  13    9   -6     0.6880    0.0502
  12    9   -6     0.2580    0.0502
  11    9   -6     44.935     0.552
  10    9   -6     2.1285    0.0502
   9    9   -6     0.1720    0.0430
   8    9   -6     300.00      2.85
   7    9   -6     193.78      1.51
   6    9   -6     42.061     0.423
   5    9   -6     150.32      0.94
   4    9   -6     156.31      1.05
   3    9   -6     180.18      1.10
   2    9   -6     1.4835    0.0502
   1    9   -6     262.58      1.56
   0    9   -6     455.49      2.55
  -1    9   -6     37.496     0.272
  -2    9   -6     81.019     0.423
  -3    9   -6     144.42      0.88
  -4    9   -6     46.397     0.280
  -5    9   -6     43.423     0.301
  -6    9   -6     3.2107    0.0788
  -7    9   -6     0.3225    0.0645
  -8    9   -6     6.1060    0.0860
  -9    9   -6     12.757     0.122
 -10    9   -6     0.0932    0.0645
 -11    9   -6     3.0530    0.0788
 -12    9   -6     88.501     0.788
 -13    9   -6     4.9163    0.0932
 -14    9   -6     22.382     0.337
 -15    9   -6     22.840     0.251
 -16    9   -6     3.5547    0.0860
 -17    9   -6     24.732     0.272
 -18    9   -6     0.6593    0.0860
 -19    9   -6     20.475     0.301
  23   10   -6     2.5728    0.1792
  22   10   -6     11.818     0.237
  21   10   -6     2.5298    0.1218
  20   10   -6     28.609     0.409
  19   10   -6     5.5398    0.1147
  18   10   -6     0.9030    0.0788
  17   10   -6     87.541     0.889
  16   10   -6     120.46      1.25
  15   10   -6     14.935     0.265
  14   10   -6     145.78      2.09
  13   10   -6     29.183     0.487
  12   10   -6     193.34      1.99
  11   10   -6     0.2795    0.0502
  10   10   -6     2.5012    0.0717
   9   10   -6     128.79      1.36
   8   10   -6     61.712     0.559
   7   10   -6     75.164     0.495
   6   10   -6     169.51      1.48
   5   10   -6     32.186     0.351
   4   10   -6     12.764     0.108
   3   10   -6     6.6578    0.0645
   2   10   -6     65.095     0.459
   1   10   -6     13.395     0.136
   0   10   -6     69.001     0.516
  -1   10   -6     1.5480    0.0573
  -2   10   -6     26.244     0.172
  -3   10   -6     277.39      1.27
  -4   10   -6     50.066     0.330
  -5   10   -6     6.6292    0.1218
  -6   10   -6     7.1452    0.0860
  -7   10   -6     1.9637    0.0717
  -8   10   -6     292.73      1.39
  -9   10   -6     39.926     0.330
 -10   10   -6     1.8633    0.0788
 -11   10   -6     72.426     0.487
 -12   10   -6     15.358     0.194
 -13   10   -6     37.783     0.495
 -14   10   -6     2.7520    0.0788
 -15   10   -6     2.8523    0.0860
 -16   10   -6     66.285     0.667
 -17   10   -6     0.7238    0.0860
 -18   10   -6     0.1218    0.0788
 -19   10   -6     0.0932    0.0932
  23   11   -6     0.1792    0.1648
  22   11   -6     6.1490    0.2078
  21   11   -6     1.5265    0.1362
  20   11   -6     15.093     0.215
  19   11   -6     8.4638    0.1433
  18   11   -6     1.5408    0.0788
  17   11   -6     39.911     0.466
  16   11   -6     14.771     0.287
  15   11   -6     3.2393    0.0932
  14   11   -6     0.1433    0.0573
  13   11   -6     19.658     0.330
  12   11   -6     0.1147    0.0717
  11   11   -6     2.9097    0.0788
  10   11   -6     9.5030    0.0788
   9   11   -6     0.0932    0.0573
   8   11   -6     17.157     0.151
   7   11   -6     42.240     0.358
   6   11   -6     6.9803    0.0645
   5   11   -6     159.42      1.13
   4   11   -6     46.132     0.401
   3   11   -6     0.6020    0.0573
   2   11   -6     16.849     0.158
   1   11   -6     67.059     0.330
   0   11   -6     156.99      1.30
  -1   11   -6     24.718     0.179
  -2   11   -6     26.488     0.172
  -3   11   -6     6.3855    0.1075
  -4   11   -6     1.2183    0.0645
  -5   11   -6     11.890     0.129
  -6   11   -6     8.8437    0.1147
  -7   11   -6     11.252     0.143
  -8   11   -6     12.348     0.108
  -9   11   -6     1.7057    0.0717
 -10   11   -6     11.753     0.108
 -11   11   -6     69.080     0.581
 -12   11   -6     14.978     0.172
 -13   11   -6     0.3655    0.0932
 -14   11   -6     6.5073    0.1003
 -15   11   -6     1.2685    0.0788
 -16   11   -6     18.827     0.280
 -17   11   -6     3.6048    0.1003
 -18   11   -6     1.4262    0.1147
  22   12   -6     4.4577    0.2007
  21   12   -6     31.089     0.315
  20   12   -6     16.483     0.272
  19   12   -6     43.057     0.652
  18   12   -6     6.2493    0.1218
  17   12   -6     62.178     0.624
  16   12   -6     26.868     0.538
  15   12   -6     0.0430    0.0573
  14   12   -6     12.950     0.151
  13   12   -6     98.656     0.939
  12   12   -6     85.864     1.147
  11   12   -6     110.15      1.02
  10   12   -6     2.8595    0.0645
   9   12   -6     0.8385    0.0573
   8   12   -6     186.61      1.73
   7   12   -6     128.68      0.86
   6   12   -6     67.116     0.487
   5   12   -6     22.912     0.344
   4   12   -6     131.21      1.10
   3   12   -6     15.745     0.129
   2   12   -6     122.89      0.85
   1   12   -6     0.0430    0.0573
   0   12   -6     65.683     0.545
  -1   12   -6     201.88      1.40
  -2   12   -6     116.34      0.52
  -3   12   -6     0.0788    0.0645
  -4   12   -6     62.393     0.487
  -5   12   -6     11.990     0.108
  -6   12   -6     10.256     0.165
  -7   12   -6     81.356     0.430
  -8   12   -6     10.901     0.115
  -9   12   -6     40.219     0.351
 -10   12   -6     35.733     0.222
 -11   12   -6     0.3153    0.0717
 -12   12   -6     0.5590    0.0717
 -13   12   -6     79.987     0.903
 -14   12   -6     0.3010    0.0788
 -15   12   -6     10.105     0.115
 -16   12   -6     2.6302    0.0932
 -17   12   -6     4.7300    0.1218
 -18   12   -6     8.0840    0.1362
  22   13   -6     2.0568    0.1362
  21   13   -6     9.5173    0.1792
  20   13   -6     11.409     0.229
  19   13   -6     9.4170    0.2723
  18   13   -6     1.0392    0.0932
  17   13   -6     13.624     0.294
  16   13   -6     9.0085    0.2150
  15   13   -6     2.7305    0.0788
  14   13   -6     0.1147    0.0860
  13   13   -6     5.9340    0.0932
  12   13   -6     24.718     0.609
  11   13   -6     18.146     0.258
  10   13   -6     4.3143    0.0860
   9   13   -6     25.349     0.222
   8   13   -6     5.2890    0.0645
   7   13   -6     0.8672    0.0502
   6   13   -6     12.714     0.108
   5   13   -6     2.0640    0.0573
   4   13   -6     0.5805    0.0573
   3   13   -6     36.837     0.323
   2   13   -6     0.0860    0.0573
   1   13   -6     33.447     0.251
   0   13   -6     4.5508    0.0788
  -1   13   -6     46.920     0.280
  -2   13   -6     37.331     0.265
  -3   13   -6     26.617     0.280
  -4   13   -6     110.92      0.58
  -5   13   -6     31.232     0.251
  -6   13   -6     22.059     0.222
  -7   13   -6     53.084     0.358
  -8   13   -6     2.0927    0.0788
  -9   13   -6     1.7487    0.0788
 -10   13   -6     7.3100    0.1218
 -11   13   -6     42.269     0.373
 -12   13   -6     0.9603    0.0788
 -13   13   -6     0.0143    0.0717
 -14   13   -6     14.004     0.129
 -15   13   -6     15.724     0.215
 -16   13   -6     14.978     0.208
 -17   13   -6     0.5160    0.0788
 -18   13   -6     1.8060    0.1003
  22   14   -6     0.2150    0.1362
  21   14   -6    -0.1362    0.1362
  20   14   -6     2.5083    0.1147
  19   14   -6     11.832     0.287
  18   14   -6     46.139     0.667
  17   14   -6     98.929     1.204
  16   14   -6     4.0277    0.1218
  15   14   -6     11.051     0.201
  14   14   -6     7.4748    0.1505
  13   14   -6     7.4318    0.2007
  12   14   -6     0.6307    0.0573
  11   14   -6     42.169     0.430
  10   14   -6     34.988     0.265
   9   14   -6     6.9087    0.1075
   8   14   -6     81.471     0.767
   7   14   -6     9.8542    0.1720
   6   14   -6     11.495     0.093
   5   14   -6     55.549     0.459
   4   14   -6     1.5982    0.0717
   3   14   -6     3.2967    0.0645
   2   14   -6     74.225     0.430
   1   14   -6     41.065     0.287
   0   14   -6     30.143     0.258
  -1   14   -6     4.3860    0.0788
  -2   14   -6     8.3993    0.0860
  -3   14   -6     36.364     0.229
  -4   14   -6     25.105     0.172
  -5   14   -6     2.6302    0.0788
  -6   14   -6     27.929     0.237
  -7   14   -6     20.189     0.129
  -8   14   -6     20.074     0.129
  -9   14   -6     17.981     0.186
 -10   14   -6     1.8633    0.0788
 -11   14   -6     4.8590    0.0932
 -12   14   -6     10.234     0.179
 -13   14   -6     49.708     0.466
 -14   14   -6     47.107     0.323
 -15   14   -6     16.053     0.265
 -16   14   -6     0.1003    0.0788
 -17   14   -6     0.8743    0.0860
  21   15   -6     3.1677    0.2078
  20   15   -6     38.686     0.688
  19   15   -6     1.4047    0.1003
  18   15   -6     2.2718    0.1003
  17   15   -6     13.760     0.265
  16   15   -6     1.1037    0.0932
  15   15   -6     2.9742    0.0932
  14   15   -6     6.5288    0.1505
  13   15   -6     7.4247    0.2007
  12   15   -6     0.6092    0.0573
  11   15   -6     12.979     0.100
  10   15   -6     7.7042    0.1290
   9   15   -6     22.253     0.366
   8   15   -6     13.531     0.129
   7   15   -6     12.083     0.172
   6   15   -6     5.6258    0.0932
   5   15   -6     82.359     0.552
   4   15   -6     11.538     0.143
   3   15   -6     38.105     0.430
   2   15   -6     0.2723    0.0645
   1   15   -6     0.3368    0.0717
   0   15   -6     7.3028    0.1147
  -1   15   -6     22.819     0.194
  -2   15   -6     1.0607    0.0717
  -3   15   -6     7.3028    0.1003
  -4   15   -6     5.5398    0.1003
  -5   15   -6     4.2785    0.0860
  -6   15   -6     49.765     0.480
  -7   15   -6     1.3545    0.0788
  -8   15   -6     26.467     0.179
  -9   15   -6     2.3220    0.1003
 -10   15   -6     0.1290    0.0788
 -11   15   -6     73.767     0.753
 -12   15   -6     0.1433    0.0860
 -13   15   -6     1.4763    0.0932
 -14   15   -6    -0.0430    0.0788
 -15   15   -6     0.2150    0.0788
 -16   15   -6     31.096     0.244
 -17   15   -6     1.1825    0.0860
  20   16   -6     13.180     0.315
  19   16   -6     1.3832    0.1003
  18   16   -6     2.6588    0.1218
  17   16   -6     8.3062    0.2508
  16   16   -6     5.3965    0.1577
  15   16   -6     3.2035    0.1003
  14   16   -6     4.1638    0.1147
  13   16   -6     91.948     1.183
  12   16   -6     1.2398    0.0645
  11   16   -6     61.347     0.760
  10   16   -6     1.2828    0.0717
   9   16   -6     44.304     0.624
   8   16   -6     147.53      1.32
   7   16   -6     15.315     0.179
   6   16   -6     18.777     0.244
   5   16   -6     54.259     0.502
   4   16   -6     0.2150    0.0645
   3   16   -6     1.2613    0.0645
   2   16   -6     51.321     0.351
   1   16   -6     3.4472    0.0788
   0   16   -6     0.6092    0.0717
  -1   16   -6     81.514     0.473
  -2   16   -6     43.824     0.358
  -3   16   -6     4.9092    0.0860
  -4   16   -6     69.983     0.545
  -5   16   -6     12.635     0.172
  -6   16   -6     0.0287    0.0788
  -7   16   -6     154.75      1.05
  -8   16   -6     1.0965    0.0932
  -9   16   -6     11.388     0.122
 -10   16   -6     10.442     0.115
 -11   16   -6     3.4400    0.0932
 -12   16   -6     11.732     0.194
 -13   16   -6     16.376     0.323
 -14   16   -6     0.0143    0.0860
 -15   16   -6     0.8743    0.0860
 -16   16   -6     10.062     0.151
  20   17   -6     1.5767    0.1290
  19   17   -6     0.8457    0.1003
  18   17   -6     32.530     0.638
  17   17   -6     4.6512    0.1218
  16   17   -6     4.0205    0.1290
  15   17   -6     3.5618    0.1147
  14   17   -6     14.319     0.186
  13   17   -6     10.162     0.237
  12   17   -6     21.471     0.358
  11   17   -6     13.516     0.229
  10   17   -6     0.3153    0.0645
   9   17   -6     3.0172    0.1003
   8   17   -6     18.619     0.229
   7   17   -6     5.1743    0.0860
   6   17   -6     0.3297    0.0717
   5   17   -6     3.3612    0.0860
   4   17   -6     20.604     0.201
   3   17   -6     2.5585    0.0788
   2   17   -6     25.685     0.294
   1   17   -6     0.2580    0.0717
   0   17   -6     2.4223    0.0860
  -1   17   -6     5.5470    0.0932
  -2   17   -6     10.112     0.122
  -3   17   -6     18.526     0.294
  -4   17   -6     0.3798    0.0788
  -5   17   -6     4.1997    0.0860
  -6   17   -6     3.2322    0.0932
  -7   17   -6     7.1165    0.1362
  -8   17   -6    -0.0143    0.0788
  -9   17   -6     4.7085    0.1147
 -10   17   -6     1.5695    0.0860
 -11   17   -6     8.5068    0.1147
 -12   17   -6     1.8132    0.0860
 -13   17   -6     2.0712    0.0932
 -14   17   -6     4.3717    0.1075
 -15   17   -6     0.7238    0.0860
  19   18   -6     2.1500    0.1147
  18   18   -6     16.053     0.480
  17   18   -6     3.7338    0.1218
  16   18   -6     0.1863    0.0932
  15   18   -6     33.117     0.681
  14   18   -6     5.1098    0.1362
  13   18   -6     30.258     0.552
  12   18   -6     54.438     0.480
  11   18   -6     26.631     0.423
  10   18   -6     6.8800    0.1863
   9   18   -6     23.213     0.244
   8   18   -6     30.795     0.344
   7   18   -6     2.5227    0.0860
   6   18   -6     248.43      1.61
   5   18   -6     4.3358    0.0932
   4   18   -6     19.271     0.272
   3   18   -6     100.61      1.14
   2   18   -6     28.531     0.373
   1   18   -6     50.683     0.552
   0   18   -6     110.11      0.90
  -1   18   -6     1.9493    0.0860
  -2   18   -6     171.50      0.96
  -3   18   -6     0.8887    0.0788
  -4   18   -6     0.0645    0.0860
  -5   18   -6     53.170     0.581
  -6   18   -6     3.7338    0.1003
  -7   18   -6     11.610     0.143
  -8   18   -6     22.016     0.179
  -9   18   -6     20.160     0.186
 -10   18   -6    -0.0287    0.0788
 -11   18   -6     14.226     0.194
 -12   18   -6     0.2437    0.0860
 -13   18   -6     2.2575    0.0932
 -14   18   -6     24.309     0.323
 -15   18   -6     0.1648    0.0860
  18   19   -6     8.6788    0.2437
  17   19   -6     1.6555    0.1147
  16   19   -6     0.8528    0.1075
  15   19   -6     77.866     1.068
  14   19   -6     65.532     0.667
  13   19   -6     20.203     0.487
  12   19   -6     0.6378    0.0788
  11   19   -6     39.761     0.624
  10   19   -6     42.305     0.667
   9   19   -6     0.4157    0.0717
   8   19   -6     10.062     0.165
   7   19   -6     38.915     0.337
   6   19   -6     71.287     0.638
   5   19   -6     5.4395    0.1075
   4   19   -6     1.1825    0.1003
   3   19   -6     5.1170    0.1362
   2   19   -6     0.2150    0.0932
   1   19   -6     5.1600    0.1003
   0   19   -6     1.3688    0.0932
  -1   19   -6     95.912     0.925
  -2   19   -6     4.6297    0.1003
  -3   19   -6     39.883     0.344
  -4   19   -6     9.0873    0.1218
  -5   19   -6     15.838     0.229
  -6   19   -6     103.17      0.64
  -7   19   -6     0.6952    0.1003
  -8   19   -6     1.5265    0.1003
  -9   19   -6     57.706     0.473
 -10   19   -6     23.600     0.172
 -11   19   -6     51.937     0.430
 -12   19   -6     0.4085    0.0860
 -13   19   -6     2.6373    0.0932
 -14   19   -6     32.666     0.416
  17   20   -6     15.530     0.416
  16   20   -6     2.3937    0.1218
  15   20   -6     4.0492    0.1147
  14   20   -6     35.418     0.566
  13   20   -6     1.1538    0.1003
  12   20   -6     0.3153    0.0788
  11   20   -6     20.769     0.330
  10   20   -6     14.563     0.323
   9   20   -6     0.2078    0.0645
   8   20   -6     43.573     0.581
   7   20   -6     28.581     0.280
   6   20   -6     10.299     0.179
   5   20   -6     66.758     0.323
   4   20   -6     1.2972    0.0788
   3   20   -6     76.218     0.495
   2   20   -6     0.5303    0.0932
   1   20   -6     4.2355    0.1433
   0   20   -6     0.1577    0.0932
  -1   20   -6     37.826     0.545
  -2   20   -6     47.021     0.538
  -3   20   -6     16.233     0.172
  -4   20   -6     4.2857    0.1147
  -5   20   -6     1.0822    0.1003
  -6   20   -6     7.5465    0.2508
  -7   20   -6     0.2437    0.1075
  -8   20   -6     10.148     0.129
  -9   20   -6     2.5657    0.1147
 -10   20   -6     7.8117    0.1362
 -11   20   -6     0.2867    0.1003
 -12   20   -6     1.2828    0.1003
 -13   20   -6     0.1075    0.1003
  17   21   -6    -0.0358    0.1147
  16   21   -6     5.3463    0.1362
  15   21   -6     0.2007    0.1075
  14   21   -6     13.739     0.437
  13   21   -6     39.345     0.638
  12   21   -6     1.6698    0.0860
  11   21   -6     2.3507    0.0932
  10   21   -6     3.8055    0.1003
   9   21   -6     4.9880    0.1003
   8   21   -6     13.875     0.179
   7   21   -6     10.664     0.143
   6   21   -6     3.8700    0.0932
   5   21   -6     21.995     0.251
   4   21   -6     0.7453    0.0860
   3   21   -6     31.720     0.366
   2   21   -6     13.825     0.179
   1   21   -6     12.312     0.136
   0   21   -6     1.9135    0.1218
  -1   21   -6     22.296     0.380
  -2   21   -6     3.5188    0.1218
  -3   21   -6     16.562     0.251
  -4   21   -6     5.3463    0.1290
  -5   21   -6     0.2007    0.1003
  -6   21   -6     53.392     0.509
  -7   21   -6     8.0553    0.1863
  -8   21   -6     54.202     0.667
  -9   21   -6     10.334     0.165
 -10   21   -6     2.7663    0.1075
 -11   21   -6     18.676     0.301
 -12   21   -6     7.9693    0.1433
  15   22   -6     0.3082    0.1147
  14   22   -6     1.0105    0.1147
  13   22   -6     15.975     0.394
  12   22   -6     54.187     0.839
  11   22   -6     17.530     0.358
  10   22   -6     17.386     0.280
   9   22   -6     2.0640    0.0932
   8   22   -6     43.559     0.251
   7   22   -6     43.036     0.430
   6   22   -6     13.731     0.122
   5   22   -6     0.7597    0.0788
   4   22   -6     6.2135    0.1075
   3   22   -6     2.2862    0.1003
   2   22   -6     40.141     0.308
   1   22   -6     4.2785    0.1075
   0   22   -6     16.648     0.151
  -1   22   -6     47.501     0.631
  -2   22   -6     7.9120    0.1792
  -3   22   -6     1.7917    0.1290
  -4   22   -6     2.3292    0.1147
  -5   22   -6    -0.0430    0.1075
  -6   22   -6     15.953     0.215
  -7   22   -6     12.291     0.201
  -8   22   -6     5.4323    0.1218
  -9   22   -6     9.1948    0.1863
 -10   22   -6     0.0143    0.1003
 -11   22   -6     0.5733    0.1075
  14   23   -6     0.7597    0.1218
  13   23   -6     6.8155    0.1863
  12   23   -6     20.877     0.452
  11   23   -6     0.2078    0.1003
  10   23   -6     5.9197    0.1792
   9   23   -6     0.2007    0.0860
   8   23   -6     1.8920    0.1075
   7   23   -6     0.1433    0.0788
   6   23   -6     6.1490    0.1075
   5   23   -6     1.2183    0.0860
   4   23   -6     0.7812    0.0860
   3   23   -6     4.9593    0.1433
   2   23   -6     0.0430    0.1075
   1   23   -6     22.267     0.172
   0   23   -6     0.3583    0.0932
  -1   23   -6     19.121     0.294
  -2   23   -6     1.1538    0.1147
  -3   23   -6     0.0573    0.1147
  -4   23   -6     9.8900    0.1792
  -5   23   -6     13.954     0.251
  -6   23   -6     17.200     0.258
  -7   23   -6     11.796     0.158
  -8   23   -6     25.327     0.387
  -9   23   -6     1.3330    0.1075
 -10   23   -6     2.9527    0.1433
  13   24   -6     13.065     0.344
  12   24   -6     7.7543    0.2150
  11   24   -6     0.1648    0.0932
  10   24   -6     13.301     0.244
   9   24   -6     8.3062    0.2150
   8   24   -6     1.1180    0.1147
   7   24   -6     23.328     0.186
   6   24   -6     29.319     0.366
   5   24   -6     14.470     0.165
   4   24   -6     10.327     0.151
   3   24   -6     6.7223    0.1218
   2   24   -6     6.8513    0.1362
   1   24   -6     18.096     0.265
   0   24   -6     27.463     0.280
  -1   24   -6     3.9417    0.1433
  -2   24   -6     5.9842    0.1720
  -3   24   -6     9.5102    0.1577
  -4   24   -6    -0.0502    0.1075
  -5   24   -6     5.8265    0.1362
  -6   24   -6     7.0735    0.2150
  -7   24   -6     6.0988    0.1290
  -8   24   -6     18.031     0.229
  11   25   -6     21.937     0.258
  10   25   -6     18.676     0.308
   9   25   -6     14.427     0.251
   8   25   -6     0.3727    0.1147
   7   25   -6     1.1037    0.1003
   6   25   -6     2.2002    0.0932
   5   25   -6     11.617     0.122
   4   25   -6     3.4042    0.1003
   3   25   -6     2.6087    0.1003
   2   25   -6     2.3292    0.1003
   1   25   -6     1.6053    0.1003
   0   25   -6     7.9120    0.1218
  -1   25   -6     0.1648    0.1075
  -2   25   -6     9.0802    0.1505
  -3   25   -6     0.1792    0.1075
  -4   25   -6     2.3005    0.1505
  -5   25   -6     30.093     0.301
  -6   25   -6     22.489     0.258
  -7   25   -6     15.193     0.165
   9   26   -6     0.1648    0.1075
   8   26   -6     0.0573    0.1147
   7   26   -6     0.7023    0.1147
   6   26   -6     9.2808    0.1218
   5   26   -6    -0.0430    0.0932
   4   26   -6     7.9908    0.1648
   3   26   -6     8.8293    0.1218
   2   26   -6     53.786     0.244
   1   26   -6     10.542     0.136
   0   26   -6     4.8877    0.1147
  -1   26   -6     0.0502    0.1147
  -2   26   -6     1.2757    0.1075
  -3   26   -6     6.3998    0.1577
  -4   26   -6     3.4830    0.1147
  -5   26   -6     8.6645    0.2007
   6   27   -6     0.7955    0.1147
   5   27   -6     14.520     0.158
   4   27   -6     23.980     0.272
   3   27   -6    -0.0358    0.0932
   2   27   -6     0.1218    0.0932
   1   27   -6     9.2593    0.1362
   0   27   -6     8.1055    0.1935
  -1   27   -6     6.1633    0.1362
  23    1   -7     0.1003    0.2222
  22    1   -7     1.1037    0.1147
  21    1   -7     9.7037    0.2795
  20    1   -7     20.210     0.717
  19    1   -7     102.42      2.69
  18    1   -7     16.354     0.380
  17    1   -7     0.0502    0.0287
  16    1   -7     6.2063    0.1290
  15    1   -7     5.5542    0.0502
  14    1   -7     60.859     0.487
  13    1   -7     175.28      1.34
  12    1   -7     68.829     0.667
  11    1   -7     97.503     1.104
  10    1   -7     7.0018    0.0717
   9    1   -7     4.6727    0.0573
   8    1   -7     53.664     0.430
   7    1   -7     12.671     0.108
   6    1   -7     587.61      4.14
   5    1   -7     256.66      1.44
   4    1   -7     103.27      0.54
   3    1   -7     0.3225    0.0502
   2    1   -7     54.316     0.337
   1    1   -7     111.46      0.72
   0    1   -7     373.43      2.12
  -1    1   -7     246.19      1.66
  -2    1   -7     100.26      0.42
  -3    1   -7     12.606     0.143
  -4    1   -7     1.1467    0.0645
  -5    1   -7     13.624     0.108
  -6    1   -7     25.607     0.215
  -7    1   -7     58.516     0.401
  -8    1   -7     121.94      0.40
  -9    1   -7     106.64      0.52
 -10    1   -7     26.345     0.237
 -11    1   -7     1.9422    0.0860
 -12    1   -7     2.8093    0.1003
 -13    1   -7     14.283     0.136
 -14    1   -7     110.73      0.67
 -15    1   -7     5.7262    0.1577
 -16    1   -7     0.9388    0.0860
 -17    1   -7     0.1935    0.0860
 -18    1   -7     5.5040    0.1433
 -19    1   -7     4.5437    0.1577
  24    2   -7     0.0358    0.2508
  23    2   -7     18.662     0.480
  22    2   -7     0.8098    0.2365
  21    2   -7     2.8738    0.1218
  20    2   -7    -0.0502    0.0502
  19    2   -7     0.9173    0.0430
  18    2   -7     22.145     0.466
  17    2   -7     11.503     0.172
  16    2   -7     107.87      0.77
  15    2   -7     60.164     0.760
  14    2   -7     0.2867    0.0287
  13    2   -7     4.5293    0.0502
  12    2   -7     0.1792    0.0287
  11    2   -7     28.316     0.323
  10    2   -7     0.3010    0.0430
   9    2   -7     119.74      0.70
   8    2   -7     16.154     0.143
   7    2   -7     74.290     0.581
   6    2   -7     23.041     0.165
   5    2   -7     17.816     0.158
   4    2   -7     4.4290    0.0573
   3    2   -7     6.4142    0.0717
   2    2   -7     93.367     0.523
   1    2   -7     17.967     0.115
   0    2   -7     64.844     0.366
  -1    2   -7     171.42      1.25
  -2    2   -7     44.842     0.330
  -3    2   -7     28.602     0.136
  -4    2   -7     29.735     0.143
  -5    2   -7     0.9102    0.0645
  -6    2   -7     2.1428    0.0717
  -7    2   -7     4.0850    0.0788
  -8    2   -7     9.7037    0.1147
  -9    2   -7     20.203     0.194
 -10    2   -7     3.2035    0.0788
 -11    2   -7     0.7238    0.0717
 -12    2   -7     5.9268    0.0932
 -13    2   -7     12.735     0.179
 -14    2   -7     34.128     0.437
 -15    2   -7     7.0448    0.1147
 -16    2   -7     0.1362    0.0788
 -17    2   -7     4.4720    0.1075
 -18    2   -7     24.288     0.581
 -19    2   -7     0.2293    0.1075
  24    3   -7     8.1127    1.0822
  23    3   -7     0.2365    0.1863
  22    3   -7     9.6463    0.3727
  21    3   -7     0.5447    0.1003
  20    3   -7     8.5283    0.3225
  19    3   -7     0.2795    0.0430
  18    3   -7     60.523     0.917
  17    3   -7     3.5403    0.0860
  16    3   -7     44.118     0.394
  15    3   -7     4.7157    0.1075
  14    3   -7     0.0502    0.0358
  13    3   -7     34.981     0.251
  12    3   -7     82.202     0.559
  11    3   -7     70.835     0.767
  10    3   -7     189.90      1.42
   9    3   -7     19.207     0.122
   8    3   -7     32.558     0.258
   7    3   -7     190.79      0.95
   6    3   -7     97.101     0.774
   5    3   -7     20.095     0.208
   4    3   -7     23.199     0.151
   3    3   -7     0.1362    0.0502
   2    3   -7     0.8027    0.0502
   1    3   -7     2.2360    0.0573
   0    3   -7     26.101     0.108
  -1    3   -7     347.09      1.58
  -2    3   -7     206.82      0.87
  -3    3   -7     29.584     0.201
  -4    3   -7     2.5083    0.1218
  -5    3   -7     286.01      1.35
  -6    3   -7     98.664     0.473
  -7    3   -7     261.71      1.63
  -8    3   -7     7.2455    0.0860
  -9    3   -7     4.8088    0.0788
 -10    3   -7     11.144     0.100
 -11    3   -7     41.158     0.294
 -12    3   -7     25.499     0.244
 -13    3   -7     4.0348    0.1147
 -14    3   -7     6.4357    0.1003
 -15    3   -7     32.960     0.323
 -16    3   -7     17.924     0.308
 -17    3   -7     9.5030    0.1792
 -18    3   -7     0.6522    0.0932
 -19    3   -7     8.2130    0.2365
  24    4   -7     17.874     1.813
  23    4   -7     0.9460    0.2867
  22    4   -7     8.6215    1.0822
  21    4   -7     0.5733    0.1147
  20    4   -7     37.209     0.824
  19    4   -7     71.015     0.996
  18    4   -7     4.8877    0.1362
  17    4   -7     9.8542    0.2078
  16    4   -7     96.198     0.917
  15    4   -7     10.033     0.265
  14    4   -7     65.145     0.588
  13    4   -7     0.1505    0.0287
  12    4   -7     1.4333    0.0573
  11    4   -7     40.291     0.495
  10    4   -7     21.514     0.251
   9    4   -7     374.06      1.59
   8    4   -7     127.20      1.12
   7    4   -7     17.652     0.165
   6    4   -7     27.413     0.194
   5    4   -7     70.807     0.409
   4    4   -7     103.14      0.61
   3    4   -7     107.53      0.72
   2    4   -7     1.8060    0.0502
   1    4   -7     22.052     0.215
   0    4   -7     17.924     0.165
  -1    4   -7     11.990     0.100
  -2    4   -7     34.644     0.194
  -3    4   -7     1.0822    0.0573
  -4    4   -7     29.025     0.208
  -5    4   -7     69.739     0.437
  -6    4   -7     93.210     0.437
  -7    4   -7     75.931     0.480
  -8    4   -7     1.1682    0.0645
  -9    4   -7     24.539     0.186
 -10    4   -7     58.308     0.459
 -11    4   -7     47.028     0.416
 -12    4   -7     21.099     0.251
 -13    4   -7     4.6010    0.0932
 -14    4   -7     60.852     0.674
 -15    4   -7     3.5475    0.1003
 -16    4   -7     3.4543    0.0860
 -17    4   -7     30.867     0.380
 -18    4   -7     8.1198    0.2150
 -19    4   -7     0.4658    0.1075
  24    5   -7     0.1003    0.2078
  23    5   -7     9.3310    0.3010
  22    5   -7     5.6473    0.2580
  21    5   -7     1.1323    0.1577
  20    5   -7     55.284     2.207
  19    5   -7     63.963     0.810
  18    5   -7     7.3172    0.1720
  17    5   -7     30.028     0.315
  16    5   -7     15.853     0.308
  15    5   -7     21.873     0.423
  14    5   -7     12.836     0.201
  13    5   -7     144.66      1.25
  12    5   -7     332.91      2.81
  11    5   -7     49.679     0.573
  10    5   -7     246.89      1.50
   9    5   -7     2.6087    0.0645
   8    5   -7     0.0860    0.0358
   7    5   -7     231.82      1.85
   6    5   -7     75.014     0.645
   5    5   -7     581.07      3.10
   4    5   -7     300.53      1.76
   3    5   -7     143.35      1.15
   2    5   -7     1.3330    0.0502
   1    5   -7     29.742     0.244
   0    5   -7     844.18      3.34
  -1    5   -7     138.73      0.95
  -2    5   -7     17.730     0.165
  -3    5   -7     57.140     0.351
  -4    5   -7     26.646     0.165
  -5    5   -7     246.49      1.27
  -6    5   -7     14.176     0.115
  -7    5   -7     26.932     0.194
  -8    5   -7     301.73      1.51
  -9    5   -7     28.086     0.222
 -10    5   -7     1.5767    0.0717
 -11    5   -7     16.591     0.194
 -12    5   -7     5.4825    0.1147
 -13    5   -7     106.34      1.00
 -14    5   -7     12.606     0.222
 -15    5   -7     55.162     0.552
 -16    5   -7     6.8872    0.1648
 -17    5   -7    -0.0645    0.0717
 -18    5   -7     6.0773    0.1433
 -19    5   -7     16.354     0.208
  24    6   -7     15.373     1.405
  23    6   -7     1.3402    0.3655
  22    6   -7     11.596     0.373
  21    6   -7     0.3082    0.1218
  20    6   -7     59.992     1.168
  19    6   -7     36.005     0.495
  18    6   -7     6.2708    0.2222
  17    6   -7     0.0573    0.0573
  16    6   -7     8.4997    0.1362
  15    6   -7     0.3583    0.0502
  14    6   -7     18.375     0.287
  13    6   -7     0.4085    0.0502
  12    6   -7     5.4323    0.0788
  11    6   -7     13.029     0.136
  10    6   -7     9.5747    0.0932
   9    6   -7     70.714     0.638
   8    6   -7     61.791     0.552
   7    6   -7     5.9412    0.0717
   6    6   -7     0.2365    0.0430
   5    6   -7     4.5508    0.0717
   4    6   -7     27.735     0.215
   3    6   -7     91.490     0.509
   2    6   -7     27.814     0.222
   1    6   -7     13.516     0.086
   0    6   -7     0.3870    0.0573
  -1    6   -7     3.6837    0.0645
  -2    6   -7     53.607     0.287
  -3    6   -7     76.440     0.265
  -4    6   -7     0.0215    0.0573
  -5    6   -7     114.63      0.59
  -6    6   -7     51.629     0.394
  -7    6   -7     19.099     0.143
  -8    6   -7     0.3368    0.0645
  -9    6   -7     2.1142    0.0717
 -10    6   -7     36.586     0.351
 -11    6   -7     20.425     0.194
 -12    6   -7    -0.0072    0.0645
 -13    6   -7     16.670     0.229
 -14    6   -7     12.678     0.251
 -15    6   -7     9.3023    0.1577
 -16    6   -7     5.3535    0.1290
 -17    6   -7     3.8198    0.1003
 -18    6   -7     3.3468    0.1003
 -19    6   -7     5.7333    0.1290
  24    7   -7     6.3568    0.6808
  23    7   -7     0.5733    0.2365
  22    7   -7     0.2365    0.1290
  21    7   -7     0.7095    0.1362
  20    7   -7     25.836     0.466
  19    7   -7     126.69      1.53
  18    7   -7     0.8242    0.0645
  17    7   -7     0.7453    0.0645
  16    7   -7     0.1362    0.0358
  15    7   -7     1.3473    0.0717
  14    7   -7     92.386     0.982
  13    7   -7     19.020     0.323
  12    7   -7     68.327     0.401
  11    7   -7     178.13      1.61
  10    7   -7     4.2857    0.0573
   9    7   -7     24.159     0.229
   8    7   -7     11.574     0.158
   7    7   -7     54.037     0.366
   6    7   -7     420.38      2.19
   5    7   -7     124.71      0.79
   4    7   -7     5.0238    0.0788
   3    7   -7     11.015     0.143
   2    7   -7     9.3883    0.1075
   1    7   -7     0.1505    0.0645
   0    7   -7     128.28      0.80
  -1    7   -7     173.08      0.91
  -2    7   -7     133.26      0.69
  -3    7   -7     37.023     0.244
  -4    7   -7     61.956     0.373
  -5    7   -7     2.4008    0.0717
  -6    7   -7     97.596     0.595
  -7    7   -7     87.269     0.638
  -8    7   -7     48.848     0.301
  -9    7   -7     12.391     0.115
 -10    7   -7     1.1252    0.0717
 -11    7   -7     7.4677    0.1218
 -12    7   -7     2.2718    0.0860
 -13    7   -7     1.5695    0.0788
 -14    7   -7     68.220     0.681
 -15    7   -7     21.479     0.272
 -16    7   -7     2.0425    0.0860
 -17    7   -7     1.7988    0.0860
 -18    7   -7     7.5250    0.1577
 -19    7   -7     13.531     0.165
  23    8   -7     2.4080    0.1648
  22    8   -7     2.5585    0.1577
  21    8   -7     2.7520    0.1362
  20    8   -7    -0.0072    0.0717
  19    8   -7     2.4725    0.0717
  18    8   -7     2.7305    0.0788
  17    8   -7     12.599     0.315
  16    8   -7     0.0072    0.0430
  15    8   -7     1.3043    0.0717
  14    8   -7     1.1252    0.0573
  13    8   -7     2.7090    0.1075
  12    8   -7     7.4247    0.1218
  11    8   -7     6.0702    0.1075
  10    8   -7     34.214     0.237
   9    8   -7     28.953     0.351
   8    8   -7     1.2112    0.0502
   7    8   -7     3.9560    0.0860
   6    8   -7     0.3297    0.0430
   5    8   -7     67.367     0.459
   4    8   -7     58.967     0.323
   3    8   -7     6.7080    0.0860
   2    8   -7     23.879     0.201
   1    8   -7     50.869     0.308
   0    8   -7     0.0573    0.0573
  -1    8   -7     0.1720    0.0573
  -2    8   -7     7.0663    0.0788
  -3    8   -7     36.758     0.237
  -4    8   -7     9.2450    0.0860
  -5    8   -7     0.2437    0.0645
  -6    8   -7    -0.0645    0.0645
  -7    8   -7     42.398     0.287
  -8    8   -7     2.0425    0.0717
  -9    8   -7     0.5303    0.0645
 -10    8   -7     2.2790    0.0788
 -11    8   -7     0.7668    0.0717
 -12    8   -7     57.083     0.344
 -13    8   -7     0.4228    0.0788
 -14    8   -7     4.1638    0.0932
 -15    8   -7     0.1792    0.0788
 -16    8   -7     0.5160    0.0788
 -17    8   -7     5.1958    0.1147
 -18    8   -7     0.3942    0.0860
  23    9   -7     2.2575    0.1720
  22    9   -7    -0.0072    0.1433
  21    9   -7     0.7812    0.1075
  20    9   -7     9.2450    0.1290
  19    9   -7     1.9278    0.0788
  18    9   -7     36.134     0.552
  17    9   -7     3.2465    0.0932
  16    9   -7     34.185     0.366
  15    9   -7     26.703     0.337
  14    9   -7     0.1720    0.0502
  13    9   -7     87.648     1.068
  12    9   -7     45.243     0.466
  11    9   -7     8.6143    0.1290
  10    9   -7     134.69      1.30
   9    9   -7     3.0745    0.0717
   8    9   -7     0.1505    0.0287
   7    9   -7     31.447     0.251
   6    9   -7     13.868     0.108
   5    9   -7     94.743     0.710
   4    9   -7     7.2670    0.0932
   3    9   -7     0.3583    0.0502
   2    9   -7     35.898     0.358
   1    9   -7     4.0062    0.0717
   0    9   -7     41.717     0.344
  -1    9   -7     115.63      0.82
  -2    9   -7     23.908     0.115
  -3    9   -7     3.6980    0.0717
  -4    9   -7     0.8313    0.0645
  -5    9   -7     72.663     0.523
  -6    9   -7     23.385     0.194
  -7    9   -7     48.346     0.265
  -8    9   -7     73.745     0.452
  -9    9   -7     0.0860    0.0717
 -10    9   -7     0.3297    0.0717
 -11    9   -7     33.468     0.423
 -12    9   -7     17.114     0.194
 -13    9   -7     18.182     0.208
 -14    9   -7     6.3712    0.1003
 -15    9   -7     3.0315    0.1003
 -16    9   -7     14.032     0.244
 -17    9   -7     0.2867    0.0788
 -18    9   -7     0.5948    0.0860
  23   10   -7     0.9890    0.3010
  22   10   -7     0.3153    0.2293
  21   10   -7     7.2598    0.2222
  20   10   -7     2.4223    0.1003
  19   10   -7     13.051     0.151
  18   10   -7     13.316     0.237
  17   10   -7     2.3363    0.0860
  16   10   -7     11.632     0.222
  15   10   -7     31.340     0.351
  14   10   -7     11.610     0.186
  13   10   -7     82.137     1.068
  12   10   -7     4.0993    0.2365
  11   10   -7     16.075     0.194
  10   10   -7     1.4907    0.0573
   9   10   -7     3.9990    0.1003
   8   10   -7     19.730     0.215
   7   10   -7     7.7615    0.1147
   6   10   -7     3.5403    0.0645
   5   10   -7     5.6832    0.0788
   4   10   -7     0.2078    0.0502
   3   10   -7     1.1538    0.0573
   2   10   -7     7.9765    0.1147
   1   10   -7     102.61      0.62
   0   10   -7     83.692     0.645
  -1   10   -7     13.875     0.093
  -2   10   -7     1.0033    0.0645
  -3   10   -7     74.404     0.495
  -4   10   -7     12.449     0.100
  -5   10   -7     3.1175    0.0717
  -6   10   -7     34.830     0.222
  -7   10   -7     13.359     0.151
  -8   10   -7     92.221     0.495
  -9   10   -7     0.0788    0.0717
 -10   10   -7     7.7615    0.1218
 -11   10   -7     2.8882    0.0860
 -12   10   -7     0.7167    0.0788
 -13   10   -7     22.869     0.229
 -14   10   -7     14.448     0.186
 -15   10   -7     11.044     0.158
 -16   10   -7     42.928     0.459
 -17   10   -7     0.1147    0.0788
 -18   10   -7     6.2995    0.1577
  22   11   -7     22.969     0.645
  21   11   -7     36.163     0.466
  20   11   -7     17.107     0.344
  19   11   -7     90.780     1.254
  18   11   -7     34.916     0.452
  17   11   -7     27.126     0.301
  16   11   -7     18.454     0.545
  15   11   -7     17.365     0.337
  14   11   -7     10.901     0.143
  13   11   -7     135.58      1.11
  12   11   -7     59.906     0.803
  11   11   -7     8.0267    0.1505
  10   11   -7     125.30      0.92
   9   11   -7     4.0133    0.0860
   8   11   -7     0.0860    0.0573
   7   11   -7     69.338     0.602
   6   11   -7     359.19      2.64
   5   11   -7     38.177     0.373
   4   11   -7     260.43      1.23
   3   11   -7     44.018     0.358
   2   11   -7     25.012     0.265
   1   11   -7     277.94      1.91
   0   11   -7     62.895     0.502
  -1   11   -7     166.32      0.90
  -2   11   -7     98.613     0.788
  -3   11   -7     7.8188    0.1075
  -4   11   -7     15.201     0.115
  -5   11   -7     34.565     0.229
  -6   11   -7     0.2938    0.0717
  -7   11   -7     86.301     0.652
  -8   11   -7     18.848     0.186
  -9   11   -7     110.61      0.75
 -10   11   -7     3.0745    0.0860
 -11   11   -7     0.4013    0.0788
 -12   11   -7     4.0205    0.0932
 -13   11   -7     9.1160    0.1218
 -14   11   -7     66.772     0.702
 -15   11   -7     22.081     0.315
 -16   11   -7     0.5375    0.0860
 -17   11   -7     2.9957    0.0932
  22   12   -7     1.6412    0.1792
  21   12   -7     0.7525    0.1433
  20   12   -7     22.245     0.401
  19   12   -7     7.3315    0.2150
  18   12   -7     21.149     0.330
  17   12   -7     0.7095    0.0645
  16   12   -7     4.2498    0.1720
  15   12   -7     8.0052    0.1290
  14   12   -7     8.8795    0.1218
  13   12   -7     26.029     0.409
  12   12   -7     4.7085    0.0788
  11   12   -7     11.739     0.158
  10   12   -7     12.678     0.172
   9   12   -7     9.8828    0.1362
   8   12   -7     0.0717    0.0287
   7   12   -7     21.636     0.215
   6   12   -7     8.2130    0.1003
   5   12   -7     5.6903    0.0932
   4   12   -7     7.5393    0.1147
   3   12   -7     0.5590    0.0573
   2   12   -7     1.1108    0.0645
   1   12   -7     86.136     0.545
   0   12   -7     17.300     0.215
  -1   12   -7     1.2757    0.0645
  -2   12   -7     0.7955    0.0717
  -3   12   -7     1.6197    0.0717
  -4   12   -7     2.6660    0.0788
  -5   12   -7     37.331     0.244
  -6   12   -7     16.663     0.208
  -7   12   -7     9.8398    0.1075
  -8   12   -7     25.392     0.272
  -9   12   -7     16.849     0.194
 -10   12   -7     4.5795    0.0932
 -11   12   -7     0.4587    0.0860
 -12   12   -7     1.1252    0.0932
 -13   12   -7     45.695     0.430
 -14   12   -7     6.5862    0.1075
 -15   12   -7     28.430     0.358
 -16   12   -7     4.4577    0.1003
 -17   12   -7    -0.0717    0.0932
  22   13   -7     1.5050    0.1577
  21   13   -7     3.7123    0.1935
  20   13   -7     8.7863    0.1577
  19   13   -7     23.901     0.301
  18   13   -7     15.437     0.401
  17   13   -7     0.2365    0.0860
  16   13   -7     0.8027    0.0717
  15   13   -7     8.5785    0.1792
  14   13   -7     43.502     0.516
  13   13   -7     25.363     0.308
  12   13   -7     23.349     0.358
  11   13   -7     118.08      1.20
  10   13   -7     57.240     0.358
   9   13   -7     3.0960    0.0932
   8   13   -7     19.916     0.215
   7   13   -7     6.0487    0.1003
   6   13   -7     200.70      1.56
   5   13   -7     25.112     0.222
   4   13   -7     5.7262    0.1075
   3   13   -7     14.613     0.222
   2   13   -7     0.0573    0.0645
   1   13   -7     1.6842    0.0717
   0   13   -7     12.162     0.115
  -1   13   -7     121.57      0.77
  -2   13   -7     53.972     0.502
  -3   13   -7     1.4405    0.0717
  -4   13   -7     1.1825    0.0717
  -5   13   -7     47.759     0.366
  -6   13   -7     64.522     0.495
  -7   13   -7     81.765     0.745
  -8   13   -7     5.9197    0.1075
  -9   13   -7     13.488     0.165
 -10   13   -7     2.1572    0.0860
 -11   13   -7     0.0717    0.0860
 -12   13   -7     3.0602    0.1003
 -13   13   -7     0.6808    0.0932
 -14   13   -7     27.162     0.237
 -15   13   -7     4.3215    0.1003
 -16   13   -7     9.9187    0.1648
 -17   13   -7     0.1577    0.0860
  21   14   -7     0.2293    0.1720
  20   14   -7     10.005     0.237
  19   14   -7     9.7108    0.2222
  18   14   -7     1.5982    0.0932
  17   14   -7    -0.0860    0.0860
  16   14   -7     5.8122    0.2293
  15   14   -7     8.9942    0.1935
  14   14   -7     64.185     0.724
  13   14   -7     16.190     0.258
  12   14   -7     6.0057    0.1218
  11   14   -7     10.858     0.158
  10   14   -7     10.836     0.151
   9   14   -7     69.287     0.581
   8   14   -7     38.335     0.409
   7   14   -7     7.4462    0.1003
   6   14   -7     12.900     0.165
   5   14   -7     7.9120    0.1003
   4   14   -7     8.7147    0.1147
   3   14   -7     32.164     0.194
   2   14   -7     8.5283    0.1075
   1   14   -7     28.889     0.301
   0   14   -7     0.7167    0.0717
  -1   14   -7     14.885     0.179
  -2   14   -7     50.016     0.487
  -3   14   -7     38.686     0.358
  -4   14   -7     0.3153    0.0788
  -5   14   -7     2.6732    0.0860
  -6   14   -7     51.249     0.280
  -7   14   -7     2.7448    0.0932
  -8   14   -7     13.215     0.143
  -9   14   -7     4.1065    0.1075
 -10   14   -7     10.084     0.143
 -11   14   -7     33.189     0.344
 -12   14   -7     0.6737    0.0860
 -13   14   -7     7.7472    0.1362
 -14   14   -7     1.0105    0.0932
 -15   14   -7     1.0177    0.0860
 -16   14   -7     16.182     0.272
  21   15   -7     5.7978    0.1935
  20   15   -7     17.781     0.251
  19   15   -7     1.2685    0.1003
  18   15   -7     0.0788    0.0932
  17   15   -7     22.353     0.337
  16   15   -7     32.845     0.473
  15   15   -7     9.8685    0.2365
  14   15   -7     0.4945    0.0932
  13   15   -7     38.922     0.667
  12   15   -7     45.236     0.659
  11   15   -7     6.1203    0.1147
  10   15   -7     18.447     0.251
   9   15   -7     3.9345    0.0932
   8   15   -7     0.2652    0.0430
   7   15   -7     37.338     0.380
   6   15   -7     8.9727    0.1648
   5   15   -7     135.56      1.20
   4   15   -7     8.6215    0.1075
   3   15   -7     4.7873    0.0788
   2   15   -7     5.0310    0.0860
   1   15   -7     35.145     0.237
   0   15   -7     158.80      1.56
  -1   15   -7     7.6397    0.1433
  -2   15   -7     0.2795    0.0717
  -3   15   -7     13.703     0.143
  -4   15   -7     42.584     0.401
  -5   15   -7     2.4438    0.0860
  -6   15   -7     1.0463    0.0788
  -7   15   -7     0.0072    0.0788
  -8   15   -7     152.87      1.33
  -9   15   -7     7.2598    0.1003
 -10   15   -7     0.5948    0.0860
 -11   15   -7     12.513     0.215
 -12   15   -7     1.3330    0.0932
 -13   15   -7     25.728     0.358
 -14   15   -7     1.8060    0.0860
 -15   15   -7     4.4362    0.1218
  20   16   -7     0.1362    0.1147
  19   16   -7     9.1590    0.2867
  18   16   -7     0.5088    0.1075
  17   16   -7     5.5112    0.1290
  16   16   -7     1.1395    0.0860
  15   16   -7     11.316     0.272
  14   16   -7     17.537     0.337
  13   16   -7     58.487     1.147
  12   16   -7     5.0382    0.0860
  11   16   -7     0.4085    0.0645
  10   16   -7     2.8953    0.0788
   9   16   -7     6.5217    0.2365
   8   16   -7     40.234     0.430
   7   16   -7     0.1577    0.0717
   6   16   -7     12.198     0.201
   5   16   -7     5.6330    0.0788
   4   16   -7     0.2652    0.0645
   3   16   -7     0.5877    0.0717
   2   16   -7     0.0717    0.0717
   1   16   -7     64.522     0.530
   0   16   -7     30.014     0.201
  -1   16   -7     0.2580    0.0788
  -2   16   -7     2.3148    0.0788
  -3   16   -7     78.740     0.659
  -4   16   -7     2.4940    0.0860
  -5   16   -7     0.0645    0.0788
  -6   16   -7     20.425     0.229
  -7   16   -7     11.589     0.115
  -8   16   -7     70.742     0.638
  -9   16   -7     0.5948    0.0860
 -10   16   -7     2.6660    0.0932
 -11   16   -7     6.3927    0.1218
 -12   16   -7     0.0000    0.0932
 -13   16   -7     7.6540    0.1648
 -14   16   -7     1.8920    0.0932
 -15   16   -7     1.6913    0.0932
  19   17   -7     96.800     1.326
  18   17   -7     3.6335    0.1218
  17   17   -7     5.7978    0.1935
  16   17   -7     1.4405    0.0860
  15   17   -7     40.155     0.595
  14   17   -7     25.685     0.437
  13   17   -7     11.732     0.265
  12   17   -7     56.918     0.753
  11   17   -7     5.5900    0.1003
  10   17   -7     99.101     1.211
   9   17   -7     4.6512    0.1075
   8   17   -7     2.5657    0.1075
   7   17   -7     85.491     0.602
   6   17   -7     178.31      1.20
   5   17   -7     19.508     0.287
   4   17   -7     69.065     0.588
   3   17   -7     18.411     0.229
   2   17   -7     7.9765    0.1290
   1   17   -7     63.719     0.530
   0   17   -7     28.179     0.287
  -1   17   -7     70.162     0.624
  -2   17   -7     55.506     0.466
  -3   17   -7     2.5872    0.0860
  -4   17   -7     2.0138    0.0860
  -5   17   -7     31.161     0.337
  -6   17   -7     3.8772    0.1003
  -7   17   -7     56.918     0.681
  -8   17   -7     4.3860    0.1003
  -9   17   -7     25.277     0.208
 -10   17   -7     4.4362    0.1003
 -11   17   -7     2.1787    0.0932
 -12   17   -7     4.8160    0.1218
 -13   17   -7     3.2393    0.1075
 -14   17   -7     21.500     0.251
  19   18   -7     5.8050    0.1648
  18   18   -7     2.5298    0.1218
  17   18   -7     0.1003    0.1075
  16   18   -7    -0.0143    0.1147
  15   18   -7     3.0888    0.1003
  14   18   -7     8.4352    0.1720
  13   18   -7     3.5977    0.1075
  12   18   -7     1.4978    0.0788
  11   18   -7    -0.0287    0.0932
  10   18   -7     6.4787    0.1433
   9   18   -7     16.684     0.380
   8   18   -7     0.0645    0.0573
   7   18   -7     9.0300    0.1720
   6   18   -7     1.4692    0.0788
   5   18   -7     16.397     0.337
   4   18   -7     35.360     0.423
   3   18   -7     11.166     0.136
   2   18   -7     16.190     0.151
   1   18   -7     84.395     0.530
   0   18   -7     9.2378    0.1218
  -1   18   -7     1.0033    0.0788
  -2   18   -7     1.6268    0.0860
  -3   18   -7     9.6033    0.1075
  -4   18   -7     10.127     0.108
  -5   18   -7     2.3435    0.0860
  -6   18   -7     11.510     0.122
  -7   18   -7     35.991     0.237
  -8   18   -7     14.742     0.136
  -9   18   -7     8.0768    0.1075
 -10   18   -7     0.1863    0.0860
 -11   18   -7     0.9747    0.0860
 -12   18   -7     15.459     0.208
 -13   18   -7     9.1375    0.1433
  18   19   -7     22.339     0.409
  17   19   -7     13.101     0.258
  16   19   -7     18.813     0.423
  15   19   -7     0.8815    0.1075
  14   19   -7     0.5877    0.1147
  13   19   -7     34.500     0.595
  12   19   -7     52.983     0.788
  11   19   -7     0.3082    0.0788
  10   19   -7     22.991     0.344
   9   19   -7     0.0215    0.0645
   8   19   -7     6.1132    0.0932
   7   19   -7     21.106     0.330
   6   19   -7     0.8027    0.1003
   5   19   -7     38.163     0.452
   4   19   -7    -0.0430    0.0860
   3   19   -7     0.2723    0.0788
   2   19   -7     0.2365    0.0860
   1   19   -7     3.6335    0.1003
   0   19   -7     19.020     0.258
  -1   19   -7     46.791     0.423
  -2   19   -7     2.4223    0.0932
  -3   19   -7     0.2150    0.0788
  -4   19   -7     0.9532    0.0932
  -5   19   -7     11.180     0.172
  -6   19   -7     2.2933    0.0932
  -7   19   -7     37.503     0.401
  -8   19   -7     18.383     0.280
  -9   19   -7     0.0215    0.0860
 -10   19   -7     2.3220    0.1003
 -11   19   -7     14.749     0.172
 -12   19   -7     10.456     0.229
 -13   19   -7     21.658     0.265
  17   20   -7     1.6268    0.1218
  16   20   -7     9.4457    0.3512
  15   20   -7     12.456     0.366
  14   20   -7     2.3865    0.1218
  13   20   -7     1.9995    0.1362
  12   20   -7     6.5432    0.1505
  11   20   -7     12.936     0.258
  10   20   -7     5.6043    0.1147
   9   20   -7     4.9952    0.1218
   8   20   -7     7.2598    0.1720
   7   20   -7     1.4692    0.0932
   6   20   -7     5.5972    0.1147
   5   20   -7     9.7682    0.2437
   4   20   -7     3.2608    0.0932
   3   20   -7     47.945     0.803
   2   20   -7     32.988     0.430
   1   20   -7     0.6235    0.1003
   0   20   -7     35.260     0.229
  -1   20   -7     11.309     0.179
  -2   20   -7     9.8757    0.2007
  -3   20   -7     14.577     0.201
  -4   20   -7     7.7687    0.2078
  -5   20   -7     39.037     0.373
  -6   20   -7     1.5838    0.1003
  -7   20   -7     0.8098    0.0860
  -8   20   -7     7.0448    0.1290
  -9   20   -7     0.7597    0.0932
 -10   20   -7     4.3502    0.1290
 -11   20   -7     0.3512    0.0932
 -12   20   -7     4.3717    0.1075
  16   21   -7     2.2933    0.1290
  15   21   -7     6.8370    0.1863
  14   21   -7     4.5437    0.1648
  13   21   -7     16.390     0.366
  12   21   -7     1.7630    0.1290
  11   21   -7     25.757     0.452
  10   21   -7     13.294     0.229
   9   21   -7     4.0707    0.1290
   8   21   -7    -0.0072    0.0932
   7   21   -7     0.2723    0.0788
   6   21   -7     35.647     0.351
   5   21   -7     3.5188    0.1075
   4   21   -7     2.8452    0.1003
   3   21   -7     1.2685    0.0932
   2   21   -7     20.941     0.373
   1   21   -7     6.1992    0.1147
   0   21   -7     9.2665    0.1505
  -1   21   -7     4.0205    0.1147
  -2   21   -7     13.366     0.258
  -3   21   -7     0.5160    0.1003
  -4   21   -7     3.0315    0.1147
  -5   21   -7     1.6268    0.1147
  -6   21   -7     16.605     0.287
  -7   21   -7     0.0143    0.0932
  -8   21   -7     16.018     0.194
  -9   21   -7     5.9053    0.1362
 -10   21   -7     5.6545    0.1147
 -11   21   -7     4.4577    0.1075
  15   22   -7     1.6627    0.1147
  14   22   -7     0.2795    0.1075
  13   22   -7     11.882     0.308
  12   22   -7     8.9727    0.2078
  11   22   -7     0.2795    0.1003
  10   22   -7     0.0358    0.1147
   9   22   -7     1.7057    0.1147
   8   22   -7     4.8733    0.1290
   7   22   -7     0.2795    0.0860
   6   22   -7     1.7487    0.1075
   5   22   -7     0.4515    0.1003
   4   22   -7     1.0248    0.1003
   3   22   -7     10.621     0.258
   2   22   -7     5.6688    0.1720
   1   22   -7     4.4720    0.1147
   0   22   -7     1.2613    0.1075
  -1   22   -7     2.1715    0.1075
  -2   22   -7     3.2752    0.1147
  -3   22   -7     17.014     0.165
  -4   22   -7     0.2580    0.1075
  -5   22   -7     2.6875    0.1433
  -6   22   -7     1.3258    0.1075
  -7   22   -7     0.5805    0.1075
  -8   22   -7     11.058     0.208
  -9   22   -7     4.0922    0.1218
 -10   22   -7     4.4362    0.1218
  13   23   -7     20.633     0.509
  12   23   -7     5.9053    0.1290
  11   23   -7     23.385     0.308
  10   23   -7     9.5460    0.1433
   9   23   -7     0.0143    0.1147
   8   23   -7     14.032     0.179
   7   23   -7     0.9245    0.0860
   6   23   -7     124.82      1.34
   5   23   -7     6.0773    0.1290
   4   23   -7     24.646     0.452
   3   23   -7     0.0358    0.1003
   2   23   -7    -0.0717    0.1003
   1   23   -7     44.562     0.351
   0   23   -7     13.452     0.222
  -1   23   -7     34.558     0.466
  -2   23   -7     15.423     0.258
  -3   23   -7     0.5088    0.1075
  -4   23   -7     6.4643    0.1290
  -5   23   -7     3.5332    0.1290
  -6   23   -7     4.8160    0.1290
  -7   23   -7     21.916     0.308
  -8   23   -7     0.4658    0.1075
  12   24   -7     0.1720    0.1075
  11   24   -7    -0.1003    0.1075
  10   24   -7     0.3010    0.1003
   9   24   -7    -0.1147    0.1147
   8   24   -7     4.0133    0.1290
   7   24   -7     17.050     0.265
   6   24   -7     0.0502    0.0932
   5   24   -7     0.4157    0.1003
   4   24   -7     0.2078    0.1003
   3   24   -7     21.593     0.258
   2   24   -7     26.567     0.380
   1   24   -7     25.879     0.280
   0   24   -7     12.592     0.323
  -1   24   -7     18.834     0.237
  -2   24   -7     31.949     0.581
  -3   24   -7     25.757     0.459
  -4   24   -7     4.7372    0.1290
  -5   24   -7     1.1323    0.1075
  -6   24   -7     7.7830    0.1433
  -7   24   -7     0.1577    0.1003
  10   25   -7     7.7758    0.1720
   9   25   -7     0.0860    0.1003
   8   25   -7     0.1648    0.1075
   7   25   -7     25.492     0.315
   6   25   -7     5.3248    0.1362
   5   25   -7     12.771     0.244
   4   25   -7     0.0860    0.1003
   3   25   -7     0.7382    0.1075
   2   25   -7     1.5623    0.1147
   1   25   -7     4.9665    0.1218
   0   25   -7     5.1815    0.1792
  -1   25   -7     14.326     0.194
  -2   25   -7     0.9675    0.1147
  -3   25   -7     0.1003    0.1075
  -4   25   -7     0.0932    0.1147
  -5   25   -7     3.2178    0.1290
   7   26   -7     0.2293    0.1003
   6   26   -7     1.6985    0.1218
   5   26   -7     14.885     0.208
   4   26   -7     1.1467    0.1075
   3   26   -7     12.828     0.251
   2   26   -7     9.3167    0.1648
   1   26   -7     1.1682    0.1075
   0   26   -7     10.972     0.194
  -1   26   -7     0.4945    0.1433
  -2   26   -7     0.3655    0.1218
  21    0   -8     1.2112    0.1935
  20    0   -8     105.77      0.80
  19    0   -8     40.965     4.128
  18    0   -8     197.54      4.43
  17    0   -8     69.760     1.677
  16    0   -8     10.578     0.158
  15    0   -8     139.59      1.30
  14    0   -8     0.6522    0.0717
  13    0   -8     0.0645    0.0860
  12    0   -8     765.24     12.15
  11    0   -8     5.2532    0.1147
  10    0   -8     24.775     0.330
   9    0   -8     45.731     0.444
   8    0   -8     196.72      2.34
   7    0   -8     84.029     1.534
   6    0   -8     90.816     0.688
   5    0   -8     14.040     0.287
   4    0   -8     5.9555    0.1075
   3    0   -8    1061.69      8.82
   2    0   -8     0.6450    0.0932
   1    0   -8     0.4157    0.1003
   0    0   -8     250.19      2.53
  -1    0   -8     27.556     0.280
  -2    0   -8     207.75      2.87
  -3    0   -8     66.844     0.495
  -4    0   -8     123.60      1.00
  -5    0   -8     420.33      3.07
  -6    0   -8     9.6392    0.1577
  -7    0   -8     92.572     0.867
  -8    0   -8     0.8600    0.1147
  -9    0   -8     6.5933    0.1577
 -10    0   -8     90.565     1.125
 -11    0   -8    -0.0717    0.1218
 -12    0   -8     30.774     0.337
 -13    0   -8     14.484     0.265
 -14    0   -8     0.0645    0.1290
 -15    0   -8     6.3282    0.3297
 -16    0   -8     0.0215    0.2508
 -17    0   -8     0.3870    0.1648
 -18    0   -8     15.645     0.459
  22    1   -8     3.4472    0.1935
  21    1   -8     37.876     0.846
  20    1   -8     1.5050    0.1075
  19    1   -8     2.6588    0.0645
  18    1   -8     8.6430    0.1433
  17    1   -8     76.834     0.530
  16    1   -8     0.0358    0.0358
  15    1   -8     0.3368    0.0358
  14    1   -8     18.325     0.172
  13    1   -8     0.4515    0.0430
  12    1   -8     99.122     1.297
  11    1   -8     59.132     0.480
  10    1   -8     10.005     0.093
   9    1   -8     26.703     0.287
   8    1   -8     0.5948    0.0502
   7    1   -8     76.232     0.351
   6    1   -8     94.106     0.631
   5    1   -8     9.6965    0.1147
   4    1   -8     110.34      0.87
   3    1   -8     359.36      2.43
   2    1   -8     118.38      1.30
   1    1   -8     14.305     0.201
   0    1   -8     47.314     0.172
  -1    1   -8     12.764     0.100
  -2    1   -8     51.450     0.237
  -3    1   -8     5.5327    0.0932
  -4    1   -8     11.546     0.115
  -5    1   -8     2.9527    0.0932
  -6    1   -8     169.19      0.91
  -7    1   -8     5.8910    0.1075
  -8    1   -8     7.0233    0.1075
  -9    1   -8     26.474     0.194
 -10    1   -8     2.9097    0.0860
 -11    1   -8     21.873     0.201
 -12    1   -8     44.304     0.430
 -13    1   -8     129.14      1.30
 -14    1   -8     75.451     0.659
 -15    1   -8     24.825     0.380
 -16    1   -8     1.5050    0.1075
 -17    1   -8     3.2107    0.1362
 -18    1   -8     2.3507    0.1218
  23    2   -8     1.1108    0.3010
  22    2   -8     16.964     1.140
  21    2   -8     7.8547    0.3583
  20    2   -8     1.3115    0.0573
  19    2   -8     72.032     0.459
  18    2   -8     4.3573    0.0717
  17    2   -8     8.4495    0.2078
  16    2   -8     6.6937    0.1792
  15    2   -8     8.9655    0.1147
  14    2   -8     12.241     0.179
  13    2   -8     35.009     0.344
  12    2   -8     50.160     0.351
  11    2   -8     64.264     0.609
  10    2   -8     73.831     0.767
   9    2   -8     0.2078    0.0430
   8    2   -8     5.1743    0.0645
   7    2   -8     8.2847    0.1003
   6    2   -8     2.6445    0.0717
   5    2   -8     159.26      1.20
   4    2   -8     24.266     0.258
   3    2   -8     136.93      0.91
   2    2   -8     92.937     0.674
   1    2   -8     84.380     0.452
   0    2   -8     5.8050    0.0788
  -1    2   -8     4.2355    0.0717
  -2    2   -8     0.1362    0.0645
  -3    2   -8     0.9675    0.0645
  -4    2   -8     155.19      1.22
  -5    2   -8     4.8160    0.1075
  -6    2   -8     4.3000    0.0932
  -7    2   -8     17.186     0.165
  -8    2   -8     14.928     0.129
  -9    2   -8     1.7200    0.0788
 -10    2   -8     0.1362    0.0788
 -11    2   -8     3.6335    0.0860
 -12    2   -8     16.390     0.165
 -13    2   -8     17.336     0.151
 -14    2   -8     1.1180    0.0860
 -15    2   -8     1.8992    0.0932
 -16    2   -8     0.0573    0.0860
 -17    2   -8     1.7343    0.1003
 -18    2   -8     1.0463    0.0932
  23    3   -8     1.1538    0.2867
  22    3   -8     1.2972    0.1935
  21    3   -8     5.6187    0.3798
  20    3   -8     0.5303    0.0717
  19    3   -8     4.1423    0.1147
  18    3   -8     0.3583    0.0430
  17    3   -8     0.5303    0.0430
  16    3   -8     6.6435    0.1362
  15    3   -8     1.6340    0.0645
  14    3   -8     13.567     0.165
  13    3   -8     24.854     0.215
  12    3   -8     0.7883    0.0502
  11    3   -8     3.5117    0.0788
  10    3   -8     1.5910    0.0502
   9    3   -8     5.8552    0.0717
   8    3   -8     23.270     0.122
   7    3   -8     0.9317    0.0502
   6    3   -8     10.979     0.100
   5    3   -8     0.1362    0.0502
   4    3   -8     3.8987    0.0645
   3    3   -8     0.5948    0.0502
   2    3   -8     5.5255    0.0717
   1    3   -8     12.456     0.158
   0    3   -8     0.4300    0.0573
  -1    3   -8     4.5222    0.0717
  -2    3   -8     0.8313    0.0573
  -3    3   -8     19.515     0.151
  -4    3   -8     19.106     0.208
  -5    3   -8     8.1700    0.0860
  -6    3   -8     44.161     0.315
  -7    3   -8     0.9102    0.0788
  -8    3   -8     1.8132    0.0788
  -9    3   -8     1.1682    0.0788
 -10    3   -8     0.0788    0.0645
 -11    3   -8     0.1433    0.0788
 -12    3   -8     3.4400    0.0932
 -13    3   -8     11.904     0.151
 -14    3   -8     0.0573    0.0860
 -15    3   -8     26.775     0.258
 -16    3   -8     5.1170    0.1218
 -17    3   -8     2.9025    0.1075
 -18    3   -8     3.6192    0.1075
  24    4   -8     24.775     3.411
  23    4   -8     0.2007    0.4658
  22    4   -8     6.9660    0.2652
  21    4   -8     15.122     0.344
  20    4   -8     0.1433    0.0502
  19    4   -8     8.0840    0.2293
  18    4   -8     12.441     0.294
  17    4   -8     0.0287    0.0430
  16    4   -8     14.384     0.688
  15    4   -8     4.5365    0.0932
  14    4   -8     6.3282    0.1720
  13    4   -8     13.860     0.093
  12    4   -8     12.750     0.179
  11    4   -8     45.093     0.423
  10    4   -8     3.2895    0.0502
   9    4   -8     6.5933    0.0645
   8    4   -8     1.5910    0.0502
   7    4   -8     17.960     0.201
   6    4   -8     33.863     0.294
   5    4   -8     3.9488    0.0645
   4    4   -8     31.182     0.301
   3    4   -8     22.460     0.194
   2    4   -8     8.1700    0.1147
   1    4   -8     7.7615    0.0860
   0    4   -8     41.904     0.301
  -1    4   -8     12.413     0.115
  -2    4   -8     10.148     0.093
  -3    4   -8     5.7333    0.0788
  -4    4   -8     5.2173    0.0788
  -5    4   -8     16.089     0.136
  -6    4   -8     72.412     0.487
  -7    4   -8     5.8623    0.0860
  -8    4   -8     12.312     0.108
  -9    4   -8     15.330     0.151
 -10    4   -8     2.5585    0.0788
 -11    4   -8     26.180     0.330
 -12    4   -8     2.5513    0.0860
 -13    4   -8     2.0927    0.0788
 -14    4   -8     40.019     0.502
 -15    4   -8     0.1362    0.0788
 -16    4   -8     5.1242    0.1218
 -17    4   -8     12.585     0.172
 -18    4   -8     1.5480    0.1147
  24    5   -8     3.8270    0.3583
  23    5   -8     23.492     1.226
  22    5   -8     7.3602    0.2795
  21    5   -8     10.456     0.351
  20    5   -8     4.0348    0.1218
  19    5   -8     7.6325    0.2007
  18    5   -8     0.2508    0.0645
  17    5   -8     16.175     0.358
  16    5   -8     0.2795    0.0430
  15    5   -8     4.1710    0.1003
  14    5   -8     0.0215    0.0573
  13    5   -8     6.4500    0.2007
  12    5   -8     1.2972    0.0573
  11    5   -8     7.4175    0.0860
  10    5   -8     0.8313    0.0358
   9    5   -8     23.027     0.194
   8    5   -8     27.413     0.244
   7    5   -8     8.2417    0.0788
   6    5   -8     6.0845    0.0645
   5    5   -8     15.466     0.115
   4    5   -8     14.556     0.151
   3    5   -8     7.3888    0.0860
   2    5   -8     53.428     0.280
   1    5   -8     10.721     0.108
   0    5   -8     23.356     0.158
  -1    5   -8     4.6297    0.0788
  -2    5   -8     11.144     0.100
  -3    5   -8     0.3655    0.0645
  -4    5   -8     7.3028    0.1147
  -5    5   -8     38.306     0.265
  -6    5   -8     11.431     0.100
  -7    5   -8     11.245     0.129
  -8    5   -8     57.075     0.416
  -9    5   -8     4.2642    0.0932
 -10    5   -8     13.022     0.158
 -11    5   -8     7.8260    0.1147
 -12    5   -8     1.8275    0.0860
 -13    5   -8     0.8313    0.0788
 -14    5   -8     20.963     0.294
 -15    5   -8     0.1290    0.0788
 -16    5   -8     11.574     0.222
 -17    5   -8     0.1720    0.0932
 -18    5   -8     0.7812    0.0932
  23    6   -8     24.259     0.602
  22    6   -8     4.4003    0.5590
  21    6   -8     4.3143    0.1577
  20    6   -8     0.9102    0.0788
  19    6   -8     14.771     0.280
  18    6   -8     72.004     0.466
  17    6   -8     30.114     0.301
  16    6   -8     38.600     0.480
  15    6   -8     9.8398    0.1648
  14    6   -8     94.077     0.925
  13    6   -8     10.055     0.244
  12    6   -8     132.64      1.68
  11    6   -8     62.192     0.573
  10    6   -8     3.1247    0.0717
   9    6   -8     59.813     0.459
   8    6   -8     153.09      1.12
   7    6   -8     15.387     0.100
   6    6   -8     84.982     0.616
   5    6   -8     25.155     0.186
   4    6   -8     77.708     0.631
   3    6   -8     173.82      1.15
   2    6   -8     49.271     0.315
   1    6   -8     32.773     0.237
   0    6   -8     0.2150    0.0573
  -1    6   -8     328.53      1.99
  -2    6   -8     3.5977    0.0717
  -3    6   -8     59.892     0.495
  -4    6   -8     17.666     0.122
  -5    6   -8     3.3038    0.0788
  -6    6   -8     81.256     0.301
  -7    6   -8     112.42      0.75
  -8    6   -8     9.9402    0.1003
  -9    6   -8     11.209     0.108
 -10    6   -8     9.1877    0.1433
 -11    6   -8     5.6043    0.0932
 -12    6   -8     35.325     0.373
 -13    6   -8     15.509     0.222
 -14    6   -8     2.0568    0.0860
 -15    6   -8     0.3225    0.0860
 -16    6   -8     31.211     0.358
 -17    6   -8     14.240     0.194
 -18    6   -8     19.880     0.330
  23    7   -8     16.498     0.373
  22    7   -8     1.2327    0.1433
  21    7   -8     7.3458    0.1863
  20    7   -8     16.813     0.222
  19    7   -8     11.030     0.265
  18    7   -8     10.155     0.208
  17    7   -8     92.615     0.960
  16    7   -8     1.4118    0.0860
  15    7   -8     7.5393    0.1863
  14    7   -8     1.2398    0.0645
  13    7   -8     3.4113    0.0717
  12    7   -8     8.9512    0.1935
  11    7   -8     46.419     0.473
  10    7   -8     31.928     0.229
   9    7   -8     77.056     0.631
   8    7   -8     100.74      0.70
   7    7   -8     56.796     0.495
   6    7   -8     22.410     0.351
   5    7   -8     0.2580    0.0502
   4    7   -8     42.928     0.301
   3    7   -8     8.1915    0.1147
   2    7   -8     22.224     0.165
   1    7   -8     69.739     0.624
   0    7   -8     0.1362    0.0573
  -1    7   -8     4.0133    0.0717
  -2    7   -8     16.154     0.172
  -3    7   -8     0.8313    0.0645
  -4    7   -8     0.2150    0.0645
  -5    7   -8     57.283     0.272
  -6    7   -8     37.073     0.337
  -7    7   -8     10.263     0.108
  -8    7   -8     7.7758    0.0932
  -9    7   -8     5.8480    0.0860
 -10    7   -8     69.875     0.516
 -11    7   -8     15.229     0.179
 -12    7   -8     2.0425    0.0860
 -13    7   -8     5.4682    0.1218
 -14    7   -8     8.3205    0.1505
 -15    7   -8     12.162     0.179
 -16    7   -8     7.9908    0.1218
 -17    7   -8     1.1753    0.0860
  23    8   -8     0.5375    0.2938
  22    8   -8     1.0535    0.1505
  21    8   -8     0.0000    0.1362
  20    8   -8     0.7310    0.1003
  19    8   -8     10.764     0.229
  18    8   -8     0.1147    0.0717
  17    8   -8     8.0697    0.2795
  16    8   -8     2.7878    0.1003
  15    8   -8     7.8260    0.1935
  14    8   -8     0.5662    0.0717
  13    8   -8     0.9747    0.0645
  12    8   -8     0.2150    0.0430
  11    8   -8     21.013     0.237
  10    8   -8     5.5613    0.0717
   9    8   -8     76.017     0.889
   8    8   -8     139.35      1.11
   7    8   -8     1.5193    0.0573
   6    8   -8     90.780     0.624
   5    8   -8     1.8633    0.0717
   4    8   -8     83.470     0.581
   3    8   -8     36.615     0.301
   2    8   -8     10.127     0.165
   1    8   -8     201.60      1.84
   0    8   -8     8.1270    0.0860
  -1    8   -8     52.697     0.444
  -2    8   -8     48.920     0.201
  -3    8   -8     3.2393    0.0717
  -4    8   -8     36.177     0.151
  -5    8   -8     21.206     0.151
  -6    8   -8     0.5733    0.0717
  -7    8   -8     8.7648    0.1003
  -8    8   -8     111.12      0.72
  -9    8   -8     2.0353    0.0932
 -10    8   -8     4.8948    0.0860
 -11    8   -8     47.687     0.358
 -12    8   -8     5.6402    0.1075
 -13    8   -8     17.523     0.244
 -14    8   -8     30.086     0.394
 -15    8   -8     6.1777    0.1218
 -16    8   -8     0.6593    0.0788
 -17    8   -8     7.6683    0.1147
  23    9   -8     1.3115    0.1863
  22    9   -8     22.210     0.516
  21    9   -8     2.4367    0.1505
  20    9   -8     11.495     0.143
  19    9   -8     1.8347    0.0788
  18    9   -8     91.311     1.075
  17    9   -8     207.12      3.07
  16    9   -8     6.7008    0.1433
  15    9   -8     21.364     0.480
  14    9   -8     51.564     0.566
  13    9   -8     68.019     0.702
  12    9   -8     25.528     0.358
  11    9   -8     6.9302    0.1147
  10    9   -8     51.751     0.552
   9    9   -8     4.5222    0.0788
   8    9   -8     38.808     0.416
   7    9   -8     9.3668    0.1075
   6    9   -8     13.531     0.122
   5    9   -8     4.8017    0.0788
   4    9   -8     12.757     0.194
   3    9   -8     4.8662    0.0717
   2    9   -8     110.42      0.95
   1    9   -8     114.40      0.87
   0    9   -8     35.640     0.287
  -1    9   -8     2.1858    0.0717
  -2    9   -8     148.29      0.96
  -3    9   -8     111.40      0.87
  -4    9   -8     6.1848    0.0860
  -5    9   -8     0.0287    0.0717
  -6    9   -8     0.0358    0.0717
  -7    9   -8     56.803     0.401
  -8    9   -8     26.216     0.172
  -9    9   -8     0.9173    0.0788
 -10    9   -8     16.283     0.229
 -11    9   -8     2.3292    0.0860
 -12    9   -8     8.7362    0.1935
 -13    9   -8     28.072     0.416
 -14    9   -8     16.820     0.165
 -15    9   -8     15.444     0.179
 -16    9   -8     0.1935    0.0788
 -17    9   -8     2.3793    0.0932
  22   10   -8     2.9168    0.2078
  21   10   -8     2.6947    0.1290
  20   10   -8     14.713     0.215
  19   10   -8     1.6913    0.0932
  18   10   -8     5.3535    0.1505
  17   10   -8     11.001     0.265
  16   10   -8     10.908     0.194
  15   10   -8     7.2097    0.1720
  14   10   -8     25.212     0.330
  13   10   -8     40.735     0.738
  12   10   -8     14.032     0.172
  11   10   -8     17.100     0.186
  10   10   -8     52.768     0.487
   9   10   -8     76.612     0.480
   8   10   -8     143.38      1.81
   7   10   -8     28.316     0.315
   6   10   -8     41.345     0.401
   5   10   -8     157.78      0.73
   4   10   -8     10.313     0.129
   3   10   -8     79.407     0.595
   2   10   -8     96.435     0.595
   1   10   -8     105.87      0.82
   0   10   -8     72.082     0.588
  -1   10   -8     48.726     0.272
  -2   10   -8     3.9130    0.0788
  -3   10   -8     6.4787    0.0932
  -4   10   -8     0.5375    0.0717
  -5   10   -8     21.622     0.208
  -6   10   -8     16.956     0.158
  -7   10   -8     35.411     0.280
  -8   10   -8     18.512     0.229
  -9   10   -8     8.3133    0.1075
 -10   10   -8     59.419     0.459
 -11   10   -8     25.764     0.265
 -12   10   -8     40.678     0.337
 -13   10   -8     5.8623    0.1218
 -14   10   -8     0.7740    0.0860
 -15   10   -8     36.959     0.301
 -16   10   -8     15.401     0.179
 -17   10   -8     2.8810    0.1075
  22   11   -8     3.2680    0.1863
  21   11   -8     8.6215    0.2007
  20   11   -8     9.1877    0.1863
  19   11   -8     5.3105    0.1290
  18   11   -8     6.3497    0.1505
  17   11   -8     36.077     0.337
  16   11   -8     15.724     0.373
  15   11   -8     17.071     0.337
  14   11   -8     11.395     0.143
  13   11   -8     2.5083    0.1792
  12   11   -8     16.878     0.308
  11   11   -8     0.0788    0.0502
  10   11   -8     34.357     0.444
   9   11   -8     14.298     0.158
   8   11   -8     0.4085    0.0430
   7   11   -8     1.2828    0.0502
   6   11   -8     8.3850    0.1290
   5   11   -8     59.053     0.616
   4   11   -8    -0.0072    0.0645
   3   11   -8     0.0072    0.0645
   2   11   -8     3.0028    0.0788
   1   11   -8     25.843     0.244
   0   11   -8     81.378     0.631
  -1   11   -8     22.231     0.265
  -2   11   -8     36.980     0.301
  -3   11   -8     29.778     0.244
  -4   11   -8     1.7702    0.0788
  -5   11   -8     0.2150    0.0788
  -6   11   -8     15.050     0.136
  -7   11   -8     19.794     0.323
  -8   11   -8     47.200     0.423
  -9   11   -8     7.3960    0.1003
 -10   11   -8     1.5122    0.0860
 -11   11   -8     3.1390    0.0932
 -12   11   -8     2.0998    0.0932
 -13   11   -8     7.7400    0.1505
 -14   11   -8     2.8882    0.0932
 -15   11   -8     0.1075    0.0932
 -16   11   -8     0.1792    0.0860
  22   12   -8     9.4313    0.3153
  21   12   -8     2.8165    0.1433
  20   12   -8     0.2293    0.1147
  19   12   -8     3.1390    0.1433
  18   12   -8     111.64      1.22
  17   12   -8     21.199     0.208
  16   12   -8    -0.0143    0.0645
  15   12   -8     3.6335    0.1147
  14   12   -8     40.850     0.480
  13   12   -8     6.7797    0.1147
  12   12   -8     91.662     1.068
  11   12   -8    -0.0143    0.0645
  10   12   -8     56.237     0.803
   9   12   -8     79.507     0.523
   8   12   -8     7.8403    0.1290
   7   12   -8     3.8987    0.0788
   6   12   -8     64.615     0.674
   5   12   -8     44.383     0.337
   4   12   -8     30.308     0.301
   3   12   -8     61.318     0.466
   2   12   -8     7.6540    0.1075
   1   12   -8     54.467     0.459
   0   12   -8     22.389     0.201
  -1   12   -8     14.233     0.172
  -2   12   -8     10.213     0.108
  -3   12   -8     129.13      1.22
  -4   12   -8     0.0788    0.0788
  -5   12   -8     14.183     0.143
  -6   12   -8     14.040     0.172
  -7   12   -8     30.466     0.287
  -8   12   -8     18.970     0.194
  -9   12   -8     1.8490    0.0860
 -10   12   -8     4.0420    0.1075
 -11   12   -8     30.630     0.265
 -12   12   -8     34.472     0.380
 -13   12   -8     0.3583    0.0860
 -14   12   -8     2.7448    0.1290
 -15   12   -8     0.0430    0.0860
 -16   12   -8     9.6320    0.1935
  21   13   -8     3.2178    0.1577
  20   13   -8     1.3115    0.1147
  19   13   -8     26.581     0.315
  18   13   -8     13.409     0.258
  17   13   -8     5.5613    0.1505
  16   13   -8     2.5943    0.0788
  15   13   -8     1.9565    0.1003
  14   13   -8     1.6913    0.0860
  13   13   -8     4.0922    0.2150
  12   13   -8     2.9240    0.0788
  11   13   -8     23.686     0.358
  10   13   -8    -0.0358    0.0788
   9   13   -8     70.864     0.595
   8   13   -8     0.1505    0.0502
   7   13   -8     1.1538    0.0645
   6   13   -8     32.616     0.337
   5   13   -8     16.261     0.237
   4   13   -8     4.8590    0.0788
   3   13   -8     38.750     0.337
   2   13   -8     29.133     0.251
   1   13   -8     11.037     0.115
   0   13   -8     28.136     0.208
  -1   13   -8     4.2427    0.0860
  -2   13   -8     9.1447    0.1147
  -3   13   -8     0.3583    0.0788
  -4   13   -8     36.779     0.308
  -5   13   -8     13.524     0.143
  -6   13   -8     30.501     0.179
  -7   13   -8     15.924     0.186
  -8   13   -8     0.2652    0.0860
  -9   13   -8     28.423     0.244
 -10   13   -8     12.506     0.179
 -11   13   -8     0.4802    0.1003
 -12   13   -8     48.705     0.530
 -13   13   -8     9.1948    0.1577
 -14   13   -8     4.0922    0.1003
 -15   13   -8     6.0917    0.1433
  21   14   -8     5.0167    0.1505
  20   14   -8     15.616     0.179
  19   14   -8     7.0448    0.1935
  18   14   -8     22.862     0.201
  17   14   -8     6.9660    0.1290
  16   14   -8     6.3640    0.1290
  15   14   -8     1.3688    0.0932
  14   14   -8     14.556     0.315
  13   14   -8     0.9388    0.0645
  12   14   -8     10.399     0.172
  11   14   -8     53.170     0.867
  10   14   -8     6.5073    0.1075
   9   14   -8     8.8437    0.1505
   8   14   -8     6.3712    0.1218
   7   14   -8     7.8332    0.1218
   6   14   -8     0.8457    0.0717
   5   14   -8     5.0812    0.1290
   4   14   -8     17.580     0.208
   3   14   -8     12.821     0.179
   2   14   -8     2.2503    0.0788
   1   14   -8     4.6583    0.0860
   0   14   -8     1.5767    0.0788
  -1   14   -8     1.3832    0.0788
  -2   14   -8     26.854     0.222
  -3   14   -8     40.585     0.330
  -4   14   -8     39.868     0.251
  -5   14   -8     17.623     0.215
  -6   14   -8     4.6512    0.0932
  -7   14   -8     0.3368    0.0788
  -8   14   -8     8.8580    0.1075
  -9   14   -8     0.0358    0.0788
 -10   14   -8     31.698     0.301
 -11   14   -8     1.7630    0.1003
 -12   14   -8     7.2240    0.1648
 -13   14   -8     35.554     0.330
 -14   14   -8     5.1887    0.1218
 -15   14   -8     2.6373    0.1003
  20   15   -8     0.1648    0.1147
  19   15   -8     0.7023    0.1075
  18   15   -8     2.7592    0.1147
  17   15   -8     1.9135    0.1075
  16   15   -8     17.723     0.280
  15   15   -8     0.1147    0.0932
  14   15   -8     2.2288    0.1003
  13   15   -8     0.0717    0.0502
  12   15   -8     8.3348    0.1935
  11   15   -8     23.557     0.287
  10   15   -8     1.1682    0.0788
   9   15   -8     38.779     0.552
   8   15   -8     35.597     0.358
   7   15   -8     3.0530    0.0860
   6   15   -8     3.6335    0.0788
   5   15   -8     17.967     0.237
   4   15   -8     11.309     0.136
   3   15   -8     0.1075    0.0717
   2   15   -8     31.498     0.287
   1   15   -8     2.4223    0.0860
   0   15   -8     46.849     0.430
  -1   15   -8     21.307     0.229
  -2   15   -8     8.6860    0.1362
  -3   15   -8     7.2383    0.1147
  -4   15   -8     9.5603    0.1218
  -5   15   -8     1.0033    0.0860
  -6   15   -8     43.717     0.459
  -7   15   -8     19.501     0.251
  -8   15   -8     11.710     0.172
  -9   15   -8     7.7400    0.1075
 -10   15   -8     0.4945    0.0932
 -11   15   -8     1.9708    0.1003
 -12   15   -8     4.8948    0.1147
 -13   15   -8     1.7845    0.0932
 -14   15   -8     4.1567    0.1003
  19   16   -8     0.1505    0.1003
  18   16   -8     56.832     1.175
  17   16   -8     6.1562    0.2078
  16   16   -8     0.1147    0.0860
  15   16   -8     0.3798    0.0860
  14   16   -8     7.4390    0.2078
  13   16   -8     0.5232    0.0860
  12   16   -8     57.326     0.874
  11   16   -8     9.7610    0.1792
  10   16   -8     4.0277    0.1075
   9   16   -8     72.398     0.710
   8   16   -8     0.9245    0.0573
   7   16   -8     1.2757    0.0645
   6   16   -8     61.282     0.516
   5   16   -8     3.2752    0.1218
   4   16   -8     21.801     0.208
   3   16   -8     66.958     0.509
   2   16   -8     0.2795    0.0717
   1   16   -8     4.8375    0.0932
   0   16   -8     2.0067    0.0860
  -1   16   -8     17.566     0.222
  -2   16   -8     6.3067    0.1003
  -3   16   -8     34.121     0.308
  -4   16   -8     0.1003    0.0788
  -5   16   -8     0.0860    0.0860
  -6   16   -8     38.148     0.380
  -7   16   -8     2.8810    0.0932
  -8   16   -8     2.3722    0.1147
  -9   16   -8     6.3497    0.1147
 -10   16   -8     1.9207    0.0932
 -11   16   -8     20.912     0.165
 -12   16   -8     5.9125    0.1075
 -13   16   -8     0.2652    0.0860
 -14   16   -8     1.9852    0.1075
  19   17   -8     1.9780    0.1147
  18   17   -8     1.9207    0.1147
  17   17   -8     1.3473    0.1362
  16   17   -8     0.0143    0.1147
  15   17   -8     0.0000    0.0860
  14   17   -8     10.607     0.143
  13   17   -8     7.1738    0.1505
  12   17   -8     3.5332    0.1147
  11   17   -8     0.4085    0.0788
  10   17   -8     1.8347    0.0932
   9   17   -8     15.337     0.229
   8   17   -8     2.2718    0.0788
   7   17   -8     23.973     0.280
   6   17   -8     2.6947    0.0788
   5   17   -8     4.1997    0.1075
   4   17   -8     5.8050    0.0932
   3   17   -8     19.966     0.244
   2   17   -8     0.3010    0.0788
   1   17   -8     5.9483    0.1003
   0   17   -8     12.212     0.115
  -1   17   -8     20.819     0.165
  -2   17   -8     7.9980    0.1075
  -3   17   -8     14.040     0.151
  -4   17   -8     8.6717    0.1290
  -5   17   -8     2.1715    0.0860
  -6   17   -8     10.270     0.115
  -7   17   -8     30.215     0.272
  -8   17   -8     3.7338    0.1003
  -9   17   -8     2.2073    0.1003
 -10   17   -8     4.3717    0.1075
 -11   17   -8     7.5895    0.1577
 -12   17   -8     0.4300    0.1075
 -13   17   -8     14.011     0.201
  18   18   -8     5.5685    0.1505
  17   18   -8     3.9703    0.1433
  16   18   -8     63.748     0.781
  15   18   -8     23.851     0.437
  14   18   -8     29.340     0.609
  13   18   -8     20.697     0.459
  12   18   -8    -0.0072    0.1003
  11   18   -8     41.165     0.538
  10   18   -8     33.605     0.573
   9   18   -8     1.3115    0.0788
   8   18   -8     22.869     0.330
   7   18   -8     3.9847    0.0860
   6   18   -8     1.7272    0.0788
   5   18   -8     47.895     0.631
   4   18   -8     40.821     0.251
   3   18   -8     0.1935    0.0788
   2   18   -8     39.238     0.323
   1   18   -8     17.007     0.158
   0   18   -8     5.1958    0.1003
  -1   18   -8     99.825     0.480
  -2   18   -8     3.3182    0.1003
  -3   18   -8     29.190     0.366
  -4   18   -8     37.797     0.323
  -5   18   -8     5.8408    0.1003
  -6   18   -8     20.970     0.194
  -7   18   -8     11.510     0.151
  -8   18   -8     0.0645    0.0860
  -9   18   -8     25.069     0.323
 -10   18   -8     1.1610    0.1003
 -11   18   -8     7.2527    0.1290
 -12   18   -8     9.1733    0.1433
  17   19   -8     0.2723    0.1147
  16   19   -8    -0.1003    0.1290
  15   19   -8     1.5552    0.1075
  14   19   -8     2.1357    0.1075
  13   19   -8     0.3082    0.1147
  12   19   -8     5.9698    0.1218
  11   19   -8     46.963     0.738
  10   19   -8     10.958     0.244
   9   19   -8     34.027     0.287
   8   19   -8     30.179     0.609
   7   19   -8     67.553     0.631
   6   19   -8     85.713     0.616
   5   19   -8     2.1428    0.0932
   4   19   -8     50.525     0.502
   3   19   -8     10.234     0.165
   2   19   -8     8.7577    0.1433
   1   19   -8     7.0592    0.1218
   0   19   -8     1.4047    0.0860
  -1   19   -8     18.985     0.208
  -2   19   -8     8.5857    0.1433
  -3   19   -8     1.0105    0.0932
  -4   19   -8     14.986     0.208
  -5   19   -8     22.460     0.194
  -6   19   -8     1.2972    0.0932
  -7   19   -8     6.7080    0.1147
  -8   19   -8     16.483     0.151
  -9   19   -8     6.7367    0.1147
 -10   19   -8     42.592     0.423
 -11   19   -8     0.4658    0.0932
  16   20   -8     2.5800    0.1362
  15   20   -8     35.970     0.659
  14   20   -8     45.874     0.717
  13   20   -8     0.5590    0.1075
  12   20   -8     2.5083    0.1218
  11   20   -8     3.1605    0.1147
  10   20   -8     7.2025    0.1433
   9   20   -8     2.0425    0.1218
   8   20   -8     12.291     0.287
   7   20   -8     2.1285    0.0932
   6   20   -8     0.1218    0.0860
   5   20   -8     0.8528    0.1362
   4   20   -8     0.2222    0.0860
   3   20   -8     5.0095    0.1075
   2   20   -8     2.6087    0.0932
   1   20   -8     3.5117    0.1003
   0   20   -8     24.883     0.222
  -1   20   -8     35.927     0.394
  -2   20   -8     41.416     0.430
  -3   20   -8     5.5828    0.1075
  -4   20   -8     0.3655    0.0932
  -5   20   -8     36.536     0.294
  -6   20   -8     5.5900    0.1147
  -7   20   -8     5.5613    0.1147
  -8   20   -8     15.502     0.229
  -9   20   -8     0.1577    0.0932
 -10   20   -8     15.709     0.208
  15   21   -8     1.4333    0.1147
  14   21   -8     1.8633    0.1218
  13   21   -8     15.315     0.280
  12   21   -8     1.2040    0.1218
  11   21   -8     22.532     0.358
  10   21   -8     0.1075    0.1003
   9   21   -8     10.012     0.186
   8   21   -8     11.259     0.244
   7   21   -8     6.4357    0.1218
   6   21   -8     10.420     0.194
   5   21   -8     11.495     0.151
   4   21   -8     19.981     0.344
   3   21   -8     0.2293    0.1003
   2   21   -8     43.014     0.351
   1   21   -8     3.3755    0.1075
   0   21   -8     19.314     0.165
  -1   21   -8     9.7037    0.1577
  -2   21   -8     0.2723    0.0860
  -3   21   -8     2.1070    0.0932
  -4   21   -8     0.6163    0.0932
  -5   21   -8     13.860     0.251
  -6   21   -8     2.3722    0.1003
  -7   21   -8     5.0167    0.1147
  -8   21   -8     23.930     0.272
  -9   21   -8     0.0430    0.0932
  14   22   -8     14.857     0.430
  13   22   -8     0.4658    0.1290
  12   22   -8     23.750     0.416
  11   22   -8     0.1863    0.1218
  10   22   -8     5.9913    0.1362
   9   22   -8     19.536     0.258
   8   22   -8     6.2708    0.1720
   7   22   -8     0.9675    0.1218
   6   22   -8     4.6010    0.1648
   5   22   -8     18.619     0.344
   4   22   -8     4.9593    0.1290
   3   22   -8     19.128     0.373
   2   22   -8     6.3425    0.1577
   1   22   -8     0.4587    0.1075
   0   22   -8     0.5160    0.1147
  -1   22   -8     10.800     0.172
  -2   22   -8     3.8413    0.1218
  -3   22   -8     28.452     0.251
  -4   22   -8     2.2217    0.1003
  -5   22   -8     0.5590    0.0932
  -6   22   -8     0.4658    0.0932
  -7   22   -8     38.220     0.358
  -8   22   -8     0.1075    0.0932
  12   23   -8     1.6770    0.1362
  11   23   -8     13.301     0.237
  10   23   -8     2.1643    0.1147
   9   23   -8     12.857     0.222
   8   23   -8     0.1505    0.1147
   7   23   -8     2.8022    0.1362
   6   23   -8     7.8833    0.2580
   5   23   -8     0.8600    0.1075
   4   23   -8     7.6110    0.1935
   3   23   -8     5.2030    0.1648
   2   23   -8     16.684     0.323
   1   23   -8     1.2183    0.1218
   0   23   -8     8.9655    0.1648
  -1   23   -8     8.0983    0.1648
  -2   23   -8     0.9675    0.1147
  -3   23   -8     0.3010    0.1147
  -4   23   -8    -0.0502    0.1075
  -5   23   -8     20.561     0.265
  -6   23   -8     0.0502    0.1003
  10   24   -8     30.544     0.459
   9   24   -8     0.8815    0.1147
   8   24   -8     3.9417    0.1433
   7   24   -8     9.0443    0.2078
   6   24   -8     0.4658    0.1362
   5   24   -8     12.499     0.229
   4   24   -8     9.8112    0.1720
   3   24   -8     15.179     0.330
   2   24   -8     0.7883    0.1147
   1   24   -8     0.7740    0.1218
   0   24   -8     6.4858    0.2007
  -1   24   -8     2.1500    0.1218
  -2   24   -8     13.008     0.208
  -3   24   -8     4.6583    0.1362
  -4   24   -8     0.0072    0.1147
   8   25   -8     7.0090    0.1433
   7   25   -8     4.3430    0.1720
   6   25   -8     0.3798    0.1362
   5   25   -8     1.9780    0.1720
   4   25   -8     12.757     0.244
   3   25   -8     25.098     0.251
   2   25   -8     0.6665    0.1218
   1   25   -8     3.0817    0.1218
   0   25   -8     0.9317    0.1147
  -1   25   -8     0.1075    0.1075
  -2   25   -8     2.8452    0.1290
  21    1   -9     1.4262    0.2508
  20    1   -9     0.2508    0.0717
  19    1   -9     1.7272    0.0573
  18    1   -9     13.946     0.294
  17    1   -9     25.915     0.566
  16    1   -9     107.86      0.87
  15    1   -9     9.7037    0.1290
  14    1   -9     1.4978    0.0573
  13    1   -9     9.3238    0.1505
  12    1   -9     2.7807    0.0788
  11    1   -9     102.61      0.90
  10    1   -9     181.14      1.92
   9    1   -9     77.207     0.738
   8    1   -9     0.5805    0.0645
   7    1   -9     20.411     0.287
   6    1   -9     2.3722    0.0717
   5    1   -9     33.741     0.337
   4    1   -9     128.58      0.81
   3    1   -9     60.451     0.509
   2    1   -9     142.42      0.87
   1    1   -9     54.954     0.430
   0    1   -9     62.708     0.409
  -1    1   -9     14.864     0.172
  -2    1   -9     11.180     0.136
  -3    1   -9     102.03      0.57
  -4    1   -9     153.82      1.09
  -5    1   -9     9.6177    0.1147
  -6    1   -9     0.0430    0.0788
  -7    1   -9     1.9780    0.0932
  -8    1   -9     2.9813    0.1075
  -9    1   -9     9.3310    0.1218
 -10    1   -9     63.611     0.330
 -11    1   -9     19.013     0.151
 -12    1   -9     2.0998    0.1003
 -13    1   -9     0.1935    0.0932
 -14    1   -9     0.5447    0.1003
 -15    1   -9     0.0645    0.1075
 -16    1   -9     12.535     0.265
 -17    1   -9     4.2928    0.1792
  22    2   -9     1.2183    0.2150
  21    2   -9     0.9675    0.1720
  20    2   -9     0.1792    0.0932
  19    2   -9     24.180     0.609
  18    2   -9    -0.0072    0.0358
  17    2   -9     46.741     0.509
  16    2   -9     45.938     0.588
  15    2   -9     1.3043    0.0573
  14    2   -9     0.2508    0.0430
  13    2   -9     5.0453    0.0645
  12    2   -9     12.707     0.158
  11    2   -9     2.7878    0.0573
  10    2   -9     37.725     0.380
   9    2   -9     38.636     0.251
   8    2   -9     9.2450    0.1362
   7    2   -9     7.6755    0.1075
   6    2   -9     1.5408    0.0645
   5    2   -9     1.3903    0.0645
   4    2   -9     0.8098    0.0717
   3    2   -9     2.0640    0.0932
   2    2   -9     25.836     0.265
   1    2   -9     0.5303    0.0788
   0    2   -9     1.2470    0.0860
  -1    2   -9     5.2173    0.0932
  -2    2   -9     31.139     0.315
  -3    2   -9     5.7835    0.1003
  -4    2   -9     27.463     0.244
  -5    2   -9     10.377     0.122
  -6    2   -9     0.2437    0.0860
  -7    2   -9     29.068     0.287
  -8    2   -9     34.264     0.280
  -9    2   -9     12.707     0.122
 -10    2   -9     15.408     0.143
 -11    2   -9     0.9962    0.0932
 -12    2   -9     11.001     0.122
 -13    2   -9     27.742     0.280
 -14    2   -9     14.756     0.194
 -15    2   -9     1.6913    0.1003
 -16    2   -9     14.319     0.229
 -17    2   -9     1.5623    0.1003
  22    3   -9     6.4787    0.4730
  21    3   -9     0.0860    0.1720
  20    3   -9     46.727     0.652
  19    3   -9     0.1147    0.0645
  18    3   -9     0.6235    0.0573
  17    3   -9     102.67      1.78
  16    3   -9     0.8743    0.0502
  15    3   -9     0.3655    0.0430
  14    3   -9     6.5217    0.0860
  13    3   -9     10.893     0.151
  12    3   -9     15.666     0.186
  11    3   -9     0.8815    0.0502
  10    3   -9     0.0287    0.0502
   9    3   -9     176.79      1.37
   8    3   -9     19.142     0.158
   7    3   -9     126.92      0.96
   6    3   -9     8.4782    0.0860
   5    3   -9     36.199     0.208
   4    3   -9     183.75      1.18
   3    3   -9     149.62      0.77
   2    3   -9     5.3607    0.0788
   1    3   -9     123.79      0.67
   0    3   -9     27.448     0.444
  -1    3   -9     11.725     0.115
  -2    3   -9     1.1610    0.0717
  -3    3   -9     79.586     0.523
  -4    3   -9     5.0812    0.0932
  -5    3   -9     18.934     0.129
  -6    3   -9     16.218     0.158
  -7    3   -9     57.914     0.459
  -8    3   -9     1.6053    0.0860
  -9    3   -9     41.481     0.186
 -10    3   -9     1.4477    0.0860
 -11    3   -9     82.230     0.459
 -12    3   -9    -0.0215    0.0860
 -13    3   -9    -0.0287    0.0932
 -14    3   -9     12.699     0.201
 -15    3   -9     2.5012    0.1003
 -16    3   -9     17.236     0.337
 -17    3   -9     24.567     0.401
  23    4   -9     0.8313    0.2007
  22    4   -9     0.8743    0.2007
  21    4   -9     11.159     0.315
  20    4   -9     11.073     0.394
  19    4   -9     21.006     0.280
  18    4   -9     5.1385    0.2222
  17    4   -9     5.4395    0.0932
  16    4   -9     4.3573    0.0788
  15    4   -9     14.677     0.222
  14    4   -9     1.8562    0.0573
  13    4   -9     6.6865    0.0932
  12    4   -9     14.892     0.165
  11    4   -9     66.657     0.401
  10    4   -9     140.13      1.00
   9    4   -9     43.444     0.387
   8    4   -9     4.3358    0.0645
   7    4   -9     11.517     0.129
   6    4   -9     54.567     0.552
   5    4   -9     1.8920    0.0573
   4    4   -9     5.6330    0.0717
   3    4   -9     4.9450    0.0717
   2    4   -9     8.1557    0.0860
   1    4   -9     50.819     0.358
   0    4   -9     9.3095    0.0932
  -1    4   -9     0.0645    0.0645
  -2    4   -9     18.540     0.115
  -3    4   -9     0.3082    0.0645
  -4    4   -9     164.58      0.82
  -5    4   -9     113.74      0.59
  -6    4   -9     14.290     0.165
  -7    4   -9     55.406     0.301
  -8    4   -9     4.8375    0.0860
  -9    4   -9     0.7883    0.0788
 -10    4   -9     3.6622    0.0860
 -11    4   -9     1.9063    0.0860
 -12    4   -9     44.641     0.444
 -13    4   -9     8.1557    0.1720
 -14    4   -9     1.2327    0.0860
 -15    4   -9     5.8838    0.1075
 -16    4   -9     25.435     0.244
 -17    4   -9     6.7940    0.1362
  23    5   -9     52.467     0.559
  22    5   -9     5.0095    0.2580
  21    5   -9     9.7323    0.5518
  20    5   -9     32.092     0.409
  19    5   -9     1.6985    0.0860
  18    5   -9     32.995     0.387
  17    5   -9     7.3315    0.1792
  16    5   -9     108.31      0.93
  15    5   -9     44.598     0.724
  14    5   -9     0.9030    0.0430
  13    5   -9     0.1505    0.0502
  12    5   -9     23.500     0.301
  11    5   -9     237.23      1.38
  10    5   -9     345.82      1.67
   9    5   -9     1.9422    0.0573
   8    5   -9     35.131     0.323
   7    5   -9     0.0788    0.0502
   6    5   -9     4.5078    0.0717
   5    5   -9     183.06      1.50
   4    5   -9     7.4175    0.0788
   3    5   -9     277.39      1.71
   2    5   -9     69.237     0.358
   1    5   -9     94.356     0.717
   0    5   -9     18.117     0.115
  -1    5   -9     37.245     0.330
  -2    5   -9     171.60      1.05
  -3    5   -9     54.639     0.387
  -4    5   -9     103.59      0.37
  -5    5   -9     53.786     0.265
  -6    5   -9     46.096     0.409
  -7    5   -9     24.689     0.136
  -8    5   -9     0.1792    0.0717
  -9    5   -9     0.6522    0.0788
 -10    5   -9     113.29      1.25
 -11    5   -9     4.1423    0.1075
 -12    5   -9     15.932     0.208
 -13    5   -9     15.982     0.229
 -14    5   -9     6.1347    0.1290
 -15    5   -9     0.1290    0.0860
 -16    5   -9     1.3688    0.0932
 -17    5   -9     20.583     0.265
  23    6   -9    -0.2437    0.2795
  22    6   -9     0.8743    0.2938
  21    6   -9     6.0487    0.1935
  20    6   -9     30.050     0.387
  19    6   -9     0.0287    0.0717
  18    6   -9     5.1743    0.2078
  17    6   -9     0.2867    0.0645
  16    6   -9     2.2217    0.0788
  15    6   -9     30.673     0.588
  14    6   -9     3.8413    0.1792
  13    6   -9     7.8403    0.1505
  12    6   -9     33.003     0.409
  11    6   -9     34.393     0.308
  10    6   -9     13.552     0.179
   9    6   -9     4.6225    0.0932
   8    6   -9     6.1203    0.0645
   7    6   -9     41.151     0.272
   6    6   -9     10.084     0.086
   5    6   -9     12.499     0.100
   4    6   -9     3.4113    0.0788
   3    6   -9     0.9532    0.0645
   2    6   -9     4.7945    0.0788
   1    6   -9     4.7658    0.0788
   0    6   -9     8.3133    0.0860
  -1    6   -9     0.8528    0.0645
  -2    6   -9     1.7415    0.0717
  -3    6   -9     9.6320    0.1290
  -4    6   -9     60.738     0.401
  -5    6   -9     108.95      0.47
  -6    6   -9     2.7592    0.0788
  -7    6   -9     11.223     0.151
  -8    6   -9     0.3368    0.0788
  -9    6   -9     14.104     0.158
 -10    6   -9     21.658     0.330
 -11    6   -9     0.5590    0.0788
 -12    6   -9     19.615     0.258
 -13    6   -9     3.4113    0.0932
 -14    6   -9    -0.0430    0.0860
 -15    6   -9     1.7630    0.1147
 -16    6   -9     8.3635    0.1792
  23    7   -9     4.9092    0.2795
  22    7   -9     5.5470    0.3727
  21    7   -9     7.4032    0.1863
  20    7   -9     1.6197    0.0788
  19    7   -9     7.1380    0.1935
  18    7   -9     34.264     0.308
  17    7   -9     52.689     0.839
  16    7   -9     38.141     0.487
  15    7   -9     10.506     0.186
  14    7   -9     16.541     0.222
  13    7   -9     1.0392    0.0573
  12    7   -9     34.816     0.373
  11    7   -9     1.5050    0.0573
  10    7   -9     93.862     0.889
   9    7   -9     93.074     1.089
   8    7   -9     5.5685    0.1075
   7    7   -9     2.3148    0.0645
   6    7   -9     42.291     0.294
   5    7   -9     18.727     0.158
   4    7   -9     197.57      1.05
   3    7   -9     68.585     0.459
   2    7   -9     28.774     0.208
   1    7   -9     1.8490    0.0717
   0    7   -9     1.8347    0.0717
  -1    7   -9     15.007     0.129
  -2    7   -9     0.2293    0.0717
  -3    7   -9     42.405     0.229
  -4    7   -9     139.29      0.80
  -5    7   -9     14.792     0.136
  -6    7   -9     0.5662    0.0717
  -7    7   -9     6.2063    0.1003
  -8    7   -9     0.0287    0.0788
  -9    7   -9     46.368     0.380
 -10    7   -9     33.010     0.437
 -11    7   -9     1.3903    0.0932
 -12    7   -9     14.305     0.172
 -13    7   -9     0.1792    0.0860
 -14    7   -9     3.5332    0.1003
 -15    7   -9     0.4802    0.0860
 -16    7   -9     4.3215    0.1003
  22    8   -9     7.3458    0.3368
  21    8   -9     0.0717    0.1505
  20    8   -9     2.5012    0.0860
  19    8   -9     13.122     0.143
  18    8   -9     0.0430    0.1003
  17    8   -9     1.4692    0.0788
  16    8   -9     0.1863    0.0573
  15    8   -9     2.7735    0.0860
  14    8   -9     21.694     0.330
  13    8   -9     0.2580    0.0430
  12    8   -9     2.4582    0.0717
  11    8   -9     24.524     0.272
  10    8   -9     19.278     0.251
   9    8   -9     0.3942    0.0430
   8    8   -9     0.0932    0.0430
   7    8   -9     4.9235    0.0860
   6    8   -9     1.8347    0.0573
   5    8   -9     10.256     0.100
   4    8   -9     2.3148    0.0645
   3    8   -9     36.607     0.172
   2    8   -9     0.0358    0.0645
   1    8   -9     0.7525    0.0645
   0    8   -9     2.0067    0.0717
  -1    8   -9     3.0602    0.0788
  -2    8   -9     54.151     0.581
  -3    8   -9     4.6440    0.1218
  -4    8   -9     7.6540    0.0932
  -5    8   -9     0.3010    0.0788
  -6    8   -9     3.9703    0.0860
  -7    8   -9     1.1323    0.0788
  -8    8   -9     2.5585    0.0860
  -9    8   -9     1.4835    0.0788
 -10    8   -9     15.896     0.165
 -11    8   -9    -0.0287    0.0860
 -12    8   -9     1.1180    0.0860
 -13    8   -9     4.7802    0.1003
 -14    8   -9     2.2360    0.1003
 -15    8   -9     0.5662    0.0860
 -16    8   -9     2.7592    0.1147
  22    9   -9     0.0358    0.1505
  21    9   -9     0.4157    0.1505
  20    9   -9     37.897     0.480
  19    9   -9     3.4902    0.1003
  18    9   -9     8.6000    0.1577
  17    9   -9     15.014     0.229
  16    9   -9     0.2293    0.0645
  15    9   -9     4.9450    0.1720
  14    9   -9     9.2020    0.1577
  13    9   -9     8.3778    0.2365
  12    9   -9     0.8098    0.0573
  11    9   -9     5.3678    0.0932
  10    9   -9     27.735     0.272
   9    9   -9     32.816     0.351
   8    9   -9     0.3440    0.0502
   7    9   -9     49.801     0.638
   6    9   -9     0.0717    0.0573
   5    9   -9     19.393     0.229
   4    9   -9     61.024     0.473
   3    9   -9     63.991     0.717
   2    9   -9     31.125     0.280
   1    9   -9     36.564     0.330
   0    9   -9     3.4472    0.0788
  -1    9   -9     11.574     0.143
  -2    9   -9     30.114     0.315
  -3    9   -9     40.176     0.358
  -4    9   -9     4.7658    0.0932
  -5    9   -9     1.2542    0.0788
  -6    9   -9     6.6363    0.0932
  -7    9   -9     0.9317    0.0788
  -8    9   -9     12.922     0.172
  -9    9   -9     8.9583    0.1433
 -10    9   -9     13.387     0.136
 -11    9   -9     58.795     0.695
 -12    9   -9     0.8958    0.0860
 -13    9   -9     3.1032    0.0932
 -14    9   -9     11.710     0.229
 -15    9   -9     19.192     0.244
 -16    9   -9     8.3277    0.1935
  22   10   -9     1.4047    0.1863
  21   10   -9    -0.1290    0.1290
  20   10   -9     0.4372    0.0860
  19   10   -9     10.191     0.201
  18   10   -9     7.2957    0.2508
  17   10   -9     12.578     0.287
  16   10   -9     5.8695    0.1433
  15   10   -9     0.1505    0.0717
  14   10   -9     7.5035    0.1505
  13   10   -9     1.9923    0.0717
  12   10   -9     0.6808    0.0573
  11   10   -9     14.584     0.179
  10   10   -9     42.040     0.480
   9   10   -9     1.7630    0.0645
   8   10   -9     13.767     0.194
   7   10   -9     34.995     0.409
   6   10   -9     9.7395    0.1362
   5   10   -9     10.420     0.136
   4   10   -9     33.540     0.258
   3   10   -9     6.8227    0.0860
   2   10   -9     105.52      0.82
   1   10   -9     27.448     0.330
   0   10   -9     12.434     0.143
  -1   10   -9     3.2608    0.0860
  -2   10   -9     1.4477    0.0717
  -3   10   -9     5.6688    0.1218
  -4   10   -9     12.570     0.194
  -5   10   -9     9.4170    0.1003
  -6   10   -9     39.904     0.315
  -7   10   -9     7.3315    0.1075
  -8   10   -9     5.8838    0.1218
  -9   10   -9     2.7018    0.0932
 -10   10   -9     8.0123    0.1362
 -11   10   -9     0.0430    0.0860
 -12   10   -9     21.514     0.265
 -13   10   -9     16.605     0.179
 -14   10   -9     1.9995    0.0932
 -15   10   -9     0.8815    0.0932
  21   11   -9     2.0927    0.1290
  20   11   -9     8.8580    0.2867
  19   11   -9     5.6043    0.1290
  18   11   -9     0.8385    0.1003
  17   11   -9     69.201     0.867
  16   11   -9     120.53      2.05
  15   11   -9     1.9350    0.0860
  14   11   -9     40.864     0.423
  13   11   -9     24.567     0.423
  12   11   -9     0.8027    0.0717
  11   11   -9     204.15      2.44
  10   11   -9     57.011     0.889
   9   11   -9     57.771     0.588
   8   11   -9     0.5017    0.0573
   7   11   -9     3.7553    0.0860
   6   11   -9     1.0320    0.0717
   5   11   -9     72.806     0.910
   4   11   -9     34.694     0.373
   3   11   -9     58.136     0.595
   2   11   -9     53.800     0.373
   1   11   -9     58.466     0.552
   0   11   -9     13.760     0.115
  -1   11   -9     3.9560    0.0860
  -2   11   -9     2.5800    0.0788
  -3   11   -9     111.95      0.65
  -4   11   -9     72.434     0.674
  -5   11   -9     25.291     0.294
  -6   11   -9     2.2575    0.0932
  -7   11   -9     21.815     0.215
  -8   11   -9     59.519     0.373
  -9   11   -9     2.1715    0.0932
 -10   11   -9     26.725     0.265
 -11   11   -9     22.116     0.280
 -12   11   -9     3.1103    0.1003
 -13   11   -9     2.7233    0.0932
 -14   11   -9     10.205     0.186
 -15   11   -9     17.035     0.229
  21   12   -9     0.1147    0.1075
  20   12   -9     4.7802    0.1362
  19   12   -9     3.3325    0.1147
  18   12   -9     0.3583    0.1003
  17   12   -9     19.078     0.330
  16   12   -9     0.1003    0.0717
  15   12   -9     7.6540    0.1648
  14   12   -9     1.4405    0.0860
  13   12   -9     0.1362    0.0717
  12   12   -9     0.4300    0.0645
  11   12   -9     24.610     0.337
  10   12   -9     11.460     0.244
   9   12   -9     1.0392    0.0717
   8   12   -9     6.1777    0.1147
   7   12   -9     0.1218    0.0645
   6   12   -9     5.7190    0.1433
   5   12   -9     27.886     0.366
   4   12   -9     11.832     0.158
   3   12   -9     1.4978    0.0788
   2   12   -9     52.417     0.452
   1   12   -9     35.210     0.287
   0   12   -9     0.1003    0.0717
  -1   12   -9     4.7515    0.0932
  -2   12   -9     0.0000    0.0788
  -3   12   -9     25.592     0.301
  -4   12   -9     13.724     0.201
  -5   12   -9     51.923     0.401
  -6   12   -9     4.5867    0.0932
  -7   12   -9     6.1490    0.1003
  -8   12   -9     4.2785    0.0932
  -9   12   -9     2.4725    0.0932
 -10   12   -9     0.1863    0.0860
 -11   12   -9     2.1643    0.0932
 -12   12   -9     8.9368    0.1218
 -13   12   -9     0.8815    0.1003
 -14   12   -9     2.0425    0.0932
  20   13   -9     14.778     0.265
  19   13   -9     0.5447    0.1003
  18   13   -9     15.057     0.380
  17   13   -9     36.550     0.616
  16   13   -9     11.166     0.344
  15   13   -9     1.6913    0.0860
  14   13   -9     2.7090    0.1003
  13   13   -9     2.2503    0.1147
  12   13   -9     32.171     0.330
  11   13   -9     0.6593    0.0717
  10   13   -9     17.702     0.179
   9   13   -9     98.821     1.132
   8   13   -9     0.3440    0.0573
   7   13   -9     0.2222    0.0573
   6   13   -9     7.0448    0.1433
   5   13   -9     0.5303    0.0788
   4   13   -9     136.21      1.41
   3   13   -9     37.202     0.416
   2   13   -9     15.738     0.215
   1   13   -9     5.9412    0.1290
   0   13   -9     0.7238    0.0788
  -1   13   -9     12.463     0.151
  -2   13   -9     0.0287    0.0788
  -3   13   -9     48.447     0.509
  -4   13   -9     27.348     0.430
  -5   13   -9     1.4477    0.0860
  -6   13   -9     11.058     0.151
  -7   13   -9     12.477     0.201
  -8   13   -9     0.1218    0.0860
  -9   13   -9     23.120     0.244
 -10   13   -9     9.0013    0.1648
 -11   13   -9     15.165     0.215
 -12   13   -9     2.3148    0.1003
 -13   13   -9     0.2293    0.0932
 -14   13   -9     5.1528    0.1290
  20   14   -9     2.4152    0.1362
  19   14   -9     0.2293    0.1003
  18   14   -9     3.9990    0.1362
  17   14   -9     3.8772    0.1863
  16   14   -9     1.8562    0.1218
  15   14   -9     11.689     0.280
  14   14   -9     18.748     0.315
  13   14   -9     1.4548    0.0788
  12   14   -9     11.546     0.244
  11   14   -9     3.7195    0.0932
  10   14   -9     19.178     0.373
   9   14   -9     3.8557    0.2938
   8   14   -9     6.1633    0.2078
   7   14   -9     33.490     0.452
   6   14   -9     30.602     0.380
   5   14   -9     11.617     0.143
   4   14   -9     1.3903    0.0717
   3   14   -9     2.2432    0.0860
   2   14   -9     10.592     0.129
   1   14   -9     42.692     0.459
   0   14   -9     14.921     0.208
  -1   14   -9     0.0072    0.0788
  -2   14   -9     8.4423    0.1075
  -3   14   -9     9.5245    0.1433
  -4   14   -9     20.131     0.251
  -5   14   -9     19.730     0.222
  -6   14   -9     0.0788    0.0860
  -7   14   -9     7.2813    0.1505
  -8   14   -9     16.491     0.172
  -9   14   -9     0.7095    0.0932
 -10   14   -9     23.306     0.330
 -11   14   -9     0.7382    0.0932
 -12   14   -9     4.5723    0.1147
 -13   14   -9     1.2470    0.1003
  19   15   -9     1.3402    0.1290
  18   15   -9     31.046     0.294
  17   15   -9     0.3727    0.1075
  16   15   -9     0.4730    0.0860
  15   15   -9     24.438     0.530
  14   15   -9     40.184     0.581
  13   15   -9     0.8958    0.0860
  12   15   -9     11.445     0.237
  11   15   -9     4.7515    0.0932
  10   15   -9     90.766     1.441
   9   15   -9     4.4935    0.0932
   8   15   -9     2.9455    0.0932
   7   15   -9     23.005     0.294
   6   15   -9     0.6522    0.0717
   5   15   -9     1.2972    0.0788
   4   15   -9     4.0563    0.1003
   3   15   -9     36.013     0.459
   2   15   -9     13.710     0.280
   1   15   -9     4.0850    0.0932
   0   15   -9     7.9622    0.1720
  -1   15   -9     21.529     0.229
  -2   15   -9     70.470     0.616
  -3   15   -9     1.4548    0.1075
  -4   15   -9     15.767     0.158
  -5   15   -9     1.2470    0.0932
  -6   15   -9     7.0448    0.1362
  -7   15   -9     24.474     0.272
  -8   15   -9     25.263     0.244
  -9   15   -9     5.3678    0.1147
 -10   15   -9     27.026     0.358
 -11   15   -9     4.9952    0.1362
 -12   15   -9     11.503     0.158
 -13   15   -9     7.5752    0.1362
  19   16   -9     1.3258    0.1147
  18   16   -9     8.3563    0.3942
  17   16   -9     0.0932    0.1147
  16   16   -9     0.1720    0.0860
  15   16   -9     2.2790    0.1075
  14   16   -9     14.864     0.337
  13   16   -9     4.5150    0.1147
  12   16   -9     0.1505    0.0788
  11   16   -9     7.5680    0.1720
  10   16   -9     11.603     0.215
   9   16   -9     11.402     0.244
   8   16   -9     13.495     0.229
   7   16   -9     42.850     0.659
   6   16   -9     12.377     0.136
   5   16   -9     2.5012    0.0860
   4   16   -9     18.977     0.215
   3   16   -9     10.342     0.194
   2   16   -9     59.813     0.616
   1   16   -9     24.868     0.301
   0   16   -9     11.983     0.122
  -1   16   -9     3.5403    0.1290
  -2   16   -9     1.2542    0.0860
  -3   16   -9     0.9460    0.0860
  -4   16   -9     0.7167    0.0860
  -5   16   -9     0.1003    0.0860
  -6   16   -9     44.727     0.315
  -7   16   -9     0.1290    0.0860
  -8   16   -9     1.2112    0.0932
  -9   16   -9     0.1863    0.1003
 -10   16   -9     5.8552    0.1218
 -11   16   -9     0.3368    0.1075
 -12   16   -9     7.4892    0.1362
  18   17   -9     1.3760    0.1218
  17   17   -9     57.900     0.631
  16   17   -9     58.473     0.824
  15   17   -9     0.0430    0.0932
  14   17   -9     1.8562    0.1218
  13   17   -9     0.3010    0.0932
  12   17   -9     9.3095    0.2723
  11   17   -9     59.548     0.982
  10   17   -9     40.427     0.681
   9   17   -9     20.253     0.330
   8   17   -9     9.6750    0.1577
   7   17   -9     1.5050    0.0717
   6   17   -9     3.0172    0.0788
   5   17   -9     75.257     0.523
   4   17   -9     20.260     0.308
   3   17   -9     54.488     0.581
   2   17   -9     4.4505    0.1075
   1   17   -9     22.525     0.222
   0   17   -9     0.5590    0.0860
  -1   17   -9     1.8848    0.0860
  -2   17   -9     1.9207    0.0860
  -3   17   -9     36.385     0.423
  -4   17   -9     54.768     0.509
  -5   17   -9     30.344     0.344
  -6   17   -9     10.729     0.136
  -7   17   -9     7.2455    0.1505
  -8   17   -9     31.741     0.323
  -9   17   -9     9.5962    0.1935
 -10   17   -9     15.903     0.208
 -11   17   -9     0.0860    0.1075
  17   18   -9     5.9340    0.1720
  16   18   -9     0.6952    0.1290
  15   18   -9     0.2078    0.0932
  14   18   -9     20.525     0.344
  13   18   -9     0.2508    0.0932
  12   18   -9     1.9780    0.1577
  11   18   -9     35.411     0.530
  10   18   -9     20.905     0.416
   9   18   -9     3.7338    0.1003
   8   18   -9     4.9593    0.1075
   7   18   -9     2.3507    0.0860
   6   18   -9     0.3225    0.0717
   5   18   -9     0.2222    0.0717
   4   18   -9     2.8953    0.1003
   3   18   -9     22.898     0.308
   2   18   -9     14.505     0.194
   1   18   -9     22.661     0.215
   0   18   -9     1.1682    0.0860
  -1   18   -9     8.0912    0.1147
  -2   18   -9     16.283     0.201
  -3   18   -9     0.5948    0.0860
  -4   18   -9     5.5255    0.1075
  -5   18   -9     14.326     0.201
  -6   18   -9     7.1882    0.1147
  -7   18   -9     2.3435    0.1003
  -8   18   -9     1.4190    0.1003
  -9   18   -9     2.4797    0.1075
 -10   18   -9     6.5217    0.1290
  16   19   -9     0.4658    0.1290
  15   19   -9     5.7835    0.1577
  14   19   -9     1.8132    0.1075
  13   19   -9     1.1037    0.1075
  12   19   -9     0.8672    0.1003
  11   19   -9     8.3635    0.1505
  10   19   -9     10.521     0.237
   9   19   -9     16.433     0.394
   8   19   -9     1.5480    0.1075
   7   19   -9     22.296     0.394
   6   19   -9     6.1777    0.1075
   5   19   -9     0.4658    0.0788
   4   19   -9     5.6402    0.1003
   3   19   -9     76.067     0.538
   2   19   -9     1.8203    0.0932
   1   19   -9     13.696     0.222
   0   19   -9     1.6197    0.1003
  -1   19   -9     5.7047    0.1003
  -2   19   -9     26.739     0.294
  -3   19   -9     26.094     0.366
  -4   19   -9     0.6665    0.0932
  -5   19   -9     0.7955    0.0932
  -6   19   -9     8.0267    0.1290
  -7   19   -9     0.1935    0.0932
  -8   19   -9     3.0817    0.1147
  -9   19   -9     3.5977    0.1147
  15   20   -9     5.7907    0.1648
  14   20   -9     0.0860    0.1003
  13   20   -9     8.9512    0.2508
  12   20   -9     21.464     0.437
  11   20   -9     2.8667    0.1003
  10   20   -9     8.2058    0.1935
   9   20   -9     0.0932    0.0932
   8   20   -9     0.6665    0.0932
   7   20   -9     9.5030    0.2150
   6   20   -9     1.4835    0.0860
   5   20   -9     3.2680    0.1003
   4   20   -9     7.6397    0.1648
   3   20   -9     0.6307    0.0860
   2   20   -9     7.7687    0.1648
   1   20   -9     4.7157    0.1147
   0   20   -9     0.2652    0.0860
  -1   20   -9     0.5303    0.0860
  -2   20   -9     0.5805    0.0932
  -3   20   -9     0.5303    0.0932
  -4   20   -9     3.3540    0.1003
  -5   20   -9     4.0563    0.1362
  -6   20   -9     0.8457    0.0932
  -7   20   -9     1.8275    0.1003
  -8   20   -9     0.1577    0.1003
  14   21   -9     2.2002    0.1290
  13   21   -9     0.7812    0.1218
  12   21   -9     0.0287    0.1218
  11   21   -9     3.5618    0.1362
  10   21   -9     16.663     0.416
   9   21   -9     3.3970    0.1147
   8   21   -9     3.5045    0.1147
   7   21   -9    -0.0502    0.1003
   6   21   -9     7.6038    0.1290
   5   21   -9     0.0788    0.0932
   4   21   -9     56.452     0.638
   3   21   -9     5.0023    0.1218
   2   21   -9     14.814     0.194
   1   21   -9     0.0430    0.0860
   0   21   -9     15.545     0.280
  -1   21   -9     7.0448    0.1720
  -2   21   -9     0.2222    0.0932
  -3   21   -9     2.7807    0.1003
  -4   21   -9     27.312     0.337
  -5   21   -9    -0.0143    0.0932
  -6   21   -9     1.0893    0.1075
  -7   21   -9    -0.0215    0.0932
  12   22   -9     4.4720    0.1433
  11   22   -9     0.4730    0.1218
  10   22   -9     0.8887    0.1075
   9   22   -9     0.1505    0.1147
   8   22   -9     1.1323    0.1147
   7   22   -9     7.1237    0.1577
   6   22   -9     0.6522    0.1218
   5   22   -9     0.7238    0.0932
   4   22   -9     2.0712    0.1003
   3   22   -9     0.2795    0.1075
   2   22   -9     8.9655    0.1362
   1   22   -9     0.4443    0.0932
   0   22   -9     4.4577    0.1075
  -1   22   -9     0.1863    0.1075
  -2   22   -9     0.5948    0.0932
  -3   22   -9     0.1075    0.0932
  -4   22   -9     3.4400    0.1075
  -5   22   -9     0.2007    0.1003
  -6   22   -9     12.513     0.186
  10   23   -9     13.223     0.358
   9   23   -9     28.108     0.788
   8   23   -9     1.8992    0.1218
   7   23   -9     10.291     0.272
   6   23   -9     0.1720    0.1147
   5   23   -9     14.333     0.380
   4   23   -9     27.298     0.473
   3   23   -9     10.392     0.265
   2   23   -9     10.664     0.122
   1   23   -9     10.277     0.172
   0   23   -9     2.3937    0.1075
  -1   23   -9     16.562     0.251
  -2   23   -9     0.1075    0.0932
  -3   23   -9     32.429     0.301
  -4   23   -9     17.680     0.308
   8   24   -9     2.6732    0.1433
   7   24   -9     14.606     0.480
   6   24   -9     4.0133    0.1433
   5   24   -9     2.9097    0.1362
   4   24   -9     0.4085    0.1147
   3   24   -9     3.6335    0.1577
   2   24   -9     13.896     0.315
   1   24   -9     14.921     0.280
   0   24   -9     2.8523    0.1075
  -1   24   -9    -0.0645    0.0932
  20    0  -10     12.699     0.380
  19    0  -10     15.509     0.452
  18    0  -10     82.281     1.376
  17    0  -10     0.1720    0.0932
  16    0  -10     82.445     0.817
  15    0  -10     0.6020    0.0788
  14    0  -10     11.273     0.208
  13    0  -10     240.49      2.17
  12    0  -10     97.897     0.710
  11    0  -10     73.150     1.333
  10    0  -10     52.037     0.552
   9    0  -10     125.38      2.24
   8    0  -10     115.75      2.19
   7    0  -10     27.233     0.502
   6    0  -10     2.3650    0.1290
   5    0  -10     178.49      1.86
   4    0  -10     26.581     0.237
   3    0  -10     183.28      2.29
   2    0  -10     3.6837    0.1218
   1    0  -10     21.285     0.416
   0    0  -10     49.887     0.509
  -1    0  -10     5.9125    0.1648
  -2    0  -10     49.536     0.659
  -3    0  -10     12.334     0.172
  -4    0  -10     111.81      1.48
  -5    0  -10     18.232     0.201
  -6    0  -10     40.277     0.351
  -7    0  -10     3.3898    0.1433
  -8    0  -10     0.5160    0.1290
  -9    0  -10     80.138     1.046
 -10    0  -10     0.9460    0.1362
 -11    0  -10     0.0287    0.1362
 -12    0  -10     67.223     0.502
 -13    0  -10     64.823     1.089
 -14    0  -10     4.1567    0.1648
 -15    0  -10     22.124     0.251
 -16    0  -10     2.8308    0.2437
  20    1  -10     25.048     0.559
  19    1  -10     33.146     0.358
  18    1  -10     23.564     0.330
  17    1  -10     8.7362    0.1577
  16    1  -10     31.340     0.394
  15    1  -10     4.6942    0.0788
  14    1  -10     11.137     0.151
  13    1  -10     36.013     0.509
  12    1  -10     17.623     0.172
  11    1  -10     0.7883    0.0645
  10    1  -10     14.455     0.136
   9    1  -10     1.9852    0.0717
   8    1  -10     12.456     0.172
   7    1  -10     29.262     0.301
   6    1  -10     7.3387    0.1003
   5    1  -10     9.3238    0.1362
   4    1  -10     334.47      2.49
   3    1  -10     163.55      1.18
   2    1  -10     0.0358    0.0788
   1    1  -10     61.368     0.358
   0    1  -10     3.4543    0.0932
  -1    1  -10     48.382     0.437
  -2    1  -10     0.7023    0.0860
  -3    1  -10     76.984     0.437
  -4    1  -10     129.39      1.00
  -5    1  -10     9.5818    0.1648
  -6    1  -10     0.1290    0.0860
  -7    1  -10     3.1462    0.1003
  -8    1  -10     6.7868    0.1290
  -9    1  -10     26.947     0.244
 -10    1  -10     0.4873    0.1003
 -11    1  -10     5.4968    0.1147
 -12    1  -10     17.035     0.158
 -13    1  -10     26.753     0.251
 -14    1  -10     11.574     0.158
 -15    1  -10     0.8672    0.1218
 -16    1  -10     0.3297    0.1147
  21    2  -10     6.0128    0.2222
  20    2  -10     8.5212    0.2365
  19    2  -10     12.463     0.287
  18    2  -10     1.2470    0.0502
  17    2  -10     14.864     0.294
  16    2  -10     12.857     0.186
  15    2  -10     39.331     0.444
  14    2  -10     4.6655    0.0860
  13    2  -10     50.353     0.409
  12    2  -10     41.445     0.358
  11    2  -10     8.3133    0.0860
  10    2  -10     27.714     0.265
   9    2  -10     0.0717    0.0573
   8    2  -10     0.8887    0.0645
   7    2  -10     10.571     0.122
   6    2  -10     6.7653    0.0932
   5    2  -10     6.6793    0.0932
   4    2  -10     21.866     0.208
   3    2  -10     26.997     0.229
   2    2  -10     28.179     0.186
   1    2  -10     0.0788    0.0788
   0    2  -10     7.1165    0.1147
  -1    2  -10     2.5012    0.0860
  -2    2  -10     35.497     0.272
  -3    2  -10     25.564     0.301
  -4    2  -10     0.0000    0.0860
  -5    2  -10     25.850     0.272
  -6    2  -10     10.822     0.158
  -7    2  -10     0.8385    0.0932
  -8    2  -10     15.896     0.172
  -9    2  -10     9.0945    0.1218
 -10    2  -10     17.408     0.151
 -11    2  -10     7.8762    0.1290
 -12    2  -10     22.733     0.186
 -13    2  -10     8.9082    0.1362
 -14    2  -10     11.331     0.165
 -15    2  -10     0.3512    0.1003
 -16    2  -10     8.5355    0.1505
  21    3  -10    -0.1075    0.2222
  20    3  -10     0.0502    0.1147
  19    3  -10     1.0177    0.0788
  18    3  -10     5.8623    0.1863
  17    3  -10     0.4300    0.0430
  16    3  -10     2.6087    0.0645
  15    3  -10     0.0573    0.0502
  14    3  -10     7.1452    0.1218
  13    3  -10     7.6898    0.1218
  12    3  -10     0.0430    0.0502
  11    3  -10     10.858     0.129
  10    3  -10     10.549     0.115
   9    3  -10     0.8887    0.0788
   8    3  -10     0.1218    0.0573
   7    3  -10     7.9837    0.1075
   6    3  -10     25.915     0.237
   5    3  -10     0.2007    0.0645
   4    3  -10     23.937     0.251
   3    3  -10     5.5542    0.0860
   2    3  -10     1.5838    0.0717
   1    3  -10     2.8667    0.0932
   0    3  -10     0.8313    0.0717
  -1    3  -10     0.7167    0.0788
  -2    3  -10     2.0855    0.0860
  -3    3  -10     15.616     0.129
  -4    3  -10     5.1528    0.0932
  -5    3  -10     31.476     0.287
  -6    3  -10     20.239     0.151
  -7    3  -10     0.7597    0.0932
  -8    3  -10     3.7553    0.0932
  -9    3  -10     1.0177    0.0932
 -10    3  -10     7.1380    0.1147
 -11    3  -10     0.2867    0.0932
 -12    3  -10     4.5867    0.1147
 -13    3  -10     7.6253    0.1792
 -14    3  -10     0.1935    0.0932
 -15    3  -10     3.0028    0.1147
  22    4  -10     14.004     0.538
  21    4  -10    -0.1720    0.2867
  20    4  -10     0.0788    0.0717
  19    4  -10    -0.0143    0.0717
  18    4  -10     0.8743    0.0717
  17    4  -10     35.590     0.387
  16    4  -10     9.1662    0.2723
  15    4  -10     0.3655    0.0430
  14    4  -10     14.907     0.122
  13    4  -10     5.3033    0.0788
  12    4  -10     0.4873    0.0502
  11    4  -10     8.1843    0.0788
  10    4  -10     28.516     0.287
   9    4  -10     18.139     0.151
   8    4  -10     5.9842    0.1147
   7    4  -10     0.2795    0.0573
   6    4  -10     0.1577    0.0645
   5    4  -10     15.451     0.151
   4    4  -10     38.177     0.258
   3    4  -10     0.6307    0.0645
   2    4  -10     36.830     0.172
   1    4  -10     4.2212    0.0788
   0    4  -10     2.9097    0.0788
  -1    4  -10     13.144     0.143
  -2    4  -10     3.1390    0.0860
  -3    4  -10     29.591     0.215
  -4    4  -10     38.593     0.201
  -5    4  -10    -0.0072    0.0788
  -6    4  -10     10.170     0.108
  -7    4  -10     18.275     0.151
  -8    4  -10     4.5580    0.0932
  -9    4  -10     12.599     0.122
 -10    4  -10     20.604     0.251
 -11    4  -10     0.5518    0.0860
 -12    4  -10     0.4945    0.0860
 -13    4  -10     8.9082    0.1362
 -14    4  -10     4.8447    0.1362
 -15    4  -10     14.090     0.222
  22    5  -10     7.6827    0.2795
  21    5  -10     0.0573    0.2007
  20    5  -10     0.6450    0.0788
  19    5  -10     0.1505    0.0717
  18    5  -10     3.2178    0.1433
  17    5  -10    -0.0215    0.0645
  16    5  -10     4.3430    0.1075
  15    5  -10     17.501     0.251
  14    5  -10     1.8848    0.0788
  13    5  -10     0.0860    0.0358
  12    5  -10     9.0515    0.0932
  11    5  -10     0.3297    0.0502
  10    5  -10     14.871     0.115
   9    5  -10     0.0000    0.0573
   8    5  -10     0.0358    0.0573
   7    5  -10     0.2938    0.0573
   6    5  -10     0.3082    0.0645
   5    5  -10     3.6980    0.0717
   4    5  -10     3.7267    0.0717
   3    5  -10     4.2928    0.0788
   2    5  -10     19.314     0.158
   1    5  -10     0.0645    0.0645
   0    5  -10     19.250     0.158
  -1    5  -10     3.2393    0.0788
  -2    5  -10     0.7167    0.0717
  -3    5  -10     1.0248    0.0788
  -4    5  -10     15.072     0.151
  -5    5  -10     3.1462    0.0860
  -6    5  -10     4.3932    0.0932
  -7    5  -10     0.6808    0.0788
  -8    5  -10     0.3798    0.0788
  -9    5  -10     16.985     0.201
 -10    5  -10     1.0678    0.0860
 -11    5  -10     2.7520    0.1003
 -12    5  -10     2.6230    0.0932
 -13    5  -10     0.5375    0.0860
 -14    5  -10     0.6450    0.0860
 -15    5  -10     15.537     0.201
  22    6  -10     30.616     0.667
  21    6  -10     5.4323    0.4873
  20    6  -10     2.2288    0.0932
  19    6  -10     9.5460    0.1218
  18    6  -10     37.439     0.530
  17    6  -10     10.198     0.229
  16    6  -10     10.901     0.179
  15    6  -10     54.567     0.588
  14    6  -10     4.3573    0.1433
  13    6  -10     19.157     0.287
  12    6  -10     21.486     0.344
  11    6  -10     0.6163    0.0573
  10    6  -10     30.494     0.251
   9    6  -10     283.94      1.40
   8    6  -10     3.4615    0.0788
   7    6  -10     41.352     0.394
   6    6  -10     0.6880    0.0717
   5    6  -10     14.685     0.194
   4    6  -10     115.84      0.61
   3    6  -10     108.49      0.65
   2    6  -10     0.1648    0.0645
   1    6  -10     3.4185    0.0788
   0    6  -10     53.349     0.358
  -1    6  -10     2.0425    0.0788
  -2    6  -10     49.866     0.301
  -3    6  -10     51.829     0.280
  -4    6  -10     0.0573    0.0717
  -5    6  -10     15.588     0.143
  -6    6  -10     50.038     0.394
  -7    6  -10     31.533     0.194
  -8    6  -10     57.212     0.437
  -9    6  -10     2.7663    0.0932
 -10    6  -10     9.8255    0.1290
 -11    6  -10     20.905     0.186
 -12    6  -10     0.0358    0.0860
 -13    6  -10     9.7538    0.1505
 -14    6  -10     4.9808    0.1003
 -15    6  -10     11.316     0.229
  22    7  -10     2.9885    0.3082
  21    7  -10     5.7763    0.2795
  20    7  -10     5.9483    0.1147
  19    7  -10     5.6473    0.1362
  18    7  -10     33.519     0.530
  17    7  -10     5.8265    0.1935
  16    7  -10     8.2417    0.1792
  15    7  -10     3.5117    0.0932
  14    7  -10     0.0072    0.0430
  13    7  -10     0.2437    0.0502
  12    7  -10     4.2785    0.0860
  11    7  -10     3.4257    0.0788
  10    7  -10     2.0497    0.0573
   9    7  -10    -0.0430    0.0502
   8    7  -10     0.0143    0.0573
   7    7  -10     2.0783    0.0645
   6    7  -10     8.2488    0.1290
   5    7  -10     11.617     0.129
   4    7  -10     18.404     0.244
   3    7  -10     12.391     0.158
   2    7  -10     0.1577    0.0645
   1    7  -10     0.0573    0.0717
   0    7  -10     104.42      0.79
  -1    7  -10     2.4223    0.0788
  -2    7  -10     6.3210    0.1075
  -3    7  -10     1.2972    0.0788
  -4    7  -10     3.0817    0.0860
  -5    7  -10     28.373     0.208
  -6    7  -10     2.6015    0.0860
  -7    7  -10     5.9698    0.1003
  -8    7  -10     18.705     0.172
  -9    7  -10     22.310     0.280
 -10    7  -10     0.3297    0.0860
 -11    7  -10     3.7768    0.1003
 -12    7  -10     1.5552    0.0932
 -13    7  -10     3.5403    0.1003
 -14    7  -10     18.927     0.330
 -15    7  -10     7.7113    0.1648
  22    8  -10     7.7472    0.3153
  21    8  -10     0.3010    0.1147
  20    8  -10     3.8915    0.1218
  19    8  -10     0.8242    0.0860
  18    8  -10     55.628     1.534
  17    8  -10     32.759     0.545
  16    8  -10     43.444     0.437
  15    8  -10     2.2432    0.0860
  14    8  -10     4.9522    0.1577
  13    8  -10     31.082     0.430
  12    8  -10     0.8027    0.0645
  11    8  -10     55.857     0.351
  10    8  -10     26.832     0.337
   9    8  -10     62.135     0.860
   8    8  -10     54.080     0.452
   7    8  -10     1.1037    0.0717
   6    8  -10     9.9330    0.1792
   5    8  -10     33.526     0.337
   4    8  -10     1.3043    0.0717
   3    8  -10     2.9813    0.0788
   2    8  -10     206.90      1.11
   1    8  -10     32.436     0.294
   0    8  -10     12.678     0.136
  -1    8  -10     50.475     0.237
  -2    8  -10     11.116     0.108
  -3    8  -10     55.785     0.366
  -4    8  -10     14.914     0.208
  -5    8  -10     1.8848    0.0860
  -6    8  -10     2.3722    0.0860
  -7    8  -10     8.7935    0.1362
  -8    8  -10     0.1075    0.0860
  -9    8  -10     26.280     0.344
 -10    8  -10     12.241     0.215
 -11    8  -10     0.0573    0.0860
 -12    8  -10     3.3540    0.1003
 -13    8  -10     15.172     0.229
 -14    8  -10     0.5805    0.0932
  21    9  -10    -0.0430    0.1433
  20    9  -10     0.0143    0.0932
  19    9  -10     7.4748    0.1720
  18    9  -10     50.754     0.738
  17    9  -10     11.675     0.287
  16    9  -10     4.8160    0.1147
  15    9  -10     20.361     0.294
  14    9  -10     28.337     0.394
  13    9  -10     13.724     0.186
  12    9  -10     6.7868    0.1505
  11    9  -10     28.631     0.337
  10    9  -10     42.627     0.480
   9    9  -10     53.213     0.487
   8    9  -10     0.5877    0.0645
   7    9  -10     29.025     0.308
   6    9  -10     13.423     0.208
   5    9  -10     22.654     0.287
   4    9  -10     39.388     0.358
   3    9  -10    -0.0645    0.0645
   2    9  -10     8.1127    0.1577
   1    9  -10     5.5255    0.0932
   0    9  -10     6.7797    0.1147
  -1    9  -10     0.0502    0.0788
  -2    9  -10     9.8685    0.1075
  -3    9  -10     0.1935    0.0788
  -4    9  -10     12.420     0.122
  -5    9  -10     6.8442    0.1147
  -6    9  -10     11.947     0.179
  -7    9  -10     79.443     0.480
  -8    9  -10     8.4925    0.1218
  -9    9  -10     27.685     0.358
 -10    9  -10     14.154     0.208
 -11    9  -10     31.763     0.466
 -12    9  -10     12.255     0.186
 -13    9  -10     0.1505    0.0932
 -14    9  -10     17.501     0.229
  21   10  -10     21.185     0.258
  20   10  -10     3.2322    0.1577
  19   10  -10     14.384     0.373
  18   10  -10     82.001     0.466
  17   10  -10     0.4945    0.1075
  16   10  -10     3.0888    0.1218
  15   10  -10     24.768     0.344
  14   10  -10     1.2613    0.1075
  13   10  -10     17.609     0.330
  12   10  -10     0.0645    0.0645
  11   10  -10     1.0750    0.0645
  10   10  -10     16.039     0.165
   9   10  -10     97.524     0.889
   8   10  -10     0.7525    0.0645
   7   10  -10     23.313     0.265
   6   10  -10     56.015     0.631
   5   10  -10     4.2212    0.0788
   4   10  -10     41.144     0.466
   3   10  -10     75.236     0.810
   2   10  -10     67.245     0.573
   1   10  -10     103.96      0.97
   0   10  -10     2.9312    0.0860
  -1   10  -10     26.094     0.251
  -2   10  -10     95.152     0.817
  -3   10  -10     0.0788    0.0860
  -4   10  -10     22.489     0.294
  -5   10  -10     8.5713    0.1290
  -6   10  -10     10.929     0.129
  -7   10  -10     10.994     0.165
  -8   10  -10     6.2565    0.1075
  -9   10  -10     14.900     0.215
 -10   10  -10     0.0430    0.1075
 -11   10  -10     5.6043    0.1075
 -12   10  -10     8.1987    0.1505
 -13   10  -10     5.7978    0.1075
 -14   10  -10     5.5613    0.1075
  21   11  -10     0.5088    0.1075
  20   11  -10     2.4510    0.1147
  19   11  -10     0.9747    0.1218
  18   11  -10     1.5408    0.1075
  17   11  -10     10.549     0.394
  16   11  -10     0.2508    0.0788
  15   11  -10     26.610     0.459
  14   11  -10     12.226     0.272
  13   11  -10     3.8413    0.1147
  12   11  -10     15.215     0.294
  11   11  -10     2.4080    0.0788
  10   11  -10     66.213     0.917
   9   11  -10     8.3635    0.1648
   8   11  -10     0.9460    0.0645
   7   11  -10     5.3248    0.1003
   6   11  -10     1.9422    0.0645
   5   11  -10     2.2073    0.0932
   4   11  -10     0.4372    0.0717
   3   11  -10     0.9962    0.0717
   2   11  -10     33.662     0.416
   1   11  -10     1.9207    0.0788
   0   11  -10     2.0282    0.0788
  -1   11  -10     13.674     0.143
  -2   11  -10     23.055     0.172
  -3   11  -10    -0.0143    0.0788
  -4   11  -10     5.7190    0.1003
  -5   11  -10     3.9273    0.1003
  -6   11  -10     4.9450    0.1075
  -7   11  -10     17.351     0.136
  -8   11  -10     1.8490    0.0932
  -9   11  -10     6.9158    0.1218
 -10   11  -10     26.359     0.337
 -11   11  -10     2.0353    0.1075
 -12   11  -10     0.3440    0.1003
 -13   11  -10     0.2293    0.0860
  20   12  -10     15.738     0.265
  19   12  -10     3.7195    0.1218
  18   12  -10     1.8275    0.1218
  17   12  -10     11.847     0.330
  16   12  -10     24.904     0.222
  15   12  -10     30.329     0.624
  14   12  -10     1.9493    0.0860
  13   12  -10     9.5030    0.2652
  12   12  -10     1.1108    0.0932
  11   12  -10     40.907     0.401
  10   12  -10     15.803     0.229
   9   12  -10     24.890     0.430
   8   12  -10     20.411     0.265
   7   12  -10     33.984     0.466
   6   12  -10     2.4438    0.0717
   5   12  -10     22.819     0.287
   4   12  -10     20.611     0.215
   3   12  -10     68.585     0.681
   2   12  -10     23.471     0.308
   1   12  -10     1.0678    0.0788
   0   12  -10     3.5690    0.0932
  -1   12  -10     37.761     0.330
  -2   12  -10     30.229     0.280
  -3   12  -10     1.1538    0.0860
  -4   12  -10     14.283     0.179
  -5   12  -10     1.4262    0.0860
  -6   12  -10     30.265     0.366
  -7   12  -10     0.0430    0.0932
  -8   12  -10     0.0502    0.0860
  -9   12  -10     7.5608    0.1648
 -10   12  -10     44.527     0.523
 -11   12  -10     0.0430    0.0932
 -12   12  -10     0.1577    0.0932
 -13   12  -10     0.5662    0.1003
  20   13  -10     2.6230    0.1218
  19   13  -10     34.687     0.552
  18   13  -10     8.6860    0.2867
  17   13  -10     10.614     0.229
  16   13  -10     0.0143    0.0860
  15   13  -10     1.1467    0.1003
  14   13  -10     0.0358    0.0860
  13   13  -10     5.9555    0.1577
  12   13  -10     30.086     0.466
  11   13  -10     11.252     0.186
  10   13  -10     14.004     0.244
   9   13  -10     4.0420    0.1433
   8   13  -10     8.9440    0.1935
   7   13  -10     0.8457    0.0717
   6   13  -10     30.623     0.358
   5   13  -10     0.6450    0.0717
   4   13  -10     14.771     0.294
   3   13  -10     29.563     0.301
   2   13  -10     1.0965    0.0788
   1   13  -10     20.454     0.237
   0   13  -10     5.9913    0.1003
  -1   13  -10     0.6378    0.0788
  -2   13  -10     45.817     0.459
  -3   13  -10     7.2383    0.1003
  -4   13  -10     1.5767    0.0860
  -5   13  -10     7.4748    0.1577
  -6   13  -10     0.1720    0.0860
  -7   13  -10     6.3138    0.1075
  -8   13  -10     19.085     0.172
  -9   13  -10     0.7238    0.0932
 -10   13  -10     1.3402    0.0932
 -11   13  -10     16.677     0.237
 -12   13  -10     14.935     0.172
  19   14  -10     2.2933    0.1147
  18   14  -10     0.6665    0.1362
  17   14  -10     3.9273    0.2365
  16   14  -10     12.377     0.201
  15   14  -10     0.3727    0.0860
  14   14  -10     1.4692    0.0932
  13   14  -10     7.3100    0.2078
  12   14  -10     0.5375    0.0717
  11   14  -10     3.7410    0.1075
  10   14  -10     12.886     0.208
   9   14  -10     3.0172    0.1147
   8   14  -10     9.2450    0.1792
   7   14  -10     13.323     0.151
   6   14  -10     8.2632    0.2222
   5   14  -10     1.7272    0.0788
   4   14  -10    -0.0717    0.0717
   3   14  -10     0.8242    0.0788
   2   14  -10     15.294     0.179
   1   14  -10     6.6292    0.1362
   0   14  -10     1.1467    0.0932
  -1   14  -10     2.3148    0.0932
  -2   14  -10     0.2078    0.0860
  -3   14  -10     33.397     0.272
  -4   14  -10     7.5895    0.1147
  -5   14  -10     0.4945    0.0860
  -6   14  -10     19.157     0.244
  -7   14  -10     6.1203    0.1075
  -8   14  -10     11.216     0.165
  -9   14  -10     12.456     0.194
 -10   14  -10     2.3650    0.1075
 -11   14  -10     5.8122    0.1147
 -12   14  -10     0.1147    0.0932
  18   15  -10     11.237     0.208
  17   15  -10     2.8022    0.1648
  16   15  -10     0.6808    0.0932
  15   15  -10     10.213     0.315
  14   15  -10     4.4720    0.1147
  13   15  -10     2.2217    0.1075
  12   15  -10     27.850     0.502
  11   15  -10     0.5375    0.0788
  10   15  -10     58.867     0.731
   9   15  -10     3.8843    0.1505
   8   15  -10     1.9207    0.0717
   7   15  -10     1.8848    0.0717
   6   15  -10     4.6655    0.1218
   5   15  -10     1.0535    0.0860
   4   15  -10     9.1160    0.1577
   3   15  -10     6.7152    0.1075
   2   15  -10     5.2962    0.1218
   1   15  -10     9.2378    0.1290
   0   15  -10     1.2685    0.0860
  -1   15  -10     25.900     0.287
  -2   15  -10     21.149     0.272
  -3   15  -10     4.5293    0.1075
  -4   15  -10     5.5972    0.1147
  -5   15  -10     44.835     0.430
  -6   15  -10     14.835     0.158
  -7   15  -10     0.3583    0.1290
  -8   15  -10     3.0458    0.1003
  -9   15  -10     3.1748    0.1147
 -10   15  -10     17.186     0.237
 -11   15  -10     8.8078    0.1792
  18   16  -10    -0.1147    0.1147
  17   16  -10     6.8298    0.2580
  16   16  -10     7.8188    0.2795
  15   16  -10     2.4797    0.1147
  14   16  -10     6.1275    0.2150
  13   16  -10     2.3507    0.1147
  12   16  -10     1.5695    0.0932
  11   16  -10     0.0143    0.0788
  10   16  -10     8.6000    0.1863
   9   16  -10     32.737     0.509
   8   16  -10     1.6913    0.0860
   7   16  -10     10.471     0.215
   6   16  -10     4.1853    0.0932
   5   16  -10     6.7080    0.1147
   4   16  -10     22.274     0.287
   3   16  -10     9.9545    0.1290
   2   16  -10     12.105     0.158
   1   16  -10     2.9025    0.0932
   0   16  -10     8.2273    0.1362
  -1   16  -10     14.527     0.201
  -2   16  -10     0.2652    0.0860
  -3   16  -10     16.899     0.237
  -4   16  -10     0.4300    0.0932
  -5   16  -10     1.4835    0.0932
  -6   16  -10     23.543     0.287
  -7   16  -10     2.1643    0.1003
  -8   16  -10     1.5265    0.1003
  -9   16  -10     4.7085    0.1362
 -10   16  -10     9.2450    0.2150
  17   17  -10     8.6000    0.2150
  16   17  -10     3.5833    0.1577
  15   17  -10     0.2365    0.1075
  14   17  -10     4.0993    0.1648
  13   17  -10     11.818     0.315
  12   17  -10     0.1362    0.1003
  11   17  -10     5.6760    0.1577
  10   17  -10     12.742     0.323
   9   17  -10     12.506     0.251
   8   17  -10     7.3315    0.1290
   7   17  -10     21.672     0.251
   6   17  -10     6.4787    0.0932
   5   17  -10     0.9890    0.0788
   4   17  -10     11.030     0.194
   3   17  -10     32.780     0.380
   2   17  -10     2.9813    0.1003
   1   17  -10     7.4175    0.1362
   0   17  -10     5.2890    0.1075
  -1   17  -10     7.9908    0.1577
  -2   17  -10     0.9388    0.0932
  -3   17  -10     20.783     0.280
  -4   17  -10     0.0430    0.0860
  -5   17  -10     0.3225    0.0932
  -6   17  -10     6.2637    0.1218
  -7   17  -10     3.0028    0.1075
  -8   17  -10     0.6307    0.1075
  -9   17  -10     1.6340    0.1147
  16   18  -10    -0.1290    0.1290
  15   18  -10     47.329     0.416
  14   18  -10     3.4758    0.1218
  13   18  -10     2.7520    0.1433
  12   18  -10     31.053     0.459
  11   18  -10     0.7740    0.0860
  10   18  -10     6.7152    0.1577
   9   18  -10     54.911     0.745
   8   18  -10     4.8518    0.1147
   7   18  -10     43.208     0.401
   6   18  -10     1.3115    0.0788
   5   18  -10     0.1075    0.0860
   4   18  -10     29.118     0.351
   3   18  -10     11.553     0.186
   2   18  -10     8.2058    0.1075
   1   18  -10     7.3745    0.1147
   0   18  -10     1.9708    0.0932
  -1   18  -10     2.0568    0.0932
  -2   18  -10     20.045     0.229
  -3   18  -10     4.3072    0.1003
  -4   18  -10     0.6235    0.0932
  -5   18  -10     17.372     0.165
  -6   18  -10     1.3473    0.0932
  -7   18  -10     0.6593    0.1003
  -8   18  -10     22.518     0.237
  15   19  -10     12.169     0.251
  14   19  -10     0.1792    0.1075
  13   19  -10     0.1147    0.1075
  12   19  -10     0.1290    0.1075
  11   19  -10     1.8203    0.1147
  10   19  -10     1.1252    0.0932
   9   19  -10     3.7697    0.1147
   8   19  -10     1.5910    0.1075
   7   19  -10     4.6153    0.1218
   6   19  -10     19.350     0.280
   5   19  -10     21.901     0.280
   4   19  -10     20.074     0.358
   3   19  -10     2.5657    0.0932
   2   19  -10     0.8027    0.0932
   1   19  -10     7.3100    0.1075
   0   19  -10     83.563     0.616
  -1   19  -10     16.383     0.215
  -2   19  -10     16.784     0.201
  -3   19  -10     4.4075    0.1075
  -4   19  -10     9.9903    0.1863
  -5   19  -10     9.0372    0.2007
  -6   19  -10     1.0033    0.1003
  -7   19  -10     4.2785    0.1218
  13   20  -10     0.6952    0.1147
  12   20  -10     16.311     0.308
  11   20  -10     7.8690    0.1720
  10   20  -10     4.3932    0.1147
   9   20  -10     12.821     0.301
   8   20  -10     35.131     0.581
   7   20  -10     25.040     0.444
   6   20  -10     3.0530    0.1147
   5   20  -10     4.6297    0.1218
   4   20  -10     3.0387    0.0932
   3   20  -10     0.2078    0.0860
   2   20  -10     5.5183    0.1218
   1   20  -10     6.0415    0.1075
   0   20  -10     1.8992    0.0932
  -1   20  -10     0.0143    0.0932
  -2   20  -10     1.1037    0.1075
  -3   20  -10     3.2107    0.1075
  -4   20  -10     26.639     0.387
  -5   20  -10     2.4582    0.1147
  -6   20  -10     8.7433    0.2222
  12   21  -10     18.504     0.459
  11   21  -10     2.6015    0.1290
  10   21  -10     15.387     0.308
   9   21  -10     0.0573    0.1003
   8   21  -10     0.6378    0.1003
   7   21  -10     3.5977    0.1218
   6   21  -10     1.9207    0.1075
   5   21  -10     1.1968    0.0860
   4   21  -10     0.1505    0.0860
   3   21  -10     0.2293    0.0860
   2   21  -10     8.6717    0.1362
   1   21  -10     0.5590    0.0932
   0   21  -10     3.4830    0.1003
  -1   21  -10     13.509     0.237
  -2   21  -10     3.3110    0.1003
  -3   21  -10     1.9565    0.1003
  -4   21  -10     3.7983    0.1147
  -5   21  -10     4.1638    0.1147
  10   22  -10     5.0310    0.1362
   9   22  -10     16.641     0.301
   8   22  -10     2.7520    0.1147
   7   22  -10     8.8508    0.1863
   6   22  -10     0.2795    0.1218
   5   22  -10     0.1935    0.1075
   4   22  -10     6.2207    0.1075
   3   22  -10     43.158     0.466
   2   22  -10     0.4013    0.0932
   1   22  -10    -0.0072    0.0932
   0   22  -10     11.847     0.208
  -1   22  -10     0.8815    0.1003
  -2   22  -10     13.294     0.229
  -3   22  -10     1.4405    0.1003
   7   23  -10     0.7668    0.1147
   6   23  -10     3.3397    0.1218
   5   23  -10     2.2432    0.1218
   4   23  -10     0.3297    0.1075
   3   23  -10     10.664     0.229
   2   23  -10     0.0000    0.0932
   1   23  -10     2.2647    0.1075
   0   23  -10     0.0358    0.0932
  20    1  -11     26.151     2.100
  19    1  -11     0.2580    0.0932
  18    1  -11     10.119     0.165
  17    1  -11     22.683     0.222
  16    1  -11     0.3368    0.0573
  15    1  -11     34.895     0.437
  14    1  -11     41.724     0.272
  13    1  -11     8.5355    0.1218
  12    1  -11     15.079     0.301
  11    1  -11     2.6230    0.0717
  10    1  -11     7.1810    0.1003
   9    1  -11     20.504     0.244
   8    1  -11     62.142     0.480
   7    1  -11     65.919     0.631
   6    1  -11     27.821     0.244
   5    1  -11     3.3038    0.0860
   4    1  -11     3.2967    0.0860
   3    1  -11     2.1357    0.0860
   2    1  -11     47.823     0.387
   1    1  -11     14.821     0.172
   0    1  -11     90.895     0.717
  -1    1  -11     4.7730    0.1003
  -2    1  -11     1.3473    0.0932
  -3    1  -11     0.0788    0.0932
  -4    1  -11     0.9245    0.1003
  -5    1  -11     13.459     0.136
  -6    1  -11     19.952     0.165
  -7    1  -11     17.766     0.179
  -8    1  -11     19.099     0.172
  -9    1  -11     1.6483    0.1075
 -10    1  -11     0.0502    0.1075
 -11    1  -11     0.1147    0.1218
 -12    1  -11     2.8308    0.1147
 -13    1  -11     34.622     0.358
 -14    1  -11     2.3722    0.1147
  20    2  -11     4.9163    0.2293
  19    2  -11     0.4228    0.0932
  18    2  -11     0.1505    0.0645
  17    2  -11     0.0502    0.0502
  16    2  -11     0.6235    0.0502
  15    2  -11     0.3512    0.0573
  14    2  -11     2.0210    0.0645
  13    2  -11     0.9245    0.0645
  12    2  -11     6.5575    0.0932
  11    2  -11     1.6483    0.0717
  10    2  -11     0.0502    0.0645
   9    2  -11     7.0878    0.1147
   8    2  -11     43.000     0.466
   7    2  -11     1.6340    0.0860
   6    2  -11     5.8480    0.0932
   5    2  -11     3.9488    0.0932
   4    2  -11     1.1610    0.0860
   3    2  -11     34.780     0.394
   2    2  -11     14.269     0.129
   1    2  -11     33.605     0.294
   0    2  -11     17.666     0.151
  -1    2  -11     2.9742    0.1147
  -2    2  -11     2.7233    0.1003
  -3    2  -11     18.175     0.179
  -4    2  -11     12.771     0.143
  -5    2  -11     1.0965    0.1003
  -6    2  -11     27.828     0.229
  -7    2  -11     5.8408    0.1147
  -8    2  -11     7.8045    0.1147
  -9    2  -11     13.266     0.143
 -10    2  -11     1.5480    0.1075
 -11    2  -11     9.9258    0.1935
 -12    2  -11     5.5685    0.1290
 -13    2  -11     0.9747    0.1075
 -14    2  -11     0.2867    0.1147
  20    3  -11     0.5375    0.1290
  19    3  -11     4.6225    0.1433
  18    3  -11     3.8198    0.0932
  17    3  -11     74.290     0.925
  16    3  -11     0.7023    0.0717
  15    3  -11     18.977     0.237
  14    3  -11     24.747     0.237
  13    3  -11     15.107     0.151
  12    3  -11     4.4147    0.0788
  11    3  -11     113.26      1.05
  10    3  -11     56.825     0.552
   9    3  -11     0.0932    0.0645
   8    3  -11     0.7597    0.0717
   7    3  -11     49.371     0.502
   6    3  -11     0.5017    0.0717
   5    3  -11     2.8380    0.0860
   4    3  -11     1.6985    0.1147
   3    3  -11     7.3745    0.1577
   2    3  -11     0.3225    0.0860
   1    3  -11     61.110     0.566
   0    3  -11     11.495     0.129
  -1    3  -11     14.384     0.201
  -2    3  -11     2.9025    0.1003
  -3    3  -11     0.0215    0.0860
  -4    3  -11     26.352     0.258
  -5    3  -11     36.658     0.272
  -6    3  -11     23.077     0.172
  -7    3  -11     17.616     0.136
  -8    3  -11     0.3512    0.0860
  -9    3  -11     1.8705    0.0932
 -10    3  -11     0.1003    0.0932
 -11    3  -11     4.1065    0.1075
 -12    3  -11     11.725     0.136
 -13    3  -11     0.3225    0.1075
 -14    3  -11     13.051     0.179
  21    4  -11     0.9603    0.2007
  20    4  -11     20.181     0.466
  19    4  -11     9.1590    0.1720
  18    4  -11     3.0673    0.0860
  17    4  -11     3.3110    0.0932
  16    4  -11     1.0463    0.0573
  15    4  -11     0.7740    0.0645
  14    4  -11     1.3330    0.0573
  13    4  -11     21.185     0.136
  12    4  -11     54.646     0.358
  11    4  -11     1.4333    0.0717
  10    4  -11     11.531     0.122
   9    4  -11     6.8298    0.0932
   8    4  -11     0.3512    0.0717
   7    4  -11     3.6407    0.0788
   6    4  -11     13.989     0.108
   5    4  -11     55.563     0.351
   4    4  -11     28.430     0.258
   3    4  -11     9.3453    0.1147
   2    4  -11     36.851     0.229
   1    4  -11     47.099     0.301
   0    4  -11     0.1147    0.0860
  -1    4  -11     44.003     0.351
  -2    4  -11     0.1362    0.0788
  -3    4  -11     47.422     0.330
  -4    4  -11     23.729     0.208
  -5    4  -11     1.1825    0.0932
  -6    4  -11     75.852     0.401
  -7    4  -11     0.0430    0.0860
  -8    4  -11     1.2757    0.0860
  -9    4  -11     12.262     0.122
 -10    4  -11     1.3832    0.0932
 -11    4  -11     29.555     0.272
 -12    4  -11     1.4692    0.1003
 -13    4  -11     1.6842    0.1003
 -14    4  -11     0.2293    0.1003
  22    5  -11     0.2365    0.2007
  21    5  -11     106.92      0.91
  20    5  -11     6.2637    0.2580
  19    5  -11     0.5232    0.0932
  18    5  -11     1.5695    0.0860
  17    5  -11     4.8662    0.1648
  16    5  -11     43.366     0.344
  15    5  -11     6.1490    0.1003
  14    5  -11     20.418     0.208
  13    5  -11     43.853     0.409
  12    5  -11     0.6808    0.0502
  11    5  -11     63.275     0.487
  10    5  -11     66.134     0.616
   9    5  -11     22.038     0.222
   8    5  -11     145.76      1.08
   7    5  -11     23.435     0.201
   6    5  -11     69.330     0.516
   5    5  -11     5.0883    0.1003
   4    5  -11     2.3148    0.0788
   3    5  -11     3.7052    0.0788
   2    5  -11     23.851     0.251
   1    5  -11     57.412     0.387
   0    5  -11     16.799     0.158
  -1    5  -11     49.787     0.394
  -2    5  -11     0.3010    0.0860
  -3    5  -11     26.481     0.215
  -4    5  -11     97.811     0.702
  -5    5  -11     6.7080    0.1075
  -6    5  -11     37.869     0.244
  -7    5  -11     29.068     0.222
  -8    5  -11     0.2437    0.0860
  -9    5  -11     23.270     0.208
 -10    5  -11     9.9545    0.1648
 -11    5  -11     2.1070    0.1003
 -12    5  -11     9.5675    0.1792
 -13    5  -11     27.950     0.308
 -14    5  -11     11.940     0.201
  21    6  -11     0.5088    0.1433
  20    6  -11     0.0143    0.0788
  19    6  -11     0.5232    0.0788
  18    6  -11     1.8992    0.0932
  17    6  -11     0.3512    0.0860
  16    6  -11     3.1318    0.0860
  15    6  -11     4.8948    0.1863
  14    6  -11     0.2293    0.0573
  13    6  -11     22.511     0.244
  12    6  -11     43.373     0.380
  11    6  -11     3.7052    0.0932
  10    6  -11     11.116     0.158
   9    6  -11     9.0013    0.0932
   8    6  -11     7.2742    0.1290
   7    6  -11     24.510     0.229
   6    6  -11     4.9307    0.0932
   5    6  -11     57.921     0.344
   4    6  -11     11.108     0.151
   3    6  -11     0.8457    0.0717
[truncated: 72,399 more chars]
