# Supplementary material for: The advanced treatment of hydrogen bonding in quantum crystallography
Source: J Appl Crystallogr. 2021 Apr 16;54(Pt 3):718–29. doi: 10.1107/S1600576721001126 (PMC8202034; doi:10.1107/S1600576721001126)
Supplement: Supplementary file 5 [file j-54-00718-sup5.zip › MgHMal_HAR.fcf]

#\#CIF_2.0

# ========================
# Tonto generated CIF file
# ========================

# NOTE: This is an incomplete CIF file
# Manually edit it to pass checkCIF

data_Mg_HAR_aniso

_audit_creation_date                2019-10-29
_audit_creation_method              'Tonto 18.12.17 github v. 2b3dd9c'

# ============
# QCr software
# ============

_QCr_software                       'Tonto'
_QCr_software_version               '18.12.17 v. 2b3dd9c'
_QCr_software_platform              'Linux-4.4.0-138-generic'
_QCr_software_build_date            '2018-12-17 15:44'
_QCr_software_website               'https://github.com/dylan-jayatilaka/tonto'

# ================
# Diffraction data
# ================

_diffrn_radiation_type              synchrotron
_diffrn_radiation_wavelength        0.353200

_diffrn_measurement_device_type         IPDSC-Q
_diffrn_measurement_method              'phi or omega oscillation scans'

_diffrn_reflns_number               155955
_diffrn_reflns_theta_max            26.198955

# ===========
# Reflections
# ===========

_reflns_d_resolution_high           0.400010
_reflns_d_resolution_low            9.906206
_reflns_limit_h_max                 25
_reflns_limit_h_min                 -24
_reflns_limit_k_max                 29
_reflns_limit_k_min                 0
_reflns_limit_l_max                 0
_reflns_limit_l_min                 -16
_reflns_number_gt                   11646
_reflns_number_total                11646
_reflns_threshold_expression        'F>0 & F/u(F)>4.0 & |F_calc|>10^-3'

_reflns_special_details
;
* Specify symmetry and Friedel pair averaging *

. Only.data reflections which satisfy the threshold expression
  are listed below, and only they are considered observed,
  thus the *_gt, *_all, & *_total data are always the same
;

loop_
    _refln_index_h
    _refln_index_k
    _refln_index_l
    _refln_index_group
    _refln_stl
    _refln_d_spacing
    _refln_A_calc
    _refln_B_calc
    _refln_phase_calc
    _refln_F_calc
    _refln_F_meas
    _refln_F_sigma
    _refln_delta_F_on_sigma
   -1   0    0  0  0.050473  9.906206     5.020650   0.000000    0.000000    5.020650    5.085242  0.019443   -4.698172
   -2   0    0  0  0.100947  4.953103    -9.197524   0.000000  180.000000    9.197524    8.849179  0.056924    8.654263
   -3   0    0  0  0.151420  3.302069   -14.112603   0.000000  180.000000   14.112603   14.892084  0.050451  -21.849966
   -4   0    0  0  0.201894  2.476552   -23.863471   0.000000  180.000000   23.863471   24.311492  0.156722   -4.042805
   -5   0    0  0  0.252367  1.981241   -86.313633   0.000000  180.000000   86.313633   87.347217  0.623306   -2.345088
   -6   0    0  0  0.302840  1.651034    50.092320   0.000000    0.000000   50.092320   51.625167  0.425267   -5.097439
   -7   0    0  0  0.353314  1.415172    -8.887140   0.000000  180.000000    8.887140    8.893175  0.039032   -0.218664
   -8   0    0  0  0.403787  1.238276    39.130364   0.000000    0.000000   39.130364   40.478812  0.265522   -7.182043
   -9   0    0  0  0.454261  1.100690   -21.199545   0.000000  180.000000   21.199545   22.126617  0.135058   -9.707508
  -11   0    0  0  0.555208  0.900564     1.941453   0.000000    0.000000    1.941453    2.059903  0.045022   -3.720663
  -12   0    0  0  0.605681  0.825517    16.161164   0.000000    0.000000   16.161164   16.673531  0.204005   -3.551866
  -13   0    0  0  0.656154  0.762016   -20.601590   0.000000  180.000000   20.601590   21.064233  0.178662   -3.662079
  -14   0    0  0  0.706628  0.707586    13.726368   0.000000    0.000000   13.726368   13.961934  0.096415   -3.455270
  -15   0    0  0  0.757101  0.660414   -21.850045   0.000000  180.000000   21.850045   22.186489  0.232282   -2.048388
  -16   0    0  0  0.807575  0.619138   -16.384159   0.000000  180.000000   16.384159   16.222732  0.212182    1.075929
  -17   0    0  0  0.858048  0.582718   -10.060428   0.000000  180.000000   10.060428   10.524855  0.175817   -3.735707
  -18   0    0  0  0.908521  0.550345     0.993783   0.000000    0.000000    0.993783    1.127382  0.083831   -2.253797
  -19   0    0  0  0.958995  0.521379    -3.495909   0.000000  180.000000    3.495909    3.545320  0.046110   -1.515473
  -20   0    0  0  1.009468  0.495310    15.805191   0.000000    0.000000   15.805191   16.115644  0.393686   -1.115221
  -21   0    0  0  1.059942  0.471724    -2.968709   0.000000  180.000000    2.968709    2.916568  0.056175    1.312655
  -22   0    0  0  1.110415  0.450282     1.956972   0.000000    0.000000    1.956972    1.913824  0.094090    0.648527
  -23   0    0  0  1.160888  0.430705     1.496420   0.000000    0.000000    1.496420    1.616150  0.093877   -1.803686
  -24   0    0  0  1.211362  0.412759    -2.229938   0.000000  180.000000    2.229938    2.008244  0.200924    1.560403
   -1   1    0  0  0.065997  7.576133    -2.375497   0.000000  180.000000    2.375497    2.320355  0.012236    6.373292
   -2   1    0  0  0.109537  4.564685    -4.844924   0.000000  180.000000    4.844924    4.781969  0.014883    5.982042
   -3   1    0  0  0.157277  3.179102     9.345903   0.000000    0.000000    9.345903    9.004432  0.027554   17.526300
   -4   1    0  0  0.206323  2.423389    23.790527   0.000000    0.000000   23.790527   23.415024  0.092903    5.716102
   -5   1    0  0  0.255924  1.953704   -12.749169   0.000000  180.000000   12.749169   12.924773  0.042832   -5.798092
   -6   1    0  0  0.305811  1.634997    -4.398473   0.000000  180.000000    4.398473    4.432197  0.017624   -2.706122
   -7   1    0  0  0.355863  1.405034    -5.536278   0.000000  180.000000    5.536278    5.700344  0.022376  -10.369362
   -8   1    0  0  0.406020  1.231467   -19.536762   0.000000  180.000000   19.536762   20.254493  0.091796  -11.057402
   -9   1    0  0  0.456246  1.095899   -38.871294   0.000000  180.000000   38.871294   40.105388  0.135078  -12.920428
  -10   1    0  0  0.506522  0.987124    -4.764171   0.000000  180.000000    4.764171    5.005813  0.026877  -12.714707
  -11   1    0  0  0.556833  0.897935     8.397927   0.000000    0.000000    8.397927    8.709530  0.043156  -10.211194
  -12   1    0  0  0.607172  0.823490    11.007734   0.000000  360.000000   11.007734   11.378313  0.058595   -8.943984
  -13   1    0  0  0.657531  0.760421     2.934704   0.000000    0.000000    2.934704    3.091464  0.027555   -8.045549
  -14   1    0  0  0.707906  0.706309    16.129482   0.000000  360.000000   16.129482   16.472156  0.141898   -3.415219
  -15   1    0  0  0.758294  0.659375    -6.359485   0.000000  180.000000    6.359485    6.400017  0.055402   -1.034622
  -16   1    0  0  0.808693  0.618281   -17.409615   0.000000  180.000000   17.409615   17.751693  0.137206   -3.525868
  -17   1    0  0  0.859101  0.582004   -12.124884   0.000000  180.000000   12.124884   12.236607  0.103596   -1.525161
  -18   1    0  0  0.909516  0.549743    10.644249   0.000000    0.000000   10.644249   10.675426  0.083753   -0.526439
  -20   1    0  0  1.010363  0.494871     1.975119   0.000000  360.000000    1.975119    1.874196  0.064965    2.196979
  -21   1    0  0  1.060794  0.471345     4.135898   0.000000    0.000000    4.135898    4.176561  0.064658   -0.889392
  -22   1    0  0  1.111229  0.449952     6.827725   0.000000    0.000000    6.827725    6.675544  0.156005    1.379548
  -23   1    0  0  1.161667  0.430416    -4.911191   0.000000  180.000000    4.911191    4.834968  0.135932    0.793022
  -24   1    0  0  1.212108  0.412505     4.341948   0.000000    0.000000    4.341948    4.101496  0.086835    3.916047
    0   2    0  0  0.085041  5.879500   -33.383252   0.000000  180.000000   33.383252   34.012301  0.297320   -2.992093
   -1   2    0  0  0.098892  5.056033   -65.887710   0.000000  180.000000   65.887710   66.475287  0.225301   -3.688213
   -2   2    0  0  0.131993  3.788066    21.244745   0.000000  360.000000   21.244745   21.490811  0.097099   -3.583862
   -3   2    0  0  0.173667  2.879079    54.144859   0.000000  360.000000   54.144859   55.156614  0.222118   -6.441800
   -4   2    0  0  0.219073  2.282342   -38.681658   0.000000  180.000000   38.681658   38.274840  0.187874    3.062313
   -5   2    0  0  0.266310  1.877510     5.712281   0.000000  360.000000    5.712281    5.724910  0.030932   -0.577387
   -6   2    0  0  0.314554  1.589551    25.241125   0.000000    0.000000   25.241125   25.014694  0.107133    2.989020
   -7   2    0  0  0.363404  1.375878   -58.192681   0.000000  180.000000   58.192681   59.383208  0.184269   -9.136985
   -8   2    0  0  0.412645  1.211694     8.496677   0.000000    0.000000    8.496677    8.506103  0.027543   -0.483963
   -9   2    0  0  0.462152  1.081894    20.451009   0.000000    0.000000   20.451009   20.982536  0.073030  -10.292971
  -10   2    0  0  0.511848  0.976852    -1.343108   0.000000  180.000000    1.343108    1.349558  0.037089   -0.245959
  -11   2    0  0  0.561683  0.890182    -0.078746   0.000000  180.000000    0.078746    0.282866  0.083834   -3.443321
  -12   2    0  0  0.611622  0.817498     6.491006   0.000000  360.000000    6.491006    6.528546  0.045637   -1.163304
  -13   2    0  0  0.661642  0.755695   -13.026817   0.000000  180.000000   13.026817   13.060193  0.080314   -0.587700
  -14   2    0  0  0.711727  0.702517    10.733588   0.000000  360.000000   10.733588   10.878785  0.082818   -2.479429
  -15   2    0  0  0.761862  0.656287     2.088251   0.000000    0.000000    2.088251    2.180271  0.022819   -5.702996
  -16   2    0  0  0.812040  0.615733     6.042678   0.000000    0.000000    6.042678    6.098129  0.072194   -1.086233
  -17   2    0  0  0.862252  0.579877     8.345671   0.000000    0.000000    8.345671    8.198821  0.089222    2.327652
  -18   2    0  0  0.912493  0.547950    -0.641277   0.000000  180.000000    0.641277    0.656023  0.067150   -0.310565
  -19   2    0  0  0.962758  0.519341    -8.983070   0.000000  180.000000    8.983070    8.959347  0.099912    0.335791
  -20   2    0  0  1.013044  0.493562     4.761424   0.000000    0.000000    4.761424    4.682528  0.069956    1.594957
  -21   2    0  0  1.063348  0.470213    -2.164809   0.000000  180.000000    2.164809    2.117399  0.060773    1.103256
  -22   2    0  0  1.113667  0.448967     4.709190   0.000000    0.000000    4.709190    4.574522  0.098310    1.937237
  -23   2    0  0  1.163999  0.429554     1.703766   0.000000    0.000000    1.703766    1.691796  0.080858    0.209353
   -1   3    0  0  0.137185  3.644726    23.840266   0.000000  360.000000   23.840266   23.758985  0.057816    1.988157
   -2   3    0  0  0.162672  3.073663     7.391222   0.000000  360.000000    7.391222    7.494828  0.042639   -3.436318
   -3   3    0  0  0.197990  2.525378     2.515811   0.000000    0.000000    2.515811    2.526796  0.014017   -1.108336
   -4   3    0  0  0.238816  2.093662     8.116592   0.000000  360.000000    8.116592    7.957860  0.042764    5.249272
   -5   3    0  0  0.282774  1.768196     6.109846   0.000000    0.000000    6.109846    6.009787  0.027153    5.211469
   -6   3    0  0  0.328610  1.521562    -2.210232   0.000000  180.000000    2.210232    2.110298  0.020188    7.000697
   -7   3    0  0  0.375636  1.331074    -9.414414   0.000000  180.000000    9.414414    9.140111  0.040358    9.612124
   -8   3    0  0  0.423457  1.180756    -3.970790   0.000000  180.000000    3.970790    3.828925  0.011100   18.074336
   -9   3    0  0  0.471831  1.059701     3.367954   0.000000  360.000000    3.367954    3.543922  0.024019  -10.360971
  -10   3    0  0  0.520604  0.960423    -6.064505   0.000000  180.000000    6.064505    6.080931  0.033841   -0.686458
  -11   3    0  0  0.569673  0.877696    -6.293660   0.000000  180.000000    6.293660    6.386694  0.030043   -4.379393
  -12   3    0  0  0.618968  0.807796     5.474775   0.000000  360.000000    5.474775    5.592270  0.035569   -4.671493
  -13   3    0  0  0.668439  0.748012     7.619224   0.000000    0.000000    7.619224    7.889660  0.052185   -7.328859
  -14   3    0  0  0.718049  0.696331     0.606255   0.000000    0.000000    0.606255    0.656023  0.044252   -1.590486
  -15   3    0  0  0.767772  0.651235     4.736725   0.000000    0.000000    4.736725    4.823691  0.038180   -3.221254
  -16   3    0  0  0.817587  0.611556     4.084356   0.000000    0.000000    4.084356    4.203888  0.052373   -3.227669
  -17   3    0  0  0.867478  0.576383    -4.318253   0.000000  180.000000    4.318253    4.316641  0.046151    0.049399
  -18   3    0  0  0.917433  0.544999    -9.639257   0.000000  180.000000    9.639257    9.933985  0.072847   -5.721679
  -19   3    0  0  0.967441  0.516827    -2.707000   0.000000  180.000000    2.707000    2.772312  0.030751   -3.003664
  -20   3    0  0  1.017496  0.491402     2.519445   0.000000  360.000000    2.519445    2.544556  0.033528   -1.059192
  -21   3    0  0  1.067590  0.468345     2.164174   0.000000    0.000000    2.164174    2.140878  0.063482    0.518966
  -23   3    0  0  1.167876  0.428128     2.449760   0.000000    0.000000    2.449760    2.448348  0.090802    0.021983
    0   4    0  0  0.170082  2.939750    37.392950   0.000000  360.000000   37.392950   38.401591  0.156299   -9.126325
   -1   4    0  0  0.177414  2.818272   -65.887347   0.000000  180.000000   65.887347   65.474693  0.200638    2.908624
   -2   4    0  0  0.197784  2.528017   -19.660124   0.000000  180.000000   19.660124   19.518254  0.075987    2.640374
   -3   4    0  0  0.227719  2.195684    34.837976   0.000000    0.000000   34.837976   34.334700  0.116321    6.118735
   -4   4    0  0  0.263987  1.894033    -3.582961   0.000000  180.000000    3.582961    3.739067  0.019048  -11.590222
   -5   4    0  0  0.304331  1.642950     1.781887   0.000000  360.000000    1.781887    1.679910  0.016929    8.518809
   -6   4    0  0  0.347333  1.439540    26.963784   0.000000  360.000000   26.963784   27.192695  0.132036   -2.451836
   -7   4    0  0  0.392121  1.275117   -29.118802   0.000000  180.000000   29.118802   29.393171  0.116057   -3.343334
   -8   4    0  0  0.438146  1.141171    11.722596   0.000000    0.000000   11.722596   12.023060  0.053465   -7.947562
   -9   4    0  0  0.485058  1.030806    -4.472975   0.000000  180.000000    4.472975    4.620234  0.024623   -8.457763
  -10   4    0  0  0.532620  0.938755   -12.299653   0.000000  180.000000   12.299653   12.349065  0.056060   -1.246493
  -11   4    0  0  0.580675  0.861067     6.307951   0.000000    0.000000    6.307951    6.337970  0.041380   -1.025937
  -12   4    0  0  0.629108  0.794776    14.169120   0.000000    0.000000   14.169120   14.307213  0.065670   -2.973867
  -13   4    0  0  0.677840  0.737638   -12.333632   0.000000  180.000000   12.333632   12.586504  0.077046   -4.641554
  -14   4    0  0  0.726809  0.687939    10.729597   0.000000    0.000000   10.729597   10.920998  0.063601   -4.255972
  -15   4    0  0  0.775970  0.644354    -2.819083   0.000000  180.000000    2.819083    2.820623  0.037811   -0.057597
  -16   4    0  0  0.825291  0.605847    -3.219077   0.000000  180.000000    3.219077    3.128462  0.054623    2.346046
  -17   4    0  0  0.874742  0.571597     2.153633   0.000000    0.000000    2.153633    2.140878  0.033251    0.542476
  -18   4    0  0  0.924305  0.540947     5.957384   0.000000    0.000000    5.957384    6.195811  0.069921   -4.822354
  -19   4    0  0  0.973960  0.513368     2.206615   0.000000    0.000000    2.206615    2.239135  0.041369   -1.111739
  -20   4    0  0  1.023696  0.488426     7.876753   0.000000    0.000000    7.876753    7.906103  0.089908   -0.461656
  -21   4    0  0  1.073501  0.465766    -9.008403   0.000000  180.000000    9.008403    8.893724  0.111068    1.460189
  -22   4    0  0  1.123365  0.445091    -2.696232   0.000000  180.000000    2.696232    2.775911  0.053903   -2.090465
  -23   4    0  0  1.173282  0.426155    -1.820432   0.000000  180.000000    1.820432    1.706507  0.088711    1.816183
  -24   4    0  0  1.223244  0.408749    -1.702297   0.000000  180.000000    1.702297    1.643779  0.105722    0.782776
   -1   5    0  0  0.218512  2.288200    -5.965316   0.000000  180.000000    5.965316    6.315015  0.040432  -12.231739
   -2   5    0  0  0.235352  2.124482    10.555561   0.000000  360.000000   10.555561    9.977675  0.064670   12.637229
   -3   5    0  0  0.261014  1.915608    30.591613   0.000000  360.000000   30.591613   30.614390  0.099452   -0.323884
   -4   5    0  0  0.293191  1.705371     4.115527   0.000000    0.000000    4.115527    4.376555  0.021017  -17.563992
   -5   5    0  0  0.329984  1.515227    -0.199270   0.000000  180.000000    0.199270    0.412407  0.073323   -4.110874
   -6   5    0  0  0.370017  1.351290     2.773446   0.000000    0.000000    2.773446    2.824160  0.012536   -5.721132
   -7   5    0  0  0.412348  1.212568    -2.551537   0.000000  180.000000    2.551537    2.622043  0.024369   -4.091699
   -8   5    0  0  0.456338  1.095679   -13.876257   0.000000  180.000000   13.876257   14.026792  0.054277   -3.922254
   -9   5    0  0  0.501550  0.996909    14.618043   0.000000    0.000000   14.618043   14.567392  0.062453    1.146972
  -10   5    0  0  0.547683  0.912937    11.998526   0.000000    0.000000   11.998526   12.213763  0.068854   -4.420842
  -11   5    0  0  0.594521  0.841013     7.805007   0.000000    0.000000    7.805007    7.838076  0.026234   -1.782667
  -12   5    0  0  0.641911  0.778924     1.596128   0.000000  360.000000    1.596128    1.559425  0.022785    2.277999
  -13   5    0  0  0.689738  0.724913     3.149265   0.000000    0.000000    3.149265    3.109210  0.025096    2.257149
  -14   5    0  0  0.737918  0.677582   -10.029191   0.000000  180.000000   10.029191   10.124040  0.097471   -1.376168
  -15   5    0  0  0.786386  0.635820     0.899762   0.000000    0.000000    0.899762    0.900335  0.031874   -0.025404
  -16   5    0  0  0.835091  0.598737     3.337436   0.000000  360.000000    3.337436    3.347892  0.025432   -0.581417
  -17   5    0  0  0.883995  0.565614     7.560427   0.000000  360.000000    7.560427    7.623858  0.078251   -1.146365
  -18   5    0  0  0.933065  0.535868    -2.043536   0.000000  180.000000    2.043536    2.020652  0.035254    0.918012
  -19   5    0  0  0.982279  0.509021    -1.439773   0.000000  180.000000    1.439773    1.500558  0.047716   -1.801549
  -20   5    0  0  1.031613  0.484678    -8.406261   0.000000  180.000000    8.406261    8.252888  0.085257    2.544084
  -21   5    0  0  1.081053  0.462512    -3.791488   0.000000  180.000000    3.791488    3.695965  0.065516    2.061934
  -22   5    0  0  1.130585  0.442249    -3.093432   0.000000  180.000000    3.093432    3.026022  0.082634    1.153670
  -23   5    0  0  1.180196  0.423659     6.001757   0.000000    0.000000    6.001757    5.694217  0.059873    7.264151
  -24   5    0  0  1.229877  0.406545     1.495621   0.000000  360.000000    1.495621    1.520434  0.129566   -0.270833
    0   6    0  0  0.255124  1.959833    89.777755   0.000000  360.000000   89.777755   90.189670  0.481196   -1.210599
   -1   6    0  0  0.260069  1.922570   -56.655205   0.000000  180.000000   56.655205   56.852095  0.165686   -1.680561
   -2   6    0  0  0.274369  1.822363     7.389220   0.000000  360.000000    7.389220    7.468699  0.036021   -3.120406
   -3   6    0  0  0.296675  1.685344    11.796651   0.000000  360.000000   11.796651   11.658118  0.037054    5.287326
   -4   6    0  0  0.325345  1.536832    23.761034   0.000000  360.000000   23.761034   23.931154  0.092548   -2.599561
   -5   6    0  0  0.358855  1.393319   -19.666038   0.000000  180.000000   19.666038   19.750813  0.096151   -1.246885
   -6   6    0  0  0.395980  1.262689    50.653981   0.000000  360.000000   50.653981   51.369329  0.244331   -4.140504
   -7   6    0  0  0.435797  1.147324   -20.802186   0.000000  180.000000   20.802186   20.774198  0.109046    0.362971
   -8   6    0  0  0.477632  1.046831    19.784588   0.000000    0.000000   19.784588   19.800594  0.087404   -0.258986
   -9   6    0  0  0.521000  0.959693   -19.259097   0.000000  180.000000   19.259097   19.642344  0.060388   -8.975171
  -10   6    0  0  0.565548  0.884098    -0.858248   0.000000  180.000000    0.858248    0.905901  0.047758   -1.411079
  -11   6    0  0  0.611018  0.818306    -9.819909   0.000000  180.000000    9.819909    9.908228  0.035722   -3.496527
  -12   6    0  0  0.657220  0.760781     2.319073   0.000000  360.000000    2.319073    2.341801  0.015129   -2.124508
  -13   6    0  0  0.704008  0.710220   -21.519050   0.000000  180.000000   21.519050   21.797902  0.118000   -3.342006
  -14   6    0  0  0.751273  0.665537    14.880497   0.000000    0.000000   14.880497   15.171237  0.083469   -4.926006
  -15   6    0  0  0.798931  0.625837   -10.623121   0.000000  180.000000   10.623121   10.680591  0.093011   -0.873821
  -16   6    0  0  0.846915  0.590378     2.452181   0.000000  360.000000    2.452181    2.425773  0.067750    0.551240
  -17   6    0  0  0.895173  0.558551     5.386422   0.000000    0.000000    5.386422    5.311422  0.058789    1.804207
  -19   6    0  0  0.992350  0.503854   -16.056646   0.000000  180.000000   16.056646   16.396109  0.127417   -3.767735
  -20   6    0  0  1.041208  0.480211     2.102311   0.000000    0.000000    2.102311    2.062308  0.041470    1.364181
  -21   6    0  0  1.090213  0.458626    -9.636447   0.000000  180.000000    9.636447    9.359761  0.115385    3.391189
  -22   6    0  0  1.139346  0.438848    -0.706706   0.000000  180.000000    0.706706    0.806497  0.181133   -0.779125
  -23   6    0  0  1.188592  0.420666     3.374496   0.000000    0.000000    3.374496    3.395375  0.071400   -0.413546
  -24   6    0  0  1.237936  0.403898     4.806312   0.000000    0.000000    4.806312    4.836123  0.128612   -0.327803
   -1   7    0  0  0.301894  1.656213    22.767475   0.000000  360.000000   22.767475   22.964612  0.111552   -2.499231
   -2   7    0  0  0.314297  1.590853    -1.592917   0.000000  180.000000    1.592917    1.233322  0.023131   21.985824
   -3   7    0  0  0.333946  1.497246   -13.017107   0.000000  180.000000   13.017107   12.971147  0.060236    1.079063
   -4   7    0  0  0.359657  1.390213    -5.174863   0.000000  180.000000    5.174863    5.424193  0.020963  -16.820637
   -5   7    0  0  0.390232  1.281288   -28.731257   0.000000  180.000000   28.731257   29.408132  0.090417  -10.587056
   -6   7    0  0  0.424623  1.177516    -8.851165   0.000000  180.000000    8.851165    9.065943  0.043749   -6.942904
   -7   7    0  0  0.461977  1.082305    10.046611   0.000000  360.000000   10.046611   10.178239  0.059883   -3.108547
   -8   7    0  0  0.501634  0.996743    13.784983   0.000000    0.000000   13.784983   14.014841  0.067044   -4.848574
   -9   7    0  0  0.543088  0.920661    -8.440573   0.000000  180.000000    8.440573    8.466612  0.026736   -1.377335
  -10   7    0  0  0.585960  0.853301    -4.585156   0.000000  180.000000    4.585156    4.675066  0.022850   -5.564760
  -11   7    0  0  0.629958  0.793703   -11.414107   0.000000  180.000000   11.414107   11.544676  0.045393   -4.067834
  -12   7    0  0  0.674864  0.740890    -6.975528   0.000000  180.000000    6.975528    7.120982  0.027909   -7.370405
  -13   7    0  0  0.720507  0.693956   -10.953649   0.000000  180.000000   10.953649   11.072109  0.069177   -2.421722
  -14   7    0  0  0.766756  0.652098    10.169561   0.000000  360.000000   10.169561   10.135413  0.055246    0.874125
  -15   7    0  0  0.813507  0.614623     3.167298   0.000000  360.000000    3.167298    3.177665  0.024553   -0.597110
  -16   7    0  0  0.860679  0.580936    -4.625621   0.000000  180.000000    4.625621    4.709142  0.048190   -2.451045
  -17   7    0  0  0.908206  0.550536    -8.058332   0.000000  180.000000    8.058332    8.198821  0.053595   -3.707055
  -18   7    0  0  0.956035  0.522993     9.542712   0.000000    0.000000    9.542712    9.658159  0.105916   -1.541469
  -19   7    0  0  1.004123  0.497947    -1.038841   0.000000  180.000000    1.038841    0.995357  0.065508    0.938746
  -20   7    0  0  1.052434  0.475089     3.877100   0.000000  360.000000    3.877100    3.848568  0.062965    0.640832
  -21   7    0  0  1.100940  0.454157     5.476612   0.000000    0.000000    5.476612    5.325469  0.084277    2.536267
  -22   7    0  0  1.149615  0.434928     5.258255   0.000000  360.000000    5.258255    5.290612  0.095606   -0.478630
  -23   7    0  0  1.198438  0.417210    -6.948412   0.000000  180.000000    6.948412    7.011903  0.154554   -0.580955
  -24   7    0  0  1.247393  0.400836     1.413401   0.000000    0.000000    1.413401    1.490521  0.097169   -1.122412
    0   8    0  0  0.340165  1.469875     2.457624   0.000000  360.000000    2.457624    2.379950  0.035871    3.062279
   -1   8    0  0  0.343889  1.453957   -17.828259   0.000000  180.000000   17.828259   17.759165  0.075729    1.290325
   -2   8    0  0  0.354827  1.409136     6.541281   0.000000  360.000000    6.541281    6.589541  0.023705   -2.879050
   -3   8    0  0  0.372344  1.342843    -4.778930   0.000000  180.000000    4.778930    4.650359  0.027447    6.624556
   -4   8    0  0  0.395567  1.264008   -33.697968   0.000000  180.000000   33.697968   33.987659  0.183083   -2.237701
   -5   8    0  0  0.423558  1.180476     6.960495   0.000000  360.000000    6.960495    7.056667  0.029147   -4.666307
   -6   8    0  0  0.455439  1.097842    26.209136   0.000000  360.000000   26.209136   26.391358  0.090651   -2.842783
   -7   8    0  0  0.490452  1.019468   -19.410902   0.000000  180.000000   19.410902   19.546136  0.081451   -2.348035
   -8   8    0  0  0.527974  0.947017    15.222478   0.000000  360.000000   15.222478   15.222235  0.047404    0.007257
   -9   8    0  0  0.567508  0.881045     8.343886   0.000000  360.000000    8.343886    8.522585  0.036550   -6.914298
  -10   8    0  0  0.608661  0.821475   -19.586373   0.000000  180.000000   19.586373   19.767067  0.076531   -3.339058
  -11   8    0  0  0.651128  0.767898   -10.523246   0.000000  180.000000   10.523246   10.627509  0.043358   -3.400737
  -12   8    0  0  0.694667  0.719770     5.410546   0.000000  360.000000    5.410546    5.411306  0.034015   -0.031574
  -13   8    0  0  0.739088  0.676510    -0.755740   0.000000  180.000000    0.755740    0.774885  0.046609   -0.580883
  -14   8    0  0  0.784242  0.637559    19.751271   0.000000    0.000000   19.751271   19.976472  0.103494   -3.077309
  -15   8    0  0  0.830009  0.602403     9.757770   0.000000    0.000000    9.757770    9.840844  0.088780   -1.323331
  -16   8    0  0  0.876293  0.570586     2.664510   0.000000    0.000000    2.664510    2.623960  0.027079    2.117744
  -17   8    0  0  0.923016  0.541702    -0.733578   0.000000  180.000000    0.733578    0.866347  0.067146   -2.796360
  -18   8    0  0  0.970115  0.515403    -4.312967   0.000000  180.000000    4.312967    4.353683  0.085184   -0.675953
  -19   8    0  0  1.017538  0.491382    -4.036027   0.000000  180.000000    4.036027    4.057340  0.049126   -0.613551
  -20   8    0  0  1.065241  0.469377     7.907795   0.000000    0.000000    7.907795    7.790095  0.067384    2.470245
  -22   8    0  0  1.161350  0.430533     4.731864   0.000000    0.000000    4.731864    4.614791  0.112879    1.466766
  -23   8    0  0  1.209700  0.413326    -1.646620   0.000000  180.000000    1.646620    1.500558  0.096488    2.140834
   -1   9    0  0  0.386000  1.295338   -22.535591   0.000000  180.000000   22.535591   22.845121  0.102597   -4.266604
   -2   9    0  0  0.395776  1.263341   -38.418291   0.000000  180.000000   38.418291   38.899802  0.115360   -5.902908
   -3   9    0  0  0.411554  1.214909   -21.185661   0.000000  180.000000   21.185661   21.113893  0.113387    0.895121
   -4   9    0  0  0.432677  1.155597     3.404562   0.000000  360.000000    3.404562    3.515557  0.030285   -5.183095
   -5   9    0  0  0.458407  1.090733    21.963780   0.000000  360.000000   21.963780   22.643130  0.124959   -7.688475
   -6   9    0  0  0.488017  1.024554    21.480105   0.000000  360.000000   21.480105   21.681642  0.063823   -4.465734
   -7   9    0  0  0.520844  0.959979     4.993754   0.000000  360.000000    4.993754    5.046652  0.033732   -2.217740
   -8   9    0  0  0.556320  0.898763    -4.157764   0.000000  180.000000    4.157764    4.259490  0.019969   -7.204352
   -9   9    0  0  0.593971  0.841793     8.935234   0.000000    0.000000    8.935234    8.935313  0.062701   -0.001779
  -10   9    0  0  0.633407  0.789382     0.555074   0.000000  360.000000    0.555074    0.678520  0.064760   -2.695790
  -11   9    0  0  0.674317  0.741491    -2.431468   0.000000  180.000000    2.431468    2.526796  0.036607   -3.682713
  -12   9    0  0  0.716448  0.697887     6.167430   0.000000  360.000000    6.167430    6.226498  0.048979   -1.705546
  -13   9    0  0  0.759596  0.658244     1.438441   0.000000  360.000000    1.438441    1.575372  0.027116   -7.141534
  -14   9    0  0  0.803599  0.622201   -17.045948   0.000000  180.000000   17.045948   17.336617  0.116463   -3.529598
  -15   9    0  0  0.848322  0.589399    -5.803366   0.000000  180.000000    5.803366    5.863960  0.055754   -1.536977
  -16   9    0  0  0.893658  0.559498     5.659562   0.000000    0.000000    5.659562    5.640379  0.047759    0.568033
  -17   9    0  0  0.939518  0.532188     7.159023   0.000000    0.000000    7.159023    7.134989  0.064696    0.525350
  -18   9    0  0  0.985829  0.507187     2.468643   0.000000    0.000000    2.468643    2.356720  0.088230    1.793983
  -19   9    0  0  1.032531  0.484247     7.039461   0.000000    0.000000    7.039461    6.955316  0.069380    1.715156
  -20   9    0  0  1.079571  0.463147     3.066662   0.000000  360.000000    3.066662    3.067090  0.044071   -0.013715
  -21   9    0  0  1.126909  0.443691    -4.157259   0.000000  180.000000    4.157259    4.112546  0.071021    0.890345
  -22   9    0  0  1.174508  0.425710    -9.780088   0.000000  180.000000    9.780088    9.154918  0.089939    9.830242
  -23   9    0  0  1.222338  0.409052    -1.942377   0.000000  180.000000    1.942377    1.908600  0.086648    0.551282
    0  10    0  0  0.425206  1.175900    44.456476   0.000000  360.000000   44.456476   44.848917  0.160480   -3.458356
   -1  10    0  0  0.428191  1.167702   -16.183748   0.000000  180.000000   16.183748   16.190421  0.050064   -0.188514
   -2  10    0  0  0.437025  1.144100     2.717055   0.000000  360.000000    2.717055    2.600976  0.035553    4.617357
   -3  10    0  0  0.451363  1.107756    16.469013   0.000000  360.000000   16.469013   16.493759  0.066545   -0.525888
   -4  10    0  0  0.470703  1.062241     4.947899   0.000000  360.000000    4.947899    4.973770  0.035625   -1.027009
   -5  10    0  0  0.494459  1.011207   -22.228160   0.000000  180.000000   22.228160   22.695181  0.096294   -6.858835
   -6  10    0  0  0.522027  0.957804    -4.611244   0.000000  180.000000    4.611244    4.735754  0.020882   -8.432222
   -7  10    0  0  0.552839  0.904422   -26.691250   0.000000  180.000000   26.691250   27.139752  0.115504   -5.491375
   -8  10    0  0  0.586383  0.852686    10.263702   0.000000  360.000000   10.263702   10.364355  0.045800   -3.107929
   -9  10    0  0  0.622216  0.803579     2.592993   0.000000    0.000000    2.592993    2.508911  0.028331    4.197163
  -10  10    0  0  0.659967  0.757613    11.377375   0.000000  360.000000   11.377375   11.518217  0.047991   -4.150384
  -11  10    0  0  0.699325  0.714975    21.029245   0.000000  360.000000   21.029245   21.284824  0.107351   -3.366919
  -12  10    0  0  0.740034  0.675645    12.361083   0.000000  360.000000   12.361083   12.534809  0.067083   -3.662412
  -13  10    0  0  0.781882  0.639483   -20.904515   0.000000  180.000000   20.904515   21.352944  0.128362   -4.940509
  -14  10    0  0  0.824696  0.606284    -3.335824   0.000000  180.000000    3.335824    3.395375  0.022970   -3.666357
  -15  10    0  0  0.868333  0.575816   -12.326767   0.000000  180.000000   12.326767   12.481222  0.053877   -4.054253
  -16  10    0  0  0.912676  0.547840    -5.347323   0.000000  180.000000    5.347323    5.372329  0.042206   -0.837887
  -17  10    0  0  0.957626  0.522125     2.607202   0.000000  360.000000    2.607202    2.526796  0.045106    2.520980
  -18  10    0  0  1.003101  0.498454     6.474566   0.000000    0.000000    6.474566    6.480889  0.067897   -0.131695
  -19  10    0  0  1.049034  0.476629     1.937041   0.000000  360.000000    1.937041    1.836451  0.042719    3.329985
  -20  10    0  0  1.095366  0.456468     7.295064   0.000000    0.000000    7.295064    7.295907  0.149547   -0.007979
  -21  10    0  0  1.142049  0.437809    -6.180469   0.000000  180.000000    6.180469    5.763198  0.102585    5.752364
  -22  10    0  0  1.189042  0.420506     2.335153   0.000000    0.000000    2.335153    2.159517  0.076305    3.255202
  -23  10    0  0  1.236310  0.404429     3.482430   0.000000  360.000000    3.482430    3.448019  0.091143    0.533930
   -1  11    0  0  0.470442  1.062830     5.110201   0.000000  360.000000    5.110201    5.094022  0.020965    1.091427
   -2  11    0  0  0.478496  1.044940    12.907283   0.000000  360.000000   12.907283   13.028078  0.071381   -2.393230
   -3  11    0  0  0.491626  1.017033    19.482872   0.000000  360.000000   19.482872   19.433651  0.071224    0.977324
   -4  11    0  0  0.509440  0.981469    -1.625986   0.000000  180.000000    1.625986    1.664965  0.029961   -1.839826
   -5  11    0  0  0.531467  0.940792   -14.339117   0.000000  180.000000   14.339117   14.403028  0.044609   -2.026142
   -6  11    0  0  0.557208  0.897331    -0.739005   0.000000  180.000000    0.739005    0.830971  0.052256   -2.488883
   -7  11    0  0  0.586173  0.852990     7.740225   0.000000  360.000000    7.740225    7.692508  0.041539    1.624546
   -8  11    0  0  0.617910  0.809180    -5.720461   0.000000  180.000000    5.720461    5.703038  0.021150    1.164988
   -9  11    0  0  0.652013  0.766856     4.366783   0.000000  360.000000    4.366783    4.291171  0.031375    3.408197
  -10  11    0  0  0.688131  0.726605     5.610322   0.000000    0.000000    5.610322    5.666068  0.035104   -2.245807
  -11  11    0  0  0.725964  0.688739     1.084740   0.000000    0.000000    1.084740    1.140620  0.050390   -1.568296
  -12  11    0  0  0.765257  0.653376    -3.696020   0.000000  180.000000    3.696020    3.683760  0.038553    0.449729
  -13  11    0  0  0.805796  0.620505     4.686044   0.000000  360.000000    4.686044    4.734575  0.028423   -2.414691
  -14  11    0  0  0.847403  0.590038     6.006612   0.000000    0.000000    6.006612    6.095724  0.039615   -3.181231
  -15  11    0  0  0.889927  0.561844     7.903534   0.000000  360.000000    7.903534    8.059685  0.062529   -3.531643
  -16  11    0  0  0.933244  0.535765    -5.420508   0.000000  180.000000    5.420508    5.412209  0.051254    0.228984
  -17  11    0  0  0.977249  0.511641    -4.138455   0.000000  180.000000    4.138455    4.092976  0.059165    1.087069
  -18  11    0  0  1.021851  0.489308    -3.231819   0.000000  180.000000    3.231819    3.012772  0.066292    4.672918
  -19  11    0  0  1.066977  0.468614    -3.424927   0.000000  180.000000    3.424927    3.474042  0.051199   -1.356659
  -20  11    0  0  1.112562  0.449413    -4.993161   0.000000  180.000000    4.993161    5.049695  0.095869   -0.833954
  -21  11    0  0  1.158553  0.431573     5.544222   0.000000  360.000000    5.544222    5.821059  0.064712   -6.050014
  -22  11    0  0  1.204902  0.414971     3.270836   0.000000  360.000000    3.270836    3.329908  0.087940   -0.949978
    0  12    0  0  0.510247  0.979917    35.244723   0.000000  360.000000   35.244723   35.653706  0.124222   -4.656082
   -1  12    0  0  0.512738  0.975157   -16.310228   0.000000  180.000000   16.310228   16.186108  0.058638    2.993515
   -2  12    0  0  0.520137  0.961285    17.528697   0.000000  360.000000   17.528697   17.584139  0.084935   -0.923124
   -3  12    0  0  0.532241  0.939424    -2.996082   0.000000  180.000000    2.996082    3.045800  0.020961   -3.354446
   -4  12    0  0  0.548738  0.911181     0.594351   0.000000    0.000000    0.594351    0.565855  0.093001    0.433320
   -5  12    0  0  0.569247  0.878354    -9.315773   0.000000  180.000000    9.315773    9.345876  0.036394   -1.169763
   -6  12    0  0  0.593351  0.842672    31.701179   0.000000  360.000000   31.701179   32.069065  0.145870   -3.566678
   -7  12    0  0  0.620631  0.805631   -19.709923   0.000000  180.000000   19.709923   19.809760  0.064872   -2.176442
   -8  12    0  0  0.650689  0.768416     6.682586   0.000000    0.000000    6.682586    6.687561  0.021137   -0.332853
   -9  12    0  0  0.683158  0.731895    -9.290548   0.000000  180.000000    9.290548    9.298091  0.040416   -0.263953
  -10  12    0  0  0.717711  0.696659     1.974593   0.000000  360.000000    1.974593    2.157188  0.032997   -7.825739
  -11  12    0  0  0.754061  0.663076    -6.995248   0.000000  180.000000    6.995248    7.143400  0.034754   -6.028580
  -12  12    0  0  0.791961  0.631344     7.716574   0.000000  360.000000    7.716574    7.822740  0.034386   -4.366386
  -13  12    0  0  0.831199  0.601541    -5.461128   0.000000  180.000000    5.461128    5.567996  0.057489   -2.628946
  -14  12    0  0  0.871594  0.573662    12.253394   0.000000  360.000000   12.253394   12.479544  0.087249   -3.665665
  -15  12    0  0  0.912992  0.547650   -18.088063   0.000000  180.000000   18.088063   18.243979  0.107928   -2.043007
  -16  12    0  0  0.955264  0.523416    -6.802367   0.000000  180.000000    6.802367    6.849409  0.051747   -1.285638
  -17  12    0  0  0.998298  0.500852     0.803206   0.000000  360.000000    0.803206    0.905901  0.047758   -3.040996
  -18  12    0  0  1.042000  0.479847     0.598032   0.000000    0.000000    0.598032    0.781345  0.065372   -3.965678
  -19  12    0  0  1.086289  0.460283    -8.537607   0.000000  180.000000    8.537607    8.300718  0.101909    3.287366
  -20  12    0  0  1.131096  0.442049     9.051800   0.000000  360.000000    9.051800    8.758852  0.098922    4.188054
  -21  12    0  0  1.176362  0.425039    -2.707669   0.000000  180.000000    2.707669    2.766892  0.069673   -1.202107
  -22  12    0  0  1.222037  0.409153    -2.468083   0.000000  180.000000    2.468083    2.665565  0.066975   -4.169916
   -1  13    0  0  0.555068  0.900791    17.744875   0.000000  360.000000   17.744875   17.801574  0.063312   -1.266489
   -2  13    0  0  0.561910  0.889822    -1.257503   0.000000  180.000000    1.257503    1.315766  0.043508   -1.893798
   -3  13    0  0  0.573132  0.872399    -8.010737   0.000000  180.000000    8.010737    8.016689  0.035404   -0.237776
   -4  13    0  0  0.588484  0.849641     7.356800   0.000000  360.000000    7.356800    7.351867  0.025011    0.278937
   -5  13    0  0  0.607653  0.822839    -6.132917   0.000000  180.000000    6.132917    5.973781  0.032127    7.005080
   -6  13    0  0  0.630290  0.793286   -11.582386   0.000000  180.000000   11.582386   11.684679  0.059428   -2.434271
   -7  13    0  0  0.656036  0.762153    -9.543238   0.000000  180.000000    9.543238    9.609820  0.041265   -2.281876
   -8  13    0  0  0.684541  0.730416     1.252090   0.000000    0.000000    1.252090    1.261421  0.039737   -0.332068
   -9  13    0  0  0.715476  0.698836    -6.737163   0.000000  180.000000    6.737163    6.758285  0.046133   -0.647505
  -10  13    0  0  0.748538  0.667969    -5.164800   0.000000  180.000000    5.164800    5.117542  0.030549    2.187712
  -11  13    0  0  0.783459  0.638196    -5.870677   0.000000  180.000000    5.870677    5.899690  0.043292   -0.947752
  -12  13    0  0  0.820001  0.609755     6.034189   0.000000    0.000000    6.034189    6.097327  0.043021   -2.075508
  -13  13    0  0  0.857957  0.582779    -6.579462   0.000000  180.000000    6.579462    6.648505  0.056606   -1.724965
  -14  13    0  0  0.897148  0.557321    -1.664056   0.000000  180.000000    1.664056    1.729791  0.032929   -2.823123
  -15  13    0  0  0.937419  0.533379    -0.770371   0.000000  180.000000    0.770371    0.761891  0.067151    0.178585
  -16  13    0  0  0.978636  0.510915     3.380205   0.000000    0.000000    3.380205    3.355349  0.027506    1.277967
  -17  13    0  0  1.020685  0.489867    -2.361596   0.000000  180.000000    2.361596    2.350342  0.045473    0.350012
  -18  13    0  0  1.063468  0.470160     6.845501   0.000000    0.000000    6.845501    6.546168  0.082574    5.126578
  -19  13    0  0  1.106898  0.451713    -3.045058   0.000000  180.000000    3.045058    3.004441  0.047359    1.212914
  -21  13    0  0  1.195420  0.418263    -2.433622   0.000000  180.000000    2.433622    2.434019  0.067516   -0.008328
    0  14    0  0  0.595289  0.839929     2.710530   0.000000  360.000000    2.710530    2.674951  0.034560    1.455864
   -1  14    0  0  0.597425  0.836926   -11.589150   0.000000  180.000000   11.589150   11.541167  0.045407    1.494441
   -2  14    0  0  0.603787  0.828106    -1.648448   0.000000  180.000000    1.648448    1.640718  0.034744    0.314646
   -3  14    0  0  0.614245  0.814008     4.258442   0.000000    0.000000    4.258442    4.231203  0.028538    1.349874
   -4  14    0  0  0.628593  0.795427   -11.153434   0.000000  180.000000   11.153434   11.044518  0.032755    4.702471
   -5  14    0  0  0.646574  0.773307    -5.771545   0.000000  180.000000    5.771545    5.510266  0.029623   12.473578
   -6  14    0  0  0.667893  0.748623    -3.453500   0.000000  180.000000    3.453500    3.479806  0.032654   -1.139262
   -7  14    0  0  0.692242  0.722290   -13.534537   0.000000  180.000000   13.534537   13.442709  0.056642    2.292707
   -8  14    0  0  0.719314  0.695107    15.378545   0.000000  360.000000   15.378545   15.484624  0.096499   -1.554603
   -9  14    0  0  0.748813  0.667723    12.382993   0.000000  360.000000   12.382993   12.470589  0.076970   -1.609453
  -10  14    0  0  0.780465  0.640644    -7.205996   0.000000  180.000000    7.205996    7.306140  0.046595   -3.039479
  -11  14    0  0  0.814017  0.614238     2.824842   0.000000    0.000000    2.824842    2.734146  0.025981    4.936848
  -12  14    0  0  0.849246  0.588758     1.825257   0.000000    0.000000    1.825257    1.985693  0.035882   -6.323175
  -13  14    0  0  0.885950  0.564366   -11.745305   0.000000  180.000000   11.745305   11.947913  0.052974   -5.408940
  -14  14    0  0  0.923954  0.541152     7.090458   0.000000  360.000000    7.090458    7.166429  0.039620   -2.711734
  -15  14    0  0  0.963105  0.519154    12.626457   0.000000  360.000000   12.626457   12.857614  0.090073   -3.629343
  -16  14    0  0  1.003267  0.498372     6.737469   0.000000  360.000000    6.737469    6.699557  0.059286    0.904359
  -17  14    0  0  1.044325  0.478778    -0.973716   0.000000  180.000000    0.973716    0.969921  0.052094    0.103051
  -18  14    0  0  1.086177  0.460330    -2.241054   0.000000  180.000000    2.241054    2.168744  0.046010    2.222597
  -20  14    0  0  1.171919  0.426651     3.247958   0.000000  360.000000    3.247958    3.117239  0.061724    2.995042
  -21  14    0  0  1.215666  0.411297    -1.762919   0.000000  180.000000    1.762919    1.874196  0.076603   -2.054369
   -1  15    0  0  0.639803  0.781490    -4.060772   0.000000  180.000000    4.060772    4.130672  0.025874   -3.820627
   -2  15    0  0  0.645748  0.774295     2.877159   0.000000    0.000000    2.877159    2.845342  0.029955    1.502085
   -3  15    0  0  0.655537  0.762733    13.310156   0.000000  360.000000   13.310156   13.158722  0.033046    6.480730
   -4  15    0  0  0.669001  0.747383     3.696729   0.000000  360.000000    3.696729    3.579033  0.027747    5.998728
   -5  15    0  0  0.685923  0.728945     0.750248   0.000000    0.000000    0.750248    0.824900  0.070732   -1.492591
   -6  15    0  0  0.706055  0.708161     6.883685   0.000000    0.000000    6.883685    6.834817  0.044598    1.549608
   -8  15    0  0  0.754881  0.662356   -12.119635   0.000000  180.000000   12.119635   12.144397  0.057008   -0.614280
   -9  15    0  0  0.783041  0.638536     5.267051   0.000000  360.000000    5.267051    5.185578  0.039713    2.901314
  -10  15    0  0  0.813362  0.614733     5.889235   0.000000  360.000000    5.889235    5.953644  0.038065   -2.392962
  -11  15    0  0  0.845610  0.591289     0.490481   0.000000  360.000000    0.490481    0.469266  0.134119    0.223709
  -12  15    0  0  0.879574  0.568457     3.078333   0.000000  360.000000    3.078333    3.171352  0.024602   -5.347135
  -13  15    0  0  0.915062  0.546411     9.022619   0.000000  360.000000    9.022619    9.067560  0.051610   -1.231463
  -15  15    0  0  0.989951  0.505076     3.845821   0.000000  360.000000    3.845821    3.975112  0.051906   -3.522634
  -17  15    0  0  1.069134  0.467668    -2.621163   0.000000  180.000000    2.621163    2.593260  0.049451    0.797963
  -18  15    0  0  1.110050  0.450430    -7.531802   0.000000  180.000000    7.531802    7.181806  0.083106    5.955845
  -19  15    0  0  1.151726  0.434131    -3.137735   0.000000  180.000000    3.137735    3.055641  0.053585    2.166615
  -20  15    0  0  1.194080  0.418732    -1.763255   0.000000  180.000000    1.763255    1.646834  0.092055    1.788549
  -21  15    0  0  1.237044  0.404189     3.762376   0.000000  360.000000    3.762376    3.733686  0.076372    0.531282
    0  16    0  0  0.680330  0.734938    23.438809   0.000000  360.000000   23.438809   23.406077  0.103093    0.449010
   -1  16    0  0  0.682200  0.732923   -10.235006   0.000000  180.000000   10.235006   10.228806  0.049896    0.175720
   -2  16    0  0  0.687778  0.726978    -2.510836   0.000000  180.000000    2.510836    2.571957  0.027631   -3.128282
   -3  16    0  0  0.696977  0.717384    -2.414023   0.000000  180.000000    2.414023    2.382062  0.035839    1.261229
   -6  16    0  0  0.744689  0.671422    24.139567   0.000000  360.000000   24.139567   24.283906  0.092016   -2.218381
   -7  16    0  0  0.766603  0.652228    -1.734554   0.000000  180.000000    1.734554    1.679910  0.042523    1.817295
   -8  16    0  0  0.791134  0.632004     3.834498   0.000000  360.000000    3.834498    3.830201  0.025841    0.235163
   -9  16    0  0  0.818047  0.611211   -12.423818   0.000000  180.000000   12.423818   12.440320  0.062815   -0.371525
  -10  16    0  0  0.847116  0.590238    -8.258135   0.000000  180.000000    8.258135    8.257202  0.060184    0.021943
  -11  16    0  0  0.878125  0.569395    -4.085171   0.000000  180.000000    4.085171    4.216988  0.045599   -4.088211
  -12  16    0  0  0.910878  0.548921     3.830969   0.000000  360.000000    3.830969    3.943547  0.048788   -3.263307
  -13  16    0  0  0.945192  0.528993    -2.431838   0.000000  180.000000    2.431838    2.498928  0.034146   -2.778671
  -14  16    0  0  0.980903  0.509734    10.751261   0.000000  360.000000   10.751261   11.016794  0.065655   -5.719588
  -15  16    0  0  1.017866  0.491224    -7.038075   0.000000  180.000000    7.038075    7.193657  0.044432   -4.952004
  -16  16    0  0  1.055948  0.473508    -2.071164   0.000000  180.000000    2.071164    2.110298  0.037101   -1.491704
  -17  16    0  0  1.095032  0.456608     3.902409   0.000000  360.000000    3.902409    3.830201  0.053889    1.894968
  -18  16    0  0  1.135015  0.440523     1.857627   0.000000  360.000000    1.857627    1.830968  0.050758    0.742763
  -19  16    0  0  1.175806  0.425240    -5.008465   0.000000  180.000000    5.008465    5.034740  0.066401   -0.559604
  -20  16    0  0  1.217323  0.410737     4.231338   0.000000  360.000000    4.231338    4.007822  0.103432    3.056101
   -2  17    0  0  0.729865  0.685058    -8.392935   0.000000  180.000000    8.392935    8.294070  0.029084    4.807328
   -3  17    0  0  0.738540  0.677012    -2.607193   0.000000  180.000000    2.607193    2.671190  0.029241   -3.095141
   -4  17    0  0  0.750516  0.666208     4.339709   0.000000    0.000000    4.339709    4.276013  0.021513    4.187139
   -5  17    0  0  0.765638  0.653050     2.428937   0.000000  360.000000    2.428937    2.425773  0.038149    0.117280
   -6  17    0  0  0.783725  0.637979     4.285449   0.000000    0.000000    4.285449    4.259490  0.035106    1.045734
   -7  17    0  0  0.804577  0.621445     4.875842   0.000000  360.000000    4.875842    4.876236  0.029017   -0.019193
   -8  17    0  0  0.827984  0.603877    -4.326986   0.000000  180.000000    4.326986    4.280583  0.028207    2.326523
   -9  17    0  0  0.853736  0.585661    -3.964093   0.000000  180.000000    3.964093    3.911727  0.023525    3.148022
  -10  17    0  0  0.881629  0.567132    -2.633016   0.000000  180.000000    2.633016    2.671190  0.029241   -1.846226
  -11  17    0  0  0.911465  0.548567     2.450582   0.000000    0.000000    2.450582    2.425773  0.038149    0.919693
  -12  17    0  0  0.943060  0.530189     5.593432   0.000000    0.000000    5.593432    5.731005  0.053240   -3.654331
  -13  17    0  0  0.976244  0.512167     3.434631   0.000000  360.000000    3.434631    3.468270  0.036864   -1.290465
  -14  17    0  0  1.010859  0.494629    -1.380082   0.000000  180.000000    1.380082    1.477016  0.048495   -2.826798
  -15  17    0  0  1.046764  0.477663    -0.382193   0.000000  180.000000    0.382193    0.458428  0.138132   -0.780499
  -16  17    0  0  1.083831  0.461327    -6.738763   0.000000  180.000000    6.738763    6.739767  0.053772   -0.026423
  -17  17    0  0  1.121944  0.445655    -2.556912   0.000000  180.000000    2.556912    2.566114  0.055565   -0.234211
  -18  17    0  0  1.161001  0.430663     4.357995   0.000000    0.000000    4.357995    4.408504  0.103666   -0.689055
  -19  17    0  0  1.200910  0.416351     3.893057   0.000000  360.000000    3.893057    3.733686  0.076372    2.951158
   -1  18    0  0  0.767034  0.651862   -20.541927   0.000000  180.000000   20.541927   20.459932  0.064741    1.791107
   -2  18    0  0  0.772000  0.647669    10.909095   0.000000  360.000000   10.909095   10.938437  0.036964   -1.122584
   -3  18    0  0  0.780206  0.640857    11.006922   0.000000  360.000000   11.006922   10.817450  0.034725    7.716467
   -4  18    0  0  0.791552  0.631671    14.677764   0.000000  360.000000   14.677764   14.715220  0.067209   -0.788158
   -5  18    0  0  0.805905  0.620421     0.691673   0.000000  360.000000    0.691673    0.678520  0.098965    0.187960
   -6  18    0  0  0.823107  0.607454    11.766710   0.000000  360.000000   11.766710   11.714160  0.045411    1.636554
   -7  18    0  0  0.842985  0.593130   -18.997282   0.000000  180.000000   18.997282   19.062208  0.103797   -0.884600
   -8  18    0  0  0.865354  0.577798     2.666645   0.000000    0.000000    2.666645    2.659927  0.034757    0.273332
   -9  18    0  0  0.890026  0.561781    -3.334560   0.000000  180.000000    3.334560    3.261588  0.043588    2.367605
  -10  18    0  0  0.916815  0.545366     3.636827   0.000000    0.000000    3.636827    3.581841  0.031718    2.451649
  -11  18    0  0  0.945541  0.528798    -3.116252   0.000000  180.000000    3.116252    3.045800  0.027970    3.562111
  -12  18    0  0  0.976034  0.512277     1.360780   0.000000    0.000000    1.360780    1.517124  0.051914   -4.259055
  -13  18    0  0  1.008133  0.495966   -11.426644   0.000000  180.000000   11.426644   11.646494  0.084062   -3.698630
  -14  18    0  0  1.041689  0.479990     5.386763   0.000000    0.000000    5.386763    5.512927  0.030867   -5.780296
  -15  18    0  0  1.076566  0.464440    -5.124271   0.000000  180.000000    5.124271    5.285859  0.055122   -4.145688
  -16  18    0  0  1.112641  0.449381     4.110957   0.000000  360.000000    4.110957    4.118654  0.058793   -0.185140
  -17  18    0  0  1.149800  0.434858     4.092514   0.000000  360.000000    4.092514    3.992812  0.074932    1.881693
  -18  18    0  0  1.187941  0.420896     1.770397   0.000000    0.000000    1.770397    1.767009  0.052634    0.091026
  -19  18    0  0  1.226974  0.407507    -7.573939   0.000000  180.000000    7.573939    7.559942  0.091162    0.217144
   -1  19    0  0  0.809467  0.617690     7.657401   0.000000  360.000000    7.657401    7.593576  0.035427    2.547870
   -2  19    0  0  0.814174  0.614119    -4.208633   0.000000  180.000000    4.208633    4.158468  0.030710    2.310132
   -3  19    0  0  0.821959  0.608303   -10.580349   0.000000  180.000000   10.580349   10.501079  0.039827    2.814773
   -4  19    0  0  0.832737  0.600430    -5.800791   0.000000  180.000000    5.800791    5.721372  0.032164    3.491996
   -5  19    0  0  0.846391  0.590743   -11.497040   0.000000  180.000000   11.497040   11.501656  0.049954   -0.130682
   -6  19    0  0  0.862787  0.579517    -4.597079   0.000000  180.000000    4.597079    4.586412  0.023293    0.647686
   -7  19    0  0  0.881771  0.567041     2.967239   0.000000  360.000000    2.967239    3.029319  0.028124   -3.121757
   -8  19    0  0  0.903180  0.553600    12.021568   0.000000  360.000000   12.021568   12.013765  0.065054    0.169637
   -9  19    0  0  0.926845  0.539464     6.787408   0.000000  360.000000    6.787408    6.851651  0.041448   -2.191991
  -11  19    0  0  0.980278  0.510059   -12.591655   0.000000  180.000000   12.591655   12.594822  0.081720   -0.054813
  -12  19    0  0  1.009722  0.495186    -7.000203   0.000000  180.000000    7.000203    7.004032  0.057828   -0.093637
  -13  19    0  0  1.040782  0.480408   -12.071754   0.000000  180.000000   12.071754   12.136345  0.096273   -0.948817
  -14  19    0  0  1.073318  0.465845    -3.524611   0.000000  180.000000    3.524611    3.634531  0.035166   -4.420530
  -15  19    0  0  1.107200  0.451590     1.979467   0.000000  360.000000    1.979467    2.042817  0.041871   -2.139663
  -16  19    0  0  1.142307  0.437711     7.294081   0.000000  360.000000    7.294081    7.274536  0.043936    0.629122
  -17  19    0  0  1.178531  0.424257     1.640938   0.000000  360.000000    1.640938    1.741337  0.053427   -2.657548
  -18  19    0  0  1.215771  0.411261     5.823929   0.000000  360.000000    5.823929    5.841652  0.108552   -0.230893
    0  20    0  0  0.850412  0.587950    10.387131   0.000000  360.000000   10.387131   10.490103  0.049310   -2.953258
   -1  20    0  0  0.851909  0.586917     1.060400   0.000000  360.000000    1.060400    1.127382  0.077190   -1.227209
   -2  20    0  0  0.856383  0.583851    -4.418886   0.000000  180.000000    4.418886    4.371927  0.038969    1.704189
   -3  20    0  0  0.863788  0.578846    -3.519711   0.000000  180.000000    3.519711    3.559413  0.025921   -2.166082
   -4  20    0  0  0.874049  0.572050   -13.718618   0.000000  180.000000   13.718618   13.748777  0.042418   -1.005513
   -5  20    0  0  0.887068  0.563654    -6.127479   0.000000  180.000000    6.127479    6.165083  0.036754   -1.446934
   -6  20    0  0  0.902726  0.553878    -3.208797   0.000000  180.000000    3.208797    3.286028  0.028090   -3.888258
   -7  20    0  0  0.920887  0.542955    -4.500285   0.000000  180.000000    4.500285    4.457017  0.049375    1.239316
   -8  20    0  0  0.941406  0.531120     9.325461   0.000000  360.000000    9.325461    9.416801  0.053478   -2.415451
   -9  20    0  0  0.964134  0.518600     5.742016   0.000000    0.000000    5.742016    5.759805  0.035736   -0.704000
  -10  20    0  0  0.988918  0.505603    -5.607374   0.000000  180.000000    5.607374    5.665206  0.036335   -2.250901
  -11  20    0  0  1.015607  0.492317     6.448184   0.000000  360.000000    6.448184    6.555334  0.056354   -2.688943
  -12  20    0  0  1.044055  0.478902     7.222271   0.000000  360.000000    7.222271    7.173441  0.066287    1.041790
  -13  20    0  0  1.074123  0.465496    -2.938662   0.000000  180.000000    2.938662    2.882035  0.034509    2.320606
  -14  20    0  0  1.105678  0.452211     3.250942   0.000000  360.000000    3.250942    3.305771  0.036523   -2.123049
  -15  20    0  0  1.138597  0.439137     2.645356   0.000000  360.000000    2.645356    2.637257  0.035059    0.326702
  -16  20    0  0  1.172765  0.426343    -2.234885   0.000000  180.000000    2.234885    2.236889  0.054229   -0.052272
  -17  20    0  0  1.208076  0.413881    -4.120742   0.000000  180.000000    4.120742    4.400579  0.076081   -5.201710
   -1  21    0  0  0.894358  0.559060    -7.296101   0.000000  180.000000    7.296101    7.207523  0.025513    4.909980
   -2  21    0  0  0.898621  0.556408    -1.497397   0.000000  180.000000    1.497397    1.487144  0.052987    0.273651
   -3  21    0  0  0.905681  0.552071     9.635887   0.000000  360.000000    9.635887    9.620785  0.039776    0.536928
   -4  21    0  0  0.915473  0.546166     3.475097   0.000000  360.000000    3.475097    3.592993  0.031619   -5.273065
   -5  21    0  0  0.927911  0.538845     1.644372   0.000000  360.000000    1.644372    1.726923  0.045479   -2.567042
   -6  21    0  0  0.942890  0.530284     6.748898   0.000000  360.000000    6.748898    6.784166  0.041862   -1.191434
   -7  21    0  0  0.960292  0.520675     1.260058   0.000000  360.000000    1.260058    1.221090  0.064940    0.848599
   -8  21    0  0  0.979987  0.510211   -10.829402   0.000000  180.000000   10.829402   10.971769  0.067914   -2.964574
   -9  21    0  0  1.001839  0.499082     4.116231   0.000000  360.000000    4.116231    4.130672  0.037891   -0.538969
  -10  21    0  0  1.025712  0.487466     8.557095   0.000000  360.000000    8.557095    8.643223  0.073908   -1.648050
  -11  21    0  0  1.051468  0.475526     5.551624   0.000000  360.000000    5.551624    5.379732  0.051566    4.714220
  -12  21    0  0  1.078971  0.463404     1.818115   0.000000    0.000000    1.818115    1.868861  0.045835   -1.565763
  -13  21    0  0  1.108092  0.451226     3.090498   0.000000  360.000000    3.090498    3.060549  0.041820    1.012756
  -14  21    0  0  1.138706  0.439095    -4.739586   0.000000  180.000000    4.739586    4.803820  0.050339   -1.804574
  -16  21    0  0  1.203954  0.415298    -0.989570   0.000000  180.000000    0.989570    1.170885  0.074185   -3.456488
  -17  21    0  0  1.238376  0.403755     2.628545   0.000000  360.000000    2.628545    2.637257  0.051347   -0.239941
    0  22    0  0  0.935454  0.534500    15.251808   0.000000  360.000000   15.251808   15.139911  0.116404    1.359461
   -1  22    0  0  0.936814  0.533724    -3.369955   0.000000  180.000000    3.369955    3.287557  0.030223    3.855665
   -2  22    0  0  0.940885  0.531415     4.956717   0.000000  360.000000    4.956717    4.930345  0.025883    1.440957
   -4  22    0  0  0.956993  0.522470    -1.933245   0.000000  180.000000    1.933245    1.892805  0.045245    1.264052
   -5  22    0  0  0.968898  0.516050    -5.285952   0.000000  180.000000    5.285952    5.286915  0.028254   -0.048237
   -6  22    0  0  0.983253  0.508516    11.453032   0.000000  360.000000   11.453032   11.385367  0.072230    1.324816
   -7  22    0  0  0.999952  0.500024    -5.524167   0.000000  180.000000    5.524167    5.432553  0.030048    4.311748
   -8  22    0  0  1.018881  0.490735     1.769594   0.000000  360.000000    1.769594    1.789507  0.047906   -0.587839
   -9  22    0  0  1.039917  0.480808    -2.659086   0.000000  180.000000    2.659086    2.712097  0.039339   -1.905666
  -10  22    0  0  1.062935  0.470396     3.846301   0.000000  360.000000    3.846301    3.838031  0.029667    0.394235
  -11  22    0  0  1.087809  0.459639    -2.690953   0.000000  180.000000    2.690953    2.686152  0.037050    0.183267
  -12  22    0  0  1.114416  0.448665    -0.473318   0.000000  180.000000    0.473318    0.574670  0.149064   -0.961555
  -13  22    0  0  1.142634  0.437585    -3.159543   0.000000  180.000000    3.159543    3.126855  0.040925    1.129595
  -14  22    0  0  1.172347  0.426495     6.246365   0.000000  360.000000    6.246365    6.194233  0.043466    1.696183
  -15  22    0  0  1.203443  0.415475    -8.447786   0.000000  180.000000    8.447786    8.271732  0.075566    3.294819
  -16  22    0  0  1.235820  0.404590    -0.979945   0.000000  180.000000    0.979945    0.889176  0.116804    1.098987
   -1  23    0  0  0.979276  0.510581     8.693094   0.000000  360.000000    8.693094    8.640961  0.032037    2.301298
   -2  23    0  0  0.983170  0.508559    -2.219468   0.000000  180.000000    2.219468    2.180271  0.042501    1.304300
   -3  23    0  0  0.989627  0.505241    -5.356192   0.000000  180.000000    5.356192    5.319828  0.038706    1.328648
   -4  23    0  0  0.998596  0.500703     1.325112   0.000000  360.000000    1.325112    1.296630  0.066703    0.603855
   -5  23    0  0  1.010011  0.495044    -0.534334   0.000000  180.000000    0.534334    0.774885  0.105488   -3.224926
   -6  23    0  0  1.023790  0.488381    -1.460193   0.000000  180.000000    1.460193    1.503904  0.057234   -1.080087
   -7  23    0  0  1.039839  0.480844     3.146726   0.000000  360.000000    3.146726    3.182385  0.040204   -1.254322
   -8  23    0  0  1.058054  0.472566     3.859706   0.000000    0.000000    3.859706    3.828925  0.040899    1.064347
   -9  23    0  0  1.078326  0.463682    -1.304947   0.000000  180.000000    1.304947    1.428817  0.060332   -2.903603
  -10  23    0  0  1.100541  0.454322    -7.942496   0.000000  180.000000    7.942496    7.977926  0.056082   -0.893454
  -11  23    0  0  1.124584  0.444609    -5.066309   0.000000  180.000000    5.066309    5.020854  0.041024    1.567011
  -12  23    0  0  1.150340  0.434654     3.355846   0.000000    0.000000    3.355846    3.478361  0.049070   -3.530907
  -13  23    0  0  1.177698  0.424557     3.393618   0.000000  360.000000    3.393618    3.338912  0.034042    2.272642
  -14  23    0  0  1.206547  0.414406     2.276304   0.000000    0.000000    2.276304    2.250271  0.057116    0.644583
  -15  23    0  0  1.236785  0.404274     3.178192   0.000000  360.000000    3.178192    3.264647  0.063283   -1.932050
    0  24    0  0  1.020495  0.489958    10.490958   0.000000  360.000000   10.490958   10.417303  0.067451    1.544290
   -1  24    0  0  1.021742  0.489360    -4.613948   0.000000  180.000000    4.613948    4.679395  0.028760   -3.218264
   -2  24    0  0  1.025476  0.487579     4.249866   0.000000  360.000000    4.249866    4.277156  0.029854   -1.292744
   -4  24    0  0  1.040274  0.480642     2.599411   0.000000    0.000000    2.599411    2.691734  0.039640   -3.293739
   -5  24    0  0  1.051237  0.475630    -5.762911   0.000000  180.000000    5.762911    5.742323  0.043275    0.672810
   -6  24    0  0  1.064482  0.469712     1.709886   0.000000  360.000000    1.709886    1.767009  0.052634   -1.534832
   -7  24    0  0  1.079926  0.462995    -8.135597   0.000000  180.000000    8.135597    8.133243  0.037453    0.088899
   -8  24    0  0  1.097476  0.455591     7.735637   0.000000  360.000000    7.735637    7.719056  0.040368    0.580864
   -9  24    0  0  1.117033  0.447614    -1.155912   0.000000  180.000000    1.155912    1.285001  0.067330   -2.711432
  -10  24    0  0  1.138493  0.439177     0.833329   0.000000  360.000000    0.833329    0.922323  0.095569   -1.316914
  -11  24    0  0  1.161751  0.430385     1.687243   0.000000    0.000000    1.687243    1.721091  0.058239   -0.821930
  -12  24    0  0  1.186701  0.421336     5.307801   0.000000    0.000000    5.307801    5.230755  0.039368    2.767664
  -13  24    0  0  1.213239  0.412120    -7.608687   0.000000  180.000000    7.608687    7.417576  0.053516    5.050304
  -14  24    0  0  1.241263  0.402816     1.947924   0.000000    0.000000    1.947924    1.871512  0.057337    1.884691
   -1  25    0  0  1.064213  0.469831    -1.360921   0.000000  180.000000    1.360921    1.382525  0.067736   -0.451039
   -2  25    0  0  1.067798  0.468253    -0.680416   0.000000  180.000000    0.680416    0.768370  0.127213   -0.977774
   -3  25    0  0  1.073746  0.465660     3.821518   0.000000    0.000000    3.821518    3.825094  0.035221   -0.143556
   -4  25    0  0  1.082018  0.462099     4.601433   0.000000  360.000000    4.601433    4.602823  0.035492   -0.055388
   -5  25    0  0  1.092562  0.457640    -2.001324   0.000000  180.000000    2.001324    1.993239  0.046553    0.245639
   -7  25    0  0  1.120193  0.446352    -5.801522   0.000000  180.000000    5.801522    5.802197  0.025737   -0.037088
   -8  25    0  0  1.137122  0.439707    -9.210993   0.000000  180.000000    9.210993    9.281933  0.066549   -1.507535
   -9  25    0  0  1.156008  0.432523    -6.096376   0.000000  180.000000    6.096376    6.145574  0.032354   -2.150426
  -10  25    0  0  1.176758  0.424896     2.674659   0.000000  360.000000    2.674659    2.702865  0.039475   -1.010465
  -11  25    0  0  1.199274  0.416919     0.901028   0.000000  360.000000    0.901028    0.894734  0.107411    0.082869
  -12  25    0  0  1.223459  0.408677     4.118032   0.000000  360.000000    4.118032    4.168027  0.044229   -1.598583
    0  26    0  0  1.105536  0.452269    -8.326642   0.000000  180.000000    8.326642    8.348190  0.045031   -0.676723
   -1  26    0  0  1.106688  0.451799    -6.902969   0.000000  180.000000    6.902969    6.938029  0.040930   -1.211388
   -2  26    0  0  1.110135  0.450396    -1.503305   0.000000  180.000000    1.503305    1.503904  0.066905   -0.012665
   -3  26    0  0  1.115858  0.448086     4.097796   0.000000  360.000000    4.097796    4.118654  0.034384   -0.857882
   -4  26    0  0  1.123820  0.444911    -1.022287   0.000000  180.000000    1.022287    1.082068  0.087550   -0.965652
   -5  26    0  0  1.133975  0.440927     4.128759   0.000000  360.000000    4.128759    4.169367  0.028963   -1.982765
   -6  26    0  0  1.146265  0.436199     0.986038   0.000000  360.000000    0.986038    0.975018  0.090031    0.173100
   -7  26    0  0  1.160621  0.430804    -6.257877   0.000000  180.000000    6.257877    6.226498  0.048979    0.906032
   -8  26    0  0  1.176968  0.424820    -1.196658   0.000000  180.000000    1.196658    1.273266  0.067974   -1.593820
   -9  26    0  0  1.195225  0.418331     2.391414   0.000000    0.000000    2.391414    2.375752  0.041948    0.528035
  -10  26    0  0  1.215305  0.411419    -1.564335   0.000000  180.000000    1.564335    1.616150  0.057669   -1.270666
  -11  26    0  0  1.237120  0.404165     1.949659   0.000000  360.000000    1.949659    1.957754  0.047411   -0.241485
   -1  27    0  0  1.149166  0.435098     3.739207   0.000000  360.000000    3.739207    3.774934  0.039644   -1.274486
   -2  27    0  0  1.152486  0.433845     4.787543   0.000000  360.000000    4.787543    4.816303  0.044221   -0.919763
   -3  27    0  0  1.157999  0.431779     5.411711   0.000000  360.000000    5.411711    5.401103  0.046025    0.325942
   -4  27    0  0  1.165674  0.428936    -0.668363   0.000000  180.000000    0.668363    0.761891  0.128441   -1.029799
   -5  27    0  0  1.175467  0.425363    -2.614543   0.000000  180.000000    2.614543    2.680557  0.042488   -2.197279
   -6  27    0  0  1.187328  0.421114    -0.662121   0.000000  180.000000    0.662121    0.707337  0.151482   -0.422128
   -7  27    0  0  1.201193  0.416253     1.690549   0.000000  360.000000    1.690549    1.876876  0.057170   -4.609209
   -8  27    0  0  1.216996  0.410848     0.538047   0.000000    0.000000    0.538047    0.671070  0.148797   -1.264297
   -9  27    0  0  1.234661  0.404970     7.985634   0.000000  360.000000    7.985634    8.091242  0.050021   -2.985805
    0  28    0  0  1.190577  0.419964    11.265129   0.000000  360.000000   11.265129   11.350174  0.066863   -1.798777
   -1  28    0  0  1.191647  0.419587    -3.424210   0.000000  180.000000    3.424210    3.358324  0.048703    1.913181
   -3  28    0  0  1.200168  0.416608    -2.707186   0.000000  180.000000    2.707186    2.717626  0.044511   -0.331688
   -4  28    0  0  1.207574  0.414053     1.938688   0.000000  360.000000    1.938688    1.890147  0.056760    1.209429
   -5  28    0  0  1.217031  0.410836    -0.843051   0.000000  180.000000    0.843051    0.755264  0.129722    0.957038
   -6  28    0  0  1.228490  0.407004    11.963912   0.000000  360.000000   11.963912   12.095431  0.054782   -3.395184
   -7  28    0  0  1.241896  0.402610     2.470470   0.000000  360.000000    2.470470    2.534714  0.042124   -2.156856
   -2  29    0  0  1.237223  0.404131    -6.764408   0.000000  180.000000    6.764408    6.961036  0.070466   -3.946216
   -3  29    0  0  1.242360  0.402460    -6.667265   0.000000  180.000000    6.667265    6.806975  0.035459   -5.572034
   23   1   -1  0  1.145803  0.436375     4.994262   0.000000  360.000000    4.994262    4.990866  0.154827    0.031014
   22   1   -1  0  1.095480  0.456421    -0.992748   0.000000  180.000000    0.992748    0.954318  0.100146    0.542687
   21   1   -1  0  1.045173  0.478390     5.279728   0.000000  360.000000    5.279728    5.366738  0.100943   -1.219015
   20   1   -1  0  0.994882  0.502572    -4.009270   0.000000  180.000000    4.009270    4.027633  0.083225   -0.312031
   19   1   -1  0  0.944611  0.529319     4.534474   0.000000  360.000000    4.534474    4.588694  0.083816   -0.914857
   18   1   -1  0  0.894362  0.559058    -0.432755   0.000000  180.000000    0.432755    0.519808  0.151888   -0.810550
   17   1   -1  0  0.844141  0.592318     9.892968   0.000000    0.000000    9.892968    9.950067  0.077717   -1.039012
   16   1   -1  0  0.793951  0.629762    -3.458193   0.000000  180.000000    3.458193    3.567837  0.039815   -3.894491
   15   1   -1  0  0.743799  0.672224     3.803021   0.000000  360.000000    3.803021    3.939827  0.035954   -5.381043
   14   1   -1  0  0.693695  0.720778   -12.427862   0.000000  180.000000   12.427862   12.713998  0.125474   -3.225035
   13   1   -1  0  0.643648  0.776822     4.763739   0.000000  360.000000    4.763739    4.774663  0.034208   -0.451646
   12   1   -1  0  0.593673  0.842215   -17.497236   0.000000  180.000000   17.497236   17.589300  0.080405   -1.619280
   11   1   -1  0  0.543790  0.919472    10.639165   0.000000  360.000000   10.639165   10.501545  0.045200    4.305828
   10   1   -1  0  0.494028  1.012089     0.609601   0.000000    0.000000    0.609601    0.877796  0.049350   -7.685660
    9   1   -1  0  0.444425  1.125049    19.121956   0.000000    0.000000   19.121956   19.378604  0.110280   -3.291213
    8   1   -1  0  0.395043  1.265684   -17.262613   0.000000  180.000000   17.262613   17.809024  0.109462   -7.059481
    7   1   -1  0  0.345977  1.445183    29.789038   0.000000  360.000000   29.789038   30.391447  0.165037   -5.162077
    6   1   -1  0  0.297382  1.681340   -33.271263   0.000000  180.000000   33.271263   33.208800  0.170680    0.517554
    5   1   -1  0  0.249533  2.003739   -14.503415   0.000000  180.000000   14.503415   14.281325  0.078279    4.012354
    4   1   -1  0  0.202961  2.463530   -50.304365   0.000000  180.000000   50.304365   50.102879  0.176996    1.609892
    3   1   -1  0  0.158790  3.148807    19.861872   0.000000    0.000000   19.861872   19.790366  0.075440    1.340484
    2   1   -1  0  0.119711  4.176721   -43.111855   0.000000  180.000000   43.111855   43.305282  0.160271   -1.706775
    1   1   -1  0  0.092425  5.409821    39.751876   0.000000  360.000000   39.751876   40.277194  0.184406   -4.028675
    0   1   -1  0  0.088594  5.643704   -14.949342   0.000000  180.000000   14.949342   15.131607  0.084344   -3.056094
   -1   1   -1  0  0.110683  4.517403    58.420841   0.000000    0.000000   58.420841   58.477326  0.204563   -0.390502
   -2   1   -1  0  0.147471  3.390500   -40.759774   0.000000  180.000000   40.759774   40.985332  0.161396   -1.976430
   -3   1   -1  0  0.190630  2.622885    14.450000   0.000000  360.000000   14.450000   14.819707  0.075424   -6.932041
   -4   1   -1  0  0.236700  2.112378    -9.884809   0.000000  180.000000    9.884809   10.158120  0.075433   -5.124025
   -5   1   -1  0  0.284270  1.758894    26.604182   0.000000  360.000000   26.604182   26.422028  0.088672    2.905123
   -6   1   -1  0  0.332696  1.502873   -24.827977   0.000000  180.000000   24.827977   24.608070  0.082756    3.757999
   -7   1   -1  0  0.381653  1.310090    24.402728   0.000000    0.000000   24.402728   24.472929  0.099799   -0.994787
   -8   1   -1  0  0.430960  1.160199   -16.444156   0.000000  180.000000   16.444156   16.469189  0.070854   -0.499648
   -9   1   -1  0  0.480510  1.040561     3.081372   0.000000    0.000000    3.081372    3.157120  0.036018   -2.974209
  -10   1   -1  0  0.530234  0.942981    -9.332915   0.000000  180.000000    9.332915    9.513507  0.036479   -7.001087
  -11   1   -1  0  0.580087  0.861940    16.526086   0.000000    0.000000   16.526086   17.051968  0.079461   -9.359463
  -12   1   -1  0  0.630039  0.793602    -1.161204   0.000000  180.000000    1.161204    1.140620  0.018720    1.555029
  -13   1   -1  0  0.680068  0.735221    19.139460   0.000000    0.000000   19.139460   19.494273  0.118269   -4.242701
  -14   1   -1  0  0.730158  0.684783    -2.085563   0.000000  180.000000    2.085563    2.055016  0.027663    1.561604
  -15   1   -1  0  0.780298  0.640781     1.724089   0.000000  360.000000    1.724089    1.783919  0.031917   -2.650982
  -16   1   -1  0  0.830478  0.602063    -9.631352   0.000000  180.000000    9.631352    9.943047  0.075675   -5.824912
  -17   1   -1  0  0.880691  0.567736     0.361977   0.000000  360.000000    0.361977    0.500232  0.090689   -2.155958
  -18   1   -1  0  0.930933  0.537096    -6.399911   0.000000  180.000000    6.399911    6.505512  0.080797   -1.848372
  -19   1   -1  0  0.981198  0.509581     4.981285   0.000000    0.000000    4.981285    4.953656  0.057442    0.680214
  -21   1   -1  0  1.081787  0.462198     5.087826   0.000000  360.000000    5.087826    5.157497  0.092482   -1.065390
  -22   1   -1  0  1.132106  0.441655    -3.105009   0.000000  180.000000    3.105009    2.970953  0.076912    2.464960
  -23   1   -1  0  1.182437  0.422855     0.817382   0.000000  360.000000    0.817382    0.663537  0.163498    1.330721
  -24   1   -1  0  1.232781  0.405587    -1.296141   0.000000  180.000000    1.296141    1.200446  0.147918    0.914920
   25   2   -1  0  1.248657  0.400430    -2.353702   0.000000  180.000000    2.353702    2.454472  0.096481   -1.477077
   21   2   -1  0  1.047764  0.477206   -10.278042   0.000000  180.000000   10.278042   10.031690  0.161056    2.163187
   20   2   -1  0  0.997604  0.501201     0.961284   0.000000  360.000000    0.961284    1.005338  0.064827   -0.961043
   19   2   -1  0  0.947478  0.527717     1.291277   0.000000    0.000000    1.291277    1.204627  0.053715    2.281317
   18   2   -1  0  0.897390  0.557172     2.048544   0.000000    0.000000    2.048544    2.062308  0.031047   -0.626970
   17   2   -1  0  0.847347  0.590077    -2.187905   0.000000  180.000000    2.187905    2.227944  0.035119   -1.612343
   16   2   -1  0  0.797359  0.627070     9.234669   0.000000  360.000000    9.234669    9.388064  0.092244   -2.351733
   15   2   -1  0  0.747437  0.668953    -5.353760   0.000000  180.000000    5.353760    5.470080  0.066351   -2.479287
   14   2   -1  0  0.697593  0.716750   -13.453167   0.000000  180.000000   13.453167   13.643765  0.064517   -4.177929
   13   2   -1  0  0.647848  0.771786   -16.557541   0.000000  180.000000   16.557541   16.838537  0.116979   -3.397097
   12   2   -1  0  0.598224  0.835808     1.158831   0.000000  360.000000    1.158831    1.149340  0.037371    0.359186
   11   2   -1  0  0.548755  0.911154    -4.668091   0.000000  180.000000    4.668091    4.756790  0.026831   -4.675208
   10   2   -1  0  0.499487  1.001027     3.967466   0.000000  360.000000    3.967466    4.009041  0.019491   -3.016636
    9   2   -1  0  0.450486  1.109912     3.562599   0.000000  360.000000    3.562599    3.612430  0.029468   -2.391475
    8   2   -1  0  0.401850  1.244246    -2.134284   0.000000  180.000000    2.134284    2.173375  0.039323   -1.405864
    7   2   -1  0  0.353729  1.413512   -22.569603   0.000000  180.000000   22.569603   22.986796  0.117048   -5.040667
    6   2   -1  0  0.306366  1.632037     0.964758   0.000000  360.000000    0.964758    0.854745  0.016634    9.353387
    5   2   -1  0  0.260175  1.921785    10.239155   0.000000  360.000000   10.239155   10.246878  0.071289   -0.153217
    4   2   -1  0  0.215910  2.315781    23.671699   0.000000  360.000000   23.671699   23.847860  0.079589   -3.130172
    3   2   -1  0  0.175038  2.856520    33.823361   0.000000  360.000000   33.823361   33.870570  0.142766   -0.467649
    2   2   -1  0  0.140552  3.557411     7.271599   0.000000  360.000000    7.271599    7.218654  0.030411    2.462090
    1   2   -1  0  0.118179  4.230867   -42.522070   0.000000  180.000000   42.522070   42.832568  0.205515   -2.136632
    0   2   -1  0  0.115208  4.339964   -25.856212   0.000000  180.000000   25.856212   26.175125  0.131887   -3.419687
   -1   2   -1  0  0.132946  3.760913    13.163589   0.000000    0.000000   13.163589   13.371886  0.055462   -5.311306
   -2   2   -1  0  0.164838  3.033275     7.273688   0.000000  360.000000    7.273688    7.516131  0.054791   -6.257692
   -3   2   -1  0  0.204362  2.446642    40.904764   0.000000    0.000000   40.904764   41.110520  0.128880   -2.257791
   -4   2   -1  0  0.247893  2.017000    47.883494   0.000000    0.000000   47.883494   47.818379  0.172224    0.534695
   -5   2   -1  0  0.293655  1.702679    24.356209   0.000000    0.000000   24.356209   24.188841  0.108755    2.176402
   -6   2   -1  0  0.340750  1.467351   -18.192257   0.000000  180.000000   18.192257   18.240151  0.092734   -0.730403
   -7   2   -1  0  0.388694  1.286358    -1.534371   0.000000  180.000000    1.534371    1.371624  0.020772   11.080526
   -8   2   -1  0  0.437208  1.143620    -0.397452   0.000000  180.000000    0.397452    0.436105  0.050768   -1.076744
   -9   2   -1  0  0.486121  1.028550    -4.136703   0.000000  180.000000    4.136703    4.123397  0.015586    1.207326
  -10   2   -1  0  0.535324  0.934014   -11.157512   0.000000  180.000000   11.157512   11.217576  0.050517   -1.681460
  -11   2   -1  0  0.584743  0.855076    12.115562   0.000000    0.000000   12.115562   12.067113  0.066408    1.031768
  -12   2   -1  0  0.634329  0.788235    -0.353511   0.000000  180.000000    0.353511    0.331716  0.069084    0.446160
  -13   2   -1  0  0.684044  0.730947    -4.534397   0.000000  180.000000    4.534397    4.545891  0.035939   -0.452289
  -14   2   -1  0  0.733863  0.681326    -3.684683   0.000000  180.000000    3.684683    3.789517  0.026120   -5.676106
  -15   2   -1  0  0.783766  0.637946     6.955978   0.000000  360.000000    6.955978    7.132151  0.072667   -3.428594
  -16   2   -1  0  0.833737  0.599710    -9.989624   0.000000  180.000000    9.989624   10.344530  0.086448   -5.805981
  -17   2   -1  0  0.883765  0.565761    -4.296244   0.000000  180.000000    4.296244    4.338743  0.034461   -1.744082
  -18   2   -1  0  0.933842  0.535423    -0.367239   0.000000  180.000000    0.367239    0.412407  0.136060   -0.469480
  -19   2   -1  0  0.983958  0.508152     4.371850   0.000000    0.000000    4.371850    4.415309  0.053227   -1.154691
  -20   2   -1  0  1.034110  0.483508    -7.444062   0.000000  180.000000    7.444062    7.190162  0.107823    3.330170
  -21   2   -1  0  1.084291  0.461131    -2.346105   0.000000  180.000000    2.346105    2.402985  0.056434   -1.425405
  -22   2   -1  0  1.134499  0.440723    -4.914119   0.000000  180.000000    4.914119    4.899804  0.115013    0.176017
  -23   2   -1  0  1.184729  0.422038    -2.346627   0.000000  180.000000    2.346627    2.259158  0.066469    1.861002
  -24   2   -1  0  1.234978  0.404865    -3.425821   0.000000  180.000000    3.425821    3.329908  0.059893    2.264717
   24   3   -1  0  1.202168  0.415915    -7.473117   0.000000  180.000000    7.473117    7.566588  0.182951   -0.722531
   23   3   -1  0  1.152097  0.433991    -7.628796   0.000000  180.000000    7.628796    7.369604  0.148981    2.460393
   22   3   -1  0  1.102062  0.453695    -6.124745   0.000000  180.000000    6.124745    6.088275  0.117079    0.440531
   21   3   -1  0  1.052070  0.475254     1.456529   0.000000  360.000000    1.456529    1.338389  0.064547    2.588431
   20   3   -1  0  1.002125  0.498940     0.744023   0.000000    0.000000    0.744023    0.848844  0.077532   -1.911982
   19   3   -1  0  0.952236  0.525080     7.067831   0.000000    0.000000    7.067831    7.079387  0.067173   -0.243293
   18   3   -1  0  0.902412  0.554070    -3.539114   0.000000  180.000000    3.539114    3.514147  0.066901    0.527773
   17   3   -1  0  0.852665  0.586397    -9.912229   0.000000  180.000000    9.912229   10.289715  0.120157   -4.442892
   16   3   -1  0  0.803008  0.622659    -4.077190   0.000000  180.000000    4.077190    4.082044  0.059325   -0.115721
   15   3   -1  0  0.753460  0.663605     3.591707   0.000000  360.000000    3.591707    3.697324  0.034565   -4.321348
   14   3   -1  0  0.704043  0.710184    -7.201899   0.000000  180.000000    7.201899    7.340271  0.055164   -3.547372
   13   3   -1  0  0.654787  0.763607     4.129028   0.000000  360.000000    4.129028    4.345657  0.044239   -6.925151
   12   3   -1  0  0.605732  0.825447     8.700839   0.000000  360.000000    8.700839    9.036631  0.054970   -8.638969
   11   3   -1  0  0.556931  0.897778    -0.473054   0.000000  180.000000    0.473054    0.735120  0.039292   -9.432471
   10   3   -1  0  0.508456  0.983370   -10.926062   0.000000  180.000000   10.926062   10.914155  0.055830    0.301627
    9   3   -1  0  0.460410  1.085988    12.358388   0.000000  360.000000   12.358388   12.462188  0.065090   -2.255283
    8   3   -1  0  0.412945  1.210816    16.579345   0.000000  360.000000   16.579345   16.988796  0.053530  -10.817257
    7   3   -1  0  0.366284  1.365060    -0.765612   0.000000  180.000000    0.765612    0.574670  0.050907    5.304492
    6   3   -1  0  0.320780  1.558700    -2.515353   0.000000  180.000000    2.515353    2.667450  0.031970   -6.728201
    5   3   -1  0  0.277004  1.805031    40.977982   0.000000  360.000000   40.977982   40.884530  0.116524    1.134191
    4   3   -1  0  0.235918  2.119384    26.700180   0.000000  360.000000   26.700180   26.979780  0.122432   -3.229655
    3   3   -1  0  0.199194  2.510112   -47.336805   0.000000  180.000000   47.336805   47.083710  0.204362    1.751453
    2   3   -1  0  0.169690  2.946545    20.032081   0.000000  360.000000   20.032081   20.227933  0.091917   -3.013328
    1   3   -1  0  0.151678  3.296450    29.484327   0.000000  360.000000   29.484327   29.494661  0.161001   -0.090771
    0   3   -1  0  0.149375  3.347274   -27.311025   0.000000  180.000000   27.311025   27.476726  0.084901   -2.760131
   -1   3   -1  0  0.163447  3.059104   -15.804091   0.000000  180.000000   15.804091   16.010457  0.091459   -3.190991
   -2   3   -1  0  0.190294  2.627517    68.583182   0.000000  360.000000   68.583182   68.264559  0.203872    2.210218
   -3   3   -1  0  0.225397  2.218310    18.878689   0.000000    0.000000   18.878689   19.514677  0.102905   -8.740329
   -4   3   -1  0  0.265501  1.883230   -15.474993   0.000000  180.000000   15.474993   15.657702  0.085297   -3.029298
   -5   3   -1  0  0.308664  1.619886   -14.622662   0.000000  180.000000   14.622662   14.731817  0.042940   -3.594985
   -6   3   -1  0  0.353766  1.413362   -19.243295   0.000000  180.000000   19.243295   19.266590  0.050270   -0.655352
   -7   3   -1  0  0.400154  1.249519   -16.978241   0.000000  180.000000   16.978241   17.494971  0.080839   -9.039736
   -8   3   -1  0  0.447427  1.117501   -11.097075   0.000000  180.000000   11.097075   11.167046  0.031686   -3.122942
   -9   3   -1  0  0.495332  1.009424    11.234826   0.000000    0.000000   11.234826   11.488172  0.050013   -7.163814
  -10   3   -1  0  0.543702  0.919622     8.009311   0.000000    0.000000    8.009311    7.950926  0.049036    1.683832
  -11   3   -1  0  0.592423  0.843992    -1.272947   0.000000  180.000000    1.272947    1.281083  0.022257   -0.516942
  -12   3   -1  0  0.641415  0.779527   -12.616017   0.000000  180.000000   12.616017   12.754023  0.079918   -2.442137
  -13   3   -1  0  0.690620  0.723987    -8.100563   0.000000  180.000000    8.100563    8.229251  0.051709   -3.519554
  -14   3   -1  0  0.739997  0.675679   -11.039110   0.000000  180.000000   11.039110   11.201070  0.073424   -3.119478
  -15   3   -1  0  0.789512  0.633303     2.532739   0.000000    0.000000    2.532739    2.500939  0.031249    1.439140
  -16   3   -1  0  0.839141  0.595848     2.823064   0.000000    0.000000    2.823064    2.940481  0.024147   -6.876876
  -17   3   -1  0  0.888865  0.562515    -0.489005   0.000000  180.000000    0.489005    0.583352  0.089864   -1.484765
  -18   3   -1  0  0.938669  0.532669    -3.337834   0.000000  180.000000    3.337834    3.356847  0.055119   -0.487817
  -19   3   -1  0  0.988541  0.505796     2.016679   0.000000  360.000000    2.016679    2.059903  0.045022   -1.357734
  -20   3   -1  0  1.038472  0.481477    -6.505920   0.000000  180.000000    6.505920    6.569059  0.099588   -0.896618
  -21   3   -1  0  1.088452  0.459368     2.774993   0.000000    0.000000    2.774993    2.673072  0.039920    3.610725
  -22   3   -1  0  1.138476  0.439184     7.314462   0.000000    0.000000    7.314462    7.226291  0.123171    1.012356
  -23   3   -1  0  1.188538  0.420685     5.322083   0.000000    0.000000    5.322083    5.003860  0.144336    3.117963
  -24   3   -1  0  1.238633  0.403671    -3.988476   0.000000  180.000000    3.988476    3.685124  0.102777    4.174109
   24   4   -1  0  1.207421  0.414106     0.862175   0.000000  360.000000    0.862175    1.029968  0.129417   -1.833571
   23   4   -1  0  1.157577  0.431937    -5.726302   0.000000  180.000000    5.726302    5.170071  0.059061   13.318870
   22   4   -1  0  1.107789  0.451349    -9.365176   0.000000  180.000000    9.365176    8.786231  0.143438    5.708062
   21   4   -1  0  1.058067  0.472560     4.014383   0.000000    0.000000    4.014383    4.001546  0.073017    0.248641
   20   4   -1  0  1.008420  0.495825    -4.592323   0.000000  180.000000    4.592323    4.678351  0.051700   -2.353239
   19   4   -1  0  0.958859  0.521453    -0.719061   0.000000  180.000000    0.719061    0.714408  0.082569    0.079686
   18   4   -1  0  0.909398  0.549815     6.885754   0.000000  360.000000    6.885754    7.039629  0.078718   -2.764457
   17   4   -1  0  0.860054  0.581359    15.726401   0.000000  360.000000   15.726401   15.809026  0.199505   -0.585700
   16   4   -1  0  0.810850  0.616637    -3.710983   0.000000  180.000000    3.710983    3.750999  0.051316   -1.102806
   15   4   -1  0  0.761812  0.656330     7.525834   0.000000    0.000000    7.525834    7.627795  0.058670   -2.457732
   14   4   -1  0  0.712974  0.701287    13.515158   0.000000  360.000000   13.515158   13.669328  0.092682   -2.352431
   13   4   -1  0  0.664381  0.752580     9.905993   0.000000    0.000000    9.905993    9.979704  0.050451   -2.066240
   12   4   -1  0  0.616091  0.811569   -11.613688   0.000000  180.000000   11.613688   11.725717  0.069533   -2.278535
   11   4   -1  0  0.568179  0.880004    -4.253855   0.000000  180.000000    4.253855    4.285310  0.041385   -1.074887
   10   4   -1  0  0.520753  0.960149   -11.555491   0.000000  180.000000   11.555491   11.739344  0.046494   -5.592316
    9   4   -1  0  0.473955  1.054952    -2.505563   0.000000  180.000000    2.505563    2.568045  0.016571   -5.332388
    8   4   -1  0  0.427995  1.168239     6.734665   0.000000  360.000000    6.734665    6.746394  0.029464   -0.562953
    7   4   -1  0  0.383171  1.304900    31.498022   0.000000  360.000000   31.498022   32.134748  0.120917   -7.446986
    6   4   -1  0  0.339935  1.470868    25.612079   0.000000  360.000000   25.612079   26.213508  0.194497   -4.373058
    5   4   -1  0  0.298977  1.672372    11.692985   0.000000    0.000000   11.692985   11.816704  0.058762   -2.977516
    4   4   -1  0  0.261368  1.913013   -22.351983   0.000000  180.000000   22.351983   22.582613  0.097653   -3.340000
    3   4   -1  0  0.228767  2.185629   -34.850285   0.000000  180.000000   34.850285   34.825534  0.128321    0.272785
    2   4   -1  0  0.203595  2.455859   -34.544097   0.000000  180.000000   34.544097   34.190222  0.183444    2.728116
    1   4   -1  0  0.188845  2.647678   -15.788318   0.000000  180.000000   15.788318   15.873815  0.101620   -1.189830
    0   4   -1  0  0.187000  2.673797   -20.491809   0.000000  180.000000   20.491809   20.139724  0.063807    7.803614
   -1   4   -1  0  0.198421  2.519898   -36.691980   0.000000  180.000000   36.691980   36.953222  0.117433   -3.146058
   -2   4   -1  0  0.221060  2.261825     9.072529   0.000000  360.000000    9.072529    8.472547  0.028470   29.803720
   -3   4   -1  0  0.251912  1.984818     8.636377   0.000000    0.000000    8.636377    8.306688  0.024750   18.838059
   -4   4   -1  0  0.288352  1.733991    -9.843187   0.000000  180.000000    9.843187    9.733481  0.051019    3.040980
   -5   4   -1  0  0.328526  1.521950     4.629820   0.000000    0.000000    4.629820    4.761045  0.020771   -8.934531
   -6   4   -1  0  0.371223  1.346898    30.659095   0.000000  360.000000   30.659095   31.123296  0.116904   -5.615536
   -7   4   -1  0  0.415667  1.202885   -18.937780   0.000000  180.000000   18.937780   19.244472  0.070897   -6.117689
   -8   4   -1  0  0.461353  1.083768   -25.757572   0.000000  180.000000   25.757572   26.355884  0.087393   -9.681986
   -9   4   -1  0  0.507947  0.984355    -9.355433   0.000000  180.000000    9.355433    9.414132  0.050440   -1.645783
  -10   4   -1  0  0.555219  0.900546     2.734371   0.000000  360.000000    2.734371    2.885522  0.027054   -7.901157
  -11   4   -1  0  0.603010  0.829174   -13.959265   0.000000  180.000000   13.959265   14.248532  0.067332   -6.075690
  -12   4   -1  0  0.651206  0.767806     7.709397   0.000000    0.000000    7.709397    7.737215  0.045782   -0.859301
  -13   4   -1  0  0.699723  0.714568    13.700446   0.000000    0.000000   13.700446   13.792381  0.073877   -1.759893
  -14   4   -1  0  0.748499  0.668003    11.490211   0.000000    0.000000   11.490211   11.534269  0.083077   -0.749982
  -15   4   -1  0  0.797486  0.626970    -4.723169   0.000000  180.000000    4.723169    4.782991  0.034149   -2.477469
  -16   4   -1  0  0.846648  0.590564    12.795504   0.000000    0.000000   12.795504   12.845118  0.107164   -0.654742
  -17   4   -1  0  0.895956  0.558063     7.274857   0.000000  360.000000    7.274857    7.406838  0.059357   -3.144504
  -18   4   -1  0  0.945387  0.528884    -2.939396   0.000000  180.000000    2.939396    2.965896  0.052834   -0.709330
  -19   4   -1  0  0.994922  0.502552   -11.788900   0.000000  180.000000   11.788900   11.570229  0.149945    2.062395
  -20   4   -1  0  1.044548  0.478676     4.002438   0.000000    0.000000    4.002438    3.942307  0.043247    1.966343
  -21   4   -1  0  1.094250  0.456934    -1.468949   0.000000  180.000000    1.468949    1.418272  0.071088    1.008158
  -22   4   -1  0  1.144021  0.437055     3.061265   0.000000    0.000000    3.061265    3.021057  0.047095    1.207399
  -23   4   -1  0  1.193850  0.418813     5.675691   0.000000    0.000000    5.675691    5.507478  0.132177    1.799778
  -24   4   -1  0  1.243731  0.402016     9.637541   0.000000    0.000000    9.637541    9.529859  0.268540    0.567090
   24   5   -1  0  1.214140  0.411814     3.812393   0.000000  360.000000    3.812393    3.613822  0.096876    2.898793
   23   5   -1  0  1.164584  0.429338     8.465030   0.000000  360.000000    8.465030    8.839548  0.145727   -3.634535
   22   5   -1  0  1.115110  0.448386     1.074669   0.000000  360.000000    1.074669    1.091256  0.285894   -0.082048
   21   5   -1  0  1.065729  0.469162     3.934456   0.000000    0.000000    3.934456    3.822355  0.091444    1.733686
   20   5   -1  0  1.016456  0.491905    -9.596056   0.000000  180.000000    9.596056    9.579038  0.088940    0.270601
   19   5   -1  0  0.967306  0.516899    -1.894215   0.000000  180.000000    1.894215    1.903325  0.037457   -0.343948
   18   5   -1  0  0.918301  0.544484    -4.297736   0.000000  180.000000    4.297736    4.405019  0.028983   -5.234792
   17   5   -1  0  0.869463  0.575068     7.493470   0.000000  360.000000    7.493470    7.718423  0.076384   -4.164898
   16   5   -1  0  0.820823  0.609145    -6.804626   0.000000  180.000000    6.804626    6.947382  0.060304   -3.347822
   15   5   -1  0  0.772418  0.647318     8.496109   0.000000  360.000000    8.496109    8.873447  0.083176   -6.415775
   14   5   -1  0  0.724296  0.690326     3.411893   0.000000  360.000000    3.411893    3.424715  0.035245   -0.514475
   13   5   -1  0  0.676516  0.739080    19.916788   0.000000  360.000000   19.916788   20.423386  0.110926   -6.458700
   12   5   -1  0  0.629158  0.794713   -11.346916   0.000000  180.000000   11.346916   11.475950  0.054987   -3.318643
   11   5   -1  0  0.582323  0.858630    12.403602   0.000000  360.000000   12.403602   12.503578  0.055365   -2.553737
   10   5   -1  0  0.536149  0.932577   -10.911451   0.000000  180.000000   10.911451   10.877887  0.046272    1.025819
    9   5   -1  0  0.490822  1.018700   -18.400575   0.000000  180.000000   18.400575   18.875595  0.081730   -8.219525
    8   5   -1  0  0.446600  1.119571   -52.994157   0.000000  180.000000   52.994157   54.292879  0.182992  -10.036891
    7   5   -1  0  0.403847  1.238094    24.538639   0.000000  360.000000   24.538639   24.799408  0.131637   -2.801509
    6   5   -1  0  0.363081  1.377102    -7.576479   0.000000  180.000000    7.576479    7.638314  0.064179   -1.362561
    5   5   -1  0  0.325052  1.538214    19.043075   0.000000  360.000000   19.043075   18.946481  0.082469    1.656444
    4   5   -1  0  0.290835  1.719186     2.301523   0.000000  360.000000    2.301523    2.234672  0.015858    5.961759
    3   5   -1  0  0.261928  1.908919    64.512575   0.000000  360.000000   64.512575   64.500906  0.225309    0.073241
    2   5   -1  0  0.240256  2.081115   -46.780978   0.000000  180.000000   46.780978   47.087417  0.184577   -2.347912
    1   5   -1  0  0.227891  2.194030    -9.738707   0.000000  180.000000    9.738707    9.425324  0.046595    9.511593
    0   5   -1  0  0.226365  2.208824   -41.708295   0.000000  180.000000   41.708295   41.634178  0.148174    0.707395
   -1   5   -1  0  0.235887  2.119656    36.048077   0.000000  360.000000   36.048077   36.421115  0.112903   -4.672633
   -2   5   -1  0  0.255225  1.959057   -67.914679   0.000000  180.000000   67.914679   68.572945  0.257656   -3.613072
   -3   5   -1  0  0.282368  1.770738    -9.413034   0.000000  180.000000    9.413034    9.076411  0.035186   13.529570
   -4   5   -1  0  0.315308  1.585752    -6.720270   0.000000  180.000000    6.720270    6.709242  0.057127    0.273002
   -5   5   -1  0  0.352422  1.418754    34.986409   0.000000  360.000000   34.986409   35.463246  0.141362   -4.770369
   -6   5   -1  0  0.392529  1.273792   -11.334062   0.000000  180.000000   11.334062   11.059869  0.034589   11.210879
   -7   5   -1  0  0.434800  1.149953    42.084893   0.000000    0.000000   42.084893   42.569320  0.147701   -4.638304
   -8   5   -1  0  0.478664  1.044575     4.498246   0.000000    0.000000    4.498246    4.678351  0.025799   -9.872659
   -9   5   -1  0  0.523719  0.954710     8.236040   0.000000    0.000000    8.236040    8.398386  0.032965   -6.964687
  -10   5   -1  0  0.569684  0.877680   -18.748926   0.000000  180.000000   18.748926   19.132038  0.078560   -6.896632
  -11   5   -1  0  0.616355  0.811221     3.119258   0.000000    0.000000    3.119258    3.194932  0.033346   -3.209346
  -12   5   -1  0  0.663582  0.753486   -12.992552   0.000000  180.000000   12.992552   13.053777  0.065925   -1.313390
  -13   5   -1  0  0.711256  0.702982     9.660254   0.000000    0.000000    9.660254    9.672606  0.059439   -0.293897
  -14   5   -1  0  0.759291  0.658509    -5.786762   0.000000  180.000000    5.786762    5.919184  0.045497   -4.116201
  -15   5   -1  0  0.807624  0.619100     8.250313   0.000000    0.000000    8.250313    8.241375  0.059457    0.212609
  -16   5   -1  0  0.856204  0.583973     4.319875   0.000000  360.000000    4.319875    4.362814  0.032449   -1.871404
  -17   5   -1  0  0.904991  0.552492    13.862796   0.000000    0.000000   13.862796   14.271544  0.129796   -4.453593
  -19   5   -1  0  1.003066  0.498471     4.567017   0.000000    0.000000    4.567017    4.772470  0.076153   -3.815413
  -20   5   -1  0  1.052308  0.475146    -5.127332   0.000000  180.000000    5.127332    5.228753  0.055729   -2.573718
  -21   5   -1  0  1.101661  0.453860    -4.818120   0.000000  180.000000    4.818120    4.802803  0.066732    0.324615
  -22   5   -1  0  1.151111  0.434363   -13.050805   0.000000  180.000000   13.050805   12.563740  0.191219    3.602231
  -23   5   -1  0  1.200646  0.416443    -1.218207   0.000000  180.000000    1.218207    1.281083  0.114037   -0.779747
   24   6   -1  0  1.222303  0.409064    -4.032473   0.000000  180.000000    4.032473    3.916900  0.124157    1.316439
   23   6   -1  0  1.173092  0.426224     6.094525   0.000000    0.000000    6.094525    5.953644  0.102789    1.938285
   22   6   -1  0  1.123992  0.444843     7.825989   0.000000  360.000000    7.825989    7.563266  0.162200    2.290674
   21   6   -1  0  1.075019  0.465108     1.066827   0.000000  360.000000    1.066827    1.131771  0.076875   -1.194726
   20   6   -1  0  1.026192  0.487238     4.512042   0.000000  360.000000    4.512042    4.513832  0.067734   -0.037384
   19   6   -1  0  0.977532  0.511492     0.580463   0.000000  360.000000    0.580463    0.547926  0.111243    0.413635
   18   6   -1  0  0.929066  0.538175    -8.606968   0.000000  180.000000    8.606968    8.699183  0.054603   -2.388351
   17   6   -1  0  0.880825  0.567649   -11.974252   0.000000  180.000000   11.974252   11.981758  0.145664   -0.072870
   15   6   -1  0  0.785186  0.636791     3.113203   0.000000  360.000000    3.113203    3.198055  0.033313   -3.602161
   14   6   -1  0  0.737897  0.677601    -1.929354   0.000000  180.000000    1.929354    1.967963  0.028899   -1.889353
   13   6   -1  0  0.691059  0.723527    -4.717928   0.000000  180.000000    4.717928    4.717733  0.045151    0.006098
   12   6   -1  0  0.644770  0.775471     7.309815   0.000000  360.000000    7.309815    7.382478  0.035504   -2.894379
   11   6   -1  0  0.599156  0.834507     3.564427   0.000000    0.000000    3.564427    3.468270  0.020455    6.648011
   10   6   -1  0  0.554386  0.901899    -3.805439   0.000000  180.000000    3.805439    3.801474  0.028125    0.199367
    9   6   -1  0  0.510680  0.979087     2.137175   0.000000    0.000000    2.137175    2.124477  0.016685    1.076281
    8   6   -1  0  0.468337  1.067608     6.034341   0.000000  360.000000    6.034341    6.027999  0.036442    0.246094
    7   6   -1  0  0.427762  1.168875    -8.022324   0.000000  180.000000    8.022324    8.158442  0.053862   -3.573947
    6   6   -1  0  0.389507  1.283673    -9.780337   0.000000  180.000000    9.780337    9.896100  0.054484   -3.004789
    5   6   -1  0  0.354326  1.411129    -8.955826   0.000000  180.000000    8.955826    9.037172  0.054198   -2.122591
    4   6   -1  0  0.323223  1.546919    -0.962417   0.000000  180.000000    0.962417    1.104926  0.025861   -7.793058
    3   6   -1  0  0.297480  1.680784     7.475946   0.000000    0.000000    7.475946    7.457941  0.039926    0.637741
    2   6   -1  0  0.278587  1.794770    -0.672502   0.000000  180.000000    0.672502    0.866347  0.084642   -3.238822
    1   6   -1  0  0.267997  1.865692    12.127168   0.000000    0.000000   12.127168   11.939144  0.045548    5.837956
    0   6   -1  0  0.266700  1.874763    43.010186   0.000000  360.000000   43.010186   42.973336  0.171420    0.304013
   -1   6   -1  0  0.274829  1.819315    23.158151   0.000000    0.000000   23.158151   23.268456  0.100299   -1.555304
   -2   6   -1  0  0.291595  1.714706   -12.753118   0.000000  180.000000   12.753118   12.642958  0.046138    3.376616
   -3   6   -1  0  0.315626  1.584153    -8.119409   0.000000  180.000000    8.119409    7.922512  0.023205   11.999507
   -4   6   -1  0  0.345408  1.447561   -12.146957   0.000000  180.000000   12.146957   12.045686  0.042678    3.355782
   -5   6   -1  0  0.379591  1.317207   -19.895629   0.000000  180.000000   19.895629   19.981364  0.058866   -2.059722
   -6   6   -1  0  0.417093  1.198773   -10.222581   0.000000  180.000000   10.222581   10.163480  0.043200    1.934777
   -7   6   -1  0  0.457099  1.093855    16.554839   0.000000    0.000000   16.554839   16.973995  0.088000   -6.736117
   -8   6   -1  0  0.499006  1.001992    24.987586   0.000000  360.000000   24.987586   25.504213  0.084886   -8.607122
   -9   6   -1  0  0.542374  0.921873     7.017747   0.000000  360.000000    7.017747    7.075836  0.028088   -2.924735
  -10   6   -1  0  0.586880  0.851963    -6.707803   0.000000  180.000000    6.707803    6.856745  0.032022   -6.577904
  -11   6   -1  0  0.632282  0.790786     2.967389   0.000000  360.000000    2.967389    2.914844  0.026780    2.774793
  -12   6   -1  0  0.678402  0.737026    -5.908836   0.000000  180.000000    5.908836    6.022205  0.036477   -4.395326
  -13   6   -1  0  0.725102  0.689558   -12.770506   0.000000  180.000000   12.770506   12.802651  0.067223   -0.676255
  -14   6   -1  0  0.772277  0.647437    -0.560700   0.000000  180.000000    0.560700    0.663537  0.054878   -2.650117
  -15   6   -1  0  0.819844  0.609872     8.625429   0.000000    0.000000    8.625429    8.674428  0.062995   -1.100010
  -16   6   -1  0  0.867740  0.576209    -4.994287   0.000000  180.000000    4.994287    4.910053  0.047825    2.490879
  -17   6   -1  0  0.915913  0.545903    -5.926142   0.000000  180.000000    5.926142    6.106367  0.049948   -5.102854
  -18   6   -1  0  0.964322  0.518499     0.635969   0.000000    0.000000    0.635969    0.700294  0.062608   -1.452983
  -19   6   -1  0  1.012932  0.493617     4.617043   0.000000    0.000000    4.617043    4.570094  0.071696    0.926080
  -21   6   -1  0  1.110650  0.450187     1.177896   0.000000  360.000000    1.177896    1.136204  0.089665    0.657573
  -22   6   -1  0  1.159717  0.431140     2.005741   0.000000    0.000000    2.005741    2.055016  0.094510   -0.737344
  -23   6   -1  0  1.208900  0.413599    -0.587157   0.000000  180.000000    0.587157    0.755264  0.219261   -1.084274
   24   7   -1  0  1.231880  0.405884     2.374485   0.000000  360.000000    2.374485    2.272408  0.085208    1.694186
   23   7   -1  0  1.183067  0.422630     4.815584   0.000000  360.000000    4.815584    4.728229  0.101001    1.223137
   22   7   -1  0  1.134399  0.440762    -4.228142   0.000000  180.000000    4.228142    4.070911  0.144430    1.539549
   21   7   -1  0  1.085896  0.460449     1.162942   0.000000  360.000000    1.162942    1.015289  0.116255    1.796158
   20   7   -1  0  1.037581  0.481890    -3.907146   0.000000  180.000000    3.907146    3.733686  0.045684    5.369701
   19   7   -1  0  0.989482  0.505315     1.625353   0.000000  360.000000    1.625353    1.569022  0.050156    1.588329
   18   7   -1  0  0.941631  0.530994    -6.708426   0.000000  180.000000    6.708426    6.656062  0.061915    1.196044
   17   7   -1  0  0.894068  0.559242     7.135469   0.000000  360.000000    7.135469    7.140565  0.050738   -0.142042
   16   7   -1  0  0.846842  0.590429     5.824754   0.000000    0.000000    5.824754    5.930968  0.064678   -2.322435
   15   7   -1  0  0.800014  0.624989     8.318123   0.000000  360.000000    8.318123    8.483747  0.071090   -3.294799
   14   7   -1  0  0.753656  0.663433   -11.805317   0.000000  180.000000   11.805317   11.969515  0.061155   -3.797101
   13   7   -1  0  0.707861  0.706354     4.715284   0.000000    0.000000    4.715284    4.726162  0.027005   -0.569633
   12   7   -1  0  0.662746  0.754437   -10.758695   0.000000  180.000000   10.758695   10.916010  0.049376   -4.505742
   11   7   -1  0  0.618459  0.808461    -1.197340   0.000000  180.000000    1.197340    1.407648  0.025272  -11.768608
   10   7   -1  0  0.575193  0.869273    -9.846231   0.000000  180.000000    9.846231    9.737067  0.047336    3.261373
    9   7   -1  0  0.533196  0.937742    21.646568   0.000000  360.000000   21.646568   22.114623  0.077786   -8.509644
    8   7   -1  0  0.492791  1.014628    -2.349943   0.000000  180.000000    2.349943    2.200829  0.022604    9.329232
    7   7   -1  0  0.454405  1.100339     8.764770   0.000000  360.000000    8.764770    8.863921  0.053584   -2.616839
    6   7   -1  0  0.418593  1.194478   -30.390485   0.000000  180.000000   30.390485   30.350297  0.159057    0.357325
    5   7   -1  0  0.386071  1.295097    12.012109   0.000000  360.000000   12.012109   12.047425  0.053357   -0.936038
    4   7   -1  0  0.357739  1.397667   -14.814425   0.000000  180.000000   14.814425   14.565954  0.071981    4.881724
    3   7   -1  0  0.334662  1.494046     4.882119   0.000000  360.000000    4.882119    4.739881  0.028391    7.085159
    2   7   -1  0  0.317986  1.572398     2.752286   0.000000    0.000000    2.752286    2.591321  0.016421   13.862256
    1   7   -1  0  0.308750  1.619434    49.360687   0.000000  360.000000   49.360687   49.550086  0.123857   -2.162577
    0   7   -1  0  0.307625  1.625356   -26.688568   0.000000  180.000000   26.688568   26.788638  0.097063   -1.458030
   -1   7   -1  0  0.314698  1.588824    -8.408792   0.000000  180.000000    8.408792    8.188425  0.021605   14.424905
   -2   7   -1  0  0.329442  1.517719   -23.814360   0.000000  180.000000   23.814360   23.883259  0.137537   -0.708443
   -3   7   -1  0  0.350890  1.424947    13.403376   0.000000  360.000000   13.403376   13.326907  0.060852    1.777157
   -4   7   -1  0  0.377904  1.323089   -15.604692   0.000000  180.000000   15.604692   15.775868  0.053264   -4.544891
   -5   7   -1  0  0.409382  1.221354    18.128708   0.000000  360.000000   18.128708   17.905597  0.060732    5.195420
   -6   7   -1  0  0.444377  1.125171    -2.323751   0.000000  180.000000    2.323751    2.187145  0.019474    9.920508
   -7   7   -1  0  0.482124  1.037078    22.433537   0.000000  360.000000   22.433537   22.525344  0.098342   -1.320238
   -8   7   -1  0  0.522026  0.957807   -18.211904   0.000000  180.000000   18.211904   18.505402  0.080694   -5.143768
   -9   7   -1  0  0.563626  0.887114     1.428098   0.000000    0.000000    1.428098    1.323385  0.032363    4.575840
  -10   7   -1  0  0.606574  0.824302    -3.178778   0.000000  180.000000    3.178778    3.250824  0.023997   -4.245827
  -11   7   -1  0  0.650604  0.768517     9.095374   0.000000  360.000000    9.095374    9.216486  0.053139   -3.223171
  -12   7   -1  0  0.695509  0.718898    -8.676136   0.000000  180.000000    8.676136    8.796476  0.037886   -4.492084
  -13   7   -1  0  0.741132  0.674644    11.291341   0.000000  360.000000   11.291341   11.339589  0.073223   -0.931857
  -14   7   -1  0  0.787347  0.635044     0.143452   0.000000  360.000000    0.143452    0.436105  0.087223   -4.744995
  -15   7   -1  0  0.834056  0.599480     2.780338   0.000000  360.000000    2.780338    2.754195  0.020597    1.794998
  -16   7   -1  0  0.881180  0.567421    -9.841867   0.000000  180.000000    9.841867    9.808723  0.065082    0.720207
  -18   7   -1  0  0.976432  0.512068    -1.343218   0.000000  180.000000    1.343218    1.342140  0.042634    0.035782
  -19   7   -1  0  1.024468  0.488058     5.186648   0.000000  360.000000    5.186648    5.086203  0.089665    1.584233
  -20   7   -1  0  1.072727  0.466102    -2.246123   0.000000  180.000000    2.246123    2.279004  0.040636   -1.144360
  -21   7   -1  0  1.121182  0.445958     6.694410   0.000000  360.000000    6.694410    6.760454  0.125407   -0.744775
  -23   7   -1  0  1.218582  0.410313    -3.122682   0.000000  180.000000    3.122682    3.152362  0.063314   -0.662959
   24   8   -1  0  1.242839  0.402305     3.618686   0.000000  360.000000    3.618686    3.492723  0.125183    1.423028
   22   8   -1  0  1.146290  0.436190     1.140237   0.000000    0.000000    1.140237    1.068105  0.175901    0.579931
   21   8   -1  0  1.098313  0.455244    -1.773988   0.000000  180.000000    1.773988    1.667939  0.073241    2.047711
   20   8   -1  0  1.050569  0.475933     1.968845   0.000000  360.000000    1.968845    1.884857  0.045439    2.613984
   19   8   -1  0  1.003092  0.498459    -5.536306   0.000000  180.000000    5.536306    5.325469  0.046683    6.387174
   18   8   -1  0  0.955923  0.523055    -0.330817   0.000000  180.000000    0.330817    0.436105  0.147332   -1.010650
   16   8   -1  0  0.862706  0.579572    -0.997578   0.000000  180.000000    0.997578    1.053957  0.040844   -1.952103
   15   8   -1  0  0.816788  0.612154   -10.037447   0.000000  180.000000   10.037447    9.999693  0.079514    0.671480
   14   8   -1  0  0.771438  0.648140    -1.928008   0.000000  180.000000    1.928008    1.990715  0.025010   -3.545785
   13   8   -1  0  0.726765  0.687981    -1.882637   0.000000  180.000000    1.882637    1.729791  0.020521   10.533289
   12   8   -1  0  0.682900  0.732172     2.955011   0.000000  360.000000    2.955011    3.021057  0.021133   -4.419724
   11   8   -1  0  0.640009  0.781239    -2.740139   0.000000  180.000000    2.740139    2.654278  0.021377    5.680376
   10   8   -1  0  0.598304  0.835696     6.493667   0.000000  360.000000    6.493667    6.666544  0.032938   -7.422491
    9   8   -1  0  0.558048  0.895980     3.973141   0.000000  360.000000    3.973141    4.074683  0.029640   -4.844877
    8   8   -1  0  0.519580  0.962315   -10.694548   0.000000  180.000000   10.694548   10.825772  0.050430   -3.679953
    7   8   -1  0  0.483326  1.034498   -22.020375   0.000000  180.000000   22.020375   22.042522  0.116236   -0.269461
    6   8   -1  0  0.449822  1.111550     4.636498   0.000000  360.000000    4.636498    4.579861  0.029388    2.725538
    5   8   -1  0  0.419727  1.191249     1.370395   0.000000  360.000000    1.370395    1.418272  0.025081   -2.699605
    4   8   -1  0  0.393824  1.269603    -5.356361   0.000000  180.000000    5.356361    5.384402  0.021118   -1.877792
    3   8   -1  0  0.372986  1.340533    18.477620   0.000000  360.000000   18.477620   18.453641  0.079847    0.424704
    2   8   -1  0  0.358099  1.396262    26.185063   0.000000  360.000000   26.185063   26.169523  0.095960    0.229017
    1   8   -1  0  0.349924  1.428883    -1.924047   0.000000  180.000000    1.924047    2.030545  0.028000   -5.378987
    0   8   -1  0  0.348931  1.432946    -9.305210   0.000000  180.000000    9.305210    9.084715  0.030469   10.234368
   -1   8   -1  0  0.355183  1.407725     3.909208   0.000000  360.000000    3.909208    3.962622  0.024973   -3.024750
   -2   8   -1  0  0.368309  1.357554     6.811231   0.000000  360.000000    6.811231    6.880023  0.020545   -4.735452
   -3   8   -1  0  0.387613  1.289946     2.838830   0.000000  360.000000    2.838830    2.878569  0.022185   -2.533231
   -4   8   -1  0  0.412227  1.212924    -5.761246   0.000000  180.000000    5.761246    5.703038  0.021150    3.892075
   -5   8   -1  0  0.441263  1.133110    11.061126   0.000000    0.000000   11.061126   11.077089  0.047315   -0.477136
   -6   8   -1  0  0.473910  1.055052     1.239705   0.000000    0.000000    1.239705    1.166644  0.030583    3.378484
   -7   8   -1  0  0.509474  0.981405    -6.195740   0.000000  180.000000    6.195740    6.272082  0.022541   -4.789745
   -8   8   -1  0  0.547386  0.913433    -1.921845   0.000000  180.000000    1.921845    1.998241  0.024915   -4.336349
   -9   8   -1  0  0.587192  0.851511    11.817788   0.000000  360.000000   11.817788   11.876994  0.059964   -1.396349
  -11   8   -1  0  0.671122  0.745021     5.389922   0.000000  360.000000    5.389922    5.408467  0.022305   -1.175774
  -13   8   -1  0  0.759208  0.658581     0.292058   0.000000    0.000000    0.292058    0.500232  0.074598   -3.946548
  -14   8   -1  0  0.804385  0.621593    -6.416661   0.000000  180.000000    6.416661    6.556825  0.063920   -3.101099
  -15   8   -1  0  0.850158  0.588126    -5.462750   0.000000  180.000000    5.462750    5.596762  0.058435   -3.243281
  -16   8   -1  0  0.896436  0.557764    -9.154371   0.000000  180.000000    9.154371    9.131399  0.058307    0.557191
  -17   8   -1  0  0.943144  0.530142     3.263259   0.000000    0.000000    3.263259    3.204315  0.033248    2.507263
  -18   8   -1  0  0.990222  0.504937    -0.574042   0.000000  180.000000    0.574042    0.510046  0.057883    1.563574
  -19   8   -1  0  1.037620  0.481872     1.115006   0.000000  360.000000    1.115006    1.072801  0.053688    1.111740
  -21   8   -1  0  1.133211  0.441224     2.953540   0.000000    0.000000    2.953540    2.976001  0.096223   -0.330113
  -22   8   -1  0  1.181341  0.423248    -5.193734   0.000000  180.000000    5.193734    4.961683  0.054339    6.039248
  -23   8   -1  0  1.229659  0.406617    -2.585886   0.000000  180.000000    2.585886    2.556328  0.084021    0.497512
   23   9   -1  0  1.207271  0.414157    -3.663354   0.000000  180.000000    3.663354    3.468270  0.119810    2.302728
   22   9   -1  0  1.159620  0.431176     0.409387   0.000000    0.000000    0.409387    0.648315  0.155057   -2.179172
   21   9   -1  0  1.112217  0.449553     1.969125   0.000000  360.000000    1.969125    1.858108  0.089084    1.762389
   20   9   -1  0  1.065097  0.469441    -5.501353   0.000000  180.000000    5.501353    5.323633  0.107037    2.348100
   19   9   -1  0  1.018298  0.491016     2.382439   0.000000    0.000000    2.382439    2.303019  0.027772    4.044253
   18   9   -1  0  0.971866  0.514474    -0.599962   0.000000  180.000000    0.599962    0.728250  0.080865   -2.243587
   17   9   -1  0  0.925858  0.540039    -7.250444   0.000000  180.000000    7.250444    7.342364  0.079377   -1.637677
   16   9   -1  0  0.880340  0.567962    -6.246464   0.000000  180.000000    6.246464    6.353703  0.047993   -3.160033
   15   9   -1  0  0.835391  0.598522     5.080232   0.000000  360.000000    5.080232    5.093062  0.034787   -0.521578
   14   9   -1  0  0.791109  0.632024     0.500201   0.000000  360.000000    0.500201    0.479713  0.061897    0.468115
   13   9   -1  0  0.747611  0.668797     0.484124   0.000000  360.000000    0.484124    0.479713  0.061897    0.100781
   12   9   -1  0  0.705045  0.709175    -0.838807   0.000000  180.000000    0.838807    0.836999  0.043014    0.059437
   11   9   -1  0  0.663587  0.753480     4.205788   0.000000    0.000000    4.205788    4.228892  0.021754   -1.501989
   10   9   -1  0  0.623461  0.801975     1.499199   0.000000    0.000000    1.499199    1.646834  0.034613   -6.032110
    9   9   -1  0  0.584939  0.854790     4.942240   0.000000  360.000000    4.942240    4.833957  0.035224    4.347509
    8   9   -1  0  0.548361  0.911808     8.126130   0.000000  360.000000    8.126130    8.116572  0.034967    0.386583
    7   9   -1  0  0.514140  0.972497    10.096779   0.000000  360.000000   10.096779   10.159082  0.050922   -1.730275
    6   9   -1  0  0.482780  1.035669    -3.094917   0.000000  180.000000    3.094917    3.130069  0.020394   -2.437562
    5   9   -1  0  0.454871  1.099214     4.236237   0.000000  360.000000    4.236237    4.031445  0.029959    9.667088
    4   9   -1  0  0.431084  1.159867     3.417883   0.000000    0.000000    3.417883    3.550968  0.033983   -5.538332
    3   9   -1  0  0.412134  1.213197     1.965554   0.000000    0.000000    1.965554    2.042817  0.024367   -4.484222
    2   9   -1  0  0.398712  1.254039     9.239915   0.000000    0.000000    9.239915    9.409384  0.045200   -5.302357
    1   9   -1  0  0.391385  1.277513     9.194063   0.000000    0.000000    9.194063    9.032767  0.031411    7.261925
    0   9   -1  0  0.390499  1.280414   -11.770909   0.000000  180.000000   11.770909   11.642657  0.047476    3.820344
   -1   9   -1  0  0.396095  1.262324     9.431718   0.000000  360.000000    9.431718    9.326582  0.027343    5.437899
   -2   9   -1  0  0.407907  1.225770     8.619698   0.000000  360.000000    8.619698    8.526107  0.022488    5.885786
   -3   9   -1  0  0.425417  1.175316    -4.340511   0.000000  180.000000    4.340511    4.347906  0.022752   -0.459624
   -4   9   -1  0  0.447959  1.116174     0.468860   0.000000    0.000000    0.468860    0.500232  0.090689   -0.489218
   -5   9   -1  0  0.474815  1.053041     7.343594   0.000000  360.000000    7.343594    7.344360  0.035689   -0.030354
   -6   9   -1  0  0.505299  0.989513   -12.142719   0.000000  180.000000   12.142719   12.045106  0.046790    2.950321
   -7   9   -1  0  0.538794  0.927998   -11.253903   0.000000  180.000000   11.253903   11.515610  0.035709  -10.364677
   -8   9   -1  0  0.574776  0.869904    -4.359650   0.000000  180.000000    4.359650    4.251286  0.023271    6.585495
   -9   9   -1  0  0.612805  0.815920     3.541353   0.000000    0.000000    3.541353    3.656499  0.025229   -6.454498
  -10   9   -1  0  0.652524  0.766255    -6.647244   0.000000  180.000000    6.647244    6.679309  0.038217   -1.186535
  -11   9   -1  0  0.693643  0.720832    -5.452178   0.000000  180.000000    5.452178    5.405755  0.035518    1.848431
  -12   9   -1  0  0.735928  0.679415    -1.684192   0.000000  180.000000    1.684192    1.685843  0.029586   -0.078895
  -13   9   -1  0  0.779187  0.641694    -1.145145   0.000000  180.000000    1.145145    1.058716  0.040655    3.006488
  -14   9   -1  0  0.823269  0.607335   -10.964044   0.000000  180.000000   10.964044   11.213965  0.065115   -5.427973
  -15   9   -1  0  0.868047  0.576006     2.735851   0.000000    0.000000    2.735851    2.768708  0.041121   -1.130005
  -16   9   -1  0  0.913419  0.547394     4.908277   0.000000    0.000000    4.908277    4.970821  0.048636   -1.818632
  -17   9   -1  0  0.959300  0.521213    -3.148375   0.000000  180.000000    3.148375    3.249277  0.039369   -3.624569
  -18   9   -1  0  1.005622  0.497205    -6.817934   0.000000  180.000000    6.817934    6.700286  0.050830    3.273224
  -19   9   -1  0  1.052326  0.475138     3.737162   0.000000  360.000000    3.737162    3.718902  0.047796    0.540289
  -20   9   -1  0  1.099363  0.454809    -1.702607   0.000000  180.000000    1.702607    1.715280  0.058441   -0.306690
  -21   9   -1  0  1.146693  0.436037     0.822786   0.000000    0.000000    0.822786    0.848844  0.132341   -0.278452
  -22   9   -1  0  1.194280  0.418662     2.053705   0.000000    0.000000    2.053705    2.138562  0.056769   -2.113916
  -23   9   -1  0  1.242094  0.402546     5.509676   0.000000    0.000000    5.509676    5.129262  0.140737    3.822648
   23  10   -1  0  1.221416  0.409361     0.846990   0.000000  360.000000    0.846990    0.818868  0.285844    0.139134
   22  10   -1  0  1.174338  0.425772    -4.329179   0.000000  180.000000    4.329179    4.280583  0.078241    0.878393
   21  10   -1  0  1.127554  0.443438     3.350346   0.000000  360.000000    3.350346    3.337406  0.107223    0.170669
   20  10   -1  0  1.081103  0.462491    -1.134431   0.000000  180.000000    1.134431    1.162327  0.081178   -0.485978
   19  10   -1  0  1.035028  0.483079     5.083164   0.000000    0.000000    5.083164    5.020854  0.065197    1.351612
   18  10   -1  0  0.989382  0.505366     4.633581   0.000000  360.000000    4.633581    4.780947  0.043095   -4.835996
   17  10   -1  0  0.944228  0.529533     5.677071   0.000000    0.000000    5.677071    5.584148  0.046997    2.796166
   16  10   -1  0  0.899639  0.555778   -10.501229   0.000000  180.000000   10.501229   10.599683  0.078360   -1.776852
   15  10   -1  0  0.855704  0.584314     2.845408   0.000000  360.000000    2.845408    2.855874  0.039853   -0.371385
   14  10   -1  0  0.812530  0.615362     4.165493   0.000000  360.000000    4.165493    4.091782  0.027818    3.747382
   13  10   -1  0  0.770243  0.649145     4.720523   0.000000    0.000000    4.720523    4.699644  0.033279    0.887292
   12  10   -1  0  0.728999  0.685872     6.119195   0.000000  360.000000    6.119195    6.160212  0.029864   -1.942345
   11  10   -1  0  0.688985  0.725705    19.811698   0.000000  360.000000   19.811698   19.737729  0.089188    1.172890
   10  10   -1  0  0.650427  0.768726    -0.800614   0.000000  180.000000    0.800614    0.781345  0.046207    0.589744
    9  10   -1  0  0.613601  0.814862    -1.443794   0.000000  180.000000    1.443794    1.559425  0.027397   -5.968867
    8  10   -1  0  0.578836  0.863802     1.149584   0.000000  360.000000    1.149584    1.273266  0.027980   -6.251429
    7  10   -1  0  0.546528  0.914867     2.789461   0.000000    0.000000    2.789461    2.982727  0.023803  -11.482774
    6  10   -1  0  0.517135  0.966866   -11.828104   0.000000  180.000000   11.828104   11.727860  0.053211    2.664233
    5  10   -1  0  0.491182  1.017954    -5.707233   0.000000  180.000000    5.707233    5.717954  0.039642   -0.382462
    4  10   -1  0  0.469239  1.065555     1.918027   0.000000  360.000000    1.918027    1.960321  0.025402   -2.354661
    3  10   -1  0  0.451892  1.106458     2.602646   0.000000  360.000000    2.602646    2.646744  0.021438   -2.909073
    2  10   -1  0  0.439685  1.137177    -7.742703   0.000000  180.000000    7.742703    7.722944  0.033036    0.845847
    1  10   -1  0  0.433053  1.154594     7.317936   0.000000    0.000000    7.317936    7.213139  0.041287    3.589639
    0  10   -1  0  0.432251  1.156734     7.960291   0.000000  360.000000    7.960291    8.031655  0.040642   -2.483225
   -1  10   -1  0  0.437313  1.143345   -25.221029   0.000000  180.000000   25.221029   25.741279  0.104870   -7.015813
   -2  10   -1  0  0.448040  1.115971   -16.415324   0.000000  180.000000   16.415324   16.605556  0.056557   -4.756799
   -3  10   -1  0  0.464039  1.077496     0.137974   0.000000    0.000000    0.137974    0.400207  0.118494   -3.129716
   -4  10   -1  0  0.484788  1.031379    -6.462172   0.000000  180.000000    6.462172    6.426580  0.030935    1.627112
   -5  10   -1  0  0.509707  0.980955   -10.943202   0.000000  180.000000   10.943202   10.868640  0.070478    1.496160
   -6  10   -1  0  0.538218  0.928991     7.256363   0.000000  360.000000    7.256363    7.226967  0.043128    0.963924
   -7  10   -1  0  0.569782  0.877529   -11.455423   0.000000  180.000000   11.455423   11.402464  0.031725    2.360801
   -8  10   -1  0  0.603920  0.827924    -8.027233   0.000000  180.000000    8.027233    8.035392  0.040623   -0.284049
   -9  10   -1  0  0.640220  0.780981    -1.736207   0.000000  180.000000    1.736207    1.866170  0.030494   -6.027292
  -10  10   -1  0  0.678336  0.737098    11.026309   0.000000    0.000000   11.026309   11.116727  0.058642   -2.180531
  -11  10   -1  0  0.717979  0.696400     3.321588   0.000000    0.000000    3.321588    3.334413  0.021280   -0.852306
  -12  10   -1  0  0.758908  0.658841     7.067240   0.000000  360.000000    7.067240    7.094854  0.036948   -1.056954
  -13  10   -1  0  0.800927  0.624276    -4.699599   0.000000  180.000000    4.699599    4.682528  0.036369    0.663812
  -14  10   -1  0  0.843874  0.592506    -1.541108   0.000000  180.000000    1.541108    1.664965  0.038567   -4.541705
  -15  10   -1  0  0.887613  0.563309    -8.865136   0.000000  180.000000    8.865136    8.817484  0.049032    1.374390
  -16  10   -1  0  0.932033  0.536462     6.033507   0.000000    0.000000    6.033507    6.248103  0.049921   -6.079318
  -17  10   -1  0  0.977041  0.511749     6.424280   0.000000    0.000000    6.424280    6.339512  0.052643    2.277218
  -18  10   -1  0  1.022560  0.488969     7.951896   0.000000    0.000000    7.951896    7.813809  0.051805    3.769606
  -19  10   -1  0  1.068524  0.467935     1.458820   0.000000    0.000000    1.458820    1.546522  0.050903   -2.436592
  -20  10   -1  0  1.114878  0.448480     7.715602   0.000000    0.000000    7.715602    7.535428  0.073501    3.466661
  -21  10   -1  0  1.161575  0.430450    -4.194758   0.000000  180.000000    4.194758    4.136752  0.060221    1.362195
  -22  10   -1  0  1.208576  0.413710     0.755635   0.000000  360.000000    0.755635    0.848844  0.132341   -0.996042
   23  11   -1  0  1.236861  0.404249     3.041418   0.000000  360.000000    3.041418    3.026022  0.128199    0.169843
   22  11   -1  0  1.190394  0.420029    -4.313998   0.000000  180.000000    4.313998    4.237139  0.101056    1.075594
   21  11   -1  0  1.144267  0.436961     5.993843   0.000000  360.000000    5.993843    5.679238  0.082661    5.382428
   20  11   -1  0  1.098522  0.455157     3.869887   0.000000  360.000000    3.869887    3.951152  0.072188   -1.592049
   19  11   -1  0  1.053209  0.474739     9.472354   0.000000  360.000000    9.472354    9.495142  0.080731   -0.399185
   18  11   -1  0  1.008387  0.495841     0.391050   0.000000  360.000000    0.391050    0.424422  0.110143   -0.428492
   17  11   -1  0  0.964123  0.518606    10.450506   0.000000  360.000000   10.450506   10.466182  0.072538   -0.305618
   16  11   -1  0  0.920499  0.543184    -7.424945   0.000000  180.000000    7.424945    7.468699  0.040798   -1.516700
   15  11   -1  0  0.877609  0.569730    -6.247512   0.000000  180.000000    6.247512    6.290422  0.051951   -1.168102
   14  11   -1  0  0.835567  0.598396   -12.606018   0.000000  180.000000   12.606018   12.755118  0.059706   -3.531628
   13  11   -1  0  0.794508  0.629320    11.145371   0.000000  360.000000   11.145371   11.318820  0.069590   -3.524849
   12  11   -1  0  0.754591  0.662610    -7.224286   0.000000  180.000000    7.224286    7.360029  0.036555   -5.251573
   11  11   -1  0  0.716009  0.698316    12.931373   0.000000  360.000000   12.931373   13.071415  0.083280   -2.378123
   10  11   -1  0  0.678987  0.736391    -2.808235   0.000000  180.000000    2.808235    2.788509  0.028002    0.996259
    9  11   -1  0  0.643797  0.776643     0.443069   0.000000  360.000000    0.443069    0.469266  0.097664   -0.379342
    8  11   -1  0  0.610753  0.818661   -27.032818   0.000000  180.000000   27.032818   27.574383  0.145295   -5.271270
    7  11   -1  0  0.580224  0.861735    15.298106   0.000000  360.000000   15.298106   15.624223  0.084212   -5.476666
    6  11   -1  0  0.552627  0.904770   -10.215908   0.000000  180.000000   10.215908   10.194962  0.063286    0.468053
    5  11   -1  0  0.528420  0.946218    10.812113   0.000000  360.000000   10.812113   10.707751  0.033048    4.465900
    4  11   -1  0  0.508088  0.984081   -19.641863   0.000000  180.000000   19.641863   19.841455  0.107697   -2.620914
    3  11   -1  0  0.492113  1.016028     2.326155   0.000000  360.000000    2.326155    2.200829  0.022604    7.840944
    2  11   -1  0  0.480927  1.039658   -40.185464   0.000000  180.000000   40.185464   40.926519  0.141310   -7.416393
    1  11   -1  0  0.474871  1.052917     1.808102   0.000000  360.000000    1.808102    1.700646  0.029325    5.182135
    0  11   -1  0  0.474141  1.054539    -7.528542   0.000000  180.000000    7.528542    7.343029  0.042444    6.181213
   -1  11   -1  0  0.478760  1.044365    37.652846   0.000000  360.000000   37.652846   38.324243  0.141631   -6.704041
   -2  11   -1  0  0.488578  1.023379    -8.083216   0.000000  180.000000    8.083216    8.018605  0.028234    3.236341
   -3  11   -1  0  0.503289  0.993464    19.362562   0.000000  360.000000   19.362562   19.612819  0.066030   -5.359974
   -4  11   -1  0  0.522482  0.956971   -10.871879   0.000000  180.000000   10.871879   10.925600  0.035649   -2.131140
   -5  11   -1  0  0.545683  0.916283     0.614658   0.000000    0.000000    0.614658    0.640514  0.068908   -0.530644
   -6  11   -1  0  0.572405  0.873508   -22.896429   0.000000  180.000000   22.896429   23.048372  0.110286   -1.948382
   -7  11   -1  0  0.602179  0.830318    20.697263   0.000000  360.000000   20.697263   20.842982  0.104406   -1.973815
   -8  11   -1  0  0.634576  0.787927    -7.950638   0.000000  180.000000    7.950638    7.923833  0.038446    0.985983
   -9  11   -1  0  0.669216  0.747143     9.074483   0.000000  360.000000    9.074483    9.131934  0.059824   -1.358129
  -10  11   -1  0  0.705768  0.708448     2.727674   0.000000  360.000000    2.727674    2.754195  0.033557   -1.117705
  -11  11   -1  0  0.743950  0.672088    17.267559   0.000000  360.000000   17.267559   17.520893  0.084678   -4.230962
  -12  11   -1  0  0.783524  0.638143    -4.898902   0.000000  180.000000    4.898902    4.999812  0.032661   -4.369412
  -13  11   -1  0  0.824289  0.606583    12.675894   0.000000  360.000000   12.675894   12.883652  0.076801   -3.825647
  -14  11   -1  0  0.866078  0.577315    -1.377469   0.000000  180.000000    1.377469    1.411215  0.045651   -1.045404
  -15  11   -1  0  0.908749  0.550207     1.776407   0.000000  360.000000    1.776407    1.836451  0.034914   -2.432130
  -16  11   -1  0  0.952184  0.525109    -7.738810   0.000000  180.000000    7.738810    7.901068  0.050226   -4.568699
  -17  11   -1  0  0.996282  0.501866     6.285744   0.000000  360.000000    6.285744    6.330033  0.058373   -1.073007
  -18  11   -1  0  1.040959  0.480326    -1.307886   0.000000  180.000000    1.307886    1.269311  0.050896    1.071859
  -20  11   -1  0  1.131777  0.441783    -5.205422   0.000000  180.000000    5.205422    5.285859  0.102508   -1.109708
  -21  11   -1  0  1.177805  0.424519     3.190202   0.000000  360.000000    3.190202    3.282988  0.047675   -2.752375
  -22  11   -1  0  1.224183  0.408436    -3.930500   0.000000  180.000000    3.930500    3.843303  0.059155    2.084613
   22  12   -1  0  1.207734  0.413998     4.079139   0.000000  360.000000    4.079139    3.883423  0.084556    3.273360
   21  12   -1  0  1.162296  0.430183    -1.637335   0.000000  180.000000    1.637335    1.597466  0.067453    0.835887
   20  12   -1  0  1.117289  0.447512     3.565954   0.000000  360.000000    3.565954    3.395375  0.052398    4.603877
   19  12   -1  0  1.072769  0.466083    -3.027683   0.000000  180.000000    3.027683    2.986072  0.042874    1.372551
   18  12   -1  0  1.028800  0.486003    -6.737680   0.000000  180.000000    6.737680    6.790030  0.063759   -1.161141
   17  12   -1  0  0.985453  0.507381    -4.335774   0.000000  180.000000    4.335774    4.283029  0.061403    1.214808
   16  12   -1  0  0.942816  0.530326     5.949831   0.000000  360.000000    5.949831    6.034714  0.050544   -2.374977
   15  12   -1  0  0.900990  0.554945     2.134838   0.000000    0.000000    2.134838    2.259158  0.028316   -6.209035
   14  12   -1  0  0.860091  0.581334    -1.161625   0.000000  180.000000    1.161625    1.229296  0.040800   -2.345601
   13  12   -1  0  0.820260  0.609563    -6.456575   0.000000  180.000000    6.456575    6.469243  0.038390   -0.466666
   12  12   -1  0  0.781660  0.639664    -2.122335   0.000000  180.000000    2.122335    2.221196  0.032036   -4.364163
   11  12   -1  0  0.744481  0.671609    -9.636582   0.000000  180.000000    9.636582    9.890525  0.065945   -5.445886
   10  12   -1  0  0.708948  0.705270    -5.180212   0.000000  180.000000    5.180212    5.216320  0.038146   -1.338663
    9  12   -1  0  0.675321  0.740389     5.083052   0.000000    0.000000    5.083052    5.060606  0.026585    1.194020
    8  12   -1  0  0.643897  0.776521     3.767132   0.000000  360.000000    3.767132    3.730992  0.030443    1.678870
    7  12   -1  0  0.615016  0.812987    -5.017881   0.000000  180.000000    5.017881    5.014871  0.026828    0.158679
    6  12   -1  0  0.589050  0.848824     8.184158   0.000000  360.000000    8.184158    8.278314  0.029976   -4.442022
    5  12   -1  0  0.566402  0.882765     2.131105   0.000000    0.000000    2.131105    2.250271  0.025243   -6.676173
    4  12   -1  0  0.547483  0.913270    -5.893633   0.000000  180.000000    5.893633    5.920010  0.028737   -1.298077
    3  12   -1  0  0.532690  0.938632     2.231589   0.000000    0.000000    2.231589    2.243590  0.025319   -0.670340
    2  12   -1  0  0.522375  0.957167    -0.823091   0.000000  180.000000    0.823091    1.020160  0.049435   -5.637710
    1  12   -1  0  0.516804  0.967484    -7.369005   0.000000  180.000000    7.369005    7.563266  0.016854  -16.299973
    0  12   -1  0  0.516133  0.968742     7.517905   0.000000  360.000000    7.517905    7.497436  0.024524    1.180331
   -1  12   -1  0  0.520380  0.960837    14.495155   0.000000    0.000000   14.495155   14.443690  0.039003    1.866037
   -2  12   -1  0  0.529426  0.944419     5.949292   0.000000  360.000000    5.949292    5.917415  0.020382    2.211823
   -3  12   -1  0  0.543032  0.920755     2.726978   0.000000    0.000000    2.726978    2.861125  0.024820   -7.643481
   -4  12   -1  0  0.560867  0.891478    -3.431760   0.000000  180.000000    3.431760    3.421798  0.020734    0.679436
   -5  12   -1  0  0.582541  0.858309    -0.530088   0.000000  180.000000    0.530088    0.436105  0.126666    1.049305
   -6  12   -1  0  0.607644  0.822850    -2.424608   0.000000  180.000000    2.424608    2.486885  0.022824   -3.858734
   -7  12   -1  0  0.635770  0.786448     7.729685   0.000000    0.000000    7.729685    7.654658  0.030615    3.465839
   -8  12   -1  0  0.666537  0.750146    14.664842   0.000000  360.000000   14.664842   14.762118  0.073706   -1.866453
   -9  12   -1  0  0.699596  0.714698     4.071511   0.000000  360.000000    4.071511    4.028846  0.024561    2.456601
  -10  12   -1  0  0.734637  0.680608   -14.384461   0.000000  180.000000   14.384461   14.613808  0.075813   -4.278243
  -11  12   -1  0  0.771392  0.648179    -2.791278   0.000000  180.000000    2.791278    2.820623  0.027681   -1.499216
  -12  12   -1  0  0.809626  0.617569    -4.450260   0.000000  180.000000    4.450260    4.471562  0.028550   -1.055177
  -13  12   -1  0  0.849139  0.588832    -3.994986   0.000000  180.000000    3.994986    3.880906  0.051380    3.140035
  -14  12   -1  0  0.889761  0.561948     6.180050   0.000000  360.000000    6.180050    6.181257  0.048215   -0.035393
  -15  12   -1  0  0.931348  0.536856    11.285870   0.000000  360.000000   11.285870   11.354111  0.073741   -1.308733
  -16  12   -1  0  0.973775  0.513466    -5.518261   0.000000  180.000000    5.518261    5.398259  0.044761    3.791432
  -17  12   -1  0  1.016937  0.491672    -5.373974   0.000000  180.000000    5.373974    5.456406  0.039005   -2.988753
  -18  12   -1  0  1.060745  0.471367    -4.981965   0.000000  180.000000    4.981965    4.946603  0.050283    0.994547
  -19  12   -1  0  1.105122  0.452439    -1.934529   0.000000  180.000000    1.934529    1.960321  0.065756   -0.554691
  -20  12   -1  0  1.150002  0.434782    -2.830521   0.000000  180.000000    2.830521    2.952376  0.048204   -3.575028
  -21  12   -1  0  1.195328  0.418295     2.149995   0.000000  360.000000    2.149995    2.283381  0.113563   -1.661075
   22  13   -1  0  1.226304  0.407729    -2.560646   0.000000  180.000000    2.560646    2.520848  0.114125    0.493159
   21  13   -1  0  1.181580  0.423162     2.868288   0.000000  360.000000    2.868288    2.730492  0.060062    3.244526
   19  13   -1  0  1.093633  0.457192     5.382010   0.000000  360.000000    5.382010    5.291536  0.091432    1.399393
   18  13   -1  0  1.050537  0.475947    -3.135335   0.000000  180.000000    3.135335    2.974312  0.050262    4.530657
   17  13   -1  0  1.008126  0.495970     1.205732   0.000000  360.000000    1.205732    1.162327  0.043213    1.420508
   15  13   -1  0  0.925733  0.540112     4.571937   0.000000    0.000000    4.571937    4.730444  0.049654   -4.514508
   14  13   -1  0  0.885978  0.564348    -8.202479   0.000000  180.000000    8.202479    8.274095  0.049749   -2.035835
   12  13   -1  0  0.810057  0.617241    -7.702086   0.000000  180.000000    7.702086    7.726198  0.045848   -0.743756
   10  13   -1  0  0.740140  0.675548    -3.708093   0.000000  180.000000    3.708093    3.695965  0.030733    0.558103
    9  13   -1  0  0.707996  0.706219    17.493744   0.000000  360.000000   17.493744   17.656651  0.099179   -2.322920
    8  13   -1  0  0.678088  0.737367     9.362700   0.000000    0.000000    9.362700    9.247870  0.055960    2.901948
    7  13   -1  0  0.650726  0.768372     7.206988   0.000000  360.000000    7.206988    7.195016  0.033540    0.504815
    6  13   -1  0  0.626243  0.798412   -16.026189   0.000000  180.000000   16.026189   16.079211  0.072577   -1.033163
    5  13   -1  0  0.604989  0.826462     3.967339   0.000000  360.000000    3.967339    3.982657  0.028584   -0.757902
    4  13   -1  0  0.587314  0.851333   -13.350845   0.000000  180.000000   13.350845   13.315900  0.059415    0.831766
    3  13   -1  0  0.573549  0.871764    -3.159279   0.000000  180.000000    3.159279    3.114034  0.020499    3.121369
    2  13   -1  0  0.563982  0.886554     0.434536   0.000000  360.000000    0.434536    0.547926  0.096468   -1.662287
    1  13   -1  0  0.558826  0.894732    19.243994   0.000000  360.000000   19.243994   19.260066  0.059020   -0.385110
    0  13   -1  0  0.558206  0.895727   -11.947854   0.000000  180.000000   11.947854   12.007952  0.032099   -2.647740
   -1  13   -1  0  0.562135  0.889467     7.145929   0.000000  360.000000    7.145929    6.857457  0.041413    9.850990
   -2  13   -1  0  0.570519  0.876395    -0.359743   0.000000  180.000000    0.359743    0.600223  0.087044   -3.907088
   -3  13   -1  0  0.583167  0.857387    10.678058   0.000000  360.000000   10.678058   10.751544  0.048752   -2.131696
   -4  13   -1  0  0.599810  0.833598    -5.715375   0.000000  180.000000    5.715375    5.703895  0.029830    0.544248
   -5  13   -1  0  0.620124  0.806290     4.517079   0.000000  360.000000    4.517079    4.610401  0.021452   -6.152224
   -6  13   -1  0  0.643763  0.776683   -10.662799   0.000000  180.000000   10.662799   10.449491  0.042014    7.180028
   -7  13   -1  0  0.670376  0.745850    -0.255620   0.000000  180.000000    0.255620    0.500232  0.107212   -3.226631
   -8  13   -1  0  0.699622  0.714671   -13.449760   0.000000  180.000000   13.449760   13.358303  0.064417    2.007855
   -9  13   -1  0  0.731187  0.683820     5.152810   0.000000  360.000000    5.152810    5.132255  0.029109    0.998598
  -10  13   -1  0  0.764783  0.653781     1.758631   0.000000    0.000000    1.758631    1.703558  0.041923    1.857830
  -11  13   -1  0  0.800153  0.624880     6.808515   0.000000    0.000000    6.808515    6.820910  0.044690   -0.392239
  -12  13   -1  0  0.837074  0.597318    -1.771688   0.000000  180.000000    1.771688    1.828259  0.039018   -2.050450
  -13  13   -1  0  0.875350  0.571200     5.961409   0.000000    0.000000    5.961409    5.996412  0.043749   -1.131495
  -14  13   -1  0  0.914809  0.546562    -5.151204   0.000000  180.000000    5.151204    5.165207  0.032954   -0.600961
  -15  13   -1  0  0.955306  0.523393     2.486267   0.000000  360.000000    2.486267    2.392532  0.044660    2.968258
  -16  13   -1  0  0.996713  0.501649    -5.002659   0.000000  180.000000    5.002659    4.995900  0.032686    0.292447
  -17  13   -1  0  1.038923  0.481267    -3.537193   0.000000  180.000000    3.537193    3.565038  0.055897   -0.704480
  -18  13   -1  0  1.081841  0.462175    -4.246285   0.000000  180.000000    4.246285    4.321329  0.056009   -1.894829
  -19  13   -1  0  1.125387  0.444292     3.735487   0.000000    0.000000    3.735487    3.768455  0.051076   -0.912827
  -20  13   -1  0  1.169489  0.427537    -1.776062   0.000000  180.000000    1.776062    1.866170  0.076942   -1.656199
  -21  13   -1  0  1.214088  0.411832     5.591529   0.000000    0.000000    5.591529    5.710868  0.073470   -2.297150
   22  14   -1  0  1.246049  0.401268    -3.672275   0.000000  180.000000    3.672275    3.604110  0.101137    0.953155
   21  14   -1  0  1.202059  0.415953    -3.540527   0.000000  180.000000    3.540527    3.230745  0.081784    5.356796
   20  14   -1  0  1.158599  0.431556    -1.021786   0.000000  180.000000    1.021786    1.039617  0.105915   -0.238090
   19  14   -1  0  1.115729  0.448138    -4.410662   0.000000  180.000000    4.410662    4.507176  0.074260   -1.838031
   18  14   -1  0  1.073520  0.465758     4.018032   0.000000  360.000000    4.018032    4.065935  0.066438   -1.019656
   17  14   -1  0  1.032053  0.484471     6.572267   0.000000  360.000000    6.572267    6.379693  0.051220    5.317075
   16  14   -1  0  0.991423  0.504326     2.652034   0.000000    0.000000    2.652034    2.650514  0.032176    0.066826
   14  14   -1  0  0.913112  0.547578     5.156707   0.000000  360.000000    5.156707    5.111672  0.036018    1.768238
   13  14   -1  0  0.875696  0.570975    -4.201447   0.000000  180.000000    4.201447    4.176561  0.028913    1.217222
   12  14   -1  0  0.839648  0.595488    -8.211325   0.000000  180.000000    8.211325    8.313913  0.068250   -2.125724
   11  14   -1  0  0.805151  0.621001   -11.828384   0.000000  180.000000   11.828384   11.971848  0.071079   -2.854421
   10  14   -1  0  0.772414  0.647321    -7.461730   0.000000  180.000000    7.461730    7.538763  0.049887   -2.183731
    9  14   -1  0  0.741670  0.674154    -0.910889   0.000000  180.000000    0.910889    0.980160  0.051528   -1.901168
    8  14   -1  0  0.713176  0.701089     3.996732   0.000000    0.000000    3.996732    3.959978  0.023237    2.236837
    7  14   -1  0  0.687212  0.727577     6.526685   0.000000  360.000000    6.526685    6.426580  0.039727    3.563589
    6  14   -1  0  0.664076  0.752926    17.793644   0.000000  360.000000   17.793644   17.680755  0.098482    1.621091
    5  14   -1  0  0.644071  0.776312     6.775217   0.000000  360.000000    6.775217    6.741942  0.034773    1.353279
    4  14   -1  0  0.627498  0.796815    -7.065802   0.000000  180.000000    7.065802    7.082936  0.037990   -0.637860
    3  14   -1  0  0.614634  0.813492    -4.445943   0.000000  180.000000    4.445943    4.263094  0.019952   12.960523
    2  14   -1  0  0.605716  0.825470    -5.792796   0.000000  180.000000    5.792796    5.607481  0.029107    9.003717
    1  14   -1  0  0.600918  0.832060    -9.080594   0.000000  180.000000    9.080594    9.035549  0.038415    1.658288
    0  14   -1  0  0.600341  0.832860    -4.519471   0.000000  180.000000    4.519471    4.340995  0.027813    9.075007
   -1  14   -1  0  0.603996  0.827820    -1.074806   0.000000  180.000000    1.074806    1.149340  0.049995   -2.108338
   -2  14   -1  0  0.611807  0.817251     6.322699   0.000000  360.000000    6.322699    6.303949  0.018031    1.470665
   -3  14   -1  0  0.623619  0.801772    11.242524   0.000000  360.000000   11.242524   11.244307  0.037188   -0.067811
   -4  14   -1  0  0.639209  0.782217     3.815971   0.000000  360.000000    3.815971    3.726966  0.022834    5.512537
   -5  14   -1  0  0.658308  0.759523    12.732713   0.000000  360.000000   12.732713   12.608673  0.058830    2.981793
   -6  14   -1  0  0.680623  0.734621     9.784840   0.000000  360.000000    9.784840    9.769424  0.036231    0.601753
   -7  14   -1  0  0.705847  0.708369    -6.792640   0.000000  180.000000    6.792640    6.795169  0.035521   -0.100705
   -8  14   -1  0  0.733681  0.681495   -11.289730   0.000000  180.000000   11.289730   11.327638  0.062008   -0.864557
   -9  14   -1  0  0.763839  0.654588    -2.359524   0.000000  180.000000    2.359524    2.425773  0.026356   -3.554839
  -10  14   -1  0  0.796058  0.628095    -7.837550   0.000000  180.000000    7.837550    7.885854  0.042276   -1.615834
  -11  14   -1  0  0.830097  0.602339    -2.219251   0.000000  180.000000    2.219251    2.358852  0.030149   -6.548281
  -12  14   -1  0  0.865742  0.577539     1.048343   0.000000    0.000000    1.048343    1.068105  0.060852   -0.459263
  -13  14   -1  0  0.902803  0.553831     7.039859   0.000000    0.000000    7.039859    7.106850  0.060899   -1.555656
  -14  14   -1  0  0.941112  0.531286     5.427850   0.000000    0.000000    5.427850    5.464589  0.059859   -0.867988
  -15  14   -1  0  0.980523  0.509932     2.780389   0.000000  360.000000    2.780389    2.759640  0.028297    1.036964
  -16  14   -1  0  1.020908  0.489760    -0.752163   0.000000  180.000000    0.752163    0.678520  0.122489    0.850265
  -17  14   -1  0  1.062157  0.470740     3.789469   0.000000    0.000000    3.789469    3.706773  0.046019    2.541357
  -18  14   -1  0  1.104172  0.452828    -6.685306   0.000000  180.000000    6.685306    6.475392  0.062580    4.743748
  -19  14   -1  0  1.146870  0.435969    -8.237026   0.000000  180.000000    8.237026    7.925684  0.084285    5.223999
  -20  14   -1  0  1.190177  0.420106    -3.737449   0.000000  180.000000    3.737449    3.864138  0.079278   -2.259983
   21  15   -1  0  1.223674  0.408605    -1.776694   0.000000  180.000000    1.776694    1.939805  0.081482   -2.830982
   20  15   -1  0  1.181009  0.423367   -11.342898   0.000000  180.000000   11.342898   10.893985  0.186939    3.396070
   19  15   -1  0  1.138983  0.438988    -4.988930   0.000000  180.000000    4.988930    5.089085  0.069798   -2.029275
   18  15   -1  0  1.097669  0.455511    -3.290383   0.000000  180.000000    3.290383    3.371706  0.067629   -1.700578
   17  15   -1  0  1.057150  0.472970    -2.012393   0.000000  180.000000    2.012393    1.913824  0.044740    3.115756
   15  15   -1  0  0.978892  0.510781     7.941118   0.000000  360.000000    7.941118    8.073360  0.050992   -3.667616
   14  15   -1  0  0.941385  0.531132     6.284989   0.000000  360.000000    6.284989    6.351395  0.048010   -1.956091
   13  15   -1  0  0.905138  0.552402     1.933028   0.000000  360.000000    1.933028    1.995724  0.039260   -2.258422
   12  15   -1  0  0.870310  0.574508    -3.141763   0.000000  180.000000    3.141763    3.174499  0.042565   -1.087635
   11  15   -1  0  0.837079  0.597315     3.227064   0.000000  360.000000    3.227064    3.210562  0.024300    0.960370
    9  15   -1  0  0.776213  0.644153    -5.135983   0.000000  180.000000    5.135983    5.126402  0.031851    0.425402
    8  15   -1  0  0.749034  0.667526    -2.498124   0.000000  180.000000    2.498124    2.526796  0.036607   -1.107672
    7  15   -1  0  0.724357  0.690268     4.752867   0.000000    0.000000    4.752867    4.776710  0.028171   -1.196927
    6  15   -1  0  0.702445  0.711800    -1.083302   0.000000  180.000000    1.083302    1.091256  0.052748   -0.213231
    5  15   -1  0  0.683564  0.731460     4.600309   0.000000    0.000000    4.600309    4.550343  0.021736    3.250913
    4  15   -1  0  0.667971  0.748535     8.229971   0.000000  360.000000    8.229971    8.290450  0.043672   -1.958466
    3  15   -1  0  0.655902  0.762309    14.650746   0.000000  360.000000   14.650746   14.721387  0.044987   -2.220671
    2  15   -1  0  0.647552  0.772139    12.349553   0.000000  360.000000   12.349553   12.372788  0.043147   -0.761571
    1  15   -1  0  0.643067  0.777524     3.062061   0.000000    0.000000    3.062061    2.931968  0.026623    6.910576
    0  15   -1  0  0.642528  0.778177    -8.265146   0.000000  180.000000    8.265146    8.196947  0.032811    2.939452
   -1  15   -1  0  0.645944  0.774061    -2.779774   0.000000  180.000000    2.779774    2.797458  0.025389   -0.985009
   -2  15   -1  0  0.653254  0.765399   -14.694047   0.000000  180.000000   14.694047   14.766374  0.048200   -2.122084
   -3  15   -1  0  0.664329  0.752640   -13.191970   0.000000  180.000000   13.191970   13.185754  0.048738    0.180348
   -4  15   -1  0  0.678984  0.736394     2.597034   0.000000    0.000000    2.597034    2.579709  0.030287    0.808978
   -5  15   -1  0  0.696995  0.717365    12.454002   0.000000  360.000000   12.454002   12.397029  0.036676    2.196849
   -6  15   -1  0  0.718108  0.696274     4.659183   0.000000    0.000000    4.659183    4.678351  0.033431   -0.810838
   -7  15   -1  0  0.742059  0.673801     5.790903   0.000000  360.000000    5.790903    5.737093  0.038298    1.987036
   -8  15   -1  0  0.768583  0.650548     0.970485   0.000000  360.000000    0.970485    1.086703  0.052977   -3.102444
   -9  15   -1  0  0.797422  0.627020    -2.542015   0.000000  180.000000    2.542015    2.604812  0.032745   -2.712077
  -10  15   -1  0  0.828336  0.603620   -13.550704   0.000000  180.000000   13.550704   13.715220  0.079354   -2.931932
  -11  15   -1  0  0.861100  0.580653   -11.797210   0.000000  180.000000   11.797210   11.858757  0.070087   -1.241891
  -12  15   -1  0  0.895512  0.558340    -2.985069   0.000000  180.000000    2.985069    3.029319  0.028124   -2.225132
  -13  15   -1  0  0.931389  0.536833     1.128748   0.000000    0.000000    1.128748    1.204627  0.053715   -1.997728
  -14  15   -1  0  0.968568  0.516226    -6.431526   0.000000  180.000000    6.431526    6.438194  0.062944   -0.149824
  -15  15   -1  0  1.006905  0.496571     3.532259   0.000000  360.000000    3.532259    3.452370  0.043235    2.613164
  -16  15   -1  0  1.046272  0.477887     4.972999   0.000000  360.000000    4.972999    5.060606  0.036384   -3.405224
  -18  15   -1  0  1.127665  0.443394    -2.278011   0.000000  180.000000    2.278011    2.143225  0.046566    4.093430
  -19  15   -1  0  1.169505  0.427531     4.827084   0.000000  360.000000    4.827084    4.740912  0.058572    2.080640
   19  16   -1  0  1.163327  0.429802     6.789507   0.000000  360.000000    6.789507    6.970357  0.052980   -4.827493
   18  16   -1  0  1.122909  0.445272     3.500727   0.000000  360.000000    3.500727    3.508440  0.058831   -0.185410
   17  16   -1  0  1.083335  0.461538     4.132174   0.000000    0.000000    4.132174    3.977745  0.051871    4.210366
   16  16   -1  0  1.044700  0.478606    -5.951045   0.000000  180.000000    5.951045    5.887725  0.051814    1.728261
   15  16   -1  0  1.007114  0.496468     2.816089   0.000000    0.000000    2.816089    2.883779  0.034488   -2.775685
   14  16   -1  0  0.970697  0.515094    -1.506261   0.000000  180.000000    1.506261    1.556198  0.045973   -1.536172
   13  16   -1  0  0.935587  0.534424    -0.749511   0.000000  180.000000    0.749511    0.685786  0.086344    1.043727
   12  16   -1  0  0.901936  0.554363     6.711844   0.000000  360.000000    6.711844    6.881545  0.037090   -6.470654
   11  16   -1  0  0.869913  0.574770    18.180951   0.000000  360.000000   18.180951   18.617495  0.096703   -6.384169
    8  16   -1  0  0.785557  0.636491     1.989841   0.000000  360.000000    1.989841    1.993239  0.032135   -0.149526
    7  16   -1  0  0.762064  0.656113    -1.577461   0.000000  180.000000    1.577461    1.685843  0.038082   -4.024910
    6  16   -1  0  0.741267  0.674521   -11.202657   0.000000  180.000000   11.202657   11.115848  0.044655    2.749221
    5  16   -1  0  0.723400  0.691180    -3.634753   0.000000  180.000000    3.634753    3.627648  0.027373    0.367087
    4  16   -1  0  0.708685  0.705532     5.364487   0.000000  360.000000    5.364487    5.359187  0.023805    0.314890
    3  16   -1  0  0.697320  0.717031     5.972071   0.000000    0.000000    5.972071    5.952824  0.028578    0.952474
    2  16   -1  0  0.689472  0.725193    -6.233630   0.000000  180.000000    6.233630    6.182951  0.020625    3.474936
    0  16   -1  0  0.684755  0.730188     4.821861   0.000000  360.000000    4.821861    4.921132  0.028751   -4.882875
   -1  16   -1  0  0.687962  0.726784   -15.804291   0.000000  180.000000   15.804291   15.835503  0.059314   -0.744164
   -2  16   -1  0  0.694830  0.719601   -12.471793   0.000000  180.000000   12.471793   12.477866  0.055479   -0.154784
   -3  16   -1  0  0.705252  0.708966     2.900251   0.000000  360.000000    2.900251    2.977690  0.026211   -4.178146
   -5  16   -1  0  0.736105  0.679251    -8.563634   0.000000  180.000000    8.563634    8.486051  0.040910    2.681943
   -6  16   -1  0  0.756127  0.661265     0.580937   0.000000    0.000000    0.580937    0.574670  0.105270    0.084197
   -7  16   -1  0  0.778910  0.641923    -6.871508   0.000000  180.000000    6.871508    6.895330  0.036009   -0.935566
   -8  16   -1  0  0.804219  0.621721    -2.348148   0.000000  180.000000    2.348148    2.341801  0.033394    0.268828
   -9  16   -1  0  0.831824  0.601089    -3.553127   0.000000  180.000000    3.553127    3.583224  0.025748   -1.653157
  -10  16   -1  0  0.861504  0.580381     5.191299   0.000000  360.000000    5.191299    5.249808  0.029777   -2.778819
  -11  16   -1  0  0.893052  0.559878     5.904351   0.000000  360.000000    5.904351    5.957044  0.039375   -1.892542
  -12  16   -1  0  0.926277  0.539795     6.911568   0.000000  360.000000    6.911568    6.938733  0.040926   -0.938702
  -13  16   -1  0  0.961006  0.520288    -7.248159   0.000000  180.000000    7.248159    7.187345  0.058279    1.475737
  -14  16   -1  0  0.997082  0.501463    -0.876596   0.000000  180.000000    0.876596    0.995357  0.073020   -2.300095
  -15  16   -1  0  1.034362  0.483390    -4.440184   0.000000  180.000000    4.440184    4.501751  0.045786   -1.901637
  -16  16   -1  0  1.072723  0.466104     2.987931   0.000000  360.000000    2.987931    2.984388  0.030949    0.161897
  -17  16   -1  0  1.112051  0.449620     2.741099   0.000000    0.000000    2.741099    2.604812  0.051996    3.706823
  -18  16   -1  0  1.152249  0.433934     8.079477   0.000000  360.000000    8.079477    7.708104  0.036826   14.261535
  -19  16   -1  0  1.193227  0.419032     4.115127   0.000000    0.000000    4.115127    4.075882  0.073385    0.756301
  -20  16   -1  0  1.234909  0.404888     5.882500   0.000000  360.000000    5.882500    5.573385  0.067612    6.465648
   20  17   -1  0  1.229022  0.406828     2.474893   0.000000  360.000000    2.474893    2.724989  0.084002   -4.210488
   19  17   -1  0  1.188694  0.420630     4.348167   0.000000  360.000000    4.348167    4.698604  0.093969   -5.273971
   18  17   -1  0  1.149169  0.435097    -5.092260   0.000000  180.000000    5.092260    5.257383  0.064890   -3.598702
   17  17   -1  0  1.110531  0.450235     8.792547   0.000000  360.000000    8.792547    9.041652  0.104499   -3.371192
   15  17   -1  0  1.036312  0.482480    -1.393365   0.000000  180.000000    1.393365    1.432331  0.050045   -1.101125
   14  17   -1  0  1.000958  0.499521    -7.240838   0.000000  180.000000    7.240838    7.289014  0.028215   -2.414730
   13  17   -1  0  0.966947  0.517091    12.401268   0.000000  360.000000   12.401268   12.385196  0.064696    0.351312
   12  17   -1  0  0.934426  0.535088    -4.488421   0.000000  180.000000    4.488421    4.576658  0.046553   -2.680547
   11  17   -1  0  0.903556  0.553369     3.636602   0.000000    0.000000    3.636602    3.758994  0.033994   -5.091778
   10  17   -1  0  0.874510  0.571749    -9.484102   0.000000  180.000000    9.484102    9.631664  0.054442   -3.833144
    9  17   -1  0  0.847478  0.589986    -0.743126   0.000000  180.000000    0.743126    0.656023  0.090675    1.358507
    8  17   -1  0  0.822657  0.607787   -17.499528   0.000000  180.000000   17.499528   17.782345  0.101262   -3.949777
    7  17   -1  0  0.800253  0.624802     4.178085   0.000000  360.000000    4.178085    4.224101  0.026942   -2.415398
    6  17   -1  0  0.780475  0.640636    -8.378577   0.000000  180.000000    8.378577    8.326584  0.046815    1.570639
    5  17   -1  0  0.763526  0.654857    14.209881   0.000000  360.000000   14.209881   14.302820  0.046306   -2.838404
    4  17   -1  0  0.749599  0.667024    -8.802687   0.000000  180.000000    8.802687    8.736504  0.053574    1.747058
    3  17   -1  0  0.738864  0.676715     0.680550   0.000000    0.000000    0.680550    0.663537  0.113567    0.211861
    2  17   -1  0  0.731461  0.683563   -19.633280   0.000000  180.000000   19.633280   19.630966  0.081602    0.040097
    1  17   -1  0  0.727494  0.687291     4.419301   0.000000  360.000000    4.419301    4.401689  0.022473    1.108338
    0  17   -1  0  0.727017  0.687742    -9.875233   0.000000  180.000000    9.875233    9.860123  0.040214    0.531344
   -1  17   -1  0  0.730038  0.684896    12.349845   0.000000  360.000000   12.349845   12.382941  0.049508   -0.945424
   -2  17   -1  0  0.736514  0.678874    -9.853666   0.000000  180.000000    9.853666    9.858141  0.047457   -0.133346
   -3  17   -1  0  0.746354  0.669923    12.988494   0.000000  360.000000   12.988494   13.185754  0.056247   -4.959661
   -4  17   -1  0  0.759429  0.658390    -7.820894   0.000000  180.000000    7.820894    7.880097  0.030616   -2.734699
   -6  17   -1  0  0.794602  0.629246    -6.018754   0.000000  180.000000    6.018754    6.032168  0.034115   -0.556052
   -7  17   -1  0  0.816311  0.612511    21.617037   0.000000  360.000000   21.617037   21.807189  0.069354   -3.877435
   -8  17   -1  0  0.840495  0.594888    -6.527333   0.000000  180.000000    6.527333    6.570547  0.036740   -1.663415
   -9  17   -1  0  0.866946  0.576737     6.018967   0.000000  360.000000    6.018967    6.018842  0.041277    0.004267
  -10  17   -1  0  0.895462  0.558371     4.483878   0.000000  360.000000    4.483878    4.495077  0.029944   -0.528928
  -11  17   -1  0  0.925854  0.540042    10.609199   0.000000  360.000000   10.609199   10.547187  0.090145    0.972854
  -12  17   -1  0  0.957943  0.521952    -9.890872   0.000000  180.000000    9.890872    9.902166  0.063062   -0.253269
  -13  17   -1  0  0.991563  0.504254     6.123826   0.000000  360.000000    6.123826    6.147164  0.040411   -0.816709
  -15  17   -1  0  1.062812  0.470450     3.535660   0.000000  360.000000    3.535660    3.556606  0.031945   -0.927299
  -16  17   -1  0  1.100181  0.454471    -5.950576   0.000000  180.000000    5.950576    5.968753  0.064265   -0.400020
  -17  17   -1  0  1.138561  0.439151     8.323441   0.000000  360.000000    8.323441    8.034784  0.077810    5.246406
  -18  17   -1  0  1.177854  0.424501     4.129950   0.000000  360.000000    4.129950    3.943547  0.050556    5.214288
  -19  17   -1  0  1.217972  0.410519     0.869857   0.000000  360.000000    0.869857    0.980160  0.120811   -1.291203
   19  18   -1  0  1.215020  0.411516    -6.050363   0.000000  180.000000    6.050363    6.389098  0.109149   -4.388906
   18  18   -1  0  1.176380  0.425033    -5.154387   0.000000  180.000000    5.154387    5.340524  0.090583   -2.906034
   17  18   -1  0  1.138665  0.439111    -1.268210   0.000000  180.000000    1.268210    1.364325  0.084878   -1.601453
   16  18   -1  0  1.101972  0.453732     2.904789   0.000000  360.000000    2.904789    2.876822  0.039560    0.999760
   15  18   -1  0  1.066406  0.468864    -4.194718   0.000000  180.000000    4.194718    4.224101  0.038694   -1.073907
   13  18   -1  0  0.999133  0.500434    -2.011571   0.000000  180.000000    2.011571    2.032984  0.035037   -0.864324
   12  18   -1  0  0.967695  0.516692    -1.279431   0.000000  180.000000    1.279431    1.315766  0.049049   -1.047624
   11  18   -1  0  0.937919  0.533095    -7.487941   0.000000  180.000000    7.487941    7.577100  0.049634   -2.540400
   10  18   -1  0  0.909972  0.549468     1.987545   0.000000  360.000000    1.987545    2.025587  0.035167   -1.529859
    9  18   -1  0  0.884024  0.565595     5.603027   0.000000  360.000000    5.603027    5.642978  0.040171   -1.406472
    8  18   -1  0  0.860258  0.581221    -5.578436   0.000000  180.000000    5.578436    5.595889  0.034306   -0.719467
    7  18   -1  0  0.838859  0.596047   -12.712220   0.000000  180.000000   12.712220   12.887445  0.064472   -3.843617
    6  18   -1  0  0.820013  0.609747     6.955148   0.000000  360.000000    6.955148    6.959631  0.030550   -0.207527
    5  18   -1  0  0.803898  0.621969     2.961486   0.000000    0.000000    2.961486    3.001116  0.030775   -1.821117
    4  18   -1  0  0.790682  0.632365    -5.235469   0.000000  180.000000    5.235469    5.332151  0.031918   -4.283734
    3  18   -1  0  0.780512  0.640605     7.491952   0.000000    0.000000    7.491952    7.523466  0.038655   -1.152932
    2  18   -1  0  0.773509  0.646405     8.857164   0.000000  360.000000    8.857164    8.862740  0.028777   -0.274026
    1  18   -1  0  0.769758  0.649555    -5.431075   0.000000  180.000000    5.431075    5.388161  0.026250    2.311964
    0  18   -1  0  0.769307  0.649935    -1.598749   0.000000  180.000000    1.598749    1.572223  0.054683    0.686040
   -1  18   -1  0  0.772163  0.647532     9.674789   0.000000    0.000000    9.674789    9.586907  0.041364    3.004672
   -2  18   -1  0  0.778288  0.642435     8.573184   0.000000  360.000000    8.573184    8.476090  0.030910    4.442268
   -3  18   -1  0  0.787607  0.634834     2.477212   0.000000    0.000000    2.477212    2.438118  0.043814    1.261862
   -4  18   -1  0  0.800007  0.624994    -3.832805   0.000000  180.000000    3.832805    3.975112  0.024895   -8.084178
   -5  18   -1  0  0.815349  0.613234     3.957698   0.000000  360.000000    3.957698    3.896347  0.034573    2.509608
   -6  18   -1  0  0.833470  0.599902    -0.560715   0.000000  180.000000    0.560715    0.600223  0.127530   -0.438119
   -7  18   -1  0  0.854192  0.585348    -1.049344   0.000000  180.000000    1.049344    1.091256  0.066300   -0.894005
   -8  18   -1  0  0.877332  0.569909     6.366359   0.000000  360.000000    6.366359    6.371042  0.038985   -0.169872
   -9  18   -1  0  0.902704  0.553891     8.930100   0.000000    0.000000    8.930100    9.033849  0.061245   -2.395673
  -10  18   -1  0  0.930125  0.537562    -5.998094   0.000000  180.000000    5.998094    5.935204  0.043032    2.066822
  -12  18   -1  0  0.990421  0.504836    -2.544746   0.000000  180.000000    2.544746    2.560258  0.033320   -0.658343
  -13  18   -1  0  1.022975  0.488771    -0.801658   0.000000  180.000000    0.801658    0.836999  0.087843   -0.568964
  -14  18   -1  0  1.056937  0.473065     0.808058   0.000000    0.000000    0.808058    0.794021  0.093014    0.213426
  -15  18   -1  0  1.092177  0.457801     1.672009   0.000000  360.000000    1.672009    1.661943  0.051662    0.275559
  -16  18   -1  0  1.128574  0.443037    -7.733402   0.000000  180.000000    7.733402    7.486813  0.042685    8.169916
  -17  18   -1  0  1.166020  0.428809    -0.880647   0.000000  180.000000    0.880647    0.894734  0.098761   -0.201711
  -18  18   -1  0  1.204417  0.415138    -3.399054   0.000000  180.000000    3.399054    3.236941  0.054993    4.168895
  -19  18   -1  0  1.243678  0.402033    -1.583363   0.000000  180.000000    1.583363    1.456547  0.079281    2.262135
   19  19   -1  0  1.242244  0.402497     2.980131   0.000000  360.000000    2.980131    3.165028  0.088062   -2.969306
   18  19   -1  0  1.204477  0.415118    -2.039018   0.000000  180.000000    2.039018    2.205361  0.081292   -2.893820
   17  19   -1  0  1.167671  0.428203    -4.930675   0.000000  180.000000    4.930675    5.069428  0.116843   -1.679403
   16  19   -1  0  1.131918  0.441728    -5.690722   0.000000  180.000000    5.690722    5.573385  0.058682    2.827764
   15  19   -1  0  1.097324  0.455654     5.389187   0.000000  360.000000    5.389187    5.407563  0.078923   -0.329280
   14  19   -1  0  1.063999  0.469925     3.177031   0.000000    0.000000    3.177031    3.166615  0.033646    0.437764
   13  19   -1  0  1.032068  0.484464     3.355392   0.000000    0.000000    3.355392    3.495580  0.042696   -4.643452
   12  19   -1  0  1.001663  0.499170    -1.725017   0.000000  180.000000    1.725017    1.836451  0.042719   -3.689002
   11  19   -1  0  0.972928  0.513913     3.782850   0.000000  360.000000    3.782850    3.977745  0.044610   -6.178526
   10  19   -1  0  0.946015  0.528533    -4.265603   0.000000  180.000000    4.265603    4.285310  0.028176   -0.989140
    9  19   -1  0  0.921084  0.542839    -0.834945   0.000000  180.000000    0.834945    0.794021  0.083298    0.694806
    8  19   -1  0  0.898299  0.556608     0.945633   0.000000    0.000000    0.945633    1.044441  0.062291   -2.243289
    7  19   -1  0  0.877828  0.569588     4.261321   0.000000  360.000000    4.261321    4.240762  0.023329    1.246280
    6  19   -1  0  0.859836  0.581507    -4.272947   0.000000  180.000000    4.272947    4.316641  0.022917   -2.696305
    5  19   -1  0  0.844481  0.592080     6.638135   0.000000  360.000000    6.638135    6.625151  0.049312    0.372357
    4  19   -1  0  0.831910  0.601027     1.383525   0.000000  360.000000    1.383525    1.241448  0.057985    3.465188
    3  19   -1  0  0.822250  0.608087     6.181950   0.000000  360.000000    6.181950    6.061956  0.035092    4.835773
    2  19   -1  0  0.815605  0.613042     4.833382   0.000000  360.000000    4.833382    4.747240  0.038799    3.139849
    1  19   -1  0  0.812049  0.615726     1.418218   0.000000    0.000000    1.418218    1.473656  0.053485   -1.465840
    0  19   -1  0  0.811622  0.616050   -11.241527   0.000000  180.000000   11.241527   11.170172  0.036195    2.787963
   -1  19   -1  0  0.814329  0.614002     3.365561   0.000000    0.000000    3.365561    3.484117  0.026484   -6.330759
   -2  19   -1  0  0.820140  0.609652    -1.364122   0.000000  180.000000    1.364122    1.421812  0.050425   -1.617947
   -3  19   -1  0  0.828988  0.603145     1.067397   0.000000  360.000000    1.067397    1.204627  0.065863   -2.946597
   -4  19   -1  0  0.840778  0.594687     1.307085   0.000000  360.000000    1.307085    1.277208  0.056308    0.750391
   -5  19   -1  0  0.855389  0.584529     5.375343   0.000000  360.000000    5.375343    5.363875  0.031729    0.511175
   -6  19   -1  0  0.872679  0.572949    -7.560410   0.000000  180.000000    7.560410    7.528754  0.036785    1.217017
   -7  19   -1  0  0.892491  0.560230    -3.837546   0.000000  180.000000    3.837546    3.839486  0.029655   -0.092526
   -8  19   -1  0  0.914663  0.546650    -1.624443   0.000000  180.000000    1.624443    1.667939  0.047119   -1.305490
   -9  19   -1  0  0.939027  0.532466     8.654215   0.000000  360.000000    8.654215    8.649037  0.030291    0.241740
  -10  19   -1  0  0.965416  0.517911    -3.254598   0.000000  180.000000    3.254598    3.177665  0.031275    3.478842
  -11  19   -1  0  0.993671  0.503185    -4.633998   0.000000  180.000000    4.633998    4.655761  0.035087   -0.877209
  -12  19   -1  0  1.023636  0.488455    -3.118407   0.000000  180.000000    3.118407    2.959132  0.038449    5.858322
  -13  19   -1  0  1.055165  0.473859    -1.627328   0.000000  180.000000    1.627328    1.673956  0.046946   -1.404635
  -14  19   -1  0  1.088123  0.459507    -9.588631   0.000000  180.000000    9.588631    9.533521  0.069988    1.113573
  -15  19   -1  0  1.122384  0.445480     6.214046   0.000000  360.000000    6.214046    6.136592  0.053261    2.056577
  -16  19   -1  0  1.157832  0.431842     6.717145   0.000000  360.000000    6.717145    6.631998  0.050309    2.393549
  -18  19   -1  0  1.231876  0.405885    -4.554800   0.000000  180.000000    4.554800    4.386913  0.073131    3.246626
   18  20   -1  0  1.233401  0.405383    -1.362298   0.000000  180.000000    1.362298    1.349558  0.085850    0.209856
   17  20   -1  0  1.197483  0.417542    -4.938987   0.000000  180.000000    4.938987    5.261233  0.112517   -4.050293
   16  20   -1  0  1.162648  0.430053    -6.703195   0.000000  180.000000    6.703195    6.522447  0.100307    2.548326
   14  20   -1  0  1.096634  0.455941     5.996322   0.000000  360.000000    5.996322    5.941083  0.051346    1.521437
   13  20   -1  0  1.065681  0.469184     1.209671   0.000000  360.000000    1.209671    1.300501  0.055268   -2.324201
   12  20   -1  0  1.036263  0.482503     4.598825   0.000000  360.000000    4.598825    4.585346  0.032598    0.584781
   11  20   -1  0  1.008514  0.495779     3.991655   0.000000  360.000000    3.991655    4.010260  0.026654   -0.987134
   10  20   -1  0  0.982576  0.508866    -5.790661   0.000000  180.000000    5.790661    5.750221  0.049432    1.156944
    9  20   -1  0  0.958596  0.521596    -4.572007   0.000000  180.000000    4.572007    4.572232  0.040293   -0.007887
    8  20   -1  0  0.936724  0.533775     4.596243   0.000000    0.000000    4.596243    4.625520  0.038323   -1.080411
    7  20   -1  0  0.917111  0.545190     2.817121   0.000000  360.000000    2.817121    2.875098  0.032135   -2.551514
    6  20   -1  0  0.899905  0.555614    -1.452783   0.000000  180.000000    1.452783    1.520434  0.047079   -2.032181
    5  20   -1  0  0.885246  0.564815    -5.750721   0.000000  180.000000    5.750721    5.690660  0.032338    2.626600
    4  20   -1  0  0.873262  0.572566    -5.036785   0.000000  180.000000    5.036785    5.022800  0.029746    0.664902
    3  20   -1  0  0.864065  0.578660    -1.957639   0.000000  180.000000    1.957639    1.950072  0.043894    0.243802
    2  20   -1  0  0.857744  0.582925    -1.032425   0.000000  180.000000    1.032425    1.166644  0.068098   -2.787368
    1  20   -1  0  0.854363  0.585232     9.806505   0.000000  360.000000    9.806505    9.583775  0.044375    7.098387
    0  20   -1  0  0.853957  0.585510    15.232660   0.000000  360.000000   15.232660   15.108519  0.047761    3.675815
   -1  20   -1  0  0.856530  0.583751    -0.898919   0.000000  180.000000    0.898919    1.000395  0.080040   -1.792957
   -2  20   -1  0  0.862056  0.580009    -8.063470   0.000000  180.000000    8.063470    8.034784  0.037913    1.070009
   -3  20   -1  0  0.870479  0.574397    -3.294532   0.000000  180.000000    3.294532    3.216776  0.028698    3.831719
   -4  20   -1  0  0.881714  0.567077    -9.364971   0.000000  180.000000    9.364971    9.341018  0.052428    0.646108
   -5  20   -1  0  0.895658  0.558249    -5.348682   0.000000  180.000000    5.348682    5.328352  0.026546    1.083036
   -6  20   -1  0  0.912184  0.548135     4.417769   0.000000  360.000000    4.417769    4.366334  0.037426    1.943587
   -7  20   -1  0  0.931157  0.536967     4.180577   0.000000  360.000000    4.180577    4.194410  0.037312   -0.524310
   -8  20   -1  0  0.952429  0.524974     3.055873   0.000000  360.000000    3.055873    3.067090  0.030109   -0.526862
   -9  20   -1  0  0.975850  0.512374     3.885022   0.000000  360.000000    3.885022    3.826371  0.033391    2.484009
  -11  20   -1  0  1.028540  0.486126     1.871988   0.000000    0.000000    1.871988    1.814497  0.043245    1.880082
  -12  20   -1  0  1.057517  0.472806    -1.899559   0.000000  180.000000    1.899559    1.975576  0.043319   -2.481711
  -13  20   -1  0  1.088065  0.459531    -4.394508   0.000000  180.000000    4.394508    4.220629  0.030256    8.127526
  -14  20   -1  0  1.120055  0.446406    -1.970289   0.000000  180.000000    1.970289    1.921652  0.044554    1.543818
  -15  20   -1  0  1.153368  0.433513    -0.567050   0.000000  180.000000    0.567050    0.574670  0.149064   -0.072287
  -16  20   -1  0  1.187892  0.420914    -0.680041   0.000000  180.000000    0.680041    0.583352  0.131906    1.036639
  -17  20   -1  0  1.223524  0.408656     2.776466   0.000000  360.000000    2.776466    2.673072  0.066784    2.189478
   17  21   -1  0  1.228045  0.407151     3.697947   0.000000    0.000000    3.697947    3.887377  0.093764   -2.857125
   16  21   -1  0  1.194102  0.418725     1.870876   0.000000  360.000000    1.870876    1.890147  0.068260   -0.399257
   15  21   -1  0  1.161361  0.430529    -1.925540   0.000000  180.000000    1.925540    1.942359  0.047794   -0.497662
   14  21   -1  0  1.129927  0.442507    -5.210324   0.000000  180.000000    5.210324    5.298260  0.038864   -3.199876
   13  21   -1  0  1.099911  0.454582    -2.536261   0.000000  180.000000    2.536261    2.614390  0.032624   -3.386774
   12  21   -1  0  1.071433  0.466665    -4.040274   0.000000  180.000000    4.040274    4.043722  0.045599   -0.106957
   11  21   -1  0  1.044619  0.478643     2.743488   0.000000  360.000000    2.743488    2.768708  0.033380   -1.068521
   10  21   -1  0  1.019600  0.490388     4.826476   0.000000  360.000000    4.826476    4.937420  0.040313   -3.892036
    9  21   -1  0  0.996511  0.501750     6.025546   0.000000  360.000000    6.025546    6.128508  0.060306   -2.414540
    8  21   -1  0  0.975490  0.512563     5.669662   0.000000  360.000000    5.669662    5.630592  0.032685    1.690498
    7  21   -1  0  0.956672  0.522645     3.307213   0.000000  360.000000    3.307213    3.314841  0.029972   -0.359889
    6  21   -1  0  0.940190  0.531807    -3.717098   0.000000  180.000000    3.717098    3.749696  0.028516   -1.616656
    5  21   -1  0  0.926169  0.539858    -0.736567   0.000000  180.000000    0.736567    0.836999  0.096928   -1.465338
    4  21   -1  0  0.914721  0.546615    -4.465475   0.000000  180.000000    4.465475    4.524955  0.025144   -3.345507
    3  21   -1  0  0.905945  0.551910    -3.405009   0.000000  180.000000    3.405009    3.413013  0.029105   -0.388939
    2  21   -1  0  0.899918  0.555606     2.202691   0.000000    0.000000    2.202691    2.259158  0.037811   -2.111982
    1  21   -1  0  0.896696  0.557603     5.738203   0.000000  360.000000    5.738203    5.656325  0.025002    4.631372
    0  21   -1  0  0.896309  0.557843     3.598166   0.000000  360.000000    3.598166    3.587411  0.031669    0.480266
   -1  21   -1  0  0.898761  0.556321     5.470763   0.000000  360.000000    5.470763    5.474673  0.035069   -0.157683
   -2  21   -1  0  0.904029  0.553079    -2.477526   0.000000  180.000000    2.477526    2.494930  0.039921   -0.616548
   -3  21   -1  0  0.912064  0.548207    -1.573926   0.000000  180.000000    1.573926    1.588041  0.049542   -0.402927
   -4  21   -1  0  0.922794  0.541833    -0.622406   0.000000  180.000000    0.622406    0.728250  0.113045   -1.324126
   -5  21   -1  0  0.936125  0.534117    -1.485164   0.000000  180.000000    1.485164    1.483807  0.053109    0.036140
   -7  21   -1  0  0.970145  0.515387     2.665428   0.000000  360.000000    2.665428    2.739631  0.036320   -2.889330
   -8  21   -1  0  0.990580  0.504755    -7.839483   0.000000  180.000000    7.839483    7.877616  0.045970   -1.173116
   -9  21   -1  0  1.013120  0.493525    -5.810409   0.000000  180.000000    5.810409    5.826214  0.040264   -0.555111
  -10  21   -1  0  1.037627  0.481869    -1.759689   0.000000  180.000000    1.759689    1.803459  0.047528   -1.302388
  -11  21   -1  0  1.063965  0.469940     1.188307   0.000000  360.000000    1.188307    1.300501  0.060834   -2.608183
  -12  21   -1  0  1.092003  0.457874     3.086920   0.000000  360.000000    3.086920    3.199627  0.044440   -3.586636
  -13  21   -1  0  1.121612  0.445787     7.100446   0.000000  360.000000    7.100446    7.034668  0.064636    1.439200
  -15  21   -1  0  1.185068  0.421917    -2.196412   0.000000  180.000000    2.196412    2.182543  0.049023    0.400091
  -16  21   -1  0  1.218694  0.410275    -7.202889   0.000000  180.000000    7.202889    6.928664  0.042989    9.021130
   16  22   -1  0  1.226223  0.407756    -1.077217   0.000000  180.000000    1.077217    1.212886  0.102200   -1.877348
   15  22   -1  0  1.194363  0.418633     1.711463   0.000000  360.000000    1.711463    1.808987  0.059365   -2.323225
   14  22   -1  0  1.163820  0.429620    -0.381276   0.000000  180.000000    0.381276    0.583352  0.131906   -2.166524
   13  22   -1  0  1.134702  0.440644     0.229264   0.000000    0.000000    0.229264    0.479713  0.168508   -2.101910
   12  22   -1  0  1.107119  0.451623     0.477168   0.000000  360.000000    0.477168    0.547926  0.158139   -0.632786
   11  22   -1  0  1.081191  0.462453     6.982566   0.000000    0.000000    6.982566    6.900391  0.050355    2.307849
   10  22   -1  0  1.057038  0.473020     1.155427   0.000000    0.000000    1.155427    1.179441  0.067328   -0.504412
    9  22   -1  0  1.034785  0.483192     4.089674   0.000000  360.000000    4.089674    4.131855  0.037880   -1.574768
    7  22   -1  0  0.996477  0.501768    -2.943620   0.000000  180.000000    2.943620    2.952376  0.033680   -0.367674
    6  22   -1  0  0.980664  0.509859    -2.397370   0.000000  180.000000    2.397370    2.335382  0.036563    2.397617
    5  22   -1  0  0.967229  0.516940     0.454198   0.000000    0.000000    0.454198    0.510046  0.173388   -0.455519
    3  22   -1  0  0.947882  0.527492     3.532925   0.000000    0.000000    3.532925    3.553778  0.029957   -0.984414
    2  22   -1  0  0.942123  0.530716    -1.864598   0.000000  180.000000    1.864598    1.934615  0.047989   -2.063389
    1  22   -1  0  0.939046  0.532455    -4.194937   0.000000  180.000000    4.194937    4.301572  0.028069   -5.372669
    0  22   -1  0  0.938677  0.532665    -1.675615   0.000000  180.000000    1.675615    1.655924  0.051854    0.537029
   -1  22   -1  0  0.941019  0.531339    -6.460458   0.000000  180.000000    6.460458    6.493911  0.037175   -1.272614
   -2  22   -1  0  0.946051  0.528513    -2.338875   0.000000  180.000000    2.338875    2.354586  0.042330   -0.524900
   -3  22   -1  0  0.953732  0.524256     1.357184   0.000000  360.000000    1.357184    1.503904  0.057234   -3.625364
   -4  22   -1  0  0.963998  0.518673    -1.898314   0.000000  180.000000    1.898314    1.884857  0.045439    0.418806
   -5  22   -1  0  0.976768  0.511893    -3.675132   0.000000  180.000000    3.675132    3.598565  0.027596    3.923836
   -6  22   -1  0  0.991944  0.504061     0.982226   0.000000  360.000000    0.982226    0.969921  0.082714    0.210391
   -7  22   -1  0  1.009418  0.495335    -6.346021   0.000000  180.000000    6.346021    6.381991  0.056805   -0.895504
  -10  22   -1  0  1.074436  0.465360     1.328269   0.000000  360.000000    1.328269    1.414723  0.066141   -1.848526
  -12  22   -1  0  1.127038  0.443641     3.383035   0.000000  360.000000    3.383035    3.302750  0.064725    1.754199
  -13  22   -1  0  1.155750  0.432620    -2.580951   0.000000  180.000000    2.580951    2.472751  0.046105    3.318907
  -14  22   -1  0  1.185916  0.421615     2.460458   0.000000  360.000000    2.460458    2.464663  0.040417   -0.147139
  -15  22   -1  0  1.217428  0.410702    -2.079541   0.000000  180.000000    2.079541    2.035456  0.063273    0.985354
   15  23   -1  0  1.227951  0.407182    -1.665094   0.000000  180.000000    1.665094    1.584872  0.068005    1.668255
   14  23   -1  0  1.198265  0.417270    -6.914271   0.000000  180.000000    6.914271    6.715171  0.066696    4.221704
   13  23   -1  0  1.170004  0.427349     2.913059   0.000000  360.000000    2.913059    2.848873  0.034914    2.599845
   12  23   -1  0  1.143273  0.437341    -8.386521   0.000000  180.000000    8.386521    8.417983  0.043832   -1.015095
   11  23   -1  0  1.118183  0.447154     4.418434   0.000000  360.000000    4.418434    4.422104  0.041670   -0.124546
   10  23   -1  0  1.094847  0.456685    -1.204122   0.000000  180.000000    1.204122    1.364325  0.057898   -3.913098
    9  23   -1  0  1.073378  0.465819     5.716385   0.000000  360.000000    5.716385    5.716977  0.038434   -0.021796
    8  23   -1  0  1.053890  0.474433    -5.096306   0.000000  180.000000    5.096306    5.124359  0.033218   -1.194301
    7  23   -1  0  1.036497  0.482394     5.308327   0.000000  360.000000    5.308327    5.303924  0.040132    0.155161
    6  23   -1  0  1.021304  0.489570    -9.800889   0.000000  180.000000    9.800889    9.858636  0.041727   -1.957175
    5  23   -1  0  1.008411  0.495830     1.120721   0.000000    0.000000    1.120721    1.063388  0.082095    0.987653
    4  23   -1  0  0.997907  0.501049   -13.154173   0.000000  180.000000   13.154173   13.185225  0.048740   -0.900992
    3  23   -1  0  0.989869  0.505117    -0.858545   0.000000  180.000000    0.858545    0.860525  0.103041   -0.027174
    2  23   -1  0  0.984356  0.507946   -10.082680   0.000000  180.000000   10.082680   10.050117  0.041619    1.106487
    1  23   -1  0  0.981411  0.509470     4.018552   0.000000  360.000000    4.018552    3.995259  0.028493    1.156111
    0  23   -1  0  0.981058  0.509654    -3.786393   0.000000  180.000000    3.786393    3.867931  0.027640   -4.171968
   -1  23   -1  0  0.983299  0.508492    12.373912   0.000000  360.000000   12.373912   12.278757  0.052349    2.570627
   -2  23   -1  0  0.988116  0.506013    -5.239076   0.000000  180.000000    5.239076    5.275546  0.036399   -1.416977
   -3  23   -1  0  0.995472  0.502274     8.500895   0.000000  360.000000    8.500895    8.475431  0.037689    0.955475
   -4  23   -1  0  1.005312  0.497358    -2.891600   0.000000  180.000000    2.891600    2.904526  0.034240   -0.533876
   -5  23   -1  0  1.017563  0.491370     0.710420   0.000000  360.000000    0.710420    0.755264  0.108533   -0.584333
   -6  23   -1  0  1.032140  0.484431    -8.001149   0.000000  180.000000    8.001149    7.955930  0.047260    1.353153
   -7  23   -1  0  1.048945  0.476670     8.594541   0.000000  360.000000    8.594541    8.649602  0.048383   -1.609403
   -8  23   -1  0  1.067873  0.468220    -6.901493   0.000000  180.000000    6.901493    6.896039  0.040174    0.191991
   -9  23   -1  0  1.088814  0.459215     4.752872   0.000000  360.000000    4.752872    4.813258  0.027957   -3.054701
  -10  23   -1  0  1.111653  0.449780     2.279964   0.000000  360.000000    2.279964    2.328945  0.058259   -1.188997
  -11  23   -1  0  1.136278  0.440033     9.290815   0.000000  360.000000    9.290815    9.221863  0.060744    1.605319
  -13  23   -1  0  1.190428  0.420017     8.342959   0.000000  360.000000    8.342959    8.087531  0.054336    6.648036
  -14  23   -1  0  1.219736  0.409925    -1.012110   0.000000  180.000000    1.012110    1.095852  0.079529   -1.489132
   14  24   -1  0  1.233213  0.405445    -2.054257   0.000000  180.000000    2.054257    2.143225  0.053312   -2.360086
   13  24   -1  0  1.205771  0.414672    -6.070108   0.000000  180.000000    6.070108    6.073463  0.045642   -0.103961
   12  24   -1  0  1.179851  0.423782    -3.860539   0.000000  180.000000    3.860539    3.834209  0.031509    1.181744
   11  24   -1  0  1.155556  0.432692    -6.994660   0.000000  180.000000    6.994660    7.046766  0.059448   -1.239554
   10  24   -1  0  1.132989  0.441310    -1.054126   0.000000  180.000000    1.054126    1.192100  0.066583   -2.930540
    9  24   -1  0  1.112257  0.449536     1.784429   0.000000    0.000000    1.784429    1.806206  0.047454   -0.648979
    8  24   -1  0  1.093463  0.457263    -0.914658   0.000000  180.000000    0.914658    0.959499  0.099562   -0.636935
    7  24   -1  0  1.076709  0.464378    -4.315193   0.000000  180.000000    4.315193    4.337455  0.034471   -0.913320
    6  24   -1  0  1.062091  0.470769     8.278112   0.000000  360.000000    8.278112    8.371491  0.049997   -2.641289
    5  24   -1  0  1.049699  0.476327     5.528418   0.000000    0.000000    5.528418    5.558207  0.040787   -1.032887
    3  24   -1  0  1.031899  0.484543     3.899801   0.000000  360.000000    3.899801    3.962622  0.046540   -1.908938
    2  24   -1  0  1.026612  0.487039     0.586315   0.000000  360.000000    0.586315    0.685786  0.145034   -0.969936
    1  24   -1  0  1.023789  0.488382    -9.321317   0.000000  180.000000    9.321317    9.295913  0.035844    1.002310
    0  24   -1  0  1.023450  0.488543    -5.771264   0.000000  180.000000    5.771264    5.709156  0.032233    2.724976
   -1  24   -1  0  1.025599  0.487520     2.742706   0.000000    0.000000    2.742706    2.717626  0.047159    0.752112
   -2  24   -1  0  1.030218  0.485334     6.151054   0.000000  360.000000    6.151054    6.112081  0.028966    1.902795
   -3  24   -1  0  1.037276  0.482032     9.238819   0.000000  360.000000    9.238819    9.271697  0.051218   -0.907819
   -4  24   -1  0  1.046723  0.477681     6.953023   0.000000  360.000000    6.953023    7.009712  0.024258   -3.304908
   -5  24   -1  0  1.058495  0.472369     9.245181   0.000000  360.000000    9.245181    9.292157  0.061883   -1.073538
   -6  24   -1  0  1.072515  0.466194     0.901661   0.000000  360.000000    0.901661    0.995357  0.088067   -1.504609
   -7  24   -1  0  1.088697  0.459265    -3.469490   0.000000  180.000000    3.469490    3.494142  0.042714   -0.816216
   -8  24   -1  0  1.106946  0.451693    -2.890550   0.000000  180.000000    2.890550    2.940481  0.033818   -2.088027
   -9  24   -1  0  1.127161  0.443592    -1.031785   0.000000  180.000000    1.031785    1.136204  0.076560   -1.928805
  -10  24   -1  0  1.149239  0.435071    -7.275813   0.000000  180.000000    7.275813    7.295907  0.047613   -0.596862
  -11  24   -1  0  1.173074  0.426231     2.275912   0.000000    0.000000    2.275912    2.223427  0.044862    1.654501
  -12  24   -1  0  1.198562  0.417167     0.858682   0.000000  360.000000    0.858682    0.748579  0.141794    1.098134
  -13  24   -1  0  1.225600  0.407964     2.138391   0.000000  360.000000    2.138391    2.140878  0.043294   -0.081265
   13  25   -1  0  1.241965  0.402588     3.758801   0.000000  360.000000    3.758801    3.664700  0.052400    2.539639
   12  25   -1  0  1.216816  0.410908     1.183796   0.000000  360.000000    1.183796    1.273266  0.067974   -1.861416
   11  25   -1  0  1.193274  0.419015     2.849400   0.000000  360.000000    2.849400    2.926844  0.055975   -1.956610
   10  25   -1  0  1.171434  0.426827    -4.496147   0.000000  180.000000    4.496147    4.680440  0.056143   -4.642229
    9  25   -1  0  1.151394  0.434256    -4.290511   0.000000  180.000000    4.290511    4.314376  0.029595   -1.140380
    7  25   -1  0  1.117092  0.447591     1.665984   0.000000  360.000000    1.665984    1.679910  0.055426   -0.355337
    5  25   -1  0  1.091083  0.458260     7.705900   0.000000  360.000000    7.705900    7.894703  0.041350   -6.457274
    4  25   -1  0  1.081382  0.462371     4.672848   0.000000  360.000000    4.672848    4.767346  0.037176   -3.594778
    3  25   -1  0  1.073969  0.465563     3.765574   0.000000  360.000000    3.765574    3.875685  0.032964   -4.723928
    2  25   -1  0  1.068890  0.467775     4.608364   0.000000  360.000000    4.608364    4.621292  0.030625   -0.597008
    1  25   -1  0  1.066178  0.468965    -1.374911   0.000000  180.000000    1.374911    1.414723  0.066141   -0.851247
    0  25   -1  0  1.065853  0.469108    -7.540129   0.000000  180.000000    7.540129    7.630448  0.044606   -2.863520
   -1  25   -1  0  1.067916  0.468202     0.746873   0.000000  360.000000    0.746873    0.806497  0.130233   -0.647462
   -4  25   -1  0  1.088219  0.459466     1.288906   0.000000  360.000000    1.288906    1.327126  0.065114   -0.830086
   -5  25   -1  0  1.099547  0.454733     2.154125   0.000000    0.000000    2.154125    2.196256  0.048712   -1.223156
   -6  25   -1  0  1.113050  0.449216    -3.392153   0.000000  180.000000    3.392153    3.421798  0.035275   -1.188486
   -7  25   -1  0  1.128651  0.443007    -2.717370   0.000000  180.000000    2.717370    2.667450  0.037312    1.892106
   -9  25   -1  0  1.165798  0.428891     6.378885   0.000000  360.000000    6.378885    6.420385  0.049811   -1.178235
  -10  25   -1  0  1.187157  0.421174    -1.889766   0.000000  180.000000    1.889766    1.942359  0.051470   -1.445073
  -11  25   -1  0  1.210246  0.413139    -5.810442   0.000000  180.000000    5.810442    5.899690  0.042115   -2.996939
  -12  25   -1  0  1.234967  0.404869    -3.415808   0.000000  180.000000    3.415808    3.465390  0.065776   -1.066041
   11  26   -1  0  1.231304  0.406073     2.490630   0.000000  360.000000    2.490630    2.526796  0.042258   -1.210375
   10  26   -1  0  1.210151  0.413172    -5.307816   0.000000  180.000000    5.307816    5.268792  0.037764    1.461409
    9  26   -1  0  1.190763  0.419899    -3.162992   0.000000  180.000000    3.162992    3.218338  0.035327   -2.215571
    8  26   -1  0  1.173227  0.426175     5.716502   0.000000  360.000000    5.716502    5.696913  0.041182    0.672667
    7  26   -1  0  1.157628  0.431918     5.231699   0.000000  360.000000    5.231699    5.216320  0.042143    0.516102
    5  26   -1  0  1.132550  0.441482    -2.326156   0.000000  180.000000    2.326156    2.373635  0.045020   -1.491439
    4  26   -1  0  1.123208  0.445154    -1.699364   0.000000  180.000000    1.699364    1.786734  0.056050   -2.204473
    3  26   -1  0  1.116072  0.448000    -2.890158   0.000000  180.000000    2.890158    2.907961  0.039132   -0.643401
    2  26   -1  0  1.111185  0.449970    -4.695829   0.000000  180.000000    4.695829    4.612521  0.029179    4.037735
    1  26   -1  0  1.108578  0.451028     3.880812   0.000000  360.000000    3.880812    3.896347  0.034573   -0.635460
    0  26   -1  0  1.108265  0.451156     8.097571   0.000000  360.000000    8.097571    8.211585  0.034561   -4.665305
   -1  26   -1  0  1.110249  0.450349    -3.347465   0.000000  180.000000    3.347465    3.301227  0.036574    1.787911
   -2  26   -1  0  1.114518  0.448625    -5.560128   0.000000  180.000000    5.560128    5.578770  0.025351   -1.039956
   -3  26   -1  0  1.121045  0.446012     0.575893   0.000000  360.000000    0.575893    0.583352  0.176669   -0.059704
   -4  26   -1  0  1.129792  0.442559    -3.020810   0.000000  180.000000    3.020810    3.177665  0.038008   -5.836372
   -5  26   -1  0  1.140707  0.438325    -2.725290   0.000000  180.000000    2.725290    2.770498  0.038502   -1.660542
   -6  26   -1  0  1.153728  0.433378     3.302684   0.000000  360.000000    3.302684    3.325397  0.034182   -0.939724
   -7  26   -1  0  1.168786  0.427794     1.371830   0.000000    0.000000    1.371830    1.404072  0.066661   -0.684023
   -9  26   -1  0  1.204696  0.415043    -0.699729   0.000000  180.000000    0.699729    0.547926  0.191652    1.120159
  -10  26   -1  0  1.225377  0.408038    -1.008866   0.000000  180.000000    1.008866    1.044441  0.098078   -0.512965
    9  27   -1  0  1.230341  0.406391    -0.354218   0.000000  180.000000    0.354218    0.616633  0.150737   -2.461981
    8  27   -1  0  1.213378  0.412073    -1.513437   0.000000  180.000000    1.513437    1.435788  0.065139    1.685842
    5  27   -1  0  1.174093  0.425861     5.262201   0.000000  360.000000    5.262201    5.297206  0.034751   -1.424562
    3  27   -1  0  1.158206  0.431702    -1.412377   0.000000  180.000000    1.412377    1.463434  0.073849   -0.977734
    2  27   -1  0  1.153498  0.433464    -0.866317   0.000000  180.000000    0.866317    0.905901  0.114434   -0.489191
    1  27   -1  0  1.150986  0.434410     1.490826   0.000000    0.000000    1.490826    1.507197  0.071629   -0.323225
   -1  27   -1  0  1.152596  0.433803     1.874489   0.000000    0.000000    1.874489    1.970516  0.054397   -2.496483
   -2  27   -1  0  1.156708  0.432261    -3.595043   0.000000  180.000000    3.595043    3.626262  0.033273   -1.326926
   -4  27   -1  0  1.171432  0.426828    -1.225154   0.000000  180.000000    1.225154    1.217024  0.077353    0.148629
   -5  27   -1  0  1.181963  0.423025    -2.689756   0.000000  180.000000    2.689756    2.654278  0.042914    1.169182
   -6  27   -1  0  1.194535  0.418573     2.099643   0.000000    0.000000    2.099643    2.166457  0.046059   -2.051474
   -7  27   -1  0  1.209085  0.413536     7.588171   0.000000  360.000000    7.588171    7.638953  0.041831   -1.716819
   -8  27   -1  0  1.225542  0.407983    -3.498346   0.000000  180.000000    3.498346    3.453826  0.039094    1.610506
   -9  27   -1  0  1.243831  0.401984    -2.664145   0.000000  180.000000    2.664145    2.754195  0.043914   -2.900040
    7  28   -1  0  1.239099  0.403519    -1.504597   0.000000  180.000000    1.504597    1.569022  0.064044   -1.422627
    6  28   -1  0  1.226419  0.407691     2.899019   0.000000  360.000000    2.899019    2.882035  0.039488    0.608246
    5  28   -1  0  1.215703  0.411285     1.870573   0.000000    0.000000    1.870573    1.924266  0.051963   -1.461300
    4  28   -1  0  1.207004  0.414249    -3.500689   0.000000  180.000000    3.500689    3.522679  0.036290   -0.856971
    3  28   -1  0  1.200367  0.416539     0.534437   0.000000    0.000000    0.534437    0.685786  0.169609   -1.261959
    1  28   -1  0  1.193402  0.418970    -3.787807   0.000000  180.000000    3.787807    3.907798  0.047199   -3.595289
    0  28   -1  0  1.193112  0.419072    -1.859035   0.000000  180.000000    1.859035    1.892805  0.064310   -0.742602
   -2  28   -1  0  1.198922  0.417041     2.214415   0.000000  360.000000    2.214415    2.191705  0.048815    0.657941
   -3  28   -1  0  1.204992  0.414940    -1.164645   0.000000  180.000000    1.164645    1.192100  0.079049   -0.491179
   -4  28   -1  0  1.213134  0.412156    -3.966292   0.000000  180.000000    3.966292    4.009041  0.031861   -1.897499
   -5  28   -1  0  1.223305  0.408729    -1.773042   0.000000  180.000000    1.773042    1.847293  0.054173   -1.938365
   -6  28   -1  0  1.235457  0.404709     1.335735   0.000000    0.000000    1.335735    1.356988  0.069058   -0.435231
   -7  28   -1  0  1.249530  0.400150    -3.210566   0.000000  180.000000    3.210566    3.219900  0.037505   -0.351936
    4  29   -1  0  1.248966  0.400331    -5.024906   0.000000  180.000000    5.024906    5.186521  0.053501   -4.272037
    3  29   -1  0  1.242553  0.402397     7.036801   0.000000  360.000000    7.036801    7.052411  0.039280   -0.562047
    1  29   -1  0  1.235826  0.404588     2.316077   0.000000  360.000000    2.316077    2.320355  0.055361   -0.109296
    0  29   -1  0  1.235545  0.404680    -6.623980   0.000000  180.000000    6.623980    6.727844  0.066569   -2.206492
   -1  29   -1  0  1.237325  0.404097     2.482340   0.000000  360.000000    2.482340    2.538650  0.047690   -1.669835
   -2  29   -1  0  1.241157  0.402850   -10.628987   0.000000  180.000000   10.628987   10.627969  0.055381    0.025997
   25   0   -2  0  1.234375  0.405063    -7.127200   0.000000  180.000000    7.127200    7.102624  0.441057    0.078800
   24   0   -2  0  1.184297  0.422192     5.646876   0.000000  360.000000    5.646876    5.571631  0.226734    0.469326
   23   0   -2  0  1.134254  0.440819    -6.966492   0.000000  180.000000    6.966492    7.024736  0.697333   -0.118120
   22   0   -2  0  1.084251  0.461148    -5.139710   0.000000  180.000000    5.139710    4.861896  0.196347    2.000989
   21   0   -2  0  1.034293  0.483422    -5.512309   0.000000  180.000000    5.512309    5.479262  0.189552    0.246552
   20   0   -2  0  0.984389  0.507930    -2.321484   0.000000  180.000000    2.321484    2.259158  0.069685    1.264866
   19   0   -2  0  0.934545  0.535020   -10.425608   0.000000  180.000000   10.425608   10.481514  0.180653   -0.437653
   18   0   -2  0  0.884773  0.565117    19.762965   0.000000  360.000000   19.762965   20.065398  0.176718   -2.420274
   17   0   -2  0  0.835085  0.598742    14.286380   0.000000  360.000000   14.286380   14.355444  0.070279   -1.389754
   16   0   -2  0  0.785497  0.636540    26.245828   0.000000  360.000000   26.245828   26.380509  0.299511   -0.635927
   15   0   -2  0  0.736029  0.679321   -11.803965   0.000000  180.000000   11.803965   12.205185  0.112005   -5.065945
   14   0   -2  0  0.686708  0.728111    -9.794378   0.000000  180.000000    9.794378   10.004231  0.070944   -4.183236
   13   0   -2  0  0.637568  0.784231   -14.376350   0.000000  180.000000   14.376350   15.074747  0.261640   -3.774964
   12   0   -2  0  0.588652  0.849398     1.100547   0.000000  360.000000    1.100547    1.157994  0.024657   -3.294859
   11   0   -2  0  0.540024  0.925884   -26.333368   0.000000  180.000000   26.333368   26.981074  0.109946   -8.331319
   10   0   -2  0  0.491768  1.016740    65.292766   0.000000  360.000000   65.292766   66.920387  0.558196   -4.123648
    9   0   -2  0  0.444005  1.126113    12.608693   0.000000  360.000000   12.608693   12.896652  0.109814   -3.708394
    8   0   -2  0  0.396913  1.259720    -5.141284   0.000000  180.000000    5.141284    5.179785  0.056260   -0.967824
    7   0   -2  0  0.350764  1.425460    -2.224525   0.000000  180.000000    2.224525    2.597107  0.164425   -3.204568
    6   0   -2  0  0.305983  1.634079    50.639732   0.000000  360.000000   50.639732   51.375989  0.244300   -4.262080
    5   0   -2  0  0.263269  1.899197   -53.005774   0.000000  180.000000   53.005774   53.188175  0.536001   -0.481257
    4   0   -2  0  0.223810  2.234036    64.279106   0.000000  360.000000   64.279106   64.599875  0.497652   -0.911554
    3   0   -2  0  0.189648  2.636458   -47.280545   0.000000  180.000000   47.280545   48.011452  0.218555   -4.729506
    2   0   -2  0  0.164125  3.046451    16.493730   0.000000    0.000000   16.493730   16.536035  0.110729   -0.540314
    1   0   -2  0  0.151667  3.296695   -93.926478   0.000000  180.000000   93.926478   94.131602  0.928518   -0.312422
    0   0   -2  0  0.155447  3.216529   -58.248622   0.000000  180.000000   58.248622   58.795486  0.418714   -1.847042
   -1   0   -2  0  0.174413  2.866763   -26.867966   0.000000  180.000000   26.867966   26.816250  0.198246    0.368921
   -2   0   -2  0  0.204379  2.446430   102.098741   0.000000    0.000000  102.098741  101.626483  0.528936    1.262673
   -3   0   -2  0  0.241282  2.072260   -50.909406   0.000000  180.000000   50.909406   50.885499  0.303346    0.111458
   -4   0   -2  0  0.282416  1.770440    62.962616   0.000000    0.000000   62.962616   63.294706  0.335090   -1.401552
   -5   0   -2  0  0.326183  1.532883    -6.535002   0.000000  180.000000    6.535002    6.511627  0.025054    1.319447
   -6   0   -2  0  0.371654  1.345337   -25.998561   0.000000  180.000000   25.998561   26.198854  0.113995   -2.484832
   -7   0   -2  0  0.418275  1.195387   -39.953957   0.000000  180.000000   39.953957   40.182435  0.137528   -2.349457
   -8   0   -2  0  0.465699  1.073655    -2.812064   0.000000  180.000000    2.812064    3.080106  0.048516   -7.813239
   -9   0   -2  0  0.513705  0.973322   -41.076888   0.000000  180.000000   41.076888   41.478600  0.137038   -4.145600
  -10   0   -2  0  0.562143  0.889453    24.336719   0.000000    0.000000   24.336719   24.729771  0.115982   -4.792648
  -11   0   -2  0  0.610911  0.818450    -2.547813   0.000000  180.000000    2.547813    2.593260  0.043936   -1.462857
  -12   0   -2  0  0.659935  0.757650    12.049366   0.000000    0.000000   12.049366   12.448735  0.086669   -6.516695
  -13   0   -2  0  0.709163  0.705057    11.806631   0.000000    0.000000   11.806631   11.888158  0.139282   -0.827793
  -14   0   -2  0  0.758554  0.659148    12.253341   0.000000    0.000000   12.253341   12.606458  0.130496   -3.826793
  -15   0   -2  0  0.808080  0.618751   -16.646438   0.000000  180.000000   16.646438   16.685671  0.185358   -0.299334
  -16   0   -2  0  0.857715  0.582944     3.946988   0.000000    0.000000    3.946988    4.097920  0.078357   -2.724082
  -17   0   -2  0  0.907444  0.550998    -5.368675   0.000000  180.000000    5.368675    5.491990  0.069892   -2.495177
  -18   0   -2  0  0.957250  0.522330     5.031105   0.000000    0.000000    5.031105    5.030856  0.086292    0.004084
  -19   0   -2  0  1.007122  0.496464    -3.178235   0.000000  180.000000    3.178235    3.244654  0.088093   -1.066268
  -20   0   -2  0  1.057052  0.473014     2.529692   0.000000    0.000000    2.529692    2.702865  0.074036   -3.307912
  -21   0   -2  0  1.107031  0.451659     4.234746   0.000000    0.000000    4.234746    4.084438  0.156350    1.359562
  -22   0   -2  0  1.157053  0.432132     4.154143   0.000000    0.000000    4.154143    4.632006  0.244372   -2.765461
  -23   0   -2  0  1.207112  0.414212    -4.159260   0.000000  180.000000    4.159260    4.075882  0.156687    0.752547
   25   1   -2  0  1.235107  0.404823     6.889995   0.000000  360.000000    6.889995    6.252124  0.071675   12.585849
   24   1   -2  0  1.185060  0.421920    -4.484976   0.000000  180.000000    4.484976    4.424314  0.244698    0.350595
   23   1   -2  0  1.135050  0.440509     3.704941   0.000000  360.000000    3.704941    3.529768  0.105369    2.351091
   22   1   -2  0  1.085084  0.460794     1.626485   0.000000  360.000000    1.626485    1.600610  0.053689    0.681583
   21   1   -2  0  1.035167  0.483014    -1.686254   0.000000  180.000000    1.686254    1.679910  0.055426    0.161880
   20   1   -2  0  0.985306  0.507456    -6.897643   0.000000  180.000000    6.897643    6.862546  0.091218    0.544127
   19   1   -2  0  0.935512  0.534467     8.045744   0.000000  360.000000    8.045744    8.110462  0.068258   -1.340886
   18   1   -2  0  0.885794  0.564465     2.312003   0.000000    0.000000    2.312003    2.369425  0.045101   -1.800533
   17   1   -2  0  0.836166  0.597967     2.288245   0.000000  360.000000    2.288245    2.214428  0.038584    2.705565
   16   1   -2  0  0.786647  0.635609     2.795156   0.000000    0.000000    2.795156    2.833022  0.037644   -1.422553
   15   1   -2  0  0.737256  0.678190    14.215338   0.000000  360.000000   14.215338   14.144269  0.131674    0.763303
   14   1   -2  0  0.688023  0.726719     0.888321   0.000000  360.000000    0.888321    0.969921  0.036942   -3.123773
   13   1   -2  0  0.638984  0.782492     3.623439   0.000000  360.000000    3.623439    3.640041  0.039019   -0.601699
   12   1   -2  0  0.590186  0.847190     1.165094   0.000000    0.000000    1.165094    1.170885  0.030470   -0.268798
   11   1   -2  0  0.541696  0.923028     3.448386   0.000000  360.000000    3.448386    3.458169  0.024617   -0.562015
   10   1   -2  0  0.493603  1.012960   -10.120329   0.000000  180.000000   10.120329   10.316482  0.085336   -3.250706
    9   1   -2  0  0.446036  1.120985   -11.861458   0.000000  180.000000   11.861458   11.955507  0.078643   -1.691276
    8   1   -2  0  0.399185  1.252553   -27.298375   0.000000  180.000000   27.298375   27.704476  0.132449   -4.336102
    7   1   -2  0  0.353332  1.415101   -10.703175   0.000000  180.000000   10.703175   10.787330  0.042072   -2.828855
    6   1   -2  0  0.308923  1.618526    13.516822   0.000000  360.000000   13.516822   13.521425  0.059242   -0.109872
    5   1   -2  0  0.266681  1.874901    25.983435   0.000000  360.000000   25.983435   25.806835  0.104986    2.378887
    4   1   -2  0  0.227814  2.194777    19.302366   0.000000    0.000000   19.302366   19.509667  0.063336   -4.628788
    3   1   -2  0  0.194357  2.572590    23.724471   0.000000  360.000000   23.724471   23.751637  0.078246   -0.491001
    2   1   -2  0  0.169544  2.949088   -29.214564   0.000000  180.000000   29.214564   29.036123  0.092941    2.715205
    1   1   -2  0  0.157515  3.174305  -118.522274   0.000000  180.000000  118.522274  118.162903  0.551836    0.920975
    0   1   -2  0  0.161158  3.102552   -77.929605   0.000000  180.000000   77.929605   77.100871  0.323460    3.623339
   -1   1   -2  0  0.179521  2.785189     8.179179   0.000000    0.000000    8.179179    8.047895  0.024687    7.520607
   -2   1   -2  0  0.208756  2.395144    26.043997   0.000000  360.000000   26.043997   26.306034  0.113529   -3.264165
   -3   1   -2  0  0.245000  2.040812    -5.212565   0.000000  180.000000    5.212565    5.038760  0.023947   10.264084
   -4   1   -2  0  0.285599  1.750708    30.964951   0.000000  360.000000   30.964951   30.720482  0.078174    4.422605
   -5   1   -2  0  0.328943  1.520022    12.291526   0.000000    0.000000   12.291526   11.995735  0.052762    7.928311
   -6   1   -2  0  0.374079  1.336617   -19.868550   0.000000  180.000000   19.868550   20.086960  0.067424   -4.581145
   -7   1   -2  0  0.420430  1.189258   -14.308645   0.000000  180.000000   14.308645   14.239219  0.061115    1.606529
   -8   1   -2  0  0.467636  1.069207    31.938607   0.000000    0.000000   31.938607   32.338553  0.071197   -7.944231
   -9   1   -2  0  0.515462  0.970004    10.738408   0.000000    0.000000   10.738408   11.001383  0.049622   -7.494699
  -10   1   -2  0  0.563749  0.886920    -6.438356   0.000000  180.000000    6.438356    6.543074  0.035834   -4.132752
  -11   1   -2  0  0.612389  0.816475   -10.363002   0.000000  180.000000   10.363002   10.561410  0.055074   -5.094799
  -12   1   -2  0  0.661304  0.756082     3.508843   0.000000  360.000000    3.508843    3.548155  0.026003   -2.137996
  -13   1   -2  0  0.710437  0.703793    -9.886725   0.000000  180.000000    9.886725   10.164991  0.049528   -7.945568
  -14   1   -2  0  0.759745  0.658115     8.343373   0.000000    0.000000    8.343373    8.517258  0.058337   -4.215311
  -15   1   -2  0  0.809198  0.617896    19.059994   0.000000    0.000000   19.059994   19.325930  0.088532   -4.248076
  -16   1   -2  0  0.858769  0.582229    20.031198   0.000000    0.000000   20.031198   21.070530  0.191812   -7.662910
  -17   1   -2  0  0.908439  0.550395    -4.488276   0.000000  180.000000    4.488276    4.524955  0.059631   -0.869889
  -18   1   -2  0  0.958194  0.521815    -2.497691   0.000000  180.000000    2.497691    2.622043  0.043448   -4.047635
  -19   1   -2  0  1.008020  0.496022    -5.392543   0.000000  180.000000    5.392543    5.471101  0.072712   -1.527922
  -20   1   -2  0  1.057907  0.472631    -1.951926   0.000000  180.000000    1.951926    1.973030  0.047038   -0.634509
  -21   1   -2  0  1.107847  0.451326    -5.787433   0.000000  180.000000    5.787433    5.716977  0.098354    1.013068
  -22   1   -2  0  1.157834  0.431841     3.723624   0.000000    0.000000    3.723624    3.655124  0.087867    1.102510
  -23   1   -2  0  1.207861  0.413955    -0.645503   0.000000  180.000000    0.645503    0.721411  0.159622   -0.672521
   25   2   -2  0  1.237301  0.404106    -1.610759   0.000000  180.000000    1.610759    1.483807  0.117761    1.524590
   24   2   -2  0  1.187346  0.421107     2.787270   0.000000  360.000000    2.787270    2.620125  0.115223    2.051478
   23   2   -2  0  1.137437  0.439585    -5.116383   0.000000  180.000000    5.116383    4.968714  0.093223    2.240167
   22   2   -2  0  1.087580  0.459736     0.767718   0.000000  360.000000    0.767718    0.800327  0.131368   -0.351046
   21   2   -2  0  1.037783  0.481796     2.516920   0.000000  360.000000    2.516920    2.468710  0.037478    1.819175
   20   2   -2  0  0.988055  0.506045     2.599961   0.000000  360.000000    2.599961    2.587465  0.052349    0.337576
   19   2   -2  0  0.938406  0.532818     5.776160   0.000000  360.000000    5.776160    5.850251  0.146445   -0.715495
   18   2   -2  0  0.888850  0.562524     7.439229   0.000000  360.000000    7.439229    7.124413  0.112893    3.943713
   17   2   -2  0  0.839404  0.595661   -21.970956   0.000000  180.000000   21.970956   22.372324  0.255245   -2.223823
   16   2   -2  0  0.790087  0.632842    -5.814246   0.000000  180.000000    5.814246    5.924254  0.037083   -4.195340
   15   2   -2  0  0.740926  0.674831     4.716670   0.000000  360.000000    4.716670    4.819491  0.035330   -4.115809
   14   2   -2  0  0.691954  0.722591    -3.941090   0.000000  180.000000    3.941090    4.067308  0.050718   -3.519408
   13   2   -2  0  0.643214  0.777346    -0.006393   0.000000  180.000000    0.006393    0.374243  0.104837   -4.962142
   12   2   -2  0  0.594764  0.840670    16.294604   0.000000  360.000000   16.294604   16.672275  0.072958   -7.320739
   11   2   -2  0  0.546679  0.914613   -16.257401   0.000000  180.000000   16.257401   16.482749  0.071396   -4.463698
   10   2   -2  0  0.499067  1.001870    -5.852985   0.000000  180.000000    5.852985    6.301512  0.064319   -9.861982
    9   2   -2  0  0.452076  1.106009   -18.843967   0.000000  180.000000   18.843967   18.861904  0.150666   -0.168363
    8   2   -2  0  0.405922  1.231765     7.729180   0.000000  360.000000    7.729180    7.710006  0.064480    0.420549
    7   2   -2  0  0.360926  1.385327    23.253742   0.000000  360.000000   23.253742   23.591183  0.136725   -3.490303
    6   2   -2  0  0.317581  1.574404   -15.819972   0.000000  180.000000   15.819972   15.658148  0.074536    3.070397
    5   2   -2  0  0.276663  1.807250   -23.449832   0.000000  180.000000   23.449832   23.327493  0.111085    1.557477
    4   2   -2  0  0.239422  2.088360    47.957948   0.000000  360.000000   47.957948   48.229092  0.194156   -1.974986
    3   2   -2  0  0.207843  2.405667   -57.238386   0.000000  180.000000   57.238386   57.681633  0.293245   -2.137619
    2   2   -2  0  0.184849  2.704910   -29.045645   0.000000  180.000000   29.045645   28.630525  0.147530    3.979302
    1   2   -2  0  0.173882  2.875515    89.543327   0.000000    0.000000   89.543327   89.405152  0.254711    0.767177
    0   2   -2  0  0.177189  2.821852    -4.003356   0.000000  180.000000    4.003356    3.718902  0.032439   12.401156
   -1   2   -2  0  0.194041  2.576778   -14.669888   0.000000  180.000000   14.669888   14.514575  0.045629    4.813692
   -2   2   -2  0  0.221366  2.258701    33.851405   0.000000  360.000000   33.851405   33.683916  0.084498    2.803213
   -3   2   -2  0  0.255831  1.954419   -33.781269   0.000000  180.000000   33.781269   34.140972  0.144533   -3.519593
   -4   2   -2  0  0.294942  1.695250    12.877436   0.000000    0.000000   12.877436   12.938271  0.056561   -1.521066
   -5   2   -2  0  0.337086  1.483300     8.236827   0.000000    0.000000    8.236827    8.127661  0.028828    5.355290
   -6   2   -2  0  0.381260  1.311442    -3.066865   0.000000  180.000000    3.066865    3.002790  0.023643    3.832720
   -7   2   -2  0  0.426832  1.171421    14.197557   0.000000    0.000000   14.197557   14.531881  0.069423   -6.810519
   -8   2   -2  0  0.473400  1.056189    15.970074   0.000000    0.000000   15.970074   16.045741  0.062854   -1.702503
   -9   2   -2  0  0.520696  0.960253   -18.055208   0.000000  180.000000   18.055208   18.281063  0.090900   -3.513834
  -10   2   -2  0  0.568539  0.879447    10.893034   0.000000    0.000000   10.893034   10.942968  0.061570   -1.146948
  -11   2   -2  0  0.616802  0.810633    -5.580186   0.000000  180.000000    5.580186    5.577893  0.032995    0.098286
  -12   2   -2  0  0.665392  0.751437    -2.210036   0.000000  180.000000    2.210036    2.311703  0.030770   -4.672706
  -13   2   -2  0  0.714244  0.700041     1.684609   0.000000    0.000000    1.684609    1.786734  0.027896   -5.177364
  -14   2   -2  0  0.763307  0.655045    -0.649568   0.000000  180.000000    0.649568    0.648315  0.056249    0.031509
  -15   2   -2  0  0.812542  0.615353    -1.974218   0.000000  180.000000    1.974218    2.042817  0.031346   -3.094932
  -16   2   -2  0  0.861921  0.580100    10.181027   0.000000    0.000000   10.181027   10.167463  0.085910    0.223285
  -17   2   -2  0  0.911420  0.548595   -12.107939   0.000000  180.000000   12.107939   12.545944  0.115280   -5.373300
  -18   2   -2  0  0.961020  0.520281    -1.592611   0.000000  180.000000    1.592611    1.761350  0.044573   -5.353717
  -19   2   -2  0  1.010706  0.494704     3.986681   0.000000    0.000000    3.986681    4.040095  0.059948   -1.260060
  -20   2   -2  0  1.060467  0.471490    -3.180716   0.000000  180.000000    3.180716    3.096316  0.036731    3.249555
  -21   2   -2  0  1.110293  0.450332    -6.055216   0.000000  180.000000    6.055216    6.082538  0.072380   -0.533845
  -22   2   -2  0  1.160174  0.430970     5.558318   0.000000    0.000000    5.558318    5.419557  0.052468    3.740110
  -23   2   -2  0  1.210104  0.413188    -3.903263   0.000000  180.000000    3.903263    3.697324  0.067412    4.320287
   25   3   -2  0  1.240948  0.402918    -0.921839   0.000000  180.000000    0.921839    0.911357  0.183990    0.080572
   24   3   -2  0  1.191147  0.419764     0.747068   0.000000  360.000000    0.747068    0.848844  0.220286   -0.653391
   23   3   -2  0  1.141404  0.438057    -3.610854   0.000000  180.000000    3.610854    3.494142  0.120958    1.364571
   22   3   -2  0  1.091729  0.457989    -4.722505   0.000000  180.000000    4.722505    4.804983  0.138475   -0.842326
   21   3   -2  0  1.042130  0.479787     0.697581   0.000000    0.000000    0.697581    0.721411  0.092472   -0.364440
   20   3   -2  0  0.992619  0.503718     3.468911   0.000000  360.000000    3.468911    3.305771  0.114853    2.008787
   19   3   -2  0  0.943211  0.530104    -1.970858   0.000000  180.000000    1.970858    2.003231  0.039111   -1.170614
   18   3   -2  0  0.893921  0.559334    -2.518880   0.000000  180.000000    2.518880    2.544556  0.025116   -1.445746
   17   3   -2  0  0.844771  0.591876    -0.787867   0.000000  180.000000    0.787867    0.781345  0.055746    0.165441
   16   3   -2  0  0.795787  0.628309     1.558871   0.000000  360.000000    1.558871    1.588041  0.040469   -1.019368
   15   3   -2  0  0.747001  0.669343     0.718664   0.000000    0.000000    0.718664    0.824900  0.043670   -3.440367
   14   3   -2  0  0.698456  0.715865     2.757506   0.000000    0.000000    2.757506    2.855874  0.029844   -4.661330
   13   3   -2  0  0.650203  0.768990     4.814458   0.000000    0.000000    4.814458    4.929354  0.043200   -3.761255
   12   3   -2  0  0.602315  0.830130     1.195077   0.000000    0.000000    1.195077    1.241448  0.034540   -1.898612
   11   3   -2  0  0.554886  0.901086   -10.875406   0.000000  180.000000   10.875406   11.017745  0.055303   -3.639889
   10   3   -2  0  0.508043  0.984168    -9.886793   0.000000  180.000000    9.886793    9.831688  0.069975    1.113702
    9   3   -2  0  0.461966  1.082331    -0.719163   0.000000  180.000000    0.719163    0.787664  0.018073   -5.360325
    8   3   -2  0  0.416908  1.199305     2.767188   0.000000    0.000000    2.767188    2.841831  0.022473   -4.697188
    7   3   -2  0  0.373239  1.339624     4.454994   0.000000    0.000000    4.454994    4.478271  0.036485   -0.902236
    6   3   -2  0  0.331508  1.508260    11.564946   0.000000  360.000000   11.564946   11.530757  0.068908    0.701673
    5   3   -2  0  0.292545  1.709138    13.762147   0.000000  360.000000   13.762147   13.670860  0.067287    1.918623
    4   3   -2  0  0.257610  1.940917     7.238347   0.000000  360.000000    7.238347    6.777473  0.043953   14.828954
    3   3   -2  0  0.228558  2.187633   -11.879903   0.000000  180.000000   11.879903   11.766612  0.043946    3.645826
    2   3   -2  0  0.207868  2.405371   -10.215219   0.000000  180.000000   10.215219    9.945504  0.051322    7.432117
    1   3   -2  0  0.198179  2.522971    10.896431   0.000000    0.000000   10.896431   11.110445  0.048509   -6.239225
    0   3   -2  0  0.201087  2.486491   -13.099840   0.000000  180.000000   13.099840   12.896111  0.062124    4.637787
   -1   3   -2  0  0.216083  2.313926   -30.823854   0.000000  180.000000   30.823854   30.853377  0.088097   -0.473929
   -2   3   -2  0  0.240921  2.075368    -2.192689   0.000000  180.000000    2.192689    2.279004  0.018684   -6.533205
   -3   3   -2  0  0.272927  1.831990    13.528889   0.000000    0.000000   13.528889   13.212732  0.041147   10.866216
   -4   3   -2  0  0.309888  1.613485     1.172741   0.000000    0.000000    1.172741    1.237392  0.023053   -3.966010
   -5   3   -2  0  0.350239  1.427597     6.904368   0.000000  360.000000    6.904368    7.011206  0.022276   -6.782577
   -6   3   -2  0  0.392936  1.272471    15.132649   0.000000    0.000000   15.132649   15.305028  0.064611   -3.773074
   -7   3   -2  0  0.437294  1.143397     3.446074   0.000000    0.000000    3.446074    3.535440  0.014040   -9.001776
   -8   3   -2  0  0.482854  1.035511   -11.267010   0.000000  180.000000   11.267010   11.400320  0.029214   -6.453318
   -9   3   -2  0  0.529306  0.944633    -7.659593   0.000000  180.000000    7.659593    7.711998  0.041434   -1.788692
  -10   3   -2  0  0.576435  0.867401     2.824801   0.000000  360.000000    2.824801    2.817081  0.017634    0.619112
  -11   3   -2  0  0.624087  0.801171     3.032104   0.000000    0.000000    3.032104    3.065450  0.016200   -2.911048
  -12   3   -2  0  0.672151  0.743881    -4.160398   0.000000  180.000000    4.160398    4.267678  0.031548   -4.809043
  -14   3   -2  0  0.769205  0.650021    -0.773377   0.000000  180.000000    0.773377    0.842901  0.042702   -2.302518
  -15   3   -2  0  0.818086  0.611183    -5.681641   0.000000  180.000000    5.681641    5.681942  0.050030   -0.008490
  -16   3   -2  0  0.867149  0.576602    -2.113806   0.000000  180.000000    2.113806    2.218932  0.025602   -5.806966
  -17   3   -2  0  0.916366  0.545634     8.156140   0.000000    0.000000    8.156140    8.390651  0.047283   -7.014132
  -18   3   -2  0  0.965712  0.517753     6.130086   0.000000    0.000000    6.130086    6.179675  0.056264   -1.246426
  -20   3   -2  0  1.064721  0.469607    -4.553676   0.000000  180.000000    4.553676    4.577726  0.091891   -0.370126
  -21   3   -2  0  1.114356  0.448690    -4.295704   0.000000  180.000000    4.295704    4.224101  0.060616    1.670556
  -22   3   -2  0  1.164063  0.429530    -3.653725   0.000000  180.000000    3.653725    3.595770  0.043490    1.884552
  -23   3   -2  0  1.213834  0.411918    -0.506246   0.000000  180.000000    0.506246    0.591789  0.204298   -0.592155
   25   4   -2  0  1.246037  0.401272    -4.132767   0.000000  180.000000    4.132767    3.732339  0.151977    3.726161
   24   4   -2  0  1.196447  0.417904     5.214611   0.000000    0.000000    5.214611    4.987788  0.157759    2.033335
   23   4   -2  0  1.146935  0.435945    -1.405613   0.000000  180.000000    1.405613    1.319581  0.093480    1.301545
   22   4   -2  0  1.097510  0.455577     6.103921   0.000000  360.000000    6.103921    6.214376  0.113545   -1.375732
   21   4   -2  0  1.048184  0.477015     6.725452   0.000000  360.000000    6.725452    6.647770  0.123196    0.891738
   20   4   -2  0  0.998974  0.500514    -3.174620   0.000000  180.000000    3.174620    3.083346  0.029949    4.310063
   19   4   -2  0  0.949896  0.526373   -10.513229   0.000000  180.000000   10.513229   10.354717  0.108345    2.069037
   18   4   -2  0  0.900972  0.554956     2.087568   0.000000    0.000000    2.087568    2.088849  0.040936   -0.044246
   17   4   -2  0  0.852229  0.586697   -10.463305   0.000000  180.000000   10.463305   10.597839  0.058906   -3.229901
   16   4   -2  0  0.803700  0.622123     5.219818   0.000000  360.000000    5.219818    5.308529  0.049453   -2.536866
   15   4   -2  0  0.755425  0.661879     5.704642   0.000000    0.000000    5.704642    5.660767  0.072894    0.851225
   14   4   -2  0  0.707458  0.706756     1.616943   0.000000    0.000000    1.616943    1.789507  0.031816   -7.670336
   13   4   -2  0  0.659864  0.757732     0.844526   0.000000  360.000000    0.844526    0.927682  0.030912   -3.804407
   12   4   -2  0  0.612731  0.816018     3.610514   0.000000  360.000000    3.610514    3.708129  0.024876   -5.549406
   11   4   -2  0  0.566175  0.883119   -23.773385   0.000000  180.000000   23.773385   24.343636  0.117828   -6.844376
   10   4   -2  0  0.520350  0.960892    11.528684   0.000000  360.000000   11.528684   11.551145  0.071189   -0.446198
    9   4   -2  0  0.475467  1.051598    -6.504934   0.000000  180.000000    6.504934    6.457685  0.034008    1.964871
    8   4   -2  0  0.431820  1.157890   -10.101424   0.000000  180.000000   10.101424   10.112171  0.043420   -0.350051
    7   4   -2  0  0.389825  1.282628     7.884782   0.000000    0.000000    7.884782    7.721679  0.037660    6.124950
    6   4   -2  0  0.350076  1.428260     2.917313   0.000000    0.000000    2.917313    2.809959  0.048151    3.153019
    5   4   -2  0  0.313431  1.595250   -27.944688   0.000000  180.000000   27.944688   27.860537  0.110730    1.074749
    4   4   -2  0  0.281103  1.778706    31.860055   0.000000  360.000000   31.860055   31.881499  0.123743   -0.245066
    3   4   -2  0  0.254744  1.962754   -28.849159   0.000000  180.000000   28.849159   28.996421  0.166855   -1.248144
    2   4   -2  0  0.236358  2.115433    15.057377   0.000000  360.000000   15.057377   15.317796  0.058092   -6.339695
    1   4   -2  0  0.227884  2.194102    38.377320   0.000000  360.000000   38.377320   38.462814  0.145237   -0.832476
    0   4   -2  0  0.230417  2.169982   -20.720674   0.000000  180.000000   20.720674   21.029733  0.101119   -4.322373
   -1   4   -2  0  0.243614  2.052426    -5.341518   0.000000  180.000000    5.341518    5.402008  0.024899   -3.435719
   -2   4   -2  0  0.265893  1.880457    46.088653   0.000000  360.000000   46.088653   46.428314  0.159058   -3.019996
   -3   4   -2  0  0.295204  1.693745   -41.890326   0.000000  180.000000   41.890326   42.112884  0.111475   -2.823473
   -4   4   -2  0  0.329677  1.516638     4.871034   0.000000  360.000000    4.871034    5.046652  0.023910  -10.387479
   -5   4   -2  0  0.367863  1.359201     6.407709   0.000000  360.000000    6.407709    6.276088  0.023788    7.824902
   -6   4   -2  0  0.408724  1.223321    -6.612339   0.000000  180.000000    6.612339    6.616082  0.024657   -0.214647
   -7   4   -2  0  0.451533  1.107340     2.749158   0.000000  360.000000    2.749158    2.704698  0.018370    3.422634
   -8   4   -2  0  0.495786  1.008500    17.612289   0.000000    0.000000   17.612289   17.586918  0.086049    0.416985
   -9   4   -2  0  0.541129  0.923994    -3.838487   0.000000  180.000000    3.838487    3.838031  0.022170    0.029083
  -10   4   -2  0  0.587310  0.851339    19.604658   0.000000    0.000000   19.604658   19.805530  0.078881   -3.601322
  -11   4   -2  0  0.634145  0.788463   -10.663814   0.000000  180.000000   10.663814   10.864078  0.037855   -7.481561
  -12   4   -2  0  0.681500  0.733675    -8.183610   0.000000  180.000000    8.183610    8.353540  0.060318   -3.984164
  -13   4   -2  0  0.729274  0.685614    -0.938652   0.000000  180.000000    0.938652    1.068105  0.033466   -5.470515
  -14   4   -2  0  0.777389  0.643179    -3.061865   0.000000  180.000000    3.061865    3.045800  0.020961    1.083906
  -15   4   -2  0  0.825785  0.605485    -5.828678   0.000000  180.000000    5.828678    6.012227  0.040167   -6.462415
  -16   4   -2  0  0.874416  0.571810    15.366077   0.000000    0.000000   15.366077   15.718229  0.149382   -3.333860
  -17   4   -2  0  0.923245  0.541568    -2.205569   0.000000  180.000000    2.205569    2.154856  0.039665    1.808123
  -18   4   -2  0  0.972242  0.514275    -1.458569   0.000000  180.000000    1.458569    1.500558  0.052501   -1.131029
  -19   4   -2  0  1.021383  0.489532    -3.531271   0.000000  180.000000    3.531271    3.584627  0.055588   -1.357435
  -20   4   -2  0  1.070648  0.467007    -3.424000   0.000000  180.000000    3.424000    3.358324  0.067903    1.367853
  -21   4   -2  0  1.120020  0.446420    -1.840014   0.000000  180.000000    1.840014    1.929447  0.063060   -2.005677
  -22   4   -2  0  1.169487  0.427538     5.892109   0.000000    0.000000    5.892109    5.897085  0.090573   -0.077702
  -23   4   -2  0  1.219036  0.410160    -2.392627   0.000000  180.000000    2.392627    2.268010  0.056662    3.110315
   24   5   -2  0  1.203228  0.415549     7.759489   0.000000    0.000000    7.759489    7.524765  0.140147    2.368586
   22   5   -2  0  1.104898  0.452531    -1.569041   0.000000  180.000000    1.569041    1.533556  0.079894    0.628125
   21   5   -2  0  1.055918  0.473522    -6.577417   0.000000  180.000000    6.577417    6.183741  0.081656    6.818120
   20   5   -2  0  1.007085  0.496482    -6.949146   0.000000  180.000000    6.949146    6.951702  0.150864   -0.023956
   19   5   -2  0  0.958423  0.521690    -9.587426   0.000000  180.000000    9.587426    9.400847  0.098994    2.665443
   18   5   -2  0  0.909958  0.549476     6.001364   0.000000  360.000000    6.001364    5.879299  0.079821    2.162669
   17   5   -2  0  0.861723  0.580233     3.235775   0.000000  360.000000    3.235775    3.305771  0.027921   -3.545309
   16   5   -2  0  0.813760  0.614432     0.866890   0.000000    0.000000    0.866890    0.824900  0.052659    1.127702
   15   5   -2  0  0.766120  0.652640    -4.529220   0.000000  180.000000    4.529220    4.512749  0.039286    0.592916
   13   5   -2  0  0.672081  0.743958    -7.413940   0.000000  180.000000    7.413940    7.529403  0.058386   -2.796742
   12   5   -2  0  0.625869  0.798889    -1.061586   0.000000  180.000000    1.061586    1.109466  0.032191   -2.103452
   11   5   -2  0  0.580367  0.861523     0.273683   0.000000  360.000000    0.273683    0.424422  0.070964   -3.004015
   10   5   -2  0  0.535757  0.933258     7.141762   0.000000    0.000000    7.141762    7.165747  0.030637   -1.107213
    9   5   -2  0  0.492281  1.015680    -4.686841   0.000000  180.000000    4.686841    4.714477  0.046659   -0.837622
    8   5   -2  0  0.450267  1.110452     0.827490   0.000000  360.000000    0.827490    0.836999  0.034356   -0.391421
    7   5   -2  0  0.410165  1.219021    10.863838   0.000000  360.000000   10.863838   10.810993  0.064984    1.150023
    6   5   -2  0  0.372593  1.341947     8.862447   0.000000  360.000000    8.862447    8.793618  0.046799    2.079969
    5   5   -2  0  0.338394  1.477566    -5.799609   0.000000  180.000000    5.799609    5.654597  0.025009    8.200022
    4   5   -2  0  0.308693  1.619735    14.651358   0.000000    0.000000   14.651358   14.465909  0.071795    3.652930
    3   5   -2  0  0.284898  1.755017    11.664952   0.000000  360.000000   11.664952   11.631017  0.061578    0.779363
    2   5   -2  0  0.268584  1.861617    -5.622647   0.000000  180.000000    5.622647    5.610966  0.025205    0.655413
    1   5   -2  0  0.261157  1.914557    17.405356   0.000000    0.000000   17.405356   17.381262  0.076811    0.443594
    0   5   -2  0  0.263370  1.898468    20.377834   0.000000    0.000000   20.377834   20.489600  0.068994   -2.290929
   -1   5   -2  0  0.274991  1.818243    -2.775581   0.000000  180.000000    2.775581    2.571957  0.019324   14.902478
   -2   5   -2  0  0.294909  1.695441   -12.984121   0.000000  180.000000   12.984121   12.694213  0.050630    8.097737
   -3   5   -2  0  0.321586  1.554796     1.335875   0.000000  360.000000    1.335875    1.356988  0.020998   -1.421945
   -4   5   -2  0  0.353495  1.414447    -7.226475   0.000000  180.000000    7.226475    7.343029  0.014533  -11.342324
   -5   5   -2  0  0.389352  1.284184     8.616528   0.000000  360.000000    8.616528    8.561247  0.034765    2.248806
   -6   5   -2  0  0.428167  1.167769     7.414217   0.000000  360.000000    7.414217    7.500136  0.019898   -6.106601
   -7   5   -2  0  0.469205  1.065631    11.288677   0.000000  360.000000   11.288677   11.180918  0.038639    3.944076
   -8   5   -2  0  0.511933  0.976690    -6.774958   0.000000  180.000000    6.774958    6.712987  0.033743    2.597305
   -9   5   -2  0  0.555961  0.899344    -6.716922   0.000000  180.000000    6.716922    6.670313  0.028761    2.291817
  -10   5   -2  0  0.601003  0.831942   -12.566406   0.000000  180.000000   12.566406   12.737589  0.066011   -3.667390
  -11   5   -2  0  0.646848  0.772979    -5.131698   0.000000  180.000000    5.131698    5.150724  0.030352   -0.886488
  -12   5   -2  0  0.693336  0.721151    -8.896978   0.000000  180.000000    8.896978    8.871795  0.055213    0.645052
  -13   5   -2  0  0.740346  0.675360     6.155957   0.000000    0.000000    6.155957    6.182160  0.044836   -0.826523
  -14   5   -2  0  0.787785  0.634691     1.058632   0.000000  360.000000    1.058632    1.082068  0.039754   -0.833702
  -16   5   -2  0  0.883672  0.565821    -4.330822   0.000000  180.000000    4.330822    4.358171  0.050504   -0.765826
  -17   5   -2  0  0.932016  0.536471     0.565992   0.000000    0.000000    0.565992    0.557025  0.094675    0.133947
  -18   5   -2  0  0.980575  0.509905    -9.104545   0.000000  180.000000    9.104545    9.215349  0.089345   -1.753887
  -20   5   -2  0  1.078220  0.463727     1.481094   0.000000    0.000000    1.481094    1.487144  0.062819   -0.136205
  -21   5   -2  0  1.127261  0.443553     3.597617   0.000000    0.000000    3.597617    3.553778  0.058071    1.067600
  -22   5   -2  0  1.176423  0.425017    -1.586022   0.000000  180.000000    1.586022    1.442773  0.100548    2.014806
  -23   5   -2  0  1.225692  0.407933     2.921093   0.000000    0.000000    2.921093    2.786705  0.076930    2.470453
   24   6   -2  0  1.211465  0.412724     7.523866   0.000000  360.000000    7.523866    7.784895  0.078409   -4.707987
   23   6   -2  0  1.162592  0.430074    -2.012077   0.000000  180.000000    2.012077    2.100781  0.064721   -1.938274
   22   6   -2  0  1.113861  0.448889    -1.212331   0.000000  180.000000    1.212331    1.175171  0.099342    0.529011
   21   6   -2  0  1.065294  0.469354    -3.028703   0.000000  180.000000    3.028703    3.012772  0.061501    0.366337
   20   6   -2  0  1.016911  0.491685     2.189099   0.000000    0.000000    2.189099    2.072002  0.065640    2.522846
   19   6   -2  0  0.968743  0.516133    -7.404343   0.000000  180.000000    7.404343    7.527455  0.087855   -1.981770
   18   6   -2  0  0.920821  0.542994     8.262515   0.000000  360.000000    8.262515    8.334379  0.097193   -1.045657
   17   6   -2  0  0.873186  0.572615    -7.112280   0.000000  180.000000    7.112280    7.101248  0.081113    0.192350
   16   6   -2  0  0.825889  0.605408    10.618071   0.000000  360.000000   10.618071   10.916010  0.096272   -4.376668
   15   6   -2  0  0.778991  0.641856    -7.732420   0.000000  180.000000    7.732420    7.851515  0.051555   -3.266924
   14   6   -2  0  0.732568  0.682530     3.918418   0.000000  360.000000    3.918418    4.017740  0.051350   -2.735390
   13   6   -2  0  0.686717  0.728102     7.567400   0.000000  360.000000    7.567400    7.539411  0.068716    0.576032
   12   6   -2  0  0.641560  0.779350    25.631333   0.000000  360.000000   25.631333   26.123059  0.126082   -5.515509
   11   6   -2  0  0.597256  0.837162   -14.815259   0.000000  180.000000   14.815259   14.956176  0.082686   -2.410170
   10   6   -2  0  0.554007  0.902516    35.576498   0.000000  360.000000   35.576498   35.960616  0.136098   -3.991436
    9   6   -2  0  0.512083  0.976405   -15.459510   0.000000  180.000000   15.459510   15.466126  0.082512   -0.113406
    8   6   -2  0  0.471835  1.059692   -14.428053   0.000000  180.000000   14.428053   14.439339  0.086344   -0.184845
    7   6   -2  0  0.433732  1.152786   -12.150911   0.000000  180.000000   12.150911   12.241171  0.097066   -1.315045
    6   6   -2  0  0.398389  1.255056    29.392478   0.000000  360.000000   29.392478   29.849732  0.150446   -4.298253
    5   6   -2  0  0.366604  1.363868   -35.561282   0.000000  180.000000   35.561282   35.782328  0.193254   -1.617588
    4   6   -2  0  0.339381  1.473273    55.241854   0.000000  360.000000   55.241854   55.609068  0.268218   -1.936179
    3   6   -2  0  0.317891  1.572867   -18.975187   0.000000  180.000000   18.975187   19.361303  0.080696   -6.766729
    2   6   -2  0  0.303357  1.648225    21.688422   0.000000    0.000000   21.688422   21.720251  0.117511   -0.383051
    1   6   -2  0  0.296801  1.684629   -18.554003   0.000000  180.000000   18.554003   18.824110  0.085111   -4.488128
    0   6   -2  0  0.298751  1.673637    11.636918   0.000000  360.000000   11.636918   11.672662  0.054651   -0.924971
   -1   6   -2  0  0.309044  1.617895   -24.471401   0.000000  180.000000   24.471401   24.155335  0.059323    7.534764
   -2   6   -2  0  0.326893  1.529552    23.374051   0.000000  360.000000   23.374051   23.562458  0.105770   -2.519143
   -3   6   -2  0  0.351149  1.423898   -70.148844   0.000000  180.000000   70.148844   71.229431  0.203425   -7.512259
   -4   6   -2  0  0.380587  1.313759    18.832658   0.000000  360.000000   18.832658   18.836346  0.067707   -0.077031
   -5   6   -2  0  0.414105  1.207422   -20.805016   0.000000  180.000000   20.805016   21.101985  0.074022   -5.673658
   -6   6   -2  0  0.450794  1.109155     0.434362   0.000000    0.000000    0.434362    0.360754  0.109801    0.948051
   -7   6   -2  0  0.489941  1.020532     4.032836   0.000000  360.000000    4.032836    4.189580  0.025508   -8.690162
   -8   6   -2  0  0.531003  0.941615    23.173907   0.000000  360.000000   23.173907   23.428140  0.084399   -4.260011
   -9   6   -2  0  0.573568  0.871736   -32.258702   0.000000  180.000000   32.258702   32.879185  0.102820   -8.534314
  -10   6   -2  0  0.617327  0.809943    11.670688   0.000000  360.000000   11.670688   11.667517  0.038296    0.117090
  -11   6   -2  0  0.662043  0.755239   -12.692795   0.000000  180.000000   12.692795   12.700261  0.059184   -0.178418
  -12   6   -2  0  0.707533  0.706681    -0.409570   0.000000  180.000000    0.409570    0.479713  0.078193   -1.268613
  -13   6   -2  0  0.753658  0.663431     1.414446   0.000000  360.000000    1.414446    1.439284  0.044741   -0.785121
  -14   6   -2  0  0.800308  0.624759    10.186518   0.000000    0.000000   10.186518   10.213095  0.068029   -0.552482
  -15   6   -2  0  0.847397  0.590043   -11.919417   0.000000  180.000000   11.919417   12.143247  0.095400   -3.318060
  -16   6   -2  0  0.894854  0.558750     2.678037   0.000000    0.000000    2.678037    2.754195  0.043914   -2.452639
  -17   6   -2  0  0.942625  0.530434    -5.811499   0.000000  180.000000    5.811499    5.847745  0.052171   -0.982541
  -18   6   -2  0  0.990664  0.504712    12.012778   0.000000    0.000000   12.012778   11.974180  0.087635    0.622865
  -19   6   -2  0  1.038934  0.481263     7.574593   0.000000    0.000000    7.574593    7.603500  0.070093   -0.583233
  -20   6   -2  0  1.087404  0.459811     6.905192   0.000000    0.000000    6.905192    7.257335  0.121674   -4.092959
  -21   6   -2  0  1.136048  0.440122     2.355505   0.000000  360.000000    2.355505    2.143225  0.049937    6.011747
  -23   6   -2  0  1.233778  0.405259   -11.221638   0.000000  180.000000   11.221638   11.045403  0.150640    1.654500
   24   7   -2  0  1.221127  0.409458    -7.939632   0.000000  180.000000    7.939632    7.817025  0.230525    0.752162
   23   7   -2  0  1.172657  0.426382     4.784555   0.000000  360.000000    4.784555    4.684764  0.092755    1.521505
   22   7   -2  0  1.124363  0.444696     6.459087   0.000000  360.000000    6.459087    6.391393  0.133851    0.715236
   21   7   -2  0  1.076269  0.464568     9.236492   0.000000  360.000000    9.236492    9.394458  0.092181   -2.423477
   20   7   -2  0  1.028403  0.486191     1.746109   0.000000  360.000000    1.746109    1.772650  0.056506   -0.664264
   19   7   -2  0  0.980799  0.509789     6.628932   0.000000  360.000000    6.628932    6.569803  0.108392    0.771465
   18   7   -2  0  0.933496  0.535621    -6.151578   0.000000  180.000000    6.151578    6.044655  0.049311    3.066517
   17   7   -2  0  0.886543  0.563988    -4.784627   0.000000  180.000000    4.784627    4.865916  0.052554   -2.187441
   16   7   -2  0  0.839998  0.595239     2.631837   0.000000    0.000000    2.631837    2.687996  0.037024   -2.145147
   15   7   -2  0  0.793934  0.629775    16.379418   0.000000  360.000000   16.379418   16.152427  0.109071    2.943153
   14   7   -2  0  0.748439  0.668057    -1.031084   0.000000  180.000000    1.031084    1.082068  0.033024   -2.183300
   13   7   -2  0  0.703622  0.710608     1.592854   0.000000  360.000000    1.592854    1.553010  0.022881    2.462687
   12   7   -2  0  0.659624  0.758008    -3.499511   0.000000  180.000000    3.499511    3.553778  0.019961   -3.844798
   11   7   -2  0  0.616618  0.810874    -6.187994   0.000000  180.000000    6.187994    6.309484  0.031511   -5.452511
   10   7   -2  0  0.574829  0.869825    -3.093799   0.000000  180.000000    3.093799    3.014417  0.018811    5.968085
    9   7   -2  0  0.534540  0.935384    16.951990   0.000000  360.000000   16.951990   17.242526  0.076856   -5.346093
    8   7   -2  0  0.496117  1.007826    -0.938333   0.000000  180.000000    0.938333    0.905901  0.031673    1.448112
    7   7   -2  0  0.460030  1.086886    -7.639680   0.000000  180.000000    7.639680    7.641603  0.031574   -0.086146
    6   7   -2  0  0.426869  1.171318   -12.413647   0.000000  180.000000   12.413647   12.611995  0.056458   -4.968385
    5   7   -2  0  0.397370  1.258274   -20.994135   0.000000  180.000000   20.994135   21.508347  0.099783   -7.287872
    4   7   -2  0  0.372402  1.342635   -22.924981   0.000000  180.000000   22.924981   23.017452  0.109573   -1.193484
    3   7   -2  0  0.352929  1.416717     3.850114   0.000000  360.000000    3.850114    3.735013  0.039937    4.075815
    2   7   -2  0  0.339896  1.471038    15.496589   0.000000    0.000000   15.496589   15.415030  0.071859    1.605124
    1   7   -2  0  0.334058  1.496744    -4.036038   0.000000  180.000000    4.036038    4.003988  0.016052    2.823756
    0   7   -2  0  0.335792  1.489019   -10.953709   0.000000  180.000000   10.953709   11.052164  0.056475   -2.465446
   -1   7   -2  0  0.344981  1.449355    -0.246321   0.000000  180.000000    0.246321    0.547926  0.067449   -6.323782
   -2   7   -2  0  0.361058  1.384818     4.538290   0.000000    0.000000    4.538290    4.523875  0.020331    1.002714
   -3   7   -2  0  0.383157  1.304948   -20.417570   0.000000  180.000000   20.417570   20.585807  0.095607   -2.488562
   -4   7   -2  0  0.410306  1.218603     5.071611   0.000000    0.000000    5.071611    5.155601  0.034363   -3.456624
   -5   7   -2  0  0.441574  1.132314     8.931372   0.000000    0.000000    8.931372    8.959893  0.016651   -2.422254
   -6   7   -2  0  0.476150  1.050089    -7.436724   0.000000  180.000000    7.436724    7.471409  0.027524   -1.782176
   -7   7   -2  0  0.513367  0.973962   -14.853767   0.000000  180.000000   14.853767   14.980897  0.059402   -3.026639
   -8   7   -2  0  0.552691  0.904664    17.299118   0.000000  360.000000   17.299118   17.391302  0.057979   -2.248522
   -9   7   -2  0  0.593704  0.842170     2.014824   0.000000  360.000000    2.014824    2.093623  0.023771   -4.688098
  -10   7   -2  0  0.636079  0.786065     1.369688   0.000000    0.000000    1.369688    1.334680  0.032084    1.543093
  -11   7   -2  0  0.679562  0.735768     6.256368   0.000000  360.000000    6.256368    6.334774  0.034670   -3.198235
  -12   7   -2  0  0.723952  0.690653    15.413538   0.000000  360.000000   15.413538   15.569161  0.074963   -2.935898
  -13   7   -2  0  0.769093  0.650116    -3.150561   0.000000  180.000000    3.150561    3.238494  0.019708   -6.309934
  -14   7   -2  0  0.814860  0.613602     5.051786   0.000000    0.000000    5.051786    5.099912  0.027740   -2.453559
  -15   7   -2  0  0.861153  0.580617     1.946700   0.000000    0.000000    1.946700    1.937212  0.029363    0.456998
  -16   7   -2  0  0.907892  0.550726     4.189947   0.000000  360.000000    4.189947    4.175224  0.030586    0.680749
  -17   7   -2  0  0.955011  0.523554    -7.131293   0.000000  180.000000    7.131293    7.031888  0.066640    2.109514
  -18   7   -2  0  1.002457  0.498775     3.816415   0.000000    0.000000    3.816415    3.739067  0.060823    1.798429
  -19   7   -2  0  1.050185  0.476107     2.441887   0.000000    0.000000    2.441887    2.423700  0.029336    0.876783
  -20   7   -2  0  1.098158  0.455308     4.398229   0.000000    0.000000    4.398229    4.550343  0.054698   -3.932905
  -21   7   -2  0  1.146346  0.436168    -2.502087   0.000000  180.000000    2.502087    2.478814  0.051767    0.635777
  -22   7   -2  0  1.194723  0.418507     4.055280   0.000000    0.000000    4.055280    3.994036  0.073156    1.183940
  -23   7   -2  0  1.243267  0.402166    -3.926201   0.000000  180.000000    3.926201    3.934684  0.108974   -0.110088
   24   8   -2  0  1.232181  0.405784     6.368195   0.000000  360.000000    6.368195    6.134999  0.226674    1.454906
   22   8   -2  0  1.136359  0.440002     3.532574   0.000000  360.000000    3.532574    3.350872  0.068056    3.775788
   21   8   -2  0  1.088795  0.459223     1.342579   0.000000    0.000000    1.342579    1.386156  0.062248   -0.990026
   20   8   -2  0  1.041505  0.480074    -4.455713   0.000000  180.000000    4.455713    4.563520  0.085819   -1.776554
   19   8   -2  0  0.994528  0.502751    -0.488667   0.000000  180.000000    0.488667    0.490080  0.127100   -0.015720
   18   8   -2  0  0.947911  0.527476     6.819444   0.000000  360.000000    6.819444    6.981167  0.055884   -4.092573
   17   8   -2  0  0.901709  0.554503   -14.120182   0.000000  180.000000   14.120182   14.297938  0.109408   -2.297676
   16   8   -2  0  0.855989  0.584120    -1.118996   0.000000  180.000000    1.118996    1.049177  0.054943    1.797122
   15   8   -2  0  0.810834  0.616649     7.067585   0.000000  360.000000    7.067585    7.041116  0.065564    0.570919
   14   8   -2  0  0.766342  0.652450    -9.559929   0.000000  180.000000    9.559929    9.733983  0.113163   -2.175186
   13   8   -2  0  0.722637  0.691910    -9.231099   0.000000  180.000000    9.231099    9.386428  0.058195   -3.774716
   12   8   -2  0  0.679871  0.735434     8.652525   0.000000  360.000000    8.652525    8.758294  0.055026   -2.718369
   11   8   -2  0  0.638231  0.783416    -6.564153   0.000000  180.000000    6.564153    6.514736  0.035991    1.941777
   10   8   -2  0  0.597953  0.836186     3.025119   0.000000  360.000000    3.025119    2.875098  0.019726   10.755164
    9   8   -2  0  0.559332  0.893923    -4.030627   0.000000  180.000000    4.030627    3.957509  0.023252    4.447211
    8   8   -2  0  0.522736  0.956506    -1.057667   0.000000  180.000000    1.057667    1.005338  0.035607    2.078365
    7   8   -2  0  0.488618  1.023294    -5.719860   0.000000  180.000000    5.719860    5.784843  0.040553   -2.266155
    6   8   -2  0  0.457534  1.092814   -28.769205   0.000000  180.000000   28.769205   29.708824  0.120486  -11.028832
    5   8   -2  0  0.430143  1.162405   -18.702153   0.000000  180.000000   18.702153   18.607367  0.117536    1.140480
    4   8   -2  0  0.407189  1.227930    39.437568   0.000000  360.000000   39.437568   39.649819  0.129146   -2.324256
    2   8   -2  0  0.377689  1.323839    11.797202   0.000000  360.000000   11.797202   11.798018  0.061879   -0.018651
    1   8   -2  0  0.372445  1.342481    36.130503   0.000000  360.000000   36.130503   36.491019  0.122179   -4.172956
    0   8   -2  0  0.374000  1.336898   -22.355522   0.000000  180.000000   22.355522   22.588487  0.086668   -3.801437
   -1   8   -2  0  0.382272  1.307969   -33.843065   0.000000  180.000000   33.843065   34.118469  0.108068   -3.604038
   -2   8   -2  0  0.396841  1.259949    13.913613   0.000000    0.000000   13.913613   13.839379  0.042140    2.491294
   -3   8   -2  0  0.417048  1.198901    -2.889315   0.000000  180.000000    2.889315    2.811747  0.025259    4.342914
   -4   8   -2  0  0.442121  1.130912    23.872993   0.000000  360.000000   23.872993   24.336464  0.091817   -7.138655
   -5   8   -2  0  0.471283  1.060934    15.574555   0.000000  360.000000   15.574555   15.766129  0.047020   -5.761891
   -6   8   -2  0  0.503824  0.992409    -4.270224   0.000000  180.000000    4.270224    4.256046  0.019985    1.003305
   -7   8   -2  0  0.539134  0.927413    -3.662237   0.000000  180.000000    3.662237    3.606899  0.021617    3.620264
   -8   8   -2  0  0.576704  0.866996     2.782412   0.000000    0.000000    2.782412    2.642943  0.021469    9.187253
   -9   8   -2  0  0.616121  0.811529    -3.450740   0.000000  180.000000    3.450740    3.424715  0.031094    1.183692
  -10   8   -2  0  0.657052  0.760975    21.522598   0.000000  360.000000   21.522598   21.882937  0.127959   -3.982501
  -11   8   -2  0  0.699231  0.715071     4.337263   0.000000  360.000000    4.337263    4.422104  0.019232   -6.238661
  -12   8   -2  0  0.742447  0.673449    -1.901502   0.000000  180.000000    1.901502    1.898072  0.026243    0.184816
  -13   8   -2  0  0.786527  0.635706    -7.192945   0.000000  180.000000    7.192945    7.118138  0.046856    2.257825
  -14   8   -2  0  0.831335  0.601443   -14.321693   0.000000  180.000000   14.321693   14.236767  0.084792    1.416447
  -15   8   -2  0  0.876758  0.570283    -6.227621   0.000000  180.000000    6.227621    6.348976  0.040214   -4.267681
  -16   8   -2  0  0.922707  0.541884    14.735998   0.000000    0.000000   14.735998   14.618585  0.093422    1.777393
  -17   8   -2  0  0.969106  0.515940    -2.253499   0.000000  180.000000    2.253499    2.187145  0.042366    2.214989
  -18   8   -2  0  1.015893  0.492178     2.169818   0.000000    0.000000    2.169818    1.983160  0.039512    6.680859
  -19   8   -2  0  1.063018  0.470359     2.782889   0.000000    0.000000    2.782889    2.876822  0.039560   -3.357959
  -20   8   -2  0  1.110437  0.450273    -6.664199   0.000000  180.000000    6.664199    6.428861  0.067367    4.940344
  -21   8   -2  0  1.158115  0.431736   -10.144403   0.000000  180.000000   10.144403   10.268319  0.110039   -1.592565
  -22   8   -2  0  1.206020  0.414587     3.406011   0.000000    0.000000    3.406011    3.427649  0.068614   -0.445994
   24   9   -2  0  1.244591  0.401738     3.773132   0.000000  360.000000    3.773132    3.583224  0.136108    1.973204
   23   9   -2  0  1.197071  0.417686    -4.653256   0.000000  180.000000    4.653256    4.550343  0.175109    0.831142
   22   9   -2  0  1.149803  0.434857    -6.999912   0.000000  180.000000    6.999912    6.543074  0.088096    7.333643
   21   9   -2  0  1.102819  0.453383     1.389458   0.000000    0.000000    1.389458    1.414723  0.071273   -0.501311
   20   9   -2  0  1.056158  0.473414     7.862722   0.000000  360.000000    7.862722    7.594955  0.109635    3.453995
   19   9   -2  0  1.009863  0.495117     3.698151   0.000000  360.000000    3.698151    3.667424  0.042633    1.019282
   18   9   -2  0  0.963987  0.518679     7.950429   0.000000    0.000000    7.950429    8.085113  0.093195   -2.043808
   16   9   -2  0  0.873758  0.572241   -12.175455   0.000000  180.000000   12.175455   12.537594  0.080513   -6.361012
   15   9   -2  0  0.829571  0.602721   -21.154464   0.000000  180.000000   21.154464   21.505100  0.165282   -3.000171
   14   9   -2  0  0.786140  0.636019   -12.443828   0.000000  180.000000   12.443828   12.595376  0.076992   -2.783695
   13   9   -2  0  0.743600  0.672405     3.168511   0.000000  360.000000    3.168511    3.232300  0.026347   -3.423970
   12   9   -2  0  0.702111  0.712138    17.459264   0.000000  360.000000   17.459264   17.522885  0.094848   -0.948610
   11   9   -2  0  0.661872  0.755433    12.716705   0.000000  360.000000   12.716705   12.652895  0.074289    1.214725
   10   9   -2  0  0.623124  0.802408     9.882053   0.000000  360.000000    9.882053    9.974176  0.043327   -3.006906
    9   9   -2  0  0.586164  0.853003    -1.143210   0.000000  180.000000    1.143210    1.273266  0.027980   -6.573599
    8   9   -2  0  0.551352  0.906862    -9.439778   0.000000  180.000000    9.439778    9.359761  0.054547    2.074568
    7   9   -2  0  0.519118  0.963172    -5.952516   0.000000  180.000000    5.952516    5.790995  0.025787    8.858193
    6   9   -2  0  0.489973  1.020464     2.039526   0.000000  360.000000    2.039526    2.076815  0.023965   -2.200504
    5   9   -2  0  0.464499  1.076430     4.567281   0.000000  360.000000    4.567281    4.621292  0.026119   -2.924417
    4   9   -2  0  0.443328  1.127834     8.427672   0.000000    0.000000    8.427672    8.450599  0.032761   -0.989706
    3   9   -2  0  0.427100  1.170685   -11.968955   0.000000  180.000000   11.968955   12.031767  0.044373   -2.001884
    2   9   -2  0  0.416396  1.200781   -16.744502   0.000000  180.000000   16.744502   16.712011  0.055603    0.826360
    1   9   -2  0  0.411644  1.214640    15.389008   0.000000    0.000000   15.389008   15.336473  0.052858    1.405597
    0   9   -2  0  0.413052  1.210501    19.646107   0.000000  360.000000   19.646107   19.666855  0.062828   -0.467006
   -1   9   -2  0  0.420557  1.188900    11.504839   0.000000  360.000000   11.504839   11.524701  0.060256   -0.466146
   -2   9   -2  0  0.433842  1.152492    23.771942   0.000000  360.000000   23.771942   23.963808  0.104819   -2.588641
   -3   9   -2  0  0.452400  1.105217    16.315480   0.000000  360.000000   16.315480   16.398238  0.052445   -2.231610
   -4   9   -2  0  0.475612  1.051277   -21.521386   0.000000  180.000000   21.521386   21.839822  0.072422   -6.218202
   -5   9   -2  0  0.502835  0.994361   -25.845591   0.000000  180.000000   25.845591   26.436030  0.125708   -6.642410
   -6   9   -2  0  0.533456  0.937285   -11.748042   0.000000  180.000000   11.748042   11.904591  0.044017   -5.029759
   -7   9   -2  0  0.566923  0.881954    -2.127870   0.000000  180.000000    2.127870    2.126809  0.030095    0.049877
   -8   9   -2  0  0.602764  0.829513    -3.249859   0.000000  180.000000    3.249859    3.188654  0.020017    4.324091
   -9   9   -2  0  0.640579  0.780544     9.387326   0.000000  360.000000    9.387326    9.441755  0.042002   -1.832651
  -10   9   -2  0  0.680039  0.735252    17.373593   0.000000  360.000000   17.373593   17.350707  0.087795    0.368642
  -11   9   -2  0  0.720875  0.693602     8.510991   0.000000  360.000000    8.510991    8.651378  0.055709   -3.563823
  -12   9   -2  0  0.762865  0.655424   -11.012604   0.000000  180.000000   11.012604   11.220252  0.069497   -4.225472
  -13   9   -2  0  0.805829  0.620479    -4.558604   0.000000  180.000000    4.558604    4.597359  0.032512   -1.685758
  -14   9   -2  0  0.849619  0.588499    -4.752002   0.000000  180.000000    4.752002    4.740912  0.044929    0.349105
  -15   9   -2  0  0.894115  0.559212   -10.518082   0.000000  180.000000   10.518082   10.467182  0.067792    1.061833
  -16   9   -2  0  0.939215  0.532360    -6.663552   0.000000  180.000000    6.663552    6.730022  0.045296   -2.075318
  -17   9   -2  0  0.984836  0.507699     6.334152   0.000000    0.000000    6.334152    6.317447  0.053929    0.438076
  -19   9   -2  0  1.077378  0.464090    -1.049273   0.000000  180.000000    1.049273    0.990294  0.080906    1.030930
  -21   9   -2  0  1.171309  0.426873     3.558741   0.000000    0.000000    3.558741    3.450914  0.068144    2.237760
  -22   9   -2  0  1.218696  0.410275     2.137974   0.000000  360.000000    2.137974    2.103172  0.064646    0.761333
   23  10   -2  0  1.211335  0.412768    -9.818741   0.000000  180.000000    9.818741    9.802600  0.066539    0.343073
   22  10   -2  0  1.164646  0.429315    -3.631941   0.000000  180.000000    3.631941    3.634531  0.086384   -0.042415
   21  10   -2  0  1.118286  0.447113     3.643372   0.000000  360.000000    3.643372    3.584627  0.134044    0.619781
   20  10   -2  0  1.072297  0.466289     3.076879   0.000000    0.000000    3.076879    3.057285  0.077068    0.359549
   19  10   -2  0  1.026730  0.486983    -2.534216   0.000000  180.000000    2.534216    2.556328  0.052996   -0.590054
   18  10   -2  0  0.981643  0.509350    11.103428   0.000000    0.000000   11.103428   11.430962  0.123040   -3.764661
   17  10   -2  0  0.937105  0.533558    -0.566042   0.000000  180.000000    0.566042    0.640514  0.093118   -1.131029
   16  10   -2  0  0.893200  0.559785     3.563901   0.000000  360.000000    3.563901    3.701382  0.042239   -4.603042
   15  10   -2  0  0.850023  0.588219    -3.972626   0.000000  180.000000    3.972626    4.086830  0.045114   -3.579991
   14  10   -2  0  0.807693  0.619047    -1.089987   0.000000  180.000000    1.089987    1.131771  0.037965   -1.556477
   13  10   -2  0  0.766350  0.652443     0.751653   0.000000    0.000000    0.751653    0.714408  0.061290    0.859381
   12  10   -2  0  0.726163  0.688551    -1.540412   0.000000  180.000000    1.540412    1.616150  0.021978   -4.873551
   11  10   -2  0  0.687333  0.727450   -25.457102   0.000000  180.000000   25.457102   25.828740  0.112949   -4.653217
   10  10   -2  0  0.650105  0.769107    11.213220   0.000000  360.000000   11.213220   11.167046  0.074360    0.878144
    9  10   -2  0  0.614769  0.813314    -1.461273   0.000000  180.000000    1.461273    1.480415  0.028879   -0.937385
    8  10   -2  0  0.581671  0.859593    -0.858707   0.000000  180.000000    0.858707    0.854745  0.050738    0.110431
    7  10   -2  0  0.551213  0.907091    20.696721   0.000000  360.000000   20.696721   21.003156  0.067303   -6.438995
    6  10   -2  0  0.523857  0.954460    32.725324   0.000000  360.000000   32.725324   33.280626  0.163462   -4.804265
    5  10   -2  0  0.500111  0.999778   -14.442477   0.000000  180.000000   14.442477   14.286702  0.063684    3.459236
    4  10   -2  0  0.480512  1.040558    -0.840149   0.000000  180.000000    0.840149    0.985276  0.043780   -4.687955
    3  10   -2  0  0.465582  1.073924   -38.936348   0.000000  180.000000   38.936348   39.465376  0.129500   -5.777296
    2  10   -2  0  0.455782  1.097015   -12.705173   0.000000  180.000000   12.705173   12.663926  0.056226    1.037466
    1  10   -2  0  0.451446  1.107553    -8.260613   0.000000  180.000000    8.260613    8.252296  0.031751    0.370433
    0  10   -2  0  0.452730  1.104412     4.699292   0.000000    0.000000    4.699292    4.575590  0.021616    8.093230
   -1  10   -2  0  0.459587  1.087933    16.345596   0.000000  360.000000   16.345596   16.502646  0.047316   -4.694039
   -2  10   -2  0  0.471775  1.059828    39.570065   0.000000  360.000000   39.570065   40.095986  0.116847   -6.365303
   -3  10   -2  0  0.488894  1.022716   -23.102536   0.000000  180.000000   23.102536   23.355013  0.085088   -4.196339
   -4  10   -2  0  0.510450  0.979528     2.905907   0.000000  360.000000    2.905907    2.894171  0.024535    0.676443
   -5  10   -2  0  0.535906  0.932999    -1.808024   0.000000  180.000000    1.808024    1.892805  0.033861   -3.540873
   -6  10   -2  0  0.564736  0.885369    -2.584567   0.000000  180.000000    2.584567    2.648616  0.026826   -3.376624
   -7  10   -2  0  0.596451  0.838292    -2.173116   0.000000  180.000000    2.173116    2.223427  0.025550   -2.784757
   -8  10   -2  0  0.630616  0.792876     5.633922   0.000000  360.000000    5.633922    5.608352  0.026629    1.357963
   -9  10   -2  0  0.666853  0.749790   -16.992181   0.000000  180.000000   16.992181   16.903511  0.064342    1.948957
  -10  10   -2  0  0.704844  0.709377     2.999035   0.000000    0.000000    2.999035    3.118851  0.047907   -3.536976
  -11  10   -2  0  0.744320  0.671754   -12.251863   0.000000  180.000000   12.251863   12.288988  0.041831   -1.255109
  -12  10   -2  0  0.785057  0.636896     3.528026   0.000000  360.000000    3.528026    3.624875  0.025450   -5.381689
  -13  10   -2  0  0.826869  0.604691    17.898350   0.000000  360.000000   17.898350   17.898187  0.092298    0.002499
  -14  10   -2  0  0.869601  0.574977    13.545029   0.000000    0.000000   13.545029   13.833829  0.060047   -6.801692
  -15  10   -2  0  0.913123  0.547572    -5.342323   0.000000  180.000000    5.342323    5.475566  0.053199   -3.542054
  -16  10   -2  0  0.957328  0.522287     2.155311   0.000000    0.000000    2.155311    2.175654  0.035973   -0.799763
  -17  10   -2  0  1.002125  0.498940   -11.727441   0.000000  180.000000   11.727441   11.571074  0.079124    2.794800
  -18  10   -2  0  1.047438  0.477355    -7.095844   0.000000  180.000000    7.095844    7.027618  0.046474    2.076142
  -19  10   -2  0  1.093204  0.457371    -5.466026   0.000000  180.000000    5.466026    5.413112  0.064295    1.163872
  -20  10   -2  0  1.139368  0.438840     2.713121   0.000000    0.000000    2.713121    2.524834  0.050810    5.240678
  -21  10   -2  0  1.185883  0.421627     4.998556   0.000000    0.000000    4.998556    4.715513  0.092141    4.344233
  -22  10   -2  0  1.232709  0.405611     5.392941   0.000000    0.000000    5.392941    5.090182  0.096669    4.429174
   23  11   -2  0  1.226907  0.407529    -1.393580   0.000000  180.000000    1.393580    1.487144  0.158194   -0.836440
   22  11   -2  0  1.180833  0.423430     3.477766   0.000000  360.000000    3.477766    3.380599  0.125128    1.098196
   20  11   -2  0  1.089857  0.458776    -4.807898   0.000000  180.000000    4.807898    4.848523  0.085248   -0.673942
   19  11   -2  0  1.045056  0.478443    -7.745509   0.000000  180.000000    7.745509    7.826577  0.099864   -1.148023
   18  11   -2  0  1.000795  0.499603     0.235818   0.000000    0.000000    0.235818    0.447328  0.142537   -2.098544
   17  11   -2  0  0.957149  0.522385    -6.151391   0.000000  180.000000    6.151391    6.178093  0.057405   -0.657825
   15  11   -2  0  0.872071  0.573348     9.725330   0.000000  360.000000    9.725330    9.805164  0.056407   -2.001570
   14  11   -2  0  0.830865  0.601783    10.236300   0.000000  360.000000   10.236300   10.379770  0.066932   -3.031407
   13  11   -2  0  0.790734  0.632324    -4.297406   0.000000  180.000000    4.297406    4.304006  0.052764   -0.176895
   12  11   -2  0  0.751851  0.665025    -6.386450   0.000000  180.000000    6.386450    6.471617  0.043894   -2.744012
   11  11   -2  0  0.714419  0.699869    -7.927966   0.000000  180.000000    7.927966    7.918104  0.038474    0.362495
   10  11   -2  0  0.678678  0.736726    -0.678925   0.000000  180.000000    0.678925    0.656023  0.067150    0.482320
    9  11   -2  0  0.644910  0.775302    -3.782541   0.000000  180.000000    3.782541    3.835484  0.029686   -2.522120
    8  11   -2  0  0.613440  0.815076     2.258065   0.000000  360.000000    2.258065    2.203080  0.029044    2.677362
    7  11   -2  0  0.584640  0.855227    14.182474   0.000000  360.000000   14.182474   14.414173  0.108521   -3.019425
    6  11   -2  0  0.558922  0.894579     6.820637   0.000000    0.000000    6.820637    6.708513  0.031698    5.002469
    5  11   -2  0  0.536730  0.931567   -11.042142   0.000000  180.000000   11.042142   11.004556  0.047628    1.116055
    4  11   -2  0  0.518517  0.964289     4.716576   0.000000    0.000000    4.716576    4.814273  0.026509   -5.211969
    3  11   -2  0  0.504713  0.990663    13.769989   0.000000  360.000000   13.769989   13.695352  0.049811    2.119061
    2  11   -2  0  0.495687  1.008701     0.681089   0.000000  360.000000    0.681089    0.860525  0.050383   -5.036707
    0  11   -2  0  0.492882  1.014443     1.103876   0.000000    0.000000    1.103876    1.091256  0.039411    0.452863
   -1  11   -2  0  0.499188  1.001628    -4.867776   0.000000  180.000000    4.867776    4.882389  0.026138   -0.790609
   -2  11   -2  0  0.510431  0.979565   -11.548561   0.000000  180.000000   11.548561   11.483796  0.040720    2.249297
   -3  11   -2  0  0.526294  0.950039    -5.371007   0.000000  180.000000    5.371007    5.393730  0.018328   -1.753304
   -4  11   -2  0  0.546376  0.915120     7.700892   0.000000    0.000000    7.700892    7.724933  0.026619   -1.277283
   -5  11   -2  0  0.570231  0.876837    19.455035   0.000000  360.000000   19.455035   19.561490  0.066709   -2.256790
   -6  11   -2  0  0.597407  0.836950     1.474345   0.000000  360.000000    1.474345    1.543314  0.046365   -2.103652
   -7  11   -2  0  0.627473  0.796847    -1.130584   0.000000  180.000000    1.130584    1.221090  0.046973   -2.724889
   -8  11   -2  0  0.660033  0.757538    -2.035138   0.000000  180.000000    2.035138    2.018163  0.028173    0.852096
   -9  11   -2  0  0.694738  0.719696    -7.521772   0.000000  180.000000    7.521772    7.594955  0.034507   -2.999265
  -10  11   -2  0  0.731282  0.683731   -14.989942   0.000000  180.000000   14.989942   15.207550  0.083269   -3.695784
  -11  11   -2  0  0.769403  0.649855     0.301115   0.000000  360.000000    0.301115    0.479713  0.130490   -1.935587
  -12  11   -2  0  0.808878  0.618140     1.997804   0.000000  360.000000    1.997804    2.037924  0.031422   -1.805650
  -13  11   -2  0  0.849518  0.588569     3.348497   0.000000    0.000000    3.348497    3.346390  0.023308    0.127850
  -14  11   -2  0  0.891164  0.561064    -3.648365   0.000000  180.000000    3.648365    3.598565  0.035520    1.982760
  -16  11   -2  0  0.976957  0.511793     0.708035   0.000000    0.000000    0.708035    0.735120  0.080045   -0.478523
  -17  11   -2  0  1.020893  0.489767     1.665148   0.000000  360.000000    1.665148    1.732695  0.037036   -2.579270
  -18  11   -2  0  1.065409  0.469304    -5.199054   0.000000  180.000000    5.199054    5.141905  0.053968    1.497566
  -19  11   -2  0  1.110434  0.450274     2.898162   0.000000  360.000000    2.898162    2.845342  0.047545    1.571098
  -21  11   -2  0  1.201784  0.416048    -4.245395   0.000000  180.000000    4.245395    4.090587  0.097618    2.242735
  -22  11   -2  0  1.248014  0.400636    -4.695150   0.000000  180.000000    4.695150    4.399309  0.085881    4.871642
   23  12   -2  0  1.243738  0.402014     0.844888   0.000000    0.000000    0.844888    0.927682  0.253290   -0.462271
   22  12   -2  0  1.198312  0.417254     2.760409   0.000000  360.000000    2.760409    2.838315  0.149882   -0.735087
   21  12   -2  0  1.153306  0.433536    -2.051176   0.000000  180.000000    2.051176    2.040355  0.073775    0.207436
   20  12   -2  0  1.108771  0.450950     2.197616   0.000000  360.000000    2.197616    2.133855  0.053550    1.683868
   19  12   -2  0  1.064766  0.469587    -4.657070   0.000000  180.000000    4.657070    4.634267  0.036750    0.877514
   18  12   -2  0  1.021359  0.489544     5.128328   0.000000  360.000000    5.128328    5.070392  0.067306    1.217328
   17  12   -2  0  0.978631  0.510918    -8.267917   0.000000  180.000000    8.267917    8.485475  0.076110   -4.042487
   16  12   -2  0  0.936674  0.533804    13.545010   0.000000  360.000000   13.545010   13.482642  0.071905    1.226626
   15  12   -2  0  0.895596  0.558288     2.934057   0.000000    0.000000    2.934057    2.933658  0.041199    0.013695
   14  12   -2  0  0.855524  0.584437    -1.307187   0.000000  180.000000    1.307187    1.269311  0.033767    1.586268
   13  12   -2  0  0.816606  0.612291    -6.937482   0.000000  180.000000    6.937482    7.067345  0.051266   -3.582348
   12  12   -2  0  0.779015  0.641836    14.118439   0.000000  360.000000   14.118439   14.205838  0.094752   -1.304455
   11  12   -2  0  0.742953  0.672990   -11.221707   0.000000  180.000000   11.221707   11.224669  0.051809   -0.080835
   10  12   -2  0  0.708652  0.705565    21.007296   0.000000  360.000000   21.007296   21.280559  0.166102   -2.326589
    9  12   -2  0  0.676382  0.739227    -2.430694   0.000000  180.000000    2.430694    2.494930  0.022750   -3.993010
    8  12   -2  0  0.646446  0.773459     9.192769   0.000000  360.000000    9.192769    9.291105  0.045777   -3.037944
    7  12   -2  0  0.619183  0.807516    -1.149629   0.000000  180.000000    1.149629    1.196251  0.035873   -1.837994
    6  12   -2  0  0.594960  0.840392     7.815442   0.000000  360.000000    7.815442    7.853382  0.045102   -1.189652
    5  12   -2  0  0.574163  0.870833   -23.828825   0.000000  180.000000   23.828825   23.920940  0.074381   -1.751390
    4  12   -2  0  0.557175  0.897385    30.823813   0.000000  360.000000   30.823813   31.155135  0.183249   -2.556960
    3  12   -2  0  0.544352  0.918523   -15.747799   0.000000  180.000000   15.747799   15.638963  0.048036    3.204197
    2  12   -2  0  0.535994  0.932846     0.400091   0.000000    0.000000    0.400091    0.500232  0.090689   -1.561613
    1  12   -2  0  0.532311  0.939300    -9.426136   0.000000  180.000000    9.426136    9.403001  0.052081    0.628226
    0  12   -2  0  0.533401  0.937382     9.575195   0.000000  360.000000    9.575195    9.495142  0.030608    3.698809
   -1  12   -2  0  0.539233  0.927243   -18.289073   0.000000  180.000000   18.289073   18.332930  0.069032   -0.898485
   -2  12   -2  0  0.549658  0.909657    14.422605   0.000000  360.000000   14.422605   14.214190  0.062616    4.707121
   -3  12   -2  0  0.564420  0.885865   -20.534757   0.000000  180.000000   20.534757   20.576987  0.069181   -0.863275
   -4  12   -2  0  0.583190  0.857353    20.073890   0.000000  360.000000   20.073890   20.390884  0.059622   -7.518936
   -5  12   -2  0  0.605597  0.825632   -17.920641   0.000000  180.000000   17.920641   18.055483  0.076128   -2.504938
   -6  12   -2  0  0.631252  0.792076    -9.936987   0.000000  180.000000    9.936987   10.005696  0.051013   -1.904815
   -7  12   -2  0  0.659777  0.757831    -3.714371   0.000000  180.000000    3.714371    3.667424  0.027075    2.452215
   -8  12   -2  0  0.690817  0.723781    12.709383   0.000000  360.000000   12.709383   12.777541  0.067355   -1.431059
   -9  12   -2  0  0.724048  0.690562   -22.881908   0.000000  180.000000   22.881908   23.139372  0.106425   -3.421262
  -10  12   -2  0  0.759182  0.658604    12.457366   0.000000  360.000000   12.457366   12.485697  0.083232   -0.481370
  -11  12   -2  0  0.795968  0.628166    -2.418851   0.000000  180.000000    2.418851    2.390459  0.032707    1.227652
  -12  12   -2  0  0.834186  0.599386    -2.089939   0.000000  180.000000    2.089939    2.110298  0.040514   -0.710668
  -13  12   -2  0  0.873650  0.572311    -7.922006   0.000000  180.000000    7.922006    7.932640  0.049150   -0.305984
  -14  12   -2  0  0.914198  0.546928     6.450311   0.000000    0.000000    6.450311    6.588799  0.057122   -3.428661
  -15  12   -2  0  0.955691  0.523182    -0.066835   0.000000  180.000000    0.066835    0.436105  0.147332   -3.544566
  -16  12   -2  0  0.998012  0.500996     9.363316   0.000000  360.000000    9.363316    9.292157  0.054946    1.831532
  -17  12   -2  0  1.041060  0.480280    -4.764431   0.000000  180.000000    4.764431    4.692210  0.033332    3.064230
  -18  12   -2  0  1.084749  0.460936     6.348595   0.000000  360.000000    6.348595    6.208756  0.050239    3.936428
  -20  12   -2  0  1.173760  0.425982    -3.341644   0.000000  180.000000    3.341644    3.141224  0.097958    2.893452
  -21  12   -2  0  1.218963  0.410185    -1.908517   0.000000  180.000000    1.908517    1.990715  0.079337   -1.465212
   22  13   -2  0  1.217026  0.410838    -2.447104   0.000000  180.000000    2.447104    2.423700  0.085728    0.386087
   20  13   -2  0  1.128970  0.442882    -2.452617   0.000000  180.000000    2.452617    2.476814  0.048897   -0.699814
   19  13   -2  0  1.085784  0.460497     3.284572   0.000000  360.000000    3.284572    3.247751  0.050379    1.033601
   18  13   -2  0  1.043252  0.479270    -1.372723   0.000000  180.000000    1.372723    1.432331  0.044963   -1.874853
   17  13   -2  0  1.001458  0.499272     7.296327   0.000000  360.000000    7.296327    7.310248  0.075782   -0.259780
   16  13   -2  0  0.960499  0.520563    10.487634   0.000000  360.000000   10.487634   10.887061  0.082754   -6.825946
   15  13   -2  0  0.920484  0.543192     9.643913   0.000000  360.000000    9.643913    9.604079  0.068748    0.819428
   14  13   -2  0  0.881545  0.567186   -10.644118   0.000000  180.000000   10.644118   10.691372  0.055700   -1.199758
   12  13   -2  0  0.807505  0.619191     0.520112   0.000000    0.000000    0.520112    0.583352  0.076312   -1.171962
   11  13   -2  0  0.772773  0.647020    -7.374901   0.000000  180.000000    7.374901    7.537373  0.045160   -5.087958
   10  13   -2  0  0.739857  0.675806    -4.243768   0.000000  180.000000    4.243768    4.253585  0.033287   -0.417057
    9  13   -2  0  0.709008  0.705210    14.425881   0.000000  360.000000   14.425881   14.409329  0.107869    0.217014
    8  13   -2  0  0.680509  0.734744    -4.161540   0.000000  180.000000    4.161540    4.091782  0.031213    3.160599
    7  13   -2  0  0.654666  0.763748   -12.274911   0.000000  180.000000   12.274911   12.230900  0.059843    1.040055
    6  13   -2  0  0.631805  0.791383    -5.392623   0.000000  180.000000    5.392623    5.425995  0.037945   -1.243773
    5  13   -2  0  0.612261  0.816646     1.122425   0.000000  360.000000    1.122425    1.217024  0.041222   -3.245436
    4  13   -2  0  0.596359  0.838422    -4.640693   0.000000  180.000000    4.640693    4.509499  0.029848    6.216005
    3  13   -2  0  0.584396  0.855584    -6.074067   0.000000  180.000000    6.074067    6.255362  0.044308   -5.786472
    2  13   -2  0  0.576619  0.867123    -0.458895   0.000000  180.000000    0.458895    0.424422  0.131106    0.371858
    1  13   -2  0  0.573198  0.872300    -2.656874   0.000000  180.000000    2.656874    2.648616  0.024123    0.484089
    0  13   -2  0  0.574209  0.870763   -14.352087   0.000000  180.000000   14.352087   14.504470  0.051120   -4.215583
   -1  13   -2  0  0.579631  0.862617   -11.102828   0.000000  180.000000   11.102828   11.179107  0.034219   -3.152499
   -2  13   -2  0  0.589342  0.848404     7.813352   0.000000    0.000000    7.813352    7.735952  0.028372    3.858019
   -3  13   -2  0  0.603133  0.829004    -4.028053   0.000000  180.000000    4.028053    4.021387  0.021155    0.445604
   -4  13   -2  0  0.620734  0.805497    -3.867690   0.000000  180.000000    3.867690    3.718902  0.020964   10.037239
   -5  13   -2  0  0.641832  0.779021     0.500257   0.000000    0.000000    0.500257    0.458428  0.138132    0.428251
   -6  13   -2  0  0.666093  0.750646     5.385427   0.000000  360.000000    5.385427    5.515712  0.032110   -5.738179
   -8  13   -2  0  0.722792  0.691762    13.245147   0.000000  360.000000   13.245147   13.335286  0.057100   -2.232491
  -10  13   -2  0  0.788389  0.634205     1.502867   0.000000  360.000000    1.502867    1.449677  0.044413    1.693700
  -11  13   -2  0  0.823872  0.606891    -3.537925   0.000000  180.000000    3.537925    3.538263  0.024057   -0.019898
  -13  13   -2  0  0.899147  0.556083    -1.868818   0.000000  180.000000    1.868818    1.876876  0.037992   -0.299971
  -14  13   -2  0  0.938593  0.532712    15.614695   0.000000    0.000000   15.614695   15.844759  0.116837   -2.784726
  -15  13   -2  0  0.979053  0.510697     6.421245   0.000000    0.000000    6.421245    6.474637  0.049391   -1.528773
  -16  13   -2  0  1.020406  0.490001     3.367285   0.000000  360.000000    3.367285    3.377644  0.050549   -0.289818
  -17  13   -2  0  1.062547  0.470567    -4.675722   0.000000  180.000000    4.675722    4.660108  0.057886    0.381468
  -18  13   -2  0  1.105387  0.452330     2.087645   0.000000    0.000000    2.087645    2.025587  0.049317    1.779587
  -19  13   -2  0  1.148846  0.435219    -2.881492   0.000000  180.000000    2.881492    2.855874  0.052374    0.691747
  -20  13   -2  0  1.192859  0.419161     2.135734   0.000000    0.000000    2.135734    2.191705  0.071880   -1.101210
  -21  13   -2  0  1.237364  0.404085     1.467896   0.000000    0.000000    1.467896    1.487144  0.102419   -0.265784
   22  14   -2  0  1.236919  0.404230    -3.319059   0.000000  180.000000    3.319059    3.130069  0.135446    1.973278
   21  14   -2  0  1.193370  0.418982     1.846153   0.000000  360.000000    1.846153    1.825507  0.082729    0.352926
   20  14   -2  0  1.150387  0.434636    -1.813826   0.000000  180.000000    1.813826    2.028067  0.067096   -4.515671
   19  14   -2  0  1.108036  0.451249     1.259127   0.000000  360.000000    1.259127    1.221090  0.089232    0.602838
   18  14   -2  0  1.066392  0.468871    11.044343   0.000000  360.000000   11.044343   11.162982  0.109441   -1.533070
   17  14   -2  0  1.025541  0.487547    -6.066752   0.000000  180.000000    6.066752    5.856215  0.088656    3.358435
   16  14   -2  0  0.985583  0.507314    -7.314798   0.000000  180.000000    7.314798    7.349872  0.050231   -0.987475
   15  14   -2  0  0.946630  0.528190    -0.800776   0.000000  180.000000    0.800776    0.741927  0.069083    1.204720
   14  14   -2  0  0.908811  0.550170    -5.089192   0.000000  180.000000    5.089192    5.070392  0.043363    0.613127
   13  14   -2  0  0.872273  0.573215    -1.310956   0.000000  180.000000    1.310956    1.053957  0.047796    7.604212
   12  14   -2  0  0.837186  0.597239     2.395315   0.000000  360.000000    2.395315    2.452451  0.031873   -2.535208
   11  14   -2  0  0.803738  0.622093   -10.854082   0.000000  180.000000   10.854082   10.836860  0.077919    0.312591
   10  14   -2  0  0.772143  0.647549    -2.926450   0.000000  180.000000    2.926450    2.979354  0.054975   -1.360935
    9  14   -2  0  0.742637  0.673277    -3.878159   0.000000  180.000000    3.878159    3.895092  0.034584   -0.692435
    8  14   -2  0  0.715478  0.698833    -5.962415   0.000000  180.000000    5.962415    6.064490  0.058487   -2.468141
    7  14   -2  0  0.690944  0.723647     3.995363   0.000000    0.000000    3.995363    3.933442  0.023395    3.743169
    6  14   -2  0  0.669324  0.747023    -2.602320   0.000000  180.000000    2.602320    2.693575  0.023718   -5.441226
    5  14   -2  0  0.650907  0.768159    -6.800158   0.000000  180.000000    6.800158    6.689023  0.037124    4.233601
    4  14   -2  0  0.635971  0.786199     6.491406   0.000000    0.000000    6.491406    6.511627  0.032660   -0.875618
    3  14   -2  0  0.624768  0.800297    -9.246706   0.000000  180.000000    9.246706    9.185982  0.045548    1.885425
    2  14   -2  0  0.617500  0.809717     5.658324   0.000000  360.000000    5.658324    5.685381  0.031148   -1.228489
    1  14   -2  0  0.614306  0.813927    17.246470   0.000000  360.000000   17.246470   17.227132  0.061980    0.441240
    0  14   -2  0  0.615250  0.812678   -10.501304   0.000000  180.000000   10.501304   10.462379  0.023046    2.388701
   -1  14   -2  0  0.620313  0.806044    -6.209522   0.000000  180.000000    6.209522    6.105566  0.032567    4.514218
   -2  14   -2  0  0.629396  0.794412    16.838315   0.000000  360.000000   16.838315   16.837293  0.051662    0.027969
   -3  14   -2  0  0.642328  0.778418    -4.713930   0.000000  180.000000    4.713930    4.707066  0.028590    0.339521
   -4  14   -2  0  0.658883  0.758860     6.022590   0.000000    0.000000    6.022590    5.837468  0.036447    7.183048
   -5  14   -2  0  0.678796  0.736598    18.574279   0.000000  360.000000   18.574279   18.600236  0.060587   -0.605892
   -6  14   -2  0  0.701780  0.712474     4.899832   0.000000    0.000000    4.899832    4.902795  0.027444   -0.152681
   -7  14   -2  0  0.727545  0.687242    -4.732994   0.000000  180.000000    4.732994    4.681484  0.027264    2.671882
   -8  14   -2  0  0.755807  0.661545    -3.166973   0.000000  180.000000    3.166973    3.105997  0.027425    3.144333
   -9  14   -2  0  0.786296  0.635893    -0.697274   0.000000  180.000000    0.697274    0.806497  0.081909   -1.885806
  -10  14   -2  0  0.818763  0.610677     9.541366   0.000000  360.000000    9.541366    9.553932  0.057170   -0.310840
  -11  14   -2  0  0.852983  0.586178    -1.603591   0.000000  180.000000    1.603591    1.634621  0.043724   -1.003630
  -12  14   -2  0  0.888754  0.562586     4.927391   0.000000  360.000000    4.927391    4.868067  0.040890    2.051742
  -13  14   -2  0  0.925895  0.540018     8.878796   0.000000  360.000000    8.878796    8.892625  0.061442   -0.318303
  -14  14   -2  0  0.964248  0.518539    -6.833195   0.000000  180.000000    6.833195    6.832672  0.070635    0.010477
  -15  14   -2  0  1.003674  0.498170   -10.267938   0.000000  180.000000   10.267938   10.349389  0.087079   -1.322811
  -16  14   -2  0  1.044052  0.478903     5.025225   0.000000    0.000000    5.025225    4.893673  0.024660    7.544351
  -17  14   -2  0  1.085275  0.460713    -5.234317   0.000000  180.000000    5.234317    5.146791  0.049666    2.492262
  -18  14   -2  0  1.127251  0.443557    -2.946548   0.000000  180.000000    2.946548    3.004441  0.040219   -2.035642
  -19  14   -2  0  1.169899  0.427387     1.882335   0.000000  360.000000    1.882335    1.825507  0.050913    1.578501
  -20  14   -2  0  1.213148  0.412151     1.412299   0.000000  360.000000    1.412299    1.459995  0.094264   -0.715570
   20  15   -2  0  1.172954  0.426274    -1.883737   0.000000  180.000000    1.883737    1.937212  0.059100   -1.279607
   19  15   -2  0  1.131448  0.441912    -6.038121   0.000000  180.000000    6.038121    6.257705  0.096621   -3.213998
   18  15   -2  0  1.090699  0.458422     4.415911   0.000000  360.000000    4.415911    4.321329  0.117431    1.139045
   17  15   -2  0  1.050794  0.475831    -2.463584   0.000000  180.000000    2.463584    2.474783  0.057649   -0.274728
   16  15   -2  0  1.011833  0.494153    -6.045601   0.000000  180.000000    6.045601    6.109682  0.055774   -1.624831
   15  15   -2  0  0.973930  0.513384    -0.554327   0.000000  180.000000    0.554327    0.479713  0.112685    0.936410
   14  15   -2  0  0.937213  0.533496     7.893472   0.000000  360.000000    7.893472    7.847068  0.066005    0.994243
   13  15   -2  0  0.901828  0.554430     1.457158   0.000000    0.000000    1.457158    1.411215  0.040502    1.604196
   12  15   -2  0  0.867936  0.576080     0.932094   0.000000    0.000000    0.932094    0.969921  0.059628   -0.897144
   11  15   -2  0  0.835719  0.598287    -3.171534   0.000000  180.000000    3.171534    3.194932  0.033346   -0.992285
   10  15   -2  0  0.805380  0.620825    -3.227763   0.000000  180.000000    3.227763    3.207429  0.028783    0.999076
    9  15   -2  0  0.777137  0.643388   -11.671749   0.000000  180.000000   11.671749   11.609086  0.069636    1.272599
    8  15   -2  0  0.751226  0.665578    -2.398208   0.000000  180.000000    2.398208    2.419577  0.035277   -0.856639
    7  15   -2  0  0.727898  0.686909    15.200204   0.000000  360.000000   15.200204   15.286313  0.060803   -2.002806
    6  15   -2  0  0.707408  0.706806    12.734539   0.000000  360.000000   12.734539   12.506928  0.076746    4.194244
    4  15   -2  0  0.675938  0.739713     9.534601   0.000000    0.000000    9.534601    9.539305  0.047594   -0.139787
    3  15   -2  0  0.665408  0.751419     4.341589   0.000000    0.000000    4.341589    4.233677  0.023368    6.530725
    2  15   -2  0  0.658588  0.759200    -7.500538   0.000000  180.000000    7.500538    7.447917  0.025751    2.889913
    1  15   -2  0  0.655594  0.762667     4.779856   0.000000    0.000000    4.779856    4.734575  0.022561    2.838349
    0  15   -2  0  0.656479  0.761639     7.351278   0.000000  360.000000    7.351278    7.261471  0.023415    5.424203
   -1  15   -2  0  0.661227  0.756170    -5.384523   0.000000  180.000000    5.384523    5.312342  0.021405    4.768858
   -2  15   -2  0  0.669755  0.746542    -6.314743   0.000000  180.000000    6.314743    6.261721  0.028271    2.652325
   -3  15   -2  0  0.681922  0.733221     2.473443   0.000000  360.000000    2.473443    2.468710  0.031661    0.211391
   -4  15   -2  0  0.697538  0.716807     2.821087   0.000000  360.000000    2.821087    2.784926  0.025504    2.005176
   -5  15   -2  0  0.716377  0.697957    10.031522   0.000000  360.000000   10.031522    9.895112  0.028668    6.729185
   -6  15   -2  0  0.738192  0.677330     5.913075   0.000000  360.000000    5.913075    5.830526  0.036491    3.199190
   -7  15   -2  0  0.762728  0.655541     1.537115   0.000000    0.000000    1.537115    1.549769  0.041487   -0.431364
   -8  15   -2  0  0.789732  0.633126    -9.432512   0.000000  180.000000    9.432512    9.369900  0.039365    2.249382
   -9  15   -2  0  0.818959  0.610531    -9.064601   0.000000  180.000000    9.064601    9.098999  0.049906   -0.974745
  -10  15   -2  0  0.850180  0.588111    -5.498320   0.000000  180.000000    5.498320    5.524692  0.025599   -1.456873
  -11  15   -2  0  0.883183  0.566134     2.473663   0.000000  360.000000    2.473663    2.591321  0.043969   -3.784343
  -12  15   -2  0  0.917777  0.544794    -3.030677   0.000000  180.000000    3.030677    3.122050  0.050160   -2.576193
  -13  15   -2  0  0.953789  0.524225     1.668222   0.000000  360.000000    1.668222    1.652886  0.043232    0.501688
  -14  15   -2  0  0.991063  0.504509    -5.297348   0.000000  180.000000    5.297348    5.147741  0.049657    4.260803
  -15  15   -2  0  1.029463  0.485690    -6.388095   0.000000  180.000000    6.388095    6.434398  0.075042   -0.872593
  -17  15   -2  0  1.109168  0.450788     8.941590   0.000000  360.000000    8.941590    8.735385  0.068235    4.273727
  -18  15   -2  0  1.150273  0.434679    -1.172674   0.000000  180.000000    1.172674    1.127382  0.083831    0.764066
  -20  15   -2  0  1.234569  0.405000    -2.822113   0.000000  180.000000    2.822113    2.766892  0.077492    1.007764
   20  16   -2  0  1.196608  0.417848    -1.927573   0.000000  180.000000    1.927573    2.074426  0.058559   -3.546513
   19  16   -2  0  1.155951  0.432544    -8.812623   0.000000  180.000000    8.812623    9.261450  0.105116   -6.038438
   18  16   -2  0  1.116097  0.447990     1.016519   0.000000    0.000000    1.016519    1.100430  0.079180   -1.498714
   17  16   -2  0  1.077133  0.464195    -3.180999   0.000000  180.000000    3.180999    3.158712  0.058621    0.537664
   16  16   -2  0  1.039160  0.481158     8.298506   0.000000  360.000000    8.298506    8.181089  0.073737    2.251972
   15  16   -2  0  1.002291  0.498857     1.269533   0.000000  360.000000    1.269533    1.296630  0.038635   -0.991881
   14  16   -2  0  0.966652  0.517249    -1.727042   0.000000  180.000000    1.727042    1.792314  0.043790   -2.108004
   13  16   -2  0  0.932385  0.536259    -1.072486   0.000000  180.000000    1.072486    0.980160  0.051528    2.533905
   12  16   -2  0  0.899645  0.555775     8.296832   0.000000    0.000000    8.296832    8.409685  0.056492   -2.825169
   11  16   -2  0  0.868605  0.575636    -4.938679   0.000000  180.000000    4.938679    4.977839  0.035596   -1.555803
   10  16   -2  0  0.839455  0.595625    16.886631   0.000000  360.000000   16.886631   17.169892  0.098537   -4.065371
    9  16   -2  0  0.812397  0.615462    -1.695371   0.000000  180.000000    1.695371    1.789507  0.031816   -4.184261
    8  16   -2  0  0.787648  0.634801   -10.250072   0.000000  180.000000   10.250072   10.195442  0.058420    1.322465
    7  16   -2  0  0.765431  0.653227    -7.805901   0.000000  180.000000    7.805901    7.789467  0.048275    0.481423
    6  16   -2  0  0.745972  0.670266     2.053281   0.000000  360.000000    2.053281    1.993239  0.035745    2.375543
    5  16   -2  0  0.729493  0.685408   -11.178438   0.000000  180.000000   11.178438   11.197017  0.059548   -0.441250
    4  16   -2  0  0.716198  0.698131    21.333329   0.000000  360.000000   21.333329   21.193108  0.087251    2.272794
    3  16   -2  0  0.706269  0.707946     2.871752   0.000000  360.000000    2.871752    2.890719  0.031960   -0.839305
    2  16   -2  0  0.699847  0.714442     4.571190   0.000000  360.000000    4.571190    4.562449  0.032762    0.377326
    1  16   -2  0  0.697031  0.717329    -4.529796   0.000000  180.000000    4.529796    4.443524  0.038337    3.182469
    0  16   -2  0  0.697863  0.716473    -1.088035   0.000000  180.000000    1.088035    1.034770  0.062899    1.197602
   -1  16   -2  0  0.702331  0.711915    -8.557203   0.000000  180.000000    8.557203    8.434638  0.041161    4.211144
   -2  16   -2  0  0.710366  0.703863     6.521271   0.000000  360.000000    6.521271    6.368740  0.026706    8.077251
   -3  16   -2  0  0.721849  0.692666   -15.405720   0.000000  180.000000   15.405720   15.412765  0.069299   -0.143770
   -4  16   -2  0  0.736619  0.678777     6.651920   0.000000  360.000000    6.651920    6.665077  0.031905   -0.583187
   -5  16   -2  0  0.754483  0.662706    -6.889867   0.000000  180.000000    6.889867    6.849409  0.023815    2.402502
   -6  16   -2  0  0.775226  0.644973    -5.344425   0.000000  180.000000    5.344425    5.296283  0.024088    2.826366
   -7  16   -2  0  0.798625  0.626076     3.587499   0.000000  360.000000    3.587499    3.508440  0.026299    4.251314
   -8  16   -2  0  0.824454  0.606462    11.830093   0.000000  360.000000   11.830093   11.990496  0.066007   -3.436665
   -9  16   -2  0  0.852491  0.586516    -9.375843   0.000000  180.000000    9.375843    9.475562  0.052413   -2.690615
  -10  16   -2  0  0.882527  0.566555     8.584205   0.000000    0.000000    8.584205    8.766820  0.076146   -3.391617
  -11  16   -2  0  0.914364  0.546828    -2.564472   0.000000  180.000000    2.564472    2.528785  0.039380    1.281574
  -12  16   -2  0  0.947820  0.527526    -4.866256   0.000000  180.000000    4.866256    4.867063  0.048250   -0.023676
  -13  16   -2  0  0.982731  0.508786    -4.879898   0.000000  180.000000    4.879898    4.924252  0.046071   -1.361520
  -14  16   -2  0  1.018947  0.490702     1.631181   0.000000  360.000000    1.631181    1.649841  0.047647   -0.553873
  -15  16   -2  0  1.056334  0.473335    -4.656562   0.000000  180.000000    4.656562    4.704989  0.059023   -1.160326
  -16  16   -2  0  1.094771  0.456716     4.003263   0.000000  360.000000    4.003263    3.912976  0.032648    3.910979
  -17  16   -2  0  1.134153  0.440858    -0.670377   0.000000  180.000000    0.670377    0.600223  0.127530    0.777961
  -18  16   -2  0  1.174383  0.425755     7.462219   0.000000  360.000000    7.462219    7.267046  0.074319    3.713924
  -19  16   -2  0  1.215378  0.411395     1.721097   0.000000    0.000000    1.721097    1.797875  0.100399   -1.081495
   20  17   -2  0  1.221284  0.409405     0.761687   0.000000    0.000000    0.761687    0.818868  0.147728   -0.547401
   19  17   -2  0  1.181477  0.423199     0.684550   0.000000  360.000000    0.684550    0.774885  0.157470   -0.811283
   18  17   -2  0  1.142513  0.437632     2.325123   0.000000  360.000000    2.325123    2.285582  0.053054    1.054004
   17  17   -2  0  1.104481  0.452701    -3.455254   0.000000  180.000000    3.455254    3.423267  0.056138    0.805800
   16  17   -2  0  1.067482  0.468392    -1.302152   0.000000  180.000000    1.302152    1.404072  0.051079   -2.821830
   15  17   -2  0  1.031626  0.484672    -0.303317   0.000000  180.000000    0.303317    0.500232  0.107212   -2.597472
   14  17   -2  0  0.997036  0.501486    -3.952204   0.000000  180.000000    3.952204    3.959978  0.034014   -0.323229
   13  17   -2  0  0.963849  0.518753    -0.847344   0.000000  180.000000    0.847344    0.860525  0.076408   -0.243977
   12  17   -2  0  0.932215  0.536357     6.831919   0.000000  360.000000    6.831919    6.909794  0.044112   -2.496638
   11  17   -2  0  0.902297  0.554142     1.244964   0.000000  360.000000    1.244964    1.356988  0.047521   -3.333799
   10  17   -2  0  0.874270  0.571905     2.356493   0.000000    0.000000    2.356493    2.510913  0.036841   -5.927692
    9  17   -2  0  0.848324  0.589398     0.551054   0.000000  360.000000    0.551054    0.748579  0.078490   -3.558953
    8  17   -2  0  0.824653  0.606315    -7.406365   0.000000  180.000000    7.406365    7.455974  0.041798   -1.678485
    7  17   -2  0  0.803460  0.622308    -5.066769   0.000000  180.000000    5.066769    5.018906  0.038270    1.768695
    6  17   -2  0  0.784945  0.636987     2.757915   0.000000    0.000000    2.757915    2.671190  0.029241    4.194300
    5  17   -2  0  0.769301  0.649941     3.907448   0.000000  360.000000    3.907448    3.889890  0.027483    0.903451
    4  17   -2  0  0.756706  0.660759     8.314427   0.000000    0.000000    8.314427    8.197543  0.028582    5.783324
    3  17   -2  0  0.747315  0.669062     4.468025   0.000000  360.000000    4.468025    4.332946  0.026263    7.273893
    2  17   -2  0  0.741249  0.674537    -5.726147   0.000000  180.000000    5.726147    5.599381  0.027911    6.423065
    1  17   -2  0  0.738590  0.676965    -7.059430   0.000000  180.000000    7.059430    6.966049  0.036638    3.604463
    0  17   -2  0  0.739376  0.676246    -5.642491   0.000000  180.000000    5.642491    5.531134  0.024316    6.476531
   -1  17   -2  0  0.743594  0.672409     3.316090   0.000000    0.000000    3.316090    3.355349  0.025375   -2.187960
   -2  17   -2  0  0.751188  0.665612    11.738470   0.000000    0.000000   11.738470   11.690653  0.036950    1.830136
   -3  17   -2  0  0.762057  0.656119     5.945353   0.000000  360.000000    5.945353    5.829688  0.026805    6.102509
   -4  17   -2  0  0.776062  0.644279    -2.499140   0.000000  180.000000    2.499140    2.500939  0.031249   -0.081425
   -5  17   -2  0  0.793037  0.630487    -3.147819   0.000000  180.000000    3.147819    3.194932  0.033346   -1.998071
   -6  17   -2  0  0.812798  0.615159   -11.030887   0.000000  180.000000   11.030887   11.045403  0.045568   -0.450481
   -7  17   -2  0  0.835145  0.598699    -4.537302   0.000000  180.000000    4.537302    4.603885  0.024711   -3.810556
   -8  17   -2  0  0.859877  0.581478     7.859393   0.000000    0.000000    7.859393    7.958474  0.042761   -3.276878
   -9  17   -2  0  0.886795  0.563828     7.521342   0.000000  360.000000    7.521342    7.580416  0.039279   -2.126918
  -12  17   -2  0  0.978789  0.510835    -6.470778   0.000000  180.000000    6.470778    6.533143  0.036951   -2.386868
  -13  17   -2  0  1.012633  0.493762    -4.111700   0.000000  180.000000    4.111700    4.194410  0.037312   -3.134956
  -14  17   -2  0  1.047816  0.477183     0.695478   0.000000    0.000000    0.695478    0.818868  0.089949   -1.939982
  -15  17   -2  0  1.084207  0.461166     4.177786   0.000000  360.000000    4.177786    4.095363  0.050368    2.314219
  -16  17   -2  0  1.121690  0.445756     2.125215   0.000000    0.000000    2.125215    2.050152  0.045240    2.346492
  -18  17   -2  0  1.199517  0.416835    -4.569527   0.000000  180.000000    4.569527    4.450276  0.036716    4.593248
  -19  17   -2  0  1.239681  0.403330    -1.119909   0.000000  180.000000    1.119909    1.082068  0.122627    0.436416
   20  18   -2  0  1.246922  0.400987     4.694887   0.000000  360.000000    4.694887    4.993803  0.075539   -5.596205
   19  18   -2  0  1.207960  0.413921    -3.121136   0.000000  180.000000    3.121136    3.233855  0.048407   -3.293126
   18  18   -2  0  1.169879  0.427395     1.119284   0.000000  360.000000    1.119284    1.063388  0.096210    0.821632
   17  18   -2  0  1.132766  0.441397   -14.053951   0.000000  180.000000   14.053951   14.537165  0.165719   -4.123667
   15  18   -2  0  1.061853  0.470875     1.631642   0.000000    0.000000    1.631642    1.744221  0.040929   -3.889966
   14  18   -2  0  1.028281  0.486249     8.678710   0.000000  360.000000    8.678710    8.345764  0.076559    6.150269
   13  18   -2  0  0.996135  0.501940     7.009874   0.000000  360.000000    7.009874    6.927152  0.055319    2.114762
   12  18   -2  0  0.965559  0.517835    16.259159   0.000000  360.000000   16.259159   16.412708  0.117611   -1.846355
   11  18   -2  0  0.936707  0.533785   -10.368056   0.000000  180.000000   10.368056   10.614296  0.059468   -5.855874
   10  18   -2  0  0.909741  0.549607     2.061317   0.000000    0.000000    2.061317    2.131531  0.033399   -2.973064
    9  18   -2  0  0.884835  0.565077   -10.049286   0.000000  180.000000   10.049286   10.015739  0.081468    0.582340
    8  18   -2  0  0.862168  0.579933     2.211456   0.000000  360.000000    2.211456    2.300865  0.033994   -3.719624
    7  18   -2  0  0.841919  0.593881     2.607634   0.000000  360.000000    2.607634    2.593260  0.032892    0.617984
    6  18   -2  0  0.824268  0.606598    10.502073   0.000000  360.000000   10.502073   10.388443  0.068308    2.352532
    5  18   -2  0  0.809385  0.617753   -11.320155   0.000000  180.000000   11.320155   11.445002  0.065701   -2.687321
    4  18   -2  0  0.797423  0.627019    11.804783   0.000000  360.000000   11.804783   11.681691  0.046131    3.773621
    3  18   -2  0  0.788517  0.634101   -13.705506   0.000000  180.000000   13.705506   13.798454  0.050155   -2.620831
    2  18   -2  0  0.782771  0.638757     3.817206   0.000000    0.000000    3.817206    3.853644  0.038828   -1.327182
    1  18   -2  0  0.780254  0.640817     4.719178   0.000000  360.000000    4.719178    4.632006  0.029055    4.242919
    0  18   -2  0  0.780997  0.640207    12.013023   0.000000  360.000000   12.013023   12.024221  0.038639   -0.409863
   -1  18   -2  0  0.784992  0.636949    -8.026691   0.000000  180.000000    8.026691    7.941437  0.033870    3.559744
   -2  18   -2  0  0.792189  0.631162     4.160128   0.000000    0.000000    4.160128    4.214669  0.027003   -2.856471
   -3  18   -2  0  0.802503  0.623051   -24.386489   0.000000  180.000000   24.386489   24.417806  0.077322   -0.572789
   -4  18   -2  0  0.815814  0.612885    -2.644625   0.000000  180.000000    2.644625    2.595198  0.030104    2.321935
   -5  18   -2  0  0.831979  0.600977    -9.788644   0.000000  180.000000    9.788644    9.773497  0.027507    0.778771
   -6  18   -2  0  0.850835  0.587658     3.392595   0.000000  360.000000    3.392595    3.379132  0.027311    0.697133
   -7  18   -2  0  0.872208  0.573258     6.117813   0.000000  360.000000    6.117813    5.941906  0.029798    8.348518
   -8  18   -2  0  0.895918  0.558087    15.247546   0.000000  360.000000   15.247546   15.431779  0.092976   -2.802292
   -9  18   -2  0  0.921784  0.542426    -9.175402   0.000000  180.000000    9.175402    9.289978  0.044290   -3.658523
  -10  18   -2  0  0.949630  0.526521     3.570444   0.000000  360.000000    3.570444    3.619362  0.033337   -2.075233
  -11  18   -2  0  0.979288  0.510575   -10.228189   0.000000  180.000000   10.228189   10.322775  0.065285   -2.048924
  -12  18   -2  0  1.010598  0.494757    -4.291324   0.000000  180.000000    4.291324    4.315508  0.057702   -0.592721
  -13  18   -2  0  1.043410  0.479198    -4.316397   0.000000  180.000000    4.316397    4.322459  0.049312   -0.173850
  -14  18   -2  0  1.077589  0.463999     4.299704   0.000000  360.000000    4.299704    4.252436  0.028395    2.354211
  -15  18   -2  0  1.113008  0.449233    -0.479104   0.000000  180.000000    0.479104    0.565855  0.151924   -0.807538
  -16  18   -2  0  1.149552  0.434952     7.832228   0.000000  360.000000    7.832228    7.697045  0.082154    2.327058
  -17  18   -2  0  1.187117  0.421188    -3.720099   0.000000  180.000000    3.720099    3.570634  0.051783    4.081887
  -18  18   -2  0  1.225610  0.407960     3.287177   0.000000  360.000000    3.287177    3.047450  0.072606    4.669392
   19  19   -2  0  1.235339  0.404747     3.243947   0.000000  360.000000    3.243947    3.221439  0.055261    0.576019
   18  19   -2  0  1.198128  0.417318    -2.592461   0.000000  180.000000    2.592461    2.602881  0.102016   -0.144454
   15  19   -2  0  1.092899  0.457499     3.945135   0.000000    0.000000    3.945135    3.768455  0.045259    5.520768
   14  19   -2  0  1.060310  0.471560    -6.491484   0.000000  180.000000    6.491484    6.335656  0.045937    4.797345
   13  19   -2  0  1.029165  0.485831     0.603389   0.000000  360.000000    0.603389    0.510046  0.121091    1.090151
   11  19   -2  0  0.971759  0.514531    -3.109307   0.000000  180.000000    3.109307    3.196505  0.028882   -4.269699
   10  19   -2  0  0.945793  0.528657     2.314652   0.000000  360.000000    2.314652    2.377867  0.032882   -2.718782
    9  19   -2  0  0.921862  0.542380    16.002221   0.000000  360.000000   16.002221   15.976406  0.081728    0.446709
    8  19   -2  0  0.900128  0.555477     3.928106   0.000000    0.000000    3.928106    3.978974  0.041095   -1.750508
    7  19   -2  0  0.880752  0.567697    -4.223661   0.000000  180.000000    4.223661    4.181239  0.037430    1.602795
    6  19   -2  0  0.863895  0.578774   -10.814031   0.000000  180.000000   10.814031   10.779885  0.064437    0.749411
    5  19   -2  0  0.849706  0.588439   -16.006616   0.000000  180.000000   16.006616   15.958478  0.063199    1.077186
    4  19   -2  0  0.838320  0.596431   -15.684440   0.000000  180.000000   15.684440   15.564228  0.076260    2.229289
    3  19   -2  0  0.829853  0.602516    -7.026226   0.000000  180.000000    7.026226    7.038934  0.040341   -0.445495
    2  19   -2  0  0.824395  0.606506     5.780344   0.000000  360.000000    5.780344    5.745848  0.042039    1.160438
    1  19   -2  0  0.822005  0.608269    13.224307   0.000000  360.000000   13.224307   13.155538  0.048098    2.022018
    0  19   -2  0  0.822711  0.607747     5.664254   0.000000  360.000000    5.664254    5.639513  0.022618    1.546970
   -1  19   -2  0  0.826504  0.604958    -3.808543   0.000000  180.000000    3.808543    3.730992  0.026611    4.121337
   -2  19   -2  0  0.833343  0.599993    -0.427017   0.000000  180.000000    0.427017    0.500232  0.159509   -0.649129
   -3  19   -2  0  0.843153  0.593012    -8.816523   0.000000  180.000000    8.816523    8.811781  0.041079    0.163234
   -4  19   -2  0  0.855832  0.584227    -6.425787   0.000000  180.000000    6.425787    6.403943  0.034294    0.900808
   -5  19   -2  0  0.871254  0.573885    -0.938241   0.000000  180.000000    0.938241    1.058716  0.068434   -2.489662
   -6  19   -2  0  0.889278  0.562254     2.547003   0.000000  360.000000    2.547003    2.548504  0.033475   -0.063431
   -7  19   -2  0  0.909749  0.549602    -3.600217   0.000000  180.000000    3.600217    3.623507  0.039199   -0.840271
   -8  19   -2  0  0.932505  0.536190     3.254811   0.000000    0.000000    3.254811    3.292120  0.034530   -1.528054
   -9  19   -2  0  0.957383  0.522257    -2.300720   0.000000  180.000000    2.300720    2.337533  0.039606   -1.314515
  -10  19   -2  0  0.984223  0.508015     7.076414   0.000000  360.000000    7.076414    7.132836  0.034806   -2.292513
  -11  19   -2  0  1.012868  0.493648     8.671726   0.000000  360.000000    8.671726    8.850915  0.067339   -3.763195
  -12  19   -2  0  1.043170  0.479308     9.179498   0.000000  360.000000    9.179498    9.202308  0.048590   -0.663917
  -13  19   -2  0  1.074989  0.465121     0.785134   0.000000  360.000000    0.785134    0.761891  0.107484    0.305814
  -14  19   -2  0  1.108194  0.451185     4.204547   0.000000  360.000000    4.204547    4.344372  0.054104   -3.654846
  -15  19   -2  0  1.142664  0.437574    -7.273112   0.000000  180.000000    7.273112    7.275304  0.043931   -0.070539
  -16  19   -2  0  1.178289  0.424344    -5.058586   0.000000  180.000000    5.058586    4.946603  0.031610    5.010051
  -17  19   -2  0  1.214966  0.411534    -4.217222   0.000000  180.000000    4.217222    3.937168  0.054183    7.309598
   18  20   -2  0  1.227202  0.407431     8.681741   0.000000  360.000000    8.681741    8.982229  0.144164   -2.947726
   17  20   -2  0  1.191876  0.419507     1.189795   0.000000    0.000000    1.189795    1.245434  0.117531   -0.669490
   15  20   -2  0  1.124696  0.444565     1.827261   0.000000  360.000000    1.827261    1.879516  0.053225   -1.388435
   14  20   -2  0  1.093055  0.457433    -6.855479   0.000000  180.000000    6.855479    6.904740  0.048311   -1.442015
   13  20   -2  0  1.062871  0.470424    -8.432215   0.000000  180.000000    8.432215    8.655976  0.048347   -6.545268
   12  20   -2  0  1.034269  0.483433    -6.985899   0.000000  180.000000    6.985899    7.051718  0.059406   -1.566891
   11  20   -2  0  1.007386  0.496334    -8.603826   0.000000  180.000000    8.603826    8.804964  0.062056   -4.583772
   10  20   -2  0  0.982363  0.508977     2.177196   0.000000    0.000000    2.177196    2.193997  0.038948   -0.610066
    9  20   -2  0  0.959344  0.521189     5.550896   0.000000  360.000000    5.550896    5.600254  0.045620   -1.530096
    8  20   -2  0  0.938478  0.532777    -1.287826   0.000000  180.000000    1.287826    1.311993  0.054769   -0.624028
    7  20   -2  0  0.919911  0.543531     3.465306   0.000000  360.000000    3.465306    3.463939  0.030739    0.062877
    6  20   -2  0  0.903785  0.553229    -3.067103   0.000000  180.000000    3.067103    2.996110  0.037971    2.644167
    5  20   -2  0  0.890231  0.561652    -5.375350   0.000000  180.000000    5.375350    5.290612  0.040234    2.978519
    4  20   -2  0  0.879370  0.568589     1.044865   0.000000  360.000000    1.044865    1.082068  0.073679   -0.714069
    3  20   -2  0  0.871302  0.573854    -3.524564   0.000000  180.000000    3.524564    3.538263  0.028069   -0.690196
    1  20   -2  0  0.863831  0.578817     5.450258   0.000000    0.000000    5.450258    5.333067  0.034516    4.801611
    0  20   -2  0  0.864503  0.578367   -11.237547   0.000000  180.000000   11.237547   11.177358  0.041220    2.065049
   -1  20   -2  0  0.868114  0.575962    -1.280613   0.000000  180.000000    1.280613    1.421812  0.055489   -3.598644
   -2  20   -2  0  0.874627  0.571672    15.957414   0.000000  360.000000   15.957414   16.047916  0.045576   -2.808258
   -3  20   -2  0  0.883979  0.565624     7.596853   0.000000  360.000000    7.596853    7.607447  0.035362   -0.423699
   -4  20   -2  0  0.896080  0.557986     8.345670   0.000000  360.000000    8.345670    8.433479  0.042929   -2.892733
   -5  20   -2  0  0.910822  0.548955    12.900288   0.000000  360.000000   12.900288   12.867384  0.054565    0.852806
   -6  20   -2  0  0.928078  0.538748    -2.398836   0.000000  180.000000    2.398836    2.356720  0.036228    1.644046
   -7  20   -2  0  0.947710  0.527587    -9.863658   0.000000  180.000000    9.863658    9.994246  0.043934   -4.203579
   -8  20   -2  0  0.969576  0.515690    -6.701684   0.000000  180.000000    6.701684    6.789310  0.062741   -1.975113
   -9  20   -2  0  0.993526  0.503258     1.548521   0.000000  360.000000    1.548521    1.453140  0.054260    2.485957
  -10  20   -2  0  1.019415  0.490478     8.593515   0.000000  360.000000    8.593515    8.742256  0.050250   -4.186131
  -11  20   -2  0  1.047098  0.477510     1.771464   0.000000    0.000000    1.771464    1.879516  0.045570   -3.353237
  -12  20   -2  0  1.076437  0.464496     3.429504   0.000000  360.000000    3.429504    3.514147  0.030297   -3.950946
  -13  20   -2  0  1.107300  0.451549     5.759082   0.000000  360.000000    5.759082    5.811695  0.046343   -1.605567
  -14  20   -2  0  1.139564  0.438764    -3.826459   0.000000  180.000000    3.826459    3.693262  0.044247    4.257227
  -15  20   -2  0  1.173113  0.426216    -5.481317   0.000000  180.000000    5.481317    5.277398  0.044475    6.484216
  -16  20   -2  0  1.207840  0.413962     4.809516   0.000000  360.000000    4.809516    4.621292  0.053851    4.943050
  -17  20   -2  0  1.243646  0.402044    -2.696843   0.000000  180.000000    2.696843    2.593260  0.068878    2.126773
   16  21   -2  0  1.189258  0.420430    -4.744727   0.000000  180.000000    4.744727    4.564591  0.076379    3.335374
   15  21   -2  0  1.157181  0.432084    -2.536991   0.000000  180.000000    2.536991    2.548504  0.041893   -0.388658
   14  21   -2  0  1.126454  0.443871     1.900401   0.000000  360.000000    1.900401    1.947528  0.043953   -1.516347
   13  21   -2  0  1.097188  0.455710    -3.933705   0.000000  180.000000    3.933705    3.937168  0.048867   -0.100201
   12  21   -2  0  1.069505  0.467506     1.664371   0.000000  360.000000    1.664371    1.682900  0.046692   -0.561208
   11  21   -2  0  1.043530  0.479143     3.948417   0.000000  360.000000    3.948417    3.876946  0.040389    2.502584
   10  21   -2  0  1.019395  0.490487     3.916043   0.000000    0.000000    3.916043    3.843303  0.046184    2.227392
    9  21   -2  0  0.997231  0.501388    -7.947349   0.000000  180.000000    7.947349    7.933256  0.051021    0.390632
    8  21   -2  0  0.977174  0.511679    -4.222671   0.000000  180.000000    4.222671    4.305141  0.046276   -2.520352
    7  21   -2  0  0.959356  0.521183     7.932226   0.000000  360.000000    7.932226    7.964788  0.028425   -1.620049
    6  21   -2  0  0.943904  0.529715     6.724784   0.000000  360.000000    6.724784    6.701016  0.042384    0.793061
    5  21   -2  0  0.930935  0.537094    -1.235934   0.000000  180.000000    1.235934    1.136204  0.070004    2.014720
    4  21   -2  0  0.920554  0.543151     9.110668   0.000000  360.000000    9.110668    9.180584  0.057993   -1.704968
    3  21   -2  0  0.912850  0.547735     6.066861   0.000000  360.000000    6.066861    6.074383  0.031593   -0.336707
    2  21   -2  0  0.907891  0.550727    -6.429791   0.000000  180.000000    6.429791    6.420385  0.034206    0.388914
    1  21   -2  0  0.905722  0.552046     1.055045   0.000000  360.000000    1.055045    1.020160  0.085788    0.575069
    0  21   -2  0  0.906363  0.551656     7.314881   0.000000  360.000000    7.314881    7.183945  0.027664    6.693609
   -1  21   -2  0  0.909807  0.549567     2.121086   0.000000  360.000000    2.121086    2.064744  0.041420    1.923655
   -2  21   -2  0  0.916024  0.545837    -1.317213   0.000000  180.000000    1.317213    1.334680  0.064733   -0.381599
   -3  21   -2  0  0.924958  0.540565     1.123563   0.000000  360.000000    1.123563    1.277208  0.061983   -3.505575
   -4  21   -2  0  0.936530  0.533886    -1.363692   0.000000  180.000000    1.363692    1.386156  0.056959   -0.557754
   -5  21   -2  0  0.950644  0.525959     2.634984   0.000000    0.000000    2.634984    2.693575  0.036947   -2.242715
   -6  21   -2  0  0.967190  0.516962    -0.650985   0.000000  180.000000    0.650985    0.768370  0.116791   -1.421411
   -7  21   -2  0  0.986044  0.507077     2.091516   0.000000  360.000000    2.091516    2.055016  0.041619    1.240237
   -8  21   -2  0  1.007077  0.496486    -1.318705   0.000000  180.000000    1.318705    1.300501  0.066497    0.387149
   -9  21   -2  0  1.030156  0.485363    -2.290190   0.000000  180.000000    2.290190    2.417498  0.038281   -4.703182
  -10  21   -2  0  1.055147  0.473868    -6.495144   0.000000  180.000000    6.495144    6.724833  0.035894   -9.049735
  -11  21   -2  0  1.081916  0.462143    -1.704947   0.000000  180.000000    1.704947    1.820030  0.051069   -3.186905
  -12  21   -2  0  1.110335  0.450314    -4.298221   0.000000  180.000000    4.298221    4.470468  0.041216   -5.910161
  -13  21   -2  0  1.140281  0.438488     2.595936   0.000000    0.000000    2.595936    2.484863  0.037232    4.219028
  -14  21   -2  0  1.171637  0.426753    -2.003266   0.000000  180.000000    2.003266    1.952648  0.047538    1.505858
  -15  21   -2  0  1.204293  0.415181    -1.533176   0.000000  180.000000    1.533176    1.536785  0.060730   -0.084059
   16  22   -2  0  1.221507  0.409331     4.790606   0.000000  360.000000    4.790606    4.685807  0.059267    2.500691
   15  22   -2  0  1.190299  0.420062    -3.094513   0.000000  180.000000    3.094513    3.096316  0.064477   -0.039556
   14  22   -2  0  1.160449  0.430868    -4.946061   0.000000  180.000000    4.946061    5.046652  0.054995   -2.586738
   13  22   -2  0  1.132063  0.441672    -2.606096   0.000000  180.000000    2.606096    2.587465  0.046779    0.563230
   12  22   -2  0  1.105254  0.452385     9.444081   0.000000  360.000000    9.444081    9.521943  0.074557   -1.476910
   11  22   -2  0  1.080139  0.462903    -1.688975   0.000000  180.000000    1.688975    1.703558  0.046114   -0.447233
   10  22   -2  0  1.056839  0.473109    10.043015   0.000000  360.000000   10.043015   10.154133  0.034172   -4.598591
    9  22   -2  0  1.035478  0.482869    -1.565455   0.000000  180.000000    1.565455    1.597466  0.049243   -0.919328
    8  22   -2  0  1.016176  0.492041    -1.959638   0.000000  180.000000    1.959638    1.995724  0.042875   -1.190301
    7  22   -2  0  0.999054  0.500473    -0.811441   0.000000  180.000000    0.811441    0.866347  0.093368   -0.831648
    6  22   -2  0  0.984225  0.508014     5.770079   0.000000  360.000000    5.770079    5.756289  0.040755    0.478523
    5  22   -2  0  0.971794  0.514512    -6.586099   0.000000  180.000000    6.586099    6.505512  0.026143    4.359335
    4  22   -2  0  0.961855  0.519829    12.286741   0.000000  360.000000   12.286741   12.187439  0.048679    2.884910
    3  22   -2  0  0.954484  0.523843    -4.468663   0.000000  180.000000    4.468663    4.417523  0.043514    1.662067
    2  22   -2  0  0.949742  0.526459    -5.046722   0.000000  180.000000    5.046722    5.073421  0.037856   -0.997392
    1  22   -2  0  0.947669  0.527610    -5.845846   0.000000  180.000000    5.845846    5.869077  0.024093   -1.363647
    0  22   -2  0  0.948281  0.527270     5.928967   0.000000  360.000000    5.928967    5.948600  0.029764   -0.932815
   -1  22   -2  0  0.951574  0.525445    -3.498755   0.000000  180.000000    3.498755    3.469719  0.030688    1.338108
   -2  22   -2  0  0.957520  0.522182     3.161817   0.000000  360.000000    3.161817    3.114034  0.031919    2.117111
   -3  22   -2  0  0.966070  0.517561    -8.370892   0.000000  180.000000    8.370892    8.416822  0.048902   -1.328247
   -4  22   -2  0  0.977155  0.511689     6.407343   0.000000  360.000000    6.407343    6.363146  0.043554    1.435089
   -5  22   -2  0  0.990691  0.504698    -6.662691   0.000000  180.000000    6.662691    6.704766  0.051833   -1.147971
   -6  22   -2  0  1.006579  0.496732    -3.139333   0.000000  180.000000    3.139333    3.123660  0.034113    0.649752
   -7  22   -2  0  1.024708  0.487944     3.319474   0.000000  360.000000    3.319474    3.284519  0.034610    1.428294
   -8  22   -2  0  1.044964  0.478486     5.332203   0.000000  360.000000    5.332203    5.414917  0.040589   -2.881995
   -9  22   -2  0  1.067224  0.468505   -15.884546   0.000000  180.000000   15.884546   16.096570  0.100208   -2.992256
  -11  22   -2  0  1.117267  0.447521     0.718220   0.000000    0.000000    0.718220    0.640514  0.144024    0.763017
  -12  22   -2  0  1.144809  0.436754     2.739248   0.000000  360.000000    2.739248    2.686152  0.037050    2.026746
  -13  22   -2  0  1.173876  0.425939     0.683060   0.000000    0.000000    0.683060    0.748579  0.109614   -0.845304
  -14  22   -2  0  1.204358  0.415159     7.024579   0.000000  360.000000    7.024579    6.946678  0.057164    1.927247
  -15  22   -2  0  1.236150  0.404482    -1.887390   0.000000  180.000000    1.887390    1.947528  0.062461   -1.361634
   15  23   -2  0  1.223999  0.408497     2.584613   0.000000    0.000000    2.584613    2.713949  0.063096   -2.898915
   14  23   -2  0  1.194990  0.418413    -2.282467   0.000000  180.000000    2.282467    2.263573  0.047241    0.565618
   13  23   -2  0  1.167444  0.428286     2.092439   0.000000    0.000000    2.092439    2.110298  0.047305   -0.533901
   12  23   -2  0  1.141466  0.438033     3.264043   0.000000    0.000000    3.264043    3.235388  0.039540    1.024888
   11  23   -2  0  1.117166  0.447561    -6.830644   0.000000  180.000000    6.830644    6.950998  0.047988   -3.546841
   10  23   -2  0  1.094655  0.456765    -2.987708   0.000000  180.000000    2.987708    3.053995  0.032551   -2.879929
    9  23   -2  0  1.074046  0.465530     6.673482   0.000000    0.000000    6.673482    6.698723  0.041362   -0.863013
    7  23   -2  0  1.038975  0.481244    -4.622942   0.000000  180.000000    4.622942    4.594169  0.029296    1.389002
    6  23   -2  0  1.024724  0.487936     0.463124   0.000000  360.000000    0.463124    0.583352  0.146362   -1.161696
    5  23   -2  0  1.012790  0.493686     1.981334   0.000000    0.000000    1.981334    1.962883  0.047285    0.551820
    3  23   -2  0  0.996193  0.501911    -1.010172   0.000000  180.000000    1.010172    1.122915  0.077513   -2.056987
    2  23   -2  0  0.991651  0.504210     0.770324   0.000000    0.000000    0.770324    0.678520  0.134587    0.964659
    0  23   -2  0  0.990251  0.504922    -6.686083   0.000000  180.000000    6.686083    6.686100  0.039216   -0.000601
   -1  23   -2  0  0.993405  0.503319    -3.885703   0.000000  180.000000    3.885703    3.869194  0.042270    0.552324
   -2  23   -2  0  0.999102  0.500449     6.169522   0.000000  360.000000    6.169522    6.181257  0.028640   -0.579452
   -3  23   -2  0  1.007299  0.496377     3.684140   0.000000    0.000000    3.684140    3.705436  0.030654   -0.982485
   -4  23   -2  0  1.017935  0.491190    -1.087588   0.000000  180.000000    1.087588    1.225200  0.070752   -2.750626
   -6  23   -2  0  1.046213  0.477914    -3.052438   0.000000  180.000000    3.052438    3.045800  0.034992    0.268311
   -7  23   -2  0  1.063667  0.470072    -3.626092   0.000000  180.000000    3.626092    3.642782  0.031184   -0.756922
   -8  23   -2  0  1.083194  0.461598     1.761266   0.000000  360.000000    1.761266    1.879516  0.053225   -3.141940
   -9  23   -2  0  1.104684  0.452618     2.486181   0.000000    0.000000    2.486181    2.579709  0.038594   -3.427171
  -10  23   -2  0  1.128024  0.443253     2.927644   0.000000  360.000000    2.927644    3.012772  0.033000   -3.648195
  -11  23   -2  0  1.153103  0.433613     3.014666   0.000000    0.000000    3.014666    3.093067  0.039056   -2.838870
  -12  23   -2  0  1.179809  0.423798    -3.220858   0.000000  180.000000    3.220858    3.308790  0.042960   -2.894649
  -13  23   -2  0  1.208034  0.413896    -4.079974   0.000000  180.000000    4.079974    4.041304  0.042180    1.296542
  -14  23   -2  0  1.237675  0.403983     0.721639   0.000000  360.000000    0.721639    0.781345  0.114624   -0.736639
   14  24   -2  0  1.230032  0.406494     3.449658   0.000000  360.000000    3.449658    3.567837  0.065881   -2.536840
   13  24   -2  0  1.203288  0.415528    -2.562255   0.000000  180.000000    2.562255    2.600976  0.041039   -1.334330
   12  24   -2  0  1.178101  0.424412     1.251446   0.000000  360.000000    1.251446    1.281083  0.073317   -0.571662
   11  24   -2  0  1.154572  0.433061   -10.369044   0.000000  180.000000   10.369044   10.453766  0.080125   -1.495353
   10  24   -2  0  1.132804  0.441382     4.603341   0.000000  360.000000    4.603341    4.606007  0.033959   -0.111059
    9  24   -2  0  1.112902  0.449276     1.507923   0.000000  360.000000    1.507923    1.480415  0.063113    0.616386
    8  24   -2  0  1.094966  0.456635     5.242306   0.000000  360.000000    5.242306    5.251670  0.035054   -0.377795
    7  24   -2  0  1.079095  0.463351     2.308408   0.000000    0.000000    2.308408    2.322491  0.039865   -0.499576
    6  24   -2  0  1.065380  0.469316     6.675912   0.000000    0.000000    6.675912    6.693510  0.038136   -0.652591
    5  24   -2  0  1.053907  0.474425    -8.112356   0.000000  180.000000    8.112356    8.146709  0.061005   -0.796380
    4  24   -2  0  1.044749  0.478584     2.579994   0.000000    0.000000    2.579994    2.723144  0.036542   -5.540137
    3  24   -2  0  1.037967  0.481711    -7.910373   0.000000  180.000000    7.910373    7.790722  0.025504    6.634647
    2  24   -2  0  1.033609  0.483742     3.892222   0.000000  360.000000    3.892222    3.887377  0.031076    0.220502
    1  24   -2  0  1.031704  0.484635    -0.900242   0.000000  180.000000    0.900242    0.975018  0.097855   -1.080671
    0  24   -2  0  1.032266  0.484371    -1.815649   0.000000  180.000000    1.815649    1.803459  0.051548    0.334424
   -1  24   -2  0  1.035292  0.482955    -5.895746   0.000000  180.000000    5.895746    5.950360  0.038086   -2.027921
   -2  24   -2  0  1.040760  0.480418    10.847859   0.000000  360.000000   10.847859   10.843300  0.047059    0.137000
   -3  24   -2  0  1.048631  0.476812    -4.998462   0.000000  180.000000    4.998462    5.012921  0.041089   -0.497667
   -4  24   -2  0  1.058852  0.472209     3.992886   0.000000    0.000000    3.992886    4.042513  0.035035   -2.003206
   -7  24   -2  0  1.102889  0.453355   -10.048107   0.000000  180.000000   10.048107    9.984670  0.056084    1.599617
   -9  24   -2  0  1.142498  0.437637    -1.971354   0.000000  180.000000    1.971354    2.052603  0.048657   -2.361498
  -10  24   -2  0  1.165081  0.429155     7.096094   0.000000  360.000000    7.096094    7.370268  0.062618   -6.192146
  -11  24   -2  0  1.189379  0.420387    -3.838699   0.000000  180.000000    3.838699    3.944786  0.041454   -3.619181
  -12  24   -2  0  1.215288  0.411425     1.176027   0.000000  360.000000    1.176027    1.166644  0.080862    0.164098
   13  25   -2  0  1.239554  0.403371     0.993109   0.000000  360.000000    0.993109    1.131771  0.090038   -2.177953
   10  25   -2  0  1.171255  0.426893    -3.549968   0.000000  180.000000    3.549968    3.518416  0.048506    0.919927
    9  25   -2  0  1.152017  0.434021    -4.372175   0.000000  180.000000    4.372175    4.441324  0.041489   -2.357078
    8  25   -2  0  1.134699  0.440645    -6.861137   0.000000  180.000000    6.861137    6.899683  0.058707   -0.928529
    7  25   -2  0  1.119392  0.446671     1.906897   0.000000  360.000000    1.906897    1.993239  0.046553   -2.622912
    6  25   -2  0  1.106177  0.452007     4.039693   0.000000    0.000000    4.039693    4.041304  0.029886   -0.076232
    5  25   -2  0  1.095131  0.456566     1.539927   0.000000    0.000000    1.539927    1.523736  0.061265    0.373728
    4  25   -2  0  1.086321  0.460269     2.921787   0.000000  360.000000    2.921787    2.937083  0.038741   -0.558384
    3  25   -2  0  1.079800  0.463049     0.658553   0.000000    0.000000    0.658553    0.774885  0.126004   -1.305657
    2  25   -2  0  1.075611  0.464852    -6.526690   0.000000  180.000000    6.526690    6.483905  0.038303    1.579709
    1  25   -2  0  1.073781  0.465644    -6.579248   0.000000  180.000000    6.579248    6.522447  0.028201    2.848458
    0  25   -2  0  1.074321  0.465410    -3.130893   0.000000  180.000000    3.130893    3.193358  0.035606   -2.481017
   -1  25   -2  0  1.077229  0.464154    -3.061865   0.000000  180.000000    3.061865    3.097917  0.034398   -1.482176
   -3  25   -2  0  1.090055  0.458693    -2.072477   0.000000  180.000000    2.072477    2.164135  0.049447   -2.621510
   -4  25   -2  0  1.099891  0.454590     2.402614   0.000000    0.000000    2.402614    2.358852  0.042252    1.464732
   -5  25   -2  0  1.111934  0.449667     3.634218   0.000000    0.000000    3.634218    3.657854  0.031055   -1.076383
   -6  25   -2  0  1.126112  0.444005     2.864874   0.000000    0.000000    2.864874    2.916568  0.036556   -1.999845
   -8  25   -2  0  1.160551  0.430830     5.167484   0.000000    0.000000    5.167484    5.221136  0.031270   -2.426467
   -9  25   -2  0  1.180633  0.423502    -2.550958   0.000000  180.000000    2.550958    2.526796  0.045106    0.757556
  -10  25   -2  0  1.202500  0.415800    -2.687075   0.000000  180.000000    2.687075    2.790311  0.045916   -3.179678
  -11  25   -2  0  1.226056  0.407812    -2.641322   0.000000  180.000000    2.641322    2.629674  0.046018    0.357964
   11  26   -2  0  1.230381  0.406378    -2.799952   0.000000  180.000000    2.799952    2.894171  0.059107   -2.254296
   10  26   -2  0  1.209978  0.413231    -5.398130   0.000000  180.000000    5.398130    5.395542  0.044784    0.081728
    9  26   -2  0  1.191365  0.419687    -4.425658   0.000000  180.000000    4.425658    4.478271  0.038038   -1.956078
    8  26   -2  0  1.174628  0.425667    -4.598938   0.000000  180.000000    4.598938    4.720840  0.034600   -4.982455
    7  26   -2  0  1.159847  0.431091     2.104971   0.000000  360.000000    2.104971    2.091221  0.047743    0.407296
    6  26   -2  0  1.147099  0.435882    -1.100049   0.000000  180.000000    1.100049    1.020160  0.085788    1.316949
    5  26   -2  0  1.136451  0.439966    -0.865412   0.000000  180.000000    0.865412    0.985276  0.096760   -1.751891
    4  26   -2  0  1.127963  0.443277     2.498650   0.000000  360.000000    2.498650    2.514887  0.042460   -0.540798
    3  26   -2  0  1.121685  0.445758    -2.300607   0.000000  180.000000    2.300607    2.236889  0.051042    1.765436
    2  26   -2  0  1.117653  0.447366    -2.896291   0.000000  180.000000    2.896291    2.954055  0.048176   -1.695663
    1  26   -2  0  1.115891  0.448072     8.110416   0.000000  360.000000    8.110416    8.017386  0.033548    3.921636
    0  26   -2  0  1.116411  0.447864     3.129296   0.000000    0.000000    3.129296    3.246203  0.032815   -5.038222
   -1  26   -2  0  1.119210  0.446744     2.047596   0.000000  360.000000    2.047596    2.084030  0.047911   -1.075457
   -2  26   -2  0  1.124269  0.444733     2.022830   0.000000  360.000000    2.022830    1.967963  0.047161    1.645275
   -3  26   -2  0  1.131560  0.441868    -3.602178   0.000000  180.000000    3.602178    3.652391  0.031102   -2.283216
   -4  26   -2  0  1.141039  0.438197    -3.751634   0.000000  180.000000    3.751634    3.788227  0.031894   -1.622598
   -5  26   -2  0  1.152651  0.433782     1.867293   0.000000  360.000000    1.867293    1.841880  0.054336    0.661426
   -6  26   -2  0  1.166335  0.428693     2.318698   0.000000    0.000000    2.318698    2.409224  0.041358   -3.095488
   -7  26   -2  0  1.182017  0.423006     7.818617   0.000000  360.000000    7.818617    7.869990  0.050425   -1.440804
   -8  26   -2  0  1.199619  0.416799     6.435377   0.000000  360.000000    6.435377    6.491653  0.031692   -2.511253
   -9  26   -2  0  1.219058  0.410153     0.661749   0.000000  360.000000    0.661749    0.830971  0.125928   -1.900425
   10  27   -2  0  1.248948  0.400337     0.887144   0.000000    0.000000    0.887144    0.933085  0.110789   -0.586427
    9  27   -2  0  1.230924  0.406199     1.439991   0.000000  360.000000    1.439991    1.603704  0.062619   -3.697371
    8  27   -2  0  1.214732  0.411613     4.126435   0.000000  360.000000    4.126435    4.189580  0.049226   -1.814124
    7  27   -2  0  1.200446  0.416512     4.761860   0.000000  360.000000    4.761860    4.766175  0.043229   -0.141164
    6  27   -2  0  1.188133  0.420828     1.308546   0.000000    0.000000    1.308546    1.200446  0.078473    1.948134
    5  27   -2  0  1.177856  0.424500    -3.789936   0.000000  180.000000    3.789936    3.838031  0.031478   -2.160785
    4  27   -2  0  1.169669  0.427471     1.543324   0.000000    0.000000    1.543324    1.606835  0.058012   -1.548289
    3  27   -2  0  1.163615  0.429695     2.583884   0.000000  360.000000    2.583884    2.627762  0.046052   -1.347432
    2  27   -2  0  1.159729  0.431135     2.139769   0.000000  360.000000    2.139769    2.191705  0.055367   -1.326562
    1  27   -2  0  1.158032  0.431767     7.758379   0.000000  360.000000    7.758379    7.873803  0.037810   -4.317202
    0  27   -2  0  1.158533  0.431580     4.258572   0.000000  360.000000    4.258572    4.353683  0.035939   -3.742702
   -1  27   -2  0  1.161230  0.430578    -3.591200   0.000000  180.000000    3.591200    3.541084  0.040118    1.766638
   -2  27   -2  0  1.166107  0.428777    -4.299310   0.000000  180.000000    4.299310    4.326012  0.031121   -1.213382
   -4  27   -2  0  1.182283  0.422911    -0.882068   0.000000  180.000000    0.882068    1.005338  0.094690   -1.841074
   -5  27   -2  0  1.193495  0.418938     4.718177   0.000000  360.000000    4.718177    4.816303  0.032469   -4.273938
   -6  27   -2  0  1.206715  0.414348     4.151562   0.000000  360.000000    4.151562    4.183743  0.030524   -1.491025
   -7  27   -2  0  1.221879  0.409206     2.349157   0.000000  360.000000    2.349157    2.303019  0.046420    1.405622
   -8  27   -2  0  1.238915  0.403579    -5.694506   0.000000  180.000000    5.694506    5.681082  0.044967    0.422209
    7  28   -2  0  1.241173  0.402845    -7.620126   0.000000  180.000000    7.620126    7.557909  0.049761    1.768224
    6  28   -2  0  1.229268  0.406746     0.814676   0.000000  360.000000    0.814676    0.872131  0.110464   -0.735554
    5  28   -2  0  1.219338  0.410059    -5.713054   0.000000  180.000000    5.713054    5.777959  0.038026   -2.413884
    4  28   -2  0  1.211431  0.412735    10.301724   0.000000  360.000000   10.301724   10.389922  0.053220   -2.343674
    3  28   -2  0  1.205587  0.414736     4.802386   0.000000  360.000000    4.802386    4.903934  0.033302   -4.312369
    2  28   -2  0  1.201837  0.416030     5.584528   0.000000  360.000000    5.584528    5.527472  0.041015    1.967351
    1  28   -2  0  1.200199  0.416598    -3.959578   0.000000  180.000000    3.959578    3.975112  0.033884   -0.648315
    0  28   -2  0  1.200682  0.416430    -0.796571   0.000000  180.000000    0.796571    0.894734  0.107411   -1.292448
   -1  28   -2  0  1.203285  0.415529    -8.057718   0.000000  180.000000    8.057718    8.163318  0.051278   -2.912386
   -3  28   -2  0  1.214781  0.411597    -7.132481   0.000000  180.000000    7.132481    7.068036  0.037089    2.457317
   -4  28   -2  0  1.223615  0.408625     4.258787   0.000000  360.000000    4.258787    4.362814  0.030857   -4.767741
   -5  28   -2  0  1.234451  0.405038    -3.251364   0.000000  180.000000    3.251364    3.270780  0.036917   -0.743787
   -6  28   -2  0  1.247238  0.400886    -1.340864   0.000000  180.000000    1.340864    1.411215  0.071457   -1.392325
    3  29   -2  0  1.247597  0.400771    -1.123851   0.000000  180.000000    1.123851    1.113988  0.098354    0.141823
    1  29   -2  0  1.242390  0.402450    -0.839166   0.000000  180.000000    0.839166    0.905901  0.114434   -0.824730
    0  29   -2  0  1.242857  0.402299    -1.321679   0.000000  180.000000    1.321679    1.300501  0.077797    0.384962
   -1  29   -2  0  1.245372  0.401487     3.031597   0.000000  360.000000    3.031597    3.117239  0.036483   -3.319836
   -2  29   -2  0  1.249921  0.400025     6.613447   0.000000  360.000000    6.613447    6.650080  0.049126   -1.054591
   25   1   -3  0  1.228551  0.406983     2.457962   0.000000  360.000000    2.457962    2.270195  0.130434    2.035831
   24   1   -3  0  1.179012  0.424084    -6.156961   0.000000  180.000000    6.156961    6.008045  0.199053    1.058008
   23   1   -3  0  1.129556  0.442652     1.484055   0.000000    0.000000    1.484055    1.425294  0.122903    0.676150
   22   1   -3  0  1.080194  0.462880    -6.744005   0.000000  180.000000    6.744005    6.488533  0.082239    4.393204
   21   1   -3  0  1.030940  0.484994    -2.278142   0.000000  180.000000    2.278142    2.152554  0.043056    4.125032
   19   1   -3  0  0.932822  0.536008     5.762269   0.000000  360.000000    5.762269    5.786653  0.068712   -0.501877
   18   1   -3  0  0.884002  0.565610    -9.991746   0.000000  180.000000    9.991746   10.112655  0.127894   -1.336976
   17   1   -3  0  0.835379  0.598531    11.015181   0.000000  360.000000   11.015181   11.031804  0.126265   -0.186186
   16   1   -3  0  0.786988  0.635334    -3.643167   0.000000  180.000000    3.643167    3.641402  0.046852    0.053258
   15   1   -3  0  0.738876  0.676703    -1.755696   0.000000  180.000000    1.755696    1.783919  0.056140   -0.710950
   14   1   -3  0  0.691102  0.723482    -9.279119   0.000000  180.000000    9.279119    9.255492  0.059772    0.559019
   13   1   -3  0  0.643739  0.776712     6.748173   0.000000  360.000000    6.748173    6.933700  0.046105   -5.690797
   12   1   -3  0  0.596887  0.837680   -14.624484   0.000000  180.000000   14.624484   14.987421  0.067967   -7.551760
   11   1   -3  0  0.550674  0.907977    11.854764   0.000000  360.000000   11.854764   12.016670  0.051845   -4.416398
   10   1   -3  0  0.505278  0.989554   -17.912515   0.000000  180.000000   17.912515   18.245127  0.085649   -5.491994
    9   1   -3  0  0.460939  1.084741    13.262709   0.000000  360.000000   13.262709   13.218543  0.087602    0.713003
    8   1   -3  0  0.417994  1.196189   -13.177694   0.000000  180.000000   13.177694   13.209561  0.059895   -0.752435
    7   1   -3  0  0.376920  1.326543     5.384648   0.000000  360.000000    5.384648    5.402008  0.017018   -1.442642
    6   1   -3  0  0.338397  1.477553    -0.444535   0.000000  180.000000    0.444535    0.624732  0.046589   -5.469903
    5   1   -3  0  0.303401  1.647983    56.659934   0.000000    0.000000   56.659934   57.658025  0.332905   -4.239995
    4   1   -3  0  0.273289  1.829565   -30.894247   0.000000  180.000000   30.894247   30.991334  0.146803   -0.935270
    3   1   -3  0  0.249833  2.001336    34.422350   0.000000    0.000000   34.422350   34.702822  0.111377   -3.561308
    2   1   -3  0  0.235035  2.127343   -22.403601   0.000000  180.000000   22.403601   22.761841  0.103844   -4.878723
    1   1   -3  0  0.230568  2.168562   -22.349166   0.000000  180.000000   22.349166   22.189636  0.129757    1.738696
    0   1   -3  0  0.237016  2.109563   -29.175221   0.000000  180.000000   29.175221   29.426644  0.102131   -3.481475
   -1   1   -3  0  0.253548  1.972010    41.174575   0.000000    0.000000   41.174575   41.216021  0.147520   -0.397333
   -2   1   -3  0  0.278374  1.796144   -17.991381   0.000000  180.000000   17.991381   17.669695  0.067147    6.775164
   -3   1   -3  0  0.309504  1.615489    51.770774   0.000000    0.000000   51.770774   51.984608  0.194375   -1.555784
   -4   1   -3  0  0.345237  1.448282    -4.756575   0.000000  180.000000    4.756575    4.796548  0.016282   -3.471882
   -5   1   -3  0  0.384290  1.301100     6.329265   0.000000  360.000000    6.329265    6.407867  0.031025   -3.582857
   -6   1   -3  0  0.425752  1.174392   -12.228985   0.000000  180.000000   12.228985   12.430213  0.075626   -3.762996
   -7   1   -3  0  0.468984  1.066134     8.300062   0.000000  360.000000    8.300062    8.266835  0.047994    0.979077
   -8   1   -3  0  0.513539  0.973636   -18.335674   0.000000  180.000000   18.335674   18.234409  0.061262    2.337671
   -9   1   -3  0  0.559101  0.894294    14.021245   0.000000    0.000000   14.021245   13.857025  0.044229    5.250953
  -10   1   -3  0  0.605442  0.825843   -12.866364   0.000000  180.000000   12.866364   12.811919  0.059440    1.295378
  -11   1   -3  0  0.652397  0.766405     3.896143   0.000000    0.000000    3.896143    3.879646  0.029347    0.794991
  -12   1   -3  0  0.699841  0.714448    -7.036871   0.000000  180.000000    7.036871    7.102624  0.053945   -1.723770
  -13   1   -3  0  0.747683  0.668733    -0.552846   0.000000  180.000000    0.552846    0.632728  0.069828   -1.617830
  -14   1   -3  0  0.795850  0.628259    -3.689528   0.000000  180.000000    3.689528    3.815956  0.041039   -4.356726
  -15   1   -3  0  0.844286  0.592216    10.150290   0.000000  360.000000   10.150290   10.642543  0.072635   -9.584249
  -16   1   -3  0  0.892948  0.559943    -8.973422   0.000000  180.000000    8.973422    9.347967  0.056101   -9.441643
  -17   1   -3  0  0.941801  0.530898     3.857617   0.000000    0.000000    3.857617    3.851107  0.040662    0.226417
  -19   1   -3  0  1.039970  0.480783    -3.516817   0.000000  180.000000    3.516817    3.652391  0.052579   -3.646547
  -20   1   -3  0  1.089246  0.459033    -6.465325   0.000000  180.000000    6.465325    6.510876  0.096196   -0.669671
  -21   1   -3  0  1.138626  0.439126     2.534200   0.000000    0.000000    2.534200    2.686152  0.050400   -4.263744
  -22   1   -3  0  1.188098  0.420841    -4.497960   0.000000  180.000000    4.497960    4.711365  0.087762   -3.438857
  -23   1   -3  0  1.237651  0.403991     1.604088   0.000000    0.000000    1.604088    1.670950  0.099477   -0.950554
   25   2   -3  0  1.230757  0.406254    -1.370004   0.000000  180.000000    1.370004    1.273266  0.126755    1.079315
   24   2   -3  0  1.181310  0.423259    -4.340628   0.000000  180.000000    4.340628    4.317934  0.172806    0.185722
   23   2   -3  0  1.131954  0.441714    -6.619005   0.000000  180.000000    6.619005    6.473127  0.167648    1.230566
   22   2   -3  0  1.082702  0.461808     4.386558   0.000000  360.000000    4.386558    4.335201  0.118674    0.612003
   20   2   -3  0  0.984567  0.507837     0.675816   0.000000    0.000000    0.675816    0.624732  0.095752    0.754483
   19   2   -3  0  0.935725  0.534345    -4.032959   0.000000  180.000000    4.032959    3.941067  0.048819    2.662008
   18   2   -3  0  0.887064  0.563657    -3.163407   0.000000  180.000000    3.163407    3.182385  0.055948   -0.479708
   17   2   -3  0  0.838619  0.596219   -10.572331   0.000000  180.000000   10.572331   10.725016  0.121923   -1.771029
   16   2   -3  0  0.790427  0.632570     2.922898   0.000000  360.000000    2.922898    2.943874  0.024119   -1.229964
   15   2   -3  0  0.742538  0.673366     7.685106   0.000000  360.000000    7.685106    7.885854  0.046802   -6.066015
   14   2   -3  0  0.695015  0.719409    13.716566   0.000000  360.000000   13.716566   13.968933  0.092105   -3.874927
   13   2   -3  0  0.647938  0.771678     7.517442   0.000000  360.000000    7.517442    7.719056  0.053344   -5.345076
   12   2   -3  0  0.601413  0.831375     5.039248   0.000000  360.000000    5.039248    5.010831  0.068113    0.590008
   11   2   -3  0  0.555578  0.899964   -11.487138   0.000000  180.000000   11.487138   11.586209  0.064298   -2.179055
   10   2   -3  0  0.510617  0.979207    -5.788955   0.000000  180.000000    5.788955    5.827172  0.042641   -1.267479
    9   2   -3  0  0.466786  1.071155     1.846853   0.000000    0.000000    1.846853    1.855401  0.019121   -0.632176
    8   2   -3  0  0.424433  1.178043     7.818660   0.000000    0.000000    7.818660    7.825328  0.028047   -0.336171
    7   2   -3  0  0.384047  1.301922     5.532906   0.000000  360.000000    5.532906    5.524692  0.024344    0.477176
    6   2   -3  0  0.346319  1.443756    23.582913   0.000000  360.000000   23.582913   23.511733  0.114426    0.879730
    5   2   -3  0  0.312212  1.601477    19.857833   0.000000    0.000000   19.857833   19.645898  0.091119    3.289325
    4   2   -3  0  0.283039  1.766543    -8.595239   0.000000  180.000000    8.595239    8.703275  0.046489   -3.286479
    3   2   -3  0  0.260462  1.919664    -4.685300   0.000000  180.000000    4.685300    4.693251  0.034805   -0.323066
    2   2   -3  0  0.246304  2.030015    18.635776   0.000000    0.000000   18.635776   18.537821  0.088567    1.564123
    1   2   -3  0  0.242044  2.065738     2.764518   0.000000  360.000000    2.764518    3.001116  0.052206   -6.409246
    0   2   -3  0  0.248195  2.014549   -28.974189   0.000000  180.000000   28.974189   28.883997  0.097886    1.303065
   -1   2   -3  0  0.264028  1.893739    11.305458   0.000000    0.000000   11.305458   11.131602  0.043257    5.683868
   -2   2   -3  0  0.287952  1.736403     5.990859   0.000000    0.000000    5.990859    5.928377  0.020344    4.343373
   -3   2   -3  0  0.318146  1.571607   -22.334033   0.000000  180.000000   22.334033   22.447409  0.090743   -1.766954
   -4   2   -3  0  0.353005  1.416412   -25.771691   0.000000  180.000000   25.771691   25.584025  0.078044    3.400621
   -5   2   -3  0  0.391284  1.277845     8.002945   0.000000    0.000000    8.002945    8.052838  0.019390   -3.639066
   -6   2   -3  0  0.432075  1.157206    -9.355946   0.000000  180.000000    9.355946    9.198514  0.028477    7.818316
   -7   2   -3  0  0.474731  1.053227    -4.640419   0.000000  180.000000    4.640419    4.577726  0.017062    5.196268
   -8   2   -3  0  0.518793  0.963776     4.444108   0.000000    0.000000    4.444108    4.427784  0.022340    1.033404
   -9   2   -3  0  0.563930  0.886634    14.218722   0.000000    0.000000   14.218722   14.280348  0.058164   -1.498375
  -10   2   -3  0  0.609905  0.819800   -10.593056   0.000000  180.000000   10.593056   10.688106  0.057015   -2.357650
  -11   2   -3  0  0.656540  0.761568    -9.529453   0.000000  180.000000    9.529453    9.683500  0.062956   -3.460424
  -12   2   -3  0  0.703706  0.710524   -11.198402   0.000000  180.000000   11.198402   11.213529  0.080332   -0.266298
  -13   2   -3  0  0.751301  0.665512    -2.377969   0.000000  180.000000    2.377969    2.417498  0.029411   -1.900716
  -14   2   -3  0  0.799250  0.625586    -6.354913   0.000000  180.000000    6.354913    6.320540  0.052802    0.920609
  -15   2   -3  0  0.847492  0.589976    10.377516   0.000000    0.000000   10.377516   10.569934  0.138523   -1.964442
  -16   2   -3  0  0.895980  0.558048     6.671538   0.000000    0.000000    6.671538    6.659837  0.052184    0.317098
  -17   2   -3  0  0.944676  0.529282     3.809048   0.000000  360.000000    3.809048    3.776413  0.050967    0.905534
  -18   2   -3  0  0.993549  0.503246    -5.241191   0.000000  180.000000    5.241191    5.192306  0.067054    1.031016
  -19   2   -3  0  1.042575  0.479582     1.441764   0.000000    0.000000    1.441764    1.456547  0.049193   -0.424995
  -20   2   -3  0  1.091733  0.457988    -2.657308   0.000000  180.000000    2.657308    2.637257  0.035059    0.808833
  -21   2   -3  0  1.141005  0.438210     4.751632   0.000000    0.000000    4.751632    4.762071  0.088286   -0.167221
  -22   2   -3  0  1.190379  0.420034     2.839090   0.000000    0.000000    2.839090    2.873349  0.072047   -0.672485
  -23   2   -3  0  1.239840  0.403278     3.118458   0.000000    0.000000    3.118458    3.120462  0.091671   -0.030915
   25   3   -3  0  1.234424  0.405047     7.552199   0.000000  360.000000    7.552199    6.817224  0.068754   15.117908
   24   3   -3  0  1.185130  0.421895    -1.182779   0.000000  180.000000    1.182779    1.072801  0.152844    1.017589
   23   3   -3  0  1.135940  0.440164     1.787830   0.000000  360.000000    1.787830    1.670950  0.068779    2.403233
   22   3   -3  0  1.086868  0.460037     3.828578   0.000000  360.000000    3.828578    3.811929  0.046567    0.505624
   20   3   -3  0  0.989148  0.505486    -5.188067   0.000000  180.000000    5.188067    4.865916  0.080421    5.665093
   19   3   -3  0  0.940543  0.531608     3.281796   0.000000  360.000000    3.281796    3.183942  0.078461    1.763754
   18   3   -3  0  0.892145  0.560447     6.017793   0.000000  360.000000    6.017793    5.903948  0.103665    1.553083
   17   3   -3  0  0.843991  0.592423     6.337508   0.000000  360.000000    6.337508    6.284870  0.028167    2.642864
   16   3   -3  0  0.796125  0.628042    -2.516764   0.000000  180.000000    2.516764    2.452451  0.020271    4.486878
   15   3   -3  0  0.748600  0.667913    11.739887   0.000000  360.000000   11.739887   11.705216  0.092798    0.528379
   14   3   -3  0  0.701488  0.712770    17.739502   0.000000  360.000000   17.739502   17.683914  0.149528    0.525735
   13   3   -3  0  0.654877  0.763502    -5.027203   0.000000  180.000000    5.027203    5.010831  0.083849    0.276131
   12   3   -3  0  0.608882  0.821177   -10.560470   0.000000  180.000000   10.560470   10.726383  0.056811   -4.130116
   11   3   -3  0  0.563655  0.887068    12.408131   0.000000  360.000000   12.408131   12.557070  0.077228   -2.727402
   10   3   -3  0  0.519394  0.962660   -15.136472   0.000000  180.000000   15.136472   15.142216  0.103278   -0.078659
    9   3   -3  0  0.476371  1.049602   -10.986006   0.000000  180.000000   10.986006   11.232255  0.056802   -6.130961
    8   3   -3  0  0.434952  1.149552    25.086201   0.000000  360.000000   25.086201   25.305790  0.127819   -2.429574
    7   3   -3  0  0.395642  1.263769    14.529739   0.000000  360.000000   14.529739   14.286702  0.083106    4.135738
    6   3   -3  0  0.359133  1.392240   -13.975402   0.000000  180.000000   13.975402   13.907320  0.076115    1.264956
    5   3   -3  0  0.326368  1.532011   -12.603768   0.000000  180.000000   12.603768   12.585949  0.060511    0.416449
    4   3   -3  0  0.298581  1.674585   -24.727944   0.000000  180.000000   24.727944   24.900555  0.136275   -1.791289
    3   3   -3  0  0.277274  1.803274   -14.017147   0.000000  180.000000   14.017147   13.873139  0.040611    5.014864
    2   3   -3  0  0.264018  1.893811     0.596378   0.000000    0.000000    0.596378    0.824900  0.126967   -2.545371
    1   3   -3  0  0.260049  1.922715    -9.651154   0.000000  180.000000    9.651154    9.331895  0.050886    8.872735
    0   3   -3  0  0.265783  1.881235    18.555149   0.000000    0.000000   18.555149   18.429789  0.063834    2.777305
   -1   3   -3  0  0.280626  1.781733   -18.734450   0.000000  180.000000   18.734450   18.867826  0.053957   -3.495793
   -2   3   -3  0  0.303243  1.648844   -42.472083   0.000000  180.000000   42.472083   42.637168  0.144680   -1.613668
   -3   3   -3  0  0.332049  1.505801    -2.294150   0.000000  180.000000    2.294150    2.350342  0.024160   -3.289203
   -4   3   -3  0  0.365585  1.367671    -3.929418   0.000000  180.000000    3.929418    3.937168  0.027151   -0.403639
   -5   3   -3  0  0.402670  1.241712     7.398394   0.000000    0.000000    7.398394    7.485414  0.035014   -3.514739
   -6   3   -3  0  0.442413  1.130167    19.535906   0.000000    0.000000   19.535906   19.389770  0.058114    3.556216
   -7   3   -3  0  0.484159  1.032718    -2.494168   0.000000  180.000000    2.494168    2.448348  0.046571    1.391398
   -8   3   -3  0  0.527434  0.947987   -16.004286   0.000000  180.000000   16.004286   16.063136  0.080668   -1.031724
   -9   3   -3  0  0.571889  0.874295     6.967294   0.000000    0.000000    6.967294    6.973262  0.048830   -0.172846
  -10   3   -3  0  0.617271  0.810017   -10.113758   0.000000  180.000000   10.113758   10.164029  0.074022   -0.960456
  -12   3   -3  0  0.710100  0.704126    16.561449   0.000000    0.000000   16.561449   16.814471  0.124230   -2.880361
  -13   3   -3  0  0.757294  0.660246    10.919195   0.000000    0.000000   10.919195   10.906796  0.072231    0.242767
  -14   3   -3  0  0.804886  0.621206    -4.006758   0.000000  180.000000    4.006758    4.012697  0.030100   -0.279034
  -15   3   -3  0  0.852809  0.586298     8.244146   0.000000    0.000000    8.244146    8.339738  0.059585   -2.268808
  -16   3   -3  0  0.901011  0.554932     4.023416   0.000000  360.000000    4.023416    4.042513  0.049307   -0.547754
  -17   3   -3  0  0.949448  0.526622     2.528540   0.000000  360.000000    2.528540    2.452451  0.028989    3.712003
  -18   3   -3  0  0.998088  0.500958    -5.094722   0.000000  180.000000    5.094722    4.888534  0.053734    5.426614
  -19   3   -3  0  1.046901  0.477600     2.293738   0.000000    0.000000    2.293738    2.221196  0.048156    2.130323
  -20   3   -3  0  1.095865  0.456261     2.832216   0.000000    0.000000    2.832216    2.906256  0.056377   -1.857280
  -21   3   -3  0  1.144960  0.436697     1.219290   0.000000    0.000000    1.219290    1.349558  0.069453   -2.652548
  -22   3   -3  0  1.194170  0.418701    -2.706779   0.000000  180.000000    2.706779    2.843599  0.093166   -2.076869
  -23   3   -3  0  1.243481  0.402097     8.966327   0.000000    0.000000    8.966327    8.528400  0.072463    8.546777
   25   4   -3  0  1.239539  0.403376     3.493639   0.000000    0.000000    3.493639    3.068705  0.138243    4.347026
   24   4   -3  0  1.190458  0.420006     9.221662   0.000000  360.000000    9.221662    9.191452  0.063320    0.674718
   23   4   -3  0  1.141498  0.438021    11.962897   0.000000  360.000000   11.962897   12.279326  0.116181   -3.851744
   22   4   -3  0  1.092675  0.457593    -2.232208   0.000000  180.000000    2.232208    2.107914  0.074809    2.349697
   21   4   -3  0  1.044010  0.478923    -0.982491   0.000000  180.000000    0.982491    0.938457  0.126732    0.491379
   20   4   -3  0  0.995524  0.502248    -5.608800   0.000000  180.000000    5.608800    5.290612  0.082007    5.487135
   19   4   -3  0  0.947247  0.527846    -2.496801   0.000000  180.000000    2.496801    2.470746  0.063601    0.579367
   18   4   -3  0  0.899210  0.556043    -5.559293   0.000000  180.000000    5.559293    5.661630  0.098091   -1.475440
   17   4   -3  0  0.851456  0.587229     5.371243   0.000000    0.000000    5.371243    5.419557  0.068261   -1.000965
   15   4   -3  0  0.757006  0.660497     1.009643   0.000000  360.000000    1.009643    1.010326  0.042661   -0.022642
   14   4   -3  0  0.710452  0.703777    -3.226605   0.000000  180.000000    3.226605    3.219900  0.022040    0.430228
   13   4   -3  0  0.664470  0.752480     4.798708   0.000000  360.000000    4.798708    4.765149  0.046159    1.028166
   11   4   -3  0  0.574772  0.869911     6.240186   0.000000    0.000000    6.240186    6.304724  0.043960   -2.076229
   10   4   -3  0  0.531438  0.940844    -9.823964   0.000000  180.000000    9.823964    9.801104  0.057847    0.558882
    9   4   -3  0  0.489474  1.021504   -25.334694   0.000000  180.000000   25.334694   25.801153  0.136110   -4.846602
    8   4   -3  0  0.449265  1.112928   -23.205326   0.000000  180.000000   23.205326   23.580230  0.114092   -4.647084
    7   4   -3  0  0.411325  1.215583    -2.638210   0.000000  180.000000    2.638210    2.516885  0.036753    4.668482
    6   4   -3  0  0.376341  1.328581   -14.798591   0.000000  180.000000   14.798591   14.524192  0.080377    4.827992
    5   4   -3  0  0.345213  1.448379     1.438052   0.000000    0.000000    1.438052    1.490521  0.033522   -2.213543
    4   4   -3  0  0.319072  1.567045    41.117067   0.000000  360.000000   41.117067   41.871130  0.180439   -5.910051
    3   4   -3  0  0.299227  1.670974    16.997155   0.000000    0.000000   16.997155   16.964943  0.074615    0.610542
    2   4   -3  0  0.286987  1.742240   -20.848359   0.000000  180.000000   20.848359   21.006480  0.073417   -3.045835
    0   4   -3  0  0.288611  1.732433    21.022281   0.000000    0.000000   21.022281   21.012794  0.071982    0.186389
   -1   4   -3  0  0.302336  1.653791   -32.178904   0.000000  180.000000   32.178904   32.436855  0.065799   -5.544131
   -2   4   -3  0  0.323438  1.545891   -29.656697   0.000000  180.000000   29.656697   29.773851  0.111243   -1.489355
   -3   4   -3  0  0.350589  1.426171     2.844113   0.000000  360.000000    2.844113    2.699142  0.023669    8.662052
   -4   4   -3  0  0.382503  1.307180    20.129952   0.000000    0.000000   20.129952   20.172285  0.071063   -0.842459
   -5   4   -3  0  0.418090  1.195915    -3.548241   0.000000  180.000000    3.548241    3.645522  0.015543   -8.851232
   -6   4   -3  0  0.456492  1.095309    23.186735   0.000000    0.000000   23.186735   23.514703  0.097140   -4.774719
   -7   4   -3  0  0.497057  1.005920    29.665540   0.000000    0.000000   29.665540   30.109868  0.118877   -5.285930
   -8   4   -3  0  0.539298  0.927131     9.591718   0.000000    0.000000    9.591718    9.607204  0.047257   -0.463446
   -9   4   -3  0  0.582849  0.857854   -17.472251   0.000000  180.000000   17.472251   17.549163  0.080025   -1.359194
  -10   4   -3  0  0.627439  0.796890     5.448621   0.000000    0.000000    5.448621    5.471101  0.028568   -1.112868
  -11   4   -3  0  0.672861  0.743096    -1.307322   0.000000  180.000000    1.307322    1.319581  0.043380   -0.399653
  -12   4   -3  0  0.718956  0.695453    -2.222649   0.000000  180.000000    2.222649    2.119739  0.026811    5.428308
  -13   4   -3  0  0.765604  0.653079    -3.629518   0.000000  180.000000    3.629518    3.718902  0.024804   -5.096343
  -14   4   -3  0  0.812710  0.615226     8.334209   0.000000    0.000000    8.334209    8.306099  0.053855    0.738156
  -15   4   -3  0  0.860197  0.581262    -4.701380   0.000000  180.000000    4.701380    4.743120  0.037367   -1.579703
  -16   4   -3  0  0.908007  0.550657     1.831915   0.000000    0.000000    1.831915    1.887486  0.037775   -2.080406
  -17   4   -3  0  0.956090  0.522963     1.771429   0.000000    0.000000    1.771429    1.769852  0.040326    0.055334
  -18   4   -3  0  1.004408  0.497806     9.432525   0.000000    0.000000    9.432525    9.570142  0.109914   -1.770646
  -19   4   -3  0  1.052929  0.474866    -1.222491   0.000000  180.000000    1.222491    1.389778  0.083254   -2.841653
  -20   4   -3  0  1.101624  0.453875    -2.005814   0.000000  180.000000    2.005814    2.030545  0.045684   -0.765584
  -21   4   -3  0  1.150473  0.434604   -10.032607   0.000000  180.000000   10.032607    9.672101  0.091778    5.555072
  -22   4   -3  0  1.199457  0.416855    -5.683138   0.000000  180.000000    5.683138    5.635054  0.087213    0.779702
  -23   4   -3  0  1.248559  0.400462    -5.877470   0.000000  180.000000    5.877470    5.649285  0.067930    4.750545
   25   5   -3  0  1.246086  0.401256    -3.350088   0.000000  180.000000    3.350088    3.343405  0.441838    0.021390
   24   5   -3  0  1.197273  0.417616    -3.295798   0.000000  180.000000    3.295798    3.161871  0.081308    2.329420
   23   5   -3  0  1.148603  0.435311     9.621847   0.000000  360.000000    9.621847    9.799038  0.091291   -2.744907
   21   5   -3  0  1.051774  0.475387     5.200241   0.000000  360.000000    5.200241    5.134159  0.123754    0.755158
   20   5   -3  0  1.003664  0.498175     4.042394   0.000000  360.000000    4.042394    3.867931  0.092166    2.677008
   18   5   -3  0  0.908213  0.550531   -23.228314   0.000000  180.000000   23.228314   23.844639  0.241871   -3.603641
   17   5   -3  0  0.860958  0.580748     4.509718   0.000000    0.000000    4.509718    4.527115  0.026665   -0.922662
   16   5   -3  0  0.814090  0.614183    -5.709849   0.000000  180.000000    5.709849    5.629724  0.055441    2.043886
   15   5   -3  0  0.767679  0.651314    -7.864821   0.000000  180.000000    7.864821    8.026090  0.037091   -6.148951
   14   5   -3  0  0.721813  0.692700   -14.736332   0.000000  180.000000   14.736332   14.683872  0.079499    0.933219
   13   5   -3  0  0.676603  0.738985    12.994480   0.000000  360.000000   12.994480   13.328478  0.134568   -3.510086
   12   5   -3  0  0.632191  0.790900    -5.983659   0.000000  180.000000    5.983659    6.085866  0.051259   -2.819825
   11   5   -3  0  0.588757  0.849247    17.552050   0.000000  360.000000   17.552050   18.014834  0.112059   -5.840464
   10   5   -3  0  0.546533  0.914858    -2.680277   0.000000  180.000000    2.680277    2.646744  0.043037    1.101914
    9   5   -3  0  0.505823  0.988487    30.891524   0.000000  360.000000   30.891524   31.347270  0.164729   -3.912634
    8   5   -3  0  0.467024  1.070609   -16.859504   0.000000  180.000000   16.859504   16.910944  0.092432   -0.787040
    7   5   -3  0  0.430651  1.161032   -21.073993   0.000000  180.000000   21.073993   21.297941  0.082636   -3.832600
    6   5   -3  0  0.397372  1.258265   -28.037062   0.000000  180.000000   28.037062   28.052838  0.107499   -0.207536
    5   5   -3  0  0.368028  1.358594    31.301765   0.000000  360.000000   31.301765   31.295778  0.104239    0.081233
    4   5   -3  0  0.343626  1.455070   -43.675276   0.000000  180.000000   43.675276   44.159892  0.162093   -4.228122
    3   5   -3  0  0.325282  1.537126    43.821086   0.000000  360.000000   43.821086   43.826931  0.202871   -0.040746
    2   5   -3  0  0.314060  1.592054    23.638308   0.000000  360.000000   23.638308   23.606864  0.078727    0.564846
    1   5   -3  0  0.310731  1.609111    34.322163   0.000000  360.000000   34.322163   34.668603  0.178616   -2.742977
    0   5   -3  0  0.315545  1.584560    -0.659596   0.000000  180.000000    0.659596    0.836999  0.051863   -4.837515
   -1   5   -3  0  0.328145  1.523719    42.888822   0.000000  360.000000   42.888822   43.267539  0.177803   -3.012242
   -2   5   -3  0  0.347684  1.438087   -29.314921   0.000000  180.000000   29.314921   29.349907  0.100038   -0.494590
   -3   5   -3  0  0.373075  1.340214    18.205788   0.000000    0.000000   18.205788   18.211420  0.055362   -0.143871
   -4   5   -3  0  0.403213  1.240041   -35.711030   0.000000  180.000000   35.711030   36.124884  0.120406   -4.860868
   -5   5   -3  0  0.437117  1.143859   -11.173297   0.000000  180.000000   11.173297   11.016350  0.033468    6.631886
   -6   5   -3  0  0.473980  1.054897    -8.228680   0.000000  180.000000    8.228680    8.152877  0.046114    2.324685
   -7   5   -3  0  0.513165  0.974346    24.115521   0.000000    0.000000   24.115521   24.515116  0.087511   -6.457582
   -8   5   -3  0  0.554179  0.902236    -3.864470   0.000000  180.000000    3.864470    3.853644  0.023881    0.641102
   -9   5   -3  0  0.596645  0.838019    23.005755   0.000000    0.000000   23.005755   23.240233  0.067197   -4.934771
  -10   5   -3  0  0.640275  0.780915    -4.751439   0.000000  180.000000    4.751439    4.751503  0.034376   -0.002631
  -11   5   -3  0  0.684846  0.730092     4.967173   0.000000    0.000000    4.967173    5.035711  0.025339   -3.825190
  -12   5   -3  0  0.730185  0.684758   -14.763388   0.000000  180.000000   14.763388   14.762591  0.056930    0.019802
  -13   5   -3  0  0.776158  0.644198    -5.804101   0.000000  180.000000    5.804101    5.790031  0.053895    0.369205
  -14   5   -3  0  0.822660  0.607785    -5.689356   0.000000  180.000000    5.689356    5.809893  0.030478   -5.593129
  -15   5   -3  0  0.869604  0.574974     1.773914   0.000000    0.000000    1.773914    1.937212  0.029363   -7.864924
  -16   5   -3  0  0.916923  0.545302   -19.979957   0.000000  180.000000   19.979957   20.221719  0.128218   -2.666581
  -17   5   -3  0  0.964562  0.518370     1.818606   0.000000    0.000000    1.818606    1.863474  0.038269   -1.658069
  -18   5   -3  0  1.012476  0.493839     5.466818   0.000000  360.000000    5.466818    5.637656  0.061714   -3.914849
  -19   5   -3  0  1.060627  0.471419     2.360811   0.000000  360.000000    2.360811    2.379950  0.035871   -0.754577
  -21   5   -3  0  1.157524  0.431957    10.282872   0.000000    0.000000   10.282872   10.252736  0.099051    0.430265
  -22   5   -3  0  1.206221  0.414518    -3.836512   0.000000  180.000000    3.836512    3.985286  0.060781   -3.461570
   24   6   -3  0  1.205550  0.414749    -2.697888   0.000000  180.000000    2.697888    2.678681  0.175778    0.154529
   23   6   -3  0  1.157228  0.432067    -7.581625   0.000000  180.000000    7.581625    7.603500  0.149074   -0.207514
   22   6   -3  0  1.109098  0.450817    -1.320153   0.000000  180.000000    1.320153    1.338389  0.108849   -0.236924
   19   6   -3  0  0.966145  0.517521     2.439271   0.000000    0.000000    2.439271    2.570002  0.058290   -3.171769
   18   6   -3  0  0.919097  0.544012     7.920759   0.000000  360.000000    7.920759    8.133243  0.138258   -2.173448
   17   6   -3  0  0.872432  0.573111     3.781646   0.000000    0.000000    3.781646    3.840759  0.055557   -1.504732
   16   6   -3  0  0.826214  0.605170     0.808857   0.000000  360.000000    0.808857    0.748579  0.068426    1.245817
   15   6   -3  0  0.780525  0.640595    -5.038211   0.000000  180.000000    5.038211    5.020854  0.045179    0.543335
   14   6   -3  0  0.735460  0.679846    -4.763186   0.000000  180.000000    4.763186    4.721875  0.040691    1.435730
   13   6   -3  0  0.691144  0.723438    -5.110418   0.000000  180.000000    5.110418    5.259375  0.056726   -3.713584
   12   6   -3  0  0.647730  0.771927    -6.708293   0.000000  180.000000    6.708293    6.835532  0.039371   -4.570506
   11   6   -3  0  0.605411  0.825885    -1.953887   0.000000  180.000000    1.953887    1.892805  0.026317    3.282492
   10   6   -3  0  0.564435  0.885842    17.197653   0.000000  360.000000   17.197653   17.223079  0.077518   -0.463857
    9   6   -3  0  0.525115  0.952173    17.785449   0.000000    0.000000   17.785449   17.767419  0.080153    0.318119
    8   6   -3  0  0.487852  1.024901     4.131192   0.000000  360.000000    4.131192    4.067308  0.033111    2.728570
    7   6   -3  0  0.453154  1.103378    -2.819387   0.000000  180.000000    2.819387    2.802819  0.022788    1.028223
    6   6   -3  0  0.421655  1.185804    -1.772160   0.000000  180.000000    1.772160    1.685843  0.016869    7.236340
    5   6   -3  0  0.394122  1.268642   -10.141171   0.000000  180.000000   10.141171   10.021245  0.047374    3.580069
    4   6   -3  0  0.371439  1.346116   -15.837947   0.000000  180.000000   15.837947   15.880851  0.069121   -0.877812
    3   6   -3  0  0.354537  1.410289     3.749693   0.000000    0.000000    3.749693    3.683760  0.021165    4.405623
    2   6   -3  0  0.344270  1.452350    22.651321   0.000000  360.000000   22.651321   22.523174  0.137073    1.322122
    1   6   -3  0  0.341235  1.465265    -1.201573   0.000000  180.000000    1.201573    1.082068  0.046515    3.633383
    0   6   -3  0  0.345625  1.446655   -26.800618   0.000000  180.000000   26.800618   27.076908  0.108093   -3.614789
   -1   6   -3  0  0.357165  1.399913     7.266458   0.000000    0.000000    7.266458    7.389189  0.030645   -5.663766
   -2   6   -3  0  0.375196  1.332636    18.654914   0.000000  360.000000   18.654914   18.769880  0.056875   -2.858673
   -3   6   -3  0  0.398839  1.253638    -2.568935   0.000000  180.000000    2.568935    2.577787  0.022015   -0.568629
   -4   6   -3  0  0.427163  1.170513     2.974234   0.000000  360.000000    2.974234    2.876822  0.024684    5.580994
   -5   6   -3  0  0.459303  1.088606    12.684975   0.000000    0.000000   12.684975   12.648480  0.053163    0.970849
   -6   6   -3  0  0.494515  1.011092   -12.365515   0.000000  180.000000   12.365515   12.333224  0.043286    1.054995
   -7   6   -3  0  0.532190  0.939514   -23.093163   0.000000  180.000000   23.093163   23.417708  0.127159   -3.609453
   -8   6   -3  0  0.571841  0.874369   -10.073926   0.000000  180.000000   10.073926   10.195921  0.056375   -3.060328
   -9   6   -3  0  0.613085  0.815547     5.740824   0.000000  360.000000    5.740824    5.851922  0.026702   -5.883988
  -10   6   -3  0  0.655622  0.762635     4.004178   0.000000    0.000000    4.004178    3.932199  0.023402    4.349767
  -11   6   -3  0  0.699215  0.715088     3.721022   0.000000  360.000000    3.721022    3.733686  0.026592   -0.673467
  -12   6   -3  0  0.743679  0.672333     7.020036   0.000000    0.000000    7.020036    7.044685  0.044249   -0.787789
  -13   6   -3  0  0.788866  0.633821     7.390351   0.000000    0.000000    7.390351    7.451291  0.035175   -2.450094
  -14   6   -3  0  0.834660  0.599046    -7.085879   0.000000  180.000000    7.085879    7.185985  0.065202   -2.171286
  -15   6   -3  0  0.880965  0.567560    -6.201060   0.000000  180.000000    6.201060    6.171535  0.055212    0.756270
  -16   6   -3  0  0.927705  0.538965    -1.626475   0.000000  180.000000    1.626475    1.735594  0.032818   -4.702217
  -17   6   -3  0  0.974817  0.512917    -2.163655   0.000000  180.000000    2.163655    2.171060  0.029476   -0.355310
  -18   6   -3  0  1.022250  0.489117    -3.926112   0.000000  180.000000    3.926112    3.860161  0.053466    1.744450
  -19   6   -3  0  1.069962  0.467306     2.827939   0.000000  360.000000    2.827939    2.845342  0.047545   -0.517635
  -20   6   -3  0  1.117916  0.447261     3.792022   0.000000    0.000000    3.792022    3.946024  0.070508   -3.088875
  -21   6   -3  0  1.166083  0.428786     4.854182   0.000000    0.000000    4.854182    5.065433  0.091420   -3.267933
  -22   6   -3  0  1.214437  0.411713     0.858306   0.000000    0.000000    0.858306    0.990294  0.103857   -1.797275
   24   7   -3  0  1.215259  0.411435    -6.300820   0.000000  180.000000    6.300820    6.050428  0.222721    1.589915
   23   7   -3  0  1.167339  0.428324     0.905199   0.000000  360.000000    0.905199    0.933085  0.179023   -0.220286
   22   7   -3  0  1.119644  0.446570    -1.539804   0.000000  180.000000    1.539804    1.536785  0.074989    0.056939
   21   7   -3  0  1.072204  0.466329    -0.847894   0.000000  180.000000    0.847894    0.824900  0.089237    0.364420
   20   7   -3  0  1.025053  0.487780    -3.150208   0.000000  180.000000    3.150208    3.227653  0.068489   -1.599151
   19   7   -3  0  0.978233  0.511125     7.984604   0.000000  360.000000    7.984604    7.895941  0.082715    1.515924
   18   7   -3  0  0.931796  0.536598    -2.453373   0.000000  180.000000    2.453373    2.413365  0.041286    1.370444
   17   7   -3  0  0.885800  0.564462     2.662004   0.000000  360.000000    2.662004    2.682406  0.034464   -0.837186
   16   7   -3  0  0.840318  0.595013   -13.408670   0.000000  180.000000   13.408670   13.595577  0.111441   -2.371902
   15   7   -3  0  0.795439  0.628584     1.417967   0.000000    0.000000    1.417967    1.353278  0.031636    2.891823
   14   7   -3  0  0.751270  0.665540     1.938611   0.000000  360.000000    1.938611    1.985693  0.028639   -2.324977
   13   7   -3  0  0.707944  0.706271     5.066084   0.000000  360.000000    5.066084    5.123405  0.044269   -1.831180
   12   7   -3  0  0.665626  0.751173    -6.942300   0.000000  180.000000    6.942300    7.098396  0.073015   -3.023375
   11   7   -3  0  0.624521  0.800614    22.211089   0.000000  360.000000   22.211089   22.467307  0.110502   -3.279097
   10   7   -3  0  0.584885  0.854869   -15.077368   0.000000  180.000000   15.077368   15.068261  0.074833    0.172108
    9   7   -3  0  0.547037  0.914015    -5.633526   0.000000  180.000000    5.633526    5.757138  0.044370   -3.939908
    8   7   -3  0  0.511374  0.977758   -10.936703   0.000000  180.000000   10.936703   10.742253  0.073989    3.716652
    7   7   -3  0  0.478385  1.045182     9.917508   0.000000  360.000000    9.917508    9.741727  0.045076    5.514901
    6   7   -3  0  0.448661  1.114426    -7.876540   0.000000  180.000000    7.876540    7.905485  0.037658   -1.086977
    5   7   -3  0  0.422891  1.182339    23.123555   0.000000  360.000000   23.123555   23.141786  0.106842   -0.241319
    4   7   -3  0  0.401835  1.244293   -14.761265   0.000000  180.000000   14.761265   14.648167  0.091878    1.740838
    3   7   -3  0  0.386265  1.294448    27.958061   0.000000  360.000000   27.958061   28.430100  0.149271   -4.472144
    2   7   -3  0  0.376863  1.326743   -15.419344   0.000000  180.000000   15.419344   15.504451  0.084865   -1.418244
    1   7   -3  0  0.374093  1.336566   -16.722611   0.000000  180.000000   16.722611   16.537724  0.086734    3.014611
    0   7   -3  0  0.378101  1.322396    -5.488200   0.000000  180.000000    5.488200    5.339609  0.029274    7.178391
   -1   7   -3  0  0.388678  1.286410    27.756891   0.000000  360.000000   27.756891   27.896851  0.102778   -1.925834
   -2   7   -3  0  0.405310  1.233623   -24.781652   0.000000  180.000000   24.781652   24.814606  0.070899   -0.657337
   -3   7   -3  0  0.427290  1.170165    24.855775   0.000000  360.000000   24.855775   24.903359  0.073825   -0.911524
   -4   7   -3  0  0.453842  1.101705    -1.613864   0.000000  180.000000    1.613864    1.588041  0.031433    1.161816
   -5   7   -3  0  0.484214  1.032601     5.105759   0.000000  360.000000    5.105759    5.037790  0.019627    4.897510
   -6   7   -3  0  0.517735  0.965746   -15.330048   0.000000  180.000000   15.330048   15.468835  0.062004   -3.165495
   -8   7   -3  0  0.592036  0.844544    -9.405135   0.000000  180.000000    9.405135    9.376306  0.037754    1.079893
   -9   7   -3  0  0.631963  0.791185    17.109692   0.000000    0.000000   17.109692   17.068748  0.073579    0.786969
  -10   7   -3  0  0.673308  0.742602    -8.970182   0.000000  180.000000    8.970182    8.862188  0.036822    4.147753
  -11   7   -3  0  0.715825  0.698495     7.578558   0.000000  360.000000    7.578558    7.533389  0.045184    1.413747
  -12   7   -3  0  0.759317  0.658487     2.581517   0.000000    0.000000    2.581517    2.768708  0.046278   -5.720350
  -13   7   -3  0  0.803626  0.622180    -3.359874   0.000000  180.000000    3.359874    3.361316  0.055045   -0.037046
  -14   7   -3  0  0.848623  0.589190   -13.214800   0.000000  180.000000   13.214800   13.361962  0.085172   -2.443496
  -15   7   -3  0  0.894205  0.559156     6.721236   0.000000  360.000000    6.721236    6.854606  0.047653   -3.958065
  -16   7   -3  0  0.940287  0.531752    -1.525845   0.000000  180.000000    1.525845    1.664965  0.034230   -5.747701
  -17   7   -3  0  0.986799  0.506689     4.253058   0.000000    0.000000    4.253058    4.334074  0.052395   -2.186716
  -18   7   -3  0  1.033683  0.483707    -1.834676   0.000000  180.000000    1.834676    1.767009  0.048527    1.971994
  -19   7   -3  0  1.080890  0.462582     1.084540   0.000000  360.000000    1.084540    1.010326  0.057142    1.836730
  -20   7   -3  0  1.128380  0.443113    -2.465844   0.000000  180.000000    2.465844    2.575836  0.058155   -2.674781
  -21   7   -3  0  1.176118  0.425127    -1.193078   0.000000  180.000000    1.193078    1.091256  0.093592    1.538583
  -22   7   -3  0  1.224076  0.408471    -4.647567   0.000000  180.000000    4.647567    4.942509  0.082192   -5.074856
   24   8   -3  0  1.226366  0.407709    -4.069700   0.000000  180.000000    4.069700    4.009041  0.115958    0.739792
   23   8   -3  0  1.178898  0.424125    -2.148178   0.000000  180.000000    2.148178    2.119739  0.154189    0.260838
   22   8   -3  0  1.131690  0.441817     3.488008   0.000000  360.000000    3.488008    3.535440  0.189744   -0.353527
   21   8   -3  0  1.084777  0.460924    -0.903752   0.000000  180.000000    0.903752    0.938457  0.093799   -0.523237
   20   8   -3  0  1.038197  0.481604     4.230785   0.000000  360.000000    4.230785    4.195575  0.078178    0.636938
   19   8   -3  0  0.991998  0.504033     3.701526   0.000000    0.000000    3.701526    3.629014  0.050942    2.013034
   18   8   -3  0  0.946237  0.528409    -1.624450   0.000000  180.000000    1.624450    1.658915  0.051759   -0.941688
   17   8   -3  0  0.900978  0.554952   -10.697028   0.000000  180.000000   10.697028   10.835442  0.040514   -4.831620
   16   8   -3  0  0.856303  0.583906     2.663773   0.000000  360.000000    2.663773    2.682406  0.037102   -0.710228
   15   8   -3  0  0.812307  0.615531     2.857046   0.000000  360.000000    2.857046    2.836544  0.027525    1.053414
   12   8   -3  0  0.685695  0.729187     8.576116   0.000000  360.000000    8.576116    8.639748  0.045112   -1.994836
   10   8   -3  0  0.607627  0.822873    -1.092780   0.000000  180.000000    1.092780    1.273266  0.027980   -9.122524
    9   8   -3  0  0.571287  0.875216     2.918113   0.000000  360.000000    2.918113    2.974312  0.026241   -3.028659
    8   8   -3  0  0.537237  0.930688    14.788292   0.000000  360.000000   14.788292   14.952908  0.064812   -3.591940
    7   8   -3  0  0.505937  0.988265     8.273090   0.000000  360.000000    8.273090    8.218894  0.044898    1.707090
    6   8   -3  0  0.477930  1.046179    -2.454148   0.000000  180.000000    2.454148    2.394632  0.017777    4.734637
    5   8   -3  0  0.453824  1.101748     1.434187   0.000000    0.000000    1.434187    1.418272  0.025081    0.897394
    4   8   -3  0  0.434271  1.151356     0.466619   0.000000  360.000000    0.466619    0.490080  0.060461   -0.548771
    3   8   -3  0  0.419906  1.190744   -17.137781   0.000000  180.000000   17.137781   17.160537  0.074916   -0.429567
    2   8   -3  0  0.411273  1.215737   -10.173250   0.000000  180.000000   10.173250   10.107199  0.055401    1.686062
    1   8   -3  0  0.408737  1.223282    10.038235   0.000000    0.000000   10.038235    9.996690  0.041843    1.404129
    0   8   -3  0  0.412408  1.212390     6.310353   0.000000  360.000000    6.310353    6.180466  0.024157    7.603855
   -1   8   -3  0  0.422127  1.184478     9.538584   0.000000  360.000000    9.538584    9.479319  0.042671    1.964188
   -2   8   -3  0  0.437489  1.142887     3.440070   0.000000  360.000000    3.440070    3.386521  0.020951    3.614621
   -3   8   -3  0  0.457927  1.091878     1.123453   0.000000    0.000000    1.123453    1.162327  0.036944   -1.488119
   -4   8   -3  0  0.482797  1.035633    -6.045324   0.000000  180.000000    6.045324    5.925079  0.022695    7.493063
   -5   8   -3  0  0.511452  0.977609    -7.492328   0.000000  180.000000    7.492328    7.490076  0.022699    0.140346
   -6   8   -3  0  0.543295  0.920311   -16.167647   0.000000  180.000000   16.167647   16.185245  0.051914   -0.479411
   -7   8   -3  0  0.577798  0.865355     3.300506   0.000000    0.000000    3.300506    3.322372  0.025629   -1.206632
   -8   8   -3  0  0.614513  0.813652    -1.464449   0.000000  180.000000    1.464449    1.493889  0.033445   -1.244889
   -9   8   -3  0  0.653068  0.765617    -2.412675   0.000000  180.000000    2.412675    2.431953  0.023344   -1.167907
  -10   8   -3  0  0.693155  0.721339    -3.759998   0.000000  180.000000    3.759998    3.733686  0.030421    1.223198
  -11   8   -3  0  0.734524  0.680713     2.817380   0.000000    0.000000    2.817380    2.806404  0.027822    0.557959
  -12   8   -3  0  0.776970  0.643526    -6.058521   0.000000  180.000000    6.058521    5.906431  0.040890    5.260099
  -13   8   -3  0  0.820326  0.609514    -0.432647   0.000000  180.000000    0.432647    0.469266  0.134119   -0.386127
  -14   8   -3  0  0.864454  0.578400    -1.101029   0.000000  180.000000    1.101029    1.063388  0.061133    0.870754
  -15   8   -3  0  0.909243  0.549908     8.413482   0.000000    0.000000    8.413482    8.506103  0.054216   -2.415995
  -17   8   -3  0  1.000446  0.499777    -3.332171   0.000000  180.000000    3.332171    3.286028  0.028090    2.323136
  -18   8   -3  0  1.046719  0.477683    -3.410948   0.000000  180.000000    3.410948    3.332905  0.036223    3.046903
  -19   8   -3  0  1.093363  0.457305     2.877443   0.000000    0.000000    2.877443    2.786705  0.038276    3.352589
  -20   8   -3  0  1.140333  0.438468    -4.934963   0.000000  180.000000    4.934963    4.960698  0.083297   -0.436926
  -21   8   -3  0  1.187591  0.421020     2.846460   0.000000    0.000000    2.846460    2.838315  0.062832    0.183321
  -22   8   -3  0  1.235104  0.404824     6.135844   0.000000    0.000000    6.135844    5.869910  0.088447    4.252150
   22   9   -3  0  1.145190  0.436609    -1.629416   0.000000  180.000000    1.629416    1.631543  0.106553   -0.028226
   21   9   -3  0  1.098852  0.455020     1.523159   0.000000    0.000000    1.523159    1.530275  0.060996   -0.164986
   20   9   -3  0  1.052896  0.474881     2.958507   0.000000    0.000000    2.958507    2.871599  0.069607    1.765709
   19   9   -3  0  1.007371  0.496341     4.438673   0.000000  360.000000    4.438673    4.515069  0.053585   -2.016250
   18   9   -3  0  0.962341  0.519567     2.126675   0.000000    0.000000    2.126675    1.942359  0.070132    3.716716
   17   9   -3  0  0.917877  0.544736     7.241338   0.000000  360.000000    7.241338    7.445198  0.050517   -5.706957
   16   9   -3  0  0.874066  0.572039    -0.832932   0.000000  180.000000    0.832932    0.842901  0.060332   -0.233668
   15   9   -3  0  0.831011  0.601677     0.589814   0.000000  360.000000    0.589814    0.608541  0.072854   -0.363519
   14   9   -3  0  0.788836  0.633845     6.213393   0.000000  360.000000    6.213393    6.326172  0.039262   -4.062234
   13   9   -3  0  0.747690  0.668726     1.511884   0.000000    0.000000    1.511884    1.523736  0.032779   -0.511349
   11   9   -3  0  0.669240  0.747116     7.927248   0.000000  360.000000    7.927248    7.864842  0.080388    1.097853
   10   9   -3  0  0.632413  0.790622   -10.203157   0.000000  180.000000   10.203157   10.268319  0.053177   -1.732926
    9   9   -3  0  0.597583  0.836704    -1.397620   0.000000  180.000000    1.397620    1.466817  0.019410   -5.041634
    8   9   -3  0  0.565119  0.884769    11.579015   0.000000  360.000000   11.579015   11.715888  0.067814   -2.854370
    7   9   -3  0  0.535452  0.933791    -5.098542   0.000000  180.000000    5.098542    5.162368  0.024715   -3.652118
    6   9   -3  0  0.509071  0.982182    -7.605990   0.000000  180.000000    7.605990    7.376328  0.037548    8.649937
    5   9   -3  0  0.486511  1.027727     9.654172   0.000000  360.000000    9.654172    9.580131  0.045839    2.284276
    4   9   -3  0  0.468324  1.067638   -16.674608   0.000000  180.000000   16.674608   16.576941  0.079355    1.740564
    3   9   -3  0  0.455035  1.098817   -11.967557   0.000000  180.000000   11.967557   11.997481  0.051929   -0.814939
    2   9   -3  0  0.447081  1.118365    -2.503028   0.000000  180.000000    2.503028    2.691734  0.026393  -10.111463
    1   9   -3  0  0.444749  1.124230    -0.262590   0.000000  180.000000    0.262590    0.374243  0.104837   -1.506145
    0   9   -3  0  0.448126  1.115758    -3.591324   0.000000  180.000000    3.591324    3.633148  0.019523   -3.029613
   -1   9   -3  0  0.457085  1.093888   -11.676560   0.000000  180.000000   11.676560   12.095431  0.072809   -8.135984
   -2   9   -3  0  0.471309  1.060875   -13.273431   0.000000  180.000000   13.273431   13.090096  0.053633    4.834178
   -3   9   -3  0  0.490340  1.019701    10.608314   0.000000  360.000000   10.608314   10.632238  0.035983   -0.940301
   -4   9   -3  0  0.513642  0.973440   -10.581221   0.000000  180.000000   10.581221   10.484844  0.056140    2.427850
   -5   9   -3  0  0.540666  0.924786    -4.782910   0.000000  180.000000    4.782910    4.660108  0.032072    5.414908
   -6   9   -3  0  0.570881  0.875839    13.543309   0.000000  360.000000   13.543309   13.713693  0.051910   -4.641881
   -7   9   -3  0  0.603810  0.828075    -1.438243   0.000000  180.000000    1.438243    1.386156  0.036091    2.041034
   -8   9   -3  0  0.639032  0.782433   -14.369268   0.000000  180.000000   14.369268   14.432568  0.057549   -1.555532
   -9   9   -3  0  0.676191  0.739437     9.954908   0.000000  360.000000    9.954908    9.907241  0.050821    1.326447
  -10   9   -3  0  0.714983  0.699318     1.972762   0.000000    0.000000    1.972762    1.978119  0.039614   -0.191252
  -12   9   -3  0  0.796504  0.627743     3.812465   0.000000  360.000000    3.812465    3.880906  0.036504   -2.651498
  -13   9   -3  0  0.838850  0.596054     4.870665   0.000000    0.000000    4.870665    4.893673  0.034792   -0.935222
  -14   9   -3  0  0.882053  0.566860    -0.510720   0.000000  180.000000    0.510720    0.510046  0.121091    0.007867
  -15   9   -3  0  0.925991  0.539962     4.683068   0.000000    0.000000    4.683068    4.847371  0.039632   -5.862930
  -16   9   -3  0  0.970565  0.515164     0.445310   0.000000    0.000000    0.445310    0.447328  0.122708   -0.023258
  -17   9   -3  0  1.015691  0.492276     7.846386   0.000000    0.000000    7.846386    7.648088  0.050987    5.500150
  -18   9   -3  0  1.061299  0.471121     1.194422   0.000000    0.000000    1.194422    1.319581  0.043380   -4.080282
  -20   9   -3  0  1.153732  0.433376    -0.838500   0.000000  180.000000    0.838500    0.943724  0.101362   -1.468107
  -21   9   -3  0  1.200462  0.416506     2.085982   0.000000  360.000000    2.085982    2.243590  0.050887   -4.380101
  -22   9   -3  0  1.247484  0.400807    -2.890890   0.000000  180.000000    2.890890    2.955756  0.094436   -0.971395
   23  10   -3  0  1.206188  0.414529     2.265295   0.000000    0.000000    2.265295    2.200829  0.088059    1.035328
   22  10   -3  0  1.160091  0.431001    -2.214927   0.000000  180.000000    2.214927    2.200829  0.107978    0.184645
   21  10   -3  0  1.114374  0.448683     7.218226   0.000000  360.000000    7.218226    6.904740  0.187270    2.367365
   20  10   -3  0  1.069084  0.467690     0.570207   0.000000  360.000000    0.570207    0.538674  0.113484    0.392958
   19  10   -3  0  1.024280  0.488148     1.399102   0.000000  360.000000    1.399102    1.338389  0.064547    1.330210
   18  10   -3  0  0.980026  0.510190     0.538245   0.000000  360.000000    0.538245    0.510046  0.088697    0.449624
   17  10   -3  0  0.936402  0.533958     7.608077   0.000000    0.000000    7.608077    7.791977  0.077444   -3.358200
   16  10   -3  0  0.893500  0.559597    -5.719588   0.000000  180.000000    5.719588    5.805565  0.059916   -2.029345
   15  10   -3  0  0.851429  0.587248    -7.212013   0.000000  180.000000    7.212013    7.281443  0.053567   -1.832995
   14  10   -3  0  0.810317  0.617042    -5.006435   0.000000  180.000000    5.006435    4.922266  0.041850    2.844244
   13  10   -3  0  0.770320  0.649081     2.867108   0.000000  360.000000    2.867108    2.902795  0.031826   -1.585783
   12  10   -3  0  0.731619  0.683416   -10.236068   0.000000  180.000000   10.236068   10.252260  0.060222   -0.380240
   11  10   -3  0  0.694431  0.720014    -1.017832   0.000000  180.000000    1.017832    1.091256  0.039411   -2.634736
   10  10   -3  0  0.659013  0.758710     1.264469   0.000000  360.000000    1.264469    1.241448  0.028709    1.134055
    9  10   -3  0  0.625666  0.799149    -9.657880   0.000000  180.000000    9.657880    9.732979  0.053873   -1.971409
    8  10   -3  0  0.594737  0.840708   -12.143155   0.000000  180.000000   12.143155   12.236607  0.058196   -2.270965
    7  10   -3  0  0.566622  0.882422     9.908822   0.000000    0.000000    9.908822    9.699493  0.051914    5.702463
    6  10   -3  0  0.541761  0.922916     1.602493   0.000000    0.000000    1.602493    1.691796  0.029480   -4.284006
    5  10   -3  0  0.520619  0.960394    -8.230473   0.000000  180.000000    8.230473    8.298867  0.031572   -3.063588
    4  10   -3  0  0.503666  0.992722    -5.651804   0.000000  180.000000    5.651804    5.608352  0.046793    1.313241
    3  10   -3  0  0.491334  1.017638   -12.991823   0.000000  180.000000   12.991823   12.951755  0.057267    0.989491
    2  10   -3  0  0.483977  1.033107   -15.071319   0.000000  180.000000   15.071319   15.039042  0.077615    0.588132
    1  10   -3  0  0.481823  1.037725    -1.002782   0.000000  180.000000    1.002782    0.969921  0.044496    1.044420
    0  10   -3  0  0.484942  1.031051    16.892396   0.000000  360.000000   16.892396   16.692782  0.080583    3.503175
   -1  10   -3  0  0.493233  1.013719    14.645616   0.000000  360.000000   14.645616   14.602816  0.065693    0.921395
   -2  10   -3  0  0.506443  0.987278     9.422902   0.000000  360.000000    9.422902    9.475562  0.041120   -1.811115
   -3  10   -3  0  0.524199  0.953836    -3.181355   0.000000  180.000000    3.181355    3.120462  0.020457    4.209602
   -4  10   -3  0  0.546059  0.915652     3.739185   0.000000    0.000000    3.739185    3.878386  0.021939   -8.973231
   -5  10   -3  0  0.571552  0.874811    -7.869129   0.000000  180.000000    7.869129    7.898505  0.048484   -0.856843
   -6  10   -3  0  0.600214  0.833036     6.321019   0.000000    0.000000    6.321019    6.440580  0.026407   -6.402935
   -7  10   -3  0  0.631616  0.791621    10.058292   0.000000    0.000000   10.058292   10.133897  0.044108   -2.424070
   -8  10   -3  0  0.665368  0.751464     6.554727   0.000000    0.000000    6.554727    6.488533  0.026212    3.571404
   -9  10   -3  0  0.701132  0.713133    -5.334642   0.000000  180.000000    5.334642    5.286915  0.038948    1.732974
  -10  10   -3  0  0.738615  0.676943    11.455506   0.000000    0.000000   11.455506   11.465055  0.061262   -0.220413
  -11  10   -3  0  0.777569  0.643030    -1.256720   0.000000  180.000000    1.256720    1.425294  0.040094   -5.945980
  -12  10   -3  0  0.817784  0.611409     3.606395   0.000000  360.000000    3.606395    3.579033  0.025778    1.501135
  -13  10   -3  0  0.859082  0.582016     6.421267   0.000000  360.000000    6.421267    6.389098  0.048813    0.931984
  -14  10   -3  0  0.901315  0.554745     6.879566   0.000000    0.000000    6.879566    6.873525  0.040306    0.211938
  -15  10   -3  0  0.944358  0.529460    -9.676615   0.000000  180.000000    9.676615    9.659171  0.084494    0.291962
  -16  10   -3  0  0.988103  0.506020     0.797373   0.000000    0.000000    0.797373    0.854745  0.076960   -1.054270
  -17  10   -3  0  1.032463  0.484279    -2.876018   0.000000  180.000000    2.876018    2.894171  0.041767   -0.614656
  -18  10   -3  0  1.077362  0.464097    -0.618908   0.000000  180.000000    0.618908    0.557025  0.109130    0.801940
  -19  10   -3  0  1.122734  0.445342    -5.753296   0.000000  180.000000    5.753296    5.616314  0.034180    5.667633
  -20  10   -3  0  1.168524  0.427890     2.205637   0.000000    0.000000    2.205637    2.296492  0.052798   -2.433573
  -21  10   -3  0  1.214686  0.411629    -2.078058   0.000000  180.000000    2.078058    1.988188  0.101506    1.252094
   23  11   -3  0  1.221825  0.409224     6.383988   0.000000  360.000000    6.383988    6.152046  0.233118    1.407084
   22  11   -3  0  1.176342  0.425047    -2.600324   0.000000  180.000000    2.600324    2.520848  0.076616    1.467000
   21  11   -3  0  1.131281  0.441977    -2.750201   0.000000  180.000000    2.750201    2.811747  0.096801   -0.899166
   20  11   -3  0  1.086697  0.460110    -5.985396   0.000000  180.000000    5.985396    6.203919  0.080264   -3.850287
   19  11   -3  0  1.042649  0.479548    -2.165196   0.000000  180.000000    2.165196    2.013210  0.107477    1.999878
   18  11   -3  0  0.999210  0.500396   -14.290526   0.000000  180.000000   14.290526   14.369055  0.145513   -0.763208
   17  11   -3  0  0.956461  0.522760    11.355312   0.000000  360.000000   11.355312   11.413480  0.117652   -0.699206
   16  11   -3  0  0.914500  0.546747     4.533029   0.000000    0.000000    4.533029    4.620234  0.053863   -2.289610
   15  11   -3  0  0.873441  0.572449     5.745554   0.000000    0.000000    5.745554    5.768405  0.052893   -0.610984
   14  11   -3  0  0.833416  0.599941    -9.090006   0.000000  180.000000    9.090006    9.294336  0.093181   -3.101136
   13  11   -3  0  0.794582  0.629262    -1.179854   0.000000  180.000000    1.179854    1.281083  0.033451   -4.279669
   12  11   -3  0  0.757122  0.660395   -23.811267   0.000000  180.000000   23.811267   24.376596  0.136369   -5.862724
   11  11   -3  0  0.721251  0.693240     0.902158   0.000000    0.000000    0.902158    1.020160  0.035077   -4.757612
   10  11   -3  0  0.687217  0.727573    -8.869996   0.000000  180.000000    8.869996    9.070871  0.062525   -4.543445
    9  11   -3  0  0.655306  0.763003    21.243161   0.000000  360.000000   21.243161   21.421825  0.118691   -2.128792
    8  11   -3  0  0.625843  0.798922    -3.654679   0.000000  180.000000    3.654679    3.724287  0.020933   -4.702521
    7  11   -3  0  0.599190  0.834460     9.896381   0.000000  360.000000    9.896381    9.713951  0.050408    5.118165
    6  11   -3  0  0.575737  0.868452    -3.192259   0.000000  180.000000    3.192259    3.136442  0.029438    2.681463
    5  11   -3  0  0.555889  0.899460    20.396804   0.000000  360.000000   20.396804   20.634927  0.111225   -3.027705
    4  11   -3  0  0.540044  0.925851   -22.570695   0.000000  180.000000   22.570695   22.794026  0.139787   -2.259412
    3  11   -3  0  0.528561  0.945964    26.771761   0.000000  360.000000   26.771761   27.056013  0.113301   -3.548025
    2  11   -3  0  0.521730  0.958351    -4.973519   0.000000  180.000000    4.973519    4.993803  0.031310   -0.916197
    1  11   -3  0  0.519732  0.962033    -0.326938   0.000000  180.000000    0.326938    0.412407  0.136060   -0.888375
    0  11   -3  0  0.522625  0.956709    -7.363243   0.000000  180.000000    7.363243    7.297917  0.044745    2.064693
   -1  11   -3  0  0.530327  0.942814    27.617699   0.000000  360.000000   27.617699   27.829445  0.112633   -2.658659
   -2  11   -3  0  0.542635  0.921430   -18.436416   0.000000  180.000000   18.436416   18.275715  0.052460    4.332170
   -3  11   -3  0  0.559243  0.894065    19.623119   0.000000  360.000000   19.623119   19.648741  0.057850   -0.626352
   -4  11   -3  0  0.579783  0.862391    -3.079383   0.000000  180.000000    3.079383    3.073593  0.027716    0.295442
   -5  11   -3  0  0.603854  0.828015    11.878890   0.000000  360.000000   11.878890   11.929784  0.048073   -1.497187
   -6  11   -3  0  0.631051  0.792329    -4.579142   0.000000  180.000000    4.579142    4.795529  0.040063   -7.638432
   -7  11   -3  0  0.660989  0.756442    15.060295   0.000000  360.000000   15.060295   15.121453  0.081778   -1.057613
   -8  11   -3  0  0.693313  0.721175    -7.805339   0.000000  180.000000    7.805339    7.880097  0.041427   -2.552048
   -9  11   -3  0  0.727704  0.687092     0.912713   0.000000  360.000000    0.912713    1.005338  0.057437   -2.280600
  -10  11   -3  0  0.763885  0.654549   -23.722752   0.000000  180.000000   23.722752   23.833510  0.083790   -1.869371
  -12  11   -3  0  0.840677  0.594758    -4.895373   0.000000  180.000000    4.895373    4.975735  0.037008   -3.070953
  -13  11   -3  0  0.880903  0.567599     3.839610   0.000000    0.000000    3.839610    3.896347  0.031004   -2.587984
  -14  11   -3  0  0.922137  0.542219     4.435359   0.000000    0.000000    4.435359    4.373204  0.058529    1.501828
  -15  11   -3  0  0.964251  0.518537    11.086435   0.000000    0.000000   11.086435   11.114026  0.058032   -0.672384
  -16  11   -3  0  1.007133  0.496459   -14.214489   0.000000  180.000000   14.214489   14.128958  0.074215    1.629843
  -17  11   -3  0  1.050690  0.475878    -4.740534   0.000000  180.000000    4.740534    4.674021  0.045576    2.063884
  -18  11   -3  0  1.094841  0.456687    -4.758685   0.000000  180.000000    4.758685    4.422104  0.045043   10.567691
  -19  11   -3  0  1.139517  0.438782    -2.489214   0.000000  180.000000    2.489214    2.595198  0.057715   -2.596983
  -20  11   -3  0  1.184659  0.422062    -2.480158   0.000000  180.000000    2.480158    2.343946  0.051712    3.725118
  -21  11   -3  0  1.230215  0.406433     5.861165   0.000000    0.000000    5.861165    5.445390  0.063911    9.200233
   23  12   -3  0  1.238726  0.403641    -3.708666   0.000000  180.000000    3.708666    3.687833  0.065663    0.448693
   22  12   -3  0  1.193886  0.418800     0.929662   0.000000  360.000000    0.929662    0.964724  0.139125   -0.356400
   21  12   -3  0  1.149513  0.434967    -4.179807   0.000000  180.000000    4.179807    4.478271  0.071622   -5.893320
   20  12   -3  0  1.105664  0.452217    -3.413901   0.000000  180.000000    3.413901    3.508440  0.052711   -2.536425
   19  12   -3  0  1.062403  0.470631     0.495224   0.000000    0.000000    0.495224    0.616633  0.084475   -2.032519
   18  12   -3  0  1.019806  0.490289     2.085742   0.000000  360.000000    2.085742    1.939805  0.036743    5.617081
   17  12   -3  0  0.977958  0.511269    -3.674244   0.000000  180.000000    3.674244    3.670145  0.065983    0.087847
   16  12   -3  0  0.936960  0.533640     5.699308   0.000000  360.000000    5.699308    5.808210  0.078404   -1.964329
   15  12   -3  0  0.896930  0.557457     4.251828   0.000000  360.000000    4.251828    4.304006  0.032895   -2.243224
   14  12   -3  0  0.858001  0.582750    -0.342365   0.000000  180.000000    0.342365    0.458428  0.158235   -1.037301
   13  12   -3  0  0.820332  0.609509    -1.469868   0.000000  180.000000    1.469868    1.507197  0.023584   -2.238413
   12  12   -3  0  0.784103  0.637671     0.995829   0.000000  360.000000    0.995829    0.980160  0.044016    0.503427
   11  12   -3  0  0.749524  0.667090    -2.683992   0.000000  180.000000    2.683992    2.678681  0.029159    0.257552
   10  12   -3  0  0.716834  0.697512     6.546766   0.000000  360.000000    6.546766    6.495524  0.048009    1.509464
    9  12   -3  0  0.686301  0.728543     9.156072   0.000000    0.000000    9.156072    9.221863  0.051496   -1.806781
    8  12   -3  0  0.658228  0.759616     5.410491   0.000000  360.000000    5.410491    5.430625  0.039191   -0.726548
    7  12   -3  0  0.632940  0.789964    -4.272693   0.000000  180.000000    4.272693    4.310976  0.026397   -2.051017
    6  12   -3  0  0.610784  0.818620    -6.089462   0.000000  180.000000    6.089462    6.073463  0.044335    0.510344
    5  12   -3  0  0.592112  0.844435     1.180337   0.000000    0.000000    1.180337    1.221090  0.035128   -1.640704
    4  12   -3  0  0.577262  0.866158     4.907176   0.000000  360.000000    4.907176    5.048727  0.025274   -7.920623
    3  12   -3  0  0.566534  0.882559     6.991483   0.000000    0.000000    6.991483    6.999744  0.031365   -0.372470
    2  12   -3  0  0.560166  0.892593    16.810772   0.000000  360.000000   16.810772   16.836879  0.074596   -0.494942
    1  12   -3  0  0.558306  0.895566     2.664829   0.000000  360.000000    2.664829    2.713949  0.031417   -2.211080
    0  12   -3  0  0.561000  0.891266   -22.543619   0.000000  180.000000   22.543619   22.734832  0.074353   -3.636926
   -1  12   -3  0  0.568182  0.879999    -7.837493   0.000000  180.000000    7.837493    7.906103  0.047559   -2.040157
   -2  12   -3  0  0.579687  0.862535     0.452915   0.000000  360.000000    0.452915    0.591789  0.115602   -1.698916
   -3  12   -3  0  0.595262  0.839966    -3.681136   0.000000  180.000000    3.681136    3.661956  0.025191    1.076761
   -4  12   -3  0  0.614600  0.813538     4.751092   0.000000  360.000000    4.751092    4.710328  0.020995    2.745758
   -5  12   -3  0  0.637357  0.784490    11.031005   0.000000  360.000000   11.031005   11.005000  0.040607    0.905660
   -6  12   -3  0  0.663181  0.753942    -9.618715   0.000000  180.000000    9.618715    9.643111  0.030855   -1.118144
   -7  12   -3  0  0.691730  0.722825   -10.108968   0.000000  180.000000   10.108968   10.015251  0.053141    2.494061
   -8  12   -3  0  0.722680  0.691869    -5.631090   0.000000  180.000000    5.631090    5.695933  0.041189   -2.226353
   -9  12   -3  0  0.755737  0.661606     2.160817   0.000000    0.000000    2.160817    2.230168  0.031906   -3.073958
  -11  12   -3  0  0.827143  0.604490     0.808650   0.000000  360.000000    0.808650    0.761891  0.077012    0.858662
  -12  12   -3  0  0.865056  0.577997    -1.675148   0.000000  180.000000    1.675148    1.697687  0.037812   -0.843009
  -14  12   -3  0  0.944416  0.529428    -7.943251   0.000000  180.000000    7.943251    7.961018  0.046358   -0.542008
  -15  12   -3  0  0.985578  0.507317     1.295170   0.000000  360.000000    1.295170    1.453140  0.049311   -4.530483
  -16  12   -3  0  1.027570  0.486585     2.708337   0.000000    0.000000    2.708337    2.641066  0.048544    1.959788
  -19  12   -3  0  1.157620  0.431921     6.026165   0.000000    0.000000    6.026165    5.859672  0.040033    5.881578
  -20  12   -3  0  1.202082  0.415945    -1.071416   0.000000  180.000000    1.071416    1.113988  0.091563   -0.657528
  -21  12   -3  0  1.247002  0.400962     1.799356   0.000000  360.000000    1.799356    1.691796  0.106979    1.421884
   22  13   -3  0  1.212668  0.412314    -3.703769   0.000000  180.000000    3.703769    3.635914  0.072531    1.323027
   21  13   -3  0  1.169009  0.427713    -2.126198   0.000000  180.000000    2.126198    2.152554  0.066458   -0.560855
   20  13   -3  0  1.125919  0.444082    -3.756464   0.000000  180.000000    3.756464    3.828925  0.061466   -1.667186
   19  13   -3  0  1.083467  0.461481     6.313730   0.000000  360.000000    6.313730    6.341934  0.057166   -0.697734
   18  13   -3  0  1.041731  0.479970     2.365040   0.000000    0.000000    2.365040    2.300865  0.040245    2.255115
   17  13   -3  0  1.000801  0.499600     5.343225   0.000000  360.000000    5.343225    5.289688  0.053766    1.408205
   16  13   -3  0  0.960778  0.520411    -6.578943   0.000000  180.000000    6.578943    6.485520  0.064628    2.044331
   15  13   -3  0  0.921783  0.542427     4.423720   0.000000  360.000000    4.423720    4.483880  0.050630   -1.680407
   14  13   -3  0  0.883949  0.565643     3.445055   0.000000  360.000000    3.445055    3.418879  0.041565    0.890630
   13  13   -3  0  0.847434  0.590016     0.811780   0.000000  360.000000    0.811780    0.933085  0.046316   -3.703949
   12  13   -3  0  0.812415  0.615449    -6.133692   0.000000  180.000000    6.133692    6.238485  0.039817   -3.722033
   11  13   -3  0  0.779094  0.641771     9.221919   0.000000  360.000000    9.221919    9.349610  0.075196   -2.401500
   10  13   -3  0  0.747697  0.668720   -15.123798   0.000000  180.000000   15.123798   15.351489  0.103156   -3.121527
    9  13   -3  0  0.718477  0.695916    -5.197992   0.000000  180.000000    5.197992    5.239291  0.036652   -1.593530
    8  13   -3  0  0.691711  0.722845     1.664502   0.000000    0.000000    1.664502    1.691796  0.050731   -0.760872
    7  13   -3  0  0.667692  0.748848    11.497287   0.000000    0.000000   11.497287   11.309070  0.066494    4.003054
    6  13   -3  0  0.646728  0.773122    -0.612424   0.000000  180.000000    0.612424    0.616633  0.097166   -0.061261
    5  13   -3  0  0.629124  0.794756    13.104646   0.000000    0.000000   13.104646   12.938271  0.037433    6.285641
    4  13   -3  0  0.615168  0.812786    -9.323806   0.000000  180.000000    9.323806    9.328677  0.039539   -0.174242
    3  13   -3  0  0.605112  0.826293     5.081005   0.000000    0.000000    5.081005    5.209623  0.040863   -4.451304
    2  13   -3  0  0.599154  0.834509   -13.109340   0.000000  180.000000   13.109340   13.140138  0.060212   -0.723363
    1  13   -3  0  0.597416  0.836938    -4.526723   0.000000  180.000000    4.526723    4.400579  0.019327    9.230600
    0  13   -3  0  0.599934  0.833425    -5.892836   0.000000  180.000000    5.892836    5.849416  0.030271    2.028509
   -1  13   -3  0  0.606656  0.824191     3.646665   0.000000    0.000000    3.646665    3.646901  0.021379   -0.015634
   -2  13   -3  0  0.617444  0.809790   -12.162524   0.000000  180.000000   12.162524   12.144397  0.042331    0.605612
   -3  13   -3  0  0.632090  0.791027    16.465182   0.000000    0.000000   16.465182   16.464101  0.063057    0.024245
   -4  13   -3  0  0.650333  0.768837     0.710958   0.000000  360.000000    0.710958    0.830971  0.097694   -1.737305
   -5  13   -3  0  0.671881  0.744180     8.283303   0.000000  360.000000    8.283303    8.221951  0.046569    1.863125
   -7  13   -3  0  0.723665  0.690928    -3.683547   0.000000  180.000000    3.683547    3.637277  0.027300    2.396859
   -8  13   -3  0  0.753304  0.663743   -13.201662   0.000000  180.000000   13.201662   13.253885  0.059694   -1.237207
   -9  13   -3  0  0.785072  0.636884     6.982774   0.000000  360.000000    6.982774    6.958126  0.046941    0.742566
  -10  13   -3  0  0.818721  0.610709    -7.253832   0.000000  180.000000    7.253832    7.225615  0.045195    0.882960
  -11  13   -3  0  0.854029  0.585460     3.581166   0.000000    0.000000    3.581166    3.556606  0.025941    1.338905
  -12  13   -3  0  0.890799  0.561294     4.168618   0.000000    0.000000    4.168618    4.133207  0.039551    1.266208
  -13  13   -3  0  0.928857  0.538296     2.496286   0.000000  360.000000    2.496286    2.577787  0.033092   -3.483070
  -14  13   -3  0  0.968050  0.516502    -5.607513   0.000000  180.000000    5.607513    5.713557  0.041062   -3.652270
  -15  13   -3  0  1.008248  0.495910     6.114403   0.000000    0.000000    6.114403    6.125204  0.045255   -0.337518
  -16  13   -3  0  1.049333  0.476493     1.423833   0.000000    0.000000    1.423833    1.364325  0.052608    1.599680
  -17  13   -3  0  1.091207  0.458208     5.045595   0.000000    0.000000    5.045595    5.053565  0.042132   -0.267514
  -18  13   -3  0  1.133781  0.441002    -4.004404   0.000000  180.000000    4.004404    3.817237  0.052245    5.066405
  -19  13   -3  0  1.176980  0.424816    -1.626450   0.000000  180.000000    1.626450    1.715280  0.062692   -2.003854
  -20  13   -3  0  1.220738  0.409588    -2.986059   0.000000  180.000000    2.986059    2.857634  0.077520    2.342886
   22  14   -3  0  1.232631  0.405636     0.904661   0.000000  360.000000    0.904661    1.149340  0.141652   -2.442799
   21  14   -3  0  1.189705  0.420272    -4.669151   0.000000  180.000000    4.669151    4.743120  0.076629   -1.365113
   20  14   -3  0  1.147393  0.435771    -3.860398   0.000000  180.000000    3.860398    3.902792  0.056454   -1.061995
   19  14   -3  0  1.105765  0.452175    -3.599257   0.000000  180.000000    3.599257    3.744479  0.070346   -2.919491
   18  14   -3  0  1.064904  0.469526    -3.083375   0.000000  180.000000    3.083375    3.367251  0.037979  -10.570713
   17  14   -3  0  1.024899  0.487853    -4.184712   0.000000  180.000000    4.184712    4.158468  0.058224    0.637459
   16  14   -3  0  0.985855  0.507174     4.934706   0.000000  360.000000    4.934706    4.837133  0.073472    1.878105
   15  14   -3  0  0.947892  0.527486     3.929437   0.000000  360.000000    3.929437    3.823816  0.029778    5.016216
   14  14   -3  0  0.911143  0.548761     2.956159   0.000000    0.000000    2.956159    2.986072  0.030931   -1.367657
   13  14   -3  0  0.875763  0.570931     6.020285   0.000000  360.000000    6.020285    6.047889  0.052897   -0.737992
   12  14   -3  0  0.841923  0.593879     8.362373   0.000000  360.000000    8.362373    8.492548  0.059326   -3.103137
   11  14   -3  0  0.809817  0.617424     1.182829   0.000000    0.000000    1.182829    1.311993  0.038173   -4.785223
   10  14   -3  0  0.779658  0.641307    -3.726787   0.000000  180.000000    3.726787    3.747088  0.035959   -0.798393
    9  14   -3  0  0.751682  0.665175   -10.978058   0.000000  180.000000   10.978058   10.907244  0.057864    1.730707
    8  14   -3  0  0.726140  0.688572    -5.889196   0.000000  180.000000    5.889196    5.932616  0.046732   -1.313972
    7  14   -3  0  0.703299  0.710935    -1.133162   0.000000  180.000000    1.133162    1.162327  0.043213   -0.954492
    6  14   -3  0  0.683428  0.731606    -2.583346   0.000000  180.000000    2.583346    2.602881  0.032770   -0.843044
    5  14   -3  0  0.666793  0.749858     8.919181   0.000000  360.000000    8.919181    8.798698  0.028987    5.878169
    4  14   -3  0  0.653642  0.764945    18.225781   0.000000  360.000000   18.225781   18.281445  0.084395   -0.932763
    3  14   -3  0  0.644187  0.776172     5.766544   0.000000  360.000000    5.766544    5.732710  0.027260    1.755321
    1  14   -3  0  0.636963  0.784975     3.910872   0.000000    0.000000    3.910872    4.020172  0.024614   -6.279795
    0  14   -3  0  0.639326  0.782074    -6.444246   0.000000  180.000000    6.444246    6.474637  0.030704   -1.399808
   -1  14   -3  0  0.645637  0.774429   -10.553618   0.000000  180.000000   10.553618   10.464781  0.044697    2.810812
   -2  14   -3  0  0.655784  0.762446   -12.804898   0.000000  180.000000   12.804898   12.741426  0.059770    1.501812
   -3  14   -3  0  0.669592  0.746723    -6.316952   0.000000  180.000000    6.316952    6.407104  0.043254   -2.947579
   -4  14   -3  0  0.686840  0.727972     1.761595   0.000000    0.000000    1.761595    1.744221  0.040929    0.600308
   -5  14   -3  0  0.707276  0.706937     3.692250   0.000000    0.000000    3.692250    3.598565  0.025637    5.167854
   -6  14   -3  0  0.730634  0.684337     3.064057   0.000000    0.000000    3.064057    3.007785  0.028326    2.809420
   -7  14   -3  0  0.756642  0.660815    15.302344   0.000000  360.000000   15.302344   15.427254  0.044848   -3.938828
   -8  14   -3  0  0.785037  0.636913     1.801519   0.000000  360.000000    1.801519    1.752806  0.044795    1.537902
   -9  14   -3  0  0.815570  0.613068    -7.688663   0.000000  180.000000    7.688663    7.601479  0.067236    1.833775
  -10  14   -3  0  0.848010  0.589616    -5.398897   0.000000  180.000000    5.398897    5.379732  0.030345    0.893201
  -11  14   -3  0  0.882146  0.566799    -2.863756   0.000000  180.000000    2.863756    2.948969  0.028895   -4.170559
  -12  14   -3  0  0.917790  0.544787    -8.839016   0.000000  180.000000    8.839016    8.808373  0.052347    0.827855
  -13  14   -3  0  0.954773  0.523685    -1.231523   0.000000  180.000000    1.231523    1.285001  0.055956   -1.351590
  -14  14   -3  0  0.992944  0.503553    -1.478284   0.000000  180.000000    1.478284    1.553010  0.050685   -2.084992
  -15  14   -3  0  1.032172  0.484415     3.757934   0.000000  360.000000    3.757934    3.811929  0.057814   -1.320788
[truncated: 999,601 more chars]
