# Supplementary material for: The advanced treatment of hydrogen bonding in quantum crystallography
Source: J Appl Crystallogr. 2021 Apr 16;54(Pt 3):718–29. doi: 10.1107/S1600576721001126 (PMC8202034; doi:10.1107/S1600576721001126)
Supplement: Supplementary file 5 [file j-54-00718-sup5.zip › MgHMal_HAR.fco]

#\#CIF_2.0

# ========================
# Tonto generated CIF file
# ========================

# NOTE: This is an incomplete CIF file
# Manually edit it to pass checkCIF

data_Mg_HAR_aniso

_audit_creation_date                2019-10-29
_audit_creation_method              'Tonto 18.12.17 github v. 2b3dd9c'

# ============
# QCr software
# ============

_QCr_software                       'Tonto'
_QCr_software_version               '18.12.17 v. 2b3dd9c'
_QCr_software_platform              'Linux-4.4.0-138-generic'
_QCr_software_build_date            '2018-12-17 15:44'
_QCr_software_website               'https://github.com/dylan-jayatilaka/tonto'

# ========
# Symmetry
# ========

_symmetry_cell_setting              Monoclinic
_symmetry_space_group_name_H-M      'p 1 21/c 1'
_symmetry_space_group_name_Hall     '-p 2ybc'
_symmetry_Int_Tables_number         '14'

loop_
    _symmetry_equiv_pos_as_xyz
'+x, +y, +z'
'-x, -y, -z'
'-x, +y+1/2, -z+1/2'
'+x, -y+1/2, +z+1/2'

# =========
# Unit cell
# =========

_cell_measurement_temperature           14.9(2)
_cell_measurement_reflns_used           256398
_cell_measurement_theta_min             0.86
_cell_measurement_theta_max             36.06

_cell_length_a                     10.195(2)
_cell_length_b                     11.759(2)
_cell_length_c                    6.6206(13)
_cell_angle_alpha               90.000000(0)
_cell_angle_beta                   103.67(3)
_cell_angle_gamma               90.000000(0)
_cell_volume                        771.2(3)

_cell_formula_units_Z               2.000000

_exptl_crystal_F_squared_000         144400.0000


# ======================
# XD fco reflection data
# ======================

# . checkCIF also accepts this as fcf format

_shelx_refln_list_code              4

_reflns_d_resolution_high           0.4000
_reflns_d_resolution_low            9.9062
_reflns_limit_h_max                 25
_reflns_limit_h_min                 -24
_reflns_limit_k_max                 29
_reflns_limit_k_min                 0
_reflns_limit_l_max                 0
_reflns_limit_l_min                 -16

# NOTE: F_squared_meas is scaled to F_squared_calc
#       and so it is on an absolute scale
_reflns_tonto_F_scale_factor        0.8462

loop_
    _refln_index_h
    _refln_index_k
    _refln_index_l
    _refln_F_squared_calc
    _refln_F_squared_meas
    _refln_F_squared_sigma
    _refln_observed_status
  -1   0   0       25.21       25.86      0.14 o
  -2   0   0       84.59       78.31      0.71 o
  -3   0   0      199.17      221.77      1.06 o
  -4   0   0      569.47      591.05      5.39 o
  -5   0   0     7450.04     7629.54     77.00 o
  -6   0   0     2509.24     2665.16     31.05 o
  -7   0   0       78.98       79.09      0.49 o
  -8   0   0     1531.19     1638.53     15.20 o
  -9   0   0      449.42      489.59      4.23 o
 -11   0   0        3.77        4.24      0.13 o
 -12   0   0      261.18      278.01      4.81 o
 -13   0   0      424.43      443.70      5.32 o
 -14   0   0      188.41      194.94      1.90 o
 -15   0   0      477.42      492.24      7.29 o
 -16   0   0      268.44      263.18      4.87 o
 -17   0   0      101.21      110.77      2.62 o
 -18   0   0        0.99        1.27      0.13 o
 -19   0   0       12.22       12.57      0.23 o
 -20   0   0      249.80      259.71      8.97 o
 -21   0   0        8.81        8.51      0.23 o
 -22   0   0        3.83        3.66      0.25 o
 -23   0   0        2.24        2.61      0.21 o
 -24   0   0        4.97        4.03      0.57 o
  -1   1   0        5.64        5.38      0.04 o
  -2   1   0       23.47       22.87      0.10 o
  -3   1   0       87.35       81.08      0.35 o
  -4   1   0      565.99      548.26      3.08 o
  -5   1   0      162.54      167.05      0.78 o
  -6   1   0       19.35       19.64      0.11 o
  -7   1   0       30.65       32.49      0.18 o
  -8   1   0      381.69      410.24      2.63 o
  -9   1   0     1510.98     1608.44      7.66 o
 -10   1   0       22.70       25.06      0.19 o
 -11   1   0       70.53       75.86      0.53 o
 -12   1   0      121.17      129.47      0.94 o
 -13   1   0        8.61        9.56      0.12 o
 -14   1   0      260.16      271.33      3.31 o
 -15   1   0       40.44       40.96      0.50 o
 -16   1   0      303.09      315.12      3.44 o
 -17   1   0      147.01      149.73      1.79 o
 -18   1   0      113.30      113.96      1.26 o
 -20   1   0        3.90        3.51      0.17 o
 -21   1   0       17.11       17.44      0.38 o
 -22   1   0       46.62       44.56      1.47 o
 -23   1   0       24.12       23.38      0.93 o
 -24   1   0       18.85       16.82      0.50 o
   0   2   0     1114.44     1156.84     14.30 o
  -1   2   0     4341.19     4418.96     21.18 o
  -2   2   0      451.34      461.85      2.95 o
  -3   2   0     2931.67     3042.25     17.33 o
  -4   2   0     1496.27     1464.96     10.17 o
  -5   2   0       32.63       32.77      0.25 o
  -6   2   0      637.11      625.73      3.79 o
  -7   2   0     3386.39     3526.37     15.47 o
  -8   2   0       72.19       72.35      0.33 o
  -9   2   0      418.24      440.27      2.17 o
 -10   2   0        1.80        1.82      0.07 o
 -11   2   0        0.01        0.08      0.03 o
 -12   2   0       42.13       42.62      0.42 o
 -13   2   0      169.70      170.57      1.48 o
 -14   2   0      115.21      118.35      1.27 o
 -15   2   0        4.36        4.75      0.07 o
 -16   2   0       36.51       37.19      0.62 o
 -17   2   0       69.65       67.22      1.03 o
 -18   2   0        0.41        0.43      0.06 o
 -19   2   0       80.70       80.27      1.27 o
 -20   2   0       22.67       21.93      0.46 o
 -21   2   0        4.69        4.48      0.18 o
 -22   2   0       22.18       20.93      0.64 o
 -23   2   0        2.90        2.86      0.19 o
  -1   3   0      568.36      564.49      1.94 o
  -2   3   0       54.63       56.17      0.45 o
  -3   3   0        6.33        6.38      0.05 o
  -4   3   0       65.88       63.33      0.48 o
  -5   3   0       37.33       36.12      0.23 o
  -6   3   0        4.89        4.45      0.06 o
  -7   3   0       88.63       83.54      0.52 o
  -8   3   0       15.77       14.66      0.06 o
  -9   3   0       11.34       12.56      0.12 o
 -10   3   0       36.78       36.98      0.29 o
 -11   3   0       39.61       40.79      0.27 o
 -12   3   0       29.97       31.27      0.28 o
 -13   3   0       58.05       62.25      0.58 o
 -14   3   0        0.37        0.43      0.04 o
 -15   3   0       22.44       23.27      0.26 o
 -16   3   0       16.68       17.67      0.31 o
 -17   3   0       18.65       18.63      0.28 o
 -18   3   0       92.92       98.68      1.02 o
 -19   3   0        7.33        7.69      0.12 o
 -20   3   0        6.35        6.47      0.12 o
 -21   3   0        4.68        4.58      0.19 o
 -23   3   0        6.00        5.99      0.31 o
   0   4   0     1398.23     1474.68      8.49 o
  -1   4   0     4341.14     4286.94     18.58 o
  -2   4   0      386.52      380.96      2.10 o
  -3   4   0     1213.68     1178.87      5.65 o
  -4   4   0       12.84       13.98      0.10 o
  -5   4   0        3.18        2.82      0.04 o
  -6   4   0      727.05      739.44      5.08 o
  -7   4   0      847.90      863.96      4.82 o
  -8   4   0      137.42      144.55      0.91 o
  -9   4   0       20.01       21.35      0.16 o
 -10   4   0      151.28      152.50      0.98 o
 -11   4   0       39.79       40.17      0.37 o
 -12   4   0      200.76      204.70      1.33 o
 -13   4   0      152.12      158.42      1.37 o
 -14   4   0      115.12      119.27      0.98 o
 -15   4   0        7.95        7.96      0.15 o
 -16   4   0       10.36        9.79      0.24 o
 -17   4   0        4.64        4.58      0.10 o
 -18   4   0       35.49       38.39      0.61 o
 -19   4   0        4.87        5.01      0.13 o
 -20   4   0       62.04       62.51      1.01 o
 -21   4   0       81.15       79.10      1.40 o
 -22   4   0        7.27        7.71      0.21 o
 -23   4   0        3.31        2.91      0.21 o
 -24   4   0        2.90        2.70      0.25 o
  -1   5   0       35.59       39.88      0.36 o
  -2   5   0      111.42       99.55      0.91 o
  -3   5   0      935.85      937.24      4.31 o
  -4   5   0       16.94       19.15      0.13 o
  -5   5   0        0.04        0.17      0.04 o
  -6   5   0        7.69        7.98      0.05 o
  -7   5   0        6.51        6.88      0.09 o
  -8   5   0      192.55      196.75      1.08 o
  -9   5   0      213.69      212.21      1.29 o
 -10   5   0      143.96      149.18      1.19 o
 -11   5   0       60.92       61.44      0.29 o
 -12   5   0        2.55        2.43      0.05 o
 -13   5   0        9.92        9.67      0.11 o
 -14   5   0      100.58      102.50      1.40 o
 -15   5   0        0.81        0.81      0.04 o
 -16   5   0       11.14       11.21      0.12 o
 -17   5   0       57.16       58.12      0.84 o
 -18   5   0        4.18        4.08      0.10 o
 -19   5   0        2.07        2.25      0.10 o
 -20   5   0       70.67       68.11      1.00 o
 -21   5   0       14.38       13.66      0.34 o
 -22   5   0        9.57        9.16      0.35 o
 -23   5   0       36.02       32.42      0.48 o
 -24   5   0        2.24        2.31      0.28 o
   0   6   0     8060.05     8134.18     61.38 o
  -1   6   0     3209.81     3232.16     13.32 o
  -2   6   0       54.60       55.78      0.38 o
  -3   6   0      139.16      135.91      0.61 o
  -4   6   0      564.59      572.70      3.13 o
  -5   6   0      386.75      390.09      2.69 o
  -6   6   0     2565.83     2638.81     17.75 o
  -7   6   0      432.73      431.57      3.20 o
  -8   6   0      391.43      392.06      2.45 o
  -9   6   0      370.91      385.82      1.68 o
 -10   6   0        0.74        0.82      0.06 o
 -11   6   0       96.43       98.17      0.50 o
 -12   6   0        5.38        5.48      0.05 o
 -13   6   0      463.07      475.15      3.64 o
 -14   6   0      221.43      230.17      1.79 o
 -15   6   0      112.85      114.08      1.40 o
 -16   6   0        6.01        5.88      0.23 o
 -17   6   0       29.01       28.21      0.44 o
 -19   6   0      257.82      268.83      2.95 o
 -20   6   0        4.42        4.25      0.12 o
 -21   6   0       92.86       87.61      1.53 o
 -22   6   0        0.50        0.65      0.21 o
 -23   6   0       11.39       11.53      0.34 o
 -24   6   0       23.10       23.39      0.88 o
  -1   7   0      518.36      527.37      3.62 o
  -2   7   0        2.54        1.52      0.04 o
  -3   7   0      169.45      168.25      1.10 o
  -4   7   0       26.78       29.42      0.16 o
  -5   7   0      825.49      864.84      3.76 o
  -6   7   0       78.34       82.19      0.56 o
  -7   7   0      100.93      103.60      0.86 o
  -8   7   0      190.03      196.42      1.33 o
  -9   7   0       71.24       71.68      0.32 o
 -10   7   0       21.02       21.86      0.15 o
 -11   7   0      130.28      133.28      0.74 o
 -12   7   0       48.66       50.71      0.28 o
 -13   7   0      119.98      122.59      1.08 o
 -14   7   0      103.42      102.73      0.79 o
 -15   7   0       10.03       10.10      0.11 o
 -16   7   0       21.40       22.18      0.32 o
 -17   7   0       64.94       67.22      0.62 o
 -18   7   0       91.06       93.28      1.45 o
 -19   7   0        1.08        0.99      0.09 o
 -20   7   0       15.03       14.81      0.34 o
 -21   7   0       29.99       28.36      0.63 o
 -22   7   0       27.65       27.99      0.72 o
 -23   7   0       48.28       49.17      1.53 o
 -24   7   0        2.00        2.22      0.20 o
   0   8   0        6.04        5.66      0.12 o
  -1   8   0      317.85      315.39      1.90 o
  -2   8   0       42.79       43.42      0.22 o
  -3   8   0       22.84       21.63      0.18 o
  -4   8   0     1135.55     1155.16      8.80 o
  -5   8   0       48.45       49.80      0.29 o
  -6   8   0      686.92      696.50      3.38 o
  -7   8   0      376.78      382.05      2.25 o
  -8   8   0      231.72      231.72      1.02 o
  -9   8   0       69.62       72.63      0.44 o
 -10   8   0      383.63      390.74      2.14 o
 -11   8   0      110.74      112.94      0.65 o
 -12   8   0       29.27       29.28      0.26 o
 -13   8   0        0.57        0.60      0.05 o
 -14   8   0      390.11      399.06      2.92 o
 -15   8   0       95.21       96.84      1.24 o
 -16   8   0        7.10        6.89      0.10 o
 -17   8   0        0.54        0.75      0.08 o
 -18   8   0       18.60       18.95      0.52 o
 -19   8   0       16.29       16.46      0.28 o
 -20   8   0       62.53       60.69      0.74 o
 -22   8   0       22.39       21.30      0.74 o
 -23   8   0        2.71        2.25      0.20 o
  -1   9   0      507.85      521.90      3.31 o
  -2   9   0     1475.97     1513.19      6.35 o
  -3   9   0      448.83      445.80      3.39 o
  -4   9   0       11.59       12.36      0.15 o
  -5   9   0      482.41      512.71      4.00 o
  -6   9   0      461.39      470.09      1.96 o
  -7   9   0       24.94       25.47      0.24 o
  -8   9   0       17.29       18.14      0.12 o
  -9   9   0       79.84       79.84      0.79 o
 -10   9   0        0.31        0.46      0.06 o
 -11   9   0        5.91        6.38      0.13 o
 -12   9   0       38.04       38.77      0.43 o
 -13   9   0        2.07        2.48      0.06 o
 -14   9   0      290.56      300.56      2.86 o
 -15   9   0       33.68       34.39      0.46 o
 -16   9   0       32.03       31.81      0.38 o
 -17   9   0       51.25       50.91      0.65 o
 -18   9   0        6.09        5.55      0.29 o
 -19   9   0       49.55       48.38      0.68 o
 -20   9   0        9.40        9.41      0.19 o
 -21   9   0       17.28       16.91      0.41 o
 -22   9   0       95.65       83.81      1.16 o
 -23   9   0        3.77        3.64      0.23 o
   0  10   0     1976.38     2011.43     10.18 o
  -1  10   0      261.91      262.13      1.15 o
  -2  10   0        7.38        6.77      0.13 o
  -3  10   0      271.23      272.04      1.55 o
  -4  10   0       24.48       24.74      0.25 o
  -5  10   0      494.09      515.07      3.09 o
  -6  10   0       21.26       22.43      0.14 o
  -7  10   0      712.42      736.57      4.43 o
  -8  10   0      105.34      107.42      0.67 o
  -9  10   0        6.72        6.29      0.10 o
 -10  10   0      129.44      132.67      0.78 o
 -11  10   0      442.23      453.04      3.23 o
 -12  10   0      152.80      157.12      1.19 o
 -13  10   0      437.00      455.95      3.88 o
 -14  10   0       11.13       11.53      0.11 o
 -15  10   0      151.95      155.78      0.95 o
 -16  10   0       28.59       28.86      0.32 o
 -17  10   0        6.80        6.38      0.16 o
 -18  10   0       41.92       42.00      0.62 o
 -19  10   0        3.75        3.37      0.11 o
 -20  10   0       53.22       53.23      1.54 o
 -21  10   0       38.20       33.21      0.84 o
 -22  10   0        5.45        4.66      0.23 o
 -23  10   0       12.13       11.89      0.44 o
  -1  11   0       26.11       25.95      0.15 o
  -2  11   0      166.60      169.73      1.32 o
  -3  11   0      379.58      377.67      1.96 o
  -4  11   0        2.64        2.77      0.07 o
  -5  11   0      205.61      207.45      0.91 o
  -6  11   0        0.55        0.69      0.06 o
  -7  11   0       59.91       59.17      0.45 o
  -8  11   0       32.72       32.52      0.17 o
  -9  11   0       19.07       18.41      0.19 o
 -10  11   0       31.48       32.10      0.28 o
 -11  11   0        1.18        1.30      0.08 o
 -12  11   0       13.66       13.57      0.20 o
 -13  11   0       21.96       22.42      0.19 o
 -14  11   0       36.08       37.16      0.34 o
 -15  11   0       62.47       64.96      0.71 o
 -16  11   0       29.38       29.29      0.39 o
 -17  11   0       17.13       16.75      0.34 o
 -18  11   0       10.44        9.08      0.28 o
 -19  11   0       11.73       12.07      0.25 o
 -20  11   0       24.93       25.50      0.68 o
 -21  11   0       30.74       33.88      0.53 o
 -22  11   0       10.70       11.09      0.41 o
   0  12   0     1242.19     1271.19      6.26 o
  -1  12   0      266.02      261.99      1.34 o
  -2  12   0      307.26      309.20      2.11 o
  -3  12   0        8.98        9.28      0.09 o
  -4  12   0        0.35        0.32      0.07 o
  -5  12   0       86.78       87.35      0.48 o
  -6  12   0     1004.96     1028.42      6.62 o
  -7  12   0      388.48      392.43      1.82 o
  -8  12   0       44.66       44.72      0.20 o
  -9  12   0       86.31       86.45      0.53 o
 -10  12   0        3.90        4.65      0.10 o
 -11  12   0       48.93       51.03      0.35 o
 -12  12   0       59.55       61.20      0.38 o
 -13  12   0       29.82       31.00      0.45 o
 -14  12   0      150.15      155.74      1.54 o
 -15  12   0      327.18      332.84      2.78 o
 -16  12   0       46.27       46.91      0.50 o
 -17  12   0        0.65        0.82      0.06 o
 -18  12   0        0.36        0.61      0.07 o
 -19  12   0       72.89       68.90      1.20 o
 -20  12   0       81.94       76.72      1.23 o
 -21  12   0        7.33        7.66      0.27 o
 -22  12   0        6.09        7.11      0.25 o
  -1  13   0      314.88      316.90      1.59 o
  -2  13   0        1.58        1.73      0.08 o
  -3  13   0       64.17       64.27      0.40 o
  -4  13   0       54.12       54.05      0.26 o
  -5  13   0       37.61       35.69      0.27 o
  -6  13   0      134.15      136.53      0.98 o
  -7  13   0       91.07       92.35      0.56 o
  -8  13   0        1.57        1.59      0.07 o
  -9  13   0       45.39       45.67      0.44 o
 -10  13   0       26.68       26.19      0.22 o
 -11  13   0       34.46       34.81      0.36 o
 -12  13   0       36.41       37.18      0.37 o
 -13  13   0       43.29       44.20      0.53 o
 -14  13   0        2.77        2.99      0.08 o
 -15  13   0        0.59        0.58      0.07 o
 -16  13   0       11.43       11.26      0.13 o
 -17  13   0        5.58        5.52      0.15 o
 -18  13   0       46.86       42.85      0.76 o
 -19  13   0        9.27        9.03      0.20 o
 -21  13   0        5.92        5.92      0.23 o
   0  14   0        7.35        7.16      0.13 o
  -1  14   0      134.31      133.20      0.74 o
  -2  14   0        2.72        2.69      0.08 o
  -3  14   0       18.13       17.90      0.17 o
  -4  14   0      124.40      121.98      0.51 o
  -5  14   0       33.31       30.36      0.23 o
  -6  14   0       11.93       12.11      0.16 o
  -7  14   0      183.18      180.71      1.08 o
  -8  14   0      236.50      239.77      2.11 o
  -9  14   0      153.34      155.52      1.36 o
 -10  14   0       51.93       53.38      0.48 o
 -11  14   0        7.98        7.48      0.10 o
 -12  14   0        3.33        3.94      0.10 o
 -13  14   0      137.95      142.75      0.90 o
 -14  14   0       50.27       51.36      0.40 o
 -15  14   0      159.43      165.32      1.64 o
 -16  14   0       45.39       44.88      0.56 o
 -17  14   0        0.95        0.94      0.07 o
 -18  14   0        5.02        4.70      0.14 o
 -20  14   0       10.55        9.72      0.27 o
 -21  14   0        3.11        3.51      0.20 o
  -1  15   0       16.49       17.06      0.15 o
  -2  15   0        8.28        8.10      0.12 o
  -3  15   0      177.16      173.15      0.61 o
  -4  15   0       13.67       12.81      0.14 o
  -5  15   0        0.56        0.68      0.08 o
  -6  15   0       47.39       46.71      0.43 o
  -8  15   0      146.89      147.49      0.98 o
  -9  15   0       27.74       26.89      0.29 o
 -10  15   0       34.68       35.45      0.32 o
 -11  15   0        0.24        0.22      0.09 o
 -12  15   0        9.48       10.06      0.11 o
 -13  15   0       81.41       82.22      0.66 o
 -15  15   0       14.79       15.80      0.29 o
 -17  15   0        6.87        6.72      0.18 o
 -18  15   0       56.73       51.58      0.84 o
 -19  15   0        9.85        9.34      0.23 o
 -20  15   0        3.11        2.71      0.21 o
 -21  15   0       14.16       13.94      0.40 o
   0  16   0      549.38      547.84      3.41 o
  -1  16   0      104.76      104.63      0.72 o
  -2  16   0        6.30        6.61      0.10 o
  -3  16   0        5.83        5.67      0.12 o
  -6  16   0      582.72      589.71      3.16 o
  -7  16   0        3.01        2.82      0.10 o
  -8  16   0       14.70       14.67      0.14 o
  -9  16   0      154.35      154.76      1.11 o
 -10  16   0       68.20       68.18      0.70 o
 -11  16   0       16.69       17.78      0.27 o
 -12  16   0       14.68       15.55      0.27 o
 -13  16   0        5.91        6.24      0.12 o
 -14  16   0      115.59      121.37      1.02 o
 -15  16   0       49.53       51.75      0.45 o
 -16  16   0        4.29        4.45      0.11 o
 -17  16   0       15.23       14.67      0.29 o
 -18  16   0        3.45        3.35      0.13 o
 -19  16   0       25.08       25.35      0.47 o
 -20  16   0       17.90       16.06      0.59 o
  -2  17   0       70.44       68.79      0.34 o
  -3  17   0        6.80        7.14      0.11 o
  -4  17   0       18.83       18.28      0.13 o
  -5  17   0        5.90        5.88      0.13 o
  -6  17   0       18.37       18.14      0.21 o
  -7  17   0       23.77       23.78      0.20 o
  -8  17   0       18.72       18.32      0.17 o
  -9  17   0       15.71       15.30      0.13 o
 -10  17   0        6.93        7.14      0.11 o
 -11  17   0        6.01        5.88      0.13 o
 -12  17   0       31.29       32.84      0.43 o
 -13  17   0       11.80       12.03      0.18 o
 -14  17   0        1.90        2.18      0.10 o
 -15  17   0        0.15        0.21      0.09 o
 -16  17   0       45.41       45.42      0.51 o
 -17  17   0        6.54        6.58      0.20 o
 -18  17   0       18.99       19.43      0.65 o
 -19  17   0       15.16       13.94      0.40 o
  -1  18   0      421.97      418.61      1.87 o
  -2  18   0      119.01      119.65      0.57 o
  -3  18   0      121.15      117.02      0.53 o
  -4  18   0      215.44      216.54      1.40 o
  -5  18   0        0.48        0.46      0.09 o
  -6  18   0      138.46      137.22      0.75 o
  -7  18   0      360.90      363.37      2.80 o
  -8  18   0        7.11        7.08      0.13 o
  -9  18   0       11.12       10.64      0.20 o
 -10  18   0       13.23       12.83      0.16 o
 -11  18   0        9.71        9.28      0.12 o
 -12  18   0        1.85        2.30      0.11 o
 -13  18   0      130.57      135.64      1.38 o
 -14  18   0       29.02       30.39      0.24 o
 -15  18   0       26.26       27.94      0.41 o
 -16  18   0       16.90       16.96      0.34 o
 -17  18   0       16.75       15.94      0.42 o
 -18  18   0        3.13        3.12      0.13 o
 -19  18   0       57.36       57.15      0.97 o
  -1  19   0       58.64       57.66      0.38 o
  -2  19   0       17.71       17.29      0.18 o
  -3  19   0      111.94      110.27      0.59 o
  -4  19   0       33.65       32.73      0.26 o
  -5  19   0      132.18      132.29      0.81 o
  -6  19   0       21.13       21.04      0.15 o
  -7  19   0        8.80        9.18      0.12 o
  -8  19   0      144.52      144.33      1.11 o
  -9  19   0       46.07       46.95      0.40 o
 -11  19   0      158.55      158.63      1.46 o
 -12  19   0       49.00       49.06      0.57 o
 -13  19   0      145.73      147.29      1.65 o
 -14  19   0       12.42       13.21      0.18 o
 -15  19   0        3.92        4.17      0.12 o
 -16  19   0       53.20       52.92      0.45 o
 -17  19   0        2.69        3.03      0.13 o
 -18  19   0       33.92       34.12      0.90 o
   0  20   0      107.89      110.04      0.73 o
  -1  20   0        1.12        1.27      0.12 o
  -2  20   0       19.53       19.11      0.24 o
  -3  20   0       12.39       12.67      0.13 o
  -4  20   0      188.20      189.03      0.82 o
  -5  20   0       37.55       38.01      0.32 o
  -6  20   0       10.30       10.80      0.13 o
  -7  20   0       20.25       19.86      0.31 o
  -8  20   0       86.96       88.68      0.71 o
  -9  20   0       32.97       33.18      0.29 o
 -10  20   0       31.44       32.09      0.29 o
 -11  20   0       41.58       42.97      0.52 o
 -12  20   0       52.16       51.46      0.67 o
 -13  20   0        8.64        8.31      0.14 o
 -14  20   0       10.57       10.93      0.17 o
 -15  20   0        7.00        6.96      0.13 o
 -16  20   0        4.99        5.00      0.17 o
 -17  20   0       16.98       19.37      0.47 o
  -1  21   0       53.23       51.95      0.26 o
  -2  21   0        2.24        2.21      0.11 o
  -3  21   0       92.85       92.56      0.54 o
  -4  21   0       12.08       12.91      0.16 o
  -5  21   0        2.70        2.98      0.11 o
  -6  21   0       45.55       46.02      0.40 o
  -7  21   0        1.59        1.49      0.11 o
  -8  21   0      117.28      120.38      1.05 o
  -9  21   0       16.94       17.06      0.22 o
 -10  21   0       73.22       74.71      0.90 o
 -11  21   0       30.82       28.94      0.39 o
 -12  21   0        3.31        3.49      0.12 o
 -13  21   0        9.55        9.37      0.18 o
 -14  21   0       22.46       23.08      0.34 o
 -16  21   0        0.98        1.37      0.12 o
 -17  21   0        6.91        6.96      0.19 o
   0  22   0      232.62      229.22      2.49 o
  -1  22   0       11.36       10.81      0.14 o
  -2  22   0       24.57       24.31      0.18 o
  -4  22   0        3.74        3.58      0.12 o
  -5  22   0       27.94       27.95      0.21 o
  -6  22   0      131.17      129.63      1.16 o
  -7  22   0       30.52       29.51      0.23 o
  -8  22   0        3.13        3.20      0.12 o
  -9  22   0        7.07        7.36      0.15 o
 -10  22   0       14.79       14.73      0.16 o
 -11  22   0        7.24        7.22      0.14 o
 -12  22   0        0.22        0.33      0.12 o
 -13  22   0        9.98        9.78      0.18 o
 -14  22   0       39.02       38.37      0.38 o
 -15  22   0       71.37       68.42      0.88 o
 -16  22   0        0.96        0.79      0.15 o
  -1  23   0       75.57       74.67      0.39 o
  -2  23   0        4.93        4.75      0.13 o
  -3  23   0       28.69       28.30      0.29 o
  -4  23   0        1.76        1.68      0.12 o
  -5  23   0        0.29        0.60      0.12 o
  -6  23   0        2.13        2.26      0.12 o
  -7  23   0        9.90       10.13      0.18 o
  -8  23   0       14.90       14.66      0.22 o
  -9  23   0        1.70        2.04      0.12 o
 -10  23   0       63.08       63.65      0.63 o
 -11  23   0       25.67       25.21      0.29 o
 -12  23   0       11.26       12.10      0.24 o
 -13  23   0       11.52       11.15      0.16 o
 -14  23   0        5.18        5.06      0.18 o
 -15  23   0       10.10       10.66      0.29 o
   0  24   0      110.06      108.52      0.99 o
  -1  24   0       21.29       21.90      0.19 o
  -2  24   0       18.06       18.29      0.18 o
  -4  24   0        6.76        7.25      0.15 o
  -5  24   0       33.21       32.97      0.35 o
  -6  24   0        2.92        3.12      0.13 o
  -7  24   0       66.19       66.15      0.43 o
  -8  24   0       59.84       59.58      0.44 o
  -9  24   0        1.34        1.65      0.12 o
 -10  24   0        0.69        0.85      0.12 o
 -11  24   0        2.85        2.96      0.14 o
 -12  24   0       28.17       27.36      0.29 o
 -13  24   0       57.89       55.02      0.56 o
 -14  24   0        3.79        3.50      0.15 o
  -1  25   0        1.85        1.91      0.13 o
  -2  25   0        0.46        0.59      0.14 o
  -3  25   0       14.60       14.63      0.19 o
  -4  25   0       21.17       21.19      0.23 o
  -5  25   0        4.01        3.97      0.13 o
  -7  25   0       33.66       33.67      0.21 o
  -8  25   0       84.84       86.15      0.87 o
  -9  25   0       37.17       37.77      0.28 o
 -10  25   0        7.15        7.31      0.15 o
 -11  25   0        0.81        0.80      0.14 o
 -12  25   0       16.96       17.37      0.26 o
   0  26   0       69.33       69.69      0.53 o
  -1  26   0       47.65       48.14      0.40 o
  -2  26   0        2.26        2.26      0.14 o
  -3  26   0       16.79       16.96      0.20 o
  -4  26   0        1.05        1.17      0.13 o
  -5  26   0       17.05       17.38      0.17 o
  -6  26   0        0.97        0.95      0.12 o
  -7  26   0       39.16       38.77      0.43 o
  -8  26   0        1.43        1.62      0.12 o
  -9  26   0        5.72        5.64      0.14 o
 -10  26   0        2.45        2.61      0.13 o
 -11  26   0        3.80        3.83      0.13 o
  -1  27   0       13.98       14.25      0.21 o
  -2  27   0       22.92       23.20      0.30 o
  -3  27   0       29.29       29.17      0.35 o
  -4  27   0        0.45        0.58      0.14 o
  -5  27   0        6.84        7.19      0.16 o
  -6  27   0        0.44        0.50      0.15 o
  -7  27   0        2.86        3.52      0.15 o
  -8  27   0        0.29        0.45      0.14 o
  -9  27   0       63.77       65.47      0.57 o
   0  28   0      126.90      128.83      1.07 o
  -1  28   0       11.73       11.28      0.23 o
  -3  28   0        7.33        7.39      0.17 o
  -4  28   0        3.76        3.57      0.15 o
  -5  28   0        0.71        0.57      0.14 o
  -6  28   0      143.14      146.30      0.94 o
  -7  28   0        6.10        6.42      0.15 o
  -2  29   0       45.76       48.46      0.69 o
  -3  29   0       44.45       46.33      0.34 o
  23   1  -1       24.94       24.91      1.09 o
  22   1  -1        0.99        0.91      0.14 o
  21   1  -1       27.88       28.80      0.77 o
  20   1  -1       16.07       16.22      0.47 o
  19   1  -1       20.56       21.06      0.54 o
  18   1  -1        0.19        0.27      0.11 o
  17   1  -1       97.87       99.00      1.09 o
  16   1  -1       11.96       12.73      0.20 o
  15   1  -1       14.46       15.52      0.20 o
  14   1  -1      154.45      161.65      2.26 o
  13   1  -1       22.69       22.80      0.23 o
  12   1  -1      306.15      309.38      2.00 o
  11   1  -1      113.19      110.28      0.67 o
  10   1  -1        0.37        0.77      0.06 o
   9   1  -1      365.65      375.53      3.02 o
   8   1  -1      298.00      317.16      2.76 o
   7   1  -1      887.39      923.64      7.09 o
   6   1  -1     1106.98     1102.82      8.02 o
   5   1  -1      210.35      203.96      1.58 o
   4   1  -1     2530.53     2510.30     12.54 o
   3   1  -1      394.49      391.66      2.11 o
   2   1  -1     1858.63     1875.35      9.82 o
   1   1  -1     1580.21     1622.25     10.50 o
   0   1  -1      223.48      228.97      1.80 o
  -1   1  -1     3412.99     3419.60     16.92 o
  -2   1  -1     1661.36     1679.80      9.35 o
  -3   1  -1      208.80      219.62      1.58 o
  -4   1  -1       97.71      103.19      1.08 o
  -5   1  -1      707.78      698.12      3.31 o
  -6   1  -1      616.43      605.56      2.88 o
  -7   1  -1      595.49      598.92      3.45 o
  -8   1  -1      270.41      271.23      1.65 o
  -9   1  -1        9.49        9.97      0.16 o
 -10   1  -1       87.10       90.51      0.49 o
 -11   1  -1      273.11      290.77      1.92 o
 -12   1  -1        1.35        1.30      0.03 o
 -13   1  -1      366.32      380.03      3.26 o
 -14   1  -1        4.35        4.22      0.08 o
 -15   1  -1        2.97        3.18      0.08 o
 -16   1  -1       92.76       98.86      1.06 o
 -17   1  -1        0.13        0.25      0.06 o
 -18   1  -1       40.96       42.32      0.74 o
 -19   1  -1       24.81       24.54      0.40 o
 -21   1  -1       25.89       26.60      0.67 o
 -22   1  -1        9.64        8.83      0.32 o
 -23   1  -1        0.67        0.44      0.15 o
 -24   1  -1        1.68        1.44      0.25 o
  25   2  -1        5.54        6.02      0.33 o
  21   2  -1      105.64      100.63      2.28 o
  20   2  -1        0.92        1.01      0.09 o
  19   2  -1        1.67        1.45      0.09 o
  18   2  -1        4.20        4.25      0.09 o
  17   2  -1        4.79        4.96      0.11 o
  16   2  -1       85.28       88.14      1.22 o
  15   2  -1       28.66       29.92      0.51 o
  14   2  -1      180.99      186.15      1.24 o
  13   2  -1      274.15      283.54      2.79 o
  12   2  -1        1.34        1.32      0.06 o
  11   2  -1       21.79       22.63      0.18 o
  10   2  -1       15.74       16.07      0.11 o
   9   2  -1       12.69       13.05      0.15 o
   8   2  -1        4.56        4.72      0.12 o
   7   2  -1      509.39      528.39      3.81 o
   6   2  -1        0.93        0.73      0.02 o
   5   2  -1      104.84      105.00      1.03 o
   4   2  -1      560.35      568.72      2.68 o
   3   2  -1     1144.02     1147.22      6.84 o
   2   2  -1       52.88       52.11      0.31 o
   1   2  -1     1808.13     1834.63     12.45 o
   0   2  -1      668.54      685.14      4.88 o
  -1   2  -1      173.28      178.81      1.05 o
  -2   2  -1       52.91       56.49      0.58 o
  -3   2  -1     1673.20     1690.07      7.49 o
  -4   2  -1     2292.83     2286.60     11.65 o
  -5   2  -1      593.22      585.10      3.72 o
  -6   2  -1      330.96      332.70      2.39 o
  -7   2  -1        2.35        1.88      0.04 o
  -8   2  -1        0.16        0.19      0.03 o
  -9   2  -1       17.11       17.00      0.09 o
 -10   2  -1      124.49      125.83      0.80 o
 -11   2  -1      146.79      145.62      1.13 o
 -12   2  -1        0.12        0.11      0.03 o
 -13   2  -1       20.56       20.67      0.23 o
 -14   2  -1       13.58       14.36      0.14 o
 -15   2  -1       48.39       50.87      0.73 o
 -16   2  -1       99.79      107.01      1.26 o
 -17   2  -1       18.46       18.82      0.21 o
 -18   2  -1        0.13        0.17      0.08 o
 -19   2  -1       19.11       19.49      0.33 o
 -20   2  -1       55.41       51.70      1.10 o
 -21   2  -1        5.50        5.77      0.19 o
 -22   2  -1       24.15       24.01      0.80 o
 -23   2  -1        5.51        5.10      0.21 o
 -24   2  -1       11.74       11.09      0.28 o
  24   3  -1       55.85       57.25      1.96 o
  23   3  -1       58.20       54.31      1.55 o
  22   3  -1       37.51       37.07      1.01 o
  21   3  -1        2.12        1.79      0.12 o
  20   3  -1        0.55        0.72      0.09 o
  19   3  -1       49.95       50.12      0.67 o
  18   3  -1       12.53       12.35      0.33 o
  17   3  -1       98.25      105.88      1.75 o
  16   3  -1       16.62       16.66      0.34 o
  15   3  -1       12.90       13.67      0.18 o
  14   3  -1       51.87       53.88      0.57 o
  13   3  -1       17.05       18.88      0.27 o
  12   3  -1       75.70       81.66      0.70 o
  11   3  -1        0.22        0.54      0.04 o
  10   3  -1      119.38      119.12      0.86 o
   9   3  -1      152.73      155.31      1.15 o
   8   3  -1      274.87      288.62      1.29 o
   7   3  -1        0.59        0.33      0.04 o
   6   3  -1        6.33        7.12      0.12 o
   5   3  -1     1679.20     1671.54      6.74 o
   4   3  -1      712.90      727.91      4.67 o
   3   3  -1     2240.77     2216.88     13.61 o
   2   3  -1      401.28      409.17      2.63 o
   1   3  -1      869.33      869.94      6.72 o
   0   3  -1      745.89      754.97      3.30 o
  -1   3  -1      249.77      256.33      2.07 o
  -2   3  -1     4703.65     4660.05     19.68 o
  -3   3  -1      356.40      380.82      2.84 o
  -4   3  -1      239.48      245.16      1.89 o
  -5   3  -1      213.82      217.03      0.89 o
  -6   3  -1      370.30      371.20      1.37 o
  -7   3  -1      288.26      306.07      2.00 o
  -8   3  -1      123.15      124.70      0.50 o
  -9   3  -1      126.22      131.98      0.81 o
 -10   3  -1       64.15       63.22      0.55 o
 -11   3  -1        1.62        1.64      0.04 o
 -12   3  -1      159.16      162.67      1.44 o
 -13   3  -1       65.62       67.72      0.60 o
 -14   3  -1      121.86      125.46      1.16 o
 -15   3  -1        6.41        6.25      0.11 o
 -16   3  -1        7.97        8.65      0.10 o
 -17   3  -1        0.24        0.34      0.07 o
 -18   3  -1       11.14       11.27      0.26 o
 -19   3  -1        4.07        4.24      0.13 o
 -20   3  -1       42.33       43.15      0.93 o
 -21   3  -1        7.70        7.15      0.15 o
 -22   3  -1       53.50       52.22      1.26 o
 -23   3  -1       28.32       25.04      1.02 o
 -24   3  -1       15.91       13.58      0.54 o
  24   4  -1        0.74        1.06      0.19 o
  23   4  -1       32.79       26.73      0.43 o
  22   4  -1       87.71       77.20      1.78 o
  21   4  -1       16.12       16.01      0.41 o
  20   4  -1       21.09       21.89      0.34 o
  19   4  -1        0.52        0.51      0.08 o
  18   4  -1       47.41       49.56      0.78 o
  17   4  -1      247.32      249.93      4.46 o
  16   4  -1       13.77       14.07      0.27 o
  15   4  -1       56.64       58.18      0.63 o
  14   4  -1      182.66      186.85      1.79 o
  13   4  -1       98.13       99.59      0.71 o
  12   4  -1      134.88      137.49      1.15 o
  11   4  -1       18.10       18.36      0.25 o
  10   4  -1      133.53      137.81      0.77 o
   9   4  -1        6.28        6.59      0.06 o
   8   4  -1       45.36       45.51      0.28 o
   7   4  -1      992.13     1032.64      5.50 o
   6   4  -1      655.98      687.15      7.21 o
   5   4  -1      136.73      139.63      0.98 o
   4   4  -1      499.61      509.97      3.12 o
   3   4  -1     1214.54     1212.82      6.32 o
   2   4  -1     1193.29     1168.97      8.87 o
   1   4  -1      249.27      251.98      2.28 o
   0   4  -1      419.91      405.61      1.82 o
  -1   4  -1     1346.30     1365.54      6.14 o
  -2   4  -1       82.31       71.78      0.34 o
  -3   4  -1       74.59       69.00      0.29 o
  -4   4  -1       96.89       94.74      0.70 o
  -5   4  -1       21.44       22.67      0.14 o
  -6   4  -1      939.98      968.66      5.15 o
  -7   4  -1      358.64      370.35      1.93 o
  -8   4  -1      663.45      694.63      3.26 o
  -9   4  -1       87.52       88.63      0.67 o
 -10   4  -1        7.48        8.33      0.11 o
 -11   4  -1      194.86      203.02      1.36 o
 -12   4  -1       59.43       59.86      0.50 o
 -13   4  -1      187.70      190.23      1.44 o
 -14   4  -1      132.02      133.04      1.36 o
 -15   4  -1       22.31       22.88      0.23 o
 -16   4  -1      163.72      165.00      1.95 o
 -17   4  -1       52.92       54.86      0.62 o
 -18   4  -1        8.64        8.80      0.22 o
 -19   4  -1      138.98      133.87      2.45 o
 -20   4  -1       16.02       15.54      0.24 o
 -21   4  -1        2.16        2.01      0.14 o
 -22   4  -1        9.37        9.13      0.20 o
 -23   4  -1       32.21       30.33      1.03 o
 -24   4  -1       92.88       90.82      3.62 o
  24   5  -1       14.53       13.06      0.50 o
  23   5  -1       71.66       78.14      1.82 o
  22   5  -1        1.15        1.19      0.44 o
  21   5  -1       15.48       14.61      0.49 o
  20   5  -1       92.08       91.76      1.20 o
  19   5  -1        3.59        3.62      0.10 o
  18   5  -1       18.47       19.40      0.18 o
  17   5  -1       56.15       59.57      0.83 o
  16   5  -1       46.30       48.27      0.59 o
  15   5  -1       72.18       78.74      1.04 o
  14   5  -1       11.64       11.73      0.17 o
  13   5  -1      396.68      417.11      3.20 o
  12   5  -1      128.75      131.70      0.89 o
  11   5  -1      153.85      156.34      0.98 o
  10   5  -1      119.06      118.33      0.71 o
   9   5  -1      338.58      356.29      2.18 o
   8   5  -1     2808.38     2947.72     14.05 o
   7   5  -1      602.14      615.01      4.62 o
   6   5  -1       57.40       58.34      0.69 o
   5   5  -1      362.64      358.97      2.21 o
   4   5  -1        5.30        4.99      0.05 o
   3   5  -1     4161.87     4160.37     20.55 o
   2   5  -1     2188.46     2217.22     12.29 o
   1   5  -1       94.84       88.84      0.62 o
   0   5  -1     1739.58     1733.40      8.72 o
  -1   5  -1     1299.46     1326.50      5.82 o
  -2   5  -1     4612.40     4702.25     24.99 o
  -3   5  -1       88.61       82.38      0.45 o
  -4   5  -1       45.16       45.01      0.54 o
  -5   5  -1     1224.05     1257.64      7.09 o
  -6   5  -1      128.46      122.32      0.54 o
  -7   5  -1     1771.14     1812.15      8.89 o
  -8   5  -1       20.23       21.89      0.17 o
  -9   5  -1       67.83       70.53      0.39 o
 -10   5  -1      351.52      366.03      2.13 o
 -11   5  -1        9.73       10.21      0.15 o
 -12   5  -1      168.81      170.40      1.22 o
 -13   5  -1       93.32       93.56      0.81 o
 -14   5  -1       33.49       35.04      0.38 o
 -15   5  -1       68.07       67.92      0.69 o
 -16   5  -1       18.66       19.03      0.20 o
 -17   5  -1      192.18      203.68      2.62 o
 -19   5  -1       20.86       22.78      0.51 o
 -20   5  -1       26.29       27.34      0.41 o
 -21   5  -1       23.21       23.07      0.45 o
 -22   5  -1      170.32      157.85      3.40 o
 -23   5  -1        1.48        1.64      0.21 o
  24   6  -1       16.26       15.34      0.69 o
  23   6  -1       37.14       35.45      0.87 o
  22   6  -1       61.25       57.20      1.73 o
  21   6  -1        1.14        1.28      0.12 o
  20   6  -1       20.36       20.37      0.43 o
  19   6  -1        0.34        0.30      0.09 o
  18   6  -1       74.08       75.68      0.67 o
  17   6  -1      143.38      143.56      2.47 o
  15   6  -1        9.69       10.23      0.15 o
  14   6  -1        3.72        3.87      0.08 o
  13   6  -1       22.26       22.26      0.30 o
  12   6  -1       53.43       54.50      0.37 o
  11   6  -1       12.71       12.03      0.10 o
  10   6  -1       14.48       14.45      0.15 o
   9   6  -1        4.57        4.51      0.05 o
   8   6  -1       36.41       36.34      0.31 o
   7   6  -1       64.36       66.56      0.62 o
   6   6  -1       95.65       97.93      0.76 o
   5   6  -1       80.21       81.67      0.69 o
   4   6  -1        0.93        1.22      0.04 o
   3   6  -1       55.89       55.62      0.42 o
   2   6  -1        0.45        0.75      0.10 o
   1   6  -1      147.07      142.54      0.77 o
   0   6  -1     1849.88     1846.71     10.42 o
  -1   6  -1      536.30      541.42      3.30 o
  -2   6  -1      162.64      159.84      0.82 o
  -3   6  -1       65.92       62.77      0.26 o
  -4   6  -1      147.55      145.10      0.73 o
  -5   6  -1      395.84      399.25      1.66 o
  -6   6  -1      104.50      103.30      0.62 o
  -7   6  -1      274.06      288.12      2.11 o
  -8   6  -1      624.38      650.46      3.06 o
  -9   6  -1       49.25       50.07      0.28 o
 -10   6  -1       44.99       47.01      0.31 o
 -11   6  -1        8.81        8.50      0.11 o
 -12   6  -1       34.91       36.27      0.31 o
 -13   6  -1      163.09      163.91      1.22 o
 -14   6  -1        0.31        0.44      0.05 o
 -15   6  -1       74.40       75.25      0.77 o
 -16   6  -1       24.94       24.11      0.33 o
 -17   6  -1       35.12       37.29      0.43 o
 -18   6  -1        0.40        0.49      0.06 o
 -19   6  -1       21.32       20.89      0.46 o
 -21   6  -1        1.39        1.29      0.14 o
 -22   6  -1        4.02        4.22      0.27 o
 -23   6  -1        0.34        0.57      0.23 o
  24   7  -1        5.64        5.16      0.27 o
  23   7  -1       23.19       22.36      0.68 o
  22   7  -1       17.88       16.57      0.83 o
  21   7  -1        1.35        1.03      0.17 o
  20   7  -1       15.27       13.94      0.24 o
  19   7  -1        2.64        2.46      0.11 o
  18   7  -1       45.00       44.30      0.58 o
  17   7  -1       50.91       50.99      0.51 o
  16   7  -1       33.93       35.18      0.54 o
  15   7  -1       69.19       71.97      0.85 o
  14   7  -1      139.37      143.27      1.04 o
  13   7  -1       22.23       22.34      0.18 o
  12   7  -1      115.75      119.16      0.76 o
  11   7  -1        1.43        1.98      0.05 o
  10   7  -1       96.95       94.81      0.65 o
   9   7  -1      468.57      489.06      2.43 o
   8   7  -1        5.52        4.84      0.07 o
   7   7  -1       76.82       78.57      0.67 o
   6   7  -1      923.58      921.14      6.83 o
   5   7  -1      144.29      145.14      0.91 o
   4   7  -1      219.47      212.17      1.48 o
   3   7  -1       23.84       22.47      0.19 o
   2   7  -1        7.58        6.71      0.06 o
   1   7  -1     2436.48     2455.21      8.68 o
   0   7  -1      712.28      717.63      3.68 o
  -1   7  -1       70.71       67.05      0.25 o
  -2   7  -1      567.12      570.41      4.65 o
  -3   7  -1      179.65      177.61      1.15 o
  -4   7  -1      243.51      248.88      1.19 o
  -5   7  -1      328.65      320.61      1.54 o
  -6   7  -1        5.40        4.78      0.06 o
  -7   7  -1      503.26      507.39      3.13 o
  -8   7  -1      331.67      342.45      2.11 o
  -9   7  -1        2.04        1.75      0.06 o
 -10   7  -1       10.10       10.57      0.11 o
 -11   7  -1       82.73       84.94      0.69 o
 -12   7  -1       75.28       77.38      0.47 o
 -13   7  -1      127.49      128.59      1.17 o
 -14   7  -1        0.02        0.19      0.05 o
 -15   7  -1        7.73        7.59      0.08 o
 -16   7  -1       96.86       96.21      0.90 o
 -18   7  -1        1.80        1.80      0.08 o
 -19   7  -1       26.90       25.87      0.64 o
 -20   7  -1        5.05        5.19      0.13 o
 -21   7  -1       44.82       45.70      1.20 o
 -23   7  -1        9.75        9.94      0.28 o
  24   8  -1       13.09       12.20      0.62 o
  22   8  -1        1.30        1.14      0.27 o
  21   8  -1        3.15        2.78      0.17 o
  20   8  -1        3.88        3.55      0.12 o
  19   8  -1       30.65       28.36      0.35 o
  18   8  -1        0.11        0.19      0.09 o
  16   8  -1        1.00        1.11      0.06 o
  15   8  -1      100.75       99.99      1.12 o
  14   8  -1        3.72        3.96      0.07 o
  13   8  -1        3.54        2.99      0.05 o
  12   8  -1        8.73        9.13      0.09 o
  11   8  -1        7.51        7.05      0.08 o
  10   8  -1       42.17       44.44      0.31 o
   9   8  -1       15.79       16.60      0.17 o
   8   8  -1      114.37      117.20      0.77 o
   7   8  -1      484.90      485.87      3.62 o
   6   8  -1       21.50       20.98      0.19 o
   5   8  -1        1.88        2.01      0.05 o
   4   8  -1       28.69       28.99      0.16 o
   3   8  -1      341.42      340.54      2.08 o
   2   8  -1      685.66      684.84      3.55 o
   1   8  -1        3.70        4.12      0.08 o
   0   8  -1       86.59       82.53      0.39 o
  -1   8  -1       15.28       15.70      0.14 o
  -2   8  -1       46.39       47.33      0.20 o
  -3   8  -1        8.06        8.29      0.09 o
  -4   8  -1       33.19       32.52      0.17 o
  -5   8  -1      122.35      122.70      0.74 o
  -6   8  -1        1.54        1.36      0.05 o
  -7   8  -1       38.39       39.34      0.20 o
  -8   8  -1        3.69        3.99      0.07 o
  -9   8  -1      139.66      141.06      1.01 o
 -11   8  -1       29.05       29.25      0.17 o
 -13   8  -1        0.09        0.25      0.05 o
 -14   8  -1       41.17       42.99      0.59 o
 -15   8  -1       29.84       31.32      0.46 o
 -16   8  -1       83.80       83.38      0.75 o
 -17   8  -1       10.65       10.27      0.15 o
 -18   8  -1        0.33        0.26      0.04 o
 -19   8  -1        1.24        1.15      0.08 o
 -21   8  -1        8.72        8.86      0.40 o
 -22   8  -1       26.97       24.62      0.38 o
 -23   8  -1        6.69        6.53      0.30 o
  23   9  -1       13.42       12.03      0.59 o
  22   9  -1        0.17        0.42      0.14 o
  21   9  -1        3.88        3.45      0.23 o
  20   9  -1       30.26       28.34      0.81 o
  19   9  -1        5.68        5.30      0.09 o
  18   9  -1        0.36        0.53      0.08 o
  17   9  -1       52.57       53.91      0.82 o
  16   9  -1       39.02       40.37      0.43 o
  15   9  -1       25.81       25.94      0.25 o
  14   9  -1        0.25        0.23      0.04 o
  13   9  -1        0.23        0.23      0.04 o
  12   9  -1        0.70        0.70      0.05 o
  11   9  -1       17.69       17.88      0.13 o
  10   9  -1        2.25        2.71      0.08 o
   9   9  -1       24.43       23.37      0.24 o
   8   9  -1       66.03       65.88      0.40 o
   7   9  -1      101.94      103.21      0.73 o
   6   9  -1        9.58        9.80      0.09 o
   5   9  -1       17.95       16.25      0.17 o
   4   9  -1       11.68       12.61      0.17 o
   3   9  -1        3.86        4.17      0.07 o
   2   9  -1       85.38       88.54      0.60 o
   1   9  -1       84.53       81.59      0.40 o
   0   9  -1      138.55      135.55      0.78 o
  -1   9  -1       88.96       86.99      0.36 o
  -2   9  -1       74.30       72.69      0.27 o
  -3   9  -1       18.84       18.90      0.14 o
  -4   9  -1        0.22        0.25      0.06 o
  -5   9  -1       53.93       53.94      0.37 o
  -6   9  -1      147.45      145.08      0.80 o
  -7   9  -1      126.65      132.61      0.58 o
  -8   9  -1       19.01       18.07      0.14 o
  -9   9  -1       12.54       13.37      0.13 o
 -10   9  -1       44.19       44.61      0.36 o
 -11   9  -1       29.73       29.22      0.27 o
 -12   9  -1        2.84        2.84      0.07 o
 -13   9  -1        1.31        1.12      0.06 o
 -14   9  -1      120.21      125.75      1.03 o
 -15   9  -1        7.48        7.67      0.16 o
 -16   9  -1       24.09       24.71      0.34 o
 -17   9  -1        9.91       10.56      0.18 o
 -18   9  -1       46.48       44.89      0.48 o
 -19   9  -1       13.97       13.83      0.25 o
 -20   9  -1        2.90        2.94      0.14 o
 -21   9  -1        0.68        0.72      0.16 o
 -22   9  -1        4.22        4.57      0.17 o
 -23   9  -1       30.36       26.31      1.02 o
  23  10  -1        0.72        0.67      0.33 o
  22  10  -1       18.74       18.32      0.47 o
  21  10  -1       11.22       11.14      0.51 o
  20  10  -1        1.29        1.35      0.13 o
  19  10  -1       25.84       25.21      0.46 o
  18  10  -1       21.47       22.86      0.29 o
  17  10  -1       32.23       31.18      0.37 o
  16  10  -1      110.28      112.35      1.17 o
  15  10  -1        8.10        8.16      0.16 o
  14  10  -1       17.35       16.74      0.16 o
  13  10  -1       22.28       22.09      0.22 o
  12  10  -1       37.44       37.95      0.26 o
  11  10  -1      392.50      389.58      2.49 o
  10  10  -1        0.64        0.61      0.05 o
   9  10  -1        2.08        2.43      0.06 o
   8  10  -1        1.32        1.62      0.05 o
   7  10  -1        7.78        8.90      0.10 o
   6  10  -1      139.90      137.54      0.88 o
   5  10  -1       32.57       32.70      0.32 o
   4  10  -1        3.68        3.84      0.07 o
   3  10  -1        6.77        7.01      0.08 o
   2  10  -1       59.95       59.64      0.36 o
   1  10  -1       53.55       52.03      0.42 o
   0  10  -1       63.37       64.51      0.46 o
  -1  10  -1      636.10      662.61      3.82 o
  -2  10  -1      269.46      275.74      1.33 o
  -3  10  -1        0.02        0.16      0.07 o
  -4  10  -1       41.76       41.30      0.28 o
  -5  10  -1      119.75      118.13      1.08 o
  -6  10  -1       52.65       52.23      0.44 o
  -7  10  -1      131.23      130.02      0.51 o
  -8  10  -1       64.44       64.57      0.46 o
  -9  10  -1        3.01        3.48      0.08 o
 -10  10  -1      121.58      123.58      0.92 o
 -11  10  -1       11.03       11.12      0.10 o
 -12  10  -1       49.95       50.34      0.37 o
 -13  10  -1       22.09       21.93      0.24 o
 -14  10  -1        2.38        2.77      0.09 o
 -15  10  -1       78.59       77.75      0.61 o
 -16  10  -1       36.40       39.04      0.44 o
 -17  10  -1       41.27       40.19      0.47 o
 -18  10  -1       63.23       61.06      0.57 o
 -19  10  -1        2.13        2.39      0.11 o
 -20  10  -1       59.53       56.78      0.78 o
 -21  10  -1       17.60       17.11      0.35 o
 -22  10  -1        0.57        0.72      0.16 o
  23  11  -1        9.25        9.16      0.55 o
  22  11  -1       18.61       17.95      0.61 o
  21  11  -1       35.93       32.25      0.66 o
  20  11  -1       14.98       15.61      0.40 o
  19  11  -1       89.73       90.16      1.08 o
  18  11  -1        0.15        0.18      0.07 o
  17  11  -1      109.21      109.54      1.07 o
  16  11  -1       55.13       55.78      0.43 o
  15  11  -1       39.03       39.57      0.46 o
  14  11  -1      158.91      162.69      1.08 o
  13  11  -1      124.22      128.12      1.11 o
  12  11  -1       52.19       54.17      0.38 o
  11  11  -1      167.22      170.86      1.54 o
  10  11  -1        7.89        7.78      0.11 o
   9  11  -1        0.20        0.22      0.06 o
   8  11  -1      730.77      760.35      5.67 o
   7  11  -1      234.03      244.12      1.86 o
   6  11  -1      104.36      103.94      0.91 o
   5  11  -1      116.90      114.66      0.50 o
   4  11  -1      385.80      393.68      3.02 o
   3  11  -1        5.41        4.84      0.07 o
   2  11  -1     1614.87     1674.98      8.18 o
   1  11  -1        3.27        2.89      0.07 o
   0  11  -1       56.68       53.92      0.44 o
  -1  11  -1     1417.74     1468.75      7.68 o
  -2  11  -1       65.34       64.30      0.32 o
  -3  11  -1      374.91      384.66      1.83 o
  -4  11  -1      118.20      119.37      0.55 o
  -5  11  -1        0.38        0.41      0.06 o
  -6  11  -1      524.25      531.23      3.59 o
  -7  11  -1      428.38      434.43      3.08 o
  -8  11  -1       63.21       62.79      0.43 o
  -9  11  -1       82.35       83.39      0.77 o
 -10  11  -1        7.44        7.59      0.13 o
 -11  11  -1      298.17      306.98      2.10 o
 -12  11  -1       24.00       25.00      0.23 o
 -13  11  -1      160.68      165.99      1.40 o
 -14  11  -1        1.90        1.99      0.09 o
 -15  11  -1        3.16        3.37      0.09 o
 -16  11  -1       59.89       62.43      0.56 o
 -17  11  -1       39.51       40.07      0.52 o
 -18  11  -1        1.71        1.61      0.09 o
 -20  11  -1       27.10       27.94      0.77 o
 -21  11  -1       10.18       10.78      0.22 o
 -22  11  -1       15.45       14.77      0.32 o
  22  12  -1       16.64       15.08      0.46 o
  21  12  -1        2.68        2.55      0.15 o
  20  12  -1       12.72       11.53      0.25 o
  19  12  -1        9.17        8.92      0.18 o
  18  12  -1       45.40       46.10      0.61 o
  17  12  -1       18.80       18.34      0.37 o
  16  12  -1       35.40       36.42      0.43 o
  15  12  -1        4.56        5.10      0.09 o
  14  12  -1        1.35        1.51      0.07 o
  13  12  -1       41.69       41.85      0.35 o
  12  12  -1        4.50        4.93      0.10 o
  11  12  -1       92.86       97.82      0.92 o
  10  12  -1       26.83       27.21      0.28 o
   9  12  -1       25.84       25.61      0.19 o
   8  12  -1       14.19       13.92      0.16 o
   7  12  -1       25.18       25.15      0.19 o
   6  12  -1       66.98       68.53      0.35 o
   5  12  -1        4.54        5.06      0.08 o
   4  12  -1       34.73       35.05      0.24 o
   3  12  -1        4.98        5.03      0.08 o
   2  12  -1        0.68        1.04      0.07 o
   1  12  -1       54.30       57.20      0.18 o
   0  12  -1       56.52       56.21      0.26 o
  -1  12  -1      210.11      208.62      0.80 o
  -2  12  -1       35.39       35.02      0.17 o
  -3  12  -1        7.44        8.19      0.10 o
  -4  12  -1       11.78       11.71      0.10 o
  -5  12  -1        0.28        0.19      0.08 o
  -6  12  -1        5.88        6.18      0.08 o
  -7  12  -1       59.75       58.59      0.33 o
  -8  12  -1      215.06      217.92      1.54 o
  -9  12  -1       16.58       16.23      0.14 o
 -10  12  -1      206.91      213.56      1.57 o
 -11  12  -1        7.79        7.96      0.11 o
 -12  12  -1       19.80       19.99      0.18 o
 -13  12  -1       15.96       15.06      0.28 o
 -14  12  -1       38.19       38.21      0.42 o
 -15  12  -1      127.37      128.92      1.18 o
 -16  12  -1       30.45       29.14      0.34 o
 -17  12  -1       28.88       29.77      0.30 o
 -18  12  -1       24.82       24.47      0.35 o
 -19  12  -1        3.74        3.84      0.18 o
 -20  12  -1        8.01        8.72      0.20 o
 -21  12  -1        4.62        5.21      0.37 o
  22  13  -1        6.56        6.35      0.41 o
  21  13  -1        8.23        7.46      0.23 o
  19  13  -1       28.97       28.00      0.68 o
  18  13  -1        9.83        8.85      0.21 o
  17  13  -1        1.45        1.35      0.07 o
  15  13  -1       20.90       22.38      0.33 o
  14  13  -1       67.28       68.46      0.58 o
  12  13  -1       59.32       59.69      0.50 o
  10  13  -1       13.75       13.66      0.16 o
   9  13  -1      306.03      311.76      2.48 o
   8  13  -1       87.66       85.52      0.73 o
   7  13  -1       51.94       51.77      0.34 o
   6  13  -1      256.84      258.54      1.65 o
   5  13  -1       15.74       15.86      0.16 o
   4  13  -1      178.25      177.31      1.12 o
   3  13  -1        9.98        9.70      0.09 o
   2  13  -1        0.19        0.30      0.07 o
   1  13  -1      370.33      370.95      1.61 o
   0  13  -1      142.75      144.19      0.55 o
  -1  13  -1       51.06       47.02      0.40 o
  -2  13  -1        0.13        0.36      0.07 o
  -3  13  -1      114.02      115.60      0.74 o
  -4  13  -1       32.67       32.53      0.24 o
  -5  13  -1       20.40       21.26      0.14 o
  -6  13  -1      113.70      109.19      0.62 o
  -7  13  -1        0.07        0.25      0.08 o
  -8  13  -1      180.90      178.44      1.22 o
  -9  13  -1       26.55       26.34      0.21 o
 -10  13  -1        3.09        2.90      0.10 o
 -11  13  -1       46.36       46.52      0.43 o
 -12  13  -1        3.14        3.34      0.10 o
 -13  13  -1       35.54       35.96      0.37 o
 -14  13  -1       26.53       26.68      0.24 o
 -15  13  -1        6.18        5.72      0.15 o
 -16  13  -1       25.03       24.96      0.23 o
 -17  13  -1       12.51       12.71      0.28 o
 -18  13  -1       18.03       18.67      0.34 o
 -19  13  -1       13.95       14.20      0.27 o
 -20  13  -1        3.15        3.48      0.20 o
 -21  13  -1       31.27       32.61      0.59 o
  22  14  -1       13.49       12.99      0.52 o
  21  14  -1       12.54       10.44      0.37 o
  20  14  -1        1.04        1.08      0.16 o
  19  14  -1       19.45       20.31      0.47 o
  18  14  -1       16.14       16.53      0.38 o
  17  14  -1       43.19       40.70      0.46 o
  16  14  -1        7.03        7.03      0.12 o
  14  14  -1       26.59       26.13      0.26 o
  13  14  -1       17.65       17.44      0.17 o
  12  14  -1       67.43       69.12      0.80 o
  11  14  -1      139.91      143.33      1.20 o
  10  14  -1       55.68       56.83      0.53 o
   9  14  -1        0.83        0.96      0.07 o
   8  14  -1       15.97       15.68      0.13 o
   7  14  -1       42.60       41.30      0.36 o
   6  14  -1      316.61      312.61      2.46 o
   5  14  -1       45.90       45.45      0.33 o
   4  14  -1       49.93       50.17      0.38 o
   3  14  -1       19.77       18.17      0.12 o
   2  14  -1       33.56       31.44      0.23 o
   1  14  -1       82.46       81.64      0.49 o
   0  14  -1       20.43       18.84      0.17 o
  -1  14  -1        1.16        1.32      0.08 o
  -2  14  -1       39.98       39.74      0.16 o
  -3  14  -1      126.39      126.43      0.59 o
  -4  14  -1       14.56       13.89      0.12 o
  -5  14  -1      162.12      158.98      1.05 o
  -6  14  -1       95.74       95.44      0.50 o
  -7  14  -1       46.14       46.17      0.34 o
  -8  14  -1      127.46      128.32      0.99 o
  -9  14  -1        5.57        5.88      0.09 o
 -10  14  -1       61.43       62.19      0.47 o
 -11  14  -1        4.93        5.56      0.10 o
 -12  14  -1        1.10        1.14      0.09 o
 -13  14  -1       49.56       50.51      0.61 o
 -14  14  -1       29.46       29.86      0.46 o
 -15  14  -1        7.73        7.62      0.11 o
 -16  14  -1        0.57        0.46      0.12 o
 -17  14  -1       14.36       13.74      0.24 o
 -18  14  -1       44.69       41.93      0.57 o
 -19  14  -1       67.85       62.82      0.94 o
 -20  14  -1       13.97       14.93      0.43 o
  21  15  -1        3.16        3.76      0.22 o
  20  15  -1      128.66      118.68      2.88 o
  19  15  -1       24.89       25.90      0.50 o
  18  15  -1       10.83       11.37      0.32 o
  17  15  -1        4.05        3.66      0.12 o
  15  15  -1       63.06       65.18      0.58 o
  14  15  -1       39.50       40.34      0.43 o
  13  15  -1        3.74        3.98      0.11 o
  12  15  -1        9.87       10.08      0.19 o
  11  15  -1       10.41       10.31      0.11 o
   9  15  -1       26.38       26.28      0.23 o
   8  15  -1        6.24        6.38      0.13 o
   7  15  -1       22.59       22.82      0.19 o
   6  15  -1        1.17        1.19      0.08 o
   5  15  -1       21.16       20.71      0.14 o
   4  15  -1       67.73       68.73      0.51 o
   3  15  -1      214.64      216.72      0.94 o
   2  15  -1      152.51      153.09      0.75 o
   1  15  -1        9.38        8.60      0.11 o
   0  15  -1       68.31       67.19      0.38 o
  -1  15  -1        7.73        7.83      0.10 o
  -2  15  -1      215.92      218.05      1.01 o
  -3  15  -1      174.03      173.86      0.91 o
  -4  15  -1        6.74        6.65      0.11 o
  -5  15  -1      155.10      153.69      0.64 o
  -6  15  -1       21.71       21.89      0.22 o
  -7  15  -1       33.53       32.91      0.31 o
  -8  15  -1        0.94        1.18      0.08 o
  -9  15  -1        6.46        6.79      0.12 o
 -10  15  -1      183.62      188.11      1.54 o
 -11  15  -1      139.17      140.63      1.18 o
 -12  15  -1        8.91        9.18      0.12 o
 -13  15  -1        1.27        1.45      0.09 o
 -14  15  -1       41.36       41.45      0.57 o
 -15  15  -1       12.48       11.92      0.21 o
 -16  15  -1       24.73       25.61      0.26 o
 -18  15  -1        5.19        4.59      0.14 o
 -19  15  -1       23.30       22.48      0.39 o
  19  16  -1       46.10       48.59      0.52 o
  18  16  -1       12.26       12.31      0.29 o
  17  16  -1       17.07       15.82      0.29 o
  16  16  -1       35.41       34.67      0.43 o
  15  16  -1        7.93        8.32      0.14 o
  14  16  -1        2.27        2.42      0.10 o
  13  16  -1        0.56        0.47      0.08 o
  12  16  -1       45.05       47.36      0.36 o
  11  16  -1      330.55      346.61      2.55 o
   8  16  -1        3.96        3.97      0.09 o
   7  16  -1        2.49        2.84      0.09 o
   6  16  -1      125.50      123.56      0.70 o
   5  16  -1       13.21       13.16      0.14 o
   4  16  -1       28.78       28.72      0.18 o
   3  16  -1       35.67       35.44      0.24 o
   2  16  -1       38.86       38.23      0.18 o
   0  16  -1       23.25       24.22      0.20 o
  -1  16  -1      249.78      250.76      1.33 o
  -2  16  -1      155.55      155.70      0.98 o
  -3  16  -1        8.41        8.87      0.11 o
  -5  16  -1       73.34       72.01      0.49 o
  -6  16  -1        0.34        0.33      0.09 o
  -7  16  -1       47.22       47.55      0.35 o
  -8  16  -1        5.51        5.48      0.11 o
  -9  16  -1       12.62       12.84      0.13 o
 -10  16  -1       26.95       27.56      0.22 o
 -11  16  -1       34.86       35.49      0.33 o
 -12  16  -1       47.77       48.15      0.40 o
 -13  16  -1       52.54       51.66      0.59 o
 -14  16  -1        0.77        0.99      0.10 o
 -15  16  -1       19.72       20.27      0.29 o
 -16  16  -1        8.93        8.91      0.13 o
 -17  16  -1        7.51        6.79      0.19 o
 -18  16  -1       65.28       59.41      0.40 o
 -19  16  -1       16.93       16.61      0.42 o
 -20  16  -1       34.60       31.06      0.53 o
  20  17  -1        6.13        7.43      0.32 o
  19  17  -1       18.91       22.08      0.62 o
  18  17  -1       25.93       27.64      0.48 o
  17  17  -1       77.31       81.75      1.34 o
  15  17  -1        1.94        2.05      0.10 o
  14  17  -1       52.43       53.13      0.29 o
  13  17  -1      153.79      153.39      1.13 o
  12  17  -1       20.15       20.95      0.30 o
  11  17  -1       13.22       14.13      0.18 o
  10  17  -1       89.95       92.77      0.74 o
   9  17  -1        0.55        0.43      0.08 o
   8  17  -1      306.23      316.21      2.55 o
   7  17  -1       17.46       17.84      0.16 o
   6  17  -1       70.20       69.33      0.55 o
   5  17  -1      201.92      204.57      0.94 o
   4  17  -1       77.49       76.33      0.66 o
   3  17  -1        0.46        0.44      0.11 o
   2  17  -1      385.47      385.37      2.27 o
   1  17  -1       19.53       19.37      0.14 o
   0  17  -1       97.52       97.22      0.56 o
  -1  17  -1      152.52      153.34      0.87 o
  -2  17  -1       97.09       97.18      0.66 o
  -3  17  -1      168.70      173.86      1.05 o
  -4  17  -1       61.17       62.10      0.34 o
  -6  17  -1       36.23       36.39      0.29 o
  -7  17  -1      467.30      475.55      2.14 o
  -8  17  -1       42.61       43.17      0.34 o
  -9  17  -1       36.23       36.23      0.35 o
 -10  17  -1       20.11       20.21      0.19 o
 -11  17  -1      112.56      111.24      1.34 o
 -12  17  -1       97.83       98.05      0.88 o
 -13  17  -1       37.50       37.79      0.35 o
 -15  17  -1       12.50       12.65      0.16 o
 -16  17  -1       35.41       35.63      0.54 o
 -17  17  -1       69.28       64.56      0.88 o
 -18  17  -1       17.06       15.55      0.28 o
 -19  17  -1        0.76        0.96      0.17 o
  19  18  -1       36.61       40.82      0.99 o
  18  18  -1       26.57       28.52      0.68 o
  17  18  -1        1.61        1.86      0.16 o
  16  18  -1        8.44        8.28      0.16 o
  15  18  -1       17.60       17.84      0.23 o
  13  18  -1        4.05        4.13      0.10 o
  12  18  -1        1.64        1.73      0.09 o
  11  18  -1       56.07       57.41      0.53 o
  10  18  -1        3.95        4.10      0.10 o
   9  18  -1       31.39       31.84      0.32 o
   8  18  -1       31.12       31.31      0.27 o
   7  18  -1      161.60      166.09      1.18 o
   6  18  -1       48.37       48.44      0.30 o
   5  18  -1        8.77        9.01      0.13 o
   4  18  -1       27.41       28.43      0.24 o
   3  18  -1       56.13       56.60      0.41 o
   2  18  -1       78.45       78.55      0.36 o
   1  18  -1       29.50       29.03      0.20 o
   0  18  -1        2.56        2.47      0.12 o
  -1  18  -1       93.60       91.91      0.56 o
  -2  18  -1       73.50       71.84      0.37 o
  -3  18  -1        6.14        5.94      0.15 o
  -4  18  -1       14.69       15.80      0.14 o
  -5  18  -1       15.66       15.18      0.19 o
  -6  18  -1        0.31        0.36      0.11 o
  -7  18  -1        1.10        1.19      0.10 o
  -8  18  -1       40.53       40.59      0.35 o
  -9  18  -1       79.75       81.61      0.78 o
 -10  18  -1       35.98       35.23      0.36 o
 -12  18  -1        6.48        6.55      0.12 o
 -13  18  -1        0.64        0.70      0.10 o
 -14  18  -1        0.65        0.63      0.10 o
 -15  18  -1        2.80        2.76      0.12 o
 -16  18  -1       59.81       56.05      0.45 o
 -17  18  -1        0.78        0.80      0.12 o
 -18  18  -1       11.55       10.48      0.25 o
 -19  18  -1        2.51        2.12      0.16 o
  19  19  -1        8.88       10.02      0.39 o
  18  19  -1        4.16        4.86      0.25 o
  17  19  -1       24.31       25.70      0.84 o
  16  19  -1       32.38       31.06      0.46 o
  15  19  -1       29.04       29.24      0.60 o
  14  19  -1       10.09       10.03      0.15 o
  13  19  -1       11.26       12.22      0.21 o
  12  19  -1        2.98        3.37      0.11 o
  11  19  -1       14.31       15.82      0.25 o
  10  19  -1       18.20       18.36      0.17 o
   9  19  -1        0.70        0.63      0.09 o
   8  19  -1        0.89        1.09      0.09 o
   7  19  -1       18.16       17.98      0.14 o
   6  19  -1       18.26       18.63      0.14 o
   5  19  -1       44.06       43.89      0.46 o
   4  19  -1        1.91        1.54      0.10 o
   3  19  -1       38.22       36.75      0.30 o
   2  19  -1       23.36       22.54      0.26 o
   1  19  -1        2.01        2.17      0.11 o
   0  19  -1      126.37      124.77      0.57 o
  -1  19  -1       11.33       12.14      0.13 o
  -2  19  -1        1.86        2.02      0.10 o
  -3  19  -1        1.14        1.45      0.11 o
  -4  19  -1        1.71        1.63      0.10 o
  -5  19  -1       28.89       28.77      0.24 o
  -6  19  -1       57.16       56.68      0.39 o
  -7  19  -1       14.73       14.74      0.16 o
  -8  19  -1        2.64        2.78      0.11 o
  -9  19  -1       74.90       74.81      0.37 o
 -10  19  -1       10.59       10.10      0.14 o
 -11  19  -1       21.47       21.68      0.23 o
 -12  19  -1        9.72        8.76      0.16 o
 -13  19  -1        2.65        2.80      0.11 o
 -14  19  -1       91.94       90.89      0.94 o
 -15  19  -1       38.61       37.66      0.46 o
 -16  19  -1       45.12       43.98      0.47 o
 -18  19  -1       20.75       19.25      0.45 o
  18  20  -1        1.86        1.82      0.16 o
  17  20  -1       24.39       27.68      0.84 o
  16  20  -1       44.93       42.54      0.93 o
  14  20  -1       35.96       35.30      0.43 o
  13  20  -1        1.46        1.69      0.10 o
  12  20  -1       21.15       21.03      0.21 o
  11  20  -1       15.93       16.08      0.15 o
  10  20  -1       33.53       33.07      0.40 o
   9  20  -1       20.90       20.91      0.26 o
   8  20  -1       21.13       21.40      0.25 o
   7  20  -1        7.94        8.27      0.13 o
   6  20  -1        2.11        2.31      0.10 o
   5  20  -1       33.07       32.38      0.26 o
   4  20  -1       25.37       25.23      0.21 o
   3  20  -1        3.83        3.80      0.12 o
   2  20  -1        1.07        1.36      0.11 o
   1  20  -1       96.17       91.85      0.60 o
   0  20  -1      232.03      228.27      1.02 o
  -1  20  -1        0.81        1.00      0.11 o
  -2  20  -1       65.02       64.56      0.43 o
  -3  20  -1       10.85       10.35      0.13 o
  -4  20  -1       87.70       87.25      0.69 o
  -5  20  -1       28.61       28.39      0.20 o
  -6  20  -1       19.52       19.06      0.23 o
  -7  20  -1       17.48       17.59      0.22 o
  -8  20  -1        9.34        9.41      0.13 o
  -9  20  -1       15.09       14.64      0.18 o
 -11  20  -1        3.50        3.29      0.11 o
 -12  20  -1        3.61        3.90      0.12 o
 -13  20  -1       19.31       17.81      0.18 o
 -14  20  -1        3.88        3.69      0.12 o
 -15  20  -1        0.32        0.33      0.12 o
 -16  20  -1        0.46        0.34      0.11 o
 -17  20  -1        7.71        7.15      0.25 o
  17  21  -1       13.67       15.11      0.52 o
  16  21  -1        3.50        3.57      0.18 o
  15  21  -1        3.71        3.77      0.13 o
  14  21  -1       27.15       28.07      0.29 o
  13  21  -1        6.43        6.84      0.12 o
  12  21  -1       16.32       16.35      0.26 o
  11  21  -1        7.53        7.67      0.13 o
  10  21  -1       23.29       24.38      0.28 o
   9  21  -1       36.31       37.56      0.52 o
   8  21  -1       32.15       31.70      0.26 o
   7  21  -1       10.94       10.99      0.14 o
   6  21  -1       13.82       14.06      0.15 o
   5  21  -1        0.54        0.70      0.11 o
   4  21  -1       19.94       20.48      0.16 o
   3  21  -1       11.59       11.65      0.14 o
   2  21  -1        4.85        5.10      0.12 o
   1  21  -1       32.93       31.99      0.20 o
   0  21  -1       12.95       12.87      0.16 o
  -1  21  -1       29.93       29.97      0.27 o
  -2  21  -1        6.14        6.22      0.14 o
  -3  21  -1        2.48        2.52      0.11 o
  -4  21  -1        0.39        0.53      0.12 o
  -5  21  -1        2.21        2.20      0.11 o
  -7  21  -1        7.10        7.51      0.14 o
  -8  21  -1       61.46       62.06      0.51 o
  -9  21  -1       33.76       33.94      0.33 o
 -10  21  -1        3.10        3.25      0.12 o
 -11  21  -1        1.41        1.69      0.11 o
 -12  21  -1        9.53       10.24      0.20 o
 -13  21  -1       50.42       49.49      0.64 o
 -15  21  -1        4.82        4.76      0.15 o
 -16  21  -1       51.88       48.01      0.42 o
  16  22  -1        1.16        1.47      0.18 o
  15  22  -1        2.93        3.27      0.15 o
  14  22  -1        0.15        0.34      0.11 o
  13  22  -1        0.05        0.23      0.11 o
  12  22  -1        0.23        0.30      0.12 o
  11  22  -1       48.76       47.62      0.49 o
  10  22  -1        1.34        1.39      0.11 o
   9  22  -1       16.73       17.07      0.22 o
   7  22  -1        8.66        8.72      0.14 o
   6  22  -1        5.75        5.45      0.12 o
   5  22  -1        0.21        0.26      0.13 o
   3  22  -1       12.48       12.63      0.15 o
   2  22  -1        3.48        3.74      0.13 o
   1  22  -1       17.60       18.50      0.17 o
   0  22  -1        2.81        2.74      0.12 o
  -1  22  -1       41.74       42.17      0.34 o
  -2  22  -1        5.47        5.54      0.14 o
  -3  22  -1        1.84        2.26      0.12 o
  -4  22  -1        3.60        3.55      0.12 o
  -5  22  -1       13.51       12.95      0.14 o
  -6  22  -1        0.96        0.94      0.11 o
  -7  22  -1       40.27       40.73      0.51 o
 -10  22  -1        1.76        2.00      0.13 o
 -12  22  -1       11.44       10.91      0.30 o
 -13  22  -1        6.66        6.11      0.16 o
 -14  22  -1        6.05        6.07      0.14 o
 -15  22  -1        4.32        4.14      0.18 o
  15  23  -1        2.77        2.51      0.15 o
  14  23  -1       47.81       45.09      0.63 o
  13  23  -1        8.49        8.12      0.14 o
  12  23  -1       70.33       70.86      0.52 o
  11  23  -1       19.52       19.56      0.26 o
  10  23  -1        1.45        1.86      0.11 o
   9  23  -1       32.68       32.68      0.31 o
   8  23  -1       25.97       26.26      0.24 o
   7  23  -1       28.18       28.13      0.30 o
   6  23  -1       96.06       97.19      0.58 o
   5  23  -1        1.26        1.13      0.12 o
   4  23  -1      173.03      173.85      0.91 o
   3  23  -1        0.74        0.74      0.13 o
   2  23  -1      101.66      101.00      0.59 o
   1  23  -1       16.15       15.96      0.16 o
   0  23  -1       14.34       14.96      0.15 o
  -1  23  -1      153.11      150.77      0.91 o
  -2  23  -1       27.45       27.83      0.27 o
  -3  23  -1       72.27       71.83      0.45 o
  -4  23  -1        8.36        8.44      0.14 o
  -5  23  -1        0.50        0.57      0.12 o
  -6  23  -1       64.02       63.30      0.53 o
  -7  23  -1       73.87       74.82      0.59 o
  -8  23  -1       47.63       47.56      0.39 o
  -9  23  -1       22.59       23.17      0.19 o
 -10  23  -1        5.20        5.42      0.19 o
 -11  23  -1       86.32       85.04      0.79 o
 -13  23  -1       69.60       65.41      0.62 o
 -14  23  -1        1.02        1.20      0.12 o
  14  24  -1        4.22        4.59      0.16 o
  13  24  -1       36.85       36.89      0.39 o
  12  24  -1       14.90       14.70      0.17 o
  11  24  -1       48.93       49.66      0.59 o
  10  24  -1        1.11        1.42      0.11 o
   9  24  -1        3.18        3.26      0.12 o
   8  24  -1        0.84        0.92      0.14 o
   7  24  -1       18.62       18.81      0.21 o
   6  24  -1       68.53       70.08      0.59 o
   5  24  -1       30.56       30.89      0.32 o
   3  24  -1       15.21       15.70      0.26 o
   2  24  -1        0.34        0.47      0.14 o
   1  24  -1       86.89       86.41      0.47 o
   0  24  -1       33.31       32.59      0.26 o
  -1  24  -1        7.52        7.39      0.18 o
  -2  24  -1       37.84       37.36      0.25 o
  -3  24  -1       85.36       85.96      0.67 o
  -4  24  -1       48.34       49.14      0.24 o
  -5  24  -1       85.47       86.34      0.81 o
  -6  24  -1        0.81        0.99      0.12 o
  -7  24  -1       12.04       12.21      0.21 o
  -8  24  -1        8.36        8.65      0.14 o
  -9  24  -1        1.06        1.29      0.12 o
 -10  24  -1       52.94       53.23      0.49 o
 -11  24  -1        5.18        4.94      0.14 o
 -12  24  -1        0.74        0.56      0.15 o
 -13  24  -1        4.57        4.58      0.13 o
  13  25  -1       14.13       13.43      0.27 o
  12  25  -1        1.40        1.62      0.12 o
  11  25  -1        8.12        8.57      0.23 o
  10  25  -1       20.22       21.91      0.37 o
   9  25  -1       18.41       18.61      0.18 o
   7  25  -1        2.78        2.82      0.13 o
   5  25  -1       59.38       62.33      0.46 o
   4  25  -1       21.84       22.73      0.25 o
   3  25  -1       14.18       15.02      0.18 o
   2  25  -1       21.24       21.36      0.20 o
   1  25  -1        1.89        2.00      0.13 o
   0  25  -1       56.85       58.22      0.48 o
  -1  25  -1        0.56        0.65      0.15 o
  -4  25  -1        1.66        1.76      0.12 o
  -5  25  -1        4.64        4.82      0.15 o
  -6  25  -1       11.51       11.71      0.17 o
  -7  25  -1        7.38        7.12      0.14 o
  -9  25  -1       40.69       41.22      0.45 o
 -10  25  -1        3.57        3.77      0.14 o
 -11  25  -1       33.76       34.81      0.35 o
 -12  25  -1       11.67       12.01      0.32 o
  11  26  -1        6.20        6.38      0.15 o
  10  26  -1       28.17       27.76      0.28 o
   9  26  -1       10.00       10.36      0.16 o
   8  26  -1       32.68       32.45      0.33 o
   7  26  -1       27.37       27.21      0.31 o
   5  26  -1        5.41        5.63      0.15 o
   4  26  -1        2.89        3.19      0.14 o
   3  26  -1        8.35        8.46      0.16 o
   2  26  -1       22.05       21.28      0.19 o
   1  26  -1       15.06       15.18      0.19 o
   0  26  -1       65.57       67.43      0.40 o
  -1  26  -1       11.21       10.90      0.17 o
  -2  26  -1       30.92       31.12      0.20 o
  -3  26  -1        0.33        0.34      0.15 o
  -4  26  -1        9.13       10.10      0.17 o
  -5  26  -1        7.43        7.68      0.15 o
  -6  26  -1       10.91       11.06      0.16 o
  -7  26  -1        1.88        1.97      0.13 o
  -9  26  -1        0.49        0.30      0.15 o
 -10  26  -1        1.02        1.09      0.14 o
   9  27  -1        0.13        0.38      0.13 o
   8  27  -1        2.29        2.06      0.13 o
   5  27  -1       27.69       28.06      0.26 o
   3  27  -1        1.99        2.14      0.15 o
   2  27  -1        0.75        0.82      0.15 o
   1  27  -1        2.22        2.27      0.15 o
  -1  27  -1        3.51        3.88      0.15 o
  -2  27  -1       12.92       13.15      0.17 o
  -4  27  -1        1.50        1.48      0.13 o
  -5  27  -1        7.23        7.05      0.16 o
  -6  27  -1        4.41        4.69      0.14 o
  -7  27  -1       57.58       58.35      0.45 o
  -8  27  -1       12.24       11.93      0.19 o
  -9  27  -1        7.10        7.59      0.17 o
   7  28  -1        2.26        2.46      0.14 o
   6  28  -1        8.40        8.31      0.16 o
   5  28  -1        3.50        3.70      0.14 o
   4  28  -1       12.25       12.41      0.18 o
   3  28  -1        0.29        0.47      0.16 o
   1  28  -1       14.35       15.27      0.26 o
   0  28  -1        3.46        3.58      0.17 o
  -2  28  -1        4.90        4.80      0.15 o
  -3  28  -1        1.36        1.42      0.13 o
  -4  28  -1       15.73       16.07      0.18 o
  -5  28  -1        3.14        3.41      0.14 o
  -6  28  -1        1.78        1.84      0.13 o
  -7  28  -1       10.31       10.37      0.17 o
   4  29  -1       25.25       26.90      0.39 o
   3  29  -1       49.52       49.74      0.39 o
   1  29  -1        5.36        5.38      0.18 o
   0  29  -1       43.88       45.26      0.63 o
  -1  29  -1        6.16        6.44      0.17 o
  -2  29  -1      112.98      112.95      0.83 o
  25   0  -2       50.80       50.45      4.43 o
  24   0  -2       31.89       31.04      1.79 o
  23   0  -2       48.53       49.35      6.93 o
  22   0  -2       26.42       23.64      1.35 o
  21   0  -2       30.39       30.02      1.47 o
  20   0  -2        5.39        5.10      0.22 o
  19   0  -2      108.69      109.86      2.68 o
  18   0  -2      390.57      402.62      5.01 o
  17   0  -2      204.10      206.08      1.43 o
  16   0  -2      688.84      695.93     11.17 o
  15   0  -2      139.33      148.97      1.93 o
  14   0  -2       95.93      100.08      1.00 o
  13   0  -2      206.68      227.25      5.58 o
  12   0  -2        1.21        1.34      0.04 o
  11   0  -2      693.45      727.98      4.20 o
  10   0  -2     4263.15     4478.34     52.83 o
   9   0  -2      158.98      166.32      2.00 o
   8   0  -2       26.43       26.83      0.41 o
   7   0  -2        4.95        6.74      0.60 o
   6   0  -2     2564.38     2639.49     17.75 o
   5   0  -2     2809.61     2828.98     40.32 o
   4   0  -2     4131.80     4173.14     45.46 o
   3   0  -2     2235.45     2305.10     14.84 o
   2   0  -2      272.04      273.44      2.59 o
   1   0  -2     8822.18     8860.76    123.61 o
   0   0  -2     3392.90     3456.91     34.82 o
  -1   0  -2      721.89      719.11      7.52 o
  -2   0  -2    10424.15    10327.94     76.02 o
  -3   0  -2     2591.77     2589.33     21.83 o
  -4   0  -2     3964.29     4006.22     29.99 o
  -5   0  -2       42.71       42.40      0.23 o
  -6   0  -2      675.93      686.38      4.22 o
  -7   0  -2     1596.32     1614.63      7.82 o
  -8   0  -2        7.91        9.49      0.21 o
  -9   0  -2     1687.31     1720.47      8.04 o
 -10   0  -2      592.28      611.56      4.06 o
 -11   0  -2        6.49        6.72      0.16 o
 -12   0  -2      145.19      154.97      1.53 o
 -13   0  -2      139.40      141.33      2.34 o
 -14   0  -2      150.14      158.92      2.33 o
 -15   0  -2      277.10      278.41      4.37 o
 -16   0  -2       15.58       16.79      0.45 o
 -17   0  -2       28.82       30.16      0.54 o
 -18   0  -2       25.31       25.31      0.61 o
 -19   0  -2       10.10       10.53      0.40 o
 -20   0  -2        6.40        7.31      0.28 o
 -21   0  -2       17.93       16.68      0.90 o
 -22   0  -2       17.26       21.46      1.60 o
 -23   0  -2       17.30       16.61      0.90 o
  25   1  -2       47.47       39.09      0.63 o
  24   1  -2       20.12       19.57      1.53 o
  23   1  -2       13.73       12.46      0.53 o
  22   1  -2        2.65        2.56      0.12 o
  21   1  -2        2.84        2.82      0.13 o
  20   1  -2       47.58       47.09      0.89 o
  19   1  -2       64.73       65.78      0.78 o
  18   1  -2        5.35        5.61      0.15 o
  17   1  -2        5.24        4.90      0.12 o
  16   1  -2        7.81        8.03      0.15 o
  15   1  -2      202.08      200.06      2.63 o
  14   1  -2        0.79        0.94      0.05 o
  13   1  -2       13.13       13.25      0.20 o
  12   1  -2        1.36        1.37      0.05 o
  11   1  -2       11.89       11.96      0.12 o
  10   1  -2      102.42      106.43      1.25 o
   9   1  -2      140.69      142.93      1.33 o
   8   1  -2      745.20      767.54      5.19 o
   7   1  -2      114.56      116.37      0.64 o
   6   1  -2      182.70      182.83      1.13 o
   5   1  -2      675.14      665.99      3.83 o
   4   1  -2      372.58      380.63      1.75 o
   3   1  -2      562.85      564.14      2.63 o
   2   1  -2      853.49      843.10      3.82 o
   1   1  -2    14047.53    13962.47     92.22 o
   0   1  -2     6073.02     5944.54     35.27 o
  -1   1  -2       66.90       64.77      0.28 o
  -2   1  -2      678.29      692.01      4.22 o
  -3   1  -2       27.17       25.39      0.17 o
  -4   1  -2      958.83      943.75      3.40 o
  -5   1  -2      151.08      143.90      0.90 o
  -6   1  -2      394.76      403.49      1.92 o
  -7   1  -2      204.74      202.76      1.23 o
  -8   1  -2     1020.07     1045.78      3.26 o
  -9   1  -2      115.31      121.03      0.77 o
 -10   1  -2       41.45       42.81      0.33 o
 -11   1  -2      107.39      111.54      0.82 o
 -12   1  -2       12.31       12.59      0.13 o
 -13   1  -2       97.75      103.33      0.71 o
 -14   1  -2       69.61       72.54      0.70 o
 -15   1  -2      363.28      373.49      2.42 o
 -16   1  -2      401.25      443.97      5.72 o
 -17   1  -2       20.14       20.48      0.38 o
 -18   1  -2        6.24        6.88      0.16 o
 -19   1  -2       29.08       29.93      0.56 o
 -20   1  -2        3.81        3.89      0.13 o
 -21   1  -2       33.49       32.68      0.80 o
 -22   1  -2       13.87       13.36      0.45 o
 -23   1  -2        0.42        0.52      0.16 o
  25   2  -2        2.59        2.20      0.25 o
  24   2  -2        7.77        6.87      0.43 o
  23   2  -2       26.18       24.69      0.66 o
  22   2  -2        0.59        0.64      0.15 o
  21   2  -2        6.33        6.09      0.13 o
  20   2  -2        6.76        6.69      0.19 o
  19   2  -2       33.36       34.23      1.21 o
  18   2  -2       55.34       50.76      1.14 o
  17   2  -2      482.72      500.52      8.08 o
  16   2  -2       33.81       35.10      0.31 o
  15   2  -2       22.25       23.23      0.24 o
  14   2  -2       15.53       16.54      0.29 o
  13   2  -2        0.00        0.14      0.06 o
  12   2  -2      265.51      277.96      1.72 o
  11   2  -2      264.30      271.68      1.66 o
  10   2  -2       34.26       39.71      0.57 o
   9   2  -2      355.10      355.77      4.02 o
   8   2  -2       59.74       59.44      0.70 o
   7   2  -2      540.74      556.54      4.56 o
   6   2  -2      250.27      245.18      1.65 o
   5   2  -2      549.89      544.17      3.66 o
   4   2  -2     2299.96     2326.05     13.24 o
   3   2  -2     3276.23     3327.17     23.92 o
   2   2  -2      843.65      819.71      5.97 o
   1   2  -2     8018.01     7993.28     32.21 o
   0   2  -2       16.03       13.83      0.17 o
  -1   2  -2      215.21      210.67      0.94 o
  -2   2  -2     1145.92     1134.61      4.03 o
  -3   2  -2     1141.17     1165.61      6.98 o
  -4   2  -2      165.83      167.40      1.03 o
  -5   2  -2       67.85       66.06      0.33 o
  -6   2  -2        9.41        9.02      0.10 o
  -7   2  -2      201.57      211.18      1.43 o
  -8   2  -2      255.04      257.47      1.43 o
  -9   2  -2      325.99      334.20      2.35 o
 -10   2  -2      118.66      119.75      0.95 o
 -11   2  -2       31.14       31.11      0.26 o
 -12   2  -2        4.88        5.34      0.10 o
 -13   2  -2        2.84        3.19      0.07 o
 -14   2  -2        0.42        0.42      0.05 o
 -15   2  -2        3.90        4.17      0.09 o
 -16   2  -2      103.65      103.38      1.24 o
 -17   2  -2      146.60      157.40      2.05 o
 -18   2  -2        2.54        3.10      0.11 o
 -19   2  -2       15.89       16.32      0.34 o
 -20   2  -2       10.12        9.59      0.16 o
 -21   2  -2       36.67       37.00      0.62 o
 -22   2  -2       30.89       29.37      0.40 o
 -23   2  -2       15.24       13.67      0.35 o
  25   3  -2        0.85        0.83      0.24 o
  24   3  -2        0.56        0.72      0.26 o
  23   3  -2       13.04       12.21      0.60 o
  22   3  -2       22.30       23.09      0.94 o
  21   3  -2        0.49        0.52      0.09 o
  20   3  -2       12.03       10.93      0.54 o
  19   3  -2        3.88        4.01      0.11 o
  18   3  -2        6.34        6.47      0.09 o
  17   3  -2        0.62        0.61      0.06 o
  16   3  -2        2.43        2.52      0.09 o
  15   3  -2        0.52        0.68      0.05 o
  14   3  -2        7.60        8.16      0.12 o
  13   3  -2       23.18       24.30      0.30 o
  12   3  -2        1.43        1.54      0.06 o
  11   3  -2      118.27      121.39      0.86 o
  10   3  -2       97.75       96.66      0.97 o
   9   3  -2        0.52        0.62      0.02 o
   8   3  -2        7.66        8.08      0.09 o
   7   3  -2       19.85       20.05      0.23 o
   6   3  -2      133.75      132.96      1.12 o
   5   3  -2      189.40      186.89      1.30 o
   4   3  -2       52.39       45.93      0.42 o
   3   3  -2      141.13      138.45      0.73 o
   2   3  -2      104.35       98.91      0.72 o
   1   3  -2      118.73      123.44      0.76 o
   0   3  -2      171.61      166.31      1.13 o
  -1   3  -2      950.11      951.93      3.84 o
  -2   3  -2        4.81        5.19      0.06 o
  -3   3  -2      183.03      174.58      0.77 o
  -4   3  -2        1.38        1.53      0.04 o
  -5   3  -2       47.67       49.16      0.22 o
  -6   3  -2      229.00      234.24      1.40 o
  -7   3  -2       11.88       12.50      0.07 o
  -8   3  -2      126.95      129.97      0.47 o
  -9   3  -2       58.67       59.47      0.45 o
 -10   3  -2        7.98        7.94      0.07 o
 -11   3  -2        9.19        9.40      0.07 o
 -12   3  -2       17.31       18.21      0.19 o
 -14   3  -2        0.60        0.71      0.05 o
 -15   3  -2       32.28       32.28      0.40 o
 -16   3  -2        4.47        4.92      0.08 o
 -17   3  -2       66.52       70.40      0.56 o
 -18   3  -2       37.58       38.19      0.49 o
 -20   3  -2       20.74       20.96      0.59 o
 -21   3  -2       18.45       17.84      0.36 o
 -22   3  -2       13.35       12.93      0.22 o
 -23   3  -2        0.26        0.35      0.17 o
  25   4  -2       17.08       13.93      0.80 o
  24   4  -2       27.19       24.88      1.11 o
  23   4  -2        1.98        1.74      0.17 o
  22   4  -2       37.26       38.62      1.00 o
  21   4  -2       45.23       44.19      1.16 o
  20   4  -2       10.08        9.51      0.13 o
  19   4  -2      110.53      107.22      1.59 o
  18   4  -2        4.36        4.36      0.12 o
  17   4  -2      109.48      112.31      0.88 o
  16   4  -2       27.25       28.18      0.37 o
  15   4  -2       32.54       32.04      0.58 o
  14   4  -2        2.61        3.20      0.08 o
  13   4  -2        0.71        0.86      0.04 o
  12   4  -2       13.04       13.75      0.13 o
  11   4  -2      565.17      592.61      4.06 o
  10   4  -2      132.91      133.43      1.16 o
   9   4  -2       42.31       41.70      0.31 o
   8   4  -2      102.04      102.26      0.62 o
   7   4  -2       62.17       59.62      0.41 o
   6   4  -2        8.51        7.90      0.19 o
   5   4  -2      780.91      776.21      4.36 o
   4   4  -2     1015.06     1016.43      5.58 o
   3   4  -2      832.27      840.79      6.84 o
   2   4  -2      226.72      234.63      1.26 o
   1   4  -2     1472.82     1479.39      7.90 o
   0   4  -2      429.35      442.25      3.01 o
  -1   4  -2       28.53       29.18      0.19 o
  -2   4  -2     2124.16     2155.59     10.44 o
  -3   4  -2     1754.80     1773.50      6.64 o
  -4   4  -2       23.73       25.47      0.17 o
  -5   4  -2       41.06       39.39      0.21 o
  -6   4  -2       43.72       43.77      0.23 o
  -7   4  -2        7.56        7.32      0.07 o
  -8   4  -2      310.19      309.30      2.14 o
  -9   4  -2       14.73       14.73      0.12 o
 -10   4  -2      384.34      392.26      2.21 o
 -11   4  -2      113.72      118.03      0.58 o
 -12   4  -2       66.97       69.78      0.71 o
 -13   4  -2        0.88        1.14      0.05 o
 -14   4  -2        9.38        9.28      0.09 o
 -15   4  -2       33.97       36.15      0.34 o
 -16   4  -2      236.12      247.06      3.32 o
 -17   4  -2        4.86        4.64      0.12 o
 -18   4  -2        2.13        2.25      0.11 o
 -19   4  -2       12.47       12.85      0.28 o
 -20   4  -2       11.72       11.28      0.32 o
 -21   4  -2        3.39        3.72      0.17 o
 -22   4  -2       34.72       34.78      0.76 o
 -23   4  -2        5.72        5.14      0.18 o
  24   5  -2       60.21       56.62      1.49 o
  22   5  -2        2.46        2.35      0.17 o
  21   5  -2       43.26       38.24      0.71 o
  20   5  -2       48.29       48.33      1.48 o
  19   5  -2       91.92       88.38      1.32 o
  18   5  -2       36.02       34.57      0.66 o
  17   5  -2       10.47       10.93      0.13 o
  16   5  -2        0.75        0.68      0.06 o
  15   5  -2       20.51       20.36      0.25 o
  13   5  -2       54.97       56.69      0.62 o
  12   5  -2        1.13        1.23      0.05 o
  11   5  -2        0.07        0.18      0.04 o
  10   5  -2       51.00       51.35      0.31 o
   9   5  -2       21.97       22.23      0.31 o
   8   5  -2        0.68        0.70      0.04 o
   7   5  -2      118.02      116.88      0.99 o
   6   5  -2       78.54       77.33      0.58 o
   5   5  -2       33.64       31.97      0.20 o
   4   5  -2      214.66      209.26      1.47 o
   3   5  -2      136.07      135.28      1.01 o
   2   5  -2       31.61       31.48      0.20 o
   1   5  -2      302.95      302.11      1.89 o
   0   5  -2      415.26      419.82      2.00 o
  -1   5  -2        7.70        6.61      0.07 o
  -2   5  -2      168.59      161.14      0.91 o
  -3   5  -2        1.78        1.84      0.04 o
  -4   5  -2       52.22       53.92      0.15 o
  -5   5  -2       74.24       73.29      0.42 o
  -6   5  -2       54.97       56.25      0.21 o
  -7   5  -2      127.43      125.01      0.61 o
  -8   5  -2       45.90       45.06      0.32 o
  -9   5  -2       45.12       44.49      0.27 o
 -10   5  -2      157.91      162.25      1.19 o
 -11   5  -2       26.33       26.53      0.22 o
 -12   5  -2       79.16       78.71      0.69 o
 -13   5  -2       37.90       38.22      0.39 o
 -14   5  -2        1.12        1.17      0.06 o
 -16   5  -2       18.76       18.99      0.31 o
 -17   5  -2        0.32        0.31      0.07 o
 -18   5  -2       82.89       84.92      1.16 o
 -20   5  -2        2.19        2.21      0.13 o
 -21   5  -2       12.94       12.63      0.29 o
 -22   5  -2        2.52        2.08      0.21 o
 -23   5  -2        8.53        7.77      0.30 o
  24   6  -2       56.61       60.60      0.86 o
  23   6  -2        4.05        4.41      0.19 o
  22   6  -2        1.47        1.38      0.17 o
  21   6  -2        9.17        9.08      0.26 o
  20   6  -2        4.79        4.29      0.19 o
  19   6  -2       54.82       56.66      0.94 o
  18   6  -2       68.27       69.46      1.15 o
  17   6  -2       50.58       50.43      0.81 o
  16   6  -2      112.74      119.16      1.49 o
  15   6  -2       59.79       61.65      0.57 o
  14   6  -2       15.35       16.14      0.29 o
  13   6  -2       57.27       56.84      0.73 o
  12   6  -2      656.97      682.41      4.66 o
  11   6  -2      219.49      223.69      1.75 o
  10   6  -2     1265.69     1293.17      6.92 o
   9   6  -2      239.00      239.20      1.80 o
   8   6  -2      208.17      208.49      1.76 o
   7   6  -2      147.64      149.85      1.68 o
   6   6  -2      863.92      891.01      6.35 o
   5   6  -2     1264.60     1280.37      9.78 o
   4   6  -2     3051.66     3092.37     21.09 o
   3   6  -2      360.06      374.86      2.21 o
   2   6  -2      470.39      471.77      3.61 o
   1   6  -2      344.25      354.35      2.27 o
   0   6  -2      135.42      136.25      0.90 o
  -1   6  -2      598.85      583.48      2.03 o
  -2   6  -2      546.35      555.19      3.52 o
  -3   6  -2     4920.86     5073.63     20.49 o
  -4   6  -2      354.67      354.81      1.80 o
  -5   6  -2      432.85      445.29      2.21 o
  -6   6  -2        0.19        0.13      0.06 o
  -7   6  -2       16.26       17.55      0.15 o
  -8   6  -2      537.03      548.88      2.80 o
  -9   6  -2     1040.62     1081.04      4.78 o
 -10   6  -2      136.20      136.13      0.63 o
 -11   6  -2      161.11      161.30      1.06 o
 -12   6  -2        0.17        0.23      0.05 o
 -13   6  -2        2.00        2.07      0.09 o
 -14   6  -2      103.77      104.31      0.98 o
 -15   6  -2      142.07      147.46      1.64 o
 -16   6  -2        7.17        7.59      0.17 o
 -17   6  -2       33.77       34.20      0.43 o
 -18   6  -2      144.31      143.38      1.48 o
 -19   6  -2       57.37       57.81      0.75 o
 -20   6  -2       47.68       52.67      1.25 o
 -21   6  -2        5.55        4.59      0.15 o
 -23   6  -2      125.93      122.00      2.35 o
  24   7  -2       63.04       61.11      2.55 o
  23   7  -2       22.89       21.95      0.61 o
  22   7  -2       41.72       40.85      1.21 o
  21   7  -2       85.31       88.26      1.22 o
  20   7  -2        3.05        3.14      0.14 o
  19   7  -2       43.94       43.16      1.01 o
  18   7  -2       37.84       36.54      0.42 o
  17   7  -2       22.89       23.68      0.36 o
  16   7  -2        6.93        7.23      0.14 o
  15   7  -2      268.29      260.90      2.49 o
  14   7  -2        1.06        1.17      0.05 o
  13   7  -2        2.54        2.41      0.05 o
  12   7  -2       12.25       12.63      0.10 o
  11   7  -2       38.29       39.81      0.28 o
  10   7  -2        9.57        9.09      0.08 o
   9   7  -2      287.37      297.30      1.87 o
   8   7  -2        0.88        0.82      0.04 o
   7   7  -2       58.36       58.39      0.34 o
   6   7  -2      154.10      159.06      1.01 o
   5   7  -2      440.75      462.61      3.04 o
   4   7  -2      525.55      529.80      3.57 o
   3   7  -2       14.82       13.95      0.21 o
   2   7  -2      240.14      237.62      1.57 o
   1   7  -2       16.29       16.03      0.09 o
   0   7  -2      119.98      122.15      0.88 o
  -1   7  -2        0.06        0.30      0.05 o
  -2   7  -2       20.60       20.47      0.13 o
  -3   7  -2      416.88      423.78      2.78 o
  -4   7  -2       25.72       26.58      0.25 o
  -5   7  -2       79.77       80.28      0.21 o
  -6   7  -2       55.30       55.82      0.29 o
  -7   7  -2      220.63      224.43      1.26 o
  -8   7  -2      299.26      302.46      1.43 o
  -9   7  -2        4.06        4.38      0.07 o
 -10   7  -2        1.88        1.78      0.06 o
 -11   7  -2       39.14       40.13      0.31 o
 -12   7  -2      237.58      242.40      1.65 o
 -13   7  -2        9.93       10.49      0.09 o
 -14   7  -2       25.52       26.01      0.20 o
 -15   7  -2        3.79        3.75      0.08 o
 -16   7  -2       17.56       17.43      0.18 o
 -17   7  -2       50.86       49.45      0.66 o
 -18   7  -2       14.57       13.98      0.32 o
 -19   7  -2        5.96        5.87      0.10 o
 -20   7  -2       19.34       20.71      0.35 o
 -21   7  -2        6.26        6.14      0.18 o
 -22   7  -2       16.45       15.95      0.41 o
 -23   7  -2       15.42       15.48      0.61 o
  24   8  -2       40.55       37.64      1.97 o
  22   8  -2       12.48       11.23      0.32 o
  21   8  -2        1.80        1.92      0.12 o
  20   8  -2       19.85       20.83      0.55 o
  19   8  -2        0.24        0.24      0.09 o
  18   8  -2       46.50       48.74      0.55 o
  17   8  -2      199.38      204.43      2.21 o
  16   8  -2        1.25        1.10      0.08 o
  15   8  -2       49.95       49.58      0.65 o
  14   8  -2       91.39       94.75      1.56 o
  13   8  -2       85.21       88.11      0.77 o
  12   8  -2       74.87       76.71      0.68 o
  11   8  -2       43.09       42.44      0.33 o
  10   8  -2        9.15        8.27      0.08 o
   9   8  -2       16.25       15.66      0.13 o
   8   8  -2        1.12        1.01      0.05 o
   7   8  -2       32.72       33.46      0.33 o
   6   8  -2      827.67      882.61      5.06 o
   5   8  -2      349.77      346.23      3.09 o
   4   8  -2     1555.32     1572.11      7.24 o
   2   8  -2      139.17      139.19      1.03 o
   1   8  -2     1305.41     1331.59      6.31 o
   0   8  -2      499.77      510.24      2.77 o
  -1   8  -2     1145.35     1164.07      5.21 o
  -2   8  -2      193.59      191.53      0.82 o
  -3   8  -2        8.35        7.91      0.10 o
  -4   8  -2      569.92      592.26      3.16 o
  -5   8  -2      242.57      248.57      1.05 o
  -6   8  -2       18.23       18.11      0.12 o
  -7   8  -2       13.41       13.01      0.11 o
  -8   8  -2        7.74        6.99      0.08 o
  -9   8  -2       11.91       11.73      0.15 o
 -10   8  -2      463.22      478.86      3.96 o
 -11   8  -2       18.81       19.56      0.12 o
 -12   8  -2        3.62        3.60      0.07 o
 -13   8  -2       51.74       50.67      0.47 o
 -14   8  -2      205.11      202.69      1.71 o
 -15   8  -2       38.78       40.31      0.36 o
 -16   8  -2      217.15      213.70      1.93 o
 -17   8  -2        5.08        4.78      0.13 o
 -18   8  -2        4.71        3.93      0.11 o
 -19   8  -2        7.74        8.28      0.16 o
 -20   8  -2       44.41       41.33      0.61 o
 -21   8  -2      102.91      105.44      1.60 o
 -22   8  -2       11.60       11.75      0.33 o
  24   9  -2       14.24       12.84      0.69 o
  23   9  -2       21.65       20.71      1.13 o
  22   9  -2       49.00       42.81      0.82 o
  21   9  -2        1.93        2.00      0.14 o
  20   9  -2       61.82       57.68      1.18 o
  19   9  -2       13.68       13.45      0.22 o
  18   9  -2       63.21       65.37      1.07 o
  16   9  -2      148.24      157.19      1.43 o
  15   9  -2      447.51      462.47      5.03 o
  14   9  -2      154.85      158.64      1.37 o
  13   9  -2       10.04       10.45      0.12 o
  12   9  -2      304.83      307.05      2.35 o
  11   9  -2      161.71      160.10      1.33 o
  10   9  -2       97.65       99.48      0.61 o
   9   9  -2        1.31        1.62      0.05 o
   8   9  -2       89.11       87.61      0.72 o
   7   9  -2       35.43       33.54      0.21 o
   6   9  -2        4.16        4.31      0.07 o
   5   9  -2       20.86       21.36      0.17 o
   4   9  -2       71.03       71.41      0.39 o
   3   9  -2      143.26      144.76      0.76 o
   2   9  -2      280.38      279.29      1.31 o
   1   9  -2      236.82      235.21      1.15 o
   0   9  -2      385.97      386.79      1.75 o
  -1   9  -2      132.36      132.82      0.98 o
  -2   9  -2      565.11      574.26      3.55 o
  -3   9  -2      266.19      268.90      1.22 o
  -4   9  -2      463.17      476.98      2.24 o
  -5   9  -2      667.99      698.86      4.70 o
  -6   9  -2      138.02      141.72      0.74 o
  -7   9  -2        4.53        4.52      0.09 o
  -8   9  -2       10.56       10.17      0.09 o
  -9   9  -2       88.12       89.15      0.56 o
 -10   9  -2      301.84      301.05      2.15 o
 -11   9  -2       72.44       74.85      0.68 o
 -12   9  -2      121.28      125.89      1.10 o
 -13   9  -2       20.78       21.14      0.21 o
 -14   9  -2       22.58       22.48      0.30 o
 -15   9  -2      110.63      109.56      1.00 o
 -16   9  -2       44.40       45.29      0.43 o
 -17   9  -2       40.12       39.91      0.48 o
 -19   9  -2        1.10        0.98      0.11 o
 -21   9  -2       12.66       11.91      0.33 o
 -22   9  -2        4.57        4.42      0.19 o
  23  10  -2       96.41       96.09      0.92 o
  22  10  -2       13.19       13.21      0.44 o
  21  10  -2       13.27       12.85      0.68 o
  20  10  -2        9.47        9.35      0.33 o
  19  10  -2        6.42        6.53      0.19 o
  18  10  -2      123.29      130.67      1.99 o
  17  10  -2        0.32        0.41      0.08 o
  16  10  -2       12.70       13.70      0.22 o
  15  10  -2       15.78       16.70      0.26 o
  14  10  -2        1.19        1.28      0.06 o
  13  10  -2        0.56        0.51      0.06 o
  12  10  -2        2.37        2.61      0.05 o
  11  10  -2      648.06      667.12      4.13 o
  10  10  -2      125.74      124.70      1.17 o
   9  10  -2        2.14        2.19      0.06 o
   8  10  -2        0.74        0.73      0.06 o
   7  10  -2      428.35      441.13      2.00 o
   6  10  -2     1070.95     1107.60      7.69 o
   5  10  -2      208.59      204.11      1.29 o
   4  10  -2        0.71        0.97      0.06 o
   3  10  -2     1516.04     1557.52      7.23 o
   2  10  -2      161.42      160.38      1.01 o
   1  10  -2       68.24       68.10      0.37 o
   0  10  -2       22.08       20.94      0.14 o
  -1  10  -2      267.18      272.34      1.10 o
  -2  10  -2     1565.79     1607.69      6.63 o
  -3  10  -2      533.73      545.46      2.81 o
  -4  10  -2        8.44        8.38      0.10 o
  -5  10  -2        3.27        3.58      0.09 o
  -6  10  -2        6.68        7.02      0.10 o
  -7  10  -2        4.72        4.94      0.08 o
  -8  10  -2       31.74       31.45      0.21 o
  -9  10  -2      288.73      285.73      1.54 o
 -10  10  -2        8.99        9.73      0.21 o
 -11  10  -2      150.11      151.02      0.73 o
 -12  10  -2       12.45       13.14      0.13 o
 -13  10  -2      320.35      320.35      2.34 o
 -14  10  -2      183.47      191.37      1.17 o
 -15  10  -2       28.54       29.98      0.41 o
 -16  10  -2        4.65        4.73      0.11 o
 -17  10  -2      137.53      133.89      1.29 o
 -18  10  -2       50.35       49.39      0.46 o
 -19  10  -2       29.88       29.30      0.49 o
 -20  10  -2        7.36        6.37      0.18 o
 -21  10  -2       24.99       22.24      0.61 o
 -22  10  -2       29.08       25.91      0.70 o
  23  11  -2        1.94        2.21      0.33 o
  22  11  -2       12.09       11.43      0.60 o
  20  11  -2       23.12       23.51      0.58 o
  19  11  -2       59.99       61.26      1.11 o
  18  11  -2        0.06        0.20      0.09 o
  17  11  -2       37.84       38.17      0.50 o
  15  11  -2       94.58       96.14      0.78 o
  14  11  -2      104.78      107.74      0.98 o
  13  11  -2       18.47       18.52      0.32 o
  12  11  -2       40.79       41.88      0.40 o
  11  11  -2       62.85       62.70      0.43 o
  10  11  -2        0.46        0.43      0.06 o
   9  11  -2       14.31       14.71      0.16 o
   8  11  -2        5.10        4.85      0.09 o
   7  11  -2      201.14      207.77      2.21 o
   6  11  -2       46.52       45.00      0.30 o
   5  11  -2      121.93      121.10      0.74 o
   4  11  -2       22.25       23.18      0.18 o
   3  11  -2      189.61      187.56      0.96 o
   2  11  -2        0.46        0.74      0.06 o
   0  11  -2        1.22        1.19      0.06 o
  -1  11  -2       23.70       23.84      0.18 o
  -2  11  -2      133.37      131.88      0.66 o
  -3  11  -2       28.85       29.09      0.14 o
  -4  11  -2       59.30       59.67      0.29 o
  -5  11  -2      378.50      382.65      1.85 o
  -6  11  -2        2.17        2.38      0.10 o
  -7  11  -2        1.28        1.49      0.08 o
  -8  11  -2        4.14        4.07      0.08 o
  -9  11  -2       56.58       57.68      0.37 o
 -10  11  -2      224.70      231.27      1.79 o
 -11  11  -2        0.09        0.23      0.09 o
 -12  11  -2        3.99        4.15      0.09 o
 -13  11  -2       11.21       11.20      0.11 o
 -14  11  -2       13.31       12.95      0.18 o
 -16  11  -2        0.50        0.54      0.08 o
 -17  11  -2        2.77        3.00      0.09 o
 -18  11  -2       27.03       26.44      0.39 o
 -19  11  -2        8.40        8.10      0.19 o
 -21  11  -2       18.02       16.73      0.56 o
 -22  11  -2       22.04       19.35      0.53 o
  23  12  -2        0.71        0.86      0.33 o
  22  12  -2        7.62        8.06      0.60 o
  21  12  -2        4.21        4.16      0.21 o
  20  12  -2        4.83        4.55      0.16 o
  19  12  -2       21.69       21.48      0.24 o
  18  12  -2       26.30       25.71      0.48 o
  17  12  -2       68.36       72.00      0.91 o
  16  12  -2      183.47      181.78      1.37 o
  15  12  -2        8.61        8.61      0.17 o
  14  12  -2        1.71        1.61      0.06 o
  13  12  -2       48.13       49.95      0.51 o
  12  12  -2      199.33      201.81      1.90 o
  11  12  -2      125.93      125.99      0.82 o
  10  12  -2      441.31      452.86      5.00 o
   9  12  -2        5.91        6.22      0.08 o
   8  12  -2       84.51       86.32      0.60 o
   7  12  -2        1.32        1.43      0.06 o
   6  12  -2       61.08       61.68      0.50 o
   5  12  -2      567.81      572.21      2.52 o
   4  12  -2      950.11      970.64      8.07 o
   3  12  -2      247.99      244.58      1.06 o
   2  12  -2        0.16        0.25      0.06 o
   1  12  -2       88.85       88.42      0.69 o
   0  12  -2       91.68       90.16      0.41 o
  -1  12  -2      334.49      336.10      1.79 o
  -2  12  -2      208.01      202.04      1.26 o
  -3  12  -2      421.68      423.41      2.01 o
  -4  12  -2      402.96      415.79      1.72 o
  -5  12  -2      321.15      326.00      1.94 o
  -6  12  -2       98.74      100.11      0.72 o
  -7  12  -2       13.80       13.45      0.14 o
  -8  12  -2      161.53      163.27      1.22 o
  -9  12  -2      523.58      535.43      3.48 o
 -10  12  -2      155.19      155.89      1.47 o
 -11  12  -2        5.85        5.71      0.11 o
 -12  12  -2        4.37        4.45      0.12 o
 -13  12  -2       62.76       62.93      0.55 o
 -14  12  -2       41.61       43.41      0.53 o
 -15  12  -2        0.00        0.19      0.09 o
 -16  12  -2       87.67       86.34      0.72 o
 -17  12  -2       22.70       22.02      0.22 o
 -18  12  -2       40.30       38.55      0.44 o
 -20  12  -2       11.17        9.87      0.44 o
 -21  12  -2        3.64        3.96      0.22 o
  22  13  -2        5.99        5.87      0.29 o
  20  13  -2        6.02        6.13      0.17 o
  19  13  -2       10.79       10.55      0.23 o
  18  13  -2        1.88        2.05      0.09 o
  17  13  -2       53.24       53.44      0.78 o
  16  13  -2      109.99      118.53      1.27 o
  15  13  -2       93.01       92.24      0.93 o
  14  13  -2      113.30      114.31      0.84 o
  12  13  -2        0.27        0.34      0.06 o
  11  13  -2       54.39       56.81      0.48 o
  10  13  -2       18.01       18.09      0.20 o
   9  13  -2      208.11      207.63      2.20 o
   8  13  -2       17.32       16.74      0.18 o
   7  13  -2      150.67      149.59      1.04 o
   6  13  -2       29.08       29.44      0.29 o
   5  13  -2        1.26        1.48      0.07 o
   4  13  -2       21.54       20.34      0.19 o
   3  13  -2       36.89       39.13      0.39 o
   2  13  -2        0.21        0.18      0.08 o
   1  13  -2        7.06        7.02      0.09 o
   0  13  -2      205.98      210.38      1.05 o
  -1  13  -2      123.27      124.97      0.54 o
  -2  13  -2       61.05       59.84      0.31 o
  -3  13  -2       16.23       16.17      0.12 o
  -4  13  -2       14.96       13.83      0.11 o
  -5  13  -2        0.25        0.21      0.09 o
  -6  13  -2       29.00       30.42      0.25 o
  -8  13  -2      175.43      177.83      1.08 o
 -10  13  -2        2.26        2.10      0.09 o
 -11  13  -2       12.52       12.52      0.12 o
 -13  13  -2        3.49        3.52      0.10 o
 -14  13  -2      243.82      251.06      2.62 o
 -15  13  -2       41.23       41.92      0.45 o
 -16  13  -2       11.34       11.41      0.24 o
 -17  13  -2       21.86       21.72      0.38 o
 -18  13  -2        4.36        4.10      0.14 o
 -19  13  -2        8.30        8.16      0.21 o
 -20  13  -2        4.56        4.80      0.22 o
 -21  13  -2        2.15        2.21      0.22 o
  22  14  -2       11.02        9.80      0.60 o
  21  14  -2        3.41        3.33      0.21 o
  20  14  -2        3.29        4.11      0.19 o
  19  14  -2        1.59        1.49      0.15 o
  18  14  -2      121.98      124.61      1.73 o
  17  14  -2       36.81       34.30      0.73 o
  16  14  -2       53.51       54.02      0.52 o
  15  14  -2        0.64        0.55      0.07 o
  14  14  -2       25.90       25.71      0.31 o
  13  14  -2        1.72        1.11      0.07 o
  12  14  -2        5.74        6.01      0.11 o
  11  14  -2      117.81      117.44      1.19 o
  10  14  -2        8.56        8.88      0.23 o
   9  14  -2       15.04       15.17      0.19 o
   8  14  -2       35.55       36.78      0.50 o
   7  14  -2       15.96       15.47      0.13 o
   6  14  -2        6.77        7.26      0.09 o
   5  14  -2       46.24       44.74      0.35 o
   4  14  -2       42.14       42.40      0.30 o
   3  14  -2       85.50       84.38      0.59 o
   2  14  -2       32.02       32.32      0.25 o
   1  14  -2      297.44      296.77      1.51 o
   0  14  -2      110.28      109.46      0.34 o
  -1  14  -2       38.56       37.28      0.28 o
  -2  14  -2      283.53      283.49      1.23 o
  -3  14  -2       22.22       22.16      0.19 o
  -4  14  -2       36.27       34.08      0.30 o
  -5  14  -2      345.00      345.97      1.59 o
  -6  14  -2       24.01       24.04      0.19 o
  -7  14  -2       22.40       21.92      0.18 o
  -8  14  -2       10.03        9.65      0.12 o
  -9  14  -2        0.49        0.65      0.09 o
 -10  14  -2       91.04       91.28      0.77 o
 -11  14  -2        2.57        2.67      0.10 o
 -12  14  -2       24.28       23.70      0.28 o
 -13  14  -2       78.83       79.08      0.77 o
 -14  14  -2       46.69       46.69      0.68 o
 -15  14  -2      105.43      107.11      1.27 o
 -16  14  -2       25.25       23.95      0.17 o
 -17  14  -2       27.40       26.49      0.36 o
 -18  14  -2        8.68        9.03      0.17 o
 -19  14  -2        3.54        3.33      0.13 o
 -20  14  -2        1.99        2.13      0.19 o
  20  15  -2        3.55        3.75      0.16 o
  19  15  -2       36.46       39.16      0.86 o
  18  15  -2       19.50       18.67      0.72 o
  17  15  -2        6.07        6.12      0.20 o
  16  15  -2       36.55       37.33      0.48 o
  15  15  -2        0.31        0.23      0.08 o
  14  15  -2       62.31       61.58      0.73 o
  13  15  -2        2.12        1.99      0.08 o
  12  15  -2        0.87        0.94      0.08 o
  11  15  -2       10.06       10.21      0.15 o
  10  15  -2       10.42       10.29      0.13 o
   9  15  -2      136.23      134.77      1.14 o
   8  15  -2        5.75        5.85      0.12 o
   7  15  -2      231.05      233.67      1.31 o
   6  15  -2      162.17      156.42      1.36 o
   4  15  -2       90.91       91.00      0.64 o
   3  15  -2       18.85       17.92      0.14 o
   2  15  -2       56.26       55.47      0.27 o
   1  15  -2       22.85       22.42      0.15 o
   0  15  -2       54.04       52.73      0.24 o
  -1  15  -2       28.99       28.22      0.16 o
  -2  15  -2       39.88       39.21      0.25 o
  -3  15  -2        6.12        6.09      0.11 o
  -4  15  -2        7.96        7.76      0.10 o
  -5  15  -2      100.63       97.91      0.40 o
  -6  15  -2       34.96       34.00      0.30 o
  -7  15  -2        2.36        2.40      0.09 o
  -8  15  -2       88.97       87.80      0.52 o
  -9  15  -2       82.17       82.79      0.64 o
 -10  15  -2       30.23       30.52      0.20 o
 -11  15  -2        6.12        6.71      0.16 o
 -12  15  -2        9.19        9.75      0.22 o
 -13  15  -2        2.78        2.73      0.10 o
 -14  15  -2       28.06       26.50      0.36 o
 -15  15  -2       40.81       41.40      0.68 o
 -17  15  -2       79.95       76.31      0.84 o
 -18  15  -2        1.38        1.27      0.13 o
 -20  15  -2        7.96        7.66      0.30 o
  20  16  -2        3.72        4.30      0.17 o
  19  16  -2       77.66       85.77      1.38 o
  18  16  -2        1.03        1.21      0.12 o
  17  16  -2       10.12        9.98      0.26 o
  16  16  -2       68.87       66.93      0.85 o
  15  16  -2        1.61        1.68      0.07 o
  14  16  -2        2.98        3.21      0.11 o
  13  16  -2        1.15        0.96      0.07 o
  12  16  -2       68.84       70.72      0.67 o
  11  16  -2       24.39       24.78      0.25 o
  10  16  -2      285.16      294.81      2.39 o
   9  16  -2        2.87        3.20      0.08 o
   8  16  -2      105.06      103.95      0.84 o
   7  16  -2       60.93       60.68      0.53 o
   6  16  -2        4.22        3.97      0.10 o
   5  16  -2      124.96      125.37      0.94 o
   4  16  -2      455.11      449.15      2.62 o
   3  16  -2        8.25        8.36      0.13 o
   2  16  -2       20.90       20.82      0.21 o
   1  16  -2       20.52       19.74      0.24 o
   0  16  -2        1.18        1.07      0.09 o
  -1  16  -2       73.23       71.14      0.49 o
  -2  16  -2       42.53       40.56      0.24 o
  -3  16  -2      237.34      237.55      1.51 o
  -4  16  -2       44.25       44.42      0.30 o
  -5  16  -2       47.47       46.91      0.23 o
  -6  16  -2       28.56       28.05      0.18 o
  -7  16  -2       12.87       12.31      0.13 o
  -8  16  -2      139.95      143.77      1.12 o
  -9  16  -2       87.91       89.79      0.70 o
 -10  16  -2       73.69       76.86      0.94 o
 -11  16  -2        6.58        6.39      0.14 o
 -12  16  -2       23.68       23.69      0.33 o
 -13  16  -2       23.81       24.25      0.32 o
 -14  16  -2        2.66        2.72      0.11 o
 -15  16  -2       21.68       22.14      0.39 o
 -16  16  -2       16.03       15.31      0.18 o
 -17  16  -2        0.45        0.36      0.11 o
 -18  16  -2       55.68       52.81      0.76 o
 -19  16  -2        2.96        3.23      0.26 o
  20  17  -2        0.58        0.67      0.17 o
  19  17  -2        0.47        0.60      0.17 o
  18  17  -2        5.41        5.22      0.17 o
  17  17  -2       11.94       11.72      0.27 o
  16  17  -2        1.70        1.97      0.10 o
  15  17  -2        0.09        0.25      0.08 o
  14  17  -2       15.62       15.68      0.19 o
  13  17  -2        0.72        0.74      0.09 o
  12  17  -2       46.68       47.75      0.43 o
  11  17  -2        1.55        1.84      0.09 o
  10  17  -2        5.55        6.30      0.13 o
   9  17  -2        0.30        0.56      0.08 o
   8  17  -2       54.85       55.59      0.44 o
   7  17  -2       25.67       25.19      0.27 o
   6  17  -2        7.61        7.14      0.11 o
   5  17  -2       15.27       15.13      0.15 o
   4  17  -2       69.13       67.20      0.33 o
   3  17  -2       19.96       18.77      0.16 o
   2  17  -2       32.79       31.35      0.22 o
   1  17  -2       49.84       48.53      0.36 o
   0  17  -2       31.84       30.59      0.19 o
  -1  17  -2       11.00       11.26      0.12 o
  -2  17  -2      137.79      136.67      0.61 o
  -3  17  -2       35.35       33.99      0.22 o
  -4  17  -2        6.25        6.25      0.11 o
  -5  17  -2        9.91       10.21      0.15 o
  -6  17  -2      121.68      122.00      0.71 o
  -7  17  -2       20.59       21.20      0.16 o
  -8  17  -2       61.77       63.34      0.48 o
  -9  17  -2       56.57       57.46      0.42 o
 -12  17  -2       41.87       42.68      0.34 o
 -13  17  -2       16.91       17.59      0.22 o
 -14  17  -2        0.48        0.67      0.10 o
 -15  17  -2       17.45       16.77      0.29 o
 -16  17  -2        4.52        4.20      0.13 o
 -18  17  -2       20.88       19.80      0.23 o
 -19  17  -2        1.25        1.17      0.19 o
  20  18  -2       22.04       24.94      0.53 o
  19  18  -2        9.74       10.46      0.22 o
  18  18  -2        1.25        1.13      0.14 o
  17  18  -2      197.51      211.33      3.41 o
  15  18  -2        2.66        3.04      0.10 o
  14  18  -2       75.32       69.65      0.90 o
  13  18  -2       49.14       47.99      0.54 o
  12  18  -2      264.36      269.38      2.73 o
  11  18  -2      107.50      112.66      0.89 o
  10  18  -2        4.25        4.54      0.10 o
   9  18  -2      100.99      100.32      1.15 o
   8  18  -2        4.89        5.29      0.11 o
   7  18  -2        6.80        6.72      0.12 o
   6  18  -2      110.29      107.92      1.00 o
   5  18  -2      128.15      130.99      1.06 o
   4  18  -2      139.35      136.46      0.76 o
   3  18  -2      187.84      190.40      0.98 o
   2  18  -2       14.57       14.85      0.21 o
   1  18  -2       22.27       21.46      0.19 o
   0  18  -2      144.31      144.58      0.66 o
  -1  18  -2       64.43       63.07      0.38 o
  -2  18  -2       17.31       17.76      0.16 o
  -3  18  -2      594.70      596.23      2.67 o
  -4  18  -2        6.99        6.74      0.11 o
  -5  18  -2       95.82       95.52      0.38 o
  -6  18  -2       11.51       11.42      0.13 o
  -7  18  -2       37.43       35.31      0.25 o
  -8  18  -2      232.49      238.14      2.03 o
  -9  18  -2       84.19       86.30      0.58 o
 -10  18  -2       12.75       13.10      0.17 o
 -11  18  -2      104.62      106.56      0.95 o
 -12  18  -2       18.42       18.62      0.35 o
 -13  18  -2       18.63       18.68      0.30 o
 -14  18  -2       18.49       18.08      0.17 o
 -15  18  -2        0.23        0.32      0.12 o
 -16  18  -2       61.34       59.24      0.89 o
 -17  18  -2       13.84       12.75      0.26 o
 -18  18  -2       10.81        9.29      0.31 o
  19  19  -2       10.52       10.38      0.25 o
  18  19  -2        6.72        6.77      0.38 o
  15  19  -2       15.56       14.20      0.24 o
  14  19  -2       42.14       40.14      0.41 o
  13  19  -2        0.36        0.26      0.09 o
  11  19  -2        9.67       10.22      0.13 o
  10  19  -2        5.36        5.65      0.11 o
   9  19  -2      256.07      255.25      1.85 o
   8  19  -2       15.43       15.83      0.23 o
   7  19  -2       17.84       17.48      0.22 o
   6  19  -2      116.94      116.21      0.98 o
   5  19  -2      256.21      254.67      1.43 o
   4  19  -2      246.00      242.25      1.68 o
   3  19  -2       49.37       49.55      0.40 o
   2  19  -2       33.41       33.01      0.34 o
   1  19  -2      174.88      173.07      0.89 o
   0  19  -2       32.08       31.80      0.18 o
  -1  19  -2       14.50       13.92      0.14 o
  -2  19  -2        0.18        0.25      0.11 o
  -3  19  -2       77.73       77.65      0.51 o
  -4  19  -2       41.29       41.01      0.31 o
  -5  19  -2        0.88        1.12      0.10 o
  -6  19  -2        6.49        6.49      0.12 o
  -7  19  -2       12.96       13.13      0.20 o
  -8  19  -2       10.59       10.84      0.16 o
  -9  19  -2        5.29        5.46      0.13 o
 -10  19  -2       50.08       50.88      0.35 o
 -11  19  -2       75.20       78.34      0.84 o
 -12  19  -2       84.26       84.68      0.63 o
 -13  19  -2        0.62        0.58      0.12 o
 -14  19  -2       17.68       18.87      0.33 o
 -15  19  -2       52.90       52.93      0.45 o
 -16  19  -2       25.59       24.47      0.22 o
 -17  19  -2       17.78       15.50      0.30 o
  18  20  -2       75.37       80.68      1.83 o
  17  20  -2        1.42        1.55      0.21 o
  15  20  -2        3.34        3.53      0.14 o
  14  20  -2       47.00       47.68      0.47 o
  13  20  -2       71.10       74.93      0.59 o
  12  20  -2       48.80       49.73      0.59 o
  11  20  -2       74.03       77.53      0.77 o
  10  20  -2        4.74        4.81      0.12 o
   9  20  -2       30.81       31.36      0.36 o
   8  20  -2        1.66        1.72      0.10 o
   7  20  -2       12.01       12.00      0.15 o
   6  20  -2        9.41        8.98      0.16 o
   5  20  -2       28.89       27.99      0.30 o
   4  20  -2        1.09        1.17      0.11 o
   3  20  -2       12.42       12.52      0.14 o
   1  20  -2       29.71       28.44      0.26 o
   0  20  -2      126.28      124.93      0.65 o
  -1  20  -2        1.64        2.02      0.11 o
  -2  20  -2      254.64      257.54      1.03 o
  -3  20  -2       57.71       57.87      0.38 o
  -4  20  -2       69.65       71.12      0.51 o
  -5  20  -2      166.42      165.57      0.99 o
  -6  20  -2        5.75        5.55      0.12 o
  -7  20  -2       97.29       99.88      0.62 o
  -8  20  -2       44.91       46.09      0.60 o
  -9  20  -2        2.40        2.11      0.11 o
 -10  20  -2       73.85       76.43      0.62 o
 -11  20  -2        3.14        3.53      0.12 o
 -12  20  -2       11.76       12.35      0.15 o
 -13  20  -2       33.17       33.78      0.38 o
 -14  20  -2       14.64       13.64      0.23 o
 -15  20  -2       30.04       27.85      0.33 o
 -16  20  -2       23.13       21.36      0.35 o
 -17  20  -2        7.27        6.72      0.25 o
  16  21  -2       22.51       20.84      0.49 o
  15  21  -2        6.44        6.49      0.15 o
  14  21  -2        3.61        3.79      0.12 o
  13  21  -2       15.47       15.50      0.27 o
  12  21  -2        2.77        2.83      0.11 o
  11  21  -2       15.59       15.03      0.22 o
  10  21  -2       15.34       14.77      0.25 o
   9  21  -2       63.16       62.94      0.57 o
   8  21  -2       17.83       18.53      0.28 o
   7  21  -2       62.92       63.44      0.32 o
   6  21  -2       45.22       44.90      0.40 o
   5  21  -2        1.53        1.29      0.11 o
   4  21  -2       83.00       84.28      0.75 o
   3  21  -2       36.81       36.90      0.27 o
   2  21  -2       41.34       41.22      0.31 o
   1  21  -2        1.11        1.04      0.12 o
   0  21  -2       53.51       51.61      0.28 o
  -1  21  -2        4.50        4.26      0.12 o
  -2  21  -2        1.74        1.78      0.12 o
  -3  21  -2        1.26        1.63      0.11 o
  -4  21  -2        1.86        1.92      0.11 o
  -5  21  -2        6.94        7.26      0.14 o
  -6  21  -2        0.42        0.59      0.13 o
  -7  21  -2        4.37        4.22      0.12 o
  -8  21  -2        1.74        1.69      0.12 o
  -9  21  -2        5.24        5.84      0.13 o
 -10  21  -2       42.19       45.22      0.34 o
 -11  21  -2        2.91        3.31      0.13 o
 -12  21  -2       18.47       19.99      0.26 o
 -13  21  -2        6.74        6.17      0.13 o
 -14  21  -2        4.01        3.81      0.13 o
 -15  21  -2        2.35        2.36      0.13 o
  16  22  -2       22.95       21.96      0.39 o
  15  22  -2        9.58        9.59      0.28 o
  14  22  -2       24.46       25.47      0.39 o
  13  22  -2        6.79        6.69      0.17 o
  12  22  -2       89.19       90.67      1.00 o
  11  22  -2        2.85        2.90      0.11 o
  10  22  -2      100.86      103.11      0.49 o
   9  22  -2        2.45        2.55      0.11 o
   8  22  -2        3.84        3.98      0.12 o
   7  22  -2        0.66        0.75      0.11 o
   6  22  -2       33.29       33.13      0.33 o
   5  22  -2       43.38       42.32      0.24 o
   4  22  -2      150.96      148.53      0.84 o
   3  22  -2       19.97       19.51      0.27 o
   2  22  -2       25.47       25.74      0.27 o
   1  22  -2       34.17       34.45      0.20 o
   0  22  -2       35.15       35.39      0.25 o
  -1  22  -2       12.24       12.04      0.15 o
  -2  22  -2       10.00        9.70      0.14 o
  -3  22  -2       70.07       70.84      0.58 o
  -4  22  -2       41.05       40.49      0.39 o
  -5  22  -2       44.39       44.95      0.49 o
  -6  22  -2        9.86        9.76      0.15 o
  -7  22  -2       11.02       10.79      0.16 o
  -8  22  -2       28.43       29.32      0.31 o
  -9  22  -2      252.32      259.10      2.28 o
 -11  22  -2        0.52        0.41      0.13 o
 -12  22  -2        7.50        7.22      0.14 o
 -13  22  -2        0.47        0.56      0.12 o
 -14  22  -2       49.34       48.26      0.56 o
 -15  22  -2        3.56        3.79      0.17 o
  15  23  -2        6.68        7.37      0.24 o
  14  23  -2        5.21        5.12      0.15 o
  13  23  -2        4.38        4.45      0.14 o
  12  23  -2       10.65       10.47      0.18 o
  11  23  -2       46.66       48.32      0.47 o
  10  23  -2        8.93        9.33      0.14 o
   9  23  -2       44.54       44.87      0.39 o
   7  23  -2       21.37       21.11      0.19 o
   6  23  -2        0.21        0.34      0.12 o
   5  23  -2        3.93        3.85      0.13 o
   3  23  -2        1.02        1.26      0.12 o
   2  23  -2        0.59        0.46      0.13 o
   0  23  -2       44.70       44.70      0.37 o
  -1  23  -2       15.10       14.97      0.23 o
  -2  23  -2       38.06       38.21      0.25 o
  -3  23  -2       13.57       13.73      0.16 o
  -4  23  -2        1.18        1.50      0.12 o
  -6  23  -2        9.32        9.28      0.15 o
  -7  23  -2       13.15       13.27      0.16 o
  -8  23  -2        3.10        3.53      0.14 o
  -9  23  -2        6.18        6.65      0.14 o
 -10  23  -2        8.57        9.08      0.14 o
 -11  23  -2        9.09        9.57      0.17 o
 -12  23  -2       10.37       10.95      0.20 o
 -13  23  -2       16.65       16.33      0.24 o
 -14  23  -2        0.52        0.61      0.13 o
  14  24  -2       11.90       12.73      0.33 o
  13  24  -2        6.57        6.77      0.15 o
  12  24  -2        1.57        1.64      0.13 o
  11  24  -2      107.52      109.28      1.18 o
  10  24  -2       21.19       21.22      0.22 o
   9  24  -2        2.27        2.19      0.13 o
   8  24  -2       27.48       27.58      0.26 o
   7  24  -2        5.33        5.39      0.13 o
   6  24  -2       44.57       44.80      0.36 o
   5  24  -2       65.81       66.37      0.70 o
   4  24  -2        6.66        7.42      0.14 o
   3  24  -2       62.57       60.70      0.28 o
   2  24  -2       15.15       15.11      0.17 o
   1  24  -2        0.81        0.95      0.13 o
   0  24  -2        3.30        3.25      0.13 o
  -1  24  -2       34.76       35.41      0.32 o
  -2  24  -2      117.68      117.58      0.72 o
  -3  24  -2       24.98       25.13      0.29 o
  -4  24  -2       15.94       16.34      0.20 o
  -7  24  -2      100.96       99.69      0.79 o
  -9  24  -2        3.89        4.21      0.14 o
 -10  24  -2       50.35       54.32      0.65 o
 -11  24  -2       14.74       15.56      0.23 o
 -12  24  -2        1.38        1.36      0.13 o
  13  25  -2        0.99        1.28      0.14 o
  10  25  -2       12.60       12.38      0.24 o
   9  25  -2       19.12       19.73      0.26 o
   8  25  -2       47.08       47.61      0.57 o
   7  25  -2        3.64        3.97      0.13 o
   6  25  -2       16.32       16.33      0.17 o
   5  25  -2        2.37        2.32      0.13 o
   4  25  -2        8.54        8.63      0.16 o
   3  25  -2        0.43        0.60      0.14 o
   2  25  -2       42.60       42.04      0.35 o
   1  25  -2       43.29       42.54      0.26 o
   0  25  -2        9.80       10.20      0.16 o
  -1  25  -2        9.38        9.60      0.15 o
  -3  25  -2        4.30        4.68      0.15 o
  -4  25  -2        5.77        5.56      0.14 o
  -5  25  -2       13.21       13.38      0.16 o
  -6  25  -2        8.21        8.51      0.15 o
  -8  25  -2       26.70       27.26      0.23 o
  -9  25  -2        6.51        6.38      0.16 o
 -10  25  -2        7.22        7.79      0.18 o
 -11  25  -2        6.98        6.92      0.17 o
  11  26  -2        7.84        8.38      0.24 o
  10  26  -2       29.14       29.11      0.34 o
   9  26  -2       19.59       20.05      0.24 o
   8  26  -2       21.15       22.29      0.23 o
   7  26  -2        4.43        4.37      0.14 o
   6  26  -2        1.21        1.04      0.12 o
   5  26  -2        0.75        0.97      0.13 o
   4  26  -2        6.24        6.32      0.15 o
   3  26  -2        5.29        5.00      0.16 o
   2  26  -2        8.39        8.73      0.20 o
   1  26  -2       65.78       64.28      0.38 o
   0  26  -2        9.79       10.54      0.15 o
  -1  26  -2        4.19        4.34      0.14 o
  -2  26  -2        4.09        3.87      0.13 o
  -3  26  -2       12.98       13.34      0.16 o
  -4  26  -2       14.07       14.35      0.17 o
  -5  26  -2        3.49        3.39      0.14 o
  -6  26  -2        5.38        5.80      0.14 o
  -7  26  -2       61.13       61.94      0.56 o
  -8  26  -2       41.41       42.14      0.29 o
  -9  26  -2        0.44        0.69      0.15 o
  10  27  -2        0.79        0.87      0.15 o
   9  27  -2        2.07        2.57      0.14 o
   8  27  -2       17.03       17.55      0.29 o
   7  27  -2       22.68       22.72      0.29 o
   6  27  -2        1.71        1.44      0.13 o
   5  27  -2       14.36       14.73      0.17 o
   4  27  -2        2.38        2.58      0.13 o
   3  27  -2        6.68        6.91      0.17 o
   2  27  -2        4.58        4.80      0.17 o
   1  27  -2       60.19       62.00      0.42 o
   0  27  -2       18.14       18.95      0.22 o
  -1  27  -2       12.90       12.54      0.20 o
  -2  27  -2       18.48       18.71      0.19 o
  -4  27  -2        0.78        1.01      0.13 o
  -5  27  -2       22.26       23.20      0.22 o
  -6  27  -2       17.24       17.50      0.18 o
  -7  27  -2        5.52        5.30      0.15 o
  -8  27  -2       32.43       32.27      0.36 o
   7  28  -2       58.07       57.12      0.53 o
   6  28  -2        0.66        0.76      0.14 o
   5  28  -2       32.64       33.38      0.31 o
   4  28  -2      106.13      107.95      0.78 o
   3  28  -2       23.06       24.05      0.23 o
   2  28  -2       31.19       30.55      0.32 o
   1  28  -2       15.68       15.80      0.19 o
   0  28  -2        0.63        0.80      0.14 o
  -1  28  -2       64.93       66.64      0.59 o
  -3  28  -2       50.87       49.96      0.37 o
  -4  28  -2       18.14       19.03      0.19 o
  -5  28  -2       10.57       10.70      0.17 o
  -6  28  -2        1.80        1.99      0.14 o
   3  29  -2        1.26        1.24      0.15 o
   1  29  -2        0.70        0.82      0.15 o
   0  29  -2        1.75        1.69      0.14 o
  -1  29  -2        9.19        9.72      0.16 o
  -2  29  -2       43.74       44.22      0.46 o
  25   1  -3        6.04        5.15      0.42 o
  24   1  -3       37.91       36.10      1.69 o
  23   1  -3        2.20        2.03      0.25 o
  22   1  -3       45.48       42.10      0.75 o
  21   1  -3        5.19        4.63      0.13 o
  19   1  -3       33.20       33.49      0.56 o
  18   1  -3       99.83      102.27      1.83 o
  17   1  -3      121.33      121.70      1.97 o
  16   1  -3       13.27       13.26      0.24 o
  15   1  -3        3.08        3.18      0.14 o
  14   1  -3       86.10       85.66      0.78 o
  13   1  -3       45.54       48.08      0.45 o
  12   1  -3      213.88      224.62      1.44 o
  11   1  -3      140.54      144.40      0.88 o
  10   1  -3      320.86      332.88      2.21 o
   9   1  -3      175.90      174.73      1.64 o
   8   1  -3      173.65      174.49      1.12 o
   7   1  -3       28.99       29.18      0.13 o
   6   1  -3        0.20        0.39      0.04 o
   5   1  -3     3210.35     3324.45     27.15 o
   4   1  -3      954.45      960.46      6.43 o
   3   1  -3     1184.90     1204.29      5.47 o
   2   1  -3      501.92      518.10      3.34 o
   1   1  -3      499.49      492.38      4.07 o
   0   1  -3      851.19      865.93      4.25 o
  -1   1  -3     1695.35     1698.76      8.60 o
  -2   1  -3      323.69      312.22      1.68 o
  -3   1  -3     2680.21     2702.40     14.29 o
  -4   1  -3       22.63       23.01      0.11 o
  -5   1  -3       40.06       41.06      0.28 o
  -6   1  -3      149.55      154.51      1.33 o
  -7   1  -3       68.89       68.34      0.56 o
  -8   1  -3      336.20      332.49      1.58 o
  -9   1  -3      196.60      192.02      0.87 o
 -10   1  -3      165.54      164.15      1.08 o
 -11   1  -3       15.18       15.05      0.16 o
 -12   1  -3       49.52       50.45      0.54 o
 -13   1  -3        0.31        0.40      0.06 o
 -14   1  -3       13.61       14.56      0.22 o
 -15   1  -3      103.03      113.26      1.09 o
 -16   1  -3       80.52       87.38      0.74 o
 -17   1  -3       14.88       14.83      0.22 o
 -19   1  -3       12.37       13.34      0.27 o
 -20   1  -3       41.80       42.39      0.89 o
 -21   1  -3        6.42        7.22      0.19 o
 -22   1  -3       20.23       22.20      0.58 o
 -23   1  -3        2.57        2.79      0.24 o
  25   2  -3        1.88        1.62      0.23 o
  24   2  -3       18.84       18.64      1.06 o
  23   2  -3       43.81       41.90      1.53 o
  22   2  -3       19.24       18.79      0.73 o
  20   2  -3        0.46        0.39      0.08 o
  19   2  -3       16.26       15.53      0.27 o
  18   2  -3       10.01       10.13      0.25 o
  17   2  -3      111.77      115.03      1.85 o
  16   2  -3        8.54        8.67      0.10 o
  15   2  -3       59.06       62.19      0.52 o
  14   2  -3      188.14      195.13      1.82 o
  13   2  -3       56.51       59.58      0.58 o
  12   2  -3       25.39       25.11      0.48 o
  11   2  -3      131.95      134.24      1.05 o
  10   2  -3       33.51       33.96      0.35 o
   9   2  -3        3.41        3.44      0.05 o
   8   2  -3       61.13       61.24      0.31 o
   7   2  -3       30.61       30.52      0.19 o
   6   2  -3      556.15      552.80      3.80 o
   5   2  -3      394.33      385.96      2.53 o
   4   2  -3       73.88       75.75      0.57 o
   3   2  -3       21.95       22.03      0.23 o
   2   2  -3      347.29      343.65      2.32 o
   1   2  -3        7.64        9.01      0.22 o
   0   2  -3      839.50      834.29      4.00 o
  -1   2  -3      127.81      123.91      0.68 o
  -2   2  -3       35.89       35.15      0.17 o
  -3   2  -3      498.81      503.89      2.88 o
  -4   2  -3      664.18      654.54      2.82 o
  -5   2  -3       64.05       64.85      0.22 o
  -6   2  -3       87.53       84.61      0.37 o
  -7   2  -3       21.53       20.96      0.11 o
  -8   2  -3       19.75       19.61      0.14 o
  -9   2  -3      202.17      203.93      1.17 o
 -10   2  -3      112.21      114.24      0.86 o
 -11   2  -3       90.81       93.77      0.86 o
 -12   2  -3      125.40      125.74      1.27 o
 -13   2  -3        5.65        5.84      0.10 o
 -14   2  -3       40.38       39.95      0.47 o
 -15   2  -3      107.69      111.72      2.07 o
 -16   2  -3       44.51       44.35      0.49 o
 -17   2  -3       14.51       14.26      0.27 o
 -18   2  -3       27.47       26.96      0.49 o
 -19   2  -3        2.08        2.12      0.10 o
 -20   2  -3        7.06        6.96      0.13 o
 -21   2  -3       22.58       22.68      0.59 o
 -22   2  -3        8.06        8.26      0.29 o
 -23   2  -3        9.72        9.74      0.40 o
  25   3  -3       57.04       46.47      0.66 o
  24   3  -3        1.40        1.15      0.23 o
  23   3  -3        3.20        2.79      0.16 o
  22   3  -3       14.66       14.53      0.25 o
  20   3  -3       26.92       23.68      0.55 o
  19   3  -3       10.77       10.14      0.35 o
  18   3  -3       36.21       34.86      0.87 o
  17   3  -3       40.16       39.50      0.25 o
  16   3  -3        6.33        6.01      0.07 o
  15   3  -3      137.82      137.01      1.54 o
  14   3  -3      314.69      312.72      3.74 o
  13   3  -3       25.27       25.11      0.59 o
  12   3  -3      111.52      115.06      0.86 o
  11   3  -3      153.96      157.68      1.37 o
  10   3  -3      229.11      229.29      2.21 o
   9   3  -3      120.69      126.16      0.90 o
   8   3  -3      629.32      640.38      4.57 o
   7   3  -3      211.11      204.11      1.68 o
   6   3  -3      195.31      193.41      1.50 o
   5   3  -3      158.85      158.41      1.08 o
   4   3  -3      611.47      620.04      4.80 o
   3   3  -3      196.48      192.46      0.80 o
   2   3  -3        0.36        0.68      0.15 o
   1   3  -3       93.14       87.08      0.67 o
   0   3  -3      344.29      339.66      1.66 o
  -1   3  -3      350.98      355.99      1.44 o
  -2   3  -3     1803.88     1817.93      8.72 o
  -3   3  -3        5.26        5.52      0.08 o
  -4   3  -3       15.44       15.50      0.15 o
  -5   3  -3       54.74       56.03      0.37 o
  -6   3  -3      381.65      375.96      1.59 o
  -7   3  -3        6.22        5.99      0.16 o
  -8   3  -3      256.14      258.02      1.83 o
  -9   3  -3       48.54       48.63      0.48 o
 -10   3  -3      102.29      103.31      1.06 o
 -12   3  -3      274.28      282.73      2.95 o
 -13   3  -3      119.23      118.96      1.11 o
 -14   3  -3       16.05       16.10      0.17 o
 -15   3  -3       67.97       69.55      0.70 o
 -16   3  -3       16.19       16.34      0.28 o
 -17   3  -3        6.39        6.01      0.10 o
 -18   3  -3       25.96       23.90      0.37 o
 -19   3  -3        5.26        4.93      0.15 o
 -20   3  -3        8.02        8.45      0.23 o
 -21   3  -3        1.49        1.82      0.13 o
 -22   3  -3        7.33        8.09      0.37 o
 -23   3  -3       80.40       72.73      0.87 o
  25   4  -3       12.21        9.42      0.60 o
  24   4  -3       85.04       84.48      0.82 o
  23   4  -3      143.11      150.78      2.02 o
  22   4  -3        4.98        4.44      0.22 o
  21   4  -3        0.97        0.88      0.17 o
  20   4  -3       31.46       27.99      0.61 o
  19   4  -3        6.23        6.10      0.22 o
  18   4  -3       30.91       32.05      0.79 o
  17   4  -3       28.85       29.37      0.52 o
  15   4  -3        1.02        1.02      0.06 o
  14   4  -3       10.41       10.37      0.10 o
  13   4  -3       23.03       22.71      0.31 o
  11   4  -3       38.94       39.75      0.39 o
  10   4  -3       96.51       96.06      0.80 o
   9   4  -3      641.85      665.70      4.97 o
   8   4  -3      538.49      556.03      3.80 o
   7   4  -3        6.96        6.33      0.13 o
   6   4  -3      219.00      210.95      1.65 o
   5   4  -3        2.07        2.22      0.07 o
   4   4  -3     1690.61     1753.19     10.68 o
   3   4  -3      288.90      287.81      1.79 o
   2   4  -3      434.65      441.27      2.18 o
   0   4  -3      441.94      441.54      2.14 o
  -1   4  -3     1035.48     1052.15      3.02 o
  -2   4  -3      879.52      886.48      4.68 o
  -3   4  -3        8.09        7.29      0.09 o
  -4   4  -3      405.21      406.92      2.03 o
  -5   4  -3       12.59       13.29      0.08 o
  -6   4  -3      537.62      552.94      3.23 o
  -7   4  -3      880.04      906.60      5.06 o
  -8   4  -3       92.00       92.30      0.64 o
  -9   4  -3      305.28      307.97      1.99 o
 -10   4  -3       29.69       29.93      0.22 o
 -11   4  -3        1.71        1.74      0.08 o
 -12   4  -3        4.94        4.49      0.08 o
 -13   4  -3       13.17       13.83      0.13 o
 -14   4  -3       69.46       68.99      0.63 o
 -15   4  -3       22.10       22.50      0.25 o
 -16   4  -3        3.36        3.56      0.10 o
 -17   4  -3        3.14        3.13      0.10 o
 -18   4  -3       88.97       91.59      1.49 o
 -19   4  -3        1.49        1.93      0.16 o
 -20   4  -3        4.02        4.12      0.13 o
 -21   4  -3      100.65       93.55      1.26 o
 -22   4  -3       32.30       31.75      0.70 o
 -23   4  -3       34.54       31.91      0.54 o
  25   5  -3       11.22       11.18      2.09 o
  24   5  -3       10.86       10.00      0.36 o
  23   5  -3       92.58       96.02      1.27 o
  21   5  -3       27.04       26.36      0.90 o
  20   5  -3       16.34       14.96      0.50 o
  18   5  -3      539.55      568.57      8.16 o
  17   5  -3       20.34       20.49      0.17 o
  16   5  -3       32.60       31.69      0.44 o
  15   5  -3       61.86       64.42      0.42 o
  14   5  -3      217.16      215.62      1.65 o
  13   5  -3      168.86      177.65      2.54 o
  12   5  -3       35.80       37.04      0.44 o
  11   5  -3      308.07      324.53      2.85 o
  10   5  -3        7.18        7.01      0.16 o
   9   5  -3      954.29      982.65      7.30 o
   8   5  -3      284.24      285.98      2.21 o
   7   5  -3      444.11      453.60      2.49 o
   6   5  -3      786.08      786.96      4.26 o
   5   5  -3      979.80      979.43      4.61 o
   4   5  -3     1907.53     1950.10     10.12 o
   3   5  -3     1920.29     1920.80     12.57 o
   2   5  -3      558.77      557.28      2.63 o
   1   5  -3     1178.01     1201.91      8.76 o
   0   5  -3        0.44        0.70      0.06 o
  -1   5  -3     1839.45     1872.08     10.88 o
  -2   5  -3      859.36      861.42      4.15 o
  -3   5  -3      331.45      331.66      1.43 o
  -4   5  -3     1275.28     1305.01      6.15 o
  -5   5  -3      124.84      121.36      0.52 o
  -6   5  -3       67.71       66.47      0.53 o
  -7   5  -3      581.56      600.99      3.03 o
  -8   5  -3       14.93       14.85      0.13 o
  -9   5  -3      529.26      540.11      2.21 o
 -10   5  -3       22.58       22.58      0.23 o
 -11   5  -3       24.67       25.36      0.18 o
 -12   5  -3      217.96      217.93      1.19 o
 -13   5  -3       33.69       33.52      0.44 o
 -14   5  -3       32.37       33.75      0.25 o
 -15   5  -3        3.15        3.75      0.08 o
 -16   5  -3      399.20      408.92      3.67 o
 -17   5  -3        3.31        3.47      0.10 o
 -18   5  -3       29.89       31.78      0.49 o
 -19   5  -3        5.57        5.66      0.12 o
 -21   5  -3      105.74      105.12      1.44 o
 -22   5  -3       14.72       15.88      0.34 o
  24   6  -3        7.28        7.18      0.67 o
  23   6  -3       57.48       57.81      1.60 o
  22   6  -3        1.74        1.79      0.21 o
  19   6  -3        5.95        6.60      0.21 o
  18   6  -3       62.74       66.15      1.59 o
  17   6  -3       14.30       14.75      0.30 o
  16   6  -3        0.65        0.56      0.07 o
  15   6  -3       25.38       25.21      0.32 o
  14   6  -3       22.69       22.30      0.27 o
  13   6  -3       26.12       27.66      0.42 o
  12   6  -3       45.00       46.72      0.38 o
  11   6  -3        3.82        3.58      0.07 o
  10   6  -3      295.76      296.63      1.89 o
   9   6  -3      316.32      315.68      2.01 o
   8   6  -3       17.07       16.54      0.19 o
   7   6  -3        7.95        7.86      0.09 o
   6   6  -3        3.14        2.84      0.04 o
   5   6  -3      102.84      100.43      0.67 o
   4   6  -3      250.84      252.20      1.55 o
   3   6  -3       14.06       13.57      0.11 o
   2   6  -3      513.08      507.29      4.37 o
   1   6  -3        1.44        1.17      0.07 o
   0   6  -3      718.27      733.16      4.14 o
  -1   6  -3       52.80       54.60      0.32 o
  -2   6  -3      348.01      352.31      1.51 o
  -3   6  -3        6.60        6.64      0.08 o
  -4   6  -3        8.85        8.28      0.10 o
  -5   6  -3      160.91      159.98      0.95 o
  -6   6  -3      152.91      152.11      0.75 o
  -7   6  -3      533.29      548.39      4.21 o
  -8   6  -3      101.48      103.96      0.81 o
  -9   6  -3       32.96       34.24      0.22 o
 -10   6  -3       16.03       15.46      0.13 o
 -11   6  -3       13.85       13.94      0.14 o
 -12   6  -3       49.28       49.63      0.44 o
 -13   6  -3       54.62       55.52      0.37 o
 -14   6  -3       50.21       51.64      0.66 o
 -15   6  -3       38.45       38.09      0.48 o
 -16   6  -3        2.65        3.01      0.08 o
 -17   6  -3        4.68        4.71      0.09 o
 -18   6  -3       15.41       14.90      0.29 o
 -19   6  -3        8.00        8.10      0.19 o
 -20   6  -3       14.38       15.57      0.39 o
 -21   6  -3       23.56       25.66      0.65 o
 -22   6  -3        0.74        0.98      0.15 o
  24   7  -3       39.70       36.61      1.91 o
  23   7  -3        0.82        0.87      0.24 o
  22   7  -3        2.37        2.36      0.16 o
  21   7  -3        0.72        0.68      0.10 o
  20   7  -3        9.92       10.42      0.31 o
  19   7  -3       63.75       62.35      0.92 o
  18   7  -3        6.02        5.82      0.14 o
  17   7  -3        7.09        7.20      0.13 o
  16   7  -3      179.79      184.84      2.14 o
  15   7  -3        2.01        1.83      0.06 o
  14   7  -3        3.76        3.94      0.08 o
  13   7  -3       25.67       26.25      0.32 o
  12   7  -3       48.20       50.39      0.73 o
  11   7  -3      493.33      504.78      3.51 o
  10   7  -3      227.33      227.05      1.59 o
   9   7  -3       31.74       33.14      0.36 o
   8   7  -3      119.61      115.40      1.12 o
   7   7  -3       98.36       94.90      0.62 o
   6   7  -3       62.04       62.50      0.42 o
   5   7  -3      534.70      535.54      3.50 o
   4   7  -3      217.89      214.57      1.90 o
   3   7  -3      781.65      808.27      6.00 o
   2   7  -3      237.76      240.39      1.86 o
   1   7  -3      279.65      273.50      2.03 o
   0   7  -3       30.12       28.51      0.22 o
  -1   7  -3      770.45      778.23      4.05 o
  -2   7  -3      614.13      615.76      2.49 o
  -3   7  -3      617.81      620.18      2.60 o
  -4   7  -3        2.60        2.52      0.07 o
  -5   7  -3       26.07       25.38      0.14 o
  -6   7  -3      235.01      239.28      1.36 o
  -8   7  -3       88.46       87.92      0.50 o
  -9   7  -3      292.74      291.34      1.78 o
 -10   7  -3       80.46       78.54      0.46 o
 -11   7  -3       57.43       56.75      0.48 o
 -12   7  -3        6.66        7.67      0.18 o
 -13   7  -3       11.29       11.30      0.26 o
 -14   7  -3      174.63      178.54      1.61 o
 -15   7  -3       45.18       46.99      0.46 o
 -16   7  -3        2.33        2.77      0.08 o
 -17   7  -3       18.09       18.78      0.32 o
 -18   7  -3        3.37        3.12      0.12 o
 -19   7  -3        1.18        1.02      0.08 o
 -20   7  -3        6.08        6.63      0.21 o
 -21   7  -3        1.42        1.19      0.14 o
 -22   7  -3       21.60       24.43      0.57 o
  24   8  -3       16.56       16.07      0.66 o
  23   8  -3        4.61        4.49      0.46 o
  22   8  -3       12.17       12.50      0.95 o
  21   8  -3        0.82        0.88      0.12 o
  20   8  -3       17.90       17.60      0.46 o
  19   8  -3       13.70       13.17      0.26 o
  18   8  -3        2.64        2.75      0.12 o
  17   8  -3      114.43      117.41      0.62 o
  16   8  -3        7.10        7.20      0.14 o
  15   8  -3        8.16        8.05      0.11 o
  12   8  -3       73.55       74.65      0.55 o
  10   8  -3        1.19        1.62      0.05 o
   9   8  -3        8.52        8.85      0.11 o
   8   8  -3      218.69      223.59      1.37 o
   7   8  -3       68.44       67.55      0.52 o
   6   8  -3        6.02        5.73      0.06 o
   5   8  -3        2.06        2.01      0.05 o
   4   8  -3        0.22        0.24      0.04 o
   3   8  -3      293.70      294.48      1.82 o
   2   8  -3      103.50      102.16      0.79 o
   1   8  -3      100.77       99.93      0.59 o
   0   8  -3       39.82       38.20      0.21 o
  -1   8  -3       90.98       89.86      0.57 o
  -2   8  -3       11.83       11.47      0.10 o
  -3   8  -3        1.26        1.35      0.06 o
  -4   8  -3       36.55       35.11      0.19 o
  -5   8  -3       56.13       56.10      0.24 o
  -6   8  -3      261.39      261.96      1.19 o
  -7   8  -3       10.89       11.04      0.12 o
  -8   8  -3        2.14        2.23      0.07 o
  -9   8  -3        5.82        5.91      0.08 o
 -10   8  -3       14.14       13.94      0.16 o
 -11   8  -3        7.94        7.88      0.11 o
 -12   8  -3       36.71       34.89      0.34 o
 -13   8  -3        0.19        0.22      0.09 o
 -14   8  -3        1.21        1.13      0.09 o
 -15   8  -3       70.79       72.35      0.65 o
 -17   8  -3       11.10       10.80      0.13 o
 -18   8  -3       11.63       11.11      0.17 o
 -19   8  -3        8.28        7.77      0.15 o
 -20   8  -3       24.35       24.61      0.58 o
 -21   8  -3        8.10        8.06      0.25 o
 -22   8  -3       37.65       34.46      0.73 o
  22   9  -3        2.65        2.66      0.25 o
  21   9  -3        2.32        2.34      0.13 o
  20   9  -3        8.75        8.25      0.28 o
  19   9  -3       19.70       20.39      0.34 o
  18   9  -3        4.52        3.77      0.19 o
  17   9  -3       52.44       55.43      0.53 o
  16   9  -3        0.69        0.71      0.07 o
  15   9  -3        0.35        0.37      0.06 o
  14   9  -3       38.61       40.02      0.35 o
  13   9  -3        2.29        2.32      0.07 o
  11   9  -3       62.84       61.86      0.89 o
  10   9  -3      104.10      105.44      0.77 o
   9   9  -3        1.95        2.15      0.04 o
   8   9  -3      134.07      137.26      1.12 o
   7   9  -3       26.00       26.65      0.18 o
   6   9  -3       57.85       54.41      0.39 o
   5   9  -3       93.20       91.78      0.62 o
   4   9  -3      278.04      274.79      1.86 o
   3   9  -3      143.22      143.94      0.88 o
   2   9  -3        6.27        7.25      0.10 o
   1   9  -3        0.07        0.14      0.06 o
   0   9  -3       12.90       13.20      0.10 o
  -1   9  -3      136.34      146.30      1.25 o
  -2   9  -3      176.18      171.35      0.99 o
  -3   9  -3      112.54      113.04      0.54 o
  -4   9  -3      111.96      109.93      0.83 o
  -5   9  -3       22.88       21.72      0.21 o
  -6   9  -3      183.42      188.07      1.01 o
  -7   9  -3        2.07        1.92      0.07 o
  -8   9  -3      206.48      208.30      1.17 o
  -9   9  -3       99.10       98.15      0.71 o
 -10   9  -3        3.89        3.91      0.11 o
 -12   9  -3       14.53       15.06      0.20 o
 -13   9  -3       23.72       23.95      0.24 o
 -14   9  -3        0.26        0.26      0.09 o
 -15   9  -3       21.93       23.50      0.27 o
 -16   9  -3        0.20        0.20      0.08 o
 -17   9  -3       61.57       58.49      0.55 o
 -18   9  -3        1.43        1.74      0.08 o
 -20   9  -3        0.70        0.89      0.14 o
 -21   9  -3        4.35        5.03      0.16 o
 -22   9  -3        8.36        8.74      0.39 o
  23  10  -3        5.13        4.84      0.27 o
  22  10  -3        4.91        4.84      0.34 o
  21  10  -3       52.10       47.68      1.83 o
  20  10  -3        0.33        0.29      0.09 o
  19  10  -3        1.96        1.79      0.12 o
  18  10  -3        0.29        0.26      0.06 o
  17  10  -3       57.88       60.71      0.85 o
  16  10  -3       32.71       33.70      0.49 o
  15  10  -3       52.01       53.02      0.55 o
  14  10  -3       25.06       24.23      0.29 o
  13  10  -3        8.22        8.43      0.13 o
  12  10  -3      104.78      105.11      0.87 o
  11  10  -3        1.04        1.19      0.06 o
  10  10  -3        1.60        1.54      0.05 o
   9  10  -3       93.27       94.73      0.74 o
   8  10  -3      147.46      149.73      1.01 o
   7  10  -3       98.18       94.08      0.71 o
   6  10  -3        2.57        2.86      0.07 o
   5  10  -3       67.74       68.87      0.37 o
   4  10  -3       31.94       31.45      0.37 o
   3  10  -3      168.79      167.75      1.05 o
   2  10  -3      227.14      226.17      1.65 o
   1  10  -3        1.01        0.94      0.06 o
   0  10  -3      285.35      278.65      1.90 o
  -1  10  -3      214.49      213.24      1.36 o
  -2  10  -3       88.79       89.79      0.55 o
  -3  10  -3       10.12        9.74      0.09 o
  -4  10  -3       13.98       15.04      0.12 o
  -5  10  -3       61.92       62.39      0.54 o
  -6  10  -3       39.96       41.48      0.24 o
  -7  10  -3      101.17      102.70      0.63 o
  -8  10  -3       42.96       42.10      0.24 o
  -9  10  -3       28.46       27.95      0.29 o
 -10  10  -3      131.23      131.45      0.99 o
 -11  10  -3        1.58        2.03      0.08 o
 -12  10  -3       13.01       12.81      0.13 o
 -13  10  -3       41.23       40.82      0.44 o
 -14  10  -3       47.33       47.25      0.39 o
 -15  10  -3       93.64       93.30      1.15 o
 -16  10  -3        0.64        0.73      0.09 o
 -17  10  -3        8.27        8.38      0.17 o
 -18  10  -3        0.38        0.31      0.09 o
 -19  10  -3       33.10       31.54      0.27 o
 -20  10  -3        4.86        5.27      0.17 o
 -21  10  -3        4.32        3.95      0.29 o
  23  11  -3       40.76       37.85      2.03 o
  22  11  -3        6.76        6.35      0.27 o
  21  11  -3        7.56        7.91      0.38 o
  20  11  -3       35.82       38.49      0.70 o
  19  11  -3        4.69        4.05      0.31 o
  18  11  -3      204.22      206.47      2.96 o
  17  11  -3      128.94      130.27      1.90 o
  16  11  -3       20.55       21.35      0.35 o
  15  11  -3       33.01       33.27      0.43 o
  14  11  -3       82.63       86.38      1.22 o
  13  11  -3        1.39        1.64      0.06 o
  12  11  -3      566.98      594.22      4.70 o
  11  11  -3        0.81        1.04      0.05 o
  10  11  -3       78.68       82.28      0.80 o
   9  11  -3      451.27      458.89      3.60 o
   8  11  -3       13.36       13.87      0.11 o
   7  11  -3       97.94       94.36      0.69 o
   6  11  -3       10.19        9.84      0.13 o
   5  11  -3      416.03      425.80      3.25 o
   4  11  -3      509.44      519.57      4.51 o
   3  11  -3      716.73      732.03      4.34 o
   2  11  -3       24.74       24.94      0.22 o
   1  11  -3        0.11        0.17      0.08 o
   0  11  -3       54.22       53.26      0.46 o
  -1  11  -3      762.74      774.48      4.43 o
  -2  11  -3      339.90      334.00      1.36 o
  -3  11  -3      385.07      386.07      1.61 o
  -4  11  -3        9.48        9.45      0.12 o
  -5  11  -3      141.11      142.32      0.81 o
  -6  11  -3       20.97       23.00      0.27 o
  -7  11  -3      226.81      228.66      1.75 o
  -8  11  -3       60.92       62.10      0.46 o
  -9  11  -3        0.83        1.01      0.08 o
 -10  11  -3      562.77      568.04      2.82 o
 -12  11  -3       23.96       24.76      0.26 o
 -13  11  -3       14.74       15.18      0.17 o
 -14  11  -3       19.67       19.12      0.36 o
 -15  11  -3      122.91      123.52      0.91 o
 -16  11  -3      202.05      199.63      1.48 o
 -17  11  -3       22.47       21.85      0.30 o
 -18  11  -3       22.65       19.56      0.28 o
 -19  11  -3        6.20        6.74      0.21 o
 -20  11  -3        6.15        5.49      0.17 o
 -21  11  -3       34.35       29.65      0.49 o
  23  12  -3       13.75       13.60      0.34 o
  22  12  -3        0.86        0.93      0.19 o
  21  12  -3       17.47       20.05      0.45 o
  20  12  -3       11.65       12.31      0.26 o
  19  12  -3        0.25        0.38      0.07 o
  18  12  -3        4.35        3.76      0.10 o
  17  12  -3       13.50       13.47      0.34 o
  16  12  -3       32.48       33.74      0.64 o
  15  12  -3       18.08       18.52      0.20 o
  14  12  -3        0.12        0.21      0.10 o
  13  12  -3        2.16        2.27      0.05 o
  12  12  -3        0.99        0.96      0.06 o
  11  12  -3        7.20        7.18      0.11 o
  10  12  -3       42.86       42.19      0.44 o
   9  12  -3       83.83       85.04      0.67 o
   8  12  -3       29.27       29.49      0.30 o
   7  12  -3       18.26       18.58      0.16 o
   6  12  -3       37.08       36.89      0.38 o
   5  12  -3        1.39        1.49      0.06 o
   4  12  -3       24.08       25.49      0.18 o
   3  12  -3       48.88       49.00      0.31 o
   2  12  -3      282.60      283.48      1.78 o
   1  12  -3        7.10        7.37      0.12 o
   0  12  -3      508.21      516.87      2.39 o
  -1  12  -3       61.43       62.51      0.53 o
  -2  12  -3        0.21        0.35      0.10 o
  -3  12  -3       13.55       13.41      0.13 o
  -4  12  -3       22.57       22.19      0.14 o
  -5  12  -3      121.68      121.11      0.63 o
  -6  12  -3       92.52       92.99      0.42 o
  -7  12  -3      102.19      100.31      0.75 o
  -8  12  -3       31.71       32.44      0.33 o
  -9  12  -3        4.67        4.97      0.10 o
 -11  12  -3        0.65        0.58      0.08 o
 -12  12  -3        2.81        2.88      0.09 o
 -14  12  -3       63.10       63.38      0.52 o
 -15  12  -3        1.68        2.11      0.10 o
 -16  12  -3        7.34        6.98      0.18 o
 -19  12  -3       36.31       34.34      0.33 o
 -20  12  -3        1.15        1.24      0.14 o
 -21  12  -3        3.24        2.86      0.26 o
  22  13  -3       13.72       13.22      0.37 o
  21  13  -3        4.52        4.63      0.20 o
  20  13  -3       14.11       14.66      0.33 o
  19  13  -3       39.86       40.22      0.51 o
  18  13  -3        5.59        5.29      0.13 o
  17  13  -3       28.55       27.98      0.40 o
  16  13  -3       43.28       42.06      0.59 o
  15  13  -3       19.57       20.11      0.32 o
  14  13  -3       11.87       11.69      0.20 o
  13  13  -3        0.66        0.87      0.06 o
  12  13  -3       37.62       38.92      0.35 o
  11  13  -3       85.04       87.42      0.99 o
  10  13  -3      228.73      235.67      2.24 o
   9  13  -3       27.02       27.45      0.27 o
   8  13  -3        2.77        2.86      0.12 o
   7  13  -3      132.19      127.90      1.06 o
   6  13  -3        0.38        0.38      0.08 o
   5  13  -3      171.73      167.40      0.68 o
   4  13  -3       86.93       87.02      0.52 o
   3  13  -3       25.82       27.14      0.30 o
   2  13  -3      171.85      172.66      1.12 o
   1  13  -3       20.49       19.37      0.12 o
   0  13  -3       34.73       34.22      0.25 o
  -1  13  -3       13.30       13.30      0.11 o
  -2  13  -3      147.93      147.49      0.73 o
  -3  13  -3      271.10      271.07      1.47 o
  -4  13  -3        0.51        0.69      0.11 o
  -5  13  -3       68.61       67.60      0.54 o
  -7  13  -3       13.57       13.23      0.14 o
  -8  13  -3      174.28      175.67      1.12 o
  -9  13  -3       48.76       48.42      0.46 o
 -10  13  -3       52.62       52.21      0.46 o
 -11  13  -3       12.82       12.65      0.13 o
 -12  13  -3       17.38       17.08      0.23 o
 -13  13  -3        6.23        6.64      0.12 o
 -14  13  -3       31.44       32.64      0.33 o
 -15  13  -3       37.39       37.52      0.39 o
 -16  13  -3        2.03        1.86      0.10 o
 -17  13  -3       25.46       25.54      0.30 o
 -18  13  -3       16.04       14.57      0.28 o
 -19  13  -3        2.65        2.94      0.15 o
 -20  13  -3        8.92        8.17      0.31 o
  22  14  -3        0.82        1.32      0.23 o
  21  14  -3       21.80       22.50      0.51 o
  20  14  -3       14.90       15.23      0.31 o
  19  14  -3       12.95       14.02      0.37 o
  18  14  -3        9.51       11.34      0.18 o
  17  14  -3       17.51       17.29      0.34 o
  16  14  -3       24.35       23.40      0.50 o
  15  14  -3       15.44       14.62      0.16 o
  14  14  -3        8.74        8.92      0.13 o
  13  14  -3       36.24       36.58      0.45 o
  12  14  -3       69.93       72.12      0.71 o
  11  14  -3        1.40        1.72      0.07 o
  10  14  -3       13.89       14.04      0.19 o
   9  14  -3      120.52      118.97      0.89 o
   8  14  -3       34.68       35.20      0.39 o
   7  14  -3        1.28        1.35      0.07 o
   6  14  -3        6.67        6.77      0.12 o
   5  14  -3       79.55       77.42      0.36 o
   4  14  -3      332.18      334.21      2.18 o
   3  14  -3       33.25       32.86      0.22 o
   1  14  -3       15.29       16.16      0.14 o
   0  14  -3       41.53       41.92      0.28 o
  -1  14  -3      111.38      109.51      0.66 o
  -2  14  -3      163.97      162.34      1.08 o
  -3  14  -3       39.90       41.05      0.39 o
  -4  14  -3        3.10        3.04      0.10 o
  -5  14  -3       13.63       12.95      0.13 o
  -6  14  -3        9.39        9.05      0.12 o
  -7  14  -3      234.16      238.00      0.98 o
  -8  14  -3        3.25        3.07      0.11 o
  -9  14  -3       59.12       57.78      0.72 o
 -10  14  -3       29.15       28.94      0.23 o
 -11  14  -3        8.20        8.70      0.12 o
 -12  14  -3       78.13       77.59      0.65 o
 -13  14  -3        1.52        1.65      0.10 o
 -14  14  -3        2.19        2.41      0.11 o
 -15  14  -3       14.12       14.53      0.31 o
 -16  14  -3        7.85        7.78      0.13 o
 -17  14  -3        9.92       10.18      0.18 o
 -18  14  -3       14.73       14.57      0.25 o
 -19  14  -3       27.86       26.01      0.50 o
 -20  14  -3       19.18       17.54      0.27 o
  21  15  -3       31.59       33.69      0.97 o
  20  15  -3       50.75       57.49      0.82 o
  19  15  -3       13.44       15.18      0.25 o
  18  15  -3        9.01       10.39      0.28 o
  17  15  -3        0.61        0.69      0.06 o
  16  15  -3       33.58       36.80      0.76 o
  15  15  -3       45.76       45.38      0.59 o
  14  15  -3        1.10        1.15      0.06 o
  13  15  -3       56.66       58.38      0.77 o
  12  15  -3       93.75       92.96      0.90 o
  11  15  -3      129.24      132.30      1.32 o
   9  15  -3        2.10        1.97      0.08 o
   8  15  -3       12.24       11.84      0.15 o
   7  15  -3      247.11      247.96      2.18 o
   6  15  -3       84.19       86.03      0.76 o
   5  15  -3       20.58       19.44      0.16 o
   4  15  -3       43.48       43.68      0.19 o
   3  15  -3        0.68        1.09      0.09 o
   2  15  -3        8.05        7.92      0.10 o
   1  15  -3       11.07       11.95      0.21 o
   0  15  -3        0.14        0.31      0.09 o
  -1  15  -3        8.11        8.74      0.15 o
  -2  15  -3       12.81       12.00      0.13 o
  -3  15  -3       16.59       15.85      0.15 o
  -4  15  -3      241.37      248.03      2.03 o
  -5  15  -3      162.07      162.27      0.75 o
  -6  15  -3        2.83        3.04      0.11 o
  -8  15  -3        2.97        3.12      0.10 o
  -9  15  -3      233.74      241.85      2.20 o
 -10  15  -3       91.25       92.33      0.57 o
 -11  15  -3       19.54       20.36      0.24 o
 -12  15  -3        6.25        6.47      0.12 o
 -13  15  -3       18.71       19.04      0.31 o
 -14  15  -3       20.20       21.11      0.30 o
 -15  15  -3        1.01        1.02      0.10 o
 -16  15  -3       11.73       12.43      0.16 o
 -17  15  -3       70.97       68.78      0.83 o
 -18  15  -3       35.06       34.81      0.51 o
 -19  15  -3        7.98        7.65      0.23 o
  21  16  -3       64.97       71.51      1.24 o
  17  16  -3       21.29       21.87      0.41 o
  16  16  -3       26.30       24.99      0.47 o
  15  16  -3       11.81       11.88      0.22 o
  13  16  -3       18.48       17.36      0.27 o
  12  16  -3      122.70      127.42      1.46 o
  11  16  -3       31.42       31.04      0.36 o
  10  16  -3        0.98        1.23      0.08 o
   9  16  -3       28.71       28.44      0.28 o
   8  16  -3       75.40       74.59      0.64 o
   7  16  -3       72.31       72.82      0.75 o
   6  16  -3       19.84       20.34      0.23 o
   5  16  -3       34.58       35.86      0.28 o
   4  16  -3       65.53       64.38      0.52 o
   3  16  -3      102.81      102.81      0.64 o
   2  16  -3       32.50       32.53      0.21 o
   1  16  -3        1.23        1.04      0.09 o
   0  16  -3       36.43       36.01      0.30 o
  -1  16  -3      163.97      165.39      0.89 o
  -2  16  -3      130.73      132.05      0.83 o
  -3  16  -3       25.80       25.86      0.18 o
  -5  16  -3        7.58        8.05      0.14 o
  -6  16  -3        8.04        7.74      0.15 o
  -7  16  -3       11.59       11.66      0.20 o
  -8  16  -3       42.20       40.37      0.41 o
  -9  16  -3        2.24        2.31      0.11 o
 -10  16  -3      102.53      103.79      0.57 o
 -11  16  -3       24.53       24.58      0.29 o
 -12  16  -3        0.51        0.86      0.11 o
 -13  16  -3       26.15       26.78      0.31 o
 -14  16  -3       15.48       15.11      0.18 o
 -15  16  -3       49.57       49.38      0.50 o
 -16  16  -3       18.35       17.21      0.34 o
 -17  16  -3        2.24        2.45      0.12 o
 -18  16  -3        6.84        6.64      0.18 o
 -19  16  -3       37.21       35.94      0.88 o
  20  17  -3       40.29       46.76      1.07 o
  19  17  -3        1.26        1.65      0.17 o
  18  17  -3      121.18      127.15      2.02 o
  17  17  -3        8.23        7.95      0.22 o
  16  17  -3       11.25       10.97      0.23 o
  15  17  -3       30.03       27.08      0.40 o
  14  17  -3       22.42       21.62      0.30 o
  12  17  -3      174.14      181.40      1.09 o
  11  17  -3       56.22       57.32      0.56 o
  10  17  -3       18.00       17.88      0.17 o
   9  17  -3       98.83      100.76      0.99 o
   8  17  -3       57.29       57.26      0.50 o
   7  17  -3       47.51       48.64      0.58 o
   6  17  -3       27.82       27.50      0.21 o
   5  17  -3       44.01       42.95      0.31 o
   4  17  -3      121.55      121.11      0.66 o
   3  17  -3      580.37      582.70      3.92 o
   2  17  -3        3.38        3.98      0.10 o
   1  17  -3        7.49        7.26      0.11 o
   0  17  -3        2.42        2.23      0.10 o
  -1  17  -3      418.60      413.83      1.65 o
  -2  17  -3      196.89      195.87      0.82 o
  -3  17  -3       55.50       55.44      0.23 o
  -4  17  -3        9.94       10.26      0.13 o
  -5  17  -3       56.35       57.14      0.29 o
  -6  17  -3       81.84       81.58      0.59 o
  -7  17  -3       75.54       74.16      0.59 o
  -8  17  -3        1.47        1.51      0.11 o
  -9  17  -3       25.08       25.04      0.32 o
 -10  17  -3      287.64      292.57      2.81 o
 -11  17  -3       10.47       10.31      0.16 o
 -12  17  -3        2.39        2.69      0.17 o
 -13  17  -3        0.62        0.59      0.13 o
 -14  17  -3        9.86       10.39      0.22 o
 -15  17  -3       31.56       31.40      0.25 o
 -16  17  -3      104.11      103.80      1.34 o
 -17  17  -3       15.75       14.75      0.19 o
 -18  17  -3       19.96       18.86      0.41 o
  20  18  -3        1.53        1.75      0.20 o
  19  18  -3       16.54       18.73      0.50 o
  18  18  -3        0.27        0.47      0.18 o
  17  18  -3       90.79       85.68      1.71 o
  16  18  -3       18.86       16.93      0.35 o
  15  18  -3       19.71       17.96      0.28 o
  14  18  -3        6.47        5.97      0.17 o
  13  18  -3        1.53        1.41      0.10 o
  12  18  -3       52.42       53.03      0.54 o
  11  18  -3        0.26        0.36      0.09 o
  10  18  -3        0.73        0.86      0.08 o
   9  18  -3       44.40       44.36      0.33 o
   8  18  -3      117.33      118.03      0.89 o
   6  18  -3       43.44       44.01      0.39 o
   5  18  -3        1.91        1.91      0.09 o
   4  18  -3       23.92       24.07      0.27 o
   3  18  -3        3.31        3.34      0.10 o
   2  18  -3       18.36       17.70      0.16 o
   1  18  -3       36.55       36.30      0.29 o
   0  18  -3       68.18       69.17      0.45 o
  -1  18  -3       12.61       11.96      0.13 o
  -2  18  -3        0.01        0.27      0.10 o
  -4  18  -3        2.43        2.58      0.11 o
  -5  18  -3        0.87        0.98      0.10 o
  -6  18  -3      142.45      141.54      0.81 o
  -7  18  -3        9.49        9.34      0.14 o
  -8  18  -3        8.57        9.22      0.17 o
  -9  18  -3        3.68        3.74      0.13 o
 -10  18  -3        5.04        5.19      0.13 o
 -11  18  -3        9.25        8.82      0.17 o
 -12  18  -3        8.28        8.02      0.14 o
 -13  18  -3        1.74        1.90      0.14 o
 -14  18  -3       15.01       15.35      0.21 o
 -15  18  -3       43.38       43.33      0.48 o
 -16  18  -3        0.97        0.80      0.14 o
 -17  18  -3       14.63       13.43      0.24 o
  19  19  -3        7.27        6.61      0.22 o
  18  19  -3        0.67        0.41      0.17 o
  17  19  -3        9.08        8.64      0.22 o
  16  19  -3       19.38       16.33      0.41 o
  15  19  -3        1.03        0.87      0.12 o
  14  19  -3        2.43        2.31      0.11 o
  13  19  -3        7.24        7.96      0.12 o
  12  19  -3        0.37        0.36      0.09 o
  11  19  -3       19.90       19.94      0.25 o
  10  19  -3       61.16       57.85      0.47 o
   9  19  -3       10.37       10.59      0.13 o
   8  19  -3       31.85       31.95      0.42 o
   6  19  -3       43.65       43.39      0.33 o
   5  19  -3        1.14        1.13      0.10 o
   4  19  -3      118.81      118.22      0.96 o
   3  19  -3       13.61       13.20      0.14 o
   2  19  -3        1.06        0.75      0.10 o
   1  19  -3      139.45      137.97      0.75 o
   0  19  -3        2.49        2.35      0.10 o
  -1  19  -3       40.56       40.47      0.20 o
  -2  19  -3       83.74       81.25      0.50 o
  -3  19  -3        7.76        7.92      0.15 o
  -4  19  -3      112.47      112.07      0.94 o
  -5  19  -3        2.21        2.73      0.12 o
  -6  19  -3       83.32       82.94      0.63 o
  -7  19  -3        0.70        0.63      0.12 o
  -8  19  -3       86.21       85.25      0.54 o
  -9  19  -3       35.09       36.04      0.38 o
 -10  19  -3        0.76        0.58      0.12 o
 -11  19  -3        4.47        4.97      0.13 o
 -13  19  -3        6.15        6.56      0.14 o
 -14  19  -3        5.07        5.13      0.14 o
 -16  19  -3        3.73        3.81      0.14 o
 -17  19  -3       37.86       34.30      0.67 o
  18  20  -3       43.77       42.34      0.77 o
  17  20  -3       42.69       39.14      0.76 o
  15  20  -3       57.13       55.97      0.70 o
  14  20  -3       39.39       39.40      0.52 o
  13  20  -3        8.58        8.59      0.12 o
  12  20  -3        8.76        9.06      0.19 o
  11  20  -3       11.42       11.08      0.14 o
  10  20  -3      127.98      125.93      0.96 o
   9  20  -3        4.73        4.61      0.11 o
   8  20  -3       11.41       11.31      0.13 o
   7  20  -3        4.25        4.51      0.11 o
   6  20  -3        1.96        1.87      0.10 o
   5  20  -3       18.08       18.16      0.23 o
   4  20  -3        0.58        0.57      0.12 o
   3  20  -3        6.30        6.37      0.12 o
   2  20  -3        4.70        5.12      0.11 o
   1  20  -3        1.00        1.36      0.11 o
  -1  20  -3       22.74       22.65      0.16 o
  -2  20  -3       10.96       11.17      0.20 o
  -3  20  -3        0.52        0.48      0.11 o
  -4  20  -3        3.65        3.96      0.12 o
  -5  20  -3        1.98        1.94      0.11 o
  -6  20  -3       11.47       11.26      0.15 o
  -7  20  -3        1.76        1.78      0.12 o
  -8  20  -3       47.72       47.33      0.52 o
  -9  20  -3       22.89       22.66      0.24 o
 -10  20  -3       15.19       15.58      0.25 o
 -11  20  -3       20.57       20.60      0.27 o
 -12  20  -3       16.76       17.45      0.17 o
 -13  20  -3       69.48       69.82      0.58 o
 -14  20  -3        3.73        4.31      0.20 o
 -15  20  -3       58.46       56.26      0.44 o
 -16  20  -3       15.04       14.21      0.21 o
  17  21  -3       27.36       25.74      0.58 o
  16  21  -3        0.08        0.39      0.17 o
  15  21  -3        0.20        0.36      0.13 o
  13  21  -3        1.34        1.54      0.14 o
  12  21  -3        2.59        2.82      0.11 o
  11  21  -3       10.63        9.55      0.25 o
  10  21  -3        3.26        3.35      0.11 o
   9  21  -3        1.69        1.86      0.10 o
   8  21  -3        8.45        8.87      0.13 o
   7  21  -3        2.50        2.37      0.11 o
   6  21  -3       16.05       16.80      0.20 o
   5  21  -3       41.64       41.27      0.23 o
   4  21  -3        0.26        0.38      0.13 o
   3  21  -3        7.00        7.20      0.13 o
   2  21  -3       71.02       70.34      0.44 o
   1  21  -3      184.70      181.82      0.94 o
   0  21  -3       25.14       25.24      0.18 o
  -1  21  -3        2.77        2.66      0.11 o
  -2  21  -3        2.12        2.24      0.11 o
  -3  21  -3       77.60       77.84      0.60 o
  -4  21  -3        2.95        2.97      0.13 o
  -5  21  -3        2.07        1.94      0.11 o
  -6  21  -3       12.28       11.82      0.16 o
  -7  21  -3        9.40        9.73      0.18 o
  -8  21  -3        0.16        0.40      0.13 o
  -9  21  -3       13.55       13.19      0.20 o
 -10  21  -3       13.14       14.31      0.16 o
 -11  21  -3        2.01        2.28      0.13 o
 -12  21  -3        0.34        0.42      0.13 o
 -13  21  -3        0.51        0.50      0.15 o
 -14  21  -3        2.16        2.24      0.15 o
 -15  21  -3       33.84       34.90      0.36 o
  16  22  -3        3.69        3.99      0.17 o
  15  22  -3        1.81        1.95      0.14 o
  14  22  -3        1.18        1.09      0.13 o
  13  22  -3        4.35        4.09      0.14 o
  12  22  -3       16.23       15.94      0.27 o
  11  22  -3       10.76       10.73      0.17 o
  10  22  -3        6.41        6.69      0.16 o
   9  22  -3        9.51       10.01      0.18 o
   8  22  -3        8.49        8.35      0.14 o
   7  22  -3       11.90       11.65      0.14 o
   6  22  -3        3.12        3.23      0.12 o
   5  22  -3        8.97        8.95      0.14 o
   3  22  -3       17.95       17.38      0.20 o
   2  22  -3        5.05        5.19      0.13 o
   1  22  -3        1.20        1.22      0.11 o
   0  22  -3        2.41        2.25      0.12 o
  -1  22  -3        5.88        5.71      0.13 o
  -2  22  -3       19.36       18.68      0.17 o
  -3  22  -3        2.34        2.70      0.12 o
  -4  22  -3       10.90       11.07      0.17 o
  -5  22  -3        1.91        2.17      0.13 o
  -6  22  -3        0.57        0.57      0.12 o
  -7  22  -3       11.73       12.18      0.17 o
  -8  22  -3       25.57       25.21      0.19 o
  -9  22  -3        0.81        0.60      0.13 o
 -10  22  -3       36.19       37.36      0.43 o
 -11  22  -3        4.46        5.03      0.15 o
 -12  22  -3        0.36        0.49      0.13 o
 -14  22  -3        6.33        6.29      0.16 o
  15  23  -3       12.04       11.87      0.39 o
  14  23  -3       20.18       22.00      0.33 o
  13  23  -3        0.97        1.02      0.15 o
  12  23  -3       76.78       73.09      0.89 o
  11  23  -3        0.73        0.71      0.10 o
  10  23  -3       71.94       71.72      0.69 o
   9  23  -3       33.02       32.65      0.30 o
   8  23  -3       13.11       13.28      0.22 o
   7  23  -3       64.22       64.04      0.60 o
   6  23  -3        5.68        5.76      0.14 o
   5  23  -3      114.83      113.68      0.79 o
   4  23  -3       31.15       30.65      0.37 o
   3  23  -3      115.85      116.60      0.53 o
   2  23  -3       44.60       45.11      0.42 o
   0  23  -3       16.70       16.48      0.16 o
  -1  23  -3       86.82       87.85      0.67 o
  -2  23  -3       18.44       18.13      0.17 o
  -3  23  -3      142.62      141.29      0.78 o
  -4  23  -3        1.06        0.90      0.14 o
  -5  23  -3       72.18       72.58      0.49 o
  -6  23  -3       15.72       15.58      0.18 o
  -7  23  -3        4.57        4.66      0.16 o
  -8  23  -3       32.76       31.83      0.39 o
  -9  23  -3        0.47        0.63      0.13 o
 -10  23  -3      108.85      112.74      1.17 o
 -11  23  -3        7.99        8.07      0.16 o
 -12  23  -3        4.76        5.23      0.15 o
 -13  23  -3        0.62        0.71      0.13 o
  14  24  -3       23.64       25.43      0.42 o
  13  24  -3       22.90       21.78      0.47 o
  12  24  -3       41.87       39.95      0.40 o
  11  24  -3       13.57       13.31      0.23 o
  10  24  -3       17.17       18.27      0.20 o
   9  24  -3        3.18        3.50      0.12 o
   8  24  -3        4.71        4.45      0.13 o
   6  24  -3        1.28        1.42      0.13 o
   5  24  -3       39.12       39.33      0.31 o
   4  24  -3       45.63       45.40      0.30 o
   3  24  -3        1.70        2.07      0.12 o
   2  24  -3       13.07       12.78      0.17 o
   1  24  -3        9.81       10.27      0.15 o
   0  24  -3       56.47       56.69      0.55 o
  -1  24  -3       17.27       17.23      0.17 o
  -2  24  -3       14.15       14.16      0.16 o
  -3  24  -3       29.28       29.67      0.24 o
  -4  24  -3        7.26        7.01      0.19 o
  -5  24  -3        6.15        6.16      0.15 o
  -6  24  -3       10.76       10.75      0.16 o
  -7  24  -3       16.88       17.69      0.27 o
  -8  24  -3        5.89        5.71      0.14 o
  -9  24  -3        0.62        0.42      0.14 o
 -10  24  -3       25.05       27.05      0.35 o
 -11  24  -3       16.12       18.26      0.32 o
 -12  24  -3       57.47       60.65      0.60 o
  13  25  -3        1.52        1.59      0.15 o
  12  25  -3        1.42        1.62      0.14 o
  11  25  -3       10.33       10.19      0.21 o
  10  25  -3        6.90        6.93      0.14 o
   9  25  -3        8.32        8.67      0.18 o
   8  25  -3       14.96       14.89      0.17 o
   7  25  -3        4.49        4.78      0.13 o
   6  25  -3       35.91       36.73      0.37 o
   5  25  -3       11.49       11.89      0.23 o
   4  25  -3       49.07       48.60      0.30 o
   3  25  -3        8.37        8.00      0.15 o
   2  25  -3        6.75        6.60      0.14 o
   1  25  -3       88.67       89.64      0.65 o
   0  25  -3       11.10       11.28      0.16 o
  -1  25  -3       35.90       36.01      0.44 o
  -2  25  -3       37.49       37.64      0.36 o
  -3  25  -3        2.61        2.91      0.14 o
  -4  25  -3       89.33       91.29      0.69 o
  -5  25  -3        0.38        0.38      0.14 o
  -6  25  -3       50.15       48.76      0.56 o
  -7  25  -3        1.23        1.24      0.13 o
  -8  25  -3       12.94       12.82      0.20 o
  -9  25  -3       18.88       19.07      0.19 o
 -10  25  -3        0.84        0.78      0.14 o
 -11  25  -3        1.49        2.04      0.14 o
  11  26  -3        1.42        1.48      0.14 o
  10  26  -3       30.73       31.48      0.47 o
   9  26  -3        5.30        5.26      0.14 o
   8  26  -3       40.85       40.07      0.28 o
   7  26  -3        1.96        1.71      0.12 o
   6  26  -3        0.58        0.60      0.15 o
   5  26  -3        3.58        4.09      0.14 o
   4  26  -3        1.36        1.48      0.12 o
   3  26  -3        0.37        0.42      0.13 o
   2  26  -3        1.33        1.42      0.13 o
  -1  26  -3        2.60        2.87      0.13 o
  -3  26  -3        4.36        4.30      0.14 o
  -4  26  -3        1.86        2.16      0.13 o
  -5  26  -3        4.85        4.82      0.17 o
  -6  26  -3        2.78        2.88      0.14 o
  -7  26  -3        4.53        4.64      0.15 o
  -8  26  -3        6.39        7.13      0.15 o
  -9  26  -3        7.99        7.80      0.20 o
   9  27  -3        0.26        0.44      0.15 o
   8  27  -3       15.47       15.17      0.20 o
   7  27  -3        2.86        3.34      0.14 o
   3  27  -3       43.35       43.59      0.32 o
   2  27  -3        5.09        5.10      0.15 o
   1  27  -3       28.32       28.75      0.23 o
   0  27  -3        0.57        0.52      0.14 o
  -1  27  -3       15.11       15.40      0.18 o
  -2  27  -3        4.61        4.36      0.14 o
  -3  27  -3        1.49        1.81      0.14 o
  -4  27  -3        0.64        0.88      0.15 o
  -5  27  -3        0.78        0.68      0.14 o
  -6  27  -3       18.84       19.68      0.25 o
   7  28  -3        1.83        1.47      0.14 o
   6  28  -3       32.16       32.32      0.25 o
   5  28  -3        3.08        3.42      0.15 o
   4  28  -3        9.35        9.31      0.20 o
   2  28  -3        1.06        0.91      0.14 o
   1  28  -3        3.43        3.48      0.14 o
   0  28  -3        3.25        3.21      0.14 o
  -1  28  -3       12.08       12.19      0.17 o
  -3  28  -3        1.20        1.32      0.14 o
  -4  28  -3       28.49       28.93      0.29 o
  24   0  -4        1.84        1.81      0.30 o
  23   0  -4        0.90        1.13      0.29 o
  22   0  -4       52.22       48.00      0.83 o
  21   0  -4      115.28      108.69      2.62 o
  20   0  -4      106.83      102.80      0.79 o
  19   0  -4        3.82        3.72      0.21 o
  18   0  -4       77.92       81.13      1.43 o
  17   0  -4      174.06      175.92      5.42 o
  16   0  -4      541.35      536.32      6.40 o
  15   0  -4        1.62        1.47      0.10 o
  14   0  -4      319.56      306.72      8.69 o
  13   0  -4        0.08        0.21      0.05 o
  12   0  -4      110.45      107.42      1.41 o
  11   0  -4      801.17      828.11     12.49 o
  10   0  -4      340.56      342.34      3.44 o
   9   0  -4     1545.73     1611.71     17.19 o
   8   0  -4      504.96      508.63      7.41 o
   7   0  -4     1130.93     1165.31     10.20 o
   6   0  -4     1128.96     1164.46      6.03 o
   5   0  -4      343.75      354.01      4.27 o
   4   0  -4      435.22      449.26      4.13 o
   3   0  -4     2080.60     2121.00     16.90 o
   2   0  -4      284.49      288.69      2.98 o
   1   0  -4     7144.99     7275.94     34.35 o
   0   0  -4      312.19      329.51      4.67 o
  -1   0  -4      124.33      125.04      1.36 o
  -2   0  -4       55.98       49.69      0.24 o
  -3   0  -4       28.23       30.48      0.27 o
  -4   0  -4     1348.41     1358.50      6.08 o
  -5   0  -4      813.14      832.34      5.22 o
  -6   0  -4      722.31      728.93      4.92 o
  -7   0  -4      114.71      113.37      0.80 o
  -8   0  -4      859.58      881.18      6.35 o
  -9   0  -4       46.52       45.14      0.26 o
 -10   0  -4       33.32       33.56      0.28 o
 -11   0  -4      294.20      299.09      2.63 o
 -12   0  -4       13.34       12.81      0.18 o
 -13   0  -4      206.01      200.48      2.16 o
 -14   0  -4      549.51      594.47     11.60 o
 -15   0  -4      503.46      543.04     11.55 o
 -16   0  -4       13.82       15.77      0.25 o
 -17   0  -4       74.62       78.73      1.90 o
 -18   0  -4       17.54       17.95      0.61 o
 -19   0  -4      106.83      103.26      4.09 o
 -20   0  -4       25.12       26.10      1.07 o
 -21   0  -4        5.82        5.57      0.25 o
 -22   0  -4        5.45        5.61      0.37 o
  25   1  -4       13.05       11.68      0.64 o
  24   1  -4        1.98        2.12      0.26 o
  23   1  -4        3.66        2.99      0.25 o
  22   1  -4        9.14        8.25      0.25 o
  21   1  -4       75.99       71.56      1.85 o
  19   1  -4        8.81        8.37      0.12 o
  18   1  -4      282.99      274.22      2.28 o
  17   1  -4      196.63      196.05      1.96 o
  16   1  -4       59.63       60.69      0.84 o
  15   1  -4       39.30       38.45      0.93 o
  14   1  -4       13.38       13.43      0.28 o
  13   1  -4       91.08       94.50      0.78 o
  12   1  -4        0.06        0.07      0.03 o
  11   1  -4      216.78      224.39      1.05 o
  10   1  -4      386.99      395.72      2.60 o
   9   1  -4      118.53      121.78      0.89 o
   8   1  -4      182.78      183.15      1.13 o
   7   1  -4      157.73      153.70      1.06 o
   6   1  -4      239.64      231.09      1.89 o
   5   1  -4        0.50        0.31      0.04 o
   4   1  -4      270.05      263.88      1.72 o
   3   1  -4       68.81       69.08      0.43 o
   2   1  -4     4439.56     4480.10     21.40 o
   1   1  -4     4066.99     4153.90     25.83 o
   0   1  -4       13.96       12.91      0.32 o
  -1   1  -4      716.58      724.70      2.99 o
  -2   1  -4        2.40        2.29      0.06 o
  -3   1  -4      415.93      414.50      2.78 o
  -4   1  -4      114.64      114.25      0.73 o
  -5   1  -4      239.21      233.63      1.05 o
  -6   1  -4     1054.54     1064.47      8.16 o
  -8   1  -4        0.82        0.80      0.08 o
  -9   1  -4        1.19        1.06      0.07 o
 -10   1  -4       25.89       26.34      0.16 o
 -11   1  -4      104.75      102.97      0.79 o
 -13   1  -4       57.74       58.27      0.60 o
 -14   1  -4       18.13       18.52      0.29 o
 -15   1  -4       72.73       74.09      0.97 o
 -16   1  -4        3.44        3.44      0.09 o
 -17   1  -4        4.14        4.29      0.12 o
 -18   1  -4       25.43       25.54      0.39 o
 -19   1  -4        2.42        2.47      0.12 o
 -21   1  -4       11.85       11.99      0.33 o
 -22   1  -4        1.53        1.61      0.20 o
  25   2  -4        3.30        2.90      0.54 o
  24   2  -4        0.81        1.05      0.30 o
  23   2  -4       42.66       39.02      1.88 o
  22   2  -4       16.25       16.14      0.55 o
  21   2  -4        6.65        6.03      0.21 o
  20   2  -4       19.37       19.15      0.68 o
  19   2  -4       27.11       27.15      0.51 o
  18   2  -4       14.88       13.48      0.62 o
  17   2  -4       33.57       31.61      0.84 o
  16   2  -4        1.08        1.09      0.13 o
  15   2  -4      130.09      131.18      1.10 o
  14   2  -4      103.76       99.92      0.47 o
  13   2  -4       38.68       36.93      0.30 o
  12   2  -4      119.74      121.63      1.02 o
  11   2  -4       78.76       79.25      0.78 o
  10   2  -4      303.19      314.23      2.10 o
   9   2  -4       92.62       96.62      0.72 o
   8   2  -4      359.03      361.69      1.68 o
   7   2  -4       10.17       10.31      0.07 o
   6   2  -4        1.92        1.84      0.04 o
   5   2  -4        6.56        6.02      0.07 o
   4   2  -4       80.76       80.86      0.50 o
   3   2  -4       27.50       28.70      0.17 o
   2   2  -4     1215.18     1223.84      5.42 o
   1   2  -4      329.95      332.35      1.68 o
   0   2  -4       51.60       50.19      0.46 o
  -1   2  -4        1.95        1.81      0.06 o
  -2   2  -4      139.68      134.72      0.72 o
  -3   2  -4        1.68        1.06      0.05 o
  -4   2  -4       79.46       78.51      0.26 o
  -5   2  -4      107.53      103.78      0.58 o
  -6   2  -4      324.02      328.61      1.51 o
  -7   2  -4      393.79      395.50      2.01 o
  -8   2  -4      220.57      217.26      0.99 o
  -9   2  -4       27.73       27.29      0.15 o
 -10   2  -4       33.02       32.70      0.15 o
 -11   2  -4       65.22       67.20      0.65 o
 -12   2  -4      125.47      125.81      1.42 o
 -13   2  -4       29.99       30.08      0.45 o
 -14   2  -4       70.96       72.12      0.80 o
 -15   2  -4      101.95      104.86      1.04 o
 -16   2  -4        7.03        7.85      0.19 o
 -17   2  -4       37.57       35.98      0.61 o
 -18   2  -4       21.70       21.41      0.34 o
 -19   2  -4       31.88       31.11      0.68 o
 -20   2  -4       35.66       33.62      0.69 o
 -21   2  -4       10.28        9.65      0.26 o
 -22   2  -4        8.74        7.88      0.26 o
  24   3  -4       12.31       11.01      0.48 o
  23   3  -4       30.45       27.03      0.83 o
  22   3  -4       14.63       13.42      0.35 o
  21   3  -4       16.79       15.26      0.28 o
  20   3  -4       41.90       41.83      1.04 o
  19   3  -4       11.82       11.38      0.23 o
  18   3  -4        2.25        2.30      0.10 o
  17   3  -4        8.47        8.35      0.13 o
  16   3  -4        8.24        7.99      0.18 o
  15   3  -4        1.70        1.83      0.08 o
  14   3  -4        2.41        2.31      0.07 o
  13   3  -4        7.49        7.74      0.10 o
  11   3  -4       91.84       91.50      0.82 o
  10   3  -4       38.46       39.08      0.35 o
   9   3  -4      103.95      104.19      0.64 o
   8   3  -4       85.38       86.51      0.62 o
   7   3  -4        2.49        2.88      0.09 o
   6   3  -4       22.91       23.87      0.18 o
   5   3  -4       14.14       15.86      0.18 o
   4   3  -4      144.79      142.89      0.60 o
   3   3  -4      334.89      344.81      2.60 o
   2   3  -4       24.98       23.33      0.14 o
   1   3  -4       92.94       87.67      0.66 o
   0   3  -4       99.59       98.45      0.96 o
  -1   3  -4       70.88       70.43      0.33 o
  -2   3  -4      145.57      148.37      1.04 o
  -3   3  -4       58.39       60.22      0.28 o
  -4   3  -4        0.31        0.34      0.05 o
  -5   3  -4       71.02       70.28      0.50 o
  -6   3  -4       33.93       34.18      0.18 o
  -7   3  -4       78.78       77.32      0.29 o
  -8   3  -4      120.45      120.14      0.79 o
  -9   3  -4       14.37       14.47      0.15 o
 -10   3  -4       15.08       15.88      0.15 o
 -11   3  -4       11.83       12.12      0.13 o
 -12   3  -4        8.88        9.66      0.13 o
 -13   3  -4        3.60        3.65      0.08 o
 -15   3  -4       24.80       24.79      0.37 o
 -16   3  -4        3.24        3.25      0.08 o
 -17   3  -4        4.28        4.18      0.17 o
 -18   3  -4        5.11        4.85      0.09 o
 -19   3  -4        2.80        2.96      0.17 o
 -20   3  -4        7.60        7.73      0.15 o
 -21   3  -4        6.06        5.83      0.24 o
  25   4  -4        3.35        2.94      0.37 o
  24   4  -4        7.61        6.60      0.78 o
  23   4  -4        9.23        8.60      0.30 o
  22   4  -4        0.81        0.73      0.14 o
  21   4  -4       69.80       64.39      1.81 o
  20   4  -4        5.12        4.47      0.19 o
  19   4  -4       20.75       20.71      0.40 o
  18   4  -4        3.73        4.17      0.16 o
  17   4  -4        3.56        3.95      0.11 o
  16   4  -4        5.74        6.08      0.10 o
  15   4  -4      197.30      198.34      1.31 o
  14   4  -4        5.80        5.23      0.07 o
  13   4  -4        9.48        9.28      0.10 o
  12   4  -4       27.78       27.30      0.23 o
  11   4  -4      125.88      127.79      1.45 o
  10   4  -4       60.00       61.24      0.60 o
   9   4  -4      170.03      166.77      1.48 o
   8   4  -4      431.96      438.27      3.75 o
   7   4  -4      176.13      170.50      1.08 o
   6   4  -4       30.57       32.30      0.28 o
   5   4  -4       24.72       24.96      0.21 o
   4   4  -4       16.94       14.54      0.26 o
   3   4  -4      127.92      124.87      0.82 o
   2   4  -4      611.78      608.31      3.20 o
   1   4  -4      103.45      100.44      0.62 o
   0   4  -4      640.10      659.11      4.62 o
  -1   4  -4        9.97       10.11      0.14 o
  -2   4  -4      178.70      179.94      0.85 o
  -3   4  -4        0.29        0.38      0.05 o
  -4   4  -4       66.91       65.84      0.25 o
  -5   4  -4      446.05      452.82      1.89 o
  -6   4  -4      278.37      274.95      1.36 o
  -7   4  -4       19.41       20.30      0.22 o
  -8   4  -4       37.97       37.42      0.22 o
  -9   4  -4       37.69       37.63      0.25 o
 -10   4  -4        0.73        0.69      0.07 o
 -11   4  -4       25.43       24.48      0.27 o
 -12   4  -4      161.99      163.27      1.15 o
 -13   4  -4       10.57        9.86      0.12 o
 -14   4  -4       17.76       16.69      0.29 o
 -15   4  -4       10.19        9.78      0.13 o
 -16   4  -4       63.56       62.15      0.91 o
 -17   4  -4       46.79       45.97      0.56 o
 -18   4  -4       28.66       26.79      0.54 o
 -19   4  -4        0.17        0.28      0.12 o
 -20   4  -4       64.49       63.06      0.78 o
  25   5  -4        9.96        8.50      0.74 o
  23   5  -4        8.26        7.57      0.44 o
  21   5  -4        0.83        1.00      0.13 o
  20   5  -4       64.49       63.06      1.34 o
  18   5  -4        0.04        0.18      0.07 o
  17   5  -4        0.15        0.18      0.05 o
  16   5  -4        5.28        4.92      0.20 o
  15   5  -4       26.94       26.28      0.24 o
  14   5  -4       53.97       53.50      0.42 o
  13   5  -4       82.91       81.56      1.27 o
  12   5  -4       35.20       34.84      0.36 o
  11   5  -4       16.14       15.83      0.13 o
  10   5  -4       43.79       43.54      0.28 o
   9   5  -4       43.54       43.15      0.26 o
   8   5  -4       61.76       60.62      0.41 o
   7   5  -4        8.02        7.56      0.20 o
   6   5  -4        4.95        5.03      0.06 o
   5   5  -4        4.61        4.87      0.06 o
   4   5  -4        6.21        5.95      0.13 o
   3   5  -4       20.01       18.62      0.20 o
   2   5  -4       81.29       80.37      0.55 o
   1   5  -4      136.50      136.24      0.81 o
   0   5  -4       25.25       25.08      0.15 o
  -1   5  -4        0.76        0.50      0.05 o
  -2   5  -4      234.93      232.57      1.26 o
  -3   5  -4        2.68        3.35      0.06 o
  -4   5  -4       12.58       11.43      0.09 o
  -5   5  -4       24.96       24.81      0.17 o
  -6   5  -4       31.61       31.85      0.17 o
  -7   5  -4       45.25       45.34      0.36 o
  -8   5  -4       63.28       62.83      0.36 o
 -10   5  -4        3.21        3.53      0.08 o
 -11   5  -4       56.18       57.31      0.52 o
 -12   5  -4        1.93        1.97      0.08 o
 -13   5  -4       18.58       19.23      0.27 o
 -14   5  -4       10.27       10.23      0.14 o
 -15   5  -4        2.31        2.48      0.09 o
 -16   5  -4       17.99       17.96      0.30 o
 -17   5  -4       80.70       78.20      0.80 o
 -18   5  -4       50.09       45.66      0.41 o
 -19   5  -4       30.32       29.96      0.52 o
 -20   5  -4        1.61        1.78      0.12 o
 -21   5  -4        0.22        0.47      0.16 o
 -22   5  -4       39.65       38.50      0.79 o
  24   6  -4        3.29        3.39      0.59 o
  23   6  -4        1.99        2.09      0.29 o
  22   6  -4      217.59      227.29      2.49 o
  21   6  -4        0.19        0.23      0.11 o
  20   6  -4      130.62      129.55      1.45 o
  18   6  -4       33.58       32.54      0.39 o
  17   6  -4       80.16       84.09      0.74 o
  16   6  -4      289.67      292.26      2.79 o
  15   6  -4      111.90      112.20      0.89 o
  14   6  -4       49.92       49.45      0.51 o
  13   6  -4      118.94      120.91      1.20 o
  12   6  -4        0.48        0.59      0.06 o
  11   6  -4      174.32      175.04      1.76 o
  10   6  -4      266.57      270.34      2.59 o
   9   6  -4       81.23       80.38      0.54 o
   8   6  -4      515.59      521.26      3.09 o
   7   6  -4     1472.53     1497.14      6.65 o
   6   6  -4        0.59        0.38      0.05 o
   5   6  -4      432.82      434.77      3.41 o
   4   6  -4        8.61        9.22      0.08 o
   3   6  -4      427.37      426.11      3.27 o
   2   6  -4     1716.95     1742.38      8.61 o
   1   6  -4     1722.67     1756.74      8.49 o
   0   6  -4      346.18      344.11      1.93 o
  -2   6  -4      247.71      239.83      1.86 o
  -3   6  -4       69.72       68.24      0.29 o
  -4   6  -4      616.23      615.88      4.27 o
  -5   6  -4      785.35      807.66      4.05 o
  -6   6  -4       29.37       29.79      0.18 o
  -7   6  -4      210.87      211.26      1.31 o
  -8   6  -4      343.34      341.75      2.39 o
  -9   6  -4       71.91       71.80      0.56 o
 -10   6  -4      226.18      229.44      1.20 o
 -12   6  -4      160.03      161.99      1.36 o
 -13   6  -4      243.98      240.97      1.76 o
 -14   6  -4       28.15       28.50      0.35 o
 -15   6  -4       24.47       24.37      0.22 o
 -16   6  -4        0.12        0.26      0.09 o
 -17   6  -4       23.58       24.52      0.32 o
 -18   6  -4       29.13       29.51      0.35 o
 -19   6  -4       51.79       49.16      0.51 o
 -21   6  -4        0.54        0.48      0.15 o
 -22   6  -4       11.34       12.07      0.21 o
  24   7  -4        8.93        8.19      0.44 o
  23   7  -4        4.42        4.11      0.23 o
  22   7  -4        9.86       10.01      0.35 o
  21   7  -4        1.04        1.10      0.10 o
  20   7  -4       15.79       15.54      0.35 o
  19   7  -4       49.09       47.45      0.73 o
  18   7  -4        0.50        0.52      0.13 o
  17   7  -4        5.25        5.22      0.17 o
  16   7  -4       46.23       47.26      0.54 o
  15   7  -4       12.01       12.08      0.14 o
  14   7  -4      111.29      115.82      1.30 o
  13   7  -4       16.03       16.03      0.21 o
  12   7  -4        5.56        5.26      0.07 o
  10   7  -4       90.23       89.94      0.54 o
   9   7  -4       13.18       13.65      0.14 o
   8   7  -4       65.91       66.54      0.46 o
   7   7  -4       45.62       44.82      0.38 o
   6   7  -4       17.61       17.36      0.23 o
   5   7  -4      240.68      242.32      1.58 o
   4   7  -4        0.39        0.40      0.04 o
   3   7  -4      109.44      112.33      0.55 o
   2   7  -4      209.32      210.81      1.37 o
   1   7  -4       20.36       19.75      0.15 o
   0   7  -4       75.72       76.23      0.40 o
  -1   7  -4        1.01        1.00      0.06 o
  -2   7  -4      623.51      632.93      3.50 o
  -3   7  -4      127.06      122.15      0.70 o
  -4   7  -4       71.59       71.86      0.21 o
  -5   7  -4        1.41        1.58      0.07 o
  -6   7  -4       28.66       28.73      0.29 o
  -7   7  -4      195.88      194.32      0.87 o
  -9   7  -4       45.17       44.36      0.41 o
 -10   7  -4       74.55       74.95      0.45 o
 -11   7  -4       79.70       80.75      0.64 o
 -12   7  -4        0.61        0.61      0.09 o
 -13   7  -4       78.11       79.46      0.65 o
 -14   7  -4        7.18        7.47      0.11 o
 -15   7  -4        0.13        0.21      0.09 o
 -16   7  -4       55.82       56.87      0.48 o
 -17   7  -4       48.24       48.50      0.74 o
 -18   7  -4        9.42        9.47      0.17 o
 -19   7  -4       66.40       65.52      0.71 o
 -20   7  -4       12.39       13.91      0.37 o
 -21   7  -4        6.53        7.24      0.21 o
  24   8  -4        1.68        1.85      0.24 o
  23   8  -4      119.60      122.19      0.98 o
  21   8  -4        0.24        0.40      0.17 o
  20   8  -4        3.14        2.75      0.11 o
  19   8  -4       10.84       11.06      0.26 o
  18   8  -4       27.99       28.22      0.43 o
  17   8  -4        4.30        4.19      0.12 o
  16   8  -4      154.35      157.86      1.81 o
  15   8  -4      268.33      265.45      2.10 o
  14   8  -4      134.49      135.36      1.49 o
  13   8  -4       55.05       54.29      0.56 o
  12   8  -4        2.13        2.14      0.08 o
  11   8  -4      161.58      156.72      1.12 o
  10   8  -4        7.07        6.96      0.13 o
   9   8  -4      429.09      427.55      2.31 o
   8   8  -4      176.64      174.21      1.12 o
   7   8  -4      195.91      199.95      1.36 o
   6   8  -4      183.63      180.12      1.62 o
   5   8  -4      100.73      101.81      0.58 o
   4   8  -4       96.54       94.56      0.40 o
   3   8  -4      481.92      478.99      2.39 o
   2   8  -4       10.23        9.96      0.09 o
   1   8  -4        0.77        1.04      0.06 o
   0   8  -4      772.74      785.19      4.99 o
  -1   8  -4      309.48      303.84      1.61 o
  -2   8  -4        0.69        0.90      0.06 o
  -3   8  -4       89.74       85.69      0.35 o
  -4   8  -4      229.67      230.63      1.22 o
  -5   8  -4      439.76      439.92      2.32 o
  -6   8  -4      212.56      212.46      1.02 o
  -7   8  -4       15.51       15.34      0.19 o
  -8   8  -4       39.49       39.71      0.30 o
  -9   8  -4       23.35       22.96      0.28 o
 -10   8  -4        0.79        0.73      0.08 o
 -11   8  -4      202.74      205.44      1.61 o
 -12   8  -4       33.30       32.76      0.34 o
 -14   8  -4        6.04        6.56      0.13 o
 -15   8  -4       57.44       60.77      0.56 o
 -17   8  -4        0.62        0.40      0.08 o
 -19   8  -4       17.63       16.88      0.40 o
 -20   8  -4       74.49       72.78      1.01 o
  24   9  -4       13.23       13.33      0.73 o
  23   9  -4        0.56        0.65      0.26 o
  22   9  -4        6.28        5.57      0.26 o
  21   9  -4        3.92        4.06      0.16 o
  19   9  -4        0.77        0.68      0.08 o
  18   9  -4        5.99        5.55      0.18 o
  17   9  -4       47.02       46.96      0.73 o
  16   9  -4      104.32      106.11      1.77 o
  15   9  -4       28.24       28.20      0.53 o
  14   9  -4       25.76       25.63      0.44 o
  13   9  -4       92.86       93.96      1.08 o
  12   9  -4      314.87      316.11      1.75 o
  11   9  -4       26.00       25.35      0.20 o
  10   9  -4       24.52       24.04      0.31 o
   9   9  -4        4.02        3.71      0.08 o
   8   9  -4      300.79      299.54      1.87 o
   7   9  -4      564.36      564.91      3.41 o
   6   9  -4       25.95       25.97      0.32 o
   5   9  -4      224.47      219.72      1.68 o
   4   9  -4      256.83      253.63      1.89 o
   3   9  -4       84.36       81.49      0.57 o
   2   9  -4      250.23      246.41      1.40 o
   1   9  -4      101.79      101.01      1.01 o
   0   9  -4      208.29      203.29      1.24 o
  -1   9  -4      171.85      171.99      0.92 o
  -2   9  -4      197.07      198.75      1.33 o
  -3   9  -4       10.04       10.00      0.10 o
  -4   9  -4       79.21       79.91      0.26 o
  -5   9  -4        0.84        0.94      0.07 o
  -6   9  -4        4.04        4.39      0.09 o
  -7   9  -4       31.30       31.55      0.20 o
  -8   9  -4       73.10       73.96      0.37 o
  -9   9  -4      257.82      253.25      1.34 o
 -10   9  -4      157.57      156.66      0.71 o
 -11   9  -4       15.40       15.40      0.19 o
 -12   9  -4      160.57      162.26      1.53 o
 -13   9  -4      239.35      244.56      1.89 o
 -14   9  -4       48.93       48.18      0.64 o
 -15   9  -4        5.69        5.56      0.12 o
 -16   9  -4       60.33       60.68      0.75 o
 -17   9  -4       52.65       51.73      0.66 o
 -18   9  -4       14.31       13.85      0.23 o
 -19   9  -4        5.35        5.58      0.14 o
 -20   9  -4        8.62        9.05      0.22 o
 -21   9  -4       12.05       12.21      0.57 o
  23  10  -4       12.60       12.27      0.64 o
  22  10  -4       16.90       16.68      0.72 o
  21  10  -4      142.28      146.91      2.12 o
  20  10  -4       20.82       20.65      0.45 o
  19  10  -4       22.18       22.73      0.41 o
  18  10  -4       47.61       48.38      1.00 o
  17  10  -4        1.69        1.58      0.10 o
  16  10  -4      501.94      521.52      6.25 o
  15  10  -4       17.18       17.62      0.26 o
  14  10  -4       19.44       18.59      0.30 o
  13  10  -4       75.74       73.68      0.78 o
  12  10  -4       31.99       31.10      0.38 o
  11  10  -4       36.21       35.62      0.26 o
  10  10  -4        0.64        0.57      0.07 o
   9  10  -4       55.69       56.05      0.46 o
   8  10  -4      280.88      270.65      2.21 o
   7  10  -4      298.45      300.81      2.00 o
   6  10  -4       46.69       46.71      0.45 o
   5  10  -4       76.15       76.44      0.42 o
   4  10  -4      455.71      459.55      3.72 o
   3  10  -4       19.27       19.77      0.16 o
   2  10  -4      396.73      392.55      2.31 o
   1  10  -4      557.61      562.44      4.17 o
   0  10  -4      117.66      113.62      0.62 o
  -1  10  -4      685.75      707.30      3.96 o
  -2  10  -4      134.86      137.83      0.58 o
  -3  10  -4       99.63      102.26      0.63 o
  -4  10  -4      881.98      903.27      5.33 o
  -5  10  -4        4.93        5.00      0.09 o
  -6  10  -4      189.02      190.70      1.08 o
  -7  10  -4       12.58       12.67      0.14 o
  -8  10  -4       22.77       22.26      0.21 o
  -9  10  -4      104.27      105.09      0.86 o
 -10  10  -4        2.37        2.32      0.11 o
 -11  10  -4       11.67       12.15      0.15 o
 -12  10  -4       24.43       24.19      0.30 o
 -13  10  -4      118.84      118.14      0.99 o
 -14  10  -4       34.57       34.27      0.42 o
 -15  10  -4       55.37       55.32      0.60 o
 -16  10  -4        3.29        3.69      0.10 o
 -17  10  -4        0.60        0.75      0.09 o
 -18  10  -4       59.29       55.39      0.58 o
 -19  10  -4       20.81       19.35      0.38 o
 -20  10  -4       12.39       13.02      0.31 o
 -21  10  -4       32.17       30.13      0.50 o
  21  11  -4        1.30        1.32      0.17 o
  20  11  -4       14.25       14.23      0.23 o
  19  11  -4        1.11        1.24      0.11 o
  18  11  -4        2.06        1.63      0.12 o
  17  11  -4        8.79        7.24      0.45 o
  16  11  -4        9.49        9.11      0.26 o
  15  11  -4       88.39       84.20      1.10 o
  13  11  -4       72.17       71.02      0.81 o
  12  11  -4       72.64       72.34      0.75 o
  11  11  -4       32.51       33.38      0.40 o
  10  11  -4       33.24       32.42      0.29 o
   9  11  -4        1.20        1.10      0.06 o
   8  11  -4       59.60       59.42      0.78 o
   7  11  -4      243.83      240.90      1.85 o
   6  11  -4       15.04       14.72      0.15 o
   5  11  -4      141.80      142.46      1.19 o
   4  11  -4       11.73       11.20      0.11 o
   2  11  -4       34.45       34.15      0.24 o
   1  11  -4        3.26        3.49      0.12 o
   0  11  -4      121.13      119.26      0.63 o
  -1  11  -4        6.20        6.14      0.10 o
  -2  11  -4        0.14        0.31      0.10 o
  -3  11  -4        7.05        7.13      0.11 o
  -4  11  -4       91.49       91.83      0.62 o
  -5  11  -4       82.90       83.48      0.41 o
  -6  11  -4        1.31        1.40      0.08 o
  -7  11  -4       32.96       33.44      0.22 o
  -8  11  -4        4.60        4.60      0.09 o
  -9  11  -4      105.79      104.37      0.59 o
 -10  11  -4       52.38       53.65      0.32 o
 -11  11  -4       10.12       10.57      0.14 o
 -12  11  -4      128.20      128.42      1.37 o
 -13  11  -4        2.53        2.56      0.10 o
 -14  11  -4        0.51        0.60      0.09 o
 -15  11  -4       14.71       14.83      0.24 o
 -16  11  -4        1.92        1.98      0.10 o
 -17  11  -4       51.73       49.11      0.50 o
 -18  11  -4        9.27        9.25      0.17 o
 -19  11  -4        2.00        1.64      0.13 o
 -20  11  -4        8.86        8.80      0.27 o
  23  12  -4       32.67       31.87      1.18 o
  22  12  -4       22.80       24.82      0.43 o
  21  12  -4       24.98       25.89      0.52 o
  20  12  -4       23.73       24.15      0.43 o
  19  12  -4        2.99        2.77      0.12 o
  18  12  -4       35.28       34.94      0.64 o
  17  12  -4        0.65        0.73      0.10 o
  16  12  -4       60.49       61.33      0.75 o
  15  12  -4      215.43      226.01      3.36 o
  14  12  -4       79.10       80.59      1.28 o
  13  12  -4        9.74        9.27      0.11 o
  12  12  -4        1.38        1.39      0.09 o
  11  12  -4       91.11       91.23      0.71 o
  10  12  -4      109.10      109.50      0.85 o
   9  12  -4      285.80      284.78      1.92 o
   8  12  -4       39.65       40.39      0.49 o
   7  12  -4      285.66      289.50      2.25 o
   6  12  -4      160.91      157.16      1.16 o
   5  12  -4       46.75       46.41      0.35 o
   4  12  -4       13.68       14.53      0.21 o
   3  12  -4      221.08      223.37      1.62 o
   2  12  -4      492.59      493.94      2.92 o
   1  12  -4      757.02      781.66      4.43 o
   0  12  -4       47.37       47.48      0.49 o
  -1  12  -4        5.16        5.30      0.10 o
  -2  12  -4       67.76       68.36      0.31 o
  -3  12  -4      238.35      237.25      1.71 o
  -4  12  -4      152.88      150.13      0.90 o
  -5  12  -4       51.60       51.49      0.36 o
  -6  12  -4      260.29      266.26      1.47 o
  -7  12  -4       39.16       39.13      0.30 o
  -8  12  -4      128.27      127.34      0.48 o
  -9  12  -4        8.53        8.77      0.12 o
 -10  12  -4        3.15        3.55      0.10 o
 -11  12  -4       99.22      100.43      0.57 o
 -12  12  -4      163.46      163.59      1.33 o
 -13  12  -4        1.55        1.33      0.09 o
 -14  12  -4       37.84       36.21      0.34 o
 -15  12  -4        0.17        0.23      0.10 o
 -17  12  -4       14.56       14.64      0.26 o
 -18  12  -4        6.29        6.15      0.13 o
 -19  12  -4       13.37       11.97      0.21 o
 -20  12  -4       35.25       30.01      0.45 o
  22  13  -4        1.73        1.38      0.20 o
  21  13  -4        0.30        0.44      0.20 o
  20  13  -4       15.88       16.44      0.31 o
  19  13  -4       43.42       41.90      1.44 o
  18  13  -4       18.07       17.48      0.31 o
  17  13  -4      110.15      110.15      1.74 o
  16  13  -4      103.99      104.56      1.31 o
  15  13  -4       12.26       12.50      0.23 o
  14  13  -4        5.00        4.57      0.10 o
  12  13  -4        8.45        8.00      0.16 o
  11  13  -4        2.47        2.48      0.09 o
  10  13  -4      147.72      147.19      1.44 o
   9  13  -4       85.46       84.28      0.60 o
   8  13  -4       25.44       25.13      0.31 o
   7  13  -4        7.41        6.46      0.08 o
   6  13  -4       20.75       20.25      0.23 o
   5  13  -4        8.91        9.10      0.15 o
   4  13  -4        9.58        9.20      0.13 o
   3  13  -4       13.94       14.11      0.12 o
   2  13  -4      167.73      171.32      1.08 o
   1  13  -4       12.43       12.33      0.11 o
   0  13  -4        6.46        6.87      0.15 o
  -1  13  -4        0.62        0.69      0.08 o
  -2  13  -4        1.28        1.40      0.09 o
  -3  13  -4        0.93        1.26      0.09 o
  -4  13  -4      197.03      196.32      0.88 o
  -5  13  -4       35.17       34.31      0.17 o
  -6  13  -4        9.83        9.46      0.12 o
  -7  13  -4       76.55       75.50      0.31 o
  -8  13  -4        5.82        5.77      0.11 o
  -9  13  -4        2.45        2.44      0.10 o
 -10  13  -4       16.12       16.59      0.15 o
 -11  13  -4        1.79        1.97      0.10 o
 -12  13  -4       89.39       89.43      0.59 o
 -13  13  -4       93.52       90.78      0.87 o
 -14  13  -4      136.06      136.73      1.30 o
 -15  13  -4       26.61       27.41      0.28 o
 -16  13  -4       25.09       25.03      0.25 o
 -17  13  -4       29.70       28.94      0.37 o
 -18  13  -4       12.17       12.22      0.26 o
 -19  13  -4        2.00        2.33      0.14 o
  22  14  -4        9.62       10.17      0.28 o
  21  14  -4        4.55        4.55      0.25 o
  20  14  -4        4.34        4.59      0.16 o
  19  14  -4        2.76        2.22      0.14 o
  18  14  -4       16.41       17.23      0.38 o
  17  14  -4       12.39       14.13      0.28 o
  15  14  -4        2.75        3.21      0.10 o
  14  14  -4       55.48       57.53      0.98 o
  13  14  -4        6.94        6.11      0.16 o
  12  14  -4        0.65        0.44      0.07 o
  11  14  -4       72.43       74.62      0.76 o
  10  14  -4        9.98       10.07      0.13 o
   9  14  -4      119.16      117.47      0.64 o
   8  14  -4      229.90      229.55      1.69 o
   7  14  -4       82.15       77.44      0.48 o
   6  14  -4        2.21        2.53      0.08 o
   5  14  -4      123.27      121.61      0.66 o
   4  14  -4       48.07       47.20      0.59 o
   3  14  -4       49.84       48.58      0.25 o
   2  14  -4        1.50        1.58      0.09 o
   1  14  -4        7.42        7.53      0.11 o
   0  14  -4       93.61       95.23      0.61 o
  -1  14  -4        7.35        7.63      0.10 o
  -2  14  -4       56.63       56.35      0.37 o
  -3  14  -4       32.18       31.66      0.23 o
  -5  14  -4      175.81      176.20      1.57 o
  -6  14  -4       37.06       36.17      0.22 o
  -7  14  -4        2.54        2.41      0.11 o
  -8  14  -4      126.78      125.42      0.98 o
  -9  14  -4        5.38        5.59      0.11 o
 -10  14  -4        6.73        7.17      0.13 o
 -11  14  -4       27.16       27.23      0.26 o
 -12  14  -4        0.67        0.53      0.11 o
 -13  14  -4       47.01       45.64      0.48 o
 -14  14  -4        6.96        7.13      0.14 o
 -15  14  -4        1.76        1.92      0.11 o
 -16  14  -4       10.83       11.17      0.17 o
 -17  14  -4        9.43        8.37      0.21 o
 -18  14  -4        8.18        8.04      0.18 o
 -19  14  -4       30.71       28.25      0.57 o
  21  15  -4        3.35        3.52      0.21 o
  19  15  -4       35.16       36.20      0.39 o
  18  15  -4        7.82        7.34      0.24 o
  17  15  -4       47.83       51.02      0.82 o
  16  15  -4       66.89       65.51      1.15 o
  15  15  -4       32.24       32.42      0.61 o
  14  15  -4        3.18        2.52      0.11 o
  13  15  -4       19.39       19.47      0.23 o
  12  15  -4        3.59        3.90      0.08 o
  11  15  -4       51.16       51.25      0.46 o
  10  15  -4      119.95      117.92      0.98 o
   9  15  -4       12.68       11.56      0.17 o
   8  15  -4       75.68       74.52      0.74 o
   7  15  -4       65.12       65.14      0.51 o
   6  15  -4        4.29        4.20      0.10 o
   5  15  -4       15.69       15.09      0.19 o
   4  15  -4       10.78        9.55      0.16 o
   3  15  -4        5.83        6.09      0.12 o
   2  15  -4        7.23        7.15      0.13 o
   1  15  -4       47.01       46.09      0.30 o
  -1  15  -4       13.93       13.42      0.18 o
  -2  15  -4       70.57       70.29      0.33 o
  -3  15  -4       23.64       23.05      0.19 o
  -4  15  -4       86.60       84.15      0.66 o
  -5  15  -4      141.72      140.18      1.12 o
  -6  15  -4        0.12        0.38      0.11 o
  -7  15  -4      215.84      215.84      1.52 o
  -8  15  -4        7.46        7.08      0.13 o
  -9  15  -4        4.66        4.55      0.11 o
 -10  15  -4        0.99        1.06      0.10 o
 -11  15  -4       19.14       19.28      0.16 o
 -12  15  -4       61.90       61.72      0.57 o
 -13  15  -4       14.60       15.60      0.21 o
 -14  15  -4       21.35       21.19      0.25 o
 -15  15  -4       12.67       13.00      0.24 o
 -16  15  -4        9.92        9.57      0.16 o
 -17  15  -4       11.25       10.48      0.23 o
 -18  15  -4        4.88        4.52      0.15 o
  21  16  -4        1.10        1.04      0.22 o
  20  16  -4       48.55       52.94      1.15 o
  19  16  -4       15.18       16.67      0.26 o
  18  16  -4        5.84        5.87      0.15 o
  17  16  -4       27.36       29.78      0.68 o
  16  16  -4       19.00       19.69      0.43 o
  15  16  -4      106.06      106.46      1.92 o
  14  16  -4        3.43        3.58      0.14 o
  13  16  -4        0.79        0.63      0.08 o
  12  16  -4        1.44        1.45      0.07 o
  11  16  -4        3.66        3.69      0.09 o
  10  16  -4       68.29       66.34      0.46 o
   9  16  -4       19.47       19.00      0.17 o
   8  16  -4       43.06       45.06      0.53 o
   7  16  -4      130.05      133.25      1.31 o
   6  16  -4        0.16        0.30      0.10 o
   5  16  -4        9.05        8.87      0.13 o
   4  16  -4       21.05       21.25      0.19 o
   3  16  -4       84.83       83.42      0.52 o
   2  16  -4      153.05      148.99      0.99 o
   1  16  -4      148.79      146.89      0.77 o
   0  16  -4       52.24       52.08      0.34 o
  -1  16  -4       81.74       80.57      0.48 o
  -2  16  -4       36.25       35.86      0.24 o
  -3  16  -4       42.91       42.02      0.27 o
  -4  16  -4       10.52       10.78      0.12 o
  -5  16  -4      189.70      189.11      1.05 o
  -6  16  -4        0.28        0.45      0.12 o
  -7  16  -4        5.88        5.83      0.13 o
  -8  16  -4       89.39       87.46      0.67 o
  -9  16  -4       18.00       17.86      0.16 o
 -10  16  -4        5.47        5.61      0.12 o
 -11  16  -4       16.48       17.14      0.20 o
 -12  16  -4       44.27       44.22      0.44 o
 -13  16  -4       13.80       13.48      0.27 o
 -14  16  -4       21.25       21.24      0.38 o
 -15  16  -4        2.42        2.42      0.12 o
 -16  16  -4       10.62       10.08      0.17 o
 -17  16  -4       51.97       50.91      0.59 o
 -18  16  -4        1.93        2.15      0.15 o
  20  17  -4        3.87        4.33      0.20 o
  19  17  -4        1.05        0.97      0.17 o
  18  17  -4       10.22       10.68      0.25 o
  17  17  -4       14.30       16.20      0.44 o
  16  17  -4        2.80        2.55      0.11 o
  15  17  -4        5.59        6.04      0.17 o
  14  17  -4       35.82       37.24      0.53 o
  13  17  -4        3.78        3.58      0.12 o
  12  17  -4       23.74       23.87      0.25 o
  11  17  -4       31.99       30.88      0.35 o
  10  17  -4       12.90       13.10      0.13 o
   9  17  -4        7.06        7.18      0.11 o
   8  17  -4      141.05      144.72      1.09 o
   7  17  -4       20.57       20.09      0.22 o
   6  17  -4       14.57       14.26      0.14 o
   5  17  -4       18.69       17.81      0.22 o
   4  17  -4      109.98      109.30      0.76 o
   3  17  -4       21.05       20.36      0.23 o
   2  17  -4       92.50       90.66      0.62 o
   1  17  -4       67.55       65.84      0.41 o
  -1  17  -4        6.15        5.90      0.13 o
  -2  17  -4       72.34       70.23      0.55 o
  -3  17  -4       20.64       20.10      0.17 o
  -4  17  -4        0.93        1.18      0.11 o
  -5  17  -4       25.57       25.62      0.21 o
  -6  17  -4       25.37       24.24      0.27 o
  -7  17  -4        0.60        0.53      0.12 o
  -8  17  -4       45.39       45.57      0.45 o
  -9  17  -4        1.68        1.90      0.12 o
 -10  17  -4        2.55        2.61      0.12 o
 -12  17  -4       10.21       10.17      0.17 o
 -13  17  -4        9.70       10.28      0.28 o
 -14  17  -4        4.57        4.78      0.14 o
 -15  17  -4        2.58        2.51      0.13 o
 -17  17  -4        1.02        1.46      0.12 o
  20  18  -4        2.50        2.97      0.21 o
  18  18  -4       21.88       22.99      0.32 o
  16  18  -4       45.24       49.41      0.97 o
  15  18  -4      115.97      128.15      1.04 o
  14  18  -4        0.07        0.21      0.09 o
  13  18  -4       82.81       85.93      0.89 o
  12  18  -4        6.62        6.69      0.11 o
  11  18  -4        0.86        1.00      0.10 o
  10  18  -4      254.74      248.71      2.32 o
   9  18  -4       11.39       11.34      0.16 o
   8  18  -4       83.95       86.95      0.61 o
   7  18  -4      197.20      195.90      1.67 o
   6  18  -4       54.32       51.14      0.46 o
   5  18  -4      169.00      163.04      1.20 o
   4  18  -4        0.77        0.76      0.10 o
   3  18  -4       27.13       26.76      0.21 o
   2  18  -4      359.86      352.62      2.83 o
   1  18  -4       60.24       61.02      0.39 o
   0  18  -4       22.17       22.41      0.16 o
  -1  18  -4       19.58       19.79      0.22 o
  -2  18  -4        2.03        2.12      0.13 o
  -3  18  -4       22.55       23.02      0.27 o
  -4  18  -4      143.15      147.92      1.08 o
  -5  18  -4       26.75       26.72      0.30 o
  -6  18  -4       34.77       33.25      0.41 o
  -7  18  -4      110.37      108.92      0.67 o
  -8  18  -4        1.83        2.12      0.12 o
  -9  18  -4        0.81        0.77      0.14 o
 -10  18  -4      121.47      120.63      0.71 o
 -11  18  -4        9.74        9.73      0.16 o
 -12  18  -4      146.67      146.72      1.46 o
 -13  18  -4        9.99       10.13      0.18 o
 -14  18  -4        7.05        7.78      0.23 o
 -15  18  -4       52.68       52.38      0.48 o
 -16  18  -4        1.77        1.54      0.12 o
 -17  18  -4        0.47        0.56      0.14 o
  19  19  -4       65.25       70.46      1.16 o
  18  19  -4       22.31       22.78      0.52 o
  17  19  -4        9.78       10.52      0.20 o
  16  19  -4        5.04        5.09      0.17 o
  15  19  -4       13.42       13.67      0.34 o
  14  19  -4       82.43       82.68      0.67 o
  13  19  -4       61.83       61.43      0.82 o
  12  19  -4       30.29       29.68      0.36 o
  11  19  -4       21.59       20.91      0.21 o
  10  19  -4        2.73        2.67      0.10 o
   9  19  -4       11.91       12.17      0.19 o
   8  19  -4        8.60        8.93      0.16 o
   7  19  -4        8.08        7.66      0.12 o
   6  19  -4        3.36        3.80      0.11 o
   5  19  -4       73.63       73.06      0.77 o
   4  19  -4       21.37       20.61      0.21 o
   3  19  -4       16.62       16.73      0.20 o
   2  19  -4       29.91       29.46      0.27 o
   1  19  -4      128.36      127.71      0.72 o
   0  19  -4        1.63        1.55      0.10 o
  -1  19  -4       83.18       81.47      0.41 o
  -2  19  -4      215.79      216.30      1.50 o
  -3  19  -4      136.65      137.19      0.73 o
  -4  19  -4      159.38      160.51      1.19 o
  -5  19  -4        7.58        7.76      0.16 o
  -6  19  -4       31.60       31.46      0.36 o
  -7  19  -4      107.07      105.11      0.66 o
  -8  19  -4        0.52        0.51      0.12 o
 -10  19  -4        9.75       10.51      0.19 o
 -11  19  -4        5.42        5.52      0.15 o
 -12  19  -4       40.77       41.44      0.50 o
 -13  19  -4        7.18        6.98      0.15 o
 -14  19  -4        1.35        1.56      0.13 o
 -15  19  -4        0.42        0.37      0.13 o
 -16  19  -4       12.43       12.45      0.19 o
  18  20  -4        4.57        4.81      0.21 o
  17  20  -4        4.11        4.22      0.18 o
  16  20  -4        0.68        0.87      0.16 o
  15  20  -4        0.54        0.78      0.13 o
  14  20  -4       29.36       32.62      0.47 o
  13  20  -4       39.42       38.34      0.41 o
  12  20  -4        2.42        1.89      0.10 o
  11  20  -4       13.41       13.66      0.16 o
  10  20  -4       65.81       66.49      0.70 o
   9  20  -4      148.69      153.10      1.40 o
   8  20  -4       43.58       44.81      0.31 o
   7  20  -4       90.68       90.13      0.69 o
   6  20  -4       18.94       18.79      0.25 o
   5  20  -4      251.65      249.87      2.41 o
   4  20  -4       56.75       56.67      0.43 o
   3  20  -4       31.73       31.24      0.18 o
   2  20  -4       15.51       15.64      0.15 o
   0  20  -4       10.07       10.00      0.15 o
  -1  20  -4        1.15        1.18      0.11 o
  -2  20  -4       48.09       47.48      0.27 o
  -3  20  -4        2.63        2.73      0.11 o
  -4  20  -4        0.55        0.52      0.14 o
  -5  20  -4       34.63       35.23      0.24 o
  -6  20  -4       61.07       61.58      0.66 o
  -7  20  -4       41.21       41.94      0.39 o
  -8  20  -4       32.11       31.42      0.33 o
  -9  20  -4       45.45       43.66      0.34 o
 -10  20  -4       37.21       36.32      0.30 o
 -11  20  -4       83.04       85.94      0.72 o
 -12  20  -4        5.36        5.86      0.15 o
 -13  20  -4        1.32        1.22      0.14 o
 -14  20  -4       11.27       11.47      0.23 o
 -15  20  -4        5.78        5.82      0.15 o
  17  21  -4        8.44        8.76      0.27 o
  16  21  -4       19.44       20.04      0.45 o
  15  21  -4       29.18       28.33      0.52 o
  14  21  -4       16.09       15.64      0.28 o
  13  21  -4       47.49       44.82      0.41 o
  12  21  -4        0.49        0.55      0.12 o
  10  21  -4       33.10       31.72      0.34 o
   8  21  -4        3.20        3.59      0.11 o
   7  21  -4        5.17        5.44      0.12 o
   5  21  -4        1.50        1.63      0.11 o
   4  21  -4       10.41       10.29      0.15 o
   3  21  -4        4.28        4.11      0.12 o
   1  21  -4        2.81        2.83      0.12 o
   0  21  -4        2.63        2.78      0.13 o
  -2  21  -4       56.55       57.48      0.38 o
  -3  21  -4        4.87        5.42      0.13 o
  -4  21  -4       20.26       20.65      0.28 o
  -5  21  -4       19.66       19.71      0.20 o
  -6  21  -4        2.63        2.76      0.15 o
  -7  21  -4       54.34       55.17      0.58 o
  -8  21  -4       37.13       36.70      0.44 o
  -9  21  -4        3.77        3.70      0.14 o
 -10  21  -4        1.30        1.66      0.13 o
 -11  21  -4        3.38        3.26      0.14 o
 -12  21  -4        6.57        7.18      0.19 o
 -13  21  -4       23.79       24.56      0.42 o
 -14  21  -4        3.41        3.23      0.15 o
  16  22  -4       70.34       69.11      0.57 o
  15  22  -4        5.39        5.68      0.28 o
  14  22  -4       31.59       30.96      0.42 o
  13  22  -4        1.59        1.36      0.13 o
  12  22  -4       42.16       40.47      0.47 o
  11  22  -4       77.04       73.86      0.81 o
  10  22  -4       40.16       38.40      0.39 o
   9  22  -4        8.23        8.29      0.13 o
   8  22  -4       10.47       10.94      0.15 o
   7  22  -4       52.87       53.56      0.67 o
   6  22  -4        8.82        8.56      0.19 o
   5  22  -4        6.70        6.94      0.17 o
   4  22  -4        3.47        3.55      0.12 o
   3  22  -4        6.33        6.22      0.13 o
   2  22  -4      127.98      126.17      0.69 o
   1  22  -4      213.02      209.61      0.82 o
   0  22  -4       18.56       18.34      0.20 o
  -1  22  -4        9.63       10.01      0.17 o
  -2  22  -4       33.84       33.57      0.34 o
  -3  22  -4       16.58       16.63      0.17 o
  -4  22  -4       67.65       66.65      0.56 o
  -5  22  -4       10.68       10.73      0.16 o
  -7  22  -4       26.26       24.70      0.24 o
  -8  22  -4       60.94       58.49      0.37 o
  -9  22  -4       31.91       31.04      0.33 o
 -10  22  -4       12.83       12.64      0.20 o
 -11  22  -4       27.86       28.79      0.39 o
 -12  22  -4        3.53        3.61      0.14 o
 -13  22  -4       25.92       25.98      0.34 o
  15  23  -4       14.25       14.21      0.32 o
  14  23  -4        4.66        4.76      0.16 o
  13  23  -4        7.90        7.73      0.17 o
  12  23  -4       10.68        9.85      0.15 o
  11  23  -4        0.51        0.48      0.14 o
  10  23  -4        7.19        7.33      0.14 o
   9  23  -4        4.47        4.59      0.13 o
   8  23  -4       35.75       35.58      0.33 o
   7  23  -4        6.28        5.78      0.14 o
   6  23  -4       16.07       15.74      0.22 o
   5  23  -4        1.19        1.06      0.12 o
   4  23  -4        1.74        1.71      0.11 o
   2  23  -4       17.52       18.08      0.21 o
   1  23  -4        1.15        1.11      0.12 o
  -1  23  -4        2.35        2.47      0.13 o
  -2  23  -4        6.50        6.84      0.16 o
  -3  23  -4        3.22        3.38      0.15 o
  -4  23  -4        6.97        7.04      0.14 o
  -5  23  -4        2.49        2.57      0.14 o
  -6  23  -4        1.48        1.64      0.14 o
  -7  23  -4        1.37        1.39      0.13 o
  -8  23  -4        3.65        3.73      0.13 o
  -9  23  -4       11.36       10.82      0.21 o
 -10  23  -4        4.29        4.09      0.14 o
 -11  23  -4        6.54        6.86      0.16 o
 -12  23  -4        3.53        3.83      0.15 o
  14  24  -4        7.30        7.61      0.20 o
  13  24  -4        0.79        0.82      0.15 o
  12  24  -4       14.34       12.87      0.27 o
  10  24  -4        0.72        0.69      0.15 o
   9  24  -4      149.02      154.79      1.33 o
   8  24  -4       32.33       32.42      0.33 o
   7  24  -4        5.43        5.77      0.14 o
   6  24  -4        1.34        1.48      0.12 o
   5  24  -4        3.84        3.84      0.12 o
   4  24  -4       35.38       35.31      0.32 o
   3  24  -4       77.53       77.61      0.54 o
   2  24  -4        8.11        8.20      0.15 o
   1  24  -4       11.59       11.40      0.15 o
   0  24  -4       24.14       23.99      0.23 o
  -1  24  -4       29.60       29.25      0.27 o
  -2  24  -4        6.87        6.83      0.15 o
  -3  24  -4        8.39        8.43      0.15 o
  -4  24  -4       43.49       43.25      0.30 o
  -5  24  -4       10.19       10.27      0.21 o
  -6  24  -4      101.07      100.92      0.64 o
  -7  24  -4        6.89        7.35      0.16 o
  -8  24  -4        1.76        2.19      0.13 o
  -9  24  -4       53.51       51.07      0.31 o
 -10  24  -4        0.59        0.89      0.14 o
 -11  24  -4        6.59        6.84      0.18 o
  13  25  -4       18.17       17.37      0.22 o
  10  25  -4        2.98        2.90      0.15 o
   9  25  -4        4.45        4.48      0.14 o
   8  25  -4        3.25        3.21      0.14 o
   7  25  -4       14.99       14.76      0.22 o
   6  25  -4        6.27        6.24      0.14 o
   5  25  -4        7.71        7.59      0.15 o
   4  25  -4        1.04        0.96      0.12 o
   3  25  -4        0.77        0.73      0.14 o
   2  25  -4       59.21       57.95      0.52 o
   1  25  -4       20.61       20.13      0.26 o
   0  25  -4        5.35        5.72      0.14 o
  -1  25  -4        0.45        0.48      0.13 o
  -2  25  -4        2.04        2.16      0.16 o
  -3  25  -4       15.87       15.98      0.18 o
  -4  25  -4        0.43        0.59      0.14 o
  -5  25  -4        1.44        1.41      0.13 o
  -6  25  -4       50.03       48.73      0.35 o
  -7  25  -4       13.38       13.37      0.19 o
  -8  25  -4        3.21        3.10      0.14 o
  -9  25  -4        0.25        0.45      0.14 o
 -10  25  -4        5.23        5.46      0.15 o
  11  26  -4       27.58       26.82      0.29 o
  10  26  -4       56.78       59.12      0.65 o
   9  26  -4        9.08        9.70      0.19 o
   8  26  -4       14.67       14.80      0.21 o
   6  26  -4       35.78       37.12      0.52 o
   4  26  -4        0.05        0.36      0.14 o
   3  26  -4        9.88        9.57      0.15 o
   2  26  -4       42.44       43.80      0.38 o
   1  26  -4        3.06        3.20      0.13 o
   0  26  -4        2.78        2.63      0.14 o
  -1  26  -4        1.13        1.25      0.13 o
  -2  26  -4        3.52        3.35      0.14 o
  -3  26  -4        0.87        0.97      0.13 o
  -4  26  -4        1.39        1.50      0.14 o
  -5  26  -4        7.47        7.72      0.16 o
  -6  26  -4        4.91        5.23      0.15 o
  -7  26  -4       22.16       22.07      0.22 o
  -8  26  -4       29.59       28.14      0.31 o
   9  27  -4       15.05       14.22      0.34 o
   8  27  -4       21.63       21.42      0.38 o
   7  27  -4        6.55        6.56      0.17 o
   5  27  -4        6.37        6.60      0.15 o
   4  27  -4        9.44        9.53      0.22 o
   3  27  -4        3.53        3.45      0.15 o
   2  27  -4       15.16       15.79      0.22 o
   1  27  -4       51.43       52.84      0.36 o
   0  27  -4       12.65       13.00      0.17 o
  -1  27  -4        2.44        2.55      0.14 o
  -2  27  -4        4.89        4.98      0.14 o
  -3  27  -4        4.05        4.43      0.15 o
  -4  27  -4        0.33        0.32      0.16 o
  -5  27  -4       22.35       22.30      0.20 o
  -6  27  -4       32.35       33.62      0.32 o
   6  28  -4        2.47        2.20      0.15 o
   5  28  -4       12.99       12.80      0.18 o
   4  28  -4       11.74       11.80      0.18 o
   3  28  -4       71.09       73.41      0.55 o
   2  28  -4       16.58       16.89      0.21 o
   1  28  -4       25.25       25.32      0.29 o
   0  28  -4       31.21       31.47      0.31 o
  -1  28  -4       43.12       43.96      0.24 o
  -2  28  -4       29.31       29.60      0.27 o
  -3  28  -4       31.14       31.62      0.31 o
  24   1  -5        4.95        4.57      0.33 o
  23   1  -5       38.49       34.78      1.12 o
  22   1  -5       12.32       11.11      0.56 o
  21   1  -5       28.82       25.90      0.47 o
  20   1  -5       45.16       41.91      0.91 o
  19   1  -5        1.40        1.23      0.07 o
  18   1  -5       17.40       16.40      0.58 o
  17   1  -5        0.06        0.14      0.04 o
  16   1  -5       13.54       13.56      0.26 o
  15   1  -5      572.26      582.18      4.59 o
  14   1  -5       24.64       23.58      0.23 o
  13   1  -5       61.15       61.39      0.51 o
  12   1  -5        0.17        0.17      0.05 o
  11   1  -5        5.26        5.09      0.10 o
  10   1  -5      229.79      232.65      1.38 o
   9   1  -5      566.13      578.05      3.83 o
   8   1  -5      348.72      367.24      2.14 o
   7   1  -5      397.72      404.70      2.77 o
   6   1  -5       22.85       24.34      0.27 o
   5   1  -5        1.13        1.33      0.05 o
   4   1  -5       71.66       70.29      0.66 o
   3   1  -5      809.63      818.13      4.82 o
   2   1  -5      648.69      649.71      4.27 o
   1   1  -5      884.66      907.97      5.45 o
   0   1  -5      411.63      413.19      2.20 o
  -1   1  -5       19.29       18.48      0.16 o
  -2   1  -5      181.99      182.94      1.22 o
  -3   1  -5       10.38       10.52      0.11 o
  -4   1  -5      479.77      480.92      2.26 o
  -5   1  -5      689.38      699.92      2.91 o
  -6   1  -5      252.82      248.57      1.05 o
  -7   1  -5       53.86       52.80      0.23 o
  -8   1  -5       46.23       45.82      0.24 o
  -9   1  -5        0.59        0.66      0.09 o
 -10   1  -5      209.75      207.56      1.10 o
 -11   1  -5       73.39       71.80      0.57 o
 -12   1  -5      145.02      141.87      0.80 o
 -13   1  -5        5.26        4.86      0.13 o
 -14   1  -5        1.39        1.73      0.09 o
 -15   1  -5       24.89       25.50      0.39 o
 -16   1  -5        3.30        2.98      0.10 o
 -17   1  -5       13.90       15.93      0.28 o
 -18   1  -5       32.28       36.09      0.60 o
 -19   1  -5       38.41       40.66      0.91 o
  25   2  -5       11.86       10.58      1.91 o
  24   2  -5       43.74       40.37      1.29 o
  23   2  -5        3.88        3.46      0.28 o
  22   2  -5       14.14       12.90      0.60 o
  21   2  -5        6.76        5.60      0.25 o
  20   2  -5        0.94        0.85      0.12 o
  19   2  -5        6.42        5.92      0.15 o
  18   2  -5       40.34       40.14      0.92 o
  17   2  -5        6.45        5.89      0.11 o
  16   2  -5        4.18        3.94      0.09 o
  15   2  -5        6.42        6.15      0.11 o
  13   2  -5       28.00       27.07      0.35 o
  12   2  -5       65.45       64.05      0.56 o
  11   2  -5       17.36       16.92      0.14 o
  10   2  -5       35.25       34.47      0.31 o
   9   2  -5        0.19        0.24      0.04 o
   8   2  -5       71.30       69.67      0.37 o
   7   2  -5      185.53      188.34      1.19 o
   6   2  -5      732.36      755.84      3.66 o
   5   2  -5       55.54       53.83      0.46 o
   4   2  -5       11.92       11.76      0.10 o
   3   2  -5       36.26       35.13      0.26 o
   2   2  -5       42.25       42.53      0.28 o
   1   2  -5      609.22      620.34      5.15 o
   0   2  -5       54.63       51.74      0.40 o
  -1   2  -5      411.59      406.81      1.79 o
  -2   2  -5      194.95      195.89      0.75 o
  -3   2  -5       18.72       18.98      0.16 o
  -4   2  -5       15.29       16.07      0.10 o
  -5   2  -5      118.10      115.90      0.50 o
  -6   2  -5       47.25       45.89      0.28 o
  -7   2  -5        3.19        3.34      0.09 o
  -8   2  -5      102.98      100.17      0.46 o
  -9   2  -5       26.80       26.36      0.18 o
 -10   2  -5        9.72        9.46      0.12 o
 -11   2  -5      150.17      150.66      1.08 o
 -12   2  -5       39.46       39.06      0.33 o
 -13   2  -5       27.96       28.76      0.28 o
 -14   2  -5       41.68       41.03      0.38 o
 -15   2  -5        0.56        0.53      0.08 o
 -16   2  -5        8.86        8.64      0.15 o
 -17   2  -5        4.71        5.11      0.14 o
 -18   2  -5        0.51        0.41      0.13 o
 -19   2  -5       46.54       46.72      0.68 o
 -20   2  -5        0.72        1.11      0.12 o
  25   3  -5        7.55        6.01      0.54 o
  24   3  -5       78.20       71.93      4.64 o
  23   3  -5        1.91        2.01      0.18 o
  22   3  -5       74.87       67.65      1.13 o
  21   3  -5       34.76       31.61      0.94 o
  20   3  -5        0.80        0.67      0.11 o
  19   3  -5       62.37       62.97      1.32 o
  18   3  -5       40.50       37.07      0.50 o
  17   3  -5       18.99       20.17      0.26 o
  16   3  -5      171.82      174.26      2.13 o
  15   3  -5       56.30       54.40      0.84 o
  14   3  -5       82.39       84.17      0.79 o
  13   3  -5        1.62        1.32      0.05 o
  12   3  -5       64.54       64.92      0.58 o
  11   3  -5        1.35        1.53      0.06 o
  10   3  -5        6.94        6.28      0.09 o
   9   3  -5       31.25       30.10      0.19 o
   8   3  -5     1107.20     1117.17      8.38 o
   7   3  -5        8.72        8.19      0.09 o
   6   3  -5       73.31       75.33      0.50 o
   5   3  -5        2.91        2.61      0.05 o
   4   3  -5      543.46      557.48      3.73 o
   3   3  -5       71.50       66.33      0.50 o
   2   3  -5      635.71      636.88      4.20 o
   1   3  -5      401.17      395.47      2.20 o
   0   3  -5        6.17        5.37      0.07 o
  -1   3  -5      211.01      209.61      1.08 o
  -2   3  -5      392.96      390.42      1.89 o
  -3   3  -5      243.88      242.61      0.99 o
  -4   3  -5      148.77      147.10      0.76 o
  -5   3  -5      202.54      197.63      1.03 o
  -6   3  -5       67.34       64.56      0.27 o
  -7   3  -5       56.56       54.91      0.23 o
  -8   3  -5        1.80        1.80      0.07 o
  -9   3  -5        5.62        5.20      0.08 o
 -10   3  -5       23.72       22.72      0.26 o
 -11   3  -5       42.24       45.18      0.35 o
 -12   3  -5      158.08      163.80      1.58 o
 -13   3  -5       42.48       42.08      0.58 o
 -15   3  -5      166.83      164.28      1.61 o
 -16   3  -5        8.92        9.37      0.14 o
 -17   3  -5      125.96      125.45      1.40 o
 -18   3  -5       15.12       16.49      0.31 o
 -19   3  -5        0.29        0.30      0.14 o
 -20   3  -5       16.77       14.70      0.35 o
 -21   3  -5       24.39       24.70      0.44 o
  25   4  -5       24.54       22.77      2.09 o
  24   4  -5       31.39       29.43      2.29 o
  23   4  -5        7.10        5.90      0.88 o
  22   4  -5        1.37        1.12      0.14 o
  21   4  -5       52.47       50.18      0.92 o
  20   4  -5        0.20        0.26      0.08 o
  19   4  -5       30.14       28.25      0.65 o
  18   4  -5      102.15      101.92      1.74 o
  16   4  -5       91.34       90.81      1.31 o
  15   4  -5       87.86       86.60      0.89 o
  14   4  -5        1.57        1.77      0.07 o
  13   4  -5       47.68       48.42      0.42 o
  12   4  -5        4.56        4.41      0.06 o
  11   4  -5      103.16      101.88      1.03 o
  10   4  -5      455.12      468.32      2.47 o
   9   4  -5       57.96       56.40      0.64 o
   8   4  -5      297.96      301.51      2.77 o
   7   4  -5       25.87       25.52      0.26 o
   6   4  -5       84.94       83.56      0.50 o
   5   4  -5       77.65       79.75      0.61 o
   4   4  -5        1.67        2.42      0.08 o
   3   4  -5      608.21      608.13      3.99 o
   2   4  -5      336.65      340.17      1.92 o
   1   4  -5      101.16      101.95      0.62 o
   0   4  -5      359.03      357.60      2.20 o
  -1   4  -5      586.20      589.30      2.57 o
  -2   4  -5       19.66       19.37      0.16 o
  -3   4  -5      298.95      294.41      1.30 o
  -4   4  -5       54.85       52.89      0.28 o
  -5   4  -5      336.06      331.66      1.36 o
  -6   4  -5       67.55       64.15      0.37 o
  -7   4  -5        1.21        1.44      0.07 o
  -8   4  -5      285.28      289.01      2.06 o
  -9   4  -5       18.56       17.69      0.12 o
 -10   4  -5        2.99        3.31      0.09 o
 -11   4  -5       99.80      100.33      1.01 o
 -12   4  -5       21.07       21.65      0.28 o
 -13   4  -5      104.43      104.35      0.77 o
 -15   4  -5       74.64       73.84      0.82 o
 -16   4  -5        8.37        8.62      0.14 o
 -17   4  -5        3.70        3.75      0.11 o
 -18   4  -5       14.72       13.51      0.26 o
 -19   4  -5        3.38        3.79      0.16 o
 -20   4  -5       71.38       66.58      1.35 o
 -21   4  -5       10.85       10.52      0.34 o
  25   5  -5       18.07       15.53      2.05 o
  24   5  -5      149.44      138.55      7.36 o
  22   5  -5       35.54       31.32      1.22 o
  21   5  -5       23.92       21.22      0.50 o
  19   5  -5      202.05      209.01      1.96 o
  18   5  -5       31.34       30.81      0.39 o
  17   5  -5        0.12        0.21      0.05 o
  16   5  -5       62.24       65.37      0.60 o
  15   5  -5      305.49      317.09      2.88 o
  14   5  -5      301.62      311.14      1.99 o
  13   5  -5       11.33       11.66      0.21 o
  12   5  -5        3.45        3.12      0.09 o
  11   5  -5       49.90       49.35      0.36 o
  10   5  -5        9.64       10.12      0.19 o
   9   5  -5     1327.38     1338.19      8.07 o
   8   5  -5       30.13       30.94      0.33 o
   7   5  -5      611.04      616.90      4.22 o
   6   5  -5      139.09      137.75      1.32 o
   5   5  -5      166.35      166.63      1.19 o
   4   5  -5      451.55      455.79      2.71 o
   3   5  -5      340.63      337.02      2.81 o
   2   5  -5     1452.26     1480.34      8.98 o
   1   5  -5      224.27      221.44      1.01 o
   0   5  -5      203.26      203.70      1.19 o
  -1   5  -5      266.20      276.15      1.57 o
  -2   5  -5       23.79       23.69      0.14 o
  -3   5  -5      174.04      168.92      1.05 o
  -4   5  -5      115.15      113.48      0.54 o
  -5   5  -5      239.90      243.70      2.24 o
  -6   5  -5     1834.43     1875.19     10.66 o
  -7   5  -5      202.51      204.32      1.19 o
  -8   5  -5        1.40        1.77      0.09 o
  -9   5  -5       11.08       10.58      0.10 o
 -10   5  -5       59.02       60.65      0.35 o
 -11   5  -5      519.90      522.47      4.07 o
 -13   5  -5        3.87        3.65      0.09 o
 -14   5  -5       12.55       11.30      0.13 o
 -15   5  -5       20.20       19.14      0.24 o
 -16   5  -5        3.46        3.48      0.10 o
 -17   5  -5       13.08       11.95      0.24 o
 -18   5  -5       74.65       70.75      0.86 o
 -19   5  -5       64.01       61.07      1.08 o
 -20   5  -5        0.69        1.09      0.13 o
 -21   5  -5        7.70        5.86      0.17 o
  23   6  -5        1.19        1.33      0.20 o
  22   6  -5        6.39        6.18      0.51 o
  21   6  -5       12.26       11.15      0.37 o
  20   6  -5        8.87        7.46      0.26 o
  19   6  -5       15.75       14.62      0.41 o
  18   6  -5        0.19        0.23      0.05 o
  17   6  -5       10.72       10.22      0.18 o
  16   6  -5        9.54        9.60      0.15 o
  15   6  -5       49.86       50.92      0.67 o
  14   6  -5       12.19       11.41      0.18 o
  12   6  -5       25.43       24.89      0.31 o
  11   6  -5       58.57       58.58      0.69 o
  10   6  -5      525.06      514.36      6.15 o
   9   6  -5       62.52       61.65      0.55 o
   8   6  -5      176.37      179.10      1.68 o
   7   6  -5       45.49       45.84      0.27 o
   6   6  -5       21.65       20.33      0.17 o
   5   6  -5      211.44      209.68      0.92 o
   4   6  -5        0.83        0.92      0.05 o
   3   6  -5      417.13      412.17      2.46 o
   2   6  -5      367.87      370.63      2.18 o
   1   6  -5        1.97        1.85      0.07 o
   0   6  -5        0.63        0.64      0.06 o
  -1   6  -5       84.51       84.44      0.47 o
  -2   6  -5        2.17        2.03      0.09 o
  -3   6  -5      221.21      220.39      1.41 o
  -4   6  -5        4.41        4.30      0.08 o
  -5   6  -5        1.51        1.53      0.07 o
  -6   6  -5       23.41       22.63      0.16 o
  -7   6  -5        2.24        2.20      0.08 o
  -8   6  -5       46.89       45.95      0.46 o
  -9   6  -5        3.40        3.45      0.10 o
 -10   6  -5        1.41        1.84      0.09 o
 -11   6  -5        6.93        7.54      0.13 o
 -12   6  -5        0.30        0.49      0.08 o
 -13   6  -5        0.92        1.06      0.08 o
 -14   6  -5       12.59       12.94      0.14 o
 -15   6  -5       82.68       81.85      0.69 o
 -16   6  -5        5.29        5.13      0.11 o
 -17   6  -5        0.76        0.64      0.08 o
 -18   6  -5        1.81        2.04      0.10 o
 -19   6  -5       14.88       13.90      0.36 o
 -20   6  -5       49.29       48.02      0.92 o
 -21   6  -5        4.37        4.36      0.17 o
  24   7  -5        2.98        2.56      0.48 o
  23   7  -5       26.16       24.89      1.15 o
  22   7  -5       18.38       16.93      0.64 o
  21   7  -5       90.67       87.59      2.03 o
  20   7  -5        4.71        3.73      0.24 o
  19   7  -5       28.89       28.49      0.55 o
  18   7  -5       17.91       17.24      0.55 o
  17   7  -5       23.93       25.05      0.34 o
  16   7  -5       19.60       20.39      0.30 o
  15   7  -5      111.25      114.70      0.84 o
  14   7  -5       56.64       56.52      0.84 o
  13   7  -5       74.41       72.41      0.81 o
  12   7  -5        0.19        0.16      0.05 o
  11   7  -5       31.22       32.29      0.44 o
  10   7  -5       63.78       63.44      0.33 o
   9   7  -5      568.61      572.02      4.37 o
   8   7  -5      241.93      245.36      1.72 o
   7   7  -5      125.02      125.53      0.94 o
   6   7  -5        0.27        0.39      0.05 o
   5   7  -5        4.73        4.32      0.06 o
   4   7  -5      220.21      221.02      1.52 o
   3   7  -5       32.14       30.16      0.16 o
   2   7  -5      302.48      290.49      1.29 o
   1   7  -5     1090.51     1103.49      6.64 o
   0   7  -5       54.59       55.28      0.34 o
  -1   7  -5        4.10        3.78      0.07 o
  -2   7  -5        1.09        1.36      0.07 o
  -3   7  -5        0.26        0.37      0.07 o
  -4   7  -5      762.28      758.84      3.12 o
  -5   7  -5      306.97      305.40      1.50 o
  -6   7  -5        1.06        1.04      0.07 o
  -7   7  -5       69.76       67.61      0.35 o
  -8   7  -5        5.04        4.87      0.09 o
  -9   7  -5        2.50        2.72      0.11 o
 -10   7  -5       58.86       59.97      0.41 o
 -11   7  -5       15.78       16.86      0.19 o
 -12   7  -5      147.54      149.34      1.27 o
 -13   7  -5      107.11      105.89      1.05 o
 -14   7  -5       40.71       42.87      0.57 o
 -15   7  -5        2.32        2.87      0.11 o
 -16   7  -5        9.88       10.39      0.17 o
 -17   7  -5       22.19       23.46      0.36 o
 -18   7  -5       42.19       39.65      0.44 o
 -19   7  -5        1.27        1.41      0.12 o
 -20   7  -5        0.58        0.53      0.16 o
 -21   7  -5       11.69       10.52      0.23 o
  24   8  -5        2.68        2.44      0.47 o
  23   8  -5        9.47        8.60      0.27 o
  21   8  -5        1.30        0.92      0.15 o
  20   8  -5        1.08        0.92      0.12 o
  19   8  -5        0.35        0.31      0.05 o
  18   8  -5       94.10       98.94      0.91 o
  17   8  -5       38.68       37.86      0.39 o
  16   8  -5        0.64        0.74      0.13 o
  14   8  -5        7.77        6.95      0.21 o
  13   8  -5       54.62       53.96      0.67 o
  12   8  -5       29.97       31.05      0.34 o
  11   8  -5        0.05        0.15      0.07 o
  10   8  -5        2.06        2.17      0.08 o
   9   8  -5        0.77        0.65      0.05 o
   7   8  -5        6.53        5.63      0.10 o
   6   8  -5        0.37        0.33      0.05 o
   5   8  -5       20.38       18.46      0.18 o
   4   8  -5       88.36       86.35      0.39 o
   3   8  -5        5.18        5.02      0.07 o
   2   8  -5        3.11        3.18      0.07 o
   1   8  -5       31.68       31.66      0.17 o
   0   8  -5      107.76      107.25      0.66 o
  -1   8  -5        7.04        7.09      0.09 o
  -2   8  -5       22.93       22.24      0.18 o
  -3   8  -5        5.35        5.71      0.08 o
  -4   8  -5        0.12        0.43      0.07 o
  -5   8  -5      189.58      192.49      0.92 o
  -6   8  -5       30.78       30.83      0.25 o
  -7   8  -5       17.30       18.34      0.18 o
  -8   8  -5       41.09       40.45      0.24 o
  -9   8  -5       44.87       43.90      0.24 o
 -10   8  -5       27.50       28.00      0.15 o
 -11   8  -5        1.84        1.92      0.09 o
 -12   8  -5       43.24       43.25      0.38 o
 -13   8  -5       57.75       55.92      0.44 o
 -14   8  -5        9.12        8.70      0.12 o
 -15   8  -5        4.83        4.62      0.11 o
 -16   8  -5        0.17        0.21      0.10 o
 -17   8  -5       12.83       12.93      0.21 o
 -18   8  -5        7.31        7.63      0.20 o
 -19   8  -5        1.39        1.49      0.13 o
 -20   8  -5        0.59        0.81      0.16 o
  24   9  -5       10.85       10.85      0.50 o
  23   9  -5        6.62        6.53      0.51 o
  22   9  -5       16.40       16.02      0.39 o
  21   9  -5        7.17        6.99      0.19 o
  20   9  -5       18.69       18.07      0.23 o
  19   9  -5       20.57       21.60      0.47 o
  18   9  -5       40.52       37.53      0.71 o
  16   9  -5       81.80       84.51      0.73 o
  15   9  -5        8.28        9.55      0.19 o
  14   9  -5       22.77       22.70      0.29 o
  13   9  -5       56.44       57.74      0.43 o
  11   9  -5        3.90        3.95      0.08 o
  10   9  -5       16.87       16.49      0.20 o
   9   9  -5       26.68       26.38      0.20 o
   8   9  -5      227.02      230.25      2.35 o
   7   9  -5       95.37       95.76      0.62 o
   6   9  -5       11.03       11.04      0.08 o
   5   9  -5      126.31      124.23      0.60 o
   4   9  -5      130.43      133.71      0.85 o
   3   9  -5       94.48       92.12      0.63 o
   2   9  -5      464.25      457.67      2.85 o
   1   9  -5      162.31      160.22      0.52 o
   0   9  -5      129.70      126.48      0.70 o
  -1   9  -5        9.58        9.42      0.20 o
  -2   9  -5       27.63       26.23      0.22 o
  -3   9  -5       28.60       27.39      0.20 o
  -4   9  -5       11.58       11.23      0.12 o
  -5   9  -5      140.55      140.53      0.59 o
  -7   9  -5       50.23       49.10      0.33 o
  -8   9  -5       35.62       35.70      0.35 o
  -9   9  -5       14.85       14.40      0.20 o
 -10   9  -5        3.80        4.56      0.10 o
 -11   9  -5       58.52       60.21      0.52 o
 -12   9  -5       30.38       32.00      0.40 o
 -13   9  -5       13.97       13.65      0.20 o
 -14   9  -5        2.53        2.65      0.11 o
 -15   9  -5       39.88       40.43      0.44 o
 -16   9  -5        2.53        3.10      0.12 o
 -17   9  -5        9.97       10.99      0.24 o
 -18   9  -5       39.27       39.29      0.57 o
 -19   9  -5       14.70       15.36      0.20 o
 -20   9  -5        1.55        1.43      0.15 o
  23  10  -5       17.70       17.32      0.50 o
  22  10  -5       39.34       38.91      0.86 o
  21  10  -5       19.99       19.98      0.38 o
  20  10  -5       15.67       15.36      0.32 o
  19  10  -5       17.34       17.21      0.37 o
  18  10  -5       54.67       57.08      0.78 o
  17  10  -5       58.20       58.96      0.75 o
  16  10  -5       24.01       23.77      0.36 o
  14  10  -5       35.75       36.99      0.32 o
  13  10  -5       15.18       14.80      0.24 o
  12  10  -5       48.64       48.33      0.50 o
  11  10  -5        0.42        0.46      0.08 o
  10  10  -5       40.67       41.66      0.37 o
   9  10  -5       94.17       91.21      0.98 o
   8  10  -5        0.20        0.15      0.07 o
   6  10  -5       61.81       59.56      0.60 o
   5  10  -5       27.70       27.30      0.14 o
   4  10  -5       70.90       71.06      0.50 o
   3  10  -5      206.49      209.71      1.85 o
   2  10  -5        5.26        5.52      0.09 o
   1  10  -5      136.85      133.38      0.85 o
   0  10  -5       37.00       38.07      0.23 o
  -3  10  -5       29.92       29.14      0.14 o
  -4  10  -5      110.22      108.55      0.52 o
  -5  10  -5       59.32       59.54      0.33 o
  -6  10  -5        1.89        1.98      0.09 o
  -7  10  -5        4.64        4.92      0.10 o
  -9  10  -5      170.79      168.84      0.87 o
 -10  10  -5       25.88       26.44      0.24 o
 -11  10  -5       25.74       24.84      0.19 o
 -13  10  -5       32.39       33.82      0.33 o
 -14  10  -5       73.89       74.10      0.71 o
 -15  10  -5        3.66        4.04      0.12 o
 -16  10  -5       37.52       37.92      0.38 o
 -17  10  -5       26.38       25.79      0.30 o
 -18  10  -5       14.49       14.67      0.26 o
 -19  10  -5       19.70       18.39      0.42 o
 -20  10  -5        6.91        6.91      0.19 o
  23  11  -5        7.56        7.61      0.29 o
  22  11  -5       45.41       45.43      1.22 o
  21  11  -5        5.93        5.96      0.27 o
  20  11  -5        8.24        8.36      0.16 o
  19  11  -5       26.93       27.90      0.47 o
  18  11  -5       13.96       13.79      0.38 o
  16  11  -5       11.67       12.19      0.24 o
  15  11  -5      296.78      306.74      4.13 o
  14  11  -5       46.65       47.18      0.77 o
  13  11  -5      163.81      161.66      1.20 o
  12  11  -5       48.77       48.57      0.38 o
  11  11  -5        8.71        8.55      0.13 o
  10  11  -5      101.93      101.29      0.89 o
   9  11  -5      423.16      433.23      4.26 o
   8  11  -5      369.97      367.47      2.88 o
   7  11  -5        8.94        9.37      0.13 o
   6  11  -5       23.18       23.48      0.22 o
   5  11  -5      115.62      115.67      0.66 o
   4  11  -5        0.42        0.46      0.06 o
   3  11  -5      594.86      590.55      4.21 o
   2  11  -5      147.79      141.62      0.92 o
   1  11  -5       52.47       51.54      0.42 o
   0  11  -5     1003.21     1039.92      5.43 o
  -1  11  -5       38.27       36.38      0.27 o
  -2  11  -5       20.69       20.79      0.23 o
  -3  11  -5       33.01       31.47      0.18 o
  -4  11  -5      118.51      117.77      0.51 o
  -5  11  -5      302.79      298.95      1.68 o
  -6  11  -5      474.95      474.41      2.07 o
  -7  11  -5       19.95       19.39      0.14 o
  -8  11  -5        6.88        6.91      0.12 o
  -9  11  -5       46.09       46.24      0.40 o
 -10  11  -5       36.90       37.24      0.42 o
 -11  11  -5       84.77       86.96      0.69 o
 -12  11  -5      136.17      132.92      0.88 o
 -13  11  -5       15.91       16.79      0.22 o
 -14  11  -5       16.30       15.63      0.21 o
 -15  11  -5       36.44       35.69      0.31 o
 -16  11  -5       22.70       22.51      0.27 o
 -17  11  -5       49.40       49.73      0.42 o
 -19  11  -5       35.38       33.67      0.64 o
  23  12  -5        3.36        2.97      0.28 o
  22  12  -5        4.95        4.54      0.22 o
  21  12  -5        4.01        4.68      0.19 o
  20  12  -5       24.81       24.73      0.55 o
  19  12  -5       11.78       10.99      0.34 o
  18  12  -5        5.04        4.97      0.12 o
  17  12  -5       41.91       42.14      0.62 o
  16  12  -5       35.03       35.73      0.62 o
  15  12  -5        2.71        2.70      0.08 o
  14  12  -5       49.96       51.13      0.61 o
  13  12  -5       10.98       11.07      0.14 o
  12  12  -5       73.88       72.45      0.74 o
  11  12  -5        0.10        0.17      0.07 o
  10  12  -5      230.16      225.36      3.07 o
   9  12  -5       61.53       61.75      0.51 o
   8  12  -5       27.67       27.02      0.37 o
   7  12  -5        0.38        0.24      0.06 o
   5  12  -5        7.47        7.18      0.09 o
   4  12  -5       62.96       64.41      0.57 o
   3  12  -5      122.53      121.11      1.05 o
   2  12  -5       20.18       19.51      0.22 o
   1  12  -5       32.04       32.24      0.24 o
   0  12  -5        8.64        9.21      0.11 o
  -1  12  -5        6.66        6.54      0.10 o
  -2  12  -5        4.17        4.27      0.09 o
  -3  12  -5       13.25       14.18      0.12 o
  -4  12  -5       65.13       66.51      0.59 o
  -6  12  -5       17.87       17.79      0.23 o
  -7  12  -5        1.14        1.41      0.10 o
  -8  12  -5        3.57        3.21      0.10 o
  -9  12  -5      114.34      114.32      0.51 o
 -10  12  -5        3.69        3.46      0.10 o
 -11  12  -5        7.73        8.21      0.12 o
 -12  12  -5        2.38        2.47      0.11 o
 -13  12  -5        3.09        3.20      0.11 o
 -14  12  -5       20.48       19.95      0.28 o
 -15  12  -5       22.90       22.66      0.32 o
 -16  12  -5        8.42        8.16      0.14 o
 -17  12  -5       13.32       12.80      0.19 o
 -18  12  -5        1.50        1.71      0.13 o
  22  13  -5       13.02       12.66      0.54 o
  21  13  -5       33.48       33.86      0.52 o
  20  13  -5       21.51       20.94      0.39 o
  19  13  -5       44.58       46.64      0.45 o
  18  13  -5        2.93        2.63      0.12 o
  17  13  -5       16.14       16.52      0.23 o
  16  13  -5       37.33       37.53      0.73 o
  15  13  -5       39.81       37.58      0.63 o
  14  13  -5        3.98        3.98      0.13 o
  13  13  -5       41.96       40.73      0.44 o
  12  13  -5        3.17        3.28      0.09 o
  11  13  -5        1.29        1.37      0.08 o
  10  13  -5       52.10       51.49      0.44 o
   9  13  -5        9.73        9.27      0.30 o
   8  13  -5      279.68      290.99      2.53 o
   7  13  -5       36.79       37.99      0.36 o
   6  13  -5        4.95        4.71      0.13 o
   5  13  -5        5.68        5.79      0.13 o
   4  13  -5        1.32        1.22      0.09 o
   3  13  -5       57.52       55.19      0.63 o
   2  13  -5      144.97      141.22      0.80 o
   1  13  -5      278.95      279.29      2.07 o
   0  13  -5        5.97        6.44      0.14 o
  -1  13  -5       21.39       19.94      0.19 o
  -2  13  -5       11.58       11.77      0.14 o
  -3  13  -5        1.24        1.49      0.09 o
  -4  13  -5      214.64      215.24      1.19 o
  -5  13  -5      157.90      156.65      1.19 o
  -6  13  -5       29.51       29.36      0.18 o
  -7  13  -5      134.53      133.20      0.69 o
  -9  13  -5       10.76       10.80      0.19 o
 -10  13  -5       30.13       30.56      0.22 o
 -11  13  -5        1.62        1.77      0.10 o
 -12  13  -5      104.39      102.96      0.92 o
 -13  13  -5       48.21       46.33      0.42 o
 -14  13  -5        5.38        6.06      0.12 o
 -15  13  -5       10.35       11.26      0.21 o
 -16  13  -5        1.41        1.21      0.11 o
 -17  13  -5       40.66       39.86      0.34 o
 -18  13  -5        8.76        8.85      0.16 o
 -19  13  -5        5.86        5.55      0.22 o
  22  14  -5       38.26       36.56      0.98 o
  21  14  -5       33.20       32.07      0.42 o
  20  14  -5       15.84       15.96      0.31 o
  19  14  -5        5.53        5.40      0.19 o
  18  14  -5        0.61        0.72      0.13 o
  17  14  -5        5.28        5.33      0.14 o
  16  14  -5       43.50       40.69      0.78 o
  15  14  -5       22.79       22.71      0.42 o
  14  14  -5       12.13       11.85      0.30 o
  13  14  -5        0.64        0.54      0.11 o
  12  14  -5        8.29        8.27      0.11 o
  11  14  -5       67.61       67.48      0.96 o
  10  14  -5       55.19       55.23      0.48 o
   9  14  -5        0.92        1.14      0.07 o
   8  14  -5       52.23       51.75      0.58 o
   7  14  -5       95.95       95.28      0.86 o
   6  14  -5       24.29       24.06      0.24 o
   5  14  -5       54.92       55.18      0.47 o
   4  14  -5       62.38       62.96      0.60 o
   3  14  -5       56.65       55.24      0.50 o
   2  14  -5       35.99       35.12      0.26 o
   1  14  -5        0.27        0.36      0.10 o
   0  14  -5       36.54       36.20      0.32 o
  -1  14  -5       61.51       59.90      0.36 o
  -2  14  -5       12.61       12.95      0.19 o
  -3  14  -5       27.77       25.98      0.32 o
  -4  14  -5      132.74      134.86      0.92 o
  -5  14  -5       30.56       29.33      0.23 o
  -6  14  -5        3.97        3.63      0.10 o
  -7  14  -5        1.29        1.05      0.10 o
  -8  14  -5       42.22       42.91      0.44 o
  -9  14  -5      209.77      210.69      1.13 o
 -10  14  -5        2.21        2.29      0.11 o
 -11  14  -5        0.54        0.55      0.11 o
 -13  14  -5        4.72        5.01      0.12 o
 -14  14  -5       29.78       28.61      0.40 o
 -15  14  -5        2.20        2.41      0.11 o
 -16  14  -5        7.56        7.65      0.14 o
 -17  14  -5       11.62       11.53      0.16 o
 -18  14  -5        1.50        1.42      0.12 o
  21  15  -5       10.86       11.43      0.52 o
  19  15  -5        0.75        0.62      0.14 o
  18  15  -5       24.76       24.87      0.50 o
  17  15  -5        0.37        0.31      0.13 o
  16  15  -5       22.57       23.01      0.58 o
  15  15  -5       15.64       15.47      0.26 o
  14  15  -5       49.34       49.70      0.72 o
  13  15  -5      149.85      146.49      1.39 o
  12  15  -5       29.44       28.11      0.40 o
  11  15  -5        9.54        9.75      0.13 o
  10  15  -5        0.30        0.26      0.08 o
   9  15  -5       44.06       44.36      0.56 o
   8  15  -5        8.07        8.20      0.10 o
   7  15  -5      138.60      138.20      0.91 o
   6  15  -5        2.22        2.20      0.08 o
   5  15  -5      269.28      268.73      1.65 o
   4  15  -5       19.41       19.17      0.17 o
   3  15  -5        1.98        2.28      0.10 o
   2  15  -5      172.55      170.78      1.05 o
   1  15  -5       91.15       88.44      0.45 o
   0  15  -5      165.91      162.85      0.81 o
  -1  15  -5       52.47       53.25      0.39 o
  -2  15  -5       51.79       50.76      0.36 o
  -3  15  -5       14.73       14.12      0.18 o
  -4  15  -5        0.49        0.53      0.11 o
  -5  15  -5       21.33       21.18      0.18 o
  -6  15  -5       69.71       71.21      0.65 o
  -8  15  -5       15.56       14.96      0.25 o
  -9  15  -5        8.69        8.32      0.14 o
 -10  15  -5        3.97        4.14      0.11 o
 -11  15  -5       71.89       73.75      0.75 o
 -12  15  -5        0.97        0.99      0.11 o
 -13  15  -5       30.75       30.65      0.31 o
 -15  15  -5        4.20        4.51      0.12 o
 -16  15  -5       12.40       12.65      0.17 o
 -17  15  -5       21.81       20.60      0.32 o
 -18  15  -5       92.54       89.24      0.83 o
  21  16  -5       36.30       35.04      0.69 o
  20  16  -5       10.11       10.61      0.32 o
  19  16  -5        4.00        4.34      0.20 o
  18  16  -5       38.63       39.41      0.63 o
  17  16  -5       29.21       31.01      0.70 o
  16  16  -5       24.01       25.28      0.35 o
  15  16  -5        1.07        1.35      0.20 o
  14  16  -5       36.77       38.29      0.57 o
  13  16  -5       12.09       12.58      0.31 o
  12  16  -5        4.55        5.02      0.20 o
  11  16  -5        1.02        0.98      0.09 o
   9  16  -5       54.76       53.31      0.49 o
   8  16  -5       21.28       21.41      0.18 o
   7  16  -5        4.03        3.98      0.10 o
   6  16  -5        4.25        4.32      0.12 o
   5  16  -5       26.97       26.83      0.18 o
   4  16  -5       49.32       48.76      0.27 o
   3  16  -5       65.34       65.74      0.50 o
   2  16  -5        7.21        6.68      0.12 o
   1  16  -5       13.92       15.37      0.15 o
   0  16  -5       22.33       22.09      0.23 o
  -1  16  -5       35.91       36.10      0.43 o
  -2  16  -5       12.05       11.68      0.15 o
  -3  16  -5       45.83       46.25      0.44 o
  -4  16  -5       82.03       81.38      0.54 o
  -5  16  -5       25.39       25.04      0.21 o
  -6  16  -5       16.93       17.25      0.18 o
  -7  16  -5        2.13        2.50      0.11 o
  -8  16  -5       15.89       15.65      0.17 o
  -9  16  -5      163.08      164.12      1.19 o
 -10  16  -5       11.29       12.05      0.17 o
 -11  16  -5        0.61        0.60      0.12 o
 -12  16  -5        6.29        6.38      0.13 o
 -13  16  -5       28.51       28.98      0.33 o
 -14  16  -5       43.22       45.89      0.74 o
 -15  16  -5        1.84        2.14      0.12 o
 -16  16  -5       43.68       42.38      0.42 o
 -17  16  -5       24.50       23.08      0.39 o
  20  17  -5        3.04        2.96      0.18 o
  19  17  -5       29.50       29.46      0.33 o
  18  17  -5        7.47        7.91      0.20 o
  17  17  -5        8.71        9.83      0.32 o
  16  17  -5       14.00       14.75      0.28 o
  15  17  -5       43.54       48.50      0.40 o
  14  17  -5       75.32       72.93      0.63 o
  13  17  -5      126.90      119.13      1.28 o
  12  17  -5       20.84       21.18      0.34 o
  11  17  -5        4.66        4.60      0.15 o
  10  17  -5       10.32       10.81      0.15 o
   9  17  -5      437.90      444.75      4.52 o
   8  17  -5      111.38      110.60      0.70 o
   7  17  -5        0.67        0.48      0.08 o
   6  17  -5       11.60       11.39      0.12 o
   5  17  -5       60.91       61.14      0.45 o
   4  17  -5       67.40       65.66      0.53 o
   3  17  -5       72.55       70.75      0.57 o
   2  17  -5       39.23       37.37      0.27 o
   1  17  -5       61.65       59.86      0.33 o
   0  17  -5      435.90      445.20      2.00 o
  -1  17  -5        0.68        0.51      0.13 o
  -2  17  -5        2.34        2.39      0.15 o
  -3  17  -5       24.14       23.77      0.20 o
  -4  17  -5      133.84      133.21      1.02 o
  -5  17  -5       83.10       84.57      0.56 o
  -6  17  -5      201.94      203.64      1.89 o
  -7  17  -5       28.46       28.00      0.36 o
  -8  17  -5       23.27       23.06      0.28 o
  -9  17  -5       17.76       17.69      0.23 o
 -10  17  -5        1.76        2.12      0.13 o
 -11  17  -5       55.34       54.81      0.28 o
 -12  17  -5       53.36       53.26      0.54 o
 -13  17  -5        4.63        4.63      0.13 o
 -14  17  -5        0.52        0.32      0.12 o
 -15  17  -5        5.37        5.46      0.14 o
  19  18  -5        3.26        3.36      0.15 o
  18  18  -5       57.36       60.30      1.31 o
  16  18  -5       17.88       18.11      0.50 o
  14  18  -5       37.35       37.20      0.80 o
  13  18  -5        5.56        5.81      0.13 o
  10  18  -5       30.79       31.65      0.49 o
   9  18  -5       13.08       13.16      0.23 o
   8  18  -5        7.96        7.99      0.11 o
   6  18  -5        0.38        0.36      0.10 o
   5  18  -5        4.83        4.69      0.11 o
   4  18  -5      106.59      106.44      0.77 o
   3  18  -5       18.75       18.82      0.23 o
   2  18  -5        0.12        0.33      0.12 o
   0  18  -5       10.35       10.03      0.13 o
  -1  18  -5        1.62        1.64      0.11 o
  -2  18  -5        6.49        6.48      0.16 o
  -3  18  -5        0.33        0.39      0.14 o
  -4  18  -5       14.58       14.92      0.24 o
  -5  18  -5       62.52       62.94      0.60 o
  -6  18  -5       28.82       29.71      0.37 o
  -7  18  -5       24.33       25.43      0.25 o
  -8  18  -5       17.12       16.33      0.17 o
  -9  18  -5      106.22      104.96      0.67 o
 -10  18  -5        2.95        3.48      0.14 o
 -12  18  -5       22.07       21.40      0.36 o
 -13  18  -5       10.14       10.11      0.16 o
 -14  18  -5       25.16       24.27      0.21 o
 -15  18  -5        8.43        8.39      0.18 o
 -16  18  -5       14.22       14.17      0.21 o
  19  19  -5        0.41        0.54      0.17 o
  18  19  -5       34.78       37.15      0.41 o
  17  19  -5       10.93       12.78      0.34 o
  16  19  -5       52.92       56.72      0.97 o
  15  19  -5        0.22        0.46      0.14 o
  14  19  -5       28.77       29.17      0.62 o
  13  19  -5       16.34       16.13      0.31 o
  11  19  -5       32.90       32.77      0.33 o
  10  19  -5        0.57        0.84      0.08 o
   9  19  -5       10.40       10.00      0.12 o
   8  19  -5       70.88       71.11      0.66 o
   7  19  -5       61.95       60.63      0.39 o
   5  19  -5        8.48        7.93      0.13 o
   4  19  -5       17.05       16.47      0.17 o
   3  19  -5        7.06        6.96      0.13 o
   2  19  -5      221.43      217.50      1.65 o
   1  19  -5       19.55       19.71      0.26 o
   0  19  -5       33.26       32.15      0.23 o
  -1  19  -5       12.06       12.56      0.22 o
  -2  19  -5        3.43        3.41      0.12 o
  -3  19  -5       21.00       20.46      0.18 o
  -4  19  -5        4.29        4.49      0.14 o
  -5  19  -5       12.12       12.72      0.26 o
  -6  19  -5       17.15       17.72      0.23 o
  -7  19  -5       11.44       12.16      0.19 o
  -9  19  -5        5.40        5.55      0.16 o
 -11  19  -5       45.35       45.12      0.32 o
 -12  19  -5        1.91        2.06      0.17 o
 -13  19  -5       17.45       17.02      0.28 o
 -14  19  -5        8.63        8.55      0.17 o
 -15  19  -5       17.98       18.62      0.21 o
  18  20  -5        6.17        6.53      0.18 o
  17  20  -5        3.99        4.56      0.20 o
  16  20  -5       13.02       14.15      0.36 o
  15  20  -5        2.46        2.76      0.16 o
  14  20  -5        1.35        1.30      0.13 o
  13  20  -5        1.32        1.17      0.11 o
  12  20  -5        3.17        3.26      0.12 o
  11  20  -5        6.72        6.86      0.14 o
  10  20  -5       20.37       20.05      0.17 o
   9  20  -5        1.94        2.09      0.09 o
   7  20  -5        1.50        1.90      0.10 o
   6  20  -5       46.87       46.58      0.31 o
   5  20  -5       51.69       51.16      0.61 o
   4  20  -5        1.40        1.84      0.11 o
   3  20  -5        0.66        0.53      0.13 o
   2  20  -5       86.68       85.80      0.71 o
   1  20  -5       97.76       97.76      0.91 o
   0  20  -5        1.73        1.89      0.12 o
  -1  20  -5       15.90       15.55      0.22 o
  -2  20  -5        3.43        3.15      0.13 o
  -3  20  -5       62.03       62.11      0.40 o
  -4  20  -5        0.39        0.61      0.14 o
  -5  20  -5       31.19       31.28      0.41 o
  -6  20  -5        0.64        0.51      0.18 o
  -7  20  -5       12.04       11.76      0.17 o
  -8  20  -5        1.22        1.46      0.13 o
 -10  20  -5       20.96       21.05      0.23 o
 -11  20  -5        3.16        2.71      0.14 o
 -12  20  -5        6.64        7.07      0.18 o
 -13  20  -5        1.13        1.29      0.13 o
 -14  20  -5       35.99       37.17      0.50 o
  17  21  -5        3.58        3.95      0.19 o
  16  21  -5        0.36        0.36      0.17 o
  15  21  -5       48.86       52.16      0.97 o
  14  21  -5        1.60        1.90      0.14 o
  13  21  -5        1.95        1.83      0.20 o
  12  21  -5        2.04        1.73      0.12 o
  11  21  -5       66.93       66.46      1.04 o
  10  21  -5       25.09       27.02      0.35 o
   9  21  -5       12.37       13.05      0.20 o
   8  21  -5        6.08        5.98      0.13 o
   7  21  -5        0.98        0.70      0.10 o
   5  21  -5        9.17        8.88      0.13 o
   3  21  -5       15.43       15.36      0.18 o
   2  21  -5        2.68        2.91      0.13 o
   1  21  -5       56.08       56.43      0.41 o
   0  21  -5        3.71        3.89      0.15 o
  -1  21  -5       16.99       16.46      0.19 o
  -2  21  -5        0.25        0.41      0.14 o
  -3  21  -5        6.15        6.27      0.15 o
  -4  21  -5        7.91        8.01      0.16 o
  -5  21  -5       53.57       55.41      0.42 o
  -6  21  -5        5.10        4.74      0.16 o
  -7  21  -5       24.28       25.63      0.36 o
  -8  21  -5       16.61       17.00      0.24 o
 -10  21  -5        9.68       10.11      0.20 o
 -11  21  -5        1.40        1.42      0.14 o
 -12  21  -5       42.24       42.18      0.72 o
 -13  21  -5        2.44        2.04      0.14 o
  16  22  -5        0.74        1.15      0.18 o
  14  22  -5        0.59        0.47      0.15 o
  12  22  -5        3.10        2.63      0.13 o
  11  22  -5        1.30        1.29      0.12 o
  10  22  -5        0.11        0.42      0.11 o
   9  22  -5       11.69       11.42      0.22 o
   8  22  -5        5.64        5.54      0.13 o
   7  22  -5        0.07        0.28      0.11 o
   6  22  -5        5.80        5.51      0.13 o
   5  22  -5        1.36        1.28      0.11 o
   3  22  -5       22.45       22.02      0.19 o
   2  22  -5       27.66       27.47      0.19 o
   1  22  -5        1.08        0.99      0.12 o
   0  22  -5       10.41       10.80      0.16 o
  -1  22  -5        4.27        4.28      0.15 o
  -2  22  -5        4.08        4.28      0.14 o
  -3  22  -5        0.64        0.47      0.14 o
  -4  22  -5       12.95       12.39      0.21 o
  -5  22  -5        1.46        1.52      0.15 o
  -6  22  -5       10.55       10.96      0.26 o
  -7  22  -5       20.07       20.87      0.26 o
  -8  22  -5        4.95        4.84      0.16 o
  -9  22  -5       13.15       13.16      0.20 o
 -10  22  -5        0.98        1.13      0.16 o
 -11  22  -5        2.52        2.43      0.15 o
 -12  22  -5        9.11        9.34      0.23 o
  15  23  -5       84.66       84.91      1.59 o
  14  23  -5        1.77        1.73      0.15 o
  13  23  -5       77.19       70.17      1.08 o
  12  23  -5        2.57        2.22      0.13 o
  11  23  -5        5.03        5.24      0.16 o
  10  23  -5       26.93       27.58      0.30 o
   9  23  -5       58.60       59.82      0.58 o
   8  23  -5       78.13       77.57      0.61 o
   7  23  -5        8.94        8.68      0.17 o
   6  23  -5        4.26        4.13      0.12 o
   5  23  -5       40.53       39.66      0.44 o
   4  23  -5        5.19        5.19      0.13 o
   3  23  -5       72.58       69.81      0.52 o
   2  23  -5       15.71       15.34      0.23 o
   1  23  -5       30.09       29.77      0.31 o
   0  23  -5      140.55      140.95      0.73 o
  -1  23  -5        3.53        3.56      0.14 o
  -2  23  -5       42.84       42.68      0.39 o
  -3  23  -5        3.57        3.54      0.14 o
  -4  23  -5       63.92       63.07      0.60 o
  -5  23  -5       56.29       56.08      0.39 o
  -6  23  -5       24.74       25.42      0.21 o
  -7  23  -5       13.58       13.48      0.21 o
  -9  23  -5        2.29        2.36      0.16 o
 -10  23  -5       30.72       29.68      0.36 o
 -11  23  -5        1.55        1.66      0.15 o
  14  24  -5        4.20        4.25      0.16 o
  13  24  -5        3.61        3.73      0.16 o
  12  24  -5       12.77       12.82      0.32 o
  11  24  -5       31.71       31.29      0.37 o
  10  24  -5        1.07        1.11      0.16 o
   9  24  -5        0.70        0.66      0.15 o
   7  24  -5       47.85       47.62      0.39 o
   6  24  -5       63.82       65.47      0.49 o
   5  24  -5       29.66       29.69      0.27 o
   4  24  -5       36.81       36.64      0.39 o
   3  24  -5        0.76        0.77      0.13 o
   2  24  -5       24.04       24.03      0.25 o
   1  24  -5       25.58       25.47      0.21 o
   0  24  -5        0.36        0.35      0.16 o
  -1  24  -5        2.07        2.34      0.14 o
  -2  24  -5       27.05       27.32      0.24 o
  -3  24  -5        5.18        4.87      0.15 o
  -4  24  -5       39.28       39.97      0.25 o
  -5  24  -5        4.36        4.67      0.14 o
  -6  24  -5        7.30        7.57      0.17 o
  -7  24  -5        0.41        0.56      0.16 o
  -8  24  -5        0.81        0.92      0.15 o
  -9  24  -5       88.16       87.92      0.92 o
 -10  24  -5        2.06        1.77      0.14 o
  11  25  -5       18.01       19.00      0.41 o
  10  25  -5        0.66        0.60      0.15 o
   9  25  -5        7.70        7.50      0.16 o
   8  25  -5       16.64       16.74      0.26 o
   7  25  -5       18.06       18.37      0.19 o
   6  25  -5        0.20        0.38      0.12 o
   5  25  -5        6.68        6.94      0.14 o
   4  25  -5       10.04        9.94      0.15 o
   2  25  -5       90.16       88.60      0.67 o
   1  25  -5        2.32        2.36      0.14 o
   0  25  -5       21.76       21.95      0.19 o
  -1  25  -5       10.64       11.31      0.19 o
  -2  25  -5       14.03       14.36      0.20 o
  -3  25  -5       28.74       29.34      0.24 o
  -4  25  -5        1.24        1.29      0.14 o
  -5  25  -5        0.53        0.68      0.14 o
  -6  25  -5       15.05       16.10      0.27 o
  -8  25  -5        3.15        3.21      0.15 o
  10  26  -5        1.57        1.51      0.15 o
   8  26  -5        0.34        0.44      0.15 o
   7  26  -5        1.95        1.62      0.12 o
   6  26  -5        5.33        5.39      0.14 o
   5  26  -5       14.24       14.66      0.21 o
   4  26  -5        2.71        2.93      0.13 o
   3  26  -5        2.18        2.37      0.13 o
   2  26  -5       10.73       10.86      0.19 o
   1  26  -5       17.03       17.48      0.23 o
   0  26  -5       10.01       10.17      0.16 o
  -1  26  -5        7.23        6.97      0.16 o
  -3  26  -5       14.84       15.38      0.21 o
  -4  26  -5        0.12        0.35      0.15 o
  -5  26  -5       42.77       43.61      0.39 o
  -6  26  -5        2.65        2.54      0.14 o
   8  27  -5        0.79        0.75      0.16 o
   7  27  -5        1.80        1.87      0.16 o
   6  27  -5        0.62        0.59      0.13 o
   5  27  -5        0.68        0.65      0.14 o
   4  27  -5        9.09        9.13      0.17 o
   3  27  -5        0.52        0.50      0.14 o
   2  27  -5        3.19        3.45      0.14 o
   1  27  -5       13.95       14.25      0.19 o
   0  27  -5       18.70       18.78      0.23 o
  -2  27  -5       11.60       11.78      0.18 o
  -3  27  -5        1.24        1.21      0.14 o
  -4  27  -5        4.06        4.08      0.15 o
   2  28  -5        9.18        8.89      0.16 o
  22   0  -6      135.96      126.60      8.83 o
  21   0  -6       15.38       14.05      0.35 o
  20   0  -6        1.97        1.48      0.08 o
  19   0  -6      223.12      217.38      5.68 o
  18   0  -6        4.13        3.83      0.37 o
  17   0  -6      296.33      305.89      3.50 o
  16   0  -6        0.87        0.87      0.05 o
  15   0  -6        1.91        2.39      0.21 o
  14   0  -6      195.83      204.31      3.60 o
  13   0  -6      195.23      199.57      2.49 o
  12   0  -6      123.67      127.48      1.86 o
  11   0  -6      137.00      136.41      1.30 o
  10   0  -6      239.23      236.88      1.86 o
   9   0  -6        3.83        3.86      0.08 o
   8   0  -6      159.87      159.55      1.27 o
   7   0  -6      985.36     1033.90     11.52 o
   6   0  -6       36.11       38.76      0.33 o
   5   0  -6     1098.73     1125.98     14.92 o
   4   0  -6      342.37      345.94      3.35 o
   3   0  -6      514.09      503.70      6.15 o
   2   0  -6     4510.60     4572.75     42.96 o
   1   0  -6       46.23       45.16      1.02 o
   0   0  -6       27.67       27.07      0.26 o
  -1   0  -6      970.66      982.74     13.18 o
  -2   0  -6       36.87       39.13      0.55 o
  -3   0  -6      990.19     1012.16     12.76 o
  -4   0  -6      245.18      239.38      2.59 o
  -5   0  -6      260.26      251.25      1.90 o
  -6   0  -6      105.46      102.28      1.04 o
  -7   0  -6      504.81      498.06      5.64 o
  -8   0  -6      193.21      186.59      1.65 o
  -9   0  -6        2.33        2.07      0.14 o
 -10   0  -6       24.65       23.26      0.24 o
 -11   0  -6       39.07       37.46      0.66 o
 -12   0  -6        5.56        5.69      0.18 o
 -13   0  -6      226.71      210.28      1.50 o
 -14   0  -6      175.01      168.67      1.82 o
 -15   0  -6      115.94      104.05      1.12 o
 -16   0  -6       92.92       99.10      1.45 o
 -18   0  -6        7.54        8.99      0.34 o
 -19   0  -6       13.40       11.84      0.28 o
 -20   0  -6        1.38        1.51      0.20 o
  24   1  -6        9.96        9.15      0.37 o
  23   1  -6        2.26        2.08      0.18 o
  22   1  -6       10.61        9.98      0.30 o
  21   1  -6        6.97        6.50      0.27 o
  20   1  -6       27.49       25.66      0.81 o
  19   1  -6      117.54      113.20      0.91 o
  18   1  -6      186.48      181.20      4.99 o
  17   1  -6        3.91        3.84      0.15 o
  16   1  -6      133.30      131.24      1.06 o
  15   1  -6       16.12       15.67      0.25 o
  14   1  -6       79.42       81.28      0.73 o
  13   1  -6       54.30       54.31      0.35 o
  12   1  -6      159.11      161.32      1.37 o
  11   1  -6      871.36      913.68      8.69 o
  10   1  -6       95.99       95.69      0.72 o
   9   1  -6       10.53       10.56      0.12 o
   8   1  -6       50.09       50.06      0.33 o
   7   1  -6       17.50       17.18      0.20 o
   6   1  -6      115.50      120.55      0.45 o
   5   1  -6       14.69       15.88      0.16 o
   4   1  -6      233.20      232.90      1.43 o
   3   1  -6       30.29       30.53      0.27 o
   2   1  -6      110.60      111.56      1.06 o
   1   1  -6        2.27        2.28      0.10 o
   0   1  -6      166.68      167.47      1.41 o
  -1   1  -6       12.84       12.23      0.15 o
  -2   1  -6       15.34       15.85      0.18 o
  -4   1  -6        6.44        5.99      0.09 o
  -5   1  -6      281.00      279.33      1.33 o
  -6   1  -6      131.02      131.87      0.86 o
  -7   1  -6      269.63      268.06      1.72 o
  -8   1  -6        0.80        0.76      0.10 o
  -9   1  -6        0.56        0.44      0.11 o
 -10   1  -6       95.70       95.37      0.52 o
 -11   1  -6       12.73       11.87      0.18 o
 -12   1  -6       59.55       58.52      0.47 o
 -13   1  -6       65.23       61.68      0.46 o
 -14   1  -6       80.42       76.78      0.92 o
 -15   1  -6       47.99       46.63      0.48 o
 -16   1  -6       36.67       36.86      0.49 o
 -17   1  -6        1.68        1.68      0.11 o
 -18   1  -6        7.47        7.56      0.14 o
 -19   1  -6       13.01       13.88      0.45 o
 -20   1  -6       21.30       20.93      0.55 o
  25   2  -6        4.43        3.64      0.34 o
  24   2  -6       25.32       22.12      0.57 o
  23   2  -6        3.24        3.79      0.32 o
  22   2  -6       19.86       17.42      0.42 o
  21   2  -6       17.20       16.35      0.59 o
  20   2  -6       53.17       52.87      1.17 o
  19   2  -6        1.13        0.85      0.07 o
  18   2  -6       23.54       20.46      0.52 o
  17   2  -6       34.31       33.62      0.77 o
  16   2  -6        5.58        5.68      0.07 o
  15   2  -6       17.67       18.01      0.32 o
  14   2  -6        3.30        3.44      0.08 o
  13   2  -6        5.10        5.16      0.09 o
  12   2  -6      167.26      165.39      1.18 o
  11   2  -6        0.16        0.19      0.04 o
  10   2  -6       14.78       15.61      0.15 o
   9   2  -6      103.91      101.12      0.88 o
   8   2  -6        5.99        5.56      0.11 o
   7   2  -6       22.69       24.14      0.34 o
   6   2  -6      170.29      166.06      0.99 o
   5   2  -6        0.08        0.21      0.05 o
   4   2  -6      136.47      133.88      0.89 o
   3   2  -6      321.82      313.71      2.48 o
   2   2  -6      677.46      693.57      4.57 o
   1   2  -6       50.24       46.27      0.52 o
   0   2  -6      309.31      306.84      1.65 o
  -1   2  -6       80.05       81.98      0.37 o
  -2   2  -6      113.80      108.78      0.84 o
  -3   2  -6        0.74        0.95      0.07 o
  -4   2  -6       41.24       39.38      0.27 o
  -5   2  -6      263.77      262.26      1.47 o
  -6   2  -6       25.77       25.23      0.22 o
  -7   2  -6       78.25       78.76      0.31 o
  -8   2  -6       76.70       73.23      0.38 o
  -9   2  -6      137.14      135.68      0.49 o
 -10   2  -6       21.35       21.88      0.14 o
 -11   2  -6        0.66        1.15      0.09 o
 -12   2  -6        4.72        3.77      0.11 o
 -13   2  -6       21.67       21.46      0.35 o
 -14   2  -6      192.75      189.28      1.65 o
 -15   2  -6        8.03        7.77      0.17 o
 -16   2  -6        0.41        0.66      0.10 o
 -17   2  -6       16.03       17.51      0.33 o
 -18   2  -6        3.29        3.89      0.13 o
 -20   2  -6        8.07        9.37      0.28 o
  25   3  -6        2.15        1.82      0.34 o
  23   3  -6        4.31        4.62      0.39 o
  21   3  -6       28.00       25.63      0.65 o
  20   3  -6       51.76       48.32      1.05 o
  19   3  -6        0.17        0.16      0.05 o
  18   3  -6       16.34       14.74      0.40 o
  17   3  -6        8.51        8.23      0.14 o
  16   3  -6        7.79        7.53      0.14 o
  15   3  -6       19.49       19.56      0.25 o
  14   3  -6        0.33        0.27      0.06 o
  13   3  -6       33.69       32.83      0.31 o
  12   3  -6        2.22        2.05      0.05 o
  11   3  -6       31.75       31.86      0.19 o
  10   3  -6        4.81        4.91      0.06 o
   9   3  -6       47.71       47.20      0.34 o
   8   3  -6        8.21        8.05      0.09 o
   7   3  -6       26.37       26.02      0.17 o
   6   3  -6        0.36        0.49      0.06 o
   5   3  -6       12.67       12.43      0.11 o
   4   3  -6       91.34       92.58      0.59 o
   3   3  -6        0.86        0.96      0.07 o
   2   3  -6       66.41       65.19      0.42 o
   1   3  -6       49.81       48.89      0.42 o
   0   3  -6        2.64        2.65      0.07 o
  -1   3  -6        0.67        0.60      0.06 o
  -2   3  -6       16.10       16.34      0.14 o
  -3   3  -6        2.78        2.56      0.07 o
  -4   3  -6       11.58       11.31      0.11 o
  -5   3  -6        8.46        8.15      0.09 o
  -6   3  -6        2.26        2.29      0.08 o
  -7   3  -6        4.71        4.67      0.09 o
  -8   3  -6       12.97       12.98      0.14 o
 -10   3  -6        7.03        6.93      0.10 o
 -11   3  -6       17.55       17.30      0.14 o
 -12   3  -6        2.67        2.70      0.09 o
 -13   3  -6       10.95       11.59      0.16 o
 -15   3  -6       28.12       28.43      0.37 o
 -16   3  -6       32.90       33.22      0.54 o
 -17   3  -6        0.88        0.86      0.11 o
 -18   3  -6        2.99        2.76      0.14 o
 -19   3  -6        0.71        0.70      0.15 o
 -20   3  -6        1.16        0.96      0.17 o
  25   4  -6       25.66       22.42      2.07 o
  24   4  -6        8.82        7.25      0.69 o
  23   4  -6        3.71        3.40      0.33 o
  22   4  -6       11.40       10.58      0.61 o
  21   4  -6        9.19        7.82      0.18 o
  20   4  -6       42.10       41.32      0.57 o
  19   4  -6       25.62       24.07      0.48 o
  18   4  -6        8.57        8.42      0.14 o
  17   4  -6        0.24        0.20      0.05 o
  16   4  -6        0.13        0.15      0.06 o
  14   4  -6       76.88       78.34      0.56 o
  13   4  -6       50.15       52.39      0.53 o
  12   4  -6        1.96        2.02      0.06 o
  11   4  -6       34.86       33.55      0.32 o
  10   4  -6       20.67       19.79      0.12 o
   9   4  -6        0.89        0.97      0.04 o
   8   4  -6       10.29       10.21      0.22 o
   7   4  -6       13.09       12.42      0.23 o
   6   4  -6      184.25      183.79      0.94 o
   5   4  -6      228.46      227.30      2.17 o
   4   4  -6        7.09        6.77      0.08 o
   3   4  -6       25.41       25.20      0.29 o
   2   4  -6       20.00       21.64      0.19 o
   1   4  -6      200.99      199.39      1.12 o
   0   4  -6       23.29       23.44      0.24 o
  -1   4  -6       66.56       63.69      0.36 o
  -2   4  -6      181.73      183.61      1.01 o
  -3   4  -6       11.06       10.97      0.19 o
  -4   4  -6       31.70       31.73      0.29 o
  -5   4  -6        4.09        4.17      0.09 o
  -6   4  -6        4.95        4.83      0.09 o
  -7   4  -6      119.21      117.89      0.42 o
  -8   4  -6       43.53       41.88      0.23 o
  -9   4  -6        7.38        7.05      0.11 o
 -10   4  -6       68.10       68.02      0.49 o
 -12   4  -6        0.38        0.63      0.09 o
 -13   4  -6        4.85        5.71      0.11 o
 -14   4  -6        2.65        2.84      0.10 o
 -15   4  -6       15.14       15.43      0.26 o
 -16   4  -6       82.61       83.28      1.06 o
 -17   4  -6        4.17        4.03      0.11 o
 -19   4  -6       11.88       12.88      0.37 o
 -20   4  -6        1.74        1.61      0.14 o
  24   5  -6        4.28        3.66      0.36 o
  23   5  -6       24.68       22.95      0.72 o
  22   5  -6       27.42       25.14      1.10 o
  20   5  -6        1.63        1.37      0.11 o
  19   5  -6       18.44       16.88      0.44 o
  18   5  -6        4.82        4.35      0.09 o
  16   5  -6       29.34       26.92      0.58 o
  15   5  -6        0.31        0.36      0.07 o
  14   5  -6       21.05       20.78      0.35 o
  13   5  -6       48.58       47.50      0.65 o
  12   5  -6       26.16       25.19      0.26 o
  11   5  -6       36.81       36.40      0.38 o
  10   5  -6       13.81       13.72      0.13 o
   9   5  -6       26.64       26.10      0.28 o
   8   5  -6       32.60       30.22      0.30 o
   7   5  -6       33.26       31.86      0.32 o
   6   5  -6       12.12       11.55      0.15 o
   5   5  -6       58.59       58.42      0.37 o
   4   5  -6       19.37       19.49      0.16 o
   3   5  -6       32.54       31.90      0.24 o
   2   5  -6        9.66        9.66      0.09 o
   1   5  -6        2.43        2.68      0.08 o
   0   5  -6        2.35        2.38      0.08 o
  -1   5  -6      156.86      155.18      0.82 o
  -2   5  -6       18.54       17.04      0.20 o
  -3   5  -6       21.29       20.36      0.14 o
  -4   5  -6        3.56        3.76      0.08 o
  -6   5  -6       72.42       70.95      0.32 o
  -7   5  -6       69.58       67.54      0.58 o
  -8   5  -6      115.55      113.52      0.69 o
  -9   5  -6       62.39       62.39      0.49 o
 -10   5  -6        6.39        6.63      0.10 o
 -11   5  -6        7.84        8.01      0.11 o
 -12   5  -6       51.56       50.39      0.46 o
 -13   5  -6        0.41        0.51      0.09 o
 -14   5  -6       11.84       11.95      0.13 o
 -15   5  -6       54.40       54.71      0.51 o
 -16   5  -6        8.89        9.29      0.15 o
 -17   5  -6        4.20        3.92      0.11 o
 -18   5  -6       41.23       39.02      0.59 o
 -19   5  -6        5.18        4.81      0.15 o
 -20   5  -6        2.97        2.57      0.15 o
  24   6  -6        2.64        2.38      0.35 o
  23   6  -6       45.50       42.00      3.68 o
  22   6  -6        2.07        1.92      0.23 o
  21   6  -6      113.04      114.93      2.00 o
  20   6  -6       23.32       22.52      0.49 o
  19   6  -6        1.15        1.14      0.08 o
  18   6  -6       73.24       73.01      0.87 o
  17   6  -6       91.21       93.14      1.30 o
  16   6  -6        0.04        0.33      0.11 o
  15   6  -6       69.31       68.15      0.75 o
  14   6  -6        8.03        7.85      0.20 o
  13   6  -6      263.72      264.32      2.60 o
  12   6  -6      154.69      155.84      1.46 o
  11   6  -6      219.30      219.23      1.92 o
  10   6  -6        5.84        5.90      0.11 o
   9   6  -6        0.94        1.05      0.05 o
   8   6  -6      456.58      457.85      3.95 o
   7   6  -6       95.98       95.44      0.71 o
   6   6  -6      628.55      630.13      3.52 o
   5   6  -6      132.14      132.06      0.66 o
   4   6  -6       73.85       73.01      0.46 o
   3   6  -6      201.85      203.29      1.65 o
   2   6  -6      356.02      351.00      1.82 o
   1   6  -6       44.55       45.29      0.30 o
   0   6  -6      206.91      206.62      1.09 o
  -1   6  -6      100.36      101.25      0.66 o
  -2   6  -6      624.92      628.54      3.13 o
  -3   6  -6      118.57      118.42      0.61 o
  -4   6  -6      139.14      139.63      0.48 o
  -5   6  -6        6.48        6.76      0.09 o
  -6   6  -6       36.89       36.03      0.34 o
  -7   6  -6      305.67      300.22      1.82 o
  -8   6  -6       58.86       57.91      0.55 o
  -9   6  -6      126.37      125.97      0.89 o
 -10   6  -6        2.33        2.53      0.10 o
 -11   6  -6       48.12       47.82      0.35 o
 -12   6  -6       21.89       21.87      0.30 o
 -13   6  -6       10.08       10.73      0.20 o
 -14   6  -6        8.65        8.27      0.14 o
 -15   6  -6       10.92       10.00      0.13 o
 -16   6  -6        7.00        6.26      0.17 o
 -17   6  -6      103.45      100.44      0.84 o
 -18   6  -6       18.94       16.94      0.25 o
 -19   6  -6        1.73        2.25      0.14 o
  24   7  -6       10.87       10.13      0.58 o
  23   7  -6       11.68       10.40      0.72 o
  22   7  -6       19.60       19.25      1.13 o
  21   7  -6        0.48        0.78      0.29 o
  20   7  -6       21.34       21.11      0.41 o
  19   7  -6        8.50        8.12      0.34 o
  18   7  -6       18.67       17.49      0.56 o
  17   7  -6        2.26        2.09      0.14 o
  16   7  -6       50.54       50.13      0.67 o
  15   7  -6       86.71       87.36      1.22 o
  14   7  -6       58.02       56.12      0.61 o
  13   7  -6        8.71        9.00      0.11 o
  12   7  -6       31.40       30.03      0.53 o
  11   7  -6       19.57       19.13      0.22 o
  10   7  -6       93.92       92.71      1.07 o
   9   7  -6       22.57       22.72      0.21 o
   8   7  -6      178.81      171.78      0.91 o
   7   7  -6      329.38      320.53      2.25 o
   6   7  -6       39.25       38.30      0.30 o
   5   7  -6        2.11        2.05      0.06 o
   4   7  -6        7.20        8.28      0.12 o
   3   7  -6      137.16      132.08      0.98 o
   2   7  -6       18.84       18.66      0.16 o
   1   7  -6      144.09      139.21      0.64 o
   0   7  -6      105.36      102.65      0.56 o
  -1   7  -6      236.23      241.30      1.87 o
  -2   7  -6       55.63       53.17      0.32 o
  -3   7  -6      165.91      161.44      0.89 o
  -4   7  -6       23.43       22.35      0.13 o
  -5   7  -6        3.95        3.73      0.09 o
  -6   7  -6      143.71      144.18      0.63 o
  -7   7  -6       48.02       48.11      0.42 o
  -8   7  -6       34.04       33.80      0.29 o
  -9   7  -6      158.25      157.64      0.55 o
 -10   7  -6       12.51       12.84      0.15 o
 -11   7  -6       17.03       17.43      0.18 o
 -12   7  -6       65.11       65.53      0.50 o
 -14   7  -6        1.17        1.44      0.10 o
 -15   7  -6       52.81       50.97      0.53 o
 -16   7  -6       28.71       28.07      0.40 o
 -17   7  -6        0.92        0.94      0.10 o
 -18   7  -6       13.73       13.51      0.26 o
 -19   7  -6        9.83        9.10      0.19 o
 -20   7  -6       17.76       17.29      0.29 o
  24   8  -6       29.28       26.10      2.33 o
  23   8  -6       28.86       29.80      0.87 o
  22   8  -6        0.36        0.54      0.22 o
  21   8  -6        4.33        4.17      0.22 o
  20   8  -6        3.81        3.80      0.14 o
  19   8  -6       63.70       64.48      0.85 o
  18   8  -6       11.74       11.47      0.31 o
  17   8  -6      212.04      211.83      2.25 o
  16   8  -6      123.41      122.99      1.25 o
  15   8  -6        7.37        6.63      0.32 o
  14   8  -6        0.53        0.53      0.06 o
  13   8  -6      169.68      173.08      2.42 o
  12   8  -6       13.57       13.04      0.27 o
  11   8  -6        0.29        0.33      0.07 o
  10   8  -6       50.39       47.18      0.50 o
   9   8  -6       42.44       42.13      0.39 o
   8   8  -6        8.51        7.80      0.11 o
   7   8  -6       41.02       40.65      0.41 o
   6   8  -6        5.92        5.85      0.07 o
   5   8  -6      172.62      175.32      1.29 o
   4   8  -6       31.31       30.71      0.24 o
   3   8  -6        1.80        1.63      0.07 o
   2   8  -6      151.78      147.64      1.13 o
   1   8  -6       39.46       37.40      0.45 o
   0   8  -6       22.95       22.71      0.18 o
  -1   8  -6      319.52      316.56      1.80 o
  -2   8  -6        0.38        0.38      0.07 o
  -3   8  -6       31.87       30.64      0.25 o
  -4   8  -6       35.41       34.75      0.35 o
  -5   8  -6       14.78       14.43      0.15 o
  -6   8  -6       17.92       17.61      0.18 o
  -8   8  -6       15.68       15.60      0.19 o
  -9   8  -6      204.14      203.26      1.29 o
 -10   8  -6       53.34       53.59      0.50 o
 -11   8  -6       57.95       56.42      0.55 o
 -12   8  -6       20.16       21.57      0.30 o
 -13   8  -6       38.30       37.70      0.55 o
 -14   8  -6       87.90       86.95      0.91 o
 -15   8  -6       48.69       48.00      0.71 o
 -16   8  -6        2.23        2.63      0.12 o
 -18   8  -6       18.85       19.08      0.29 o
  23   9  -6        3.42        3.28      0.24 o
  22   9  -6       17.11       15.45      0.64 o
  21   9  -6       22.34       23.15      0.40 o
  20   9  -6        3.34        3.65      0.14 o
  19   9  -6       46.60       45.46      0.85 o
  18   9  -6        0.86        0.94      0.09 o
  17   9  -6       59.70       59.08      1.08 o
  16   9  -6       70.46       70.48      1.33 o
  15   9  -6        2.53        2.14      0.09 o
  14   9  -6       10.91       10.67      0.19 o
  13   9  -6        0.99        0.96      0.07 o
  12   9  -6        0.29        0.36      0.07 o
  11   9  -6       62.19       62.75      0.77 o
  10   9  -6        3.25        2.97      0.07 o
   9   9  -6        0.16        0.24      0.06 o
   8   9  -6      421.87      418.92      3.99 o
   7   9  -6      272.91      270.59      2.11 o
   6   9  -6       60.81       58.73      0.59 o
   5   9  -6      211.80      209.90      1.31 o
   4   9  -6      227.95      218.27      1.47 o
   3   9  -6      257.16      251.60      1.54 o
   2   9  -6        2.16        2.07      0.07 o
   1   9  -6      371.23      366.66      2.18 o
   0   9  -6      645.59      636.04      3.57 o
  -1   9  -6       53.64       52.36      0.38 o
  -2   9  -6      116.04      113.13      0.59 o
  -3   9  -6      204.65      201.67      1.23 o
  -4   9  -6       67.34       64.79      0.39 o
  -5   9  -6       60.99       60.64      0.42 o
  -6   9  -6        4.66        4.48      0.11 o
  -7   9  -6        0.39        0.45      0.10 o
  -8   9  -6        9.01        8.53      0.12 o
  -9   9  -6       17.35       17.81      0.17 o
 -11   9  -6        4.04        4.26      0.11 o
 -12   9  -6      121.41      123.58      1.10 o
 -13   9  -6        6.90        6.87      0.13 o
 -14   9  -6       31.04       31.25      0.47 o
 -15   9  -6       31.62       31.89      0.35 o
 -16   9  -6        5.08        4.96      0.12 o
 -17   9  -6       35.29       34.54      0.38 o
 -18   9  -6        0.96        0.92      0.12 o
 -19   9  -6       29.19       28.59      0.42 o
  23  10  -6        3.40        3.59      0.25 o
  22  10  -6       17.99       16.50      0.33 o
  21  10  -6        3.54        3.53      0.17 o
  20  10  -6       38.17       39.95      0.57 o
  19  10  -6        8.05        7.74      0.16 o
  18  10  -6        0.99        1.26      0.11 o
  17  10  -6      114.18      122.24      1.24 o
  16  10  -6      161.36      168.21      1.75 o
  15  10  -6       20.90       20.86      0.37 o
  14  10  -6      202.02      203.57      2.93 o
  13  10  -6       41.40       40.75      0.68 o
  12  10  -6      265.84      269.98      2.79 o
  11  10  -6        0.33        0.39      0.07 o
  10  10  -6        3.78        3.49      0.10 o
   9  10  -6      178.13      179.84      1.90 o
   8  10  -6       85.84       86.17      0.78 o
   7  10  -6      106.73      104.96      0.69 o
   6  10  -6      233.85      236.70      2.07 o
   5  10  -6       44.76       44.94      0.49 o
   4  10  -6       18.23       17.82      0.15 o
   3  10  -6        8.81        9.30      0.09 o
   2  10  -6       92.95       90.90      0.64 o
   1  10  -6       19.52       18.70      0.19 o
   0  10  -6       99.60       96.35      0.72 o
  -1  10  -6        2.07        2.16      0.08 o
  -2  10  -6       36.20       36.65      0.24 o
  -3  10  -6      385.47      387.34      1.78 o
  -4  10  -6       71.64       69.91      0.46 o
  -5  10  -6        8.83        9.26      0.17 o
  -6  10  -6       10.06        9.98      0.12 o
  -7  10  -6        2.77        2.74      0.10 o
  -8  10  -6      412.93      408.76      1.94 o
  -9  10  -6       55.18       55.75      0.46 o
 -10  10  -6        2.63        2.60      0.11 o
 -11  10  -6       99.40      101.13      0.68 o
 -12  10  -6       22.50       21.45      0.27 o
 -13  10  -6       52.00       52.76      0.69 o
 -14  10  -6        3.87        3.84      0.11 o
 -15  10  -6        4.40        3.98      0.12 o
 -16  10  -6       95.74       92.56      0.93 o
 -17  10  -6        0.84        1.01      0.12 o
  22  11  -6        8.08        8.59      0.29 o
  21  11  -6        2.20        2.13      0.19 o
  20  11  -6       21.06       21.08      0.30 o
  19  11  -6       11.39       11.82      0.20 o
  18  11  -6        2.24        2.15      0.11 o
  17  11  -6       53.27       55.73      0.65 o
  16  11  -6       20.08       20.63      0.40 o
  15  11  -6        4.99        4.52      0.13 o
  14  11  -6        0.01        0.20      0.09 o
  13  11  -6       27.75       27.45      0.46 o
  11  11  -6        3.96        4.06      0.11 o
  10  11  -6       13.76       13.27      0.11 o
   8  11  -6       24.65       23.96      0.21 o
   7  11  -6       59.72       58.98      0.50 o
   6  11  -6       10.01        9.75      0.09 o
   5  11  -6      224.27      222.61      1.58 o
   4  11  -6       64.98       64.42      0.56 o
   3  11  -6        0.86        0.84      0.08 o
   2  11  -6       24.02       23.53      0.22 o
   1  11  -6       94.91       93.64      0.46 o
   0  11  -6      217.68      219.22      1.82 o
  -1  11  -6       34.62       34.52      0.25 o
  -2  11  -6       36.34       36.99      0.24 o
  -3  11  -6        9.34        8.92      0.15 o
  -4  11  -6        1.74        1.70      0.09 o
  -5  11  -6       17.23       16.60      0.18 o
  -6  11  -6       12.46       12.35      0.16 o
  -7  11  -6       15.82       15.71      0.20 o
  -8  11  -6       17.25       17.24      0.15 o
  -9  11  -6        2.33        2.38      0.10 o
 -10  11  -6       17.30       16.41      0.15 o
 -11  11  -6       96.71       96.46      0.81 o
 -12  11  -6       19.53       20.92      0.24 o
 -13  11  -6        0.49        0.51      0.14 o
 -14  11  -6        8.87        9.09      0.14 o
 -15  11  -6        1.82        1.77      0.11 o
 -16  11  -6       25.87       26.29      0.39 o
 -17  11  -6        4.84        5.03      0.14 o
 -18  11  -6        2.04        1.99      0.16 o
  22  12  -6        6.06        6.22      0.28 o
  21  12  -6       40.52       43.41      0.44 o
  20  12  -6       22.66       23.02      0.38 o
  19  12  -6       58.97       60.12      0.91 o
  18  12  -6        8.99        8.73      0.17 o
  17  12  -6       83.94       86.82      0.87 o
  16  12  -6       37.25       37.52      0.76 o
  14  12  -6       18.68       18.08      0.21 o
  13  12  -6      137.61      137.76      1.31 o
  12  12  -6      118.88      119.90      1.61 o
  11  12  -6      155.62      153.81      1.43 o
  10  12  -6        4.20        3.99      0.09 o
   9  12  -6        0.97        1.17      0.08 o
   8  12  -6      272.33      260.58      2.42 o
   7  12  -6      179.11      179.69      1.20 o
   6  12  -6       92.61       93.72      0.68 o
   5  12  -6       31.21       31.99      0.48 o
   4  12  -6      183.53      183.22      1.54 o
   3  12  -6       21.63       21.99      0.18 o
   2  12  -6      176.58      171.60      1.19 o
   0  12  -6       94.18       91.72      0.76 o
  -1  12  -6      280.74      281.90      1.96 o
  -2  12  -6      162.15      162.46      0.73 o
  -4  12  -6       90.19       87.12      0.68 o
  -5  12  -6       17.41       16.74      0.15 o
  -6  12  -6       14.38       14.32      0.23 o
  -7  12  -6      114.77      113.60      0.60 o
  -8  12  -6       15.79       15.22      0.16 o
  -9  12  -6       57.67       56.16      0.49 o
 -10  12  -6       51.24       49.90      0.31 o
 -11  12  -6        0.59        0.44      0.11 o
 -12  12  -6        0.90        0.78      0.10 o
 -13  12  -6      112.87      111.69      1.26 o
 -14  12  -6        0.33        0.42      0.12 o
 -15  12  -6       14.80       14.11      0.16 o
 -16  12  -6        4.14        3.67      0.13 o
 -17  12  -6        6.55        6.60      0.17 o
 -18  12  -6       11.10       11.29      0.19 o
  22  13  -6        2.97        2.87      0.19 o
  21  13  -6       14.03       13.29      0.25 o
  20  13  -6       15.78       15.93      0.32 o
  19  13  -6       14.80       13.15      0.38 o
  18  13  -6        1.46        1.45      0.13 o
  17  13  -6       18.65       19.02      0.41 o
  16  13  -6       12.98       12.58      0.30 o
  15  13  -6        3.94        3.81      0.11 o
  13  13  -6        8.18        8.29      0.13 o
  12  13  -6       36.57       34.52      0.86 o
  11  13  -6       25.55       25.34      0.36 o
  10  13  -6        5.61        6.02      0.12 o
   9  13  -6       36.16       35.40      0.31 o
   8  13  -6        7.80        7.39      0.09 o
   7  13  -6        1.08        1.21      0.07 o
   6  13  -6       18.49       17.75      0.15 o
   5  13  -6        2.91        2.88      0.08 o
   4  13  -6        0.66        0.81      0.08 o
   3  13  -6       51.25       51.44      0.45 o
   1  13  -6       47.13       46.70      0.35 o
   0  13  -6        6.22        6.35      0.11 o
  -1  13  -6       65.71       65.52      0.39 o
  -2  13  -6       52.21       52.13      0.37 o
  -3  13  -6       38.03       37.17      0.39 o
  -4  13  -6      157.47      154.89      0.81 o
  -5  13  -6       43.22       43.61      0.35 o
  -6  13  -6       30.54       30.80      0.31 o
  -7  13  -6       74.56       74.13      0.50 o
  -8  13  -6        2.70        2.92      0.11 o
  -9  13  -6        2.50        2.44      0.11 o
 -10  13  -6       10.41       10.21      0.17 o
 -11  13  -6       58.90       59.02      0.52 o
 -12  13  -6        1.23        1.34      0.11 o
 -14  13  -6       19.80       19.56      0.18 o
 -15  13  -6       22.30       21.96      0.30 o
 -16  13  -6       21.69       20.92      0.29 o
 -17  13  -6        0.56        0.72      0.11 o
 -18  13  -6        2.51        2.52      0.14 o
  20  14  -6        3.53        3.50      0.16 o
  19  14  -6       16.82       16.52      0.40 o
  18  14  -6       61.60       64.43      0.93 o
  17  14  -6      132.15      138.14      1.69 o
  16  14  -6        5.74        5.62      0.17 o
  15  14  -6       15.66       15.43      0.28 o
  14  14  -6       10.83       10.44      0.21 o
  13  14  -6       10.11       10.38      0.28 o
  12  14  -6        0.94        0.88      0.08 o
  11  14  -6       62.05       58.88      0.60 o
  10  14  -6       48.35       48.86      0.37 o
   9  14  -6        9.65        9.65      0.15 o
   8  14  -6      117.13      113.77      1.07 o
   7  14  -6       14.27       13.76      0.24 o
   6  14  -6       15.42       16.05      0.13 o
   5  14  -6       77.84       77.57      0.64 o
   4  14  -6        2.09        2.23      0.10 o
   3  14  -6        4.33        4.60      0.09 o
   2  14  -6      101.80      103.65      0.60 o
   1  14  -6       57.35       57.34      0.40 o
   0  14  -6       41.82       42.09      0.36 o
  -1  14  -6        6.07        6.12      0.11 o
  -2  14  -6       12.74       11.73      0.12 o
  -3  14  -6       51.89       50.78      0.32 o
  -4  14  -6       35.61       35.06      0.24 o
  -5  14  -6        3.62        3.67      0.11 o
  -6  14  -6       39.19       39.00      0.33 o
  -7  14  -6       29.43       28.19      0.18 o
  -8  14  -6       28.85       28.03      0.18 o
  -9  14  -6       25.18       25.11      0.26 o
 -10  14  -6        2.70        2.60      0.11 o
 -11  14  -6        6.14        6.79      0.13 o
 -12  14  -6       13.24       14.29      0.25 o
 -13  14  -6       70.58       69.41      0.65 o
 -14  14  -6       67.22       65.78      0.45 o
 -15  14  -6       24.12       22.42      0.37 o
 -17  14  -6        1.21        1.22      0.12 o
  21  15  -6        5.29        4.42      0.30 o
  20  15  -6       56.97       54.02      0.97 o
  19  15  -6        1.94        1.96      0.14 o
  18  15  -6        3.07        3.17      0.14 o
  17  15  -6       20.10       19.21      0.37 o
  16  15  -6        1.86        1.54      0.13 o
  15  15  -6        4.07        4.15      0.13 o
  14  15  -6        9.10        9.12      0.21 o
  13  15  -6       11.45       10.37      0.28 o
  12  15  -6        0.90        0.85      0.08 o
  11  15  -6       17.72       18.12      0.14 o
  10  15  -6       11.23       10.76      0.18 o
   9  15  -6       33.16       31.07      0.51 o
   8  15  -6       19.16       18.89      0.18 o
   7  15  -6       17.94       16.87      0.24 o
   6  15  -6        7.88        7.86      0.13 o
   5  15  -6      116.20      115.01      0.77 o
   4  15  -6       16.59       16.11      0.20 o
   3  15  -6       54.75       53.21      0.60 o
   2  15  -6        0.29        0.38      0.10 o
   1  15  -6        0.37        0.47      0.11 o
   0  15  -6       10.73       10.20      0.16 o
  -1  15  -6       32.21       31.86      0.27 o
  -2  15  -6        1.53        1.48      0.10 o
  -3  15  -6       10.04       10.20      0.14 o
  -4  15  -6        7.89        7.74      0.14 o
  -5  15  -6        6.22        5.97      0.12 o
  -6  15  -6       71.24       69.49      0.67 o
  -7  15  -6        1.74        1.89      0.11 o
  -8  15  -6       37.79       36.96      0.25 o
  -9  15  -6        2.94        3.24      0.14 o
 -11  15  -6      102.75      103.01      1.05 o
 -13  15  -6        1.86        2.06      0.13 o
 -15  15  -6        0.38        0.30      0.12 o
 -16  15  -6       44.36       43.42      0.34 o
 -17  15  -6        1.78        1.65      0.12 o
  20  16  -6       19.56       18.40      0.44 o
  19  16  -6        2.29        1.93      0.14 o
  18  16  -6        3.62        3.71      0.17 o
  17  16  -6       11.66       11.60      0.35 o
  16  16  -6        7.99        7.54      0.22 o
  15  16  -6        4.20        4.47      0.14 o
  14  16  -6        5.52        5.81      0.16 o
  13  16  -6      127.58      128.39      1.66 o
  12  16  -6        1.63        1.73      0.09 o
  11  16  -6       83.26       85.66      1.06 o
  10  16  -6        1.76        1.79      0.10 o
   9  16  -6       61.13       61.87      0.87 o
   8  16  -6      209.68      206.01      1.85 o
   7  16  -6       21.73       21.39      0.25 o
   6  16  -6       26.12       26.22      0.34 o
   5  16  -6       72.12       75.77      0.70 o
   4  16  -6        0.14        0.30      0.10 o
   3  16  -6        1.73        1.76      0.09 o
   2  16  -6       74.53       71.66      0.49 o
   1  16  -6        4.83        4.81      0.11 o
   0  16  -6        0.85        0.85      0.10 o
  -1  16  -6      111.39      113.83      0.66 o
  -2  16  -6       61.73       61.20      0.50 o
  -3  16  -6        7.02        6.86      0.12 o
  -4  16  -6       99.71       97.72      0.76 o
  -5  16  -6       17.95       17.64      0.24 o
  -7  16  -6      213.89      216.09      1.47 o
  -8  16  -6        1.45        1.53      0.13 o
  -9  16  -6       16.04       15.90      0.17 o
 -10  16  -6       14.34       14.58      0.16 o
 -11  16  -6        5.15        4.80      0.13 o
 -12  16  -6       15.33       16.38      0.27 o
 -13  16  -6       22.31       22.87      0.45 o
 -15  16  -6        1.38        1.22      0.12 o
 -16  16  -6       15.21       14.05      0.21 o
  20  17  -6        2.00        2.20      0.18 o
  19  17  -6        0.97        1.18      0.14 o
  18  17  -6       42.89       45.42      0.90 o
  17  17  -6        6.10        6.49      0.17 o
  16  17  -6        5.89        5.61      0.18 o
  15  17  -6        4.80        4.97      0.16 o
  14  17  -6       20.84       19.99      0.26 o
  13  17  -6       14.53       14.19      0.33 o
  12  17  -6       30.30       29.98      0.50 o
  11  17  -6       18.75       18.87      0.32 o
  10  17  -6        0.45        0.44      0.10 o
   9  17  -6        3.93        4.21      0.14 o
   8  17  -6       25.89       26.00      0.32 o
   7  17  -6        7.45        7.23      0.12 o
   6  17  -6        0.55        0.46      0.11 o
   5  17  -6        4.59        4.69      0.12 o
   4  17  -6       29.24       28.77      0.28 o
   3  17  -6        3.46        3.57      0.11 o
   2  17  -6       36.01       35.87      0.41 o
   1  17  -6        0.33        0.36      0.11 o
   0  17  -6        3.27        3.38      0.12 o
  -1  17  -6        8.11        7.75      0.13 o
  -2  17  -6       14.29       14.12      0.17 o
  -3  17  -6       26.32       25.87      0.41 o
  -4  17  -6        0.57        0.53      0.12 o
  -5  17  -6        6.05        5.86      0.12 o
  -6  17  -6        4.79        4.51      0.13 o
  -7  17  -6        9.98        9.94      0.19 o
  -9  17  -6        6.05        6.57      0.16 o
 -10  17  -6        2.20        2.19      0.12 o
 -11  17  -6       12.32       11.88      0.16 o
 -12  17  -6        2.69        2.53      0.12 o
 -13  17  -6        2.68        2.89      0.13 o
 -14  17  -6        6.07        6.10      0.15 o
 -15  17  -6        1.17        1.01      0.12 o
  19  18  -6        2.57        3.00      0.16 o
  18  18  -6       21.69       22.42      0.68 o
  17  18  -6        5.29        5.21      0.17 o
  15  18  -6       43.91       46.24      0.96 o
  14  18  -6        7.27        7.14      0.19 o
  13  18  -6       41.94       42.25      0.77 o
  12  18  -6       76.55       76.02      0.67 o
  11  18  -6       35.26       37.19      0.59 o
  10  18  -6       10.06        9.61      0.26 o
   9  18  -6       33.89       32.41      0.34 o
   8  18  -6       43.58       43.00      0.48 o
   7  18  -6        3.59        3.52      0.12 o
   6  18  -6      349.23      346.90      2.25 o
   5  18  -6        6.15        6.05      0.13 o
   4  18  -6       26.38       26.91      0.38 o
   3  18  -6      143.69      140.49      1.60 o
   2  18  -6       40.63       39.84      0.52 o
   1  18  -6       73.01       70.77      0.77 o
   0  18  -6      155.27      153.76      1.26 o
  -1  18  -6        2.64        2.72      0.12 o
  -2  18  -6      241.59      239.48      1.34 o
  -3  18  -6        0.90        1.24      0.11 o
  -5  18  -6       74.12       74.25      0.81 o
  -6  18  -6        5.14        5.21      0.14 o
  -7  18  -6       15.88       16.21      0.20 o
  -8  18  -6       30.46       30.74      0.25 o
  -9  18  -6       28.97       28.15      0.26 o
 -11  18  -6       19.50       19.86      0.27 o
 -12  18  -6        0.18        0.34      0.13 o
 -13  18  -6        2.82        3.15      0.13 o
 -14  18  -6       35.43       33.94      0.45 o
  18  19  -6       11.11       12.12      0.34 o
  17  19  -6        2.22        2.31      0.16 o
  16  19  -6        0.82        1.19      0.16 o
  15  19  -6       99.68      108.73      1.50 o
  14  19  -6       86.49       91.51      0.93 o
  13  19  -6       27.03       28.21      0.68 o
  12  19  -6        0.77        0.89      0.11 o
  11  19  -6       54.05       55.52      0.87 o
  10  19  -6       59.00       59.07      0.94 o
   9  19  -6        0.47        0.58      0.10 o
   8  19  -6       14.27       14.05      0.23 o
   7  19  -6       54.49       54.34      0.47 o
   6  19  -6       99.84       99.54      0.89 o
   5  19  -6        7.24        7.60      0.15 o
   4  19  -6        1.29        1.65      0.14 o
   3  19  -6        6.80        7.15      0.19 o
   2  19  -6        0.35        0.30      0.15 o
   1  19  -6        6.88        7.21      0.14 o
   0  19  -6        1.77        1.91      0.13 o
  -1  19  -6      134.73      133.93      1.29 o
  -2  19  -6        6.54        6.46      0.14 o
  -3  19  -6       56.50       55.69      0.48 o
  -4  19  -6       12.76       12.69      0.17 o
  -5  19  -6       22.65       22.12      0.32 o
  -6  19  -6      141.00      144.07      0.90 o
  -7  19  -6        0.90        0.97      0.15 o
  -8  19  -6        1.81        2.13      0.14 o
  -9  19  -6       80.75       80.58      0.66 o
 -10  19  -6       32.72       32.95      0.24 o
 -11  19  -6       72.18       72.52      0.60 o
 -12  19  -6        0.46        0.57      0.13 o
 -13  19  -6        3.81        3.68      0.13 o
 -14  19  -6       46.27       45.61      0.58 o
  17  20  -6       20.71       21.69      0.58 o
  16  20  -6        2.73        3.34      0.17 o
  15  20  -6        4.76        5.65      0.16 o
  14  20  -6       46.49       49.46      0.79 o
  13  20  -6        1.68        1.61      0.14 o
  12  20  -6        0.51        0.44      0.12 o
  11  20  -6       29.93       29.00      0.46 o
  10  20  -6       19.89       20.34      0.45 o
   9  20  -6        0.36        0.29      0.10 o
   8  20  -6       59.46       60.84      0.81 o
   7  20  -6       41.29       39.91      0.39 o
   6  20  -6       14.95       14.38      0.25 o
   5  20  -6       90.04       93.22      0.45 o
   4  20  -6        1.64        1.81      0.11 o
   3  20  -6      107.21      106.43      0.69 o
   2  20  -6        0.84        0.74      0.14 o
   1  20  -6        5.81        5.91      0.20 o
  -1  20  -6       52.86       52.82      0.76 o
  -2  20  -6       64.89       65.66      0.75 o
  -3  20  -6       23.32       22.67      0.24 o
  -4  20  -6        5.78        5.98      0.16 o
  -5  20  -6        1.32        1.51      0.14 o
  -6  20  -6        9.38       10.54      0.35 o
  -8  20  -6       13.20       14.17      0.18 o
  -9  20  -6        3.35        3.58      0.16 o
 -10  20  -6       10.52       10.91      0.19 o
 -11  20  -6        0.37        0.40      0.16 o
 -12  20  -6        1.33        1.79      0.14 o
  16  21  -6        7.20        7.47      0.19 o
  14  21  -6       19.64       19.18      0.62 o
  13  21  -6       48.22       54.94      0.89 o
  12  21  -6        1.94        2.33      0.12 o
  11  21  -6        3.36        3.28      0.13 o
  10  21  -6        4.53        5.31      0.14 o
   9  21  -6        6.69        6.97      0.14 o
   8  21  -6       19.75       19.37      0.25 o
   7  21  -6       15.69       14.89      0.20 o
   6  21  -6        5.00        5.40      0.13 o
   5  21  -6       30.41       30.71      0.35 o
   4  21  -6        0.94        1.04      0.12 o
   3  21  -6       46.49       44.29      0.51 o
   2  21  -6       20.21       19.31      0.25 o
   1  21  -6       17.71       17.19      0.19 o
   0  21  -6        2.38        2.67      0.17 o
  -1  21  -6       30.25       31.13      0.53 o
  -2  21  -6        4.94        4.91      0.17 o
  -3  21  -6       23.19       23.13      0.35 o
  -4  21  -6        7.30        7.47      0.18 o
  -6  21  -6       73.46       74.56      0.71 o
  -7  21  -6       10.75       11.25      0.26 o
  -8  21  -6       73.20       75.69      0.93 o
  -9  21  -6       13.48       14.43      0.23 o
 -10  21  -6        3.66        3.86      0.15 o
 -11  21  -6       25.73       26.08      0.42 o
 -12  21  -6       12.08       11.13      0.20 o
  15  22  -6        0.55        0.43      0.18 o
  14  22  -6        1.23        1.41      0.16 o
  13  22  -6       21.73       22.31      0.55 o
  12  22  -6       72.93       75.67      1.18 o
  11  22  -6       22.24       24.48      0.50 o
  10  22  -6       23.27       24.28      0.39 o
   9  22  -6        2.28        2.88      0.13 o
   8  22  -6       66.32       60.83      0.35 o
   7  22  -6       63.61       60.09      0.60 o
   6  22  -6       19.70       19.17      0.17 o
   5  22  -6        0.94        1.06      0.11 o
   4  22  -6        8.34        8.68      0.15 o
   3  22  -6        3.29        3.19      0.14 o
   2  22  -6       56.85       56.05      0.43 o
   1  22  -6        5.94        5.97      0.15 o
   0  22  -6       22.83       23.25      0.21 o
  -1  22  -6       67.11       66.33      0.88 o
  -2  22  -6       10.86       11.05      0.25 o
  -3  22  -6        2.58        2.50      0.18 o
  -4  22  -6        3.17        3.25      0.16 o
  -6  22  -6       21.67       22.28      0.30 o
  -7  22  -6       15.50       17.16      0.28 o
  -8  22  -6        7.85        7.59      0.17 o
  -9  22  -6       12.70       12.84      0.26 o
 -11  22  -6        0.82        0.80      0.16 o
  14  23  -6        0.99        1.06      0.18 o
  13  23  -6        8.72        9.52      0.26 o
  12  23  -6       26.27       29.15      0.63 o
  10  23  -6        7.50        8.27      0.25 o
   9  23  -6        0.18        0.28      0.14 o
   8  23  -6        2.35        2.64      0.15 o
   6  23  -6        8.55        8.59      0.15 o
   5  23  -6        1.75        1.70      0.12 o
   4  23  -6        0.96        1.09      0.12 o
   3  23  -6        6.50        6.93      0.20 o
   1  23  -6       31.61       31.09      0.24 o
   0  23  -6        0.36        0.50      0.14 o
  -1  23  -6       27.35       26.70      0.41 o
  -2  23  -6        1.52        1.61      0.16 o
  -4  23  -6       13.82       13.81      0.25 o
  -5  23  -6       18.86       19.49      0.35 o
  -6  23  -6       22.01       24.02      0.36 o
  -7  23  -6       15.83       16.47      0.22 o
  -8  23  -6       33.21       35.37      0.54 o
  -9  23  -6        2.08        1.86      0.15 o
 -10  23  -6        3.72        4.12      0.20 o
  13  24  -6       17.05       18.24      0.48 o
  12  24  -6        9.84       10.83      0.30 o
  10  24  -6       16.53       18.57      0.34 o
   9  24  -6       11.74       11.60      0.30 o
   8  24  -6        1.56        1.56      0.16 o
   7  24  -6       34.60       32.57      0.26 o
   6  24  -6       41.67       40.94      0.51 o
   5  24  -6       20.16       20.21      0.23 o
   4  24  -6       15.22       14.42      0.21 o
   3  24  -6        9.61        9.39      0.17 o
   2  24  -6        9.71        9.57      0.19 o
   1  24  -6       25.88       25.27      0.37 o
   0  24  -6       37.68       38.35      0.39 o
  -1  24  -6        5.53        5.50      0.20 o
  -2  24  -6        8.21        8.36      0.24 o
  -3  24  -6       13.22       13.28      0.22 o
  -5  24  -6        7.55        8.14      0.19 o
  -6  24  -6        8.82        9.88      0.30 o
  -7  24  -6        8.06        8.52      0.18 o
  -8  24  -6       24.54       25.18      0.32 o
  11  25  -6       28.10       30.63      0.36 o
  10  25  -6       24.48       26.08      0.43 o
   9  25  -6       20.22       20.15      0.35 o
   8  25  -6        0.40        0.52      0.17 o
   7  25  -6        1.65        1.54      0.14 o
   6  25  -6        3.14        3.07      0.13 o
   5  25  -6       16.45       16.22      0.17 o
   4  25  -6        4.58        4.75      0.14 o
   3  25  -6        3.52        3.64      0.14 o
   2  25  -6        3.27        3.25      0.14 o
   1  25  -6        2.01        2.24      0.14 o
   0  25  -6       10.96       11.05      0.17 o
  -2  25  -6       12.43       12.68      0.21 o
  -4  25  -6        2.60        3.21      0.21 o
  -5  25  -6       38.10       42.02      0.42 o
  -6  25  -6       29.09       31.40      0.36 o
  -7  25  -6       19.46       21.22      0.23 o
   7  26  -6        1.05        0.98      0.17 o
   6  26  -6       12.42       12.96      0.17 o
   4  26  -6       11.02       11.16      0.23 o
   3  26  -6       12.53       12.33      0.17 o
   2  26  -6       74.53       75.11      0.34 o
   1  26  -6       13.84       14.72      0.19 o
   0  26  -6        6.43        6.83      0.16 o
  -2  26  -6        1.43        1.78      0.15 o
  -3  26  -6        8.59        8.94      0.22 o
  -4  26  -6        4.93        4.86      0.16 o
  -5  26  -6       10.92       12.10      0.28 o
   6  27  -6        1.04        1.11      0.17 o
   5  27  -6       21.02       20.28      0.22 o
   4  27  -6       34.04       33.49      0.38 o
   1  27  -6       12.84       12.93      0.19 o
   0  27  -6       10.41       11.32      0.27 o
  -1  27  -6        8.05        8.61      0.19 o
  22   1  -7        2.02        1.54      0.16 o
  21   1  -7       13.83       13.55      0.39 o
  20   1  -7       30.51       28.22      1.01 o
  19   1  -7      144.86      143.02      3.78 o
  18   1  -7       26.97       22.84      0.53 o
  16   1  -7        9.12        8.67      0.18 o
  15   1  -7        8.35        7.76      0.07 o
  14   1  -7       79.38       84.98      0.68 o
  13   1  -7      237.48      244.76      1.87 o
  12   1  -7       94.99       96.11      0.93 o
  11   1  -7      134.20      136.15      1.55 o
  10   1  -7       10.07        9.78      0.10 o
   9   1  -7        6.59        6.52      0.08 o
   8   1  -7       74.66       74.94      0.60 o
   7   1  -7       18.08       17.69      0.15 o
   6   1  -7      800.69      820.53      5.79 o
   5   1  -7      359.60      358.40      2.01 o
   4   1  -7      142.86      144.20      0.76 o
   3   1  -7        0.52        0.45      0.07 o
   2   1  -7       76.10       75.85      0.47 o
   1   1  -7      155.98      155.64      1.01 o
   0   1  -7      523.81      521.45      2.96 o
  -1   1  -7      342.71      343.78      2.32 o
  -2   1  -7      141.14      140.00      0.59 o
  -3   1  -7       17.76       17.60      0.20 o
  -4   1  -7        1.74        1.60      0.09 o
  -5   1  -7       19.45       19.02      0.15 o
  -6   1  -7       35.45       35.76      0.30 o
  -7   1  -7       82.80       81.71      0.56 o
  -8   1  -7      172.70      170.28      0.56 o
  -9   1  -7      154.19      148.91      0.73 o
 -10   1  -7       37.36       36.79      0.33 o
 -11   1  -7        2.61        2.71      0.12 o
 -12   1  -7        3.92        3.92      0.14 o
 -13   1  -7       20.19       19.94      0.19 o
 -14   1  -7      165.88      154.62      0.94 o
 -15   1  -7        8.54        8.00      0.22 o
 -16   1  -7        2.22        1.31      0.12 o
 -18   1  -7        7.91        7.69      0.20 o
 -19   1  -7        5.66        6.34      0.22 o
  23   2  -7       33.71       26.06      0.67 o
  22   2  -7        1.63        1.13      0.36 o
  21   2  -7        4.42        4.01      0.17 o
  19   2  -7        1.43        1.28      0.06 o
  18   2  -7       33.83       30.92      0.65 o
  17   2  -7       16.99       16.06      0.24 o
  16   2  -7      146.80      150.63      1.08 o
  15   2  -7       82.20       84.01      1.06 o
  14   2  -7        0.30        0.40      0.04 o
  13   2  -7        6.00        6.32      0.07 o
  12   2  -7        0.28        0.25      0.04 o
  11   2  -7       39.63       39.54      0.45 o
  10   2  -7        0.49        0.42      0.06 o
   9   2  -7      164.62      167.20      0.98 o
   8   2  -7       23.69       22.56      0.20 o
   7   2  -7      103.65      103.74      0.81 o
   6   2  -7       32.63       32.17      0.23 o
   5   2  -7       25.49       24.88      0.22 o
   4   2  -7        6.01        6.18      0.08 o
   3   2  -7        9.22        8.96      0.10 o
   2   2  -7      129.66      130.38      0.73 o
   1   2  -7       25.82       25.09      0.16 o
   0   2  -7       91.72       90.55      0.51 o
  -1   2  -7      237.36      239.37      1.75 o
  -2   2  -7       61.86       62.62      0.46 o
  -3   2  -7       40.16       39.94      0.19 o
  -4   2  -7       41.68       41.52      0.20 o
  -5   2  -7        1.23        1.27      0.09 o
  -6   2  -7        2.88        2.99      0.10 o
  -7   2  -7        5.60        5.70      0.11 o
  -8   2  -7       13.64       13.55      0.16 o
  -9   2  -7       28.82       28.21      0.27 o
 -10   2  -7        4.26        4.47      0.11 o
 -11   2  -7        0.95        1.01      0.10 o
 -12   2  -7        8.09        8.28      0.13 o
 -13   2  -7       18.27       17.78      0.25 o
 -14   2  -7       48.03       47.66      0.61 o
 -15   2  -7        9.93        9.84      0.16 o
 -17   2  -7        6.24        6.24      0.15 o
 -18   2  -7       35.04       33.92      0.82 o
  24   3  -7       12.56       11.33      1.57 o
  22   3  -7       17.09       13.47      0.53 o
  21   3  -7        0.55        0.76      0.15 o
  20   3  -7       13.66       11.91      0.45 o
  19   3  -7        0.30        0.39      0.06 o
  18   3  -7       90.02       84.51      1.29 o
  17   3  -7        4.33        4.94      0.12 o
  16   3  -7       60.88       61.61      0.55 o
  15   3  -7        7.49        6.58      0.15 o
  13   3  -7       47.00       48.85      0.35 o
  12   3  -7      114.90      114.79      0.78 o
  11   3  -7      100.71       98.91      1.07 o
  10   3  -7      261.38      265.17      1.99 o
   9   3  -7       25.79       26.82      0.17 o
   8   3  -7       44.98       45.46      0.36 o
   7   3  -7      264.72      266.42      1.33 o
   6   3  -7      138.80      135.59      1.08 o
   5   3  -7       29.12       28.06      0.29 o
   4   3  -7       33.69       32.39      0.21 o
   3   3  -7        0.00        0.19      0.08 o
   2   3  -7        1.03        1.12      0.07 o
   1   3  -7        2.61        3.12      0.08 o
   0   3  -7       35.45       36.45      0.15 o
  -1   3  -7      482.09      484.67      2.21 o
  -2   3  -7      286.54      288.80      1.22 o
  -3   3  -7       42.65       41.31      0.28 o
  -4   3  -7        2.67        3.50      0.17 o
  -5   3  -7      404.24      399.38      1.89 o
  -6   3  -7      137.71      137.77      0.66 o
  -7   3  -7      364.72      365.45      2.28 o
  -8   3  -7        9.98       10.12      0.12 o
  -9   3  -7        6.37        6.71      0.11 o
 -10   3  -7       16.73       15.56      0.14 o
 -11   3  -7       59.31       57.47      0.41 o
 -12   3  -7       33.33       35.61      0.34 o
 -13   3  -7        4.26        5.63      0.16 o
 -14   3  -7        7.42        8.99      0.14 o
 -15   3  -7       46.42       46.02      0.45 o
 -16   3  -7       24.76       25.03      0.43 o
 -17   3  -7       12.65       13.27      0.25 o
 -18   3  -7        0.90        0.91      0.14 o
 -19   3  -7        8.89       11.47      0.33 o
  24   4  -7       27.90       24.96      2.60 o
  23   4  -7        1.53        1.32      0.44 o
  22   4  -7       12.45       12.04      1.56 o
  21   4  -7        0.75        0.80      0.17 o
  20   4  -7       56.55       51.96      1.16 o
  19   4  -7      101.19       99.16      1.40 o
  18   4  -7        7.28        6.83      0.19 o
  17   4  -7       14.28       13.76      0.29 o
  16   4  -7      132.89      134.33      1.28 o
  15   4  -7       14.48       14.01      0.37 o
  14   4  -7       89.78       90.97      0.82 o
  13   4  -7        0.14        0.21      0.04 o
  12   4  -7        1.83        2.00      0.08 o
  11   4  -7       58.07       56.26      0.69 o
  10   4  -7       31.26       30.04      0.35 o
   9   4  -7      520.06      522.33      2.22 o
   8   4  -7      184.02      177.62      1.57 o
   7   4  -7       24.64       24.65      0.23 o
   6   4  -7       38.43       38.28      0.27 o
   5   4  -7       99.47       98.87      0.57 o
   4   4  -7      147.36      144.02      0.85 o
   3   4  -7      151.44      150.15      1.01 o
   2   4  -7        2.54        2.52      0.07 o
   1   4  -7       31.98       30.79      0.30 o
   0   4  -7       26.24       25.03      0.23 o
  -1   4  -7       17.33       16.74      0.14 o
  -2   4  -7       48.65       48.38      0.27 o
  -3   4  -7        1.71        1.51      0.08 o
  -4   4  -7       40.33       40.53      0.29 o
  -5   4  -7       99.70       97.38      0.61 o
  -6   4  -7      130.83      130.16      0.61 o
  -7   4  -7      107.92      106.03      0.67 o
  -8   4  -7        1.56        1.63      0.09 o
  -9   4  -7       34.21       34.27      0.26 o
 -10   4  -7       82.11       81.42      0.64 o
 -11   4  -7       66.83       65.67      0.58 o
 -12   4  -7       29.21       29.46      0.35 o
 -13   4  -7        6.25        6.42      0.13 o
 -14   4  -7       84.34       84.97      0.94 o
 -15   4  -7        4.49        4.95      0.14 o
 -16   4  -7        4.98        4.82      0.12 o
 -17   4  -7       43.23       43.10      0.53 o
 -18   4  -7       11.04       11.34      0.30 o
 -19   4  -7        0.69        0.65      0.16 o
  23   5  -7       13.75       13.03      0.42 o
  22   5  -7        7.69        7.89      0.36 o
  21   5  -7        1.31        1.58      0.23 o
  20   5  -7       83.94       77.20      3.11 o
  19   5  -7       93.07       89.32      1.13 o
  18   5  -7       11.79       10.22      0.24 o
  17   5  -7       43.18       41.93      0.44 o
  16   5  -7       22.04       22.14      0.43 o
  15   5  -7       30.41       30.54      0.59 o
  14   5  -7       17.30       17.92      0.28 o
  13   5  -7      201.32      202.00      1.75 o
  12   5  -7      459.97      464.87      3.93 o
  11   5  -7       71.84       69.37      0.80 o
  10   5  -7      343.96      344.75      2.10 o
   9   5  -7        3.06        3.64      0.09 o
   8   5  -7        0.04        0.12      0.06 o
   7   5  -7      322.02      323.71      2.59 o
   6   5  -7      104.78      104.75      0.90 o
   5   5  -7      797.40      811.40      4.33 o
   4   5  -7      418.68      419.66      2.46 o
   3   5  -7      202.68      200.17      1.61 o
   2   5  -7        1.81        1.86      0.07 o
   1   5  -7       43.07       41.53      0.34 o
   0   5  -7     1143.32     1178.80      4.67 o
  -1   5  -7      196.79      193.72      1.33 o
  -2   5  -7       25.23       24.76      0.23 o
  -3   5  -7       79.65       79.79      0.49 o
  -4   5  -7       37.91       37.21      0.23 o
  -5   5  -7      348.31      344.20      1.78 o
  -6   5  -7       21.29       19.80      0.16 o
  -7   5  -7       36.92       37.61      0.27 o
  -8   5  -7      419.98      421.33      2.11 o
  -9   5  -7       40.56       39.22      0.31 o
 -10   5  -7        2.47        2.20      0.10 o
 -11   5  -7       22.40       23.17      0.27 o
 -12   5  -7        7.93        7.66      0.16 o
 -13   5  -7      145.22      148.49      1.40 o
 -14   5  -7       17.14       17.60      0.31 o
 -15   5  -7       75.75       77.03      0.77 o
 -16   5  -7        8.32        9.62      0.23 o
 -18   5  -7        8.10        8.49      0.20 o
 -19   5  -7       24.51       22.84      0.29 o
  24   6  -7       22.28       21.47      2.01 o
  23   6  -7        1.94        1.87      0.55 o
  22   6  -7       15.75       16.19      0.53 o
  21   6  -7        0.29        0.43      0.19 o
  20   6  -7       84.83       83.77      1.64 o
  19   6  -7       50.83       50.28      0.69 o
  18   6  -7        9.22        8.76      0.31 o
  16   6  -7       11.94       11.87      0.19 o
  15   6  -7        0.48        0.50      0.07 o
  14   6  -7       25.52       25.66      0.40 o
  13   6  -7        0.44        0.57      0.07 o
  12   6  -7        7.42        7.59      0.11 o
  11   6  -7       18.13       18.19      0.19 o
  10   6  -7       14.30       13.37      0.13 o
   9   6  -7      100.75       98.74      0.89 o
   8   6  -7       87.51       86.28      0.77 o
   7   6  -7        8.46        8.30      0.10 o
   6   6  -7        0.37        0.33      0.06 o
   5   6  -7        6.25        6.35      0.10 o
   4   6  -7       38.73       38.73      0.30 o
   3   6  -7      127.33      127.76      0.71 o
   2   6  -7       38.92       38.84      0.31 o
   1   6  -7       18.34       18.87      0.12 o
   0   6  -7        0.45        0.54      0.08 o
  -1   6  -7        5.18        5.14      0.09 o
  -2   6  -7       76.42       74.86      0.40 o
  -3   6  -7      105.64      106.74      0.37 o
  -5   6  -7      159.26      160.07      0.82 o
  -6   6  -7       73.47       72.09      0.55 o
  -7   6  -7       26.64       26.67      0.20 o
  -8   6  -7        0.51        0.47      0.09 o
  -9   6  -7        2.82        2.95      0.10 o
 -10   6  -7       51.33       51.09      0.49 o
 -11   6  -7       28.36       28.52      0.27 o
 -13   6  -7       23.41       23.28      0.32 o
 -14   6  -7       17.15       17.70      0.35 o
 -15   6  -7       13.13       12.99      0.22 o
 -16   6  -7        6.82        7.48      0.18 o
 -17   6  -7        5.57        5.33      0.14 o
 -18   6  -7        4.74        4.67      0.14 o
 -19   6  -7        7.73        8.01      0.18 o
  24   7  -7       10.09        8.88      0.98 o
  23   7  -7        0.22        0.80      0.37 o
  21   7  -7        1.50        0.99      0.20 o
  20   7  -7       36.04       36.08      0.65 o
  19   7  -7      177.14      176.91      2.14 o
  18   7  -7        1.39        1.15      0.09 o
  17   7  -7        1.47        1.04      0.09 o
  16   7  -7        0.15        0.19      0.05 o
  15   7  -7        2.01        1.88      0.10 o
  14   7  -7      124.00      129.01      1.37 o
  13   7  -7       26.41       26.56      0.45 o
  12   7  -7       93.74       95.41      0.56 o
  11   7  -7      248.79      248.74      2.25 o
  10   7  -7        5.91        5.98      0.08 o
   9   7  -7       34.08       33.74      0.32 o
   8   7  -7       17.91       16.16      0.22 o
   7   7  -7       74.68       75.46      0.51 o
   6   7  -7      582.68      587.01      3.06 o
   5   7  -7      175.64      174.14      1.10 o
   4   7  -7        7.49        7.02      0.11 o
   3   7  -7       15.41       15.38      0.20 o
   2   7  -7       13.31       13.11      0.15 o
   1   7  -7        0.15        0.21      0.10 o
   0   7  -7      183.18      179.13      1.12 o
  -1   7  -7      250.19      241.69      1.27 o
  -2   7  -7      185.69      186.08      0.96 o
  -3   7  -7       53.80       51.70      0.34 o
  -4   7  -7       89.43       86.51      0.52 o
  -5   7  -7        3.09        3.35      0.10 o
  -6   7  -7      137.86      136.28      0.83 o
  -7   7  -7      121.96      121.86      0.89 o
  -8   7  -7       68.19       68.21      0.42 o
  -9   7  -7       17.76       17.30      0.16 o
 -10   7  -7        1.06        1.57      0.10 o
 -11   7  -7       10.33       10.43      0.17 o
 -12   7  -7        3.34        3.17      0.12 o
 -13   7  -7        1.87        2.19      0.11 o
 -14   7  -7       96.85       95.26      0.95 o
 -15   7  -7       32.30       29.99      0.38 o
 -16   7  -7        3.44        2.85      0.12 o
 -17   7  -7        2.09        2.51      0.12 o
 -18   7  -7       10.18       10.51      0.22 o
 -19   7  -7       20.33       18.89      0.23 o
  23   8  -7        3.28        3.36      0.23 o
  22   8  -7        3.32        3.57      0.22 o
  21   8  -7        3.56        3.84      0.19 o
  19   8  -7        3.51        3.45      0.10 o
  18   8  -7        4.04        3.81      0.11 o
  17   8  -7       17.84       17.59      0.44 o
  15   8  -7        1.81        1.82      0.10 o
  14   8  -7        1.95        1.57      0.08 o
  13   8  -7        4.03        3.78      0.15 o
  12   8  -7       10.12       10.37      0.17 o
  11   8  -7        8.94        8.48      0.15 o
  10   8  -7       50.15       47.78      0.33 o
   9   8  -7       41.23       40.43      0.49 o
   8   8  -7        1.77        1.69      0.07 o
   7   8  -7        6.01        5.52      0.12 o
   6   8  -7        0.41        0.46      0.06 o
   5   8  -7       97.10       94.07      0.64 o
   4   8  -7       84.17       82.34      0.45 o
   3   8  -7        9.46        9.37      0.12 o
   2   8  -7       33.14       33.34      0.28 o
   1   8  -7       71.19       71.03      0.43 o
  -1   8  -7        0.12        0.24      0.09 o
  -2   8  -7       10.53        9.87      0.11 o
  -3   8  -7       52.72       51.33      0.33 o
  -4   8  -7       13.16       12.91      0.12 o
  -5   8  -7        0.32        0.34      0.10 o
  -7   8  -7       58.27       59.20      0.40 o
  -8   8  -7        3.09        2.85      0.10 o
  -9   8  -7        0.68        0.74      0.09 o
 -10   8  -7        2.65        3.18      0.11 o
 -11   8  -7        0.92        1.07      0.10 o
 -12   8  -7       81.28       79.71      0.48 o
 -13   8  -7        0.66        0.59      0.12 o
 -14   8  -7        5.49        5.81      0.13 o
 -16   8  -7        0.97        0.72      0.11 o
 -17   8  -7        7.99        7.26      0.16 o
 -18   8  -7        0.44        0.55      0.13 o
  23   9  -7        3.58        3.15      0.24 o
  21   9  -7        0.90        1.09      0.16 o
  20   9  -7       12.74       12.91      0.18 o
  19   9  -7        2.79        2.69      0.11 o
  18   9  -7       53.26       50.46      0.77 o
  17   9  -7        5.08        4.53      0.13 o
  16   9  -7       46.73       47.74      0.51 o
  15   9  -7       37.96       37.29      0.47 o
  14   9  -7        0.11        0.24      0.08 o
  13   9  -7      123.92      122.39      1.50 o
  12   9  -7       64.00       63.18      0.65 o
  11   9  -7       12.63       12.03      0.18 o
  10   9  -7      189.66      188.08      1.82 o
   9   9  -7        3.83        4.29      0.10 o
   8   9  -7        0.17        0.21      0.04 o
   7   9  -7       46.29       43.91      0.35 o
   6   9  -7       19.07       19.37      0.15 o
   5   9  -7      135.60      132.30      0.99 o
   4   9  -7       10.91       10.15      0.13 o
   3   9  -7        0.44        0.50      0.07 o
   2   9  -7       50.60       50.13      0.50 o
   1   9  -7        5.43        5.59      0.10 o
   0   9  -7       60.95       58.25      0.48 o
  -1   9  -7      162.95      161.46      1.15 o
  -2   9  -7       33.52       33.38      0.16 o
  -3   9  -7        5.33        5.16      0.10 o
  -4   9  -7        1.11        1.16      0.09 o
  -5   9  -7      105.07      101.47      0.73 o
  -6   9  -7       32.40       32.65      0.27 o
  -7   9  -7       67.67       67.51      0.37 o
  -8   9  -7      102.83      102.98      0.63 o
 -10   9  -7        0.36        0.46      0.11 o
 -11   9  -7       46.28       46.73      0.59 o
 -12   9  -7       22.19       23.90      0.27 o
 -13   9  -7       23.50       25.39      0.29 o
 -14   9  -7        8.12        8.90      0.14 o
 -15   9  -7        4.54        4.23      0.14 o
 -16   9  -7       21.31       19.59      0.34 o
 -17   9  -7        0.36        0.40      0.12 o
 -18   9  -7        0.96        0.83      0.12 o
  23  10  -7        1.94        1.38      0.46 o
  21  10  -7       10.51       10.14      0.31 o
  20  10  -7        3.30        3.38      0.14 o
  19  10  -7       17.36       18.22      0.21 o
  18  10  -7       18.83       18.59      0.33 o
  17  10  -7        3.66        3.26      0.12 o
  16  10  -7       16.18       16.24      0.31 o
  15  10  -7       44.54       43.76      0.49 o
  14  10  -7       16.90       16.21      0.26 o
  13  10  -7      114.73      114.70      1.50 o
  12  10  -7        7.04        5.72      0.34 o
  11  10  -7       24.12       22.45      0.27 o
  10  10  -7        2.15        2.08      0.08 o
   9  10  -7        5.42        5.58      0.14 o
   8  10  -7       28.68       27.55      0.30 o
   7  10  -7       10.71       10.84      0.16 o
   6  10  -7        5.03        4.94      0.09 o
   5  10  -7        7.91        7.94      0.11 o
   4  10  -7        0.23        0.29      0.07 o
   3  10  -7        1.56        1.61      0.08 o
   2  10  -7       11.20       11.14      0.16 o
   1  10  -7      146.52      143.28      0.87 o
   0  10  -7      118.62      116.87      0.90 o
  -1  10  -7       20.18       19.37      0.13 o
  -2  10  -7        1.05        1.40      0.09 o
  -3  10  -7      102.71      103.90      0.69 o
  -4  10  -7       17.38       17.38      0.14 o
  -5  10  -7        4.34        4.35      0.10 o
  -6  10  -7       48.27       48.64      0.31 o
  -7  10  -7       19.53       18.65      0.21 o
  -8  10  -7      130.65      128.78      0.69 o
 -10  10  -7       10.29       10.84      0.17 o
 -11  10  -7        3.74        4.03      0.12 o
 -12  10  -7        0.92        1.00      0.11 o
 -13  10  -7       33.07       31.93      0.32 o
 -14  10  -7       20.02       20.17      0.26 o
 -15  10  -7       15.29       15.42      0.22 o
 -16  10  -7       60.04       59.94      0.64 o
 -18  10  -7        9.02        8.80      0.22 o
  22  11  -7       33.64       32.07      0.91 o
  21  11  -7       48.59       50.50      0.65 o
  20  11  -7       23.12       23.89      0.48 o
  19  11  -7      121.82      126.76      1.76 o
  18  11  -7       49.56       48.76      0.63 o
  17  11  -7       38.01       37.88      0.42 o
  16  11  -7       26.58       25.77      0.77 o
  15  11  -7       24.35       24.25      0.47 o
  14  11  -7       14.86       15.22      0.20 o
  13  11  -7      183.11      189.32      1.55 o
  12  11  -7       83.26       83.65      1.13 o
  11  11  -7       11.43       11.21      0.21 o
  10  11  -7      175.25      174.97      1.29 o
   9  11  -7        5.67        5.60      0.12 o
   7  11  -7       98.48       96.82      0.84 o
   6  11  -7      497.18      501.57      3.69 o
   5  11  -7       53.01       53.31      0.52 o
   4  11  -7      371.20      363.66      1.72 o
   3  11  -7       63.53       61.47      0.50 o
   2  11  -7       36.22       34.93      0.37 o
   1  11  -7      395.29      388.11      2.67 o
   0  11  -7       89.45       87.83      0.70 o
  -1  11  -7      234.52      232.25      1.26 o
  -2  11  -7      138.68      137.70      1.10 o
  -3  11  -7       11.49       10.92      0.15 o
  -4  11  -7       21.41       21.23      0.16 o
  -5  11  -7       48.81       48.27      0.32 o
  -6  11  -7        0.27        0.41      0.11 o
  -7  11  -7      121.38      120.51      0.91 o
  -8  11  -7       27.21       26.32      0.26 o
  -9  11  -7      158.77      154.45      1.05 o
 -10  11  -7        3.81        4.29      0.12 o
 -11  11  -7        0.46        0.56      0.12 o
 -12  11  -7        5.63        5.61      0.13 o
 -13  11  -7       11.40       12.73      0.17 o
 -14  11  -7       92.57       93.24      0.98 o
 -15  11  -7       30.95       30.83      0.44 o
 -16  11  -7        0.48        0.75      0.13 o
 -17  11  -7        3.85        4.18      0.13 o
  22  12  -7        2.30        2.29      0.26 o
  21  12  -7        0.76        1.05      0.21 o
  20  12  -7       30.14       31.06      0.56 o
  19  12  -7       10.28       10.24      0.30 o
  18  12  -7       29.91       29.53      0.46 o
  17  12  -7        1.13        0.99      0.09 o
  16  12  -7        6.07        5.93      0.24 o
  15  12  -7       11.22       11.18      0.18 o
  14  12  -7       12.30       12.40      0.17 o
  13  12  -7       36.69       36.35      0.57 o
  12  12  -7        6.97        6.57      0.11 o
  11  12  -7       16.85       16.39      0.22 o
  10  12  -7       18.15       17.70      0.24 o
   9  12  -7       14.34       13.80      0.19 o
   8  12  -7        0.17        0.10      0.05 o
   7  12  -7       30.68       30.21      0.30 o
   6  12  -7       12.25       11.47      0.14 o
   5  12  -7        8.11        7.95      0.13 o
   4  12  -7       11.00       10.53      0.16 o
   3  12  -7        0.57        0.78      0.08 o
   2  12  -7        1.29        1.55      0.09 o
   1  12  -7      122.45      120.28      0.76 o
   0  12  -7       25.42       24.16      0.30 o
  -1  12  -7        1.62        1.78      0.09 o
  -2  12  -7        1.22        1.11      0.10 o
  -3  12  -7        1.83        2.26      0.10 o
  -4  12  -7        3.87        3.72      0.11 o
  -5  12  -7       51.74       52.13      0.34 o
  -6  12  -7       24.81       23.27      0.29 o
  -7  12  -7       13.56       13.74      0.15 o
  -8  12  -7       35.97       35.46      0.38 o
  -9  12  -7       22.89       23.53      0.27 o
 -10  12  -7        6.86        6.39      0.13 o
 -11  12  -7        0.59        0.64      0.13 o
 -12  12  -7        1.47        1.57      0.13 o
 -13  12  -7       63.14       63.81      0.60 o
 -14  12  -7        8.51        9.20      0.15 o
 -15  12  -7       39.47       39.70      0.50 o
 -16  12  -7        6.27        6.22      0.14 o
  22  13  -7        1.92        2.10      0.23 o
  21  13  -7        4.08        5.18      0.27 o
  20  13  -7       11.32       12.27      0.22 o
  19  13  -7       31.83       33.38      0.42 o
  18  13  -7       21.29       21.56      0.56 o
  17  13  -7        0.19        0.33      0.13 o
  16  13  -7        1.00        1.12      0.10 o
  15  13  -7       12.85       11.98      0.25 o
  14  13  -7       56.53       60.75      0.72 o
  13  13  -7       34.47       35.42      0.43 o
  12  13  -7       33.18       32.60      0.50 o
  11  13  -7      160.79      164.89      1.68 o
  10  13  -7       84.78       79.93      0.50 o
   9  13  -7        4.08        4.32      0.13 o
   8  13  -7       28.90       27.81      0.30 o
   7  13  -7        8.48        8.45      0.14 o
   6  13  -7      284.78      280.25      2.18 o
   5  13  -7       34.88       35.07      0.31 o
   4  13  -7        8.63        8.00      0.15 o
   3  13  -7       19.99       20.41      0.31 o
   1  13  -7        2.42        2.35      0.10 o
   0  13  -7       18.43       16.98      0.16 o
  -1  13  -7      174.08      169.76      1.08 o
  -2  13  -7       77.26       75.37      0.70 o
  -3  13  -7        1.50        2.01      0.10 o
  -4  13  -7        1.24        1.65      0.10 o
  -5  13  -7       67.53       66.69      0.51 o
  -6  13  -7       91.78       90.10      0.69 o
  -7  13  -7      115.63      114.18      1.04 o
  -8  13  -7        8.49        8.27      0.15 o
  -9  13  -7       19.45       18.83      0.23 o
 -10  13  -7        2.80        3.01      0.12 o
 -12  13  -7        3.87        4.27      0.14 o
 -13  13  -7        0.71        0.95      0.13 o
 -14  13  -7       37.91       37.93      0.33 o
 -15  13  -7        6.37        6.03      0.14 o
 -16  13  -7       15.03       13.85      0.23 o
  20  14  -7       13.27       13.97      0.33 o
  19  14  -7       13.41       13.56      0.31 o
  18  14  -7        2.15        2.23      0.13 o
  16  14  -7        8.57        8.12      0.32 o
  15  14  -7       12.63       12.56      0.27 o
  14  14  -7       83.87       89.63      1.01 o
  13  14  -7       22.23       22.61      0.36 o
  12  14  -7        8.07        8.39      0.17 o
  11  14  -7       15.32       15.16      0.22 o
  10  14  -7       15.56       15.13      0.21 o
   9  14  -7       97.14       96.75      0.81 o
   8  14  -7       53.89       53.53      0.57 o
   7  14  -7       10.57       10.40      0.14 o
   6  14  -7       18.19       18.01      0.23 o
   5  14  -7       11.08       11.05      0.14 o
   4  14  -7       12.43       12.17      0.16 o
   3  14  -7       47.26       44.91      0.27 o
   2  14  -7       12.17       11.91      0.15 o
   1  14  -7       40.90       40.34      0.42 o
   0  14  -7        1.21        1.00      0.10 o
  -1  14  -7       21.28       20.79      0.25 o
  -2  14  -7       68.23       69.84      0.68 o
  -3  14  -7       54.46       54.02      0.50 o
  -4  14  -7        0.31        0.44      0.12 o
  -5  14  -7        3.96        3.73      0.12 o
  -6  14  -7       71.73       71.56      0.39 o
  -7  14  -7        4.18        3.83      0.13 o
  -8  14  -7       18.68       18.45      0.20 o
  -9  14  -7        5.22        5.73      0.15 o
 -10  14  -7       13.31       14.08      0.20 o
 -11  14  -7       47.29       46.34      0.48 o
 -12  14  -7        0.77        0.94      0.12 o
 -13  14  -7       10.09       10.82      0.19 o
 -14  14  -7        1.43        1.41      0.13 o
 -15  14  -7        1.41        1.42      0.12 o
 -16  14  -7       22.25       22.60      0.38 o
  21  15  -7        8.54        8.10      0.27 o
  20  15  -7       23.02       24.83      0.35 o
  19  15  -7        1.71        1.77      0.14 o
  17  15  -7       30.40       31.21      0.47 o
  16  15  -7       45.49       45.86      0.66 o
  15  15  -7       13.88       13.78      0.33 o
  14  15  -7        0.44        0.69      0.14 o
  13  15  -7       52.38       54.35      0.94 o
  12  15  -7       64.49       63.17      0.92 o
  11  15  -7        8.63        8.55      0.16 o
  10  15  -7       25.75       25.76      0.35 o
   9  15  -7        5.55        5.49      0.13 o
   8  15  -7        0.14        0.37      0.06 o
   7  15  -7       52.08       52.14      0.53 o
   6  15  -7       11.99       12.53      0.23 o
   5  15  -7      190.03      189.29      1.68 o
   4  15  -7       12.20       12.04      0.15 o
   3  15  -7        6.77        6.68      0.11 o
   2  15  -7        7.32        7.03      0.12 o
   1  15  -7       49.93       49.08      0.33 o
   0  15  -7      226.37      221.75      2.18 o
  -1  15  -7       10.34       10.67      0.20 o
  -2  15  -7        0.16        0.39      0.11 o
  -3  15  -7       18.34       19.13      0.20 o
  -4  15  -7       59.80       59.46      0.56 o
  -5  15  -7        3.38        3.41      0.12 o
  -6  15  -7        1.22        1.46      0.11 o
  -8  15  -7      210.14      213.47      1.86 o
  -9  15  -7        9.46       10.14      0.14 o
 -10  15  -7        0.61        0.83      0.12 o
 -11  15  -7       16.78       17.47      0.30 o
 -12  15  -7        1.47        1.86      0.13 o
 -13  15  -7       34.25       35.93      0.50 o
 -14  15  -7        2.14        2.52      0.12 o
 -15  15  -7        6.29        6.19      0.17 o
  19  16  -7       12.79       12.79      0.40 o
  18  16  -7        0.80        0.71      0.16 o
  17  16  -7        7.68        7.70      0.18 o
  16  16  -7        1.78        1.59      0.12 o
  15  16  -7       15.78       15.80      0.38 o
  14  16  -7       24.40       24.49      0.47 o
  13  16  -7       81.22       81.67      1.61 o
  12  16  -7        6.97        7.04      0.12 o
  11  16  -7        0.71        0.57      0.09 o
  10  16  -7        4.38        4.04      0.11 o
   9  16  -7        9.99        9.11      0.33 o
   8  16  -7       56.69       56.18      0.60 o
   6  16  -7       16.99       17.03      0.28 o
   5  16  -7        7.86        7.87      0.11 o
   4  16  -7        0.29        0.37      0.10 o
   3  16  -7        0.81        0.82      0.10 o
   1  16  -7       93.51       90.10      0.74 o
   0  16  -7       41.56       41.91      0.28 o
  -1  16  -7        0.27        0.36      0.12 o
  -2  16  -7        3.00        3.23      0.11 o
  -3  16  -7      108.49      109.95      0.92 o
  -4  16  -7        3.42        3.48      0.12 o
  -6  16  -7       28.30       28.52      0.32 o
  -7  16  -7       16.95       16.18      0.16 o
  -8  16  -7      100.23       98.78      0.89 o
  -9  16  -7        0.91        0.83      0.12 o
 -10  16  -7        3.61        3.72      0.13 o
 -11  16  -7        8.48        8.93      0.17 o
 -13  16  -7       11.17       10.69      0.23 o
 -14  16  -7        2.59        2.64      0.13 o
 -15  16  -7        2.47        2.36      0.13 o
  19  17  -7      132.82      135.17      1.86 o
  18  17  -7        5.44        5.07      0.17 o
  17  17  -7        7.36        8.10      0.27 o
  16  17  -7        2.09        2.01      0.12 o
  15  17  -7       55.97       56.07      0.83 o
  14  17  -7       37.21       35.87      0.61 o
  13  17  -7       16.61       16.38      0.37 o
  12  17  -7       81.59       79.48      1.05 o
  11  17  -7        7.84        7.81      0.14 o
  10  17  -7      143.34      138.38      1.70 o
   9  17  -7        6.64        6.49      0.15 o
   8  17  -7        3.60        3.58      0.15 o
   7  17  -7      119.53      119.38      0.84 o
   6  17  -7      244.96      248.99      1.68 o
   5  17  -7       27.29       27.24      0.40 o
   4  17  -7       99.84       96.44      0.82 o
   3  17  -7       25.66       25.71      0.32 o
   2  17  -7       11.37       11.14      0.18 o
   1  17  -7       89.23       88.98      0.74 o
   0  17  -7       38.89       39.35      0.40 o
  -1  17  -7       99.52       97.97      0.87 o
  -2  17  -7       77.91       77.51      0.65 o
  -3  17  -7        3.50        3.61      0.12 o
  -4  17  -7        2.67        2.81      0.12 o
  -5  17  -7       43.99       43.51      0.47 o
  -6  17  -7        5.43        5.41      0.14 o
  -7  17  -7       78.07       79.48      0.95 o
  -8  17  -7        6.33        6.12      0.14 o
  -9  17  -7       35.42       35.30      0.29 o
 -10  17  -7        6.78        6.19      0.14 o
 -11  17  -7        2.70        3.04      0.13 o
 -12  17  -7        6.65        6.72      0.17 o
 -13  17  -7        4.30        4.52      0.15 o
 -14  17  -7       30.45       30.02      0.35 o
  19  18  -7        8.97        8.11      0.23 o
  18  18  -7        3.39        3.53      0.17 o
  15  18  -7        4.25        4.31      0.14 o
  14  18  -7       12.88       11.78      0.24 o
  13  18  -7        4.95        5.02      0.15 o
  12  18  -7        2.10        2.09      0.11 o
  10  18  -7        8.95        9.05      0.20 o
   9  18  -7       24.96       23.30      0.53 o
   7  18  -7       12.46       12.61      0.24 o
   6  18  -7        2.23        2.05      0.11 o
   5  18  -7       22.44       22.90      0.47 o
   4  18  -7       49.20       49.38      0.59 o
   3  18  -7       16.41       15.59      0.19 o
   2  18  -7       23.03       22.61      0.21 o
   1  18  -7      118.73      117.85      0.74 o
   0  18  -7       12.64       12.90      0.17 o
  -1  18  -7        1.37        1.40      0.11 o
  -2  18  -7        2.10        2.27      0.12 o
  -3  18  -7       14.16       13.41      0.15 o
  -4  18  -7       14.28       14.14      0.15 o
  -5  18  -7        3.03        3.27      0.12 o
  -6  18  -7       16.85       16.07      0.17 o
  -7  18  -7       50.37       50.26      0.33 o
  -8  18  -7       20.86       20.59      0.19 o
  -9  18  -7       10.70       11.28      0.15 o
 -11  18  -7        1.31        1.36      0.12 o
 -12  18  -7       20.58       21.59      0.29 o
 -13  18  -7       12.41       12.76      0.20 o
  18  19  -7       31.39       31.19      0.57 o
  17  19  -7       19.07       18.29      0.36 o
  16  19  -7       25.89       26.27      0.59 o
  15  19  -7        1.14        1.23      0.15 o
  14  19  -7        0.53        0.82      0.17 o
  13  19  -7       45.11       48.18      0.83 o
  12  19  -7       72.48       73.98      1.10 o
  11  19  -7        0.48        0.43      0.12 o
  10  19  -7       31.39       32.10      0.48 o
   8  19  -7        8.71        8.54      0.13 o
   7  19  -7       30.39       29.47      0.46 o
   6  19  -7        0.61        1.12      0.14 o
   5  19  -7       52.46       53.29      0.63 o
   3  19  -7        0.22        0.38      0.12 o
   2  19  -7        0.46        0.33      0.13 o
   1  19  -7        4.92        5.07      0.14 o
   0  19  -7       26.28       26.56      0.36 o
  -1  19  -7       64.69       65.34      0.59 o
  -2  19  -7        3.18        3.38      0.13 o
  -3  19  -7        0.47        0.30      0.12 o
  -4  19  -7        1.15        1.33      0.13 o
  -5  19  -7       15.35       15.61      0.24 o
  -6  19  -7        3.19        3.20      0.13 o
  -7  19  -7       50.86       52.37      0.56 o
  -8  19  -7       26.12       25.67      0.39 o
 -10  19  -7        3.34        3.24      0.14 o
 -11  19  -7       19.68       20.60      0.24 o
 -12  19  -7       13.85       14.60      0.32 o
 -13  19  -7       28.95       30.24      0.37 o
  17  20  -7        2.15        2.27      0.17 o
  16  20  -7       12.58       13.19      0.50 o
  15  20  -7       17.96       17.39      0.51 o
  14  20  -7        3.36        3.33      0.17 o
  13  20  -7        2.92        2.79      0.19 o
  12  20  -7        8.24        9.14      0.21 o
  11  20  -7       18.12       18.06      0.36 o
  10  20  -7        7.77        7.83      0.16 o
   9  20  -7        7.46        6.98      0.17 o
   8  20  -7       10.85       10.14      0.24 o
   7  20  -7        1.79        2.05      0.13 o
   6  20  -7        7.21        7.82      0.16 o
   5  20  -7       13.32       13.64      0.34 o
   4  20  -7        4.26        4.55      0.13 o
   3  20  -7       68.86       66.95      1.13 o
   2  20  -7       47.30       46.06      0.60 o
   1  20  -7        0.58        0.87      0.15 o
   0  20  -7       49.19       49.24      0.32 o
  -1  20  -7       15.33       15.79      0.25 o
  -2  20  -7       14.19       13.79      0.28 o
  -3  20  -7       19.85       20.36      0.28 o
  -4  20  -7       10.54       10.85      0.29 o
  -5  20  -7       53.92       54.51      0.52 o
  -6  20  -7        1.92        2.21      0.14 o
  -7  20  -7        1.06        1.13      0.12 o
  -8  20  -7        9.54        9.84      0.18 o
  -9  20  -7        0.86        1.06      0.13 o
 -10  20  -7        6.40        6.07      0.18 o
 -11  20  -7        0.45        0.49      0.14 o
 -12  20  -7        5.96        6.10      0.15 o
  16  21  -7        3.14        3.20      0.18 o
  15  21  -7        9.43        9.55      0.26 o
  14  21  -7        6.38        6.34      0.23 o
  13  21  -7       21.64       22.89      0.51 o
  12  21  -7        2.17        2.46      0.18 o
  11  21  -7       34.98       35.97      0.63 o
  10  21  -7       17.99       18.56      0.32 o
   9  21  -7        4.65        5.68      0.18 o
   7  21  -7        0.33        0.38      0.12 o
   6  21  -7       49.58       49.78      0.49 o
   5  21  -7        4.21        4.91      0.15 o
   4  21  -7        4.00        3.97      0.14 o
   3  21  -7        1.67        1.77      0.13 o
   2  21  -7       29.19       29.24      0.52 o
   1  21  -7        8.42        8.66      0.16 o
   0  21  -7       12.77       12.94      0.21 o
  -1  21  -7        5.34        5.61      0.16 o
  -2  21  -7       19.05       18.66      0.36 o
  -3  21  -7        0.62        0.72      0.15 o
  -4  21  -7        4.34        4.23      0.16 o
  -5  21  -7        1.88        2.27      0.16 o
  -6  21  -7       22.50       23.19      0.40 o
  -8  21  -7       19.62       22.37      0.27 o
  -9  21  -7        8.03        8.25      0.19 o
 -10  21  -7        7.40        7.90      0.16 o
 -11  21  -7        5.81        6.22      0.15 o
  15  22  -7        2.27        2.32      0.16 o
  14  22  -7        0.23        0.39      0.17 o
  13  22  -7       15.73       16.59      0.43 o
  12  22  -7       11.74       12.53      0.29 o
  11  22  -7        0.15        0.39      0.16 o
   9  22  -7        2.34        2.38      0.16 o
   8  22  -7        6.84        6.81      0.18 o
   7  22  -7        0.30        0.39      0.13 o
   6  22  -7        2.18        2.44      0.15 o
   5  22  -7        0.48        0.63      0.15 o
   4  22  -7        1.46        1.43      0.14 o
   3  22  -7       14.83       14.83      0.36 o
   2  22  -7        7.36        7.92      0.24 o
   1  22  -7        6.12        6.24      0.16 o
   0  22  -7        1.43        1.76      0.15 o
  -1  22  -7        2.55        3.03      0.15 o
  -2  22  -7        4.23        4.57      0.16 o
  -3  22  -7       23.94       23.76      0.23 o
  -4  22  -7        0.22        0.36      0.17 o
  -5  22  -7        3.94        3.75      0.20 o
  -6  22  -7        1.77        1.85      0.15 o
  -7  22  -7        1.05        0.81      0.16 o
  -8  22  -7       14.64       15.44      0.29 o
  -9  22  -7        4.99        5.71      0.17 o
 -10  22  -7        5.30        6.19      0.17 o
  13  23  -7       27.47       28.81      0.72 o
  12  23  -7        7.30        8.25      0.18 o
  11  23  -7       32.71       32.65      0.43 o
  10  23  -7       14.49       13.33      0.20 o
   8  23  -7       21.04       19.59      0.25 o
   7  23  -7        1.30        1.29      0.12 o
   6  23  -7      168.46      174.30      1.88 o
   5  23  -7        8.18        8.49      0.18 o
   4  23  -7       34.31       34.42      0.63 o
   1  23  -7       64.98       62.23      0.49 o
   0  23  -7       18.19       18.78      0.31 o
  -1  23  -7       48.40       48.26      0.65 o
  -2  23  -7       22.17       21.54      0.36 o
  -3  23  -7        0.54        0.71      0.16 o
  -4  23  -7        9.14        9.03      0.18 o
  -5  23  -7        5.04        4.93      0.18 o
  -6  23  -7        6.47        6.72      0.18 o
  -7  23  -7       28.84       30.60      0.43 o
  -8  23  -7        0.65        0.65      0.16 o
  10  24  -7        0.27        0.42      0.15 o
   8  24  -7        5.27        5.60      0.18 o
   7  24  -7       23.86       23.81      0.37 o
   5  24  -7        0.53        0.58      0.15 o
   3  24  -7       29.75       30.15      0.36 o
   2  24  -7       36.91       37.10      0.53 o
   1  24  -7       35.13       36.14      0.39 o
   0  24  -7       16.84       17.58      0.45 o
  -1  24  -7       26.05       26.30      0.33 o
  -2  24  -7       43.81       44.61      0.82 o
  -3  24  -7       37.76       35.97      0.64 o
  -4  24  -7        6.22        6.61      0.18 o
  -5  24  -7        1.08        1.58      0.15 o
  -6  24  -7        9.88       10.87      0.20 o
  10  25  -7       11.12       10.86      0.24 o
   7  25  -7       35.55       35.60      0.44 o
   6  25  -7        7.09        7.44      0.19 o
   5  25  -7       15.82       17.83      0.34 o
   3  25  -7        0.73        1.03      0.16 o
   2  25  -7        1.80        2.18      0.16 o
   1  25  -7        6.57        6.94      0.17 o
   0  25  -7        6.35        7.24      0.25 o
  -1  25  -7       19.54       20.00      0.27 o
  -2  25  -7        0.88        1.35      0.17 o
  -5  25  -7        4.42        4.49      0.18 o
   7  26  -7        0.13        0.32      0.16 o
   6  26  -7        1.91        2.37      0.17 o
   5  26  -7       20.46       20.79      0.29 o
   4  26  -7        1.59        1.60      0.15 o
   3  26  -7       16.63       17.91      0.35 o
   2  26  -7       12.29       13.01      0.23 o
   1  26  -7        1.46        1.63      0.15 o
   0  26  -7       13.69       15.32      0.27 o
  -1  26  -7        0.19        0.69      0.22 o
  -2  26  -7        0.74        0.51      0.19 o
  21   0  -8        1.73        1.69      0.28 o
  20   0  -8      152.93      147.70      1.12 o
  19   0  -8       65.70       57.20      5.92 o
  18   0  -8      276.22      275.84      6.22 o
  17   0  -8      101.60       97.41      2.36 o
  16   0  -8       15.01       14.77      0.22 o
  15   0  -8      192.77      194.92      1.82 o
  14   0  -8        0.84        0.91      0.10 o
  12   0  -8     1016.04     1068.57     17.03 o
  11   0  -8        7.49        7.34      0.16 o
  10   0  -8       33.61       34.60      0.46 o
   9   0  -8       64.30       63.86      0.62 o
   8   0  -8      263.70      274.70      3.28 o
   7   0  -8      113.56      117.34      2.15 o
   6   0  -8      129.37      126.81      0.96 o
   5   0  -8       19.28       19.61      0.40 o
   4   0  -8        7.89        8.32      0.15 o
   3   0  -8     1405.67     1482.53     12.34 o
   2   0  -8        0.88        0.90      0.14 o
   1   0  -8        0.75        0.58      0.15 o
   0   0  -8      348.43      349.36      3.54 o
  -1   0  -8       37.87       38.48      0.39 o
  -2   0  -8      287.61      290.10      4.02 o
  -3   0  -8       95.54       93.34      0.69 o
  -4   0  -8      170.13      172.59      1.40 o
  -5   0  -8      593.08      586.94      4.29 o
  -6   0  -8       13.11       13.46      0.22 o
  -7   0  -8      126.97      129.27      1.21 o
  -8   0  -8        0.89        1.20      0.17 o
  -9   0  -8        8.85        9.21      0.22 o
 -10   0  -8      132.54      126.46      1.58 o
 -12   0  -8       42.55       42.97      0.47 o
 -13   0  -8       21.22       20.23      0.37 o
 -15   0  -8       10.07        8.84      0.47 o
 -17   0  -8        0.88        0.54      0.26 o
 -18   0  -8       25.53       21.85      0.65 o
  22   1  -8        5.34        4.81      0.27 o
  21   1  -8       58.00       52.89      1.19 o
  20   1  -8        2.60        2.10      0.15 o
  19   1  -8        4.09        3.71      0.09 o
  18   1  -8       13.04       12.07      0.20 o
  17   1  -8      106.64      107.29      0.74 o
  15   1  -8        0.44        0.47      0.05 o
  14   1  -8       26.10       25.59      0.24 o
  13   1  -8        0.49        0.63      0.06 o
  12   1  -8      135.46      138.41      1.82 o
  11   1  -8       80.38       82.57      0.67 o
  10   1  -8       13.38       13.97      0.13 o
   9   1  -8       36.92       37.29      0.40 o
   8   1  -8        0.83        0.83      0.07 o
   7   1  -8      106.01      106.45      0.49 o
   6   1  -8      130.16      131.41      0.88 o
   5   1  -8       13.67       13.54      0.16 o
   4   1  -8      154.09      154.08      1.22 o
   3   1  -8      500.02      501.81      3.40 o
   2   1  -8      166.94      165.30      1.82 o
   1   1  -8       19.72       19.98      0.28 o
   0   1  -8       67.23       66.07      0.24 o
  -1   1  -8       18.58       17.82      0.14 o
  -2   1  -8       72.94       71.84      0.33 o
  -3   1  -8        8.30        7.73      0.13 o
  -4   1  -8       17.08       16.12      0.16 o
  -5   1  -8        4.41        4.12      0.13 o
  -6   1  -8      234.68      236.25      1.27 o
  -7   1  -8        8.42        8.23      0.15 o
  -8   1  -8       10.19        9.81      0.15 o
  -9   1  -8       37.74       36.97      0.27 o
 -10   1  -8        3.81        4.06      0.12 o
 -11   1  -8       30.87       30.54      0.28 o
 -12   1  -8       60.71       61.87      0.60 o
 -13   1  -8      182.77      180.33      1.82 o
 -14   1  -8      110.41      105.36      0.92 o
 -15   1  -8       36.04       34.67      0.53 o
 -16   1  -8        2.66        2.10      0.15 o
 -17   1  -8        4.64        4.48      0.19 o
 -18   1  -8        3.01        3.28      0.17 o
  23   2  -8        2.48        1.55      0.45 o
  22   2  -8       26.35       23.69      1.62 o
  21   2  -8       11.31       10.97      0.51 o
  20   2  -8        2.21        1.83      0.08 o
  19   2  -8      100.85      100.58      0.64 o
  18   2  -8        6.27        6.08      0.10 o
  17   2  -8       12.47       11.80      0.29 o
  16   2  -8       10.64        9.35      0.25 o
  15   2  -8       12.45       12.52      0.16 o
  14   2  -8       17.46       17.09      0.25 o
  13   2  -8       50.18       48.89      0.48 o
  12   2  -8       71.26       70.04      0.49 o
  11   2  -8       88.02       89.74      0.85 o
  10   2  -8       99.60      103.10      1.07 o
   9   2  -8        0.23        0.29      0.06 o
   8   2  -8        7.42        7.23      0.09 o
   7   2  -8       12.31       11.57      0.14 o
   6   2  -8        3.91        3.69      0.10 o
   5   2  -8      222.68      222.39      1.68 o
   4   2  -8       33.84       33.88      0.36 o
   3   2  -8      191.97      191.21      1.27 o
   2   2  -8      131.24      129.78      0.94 o
   1   2  -8      118.64      117.83      0.63 o
   0   2  -8        8.06        8.11      0.11 o
  -1   2  -8        6.06        5.91      0.10 o
  -3   2  -8        1.20        1.35      0.09 o
  -4   2  -8      221.12      216.71      1.71 o
  -5   2  -8        6.52        6.72      0.15 o
  -6   2  -8        5.68        6.00      0.13 o
  -7   2  -8       22.78       24.00      0.23 o
  -8   2  -8       20.37       20.85      0.18 o
  -9   2  -8        2.32        2.40      0.11 o
 -11   2  -8        5.23        5.07      0.12 o
 -12   2  -8       23.27       22.89      0.23 o
 -13   2  -8       22.87       24.21      0.21 o
 -14   2  -8        0.88        1.56      0.12 o
 -15   2  -8        2.32        2.65      0.13 o
 -17   2  -8        3.11        2.42      0.14 o
 -18   2  -8        1.99        1.46      0.13 o
  23   3  -8        1.64        1.61      0.43 o
  22   3  -8        1.87        1.81      0.28 o
  21   3  -8        8.55        7.85      0.54 o
  20   3  -8        1.10        0.74      0.10 o
  19   3  -8        6.43        5.78      0.16 o
  18   3  -8        0.47        0.50      0.06 o
  17   3  -8        0.67        0.74      0.06 o
  16   3  -8       10.29        9.28      0.19 o
  15   3  -8        2.71        2.28      0.09 o
  14   3  -8       18.83       18.94      0.23 o
  13   3  -8       35.07       34.71      0.30 o
  12   3  -8        1.10        1.10      0.07 o
  11   3  -8        4.69        4.90      0.11 o
  10   3  -8        2.05        2.22      0.07 o
   9   3  -8        8.27        8.18      0.10 o
   8   3  -8       31.69       32.49      0.17 o
   7   3  -8        1.07        1.30      0.07 o
   6   3  -8       15.83       15.33      0.14 o
   5   3  -8        0.16        0.19      0.08 o
   4   3  -8        5.79        5.44      0.09 o
   3   3  -8        0.83        0.83      0.07 o
   2   3  -8        7.45        7.72      0.10 o
   1   3  -8       17.20       17.39      0.22 o
   0   3  -8        0.58        0.60      0.08 o
  -1   3  -8        6.11        6.31      0.10 o
  -2   3  -8        1.06        1.16      0.08 o
  -3   3  -8       28.05       27.25      0.21 o
  -4   3  -8       27.69       26.68      0.29 o
  -5   3  -8       11.55       11.41      0.12 o
  -6   3  -8       62.92       61.67      0.44 o
  -7   3  -8        1.51        1.27      0.11 o
  -8   3  -8        2.55        2.53      0.11 o
  -9   3  -8        1.50        1.63      0.11 o
 -12   3  -8        4.61        4.80      0.13 o
 -13   3  -8       15.07       16.62      0.21 o
 -15   3  -8       37.37       37.39      0.36 o
 -16   3  -8        6.80        7.15      0.17 o
 -17   3  -8        4.20        4.05      0.15 o
 -18   3  -8        5.02        5.05      0.15 o
  24   4  -8       42.20       34.60      4.94 o
  22   4  -8        9.60        9.73      0.37 o
  21   4  -8       22.15       21.12      0.48 o
  20   4  -8        0.12        0.20      0.08 o
  19   4  -8       12.40       11.29      0.32 o
  18   4  -8       18.44       17.37      0.41 o
  16   4  -8       23.68       20.09      0.97 o
  15   4  -8        6.98        6.33      0.13 o
  14   4  -8        9.57        8.84      0.24 o
  13   4  -8       19.95       19.35      0.13 o
  12   4  -8       18.05       17.80      0.25 o
  11   4  -8       62.04       62.97      0.59 o
  10   4  -8        4.36        4.59      0.07 o
   9   4  -8        9.14        9.21      0.09 o
   8   4  -8        2.25        2.22      0.07 o
   7   4  -8       26.36       25.08      0.28 o
   6   4  -8       47.65       47.29      0.41 o
   5   4  -8        5.71        5.51      0.09 o
   4   4  -8       43.32       43.54      0.42 o
   3   4  -8       30.92       31.36      0.27 o
   2   4  -8       11.46       11.41      0.16 o
   1   4  -8       10.52       10.84      0.12 o
   0   4  -8       58.49       58.51      0.42 o
  -1   4  -8       17.22       17.33      0.16 o
  -2   4  -8       14.77       14.17      0.13 o
  -3   4  -8        8.17        8.01      0.11 o
  -4   4  -8        7.33        7.29      0.11 o
  -5   4  -8       23.39       22.47      0.19 o
  -6   4  -8      100.48      101.12      0.68 o
  -7   4  -8        9.28        8.19      0.12 o
  -8   4  -8       16.56       17.19      0.15 o
  -9   4  -8       21.81       21.41      0.21 o
 -10   4  -8        3.24        3.57      0.11 o
 -11   4  -8       40.10       36.56      0.46 o
 -12   4  -8        3.73        3.56      0.12 o
 -13   4  -8        2.27        2.92      0.11 o
 -14   4  -8       52.08       55.88      0.70 o
 -16   4  -8        7.06        7.16      0.17 o
 -17   4  -8       17.21       17.57      0.24 o
 -18   4  -8        2.59        2.16      0.16 o
  24   5  -8        7.14        5.34      0.51 o
  23   5  -8       33.25       32.80      1.73 o
  22   5  -8       10.95       10.28      0.39 o
  21   5  -8       15.82       14.60      0.49 o
  20   5  -8        6.44        5.63      0.17 o
  19   5  -8       11.99       10.66      0.28 o
  18   5  -8        0.28        0.35      0.10 o
  17   5  -8       21.54       22.59      0.50 o
  16   5  -8        0.43        0.39      0.06 o
  15   5  -8        6.07        5.82      0.14 o
  13   5  -8       10.14        9.01      0.28 o
  12   5  -8        1.72        1.81      0.08 o
  11   5  -8       10.55       10.36      0.12 o
  10   5  -8        1.07        1.16      0.05 o
   9   5  -8       31.91       32.15      0.27 o
   8   5  -8       37.91       38.28      0.34 o
   7   5  -8       12.28       11.51      0.11 o
   6   5  -8        8.64        8.50      0.09 o
   5   5  -8       21.87       21.60      0.16 o
   4   5  -8       20.34       20.33      0.21 o
   3   5  -8       10.21       10.32      0.12 o
   2   5  -8       75.37       74.61      0.39 o
   1   5  -8       15.64       14.97      0.15 o
   0   5  -8       32.51       32.61      0.22 o
  -1   5  -8        6.61        6.46      0.11 o
  -2   5  -8       15.81       15.56      0.14 o
  -3   5  -8        0.33        0.51      0.09 o
  -4   5  -8       10.12       10.20      0.16 o
  -5   5  -8       53.44       53.49      0.37 o
  -6   5  -8       16.17       15.96      0.14 o
  -7   5  -8       16.05       15.70      0.18 o
  -8   5  -8       81.41       79.70      0.58 o
  -9   5  -8        5.73        5.95      0.13 o
 -10   5  -8       18.07       18.18      0.22 o
 -11   5  -8       11.10       10.93      0.16 o
 -12   5  -8        2.67        2.55      0.12 o
 -13   5  -8        1.33        1.16      0.11 o
 -14   5  -8       29.50       29.27      0.41 o
 -16   5  -8       15.06       16.16      0.31 o
 -18   5  -8        1.14        1.09      0.13 o
  23   6  -8       33.99       33.87      0.85 o
  22   6  -8        6.48        6.14      0.81 o
  21   6  -8        6.52        6.02      0.22 o
  20   6  -8        1.36        1.27      0.11 o
  19   6  -8       21.30       20.63      0.39 o
  18   6  -8       98.50      100.55      0.65 o
  17   6  -8       41.23       42.05      0.42 o
  16   6  -8       52.19       53.90      0.67 o
  15   6  -8       14.63       13.74      0.23 o
  14   6  -8      129.99      131.37      1.29 o
  13   6  -8       15.52       14.04      0.34 o
  12   6  -8      182.89      185.22      2.35 o
  11   6  -8       87.78       86.84      0.80 o
  10   6  -8        4.01        4.36      0.10 o
   9   6  -8       79.83       83.52      0.64 o
   8   6  -8      215.04      213.77      1.57 o
   7   6  -8       21.39       21.49      0.14 o
   6   6  -8      118.31      118.67      0.86 o
   5   6  -8       36.45       35.13      0.26 o
   4   6  -8      107.76      108.51      0.88 o
   3   6  -8      244.86      242.72      1.61 o
   2   6  -8       68.41       68.80      0.44 o
   1   6  -8       46.14       45.76      0.33 o
   0   6  -8        0.20        0.30      0.09 o
  -1   6  -8      459.69      458.75      2.78 o
  -2   6  -8        4.66        5.02      0.10 o
  -3   6  -8       86.01       83.63      0.69 o
  -4   6  -8       26.04       24.67      0.17 o
  -5   6  -8        5.01        4.61      0.11 o
  -6   6  -8      113.81      113.46      0.42 o
  -7   6  -8      155.24      156.98      1.05 o
  -8   6  -8       14.29       13.88      0.14 o
  -9   6  -8       15.02       15.65      0.15 o
 -10   6  -8       13.66       12.83      0.20 o
 -11   6  -8        8.84        7.83      0.13 o
 -12   6  -8       52.00       49.33      0.52 o
 -13   6  -8       21.61       21.66      0.31 o
 -14   6  -8        3.36        2.87      0.12 o
 -15   6  -8        0.33        0.45      0.13 o
 -16   6  -8       44.82       43.58      0.50 o
 -17   6  -8       18.74       19.88      0.27 o
 -18   6  -8       28.57       27.76      0.46 o
  23   7  -8       23.35       23.04      0.52 o
  22   7  -8        2.00        1.72      0.21 o
  21   7  -8       11.00       10.26      0.26 o
  20   7  -8       24.37       23.48      0.31 o
  19   7  -8       15.41       15.40      0.37 o
  18   7  -8       14.37       14.18      0.29 o
  17   7  -8      123.75      129.33      1.34 o
  16   7  -8        2.09        1.97      0.12 o
  15   7  -8       10.68       10.53      0.26 o
  14   7  -8        1.38        1.73      0.09 o
  13   7  -8        4.96        4.76      0.10 o
  12   7  -8       13.00       12.50      0.27 o
  11   7  -8       65.55       64.82      0.66 o
  10   7  -8       45.02       44.58      0.32 o
   9   7  -8      109.84      107.60      0.88 o
   8   7  -8      139.60      140.67      0.98 o
   7   7  -8       81.96       79.31      0.69 o
   6   7  -8       30.10       31.29      0.49 o
   5   7  -8        0.26        0.36      0.07 o
   4   7  -8       60.57       59.94      0.42 o
   3   7  -8       11.78       11.44      0.16 o
   2   7  -8       31.73       31.03      0.23 o
   1   7  -8       97.66       97.38      0.87 o
   0   7  -8        0.11        0.19      0.09 o
  -1   7  -8        5.25        5.60      0.10 o
  -2   7  -8       22.80       22.56      0.24 o
  -3   7  -8        1.26        1.16      0.09 o
  -4   7  -8        0.33        0.30      0.10 o
  -5   7  -8       80.61       79.99      0.38 o
  -6   7  -8       52.09       51.77      0.47 o
  -7   7  -8       14.75       14.33      0.15 o
  -8   7  -8       10.68       10.86      0.13 o
  -9   7  -8        7.95        8.17      0.12 o
 -10   7  -8       97.00       97.57      0.72 o
 -11   7  -8       22.17       21.27      0.25 o
 -12   7  -8        2.76        2.85      0.12 o
 -13   7  -8        7.50        7.64      0.17 o
 -14   7  -8       11.85       11.62      0.21 o
 -15   7  -8       16.59       16.98      0.25 o
 -16   7  -8       11.40       11.16      0.17 o
 -17   7  -8        1.51        1.64      0.12 o
  22   8  -8        1.90        1.47      0.22 o
  20   8  -8        0.94        1.02      0.15 o
  19   8  -8       15.75       15.03      0.32 o
  17   8  -8       11.38       11.27      0.39 o
  16   8  -8        4.52        3.89      0.14 o
  15   8  -8       10.60       10.93      0.27 o
  14   8  -8        0.71        0.79      0.10 o
  13   8  -8        1.45        1.36      0.09 o
  12   8  -8        0.33        0.30      0.06 o
  11   8  -8       29.53       29.34      0.33 o
  10   8  -8        7.70        7.77      0.10 o
   9   8  -8      107.27      106.15      1.25 o
   8   8  -8      195.84      194.59      1.55 o
   7   8  -8        2.49        2.12      0.08 o
   6   8  -8      130.64      126.76      0.87 o
   5   8  -8        2.76        2.60      0.10 o
   4   8  -8      119.02      116.56      0.81 o
   3   8  -8       53.32       51.13      0.42 o
   2   8  -8       14.70       14.14      0.23 o
   1   8  -8      279.36      281.51      2.58 o
   0   8  -8       10.91       11.35      0.12 o
  -1   8  -8       75.71       73.59      0.62 o
  -2   8  -8       70.39       68.31      0.28 o
  -3   8  -8        4.39        4.52      0.10 o
  -4   8  -8       51.52       50.52      0.21 o
  -5   8  -8       29.83       29.61      0.21 o
  -6   8  -8        0.93        0.80      0.10 o
  -7   8  -8       13.48       12.24      0.14 o
  -8   8  -8      155.03      155.17      1.01 o
  -9   8  -8        2.88        2.84      0.13 o
 -10   8  -8        6.54        6.84      0.12 o
 -11   8  -8       66.28       66.59      0.50 o
 -12   8  -8        7.56        7.88      0.15 o
 -13   8  -8       23.79       24.47      0.34 o
 -14   8  -8       41.62       42.01      0.55 o
 -15   8  -8        9.36        8.63      0.17 o
 -16   8  -8        1.02        0.92      0.11 o
 -17   8  -8       12.64       10.71      0.16 o
  23   9  -8        1.97        1.83      0.27 o
  22   9  -8       32.38       31.01      0.72 o
  21   9  -8        3.35        3.40      0.21 o
  20   9  -8       16.85       16.05      0.20 o
  19   9  -8        2.92        2.56      0.11 o
  18   9  -8      129.25      127.51      1.51 o
  17   9  -8      288.02      289.22      4.30 o
  16   9  -8        9.53        9.36      0.20 o
  15   9  -8       29.07       29.83      0.67 o
  14   9  -8       70.21       72.00      0.79 o
  13   9  -8       94.47       94.98      0.98 o
  12   9  -8       36.99       35.65      0.50 o
  11   9  -8       10.08        9.68      0.16 o
  10   9  -8       73.40       72.26      0.77 o
   9   9  -8        6.36        6.31      0.11 o
   8   9  -8       55.35       54.19      0.58 o
   7   9  -8       12.99       13.08      0.15 o
   6   9  -8       19.48       18.89      0.17 o
   5   9  -8        7.30        6.71      0.11 o
   4   9  -8       18.15       17.81      0.27 o
   3   9  -8        6.88        6.80      0.10 o
   2   9  -8      157.92      154.19      1.33 o
   1   9  -8      163.75      159.75      1.22 o
   0   9  -8       51.12       49.77      0.40 o
  -1   9  -8        3.18        3.05      0.10 o
  -2   9  -8      212.12      207.07      1.34 o
  -3   9  -8      157.67      155.56      1.22 o
  -4   9  -8        8.56        8.64      0.12 o
  -7   9  -8       79.89       79.32      0.56 o
  -8   9  -8       37.12       36.61      0.24 o
  -9   9  -8        1.36        1.28      0.11 o
 -10   9  -8       22.17       22.74      0.32 o
 -11   9  -8        3.41        3.25      0.12 o
 -12   9  -8       11.33       12.20      0.27 o
 -13   9  -8       39.51       39.20      0.58 o
 -14   9  -8       24.67       23.49      0.23 o
 -15   9  -8       21.98       21.57      0.25 o
 -16   9  -8        0.17        0.27      0.12 o
 -17   9  -8        3.68        3.32      0.13 o
  22  10  -8        4.60        4.07      0.30 o
  21  10  -8        3.58        3.76      0.18 o
  20  10  -8       21.41       20.55      0.30 o
  19  10  -8        2.83        2.36      0.13 o
  18  10  -8        8.01        7.48      0.21 o
  17  10  -8       15.49       15.36      0.37 o
  16  10  -8       16.31       15.23      0.27 o
  15  10  -8       10.09       10.07      0.24 o
  14  10  -8       35.93       35.21      0.46 o
  13  10  -8       58.52       56.88      1.04 o
  12  10  -8       20.25       19.59      0.24 o
  11  10  -8       24.39       23.88      0.26 o
  10  10  -8       74.86       73.68      0.68 o
   9  10  -8      110.50      106.98      0.67 o
   8  10  -8      203.77      200.21      2.54 o
   7  10  -8       41.28       39.54      0.44 o
   6  10  -8       57.31       57.73      0.56 o
   5  10  -8      228.13      220.32      1.02 o
   4  10  -8       14.80       14.40      0.18 o
   3  10  -8      111.95      110.88      0.83 o
   2  10  -8      137.78      134.66      0.83 o
   1  10  -8      148.48      147.84      1.15 o
   0  10  -8      102.78      100.65      0.82 o
  -1  10  -8       68.97       68.04      0.38 o
  -2  10  -8        5.40        5.46      0.11 o
  -3  10  -8        9.57        9.05      0.13 o
  -4  10  -8        0.57        0.75      0.10 o
  -5  10  -8       30.77       30.19      0.29 o
  -6  10  -8       23.00       23.68      0.22 o
  -7  10  -8       48.99       49.45      0.39 o
  -8  10  -8       27.48       25.85      0.32 o
  -9  10  -8       11.81       11.61      0.15 o
 -10  10  -8       85.44       82.97      0.64 o
 -11  10  -8       34.57       35.98      0.37 o
 -12  10  -8       56.84       56.80      0.47 o
 -13  10  -8        7.45        8.19      0.17 o
 -14  10  -8        1.05        1.08      0.12 o
 -15  10  -8       50.77       51.61      0.42 o
 -16  10  -8       22.59       21.51      0.25 o
 -17  10  -8        4.21        4.02      0.15 o
  22  11  -8        4.18        4.56      0.26 o
  21  11  -8       12.27       12.04      0.28 o
  20  11  -8       13.40       12.83      0.26 o
  19  11  -8        7.51        7.42      0.18 o
  18  11  -8        8.80        8.87      0.21 o
  17  11  -8       49.91       50.38      0.47 o
  16  11  -8       23.01       21.96      0.52 o
  15  11  -8       24.08       23.84      0.47 o
  14  11  -8       16.18       15.91      0.20 o
  13  11  -8        3.47        3.50      0.25 o
  12  11  -8       24.93       23.57      0.43 o
  10  11  -8       48.17       47.98      0.62 o
   9  11  -8       20.86       19.97      0.22 o
   8  11  -8        0.74        0.57      0.06 o
   7  11  -8        1.71        1.79      0.07 o
   6  11  -8       11.49       11.71      0.18 o
   5  11  -8       83.21       82.46      0.86 o
   2  11  -8        4.23        4.19      0.11 o
   1  11  -8       36.85       36.09      0.34 o
   0  11  -8      117.48      113.64      0.88 o
  -1  11  -8       30.83       31.04      0.37 o
  -2  11  -8       52.03       51.64      0.42 o
  -3  11  -8       42.51       41.58      0.34 o
  -4  11  -8        2.51        2.47      0.11 o
  -5  11  -8        0.32        0.30      0.12 o
  -6  11  -8       20.83       21.02      0.19 o
  -7  11  -8       26.72       27.64      0.45 o
  -8  11  -8       68.09       65.91      0.59 o
  -9  11  -8       10.29       10.33      0.14 o
 -10  11  -8        2.24        2.11      0.12 o
 -11  11  -8        4.28        4.38      0.13 o
 -12  11  -8        2.68        2.93      0.13 o
 -13  11  -8       10.53       10.81      0.21 o
 -14  11  -8        3.95        4.03      0.13 o
  22  12  -8       12.89       13.17      0.44 o
  21  12  -8        3.90        3.93      0.20 o
  19  12  -8        4.70        4.38      0.20 o
  18  12  -8      150.39      155.89      1.71 o
  17  12  -8       29.36       29.60      0.29 o
  15  12  -8        5.78        5.07      0.16 o
  14  12  -8       55.57       57.04      0.67 o
  13  12  -8        9.86        9.47      0.16 o
  12  12  -8      136.84      128.00      1.50 o
  10  12  -8       77.78       78.53      1.13 o
   9  12  -8      109.57      111.02      0.73 o
   8  12  -8       11.07       10.95      0.18 o
   7  12  -8        5.70        5.44      0.11 o
   6  12  -8       92.26       90.23      0.94 o
   5  12  -8       63.96       61.98      0.47 o
   4  12  -8       42.99       42.32      0.42 o
   3  12  -8       84.05       85.62      0.65 o
   2  12  -8       10.18       10.69      0.15 o
   1  12  -8       78.33       76.06      0.64 o
   0  12  -8       32.13       31.26      0.28 o
  -1  12  -8       20.33       19.87      0.24 o
  -2  12  -8       13.97       14.26      0.15 o
  -3  12  -8      181.50      180.32      1.71 o
  -5  12  -8       20.61       19.80      0.20 o
  -6  12  -8       19.53       19.61      0.24 o
  -7  12  -8       42.13       42.54      0.40 o
  -8  12  -8       25.74       26.49      0.27 o
  -9  12  -8        2.12        2.58      0.12 o
 -10  12  -8        5.09        5.64      0.15 o
 -11  12  -8       45.82       42.77      0.37 o
 -12  12  -8       48.84       48.14      0.53 o
 -13  12  -8        0.59        0.50      0.13 o
 -14  12  -8        3.06        3.83      0.18 o
 -16  12  -8       13.12       13.45      0.27 o
  21  13  -8        3.66        4.49      0.22 o
  20  13  -8        1.44        1.83      0.16 o
  19  13  -8       36.73       37.12      0.44 o
  18  13  -8       18.81       18.72      0.36 o
  17  13  -8        7.42        7.77      0.21 o
  16  13  -8        3.42        3.62      0.11 o
  15  13  -8        3.03        2.73      0.14 o
  14  13  -8        2.09        2.36      0.12 o
  13  13  -8        7.13        5.71      0.30 o
  12  13  -8        3.89        4.08      0.11 o
  11  13  -8       33.53       33.07      0.50 o
   9  13  -8       99.74       98.95      0.83 o
   8  13  -8        0.12        0.21      0.08 o
   7  13  -8        1.49        1.61      0.09 o
   6  13  -8       47.49       45.54      0.47 o
   5  13  -8       22.87       22.71      0.33 o
   4  13  -8        6.87        6.79      0.11 o
   3  13  -8       55.24       54.11      0.47 o
   2  13  -8       40.35       40.68      0.35 o
   1  13  -8       15.28       15.41      0.16 o
   0  13  -8       39.45       39.29      0.29 o
  -1  13  -8        5.80        5.92      0.12 o
  -2  13  -8       13.10       12.77      0.16 o
  -3  13  -8        0.42        0.50      0.12 o
  -4  13  -8       52.59       51.36      0.43 o
  -5  13  -8       19.40       18.88      0.20 o
  -6  13  -8       43.08       42.59      0.25 o
  -7  13  -8       22.30       22.24      0.26 o
  -8  13  -8        0.27        0.37      0.13 o
  -9  13  -8       40.53       39.69      0.34 o
 -10  13  -8       17.84       17.46      0.25 o
 -11  13  -8        0.52        0.67      0.15 o
 -12  13  -8       68.59       68.01      0.74 o
 -13  13  -8       12.43       12.84      0.22 o
 -14  13  -8        5.46        5.71      0.14 o
 -15  13  -8        8.45        8.51      0.20 o
  21  14  -8        7.56        7.01      0.21 o
  20  14  -8       20.33       21.81      0.25 o
  19  14  -8        9.89        9.84      0.27 o
  18  14  -8       29.96       31.92      0.28 o
  17  14  -8        9.78        9.73      0.18 o
  16  14  -8        8.32        8.89      0.18 o
  15  14  -8        1.84        1.91      0.13 o
  14  14  -8       20.82       20.33      0.44 o
  13  14  -8        1.32        1.31      0.09 o
  12  14  -8       14.83       14.52      0.24 o
  11  14  -8       74.12       74.25      1.22 o
  10  14  -8        8.87        9.09      0.15 o
   9  14  -8       12.90       12.35      0.21 o
   8  14  -8        9.82        8.90      0.17 o
   7  14  -8       11.01       10.94      0.17 o
   6  14  -8        1.03        1.18      0.10 o
   5  14  -8        7.48        7.10      0.18 o
   4  14  -8       24.71       24.55      0.29 o
   3  14  -8       18.38       17.90      0.25 o
   2  14  -8        2.46        3.14      0.11 o
   1  14  -8        6.34        6.50      0.12 o
   0  14  -8        2.62        2.20      0.11 o
  -1  14  -8        1.78        1.93      0.11 o
  -2  14  -8       37.38       37.50      0.31 o
  -3  14  -8       57.39       56.67      0.46 o
  -4  14  -8       56.51       55.67      0.35 o
  -5  14  -8       25.78       24.61      0.30 o
  -6  14  -8        7.00        6.49      0.13 o
  -7  14  -8        0.53        0.47      0.12 o
  -8  14  -8       11.76       12.37      0.15 o
 -10  14  -8       44.55       44.26      0.42 o
 -11  14  -8        2.08        2.46      0.14 o
 -12  14  -8        9.62       10.09      0.23 o
 -13  14  -8       49.30       49.65      0.46 o
 -14  14  -8        6.36        7.25      0.17 o
 -15  14  -8        3.24        3.68      0.14 o
  19  15  -8        0.68        0.98      0.16 o
  18  15  -8        4.09        3.85      0.16 o
  17  15  -8        2.37        2.67      0.15 o
  16  15  -8       24.48       24.75      0.39 o
  14  15  -8        2.96        3.11      0.14 o
  12  15  -8       12.62       11.64      0.27 o
  11  15  -8       33.51       32.89      0.40 o
  10  15  -8        1.56        1.63      0.11 o
   9  15  -8       56.23       54.15      0.77 o
   8  15  -8       50.96       49.71      0.50 o
   7  15  -8        4.62        4.26      0.12 o
   6  15  -8        5.04        5.07      0.11 o
   5  15  -8       26.03       25.09      0.33 o
   4  15  -8       16.27       15.79      0.19 o
   2  15  -8       44.18       43.98      0.40 o
   1  15  -8        3.13        3.38      0.12 o
   0  15  -8       67.06       65.42      0.60 o
  -1  15  -8       31.36       29.75      0.32 o
  -2  15  -8       12.20       12.13      0.19 o
  -3  15  -8        9.29       10.11      0.16 o
  -4  15  -8       13.38       13.35      0.17 o
  -5  15  -8        1.27        1.40      0.12 o
  -6  15  -8       61.57       61.05      0.64 o
  -7  15  -8       27.19       27.23      0.35 o
  -8  15  -8       16.41       16.35      0.24 o
  -9  15  -8       10.88       10.81      0.15 o
 -10  15  -8        0.52        0.69      0.14 o
 -11  15  -8        2.81        2.75      0.14 o
 -12  15  -8        6.66        6.84      0.16 o
 -13  15  -8        2.33        2.49      0.13 o
[truncated: 173,069 more chars]
