# Supplementary material for: The advanced treatment of hydrogen bonding in quantum crystallography
Source: J Appl Crystallogr. 2021 Apr 16;54(Pt 3):718–29. doi: 10.1107/S1600576721001126 (PMC8202034; doi:10.1107/S1600576721001126)
Supplement: Supplementary file 5 [file j-54-00718-sup5.zip › Mg_Tonto_B3LYP_def2.fcf]

#\#CIF_2.0

# ========================
# Tonto generated CIF file
# ========================

# NOTE: This is an incomplete CIF file
# Manually edit it to pass checkCIF

data_mghmal_b3lyp_def2

_audit_creation_date                2020-9-8
_audit_creation_method              'Tonto 19.04.25 github v. 2b3dd9c'

# ============
# QCr software
# ============

_QCr_software                       'Tonto'
_QCr_software_version               '19.04.25 v. 2b3dd9c'
_QCr_software_platform              'Linux-4.15.0-38-generic'
_QCr_software_build_date            '2019-04-25 10:48'
_QCr_software_website               'https://github.com/dylan-jayatilaka/tonto'

# ================
# Diffraction data
# ================

_diffrn_radiation_type              synchrotron
_diffrn_radiation_wavelength        0.353200

_diffrn_measurement_device_type     IPDSC-Q
_diffrn_measurement_method          'phi or omega oscillation scans'

_diffrn_reflns_number               155955
_diffrn_reflns_theta_max            26.198955

# ===========
# Reflections
# ===========

_reflns_d_resolution_high           0.400010
_reflns_d_resolution_low            9.906206
_reflns_limit_h_max                 25
_reflns_limit_h_min                 -24
_reflns_limit_k_max                 29
_reflns_limit_k_min                 0
_reflns_limit_l_max                 0
_reflns_limit_l_min                 -16
_reflns_number_gt                   11646
_reflns_number_total                11646
_reflns_threshold_expression        'F>0 & F/u(F)>4.0 & |F_calc|>10^-3'

_reflns_special_details
;
* Specify symmetry and Friedel pair averaging *

. Only.data reflections which satisfy the threshold expression
  are listed below, and only they are considered observed,
  thus the *_gt, *_all, & *_total data are always the same
;

loop_
    _refln_index_h
    _refln_index_k
    _refln_index_l
    _refln_index_group
    _refln_stl
    _refln_d_spacing
    _refln_A_calc
    _refln_B_calc
    _refln_phase_calc
    _refln_F_calc
    _refln_F_meas
    _refln_F_sigma
    _refln_delta_F_on_sigma
   -1   0    0  0  0.050473  9.906206     5.173003   0.000000    0.000000    5.173003    5.136394  0.019639    2.636295
   -2   0    0  0  0.100947  4.953103    -9.079990   0.000000  180.000000    9.079990    8.938192  0.057496    3.487758
   -3   0    0  0  0.151420  3.302069   -14.891934   0.000000  180.000000   14.891934   15.041880  0.050958   -4.161340
   -4   0    0  0  0.201894  2.476552   -24.629862   0.000000  180.000000   24.629862   24.556037  0.158299    0.659547
   -5   0    0  0  0.252367  1.981241   -86.262156   0.000000  180.000000   86.262156   88.225826  0.629576   -4.410983
   -6   0    0  0  0.302840  1.651034    50.967000   0.000000    0.000000   50.967000   52.144454  0.429545   -3.876597
   -7   0    0  0  0.353314  1.415172    -8.838576   0.000000  180.000000    8.838576    8.982629  0.039424   -5.167459
   -8   0    0  0  0.403787  1.238276    39.488405   0.000000    0.000000   39.488405   40.885981  0.268193   -7.369576
   -9   0    0  0  0.454261  1.100690   -21.482049   0.000000  180.000000   21.482049   22.349184  0.136417   -8.989476
  -11   0    0  0  0.555208  0.900564     2.177151   0.000000    0.000000    2.177151    2.080623  0.045475    3.001876
  -12   0    0  0  0.605681  0.825517    16.403829   0.000000    0.000000   16.403829   16.841247  0.206057   -3.002098
  -13   0    0  0  0.656154  0.762016   -20.859921   0.000000  180.000000   20.859921   21.276114  0.180459   -3.261593
  -14   0    0  0  0.706628  0.707586    13.878604   0.000000    0.000000   13.878604   14.102374  0.097385   -3.249565
  -15   0    0  0  0.757101  0.660414   -22.005534   0.000000  180.000000   22.005534   22.409659  0.234619   -2.435948
  -16   0    0  0  0.807575  0.619138   -16.461956   0.000000  180.000000   16.461956   16.385913  0.214317    0.501785
  -17   0    0  0  0.858048  0.582718   -10.160199   0.000000  180.000000   10.160199   10.630722  0.177585   -3.747048
  -18   0    0  0  0.908521  0.550345     0.995674   0.000000    0.000000    0.995674    1.138723  0.084674   -2.389166
  -19   0    0  0  0.958995  0.521379    -3.558105   0.000000  180.000000    3.558105    3.580982  0.046574   -0.694662
  -20   0    0  0  1.009468  0.495310    15.946853   0.000000    0.000000   15.946853   16.277748  0.397646   -1.176816
  -21   0    0  0  1.059942  0.471724    -3.018182   0.000000  180.000000    3.018182    2.945905  0.056740    1.801449
  -22   0    0  0  1.110415  0.450282     2.000277   0.000000    0.000000    2.000277    1.933075  0.095036    1.000028
  -23   0    0  0  1.160888  0.430705     1.457007   0.000000    0.000000    1.457007    1.632407  0.094821   -2.616016
  -24   0    0  0  1.211362  0.412759    -2.238135   0.000000  180.000000    2.238135    2.028445  0.202945    1.461223
   -1   1    0  0  0.065997  7.576133    -2.321926   0.000000  180.000000    2.321926    2.343695  0.012359   -2.491050
   -2   1    0  0  0.109537  4.564685    -4.822179   0.000000  180.000000    4.822179    4.830070  0.015033   -0.742371
   -3   1    0  0  0.157277  3.179102     9.107179   0.000000    0.000000    9.107179    9.095006  0.027831    0.618540
   -4   1    0  0  0.206323  2.423389    23.424279   0.000000    0.000000   23.424279   23.650551  0.093837   -3.410128
   -5   1    0  0  0.255924  1.953704   -12.968259   0.000000  180.000000   12.968259   13.054781  0.043263   -2.828332
   -6   1    0  0  0.305811  1.634997    -4.402623   0.000000  180.000000    4.402623    4.476780  0.017801   -5.891232
   -7   1    0  0  0.355863  1.405034    -5.724726   0.000000  180.000000    5.724726    5.757683  0.022601   -2.062198
   -8   1    0  0  0.406020  1.231467   -20.103103   0.000000  180.000000   20.103103   20.458229  0.092719   -5.416594
   -9   1    0  0  0.456246  1.095899   -39.818029   0.000000  180.000000   39.818029   40.508800  0.136437   -7.160058
  -10   1    0  0  0.506522  0.987124    -5.049311   0.000000  180.000000    5.049311    5.056165  0.027147   -0.357077
  -11   1    0  0  0.556833  0.897935     8.542041   0.000000    0.000000    8.542041    8.797138  0.043590   -8.276236
  -12   1    0  0  0.607172  0.823490    11.199922   0.000000  360.000000   11.199922   11.492765  0.059185   -6.997447
  -13   1    0  0  0.657531  0.760421     2.957610   0.000000    0.000000    2.957610    3.122561  0.027832   -8.381611
  -14   1    0  0  0.707906  0.706309    16.278549   0.000000  360.000000   16.278549   16.637846  0.143326   -3.545236
  -15   1    0  0  0.758294  0.659375    -6.399475   0.000000  180.000000    6.399475    6.464393  0.055959   -1.640644
  -16   1    0  0  0.808693  0.618281   -17.526168   0.000000  180.000000   17.526168   17.930254  0.138587   -4.123517
  -17   1    0  0  0.859101  0.582004   -12.206901   0.000000  180.000000   12.206901   12.359693  0.104638   -2.065030
  -18   1    0  0  0.909516  0.549743    10.707337   0.000000    0.000000   10.707337   10.782808  0.084595   -1.261666
  -20   1    0  0  1.010363  0.494871     1.993844   0.000000  360.000000    1.993844    1.893048  0.065618    2.172365
  -21   1    0  0  1.060794  0.471345     4.174306   0.000000    0.000000    4.174306    4.218572  0.065309   -0.958557
  -22   1    0  0  1.111229  0.449952     6.889540   0.000000    0.000000    6.889540    6.742692  0.157574    1.317939
  -23   1    0  0  1.161667  0.430416    -4.933582   0.000000  180.000000    4.933582    4.883602  0.137299    0.514813
  -24   1    0  0  1.212108  0.412505     4.439159   0.000000    0.000000    4.439159    4.142752  0.087708    4.779279
    0   2    0  0  0.085041  5.879500   -33.700439   0.000000  180.000000   33.700439   34.354425  0.300311   -3.079723
   -1   2    0  0  0.098892  5.056033   -66.295759   0.000000  180.000000   66.295759   67.143949  0.227568   -5.271054
   -2   2    0  0  0.131993  3.788066    21.283742   0.000000  360.000000   21.283742   21.706982  0.098076   -6.102967
   -3   2    0  0  0.173667  2.879079    54.826269   0.000000  360.000000   54.826269   55.711424  0.224352   -5.579613
   -4   2    0  0  0.219073  2.282342   -38.086210   0.000000  180.000000   38.086210   38.659839  0.189764   -4.274970
   -5   2    0  0  0.266310  1.877510     5.746985   0.000000  360.000000    5.746985    5.782496  0.031243   -1.607404
   -6   2    0  0  0.314554  1.589551    25.000409   0.000000    0.000000   25.000409   25.266311  0.108211   -3.475104
   -7   2    0  0  0.363404  1.375878   -59.089731   0.000000  180.000000   59.089731   59.980532  0.186122   -6.768581
   -8   2    0  0  0.412645  1.211694     8.476216   0.000000    0.000000    8.476216    8.591664  0.027820   -5.868804
   -9   2    0  0  0.462152  1.081894    21.099165   0.000000    0.000000   21.099165   21.193595  0.073764   -1.810423
  -10   2    0  0  0.511848  0.976852    -1.552340   0.000000  180.000000    1.552340    1.363133  0.037462    7.142674
  -11   2    0  0  0.561683  0.890182    -0.036424   0.000000  180.000000    0.036424    0.285711  0.084677   -4.163379
  -12   2    0  0  0.611622  0.817498     6.525966   0.000000  360.000000    6.525966    6.594215  0.046096   -2.093889
  -13   2    0  0  0.661642  0.755695   -13.170830   0.000000  180.000000   13.170830   13.191563  0.081122   -0.361438
  -14   2    0  0  0.711727  0.702517    10.835513   0.000000  360.000000   10.835513   10.988213  0.083651   -2.581579
  -15   2    0  0  0.761862  0.656287     2.070136   0.000000    0.000000    2.070136    2.202202  0.023048   -8.103333
  -16   2    0  0  0.812040  0.615733     6.070622   0.000000    0.000000    6.070622    6.159469  0.072920   -1.723098
  -17   2    0  0  0.862252  0.579877     8.372266   0.000000    0.000000    8.372266    8.281291  0.090119    1.427638
  -18   2    0  0  0.912493  0.547950    -0.611032   0.000000  180.000000    0.611032    0.662622  0.067826   -1.075677
  -19   2    0  0  0.962758  0.519341    -9.048618   0.000000  180.000000    9.048618    9.049467  0.100917   -0.011907
  -20   2    0  0  1.013044  0.493562     4.808043   0.000000    0.000000    4.808043    4.729628  0.070660    1.569431
  -21   2    0  0  1.063348  0.470213    -2.203720   0.000000  180.000000    2.203720    2.138698  0.061384    1.498045
  -22   2    0  0  1.113667  0.448967     4.797755   0.000000    0.000000    4.797755    4.620536  0.099298    2.523950
  -23   2    0  0  1.163999  0.429554     1.686170   0.000000    0.000000    1.686170    1.708814  0.081671   -0.392097
   -1   3    0  0  0.137185  3.644726    23.840409   0.000000  360.000000   23.840409   23.997972  0.058398   -3.815676
   -2   3    0  0  0.162672  3.073663     7.450188   0.000000  360.000000    7.450188    7.570217  0.043068   -3.941380
   -3   3    0  0  0.197990  2.525378     2.535515   0.000000    0.000000    2.535515    2.552213  0.014158   -1.667919
   -4   3    0  0  0.238816  2.093662     8.018136   0.000000  360.000000    8.018136    8.037907  0.043194   -0.647294
   -5   3    0  0  0.282774  1.768196     5.985813   0.000000    0.000000    5.985813    6.070239  0.027426   -4.353469
   -6   3    0  0  0.328610  1.521562    -2.217753   0.000000  180.000000    2.217753    2.131525  0.020391    5.980382
   -7   3    0  0  0.375636  1.331074    -9.467998   0.000000  180.000000    9.467998    9.232050  0.040764    8.185758
   -8   3    0  0  0.423457  1.180756    -3.925625   0.000000  180.000000    3.925625    3.867439  0.011212    7.339409
   -9   3    0  0  0.471831  1.059701     3.497987   0.000000  360.000000    3.497987    3.579569  0.024260   -4.755718
  -10   3    0  0  0.520604  0.960423    -6.180677   0.000000  180.000000    6.180677    6.142098  0.034181    1.596203
  -11   3    0  0  0.569673  0.877696    -6.382996   0.000000  180.000000    6.382996    6.450936  0.030345   -3.166332
  -12   3    0  0  0.618968  0.807796     5.590602   0.000000  360.000000    5.590602    5.648521  0.035927   -2.279898
  -13   3    0  0  0.668439  0.748012     7.763721   0.000000    0.000000    7.763721    7.969021  0.052710   -5.508240
  -14   3    0  0  0.718049  0.696331     0.640517   0.000000    0.000000    0.640517    0.662622  0.044697   -0.699400
  -15   3    0  0  0.767772  0.651235     4.786020   0.000000    0.000000    4.786020    4.872211  0.038565   -3.160751
  -16   3    0  0  0.817587  0.611556     4.108014   0.000000    0.000000    4.108014    4.246174  0.052900   -3.693512
  -17   3    0  0  0.867478  0.576383    -4.342203   0.000000  180.000000    4.342203    4.360061  0.046616   -0.541769
  -18   3    0  0  0.917433  0.544999    -9.699914   0.000000  180.000000    9.699914   10.033909  0.073580   -6.419424
  -19   3    0  0  0.967441  0.516827    -2.715212   0.000000  180.000000    2.715212    2.800198  0.031060   -3.869577
  -20   3    0  0  1.017496  0.491402     2.537240   0.000000  360.000000    2.537240    2.570151  0.033865   -1.374375
  -21   3    0  0  1.067590  0.468345     2.181018   0.000000    0.000000    2.181018    2.162413  0.064121    0.410337
  -23   3    0  0  1.167876  0.428128     2.471121   0.000000    0.000000    2.471121    2.472976  0.091715   -0.028606
    0   4    0  0  0.170082  2.939750    37.812244   0.000000  360.000000   37.812244   38.787865  0.157871   -8.739652
   -1   4    0  0  0.177414  2.818272   -65.522598   0.000000  180.000000   65.522598   66.133290  0.202656   -4.261651
   -2   4    0  0  0.197784  2.528017   -19.821697   0.000000  180.000000   19.821697   19.714585  0.076751    1.973639
   -3   4    0  0  0.227719  2.195684    34.433255   0.000000    0.000000   34.433255   34.680066  0.117491   -2.970800
   -4   4    0  0  0.263987  1.894033    -3.969469   0.000000  180.000000    3.969469    3.776678  0.019239   14.171402
   -5   4    0  0  0.304331  1.642950     1.729068   0.000000  360.000000    1.729068    1.696808  0.017099    2.668078
   -6   4    0  0  0.347333  1.439540    27.302954   0.000000  360.000000   27.302954   27.466221  0.133364   -1.731319
   -7   4    0  0  0.392121  1.275117   -29.277201   0.000000  180.000000   29.277201   29.688831  0.117224   -4.965975
   -8   4    0  0  0.438146  1.141171    11.826769   0.000000    0.000000   11.826769   12.143997  0.054003   -8.307459
   -9   4    0  0  0.485058  1.030806    -4.455896   0.000000  180.000000    4.455896    4.666708  0.024871  -11.987287
  -10   4    0  0  0.532620  0.938755   -12.698807   0.000000  180.000000   12.698807   12.473282  0.056624    5.632624
  -11   4    0  0  0.580675  0.861067     6.433726   0.000000    0.000000    6.433726    6.401722  0.041796    1.082877
  -12   4    0  0  0.629108  0.794776    14.313014   0.000000    0.000000   14.313014   14.451126  0.066330   -2.944665
  -13   4    0  0  0.677840  0.737638   -12.488848   0.000000  180.000000   12.488848   12.713109  0.077821   -4.075405
  -14   4    0  0  0.726809  0.687939    10.807780   0.000000    0.000000   10.807780   11.030850  0.064240   -4.910754
  -15   4    0  0  0.775970  0.644354    -2.862874   0.000000  180.000000    2.862874    2.848995  0.038191    0.513942
  -16   4    0  0  0.825291  0.605847    -3.203664   0.000000  180.000000    3.203664    3.159931  0.055173    1.121003
  -17   4    0  0  0.874742  0.571597     2.139725   0.000000    0.000000    2.139725    2.162413  0.033586   -0.955338
  -18   4    0  0  0.924305  0.540947     6.029202   0.000000    0.000000    6.029202    6.258133  0.070625   -4.584188
  -19   4    0  0  0.973960  0.513368     2.187033   0.000000    0.000000    2.187033    2.261658  0.041785   -2.525699
  -20   4    0  0  1.023696  0.488426     7.947719   0.000000    0.000000    7.947719    7.985629  0.090812   -0.590372
  -21   4    0  0  1.073501  0.465766    -9.113205   0.000000  180.000000    9.113205    8.983184  0.112185    1.639043
  -22   4    0  0  1.123365  0.445091    -2.676603   0.000000  180.000000    2.676603    2.803833  0.054445   -3.304799
  -23   4    0  0  1.173282  0.426155    -1.892809   0.000000  180.000000    1.892809    1.723672  0.089603    2.669508
  -24   4    0  0  1.223244  0.408749    -1.705007   0.000000  180.000000    1.705007    1.660313  0.106785    0.591908
   -1   5    0  0  0.218512  2.288200    -6.310370   0.000000  180.000000    6.310370    6.378536  0.040838   -2.360558
   -2   5    0  0  0.235352  2.124482     9.994894   0.000000  360.000000    9.994894   10.078039  0.065321   -1.800092
   -3   5    0  0  0.261014  1.915608    30.669386   0.000000  360.000000   30.669386   30.922334  0.100453   -3.561099
   -4   5    0  0  0.293191  1.705371     4.542406   0.000000    0.000000    4.542406    4.420578  0.021229    8.115837
   -5   5    0  0  0.329984  1.515227     0.217945   0.000000    0.000000    0.217945    0.416556  0.074061   -3.792531
   -6   5    0  0  0.370017  1.351290     2.913205   0.000000    0.000000    2.913205    2.852568  0.012662    6.772340
   -7   5    0  0  0.412348  1.212568    -2.608278   0.000000  180.000000    2.608278    2.648418  0.024614   -2.306255
   -8   5    0  0  0.456338  1.095679   -14.232521   0.000000  180.000000   14.232521   14.167885  0.054823    1.667353
   -9   5    0  0  0.501550  0.996909    14.769396   0.000000    0.000000   14.769396   14.713922  0.063082    1.243659
  -10   5    0  0  0.547683  0.912937    12.205998   0.000000    0.000000   12.205998   12.336619  0.069546   -2.656153
  -11   5    0  0  0.594521  0.841013     7.864873   0.000000    0.000000    7.864873    7.916918  0.026498   -2.777719
  -12   5    0  0  0.641911  0.778924     1.532188   0.000000  360.000000    1.532188    1.575111  0.023015   -2.637571
  -13   5    0  0  0.689738  0.724913     3.142655   0.000000    0.000000    3.142655    3.140485  0.025349    0.121055
  -14   5    0  0  0.737918  0.677582   -10.096122   0.000000  180.000000   10.096122   10.225876  0.098452   -1.863852
  -15   5    0  0  0.786386  0.635820     0.934412   0.000000    0.000000    0.934412    0.909391  0.032195    1.099083
  -16   5    0  0  0.835091  0.598737     3.368402   0.000000  360.000000    3.368402    3.381567  0.025688   -0.724800
  -17   5    0  0  0.883995  0.565614     7.603685   0.000000  360.000000    7.603685    7.700544  0.079038   -1.733089
  -18   5    0  0  0.933065  0.535868    -2.058137   0.000000  180.000000    2.058137    2.040977  0.035608    0.681501
  -19   5    0  0  0.982279  0.509021    -1.438763   0.000000  180.000000    1.438763    1.515652  0.048196   -2.256132
  -20   5    0  0  1.031613  0.484678    -8.462004   0.000000  180.000000    8.462004    8.335902  0.086115    2.070888
  -21   5    0  0  1.081053  0.462512    -3.823830   0.000000  180.000000    3.823830    3.733142  0.066175    1.938076
  -22   5    0  0  1.130585  0.442249    -3.124882   0.000000  180.000000    3.124882    3.056460  0.083465    1.159322
  -23   5    0  0  1.180196  0.423659     6.047753   0.000000    0.000000    6.047753    5.751494  0.060475    6.927998
  -24   5    0  0  1.229877  0.406545     1.483618   0.000000  360.000000    1.483618    1.535727  0.130869   -0.563108
    0   6    0  0  0.255124  1.959833    90.155811   0.000000  360.000000   90.155811   91.096870  0.486036   -2.738192
   -1   6    0  0  0.260069  1.922570   -56.741745   0.000000  180.000000   56.741745   57.423959  0.167352   -5.765063
   -2   6    0  0  0.274369  1.822363     7.415177   0.000000  360.000000    7.415177    7.543825  0.036383   -5.000539
   -3   6    0  0  0.296675  1.685344    12.161502   0.000000  360.000000   12.161502   11.775385  0.037426   14.589986
   -4   6    0  0  0.325345  1.536832    24.008946   0.000000  360.000000   24.008946   24.171873  0.093479   -2.464855
   -5   6    0  0  0.358855  1.393319   -19.794877   0.000000  180.000000   19.794877   19.949483  0.097118   -2.251322
   -6   6    0  0  0.395980  1.262689    51.311872   0.000000  360.000000   51.311872   51.886043  0.246789   -3.290262
   -7   6    0  0  0.435797  1.147324   -20.939896   0.000000  180.000000   20.939896   20.983162  0.110143   -0.555526
   -8   6    0  0  0.477632  1.046831    19.886622   0.000000    0.000000   19.886622   19.999764  0.088283   -1.812451
   -9   6    0  0  0.521000  0.959693   -19.402255   0.000000  180.000000   19.402255   19.839922  0.060995  -10.147568
  -10   6    0  0  0.565548  0.884098    -0.879409   0.000000  180.000000    0.879409    0.915013  0.048239   -1.043803
  -11   6    0  0  0.611018  0.818306    -9.868287   0.000000  180.000000    9.868287   10.007893  0.036081   -5.471910
  -12   6    0  0  0.657220  0.760781     2.360343   0.000000  360.000000    2.360343    2.365356  0.015281   -0.463906
  -13   6    0  0  0.704008  0.710220   -21.696031   0.000000  180.000000   21.696031   22.017163  0.119187   -3.810397
  -14   6    0  0  0.751273  0.665537    15.048073   0.000000    0.000000   15.048073   15.323842  0.084309   -4.625807
  -15   6    0  0  0.798931  0.625837   -10.711204   0.000000  180.000000   10.711204   10.788025  0.093947   -1.156416
  -16   6    0  0  0.846915  0.590378     2.520275   0.000000  360.000000    2.520275    2.450173  0.068431    1.448742
  -17   6    0  0  0.895173  0.558551     5.401101   0.000000    0.000000    5.401101    5.364848  0.059380    0.863403
  -19   6    0  0  0.992350  0.503854   -16.194538   0.000000  180.000000   16.194538   16.561034  0.128699   -4.027268
  -20   6    0  0  1.041208  0.480211     2.135037   0.000000    0.000000    2.135037    2.083053  0.041887    1.755131
  -21   6    0  0  1.090213  0.458626    -9.766509   0.000000  180.000000    9.766509    9.453909  0.116546    3.793204
  -22   6    0  0  1.139346  0.438848    -0.697777   0.000000  180.000000    0.697777    0.814609  0.182955   -0.903093
  -23   6    0  0  1.188592  0.420666     3.363631   0.000000    0.000000    3.363631    3.429528  0.072118   -1.292216
  -24   6    0  0  1.237936  0.403898     4.888735   0.000000    0.000000    4.888735    4.884768  0.129905    0.043180
   -1   7    0  0  0.301894  1.656213    23.409333   0.000000  360.000000   23.409333   23.195609  0.112674    2.682531
   -2   7    0  0  0.314297  1.590853    -1.142970   0.000000  180.000000    1.142970    1.245728  0.023363   -6.220145
   -3   7    0  0  0.333946  1.497246   -13.025367   0.000000  180.000000   13.025367   13.101621  0.060841   -1.772469
   -4   7    0  0  0.359657  1.390213    -5.387555   0.000000  180.000000    5.387555    5.478754  0.021174   -6.091344
   -5   7    0  0  0.390232  1.281288   -29.700460   0.000000  180.000000   29.700460   29.703942  0.091326   -0.053926
   -6   7    0  0  0.424623  1.177516    -9.263178   0.000000  180.000000    9.263178    9.157136  0.044189    3.393787
   -7   7    0  0  0.461977  1.082305    10.242446   0.000000  360.000000   10.242446   10.280620  0.060485   -0.892547
   -8   7    0  0  0.501634  0.996743    14.141002   0.000000    0.000000   14.141002   14.155814  0.067719   -0.309325
   -9   7    0  0  0.543088  0.920661    -8.556466   0.000000  180.000000    8.556466    8.551776  0.027005    0.245623
  -10   7    0  0  0.585960  0.853301    -4.609881   0.000000  180.000000    4.609881    4.722092  0.023079   -6.875863
  -11   7    0  0  0.629958  0.793703   -11.552143   0.000000  180.000000   11.552143   11.660801  0.045850   -3.351512
  -12   7    0  0  0.674864  0.740890    -7.066005   0.000000  180.000000    7.066005    7.192611  0.028190   -6.351454
  -13   7    0  0  0.720507  0.693956   -11.084202   0.000000  180.000000   11.084202   11.183481  0.069873   -2.009383
  -14   7    0  0  0.766756  0.652098    10.184267   0.000000  360.000000   10.184267   10.237363  0.055802   -1.345623
  -15   7    0  0  0.813507  0.614623     3.152173   0.000000  360.000000    3.152173    3.209628  0.024800   -3.276410
  -16   7    0  0  0.860679  0.580936    -4.653115   0.000000  180.000000    4.653115    4.756510  0.048675   -3.004081
  -17   7    0  0  0.908206  0.550536    -8.098116   0.000000  180.000000    8.098116    8.281291  0.054134   -4.785299
  -18   7    0  0  0.956035  0.522993     9.608320   0.000000    0.000000    9.608320    9.755309  0.106982   -1.943075
  -19   7    0  0  1.004123  0.497947    -1.058362   0.000000  180.000000    1.058362    1.005370  0.066167    1.132616
  -20   7    0  0  1.052434  0.475089     3.911626   0.000000  360.000000    3.911626    3.887280  0.063599    0.541376
  -21   7    0  0  1.100940  0.454157     5.535396   0.000000    0.000000    5.535396    5.379036  0.085125    2.597667
  -22   7    0  0  1.149615  0.434928     5.314163   0.000000  360.000000    5.314163    5.343829  0.096568   -0.434449
  -23   7    0  0  1.198438  0.417210    -6.995952   0.000000  180.000000    6.995952    7.082434  0.156109   -0.783455
  -24   7    0  0  1.247393  0.400836     1.459405   0.000000    0.000000    1.459405    1.505513  0.098146   -0.664393
    0   8    0  0  0.340165  1.469875     2.122705   0.000000  360.000000    2.122705    2.403890  0.036232  -10.975340
   -1   8    0  0  0.343889  1.453957   -17.904740   0.000000  180.000000   17.904740   17.937800  0.076491   -0.611236
   -2   8    0  0  0.354827  1.409136     6.360742   0.000000  360.000000    6.360742    6.655823  0.023944  -17.428685
   -3   8    0  0  0.372344  1.342843    -4.638411   0.000000  180.000000    4.638411    4.697136  0.027723   -2.995681
   -4   8    0  0  0.395567  1.264008   -34.269217   0.000000  180.000000   34.269217   34.329535  0.184925   -0.461282
   -5   8    0  0  0.423558  1.180476     7.225871   0.000000  360.000000    7.225871    7.127649  0.029440    4.718364
   -6   8    0  0  0.455439  1.097842    26.487490   0.000000  360.000000   26.487490   26.656823  0.091563   -2.615405
   -7   8    0  0  0.490452  1.019468   -19.627319   0.000000  180.000000   19.627319   19.742747  0.082270   -1.984190
   -8   8    0  0  0.527974  0.947017    15.338970   0.000000  360.000000   15.338970   15.375352  0.047881   -1.074577
   -9   8    0  0  0.567508  0.881045     8.651631   0.000000  360.000000    8.651631    8.608312  0.036918    1.659407
  -10   8    0  0  0.608661  0.821475   -19.884468   0.000000  180.000000   19.884468   19.965901  0.077300   -1.489813
  -11   8    0  0  0.651128  0.767898   -10.572212   0.000000  180.000000   10.572212   10.734409  0.043794   -5.237697
  -12   8    0  0  0.694667  0.719770     5.456216   0.000000  360.000000    5.456216    5.465737  0.034357   -0.391928
  -13   8    0  0  0.739088  0.676510    -0.748634   0.000000  180.000000    0.748634    0.782679  0.047078   -1.022696
  -14   8    0  0  0.784242  0.637559    19.902146   0.000000    0.000000   19.902146   20.177411  0.104535   -3.723962
  -15   8    0  0  0.830009  0.602403     9.830222   0.000000    0.000000    9.830222    9.939831  0.089673   -1.728629
  -16   8    0  0  0.876293  0.570586     2.705113   0.000000    0.000000    2.705113    2.650354  0.027352    2.831327
  -17   8    0  0  0.923016  0.541702    -0.772109   0.000000  180.000000    0.772109    0.875062  0.067821   -2.146786
  -18   8    0  0  0.970115  0.515403    -4.298065   0.000000  180.000000    4.298065    4.397476  0.086041   -1.633971
  -19   8    0  0  1.017538  0.491382    -4.073981   0.000000  180.000000    4.073981    4.098152  0.049620   -0.688873
  -20   8    0  0  1.065241  0.469377     7.973454   0.000000    0.000000    7.973454    7.868454  0.068061    2.181760
  -22   8    0  0  1.161350  0.430533     4.823895   0.000000    0.000000    4.823895    4.661210  0.114014    2.017917
  -23   8    0  0  1.209700  0.413326    -1.702274   0.000000  180.000000    1.702274    1.515652  0.097458    2.708068
   -1   9    0  0  0.386000  1.295338   -23.001817   0.000000  180.000000   23.001817   23.074916  0.103629   -0.997577
   -2   9    0  0  0.395776  1.263341   -39.316259   0.000000  180.000000   39.316259   39.291087  0.116520    0.305518
   -3   9    0  0  0.411554  1.214909   -21.607094   0.000000  180.000000   21.607094   21.326274  0.114528    3.467643
   -4   9    0  0  0.432677  1.155597     3.643067   0.000000  360.000000    3.643067    3.550919  0.030590    4.260118
   -5   9    0  0  0.458407  1.090733    22.676224   0.000000  360.000000   22.676224   22.870893  0.126216   -2.181211
   -6   9    0  0  0.488017  1.024554    22.031862   0.000000  360.000000   22.031862   21.899734  0.064465    2.898577
   -7   9    0  0  0.520844  0.959979     5.234882   0.000000  360.000000    5.234882    5.097416  0.034071    5.705871
   -8   9    0  0  0.556320  0.898763    -4.314444   0.000000  180.000000    4.314444    4.302335  0.020170    0.849020
   -9   9    0  0  0.593971  0.841793     8.997740   0.000000    0.000000    8.997740    9.025191  0.063332   -0.612984
  -10   9    0  0  0.633407  0.789382     0.551542   0.000000  360.000000    0.551542    0.685345  0.065411   -2.892871
  -11   9    0  0  0.674317  0.741491    -2.488155   0.000000  180.000000    2.488155    2.552213  0.036975   -2.450048
  -12   9    0  0  0.716448  0.697887     6.217648   0.000000  360.000000    6.217648    6.289130  0.049471   -2.043398
  -13   9    0  0  0.759596  0.658244     1.489328   0.000000  360.000000    1.489328    1.591219  0.027389   -5.261073
  -14   9    0  0  0.803599  0.622201   -17.169949   0.000000  180.000000   17.169949   17.511003  0.117635   -4.100175
  -15   9    0  0  0.848322  0.589399    -5.847939   0.000000  180.000000    5.847939    5.922944  0.056315   -1.883585
  -16   9    0  0  0.893658  0.559498     5.704809   0.000000    0.000000    5.704809    5.697115  0.048239    0.225578
  -17   9    0  0  0.939518  0.532188     7.186037   0.000000    0.000000    7.186037    7.206759  0.065347   -0.448461
  -18   9    0  0  0.985829  0.507187     2.498716   0.000000    0.000000    2.498716    2.380426  0.089117    1.877169
  -19   9    0  0  1.032531  0.484247     7.115675   0.000000    0.000000    7.115675    7.025278  0.070078    1.824244
  -20   9    0  0  1.079571  0.463147     3.082532   0.000000  360.000000    3.082532    3.097941  0.044514   -0.489548
  -21   9    0  0  1.126909  0.443691    -4.216487   0.000000  180.000000    4.216487    4.153914  0.071735    1.233591
  -22   9    0  0  1.174508  0.425710    -9.878920   0.000000  180.000000    9.878920    9.247006  0.090844    9.837352
  -23   9    0  0  1.222338  0.409052    -1.979730   0.000000  180.000000    1.979730    1.927798  0.087520    0.839149
    0  10    0  0  0.425206  1.175900    45.081176   0.000000  360.000000   45.081176   45.300044  0.162094   -1.909542
   -1  10    0  0  0.428191  1.167702   -16.369722   0.000000  180.000000   16.369722   16.353277  0.050567    0.459919
   -2  10    0  0  0.437025  1.144100     2.491301   0.000000  360.000000    2.491301    2.627139  0.035910   -5.349514
   -3  10    0  0  0.451363  1.107756    16.882552   0.000000  360.000000   16.882552   16.659666  0.067214    4.689605
   -4  10    0  0  0.470703  1.062241     4.840390   0.000000  360.000000    4.840390    5.023800  0.035984   -7.208310
   -5  10    0  0  0.494459  1.011207   -22.588305   0.000000  180.000000   22.588305   22.923467  0.097263   -4.873283
   -6  10    0  0  0.522027  0.957804    -4.770728   0.000000  180.000000    4.770728    4.783390  0.021092   -0.849012
   -7  10    0  0  0.552839  0.904422   -26.988871   0.000000  180.000000   26.988871   27.412745  0.116666   -5.138147
   -8  10    0  0  0.586383  0.852686    10.364638   0.000000  360.000000   10.364638   10.468608  0.046261   -3.178382
   -9  10    0  0  0.622216  0.803579     2.654622   0.000000    0.000000    2.654622    2.534147  0.028616    5.953934
  -10  10    0  0  0.659967  0.757613    11.439818   0.000000  360.000000   11.439818   11.634076  0.048473   -5.667488
  -11  10    0  0  0.699325  0.714975    21.185128   0.000000  360.000000   21.185128   21.498924  0.108431   -4.092685
  -12  10    0  0  0.740034  0.675645    12.482597   0.000000  360.000000   12.482597   12.660894  0.067758   -3.721345
  -13  10    0  0  0.781882  0.639483   -21.094261   0.000000  180.000000   21.094261   21.567729  0.129653   -5.164433
  -14  10    0  0  0.824696  0.606284    -3.333921   0.000000  180.000000    3.333921    3.429528  0.023201   -5.827624
  -15  10    0  0  0.868333  0.575816   -12.458745   0.000000  180.000000   12.458745   12.606769  0.054419   -3.846745
  -16  10    0  0  0.912676  0.547840    -5.345190   0.000000  180.000000    5.345190    5.426368  0.042630   -2.693015
  -17  10    0  0  0.957626  0.522125     2.595062   0.000000  360.000000    2.595062    2.552213  0.045560    1.330088
  -18  10    0  0  1.003101  0.498454     6.546157   0.000000    0.000000    6.546157    6.546079  0.068580    0.001613
  -19  10    0  0  1.049034  0.476629     1.938988   0.000000  360.000000    1.938988    1.854924  0.043149    2.755219
  -20  10    0  0  1.095366  0.456468     7.391944   0.000000    0.000000    7.391944    7.369296  0.151051    0.212046
  -21  10    0  0  1.142049  0.437809    -6.232536   0.000000  180.000000    6.232536    5.821169  0.103617    5.614507
  -22  10    0  0  1.189042  0.420506     2.410757   0.000000    0.000000    2.410757    2.181239  0.077072    4.211468
  -23  10    0  0  1.236310  0.404429     3.487038   0.000000  360.000000    3.487038    3.482702  0.092060    0.066607
   -1  11    0  0  0.470442  1.062830     5.299859   0.000000  360.000000    5.299859    5.145261  0.021175   10.324909
   -2  11    0  0  0.478496  1.044940    13.268050   0.000000  360.000000   13.268050   13.159125  0.072099    2.136562
   -3  11    0  0  0.491626  1.017033    19.898128   0.000000  360.000000   19.898128   19.629130  0.071941    5.287990
   -4  11    0  0  0.509440  0.981469    -1.656046   0.000000  180.000000    1.656046    1.681712  0.030263   -1.199432
   -5  11    0  0  0.531467  0.940792   -14.737290   0.000000  180.000000   14.737290   14.547906  0.045058    5.944112
   -6  11    0  0  0.557208  0.897331    -0.848681   0.000000  180.000000    0.848681    0.839330  0.052782    0.250562
   -7  11    0  0  0.586173  0.852990     7.846360   0.000000  360.000000    7.846360    7.769886  0.041957    2.577688
   -8  11    0  0  0.617910  0.809180    -5.773200   0.000000  180.000000    5.773200    5.760404  0.021363    0.847125
   -9  11    0  0  0.652013  0.766856     4.399968   0.000000  360.000000    4.399968    4.334336  0.031690    2.928911
  -10  11    0  0  0.688131  0.726605     5.713991   0.000000    0.000000    5.713991    5.723062  0.035457   -0.361816
  -11  11    0  0  0.725964  0.688739     1.104096   0.000000    0.000000    1.104096    1.152093  0.050896   -1.333647
  -12  11    0  0  0.765257  0.653376    -3.738610   0.000000  180.000000    3.738610    3.720814  0.038941    0.646308
  -13  11    0  0  0.805796  0.620505     4.727310   0.000000  360.000000    4.727310    4.782199  0.028709   -2.703850
  -14  11    0  0  0.847403  0.590038     6.047780   0.000000    0.000000    6.047780    6.157040  0.040013   -3.861655
  -15  11    0  0  0.889927  0.561844     7.970586   0.000000  360.000000    7.970586    8.140756  0.063158   -3.810366
  -16  11    0  0  0.933244  0.535765    -5.428835   0.000000  180.000000    5.428835    5.466649  0.051770   -1.032985
  -17  11    0  0  0.977249  0.511641    -4.155722   0.000000  180.000000    4.155722    4.134146  0.059760    0.510581
  -18  11    0  0  1.021851  0.489308    -3.247732   0.000000  180.000000    3.247732    3.043077  0.066959    4.322427
  -19  11    0  0  1.066977  0.468614    -3.431568   0.000000  180.000000    3.431568    3.508987  0.051714   -2.117162
  -20  11    0  0  1.112562  0.449413    -5.014437   0.000000  180.000000    5.014437    5.100489  0.096834   -1.256746
  -21  11    0  0  1.158553  0.431573     5.612143   0.000000  360.000000    5.612143    5.879611  0.065363   -5.787064
  -22  11    0  0  1.204902  0.414971     3.307299   0.000000  360.000000    3.307299    3.363403  0.088824   -0.893255
    0  12    0  0  0.510247  0.979917    35.776610   0.000000  360.000000   35.776610   36.012340  0.125472   -2.656951
   -1  12    0  0  0.512738  0.975157   -16.403859   0.000000  180.000000   16.403859   16.348921  0.059227    1.311793
   -2  12    0  0  0.520137  0.961285    17.764524   0.000000  360.000000   17.764524   17.761014  0.085790    0.057869
   -3  12    0  0  0.532241  0.939424    -2.946869   0.000000  180.000000    2.946869    3.076437  0.021172   -8.654841
   -4  12    0  0  0.548738  0.911181     0.429958   0.000000    0.000000    0.429958    0.571546  0.093937   -2.131605
   -5  12    0  0  0.569247  0.878354    -9.480711   0.000000  180.000000    9.480711    9.439884  0.036760    1.570690
   -6  12    0  0  0.593351  0.842672    32.064937   0.000000  360.000000   32.064937   32.391641  0.147337   -3.135875
   -7  12    0  0  0.620631  0.805631   -19.983607   0.000000  180.000000   19.983607   20.009022  0.065525   -0.548537
   -8  12    0  0  0.650689  0.768416     6.721658   0.000000    0.000000    6.721658    6.754830  0.021350   -2.197376
   -9  12    0  0  0.683158  0.731895    -9.331221   0.000000  180.000000    9.331221    9.391619  0.040822   -2.092374
  -10  12    0  0  0.717711  0.696659     2.022250   0.000000  360.000000    2.022250    2.178886  0.033329   -6.646363
  -11  12    0  0  0.754061  0.663076    -7.042377   0.000000  180.000000    7.042377    7.215254  0.035104   -6.964633
  -12  12    0  0  0.791961  0.631344     7.783707   0.000000  360.000000    7.783707    7.901427  0.034731   -4.793380
  -13  12    0  0  0.831199  0.601541    -5.532143   0.000000  180.000000    5.532143    5.624003  0.058067   -2.237245
  -14  12    0  0  0.871594  0.573662    12.347121   0.000000  360.000000   12.347121   12.605073  0.088126   -4.139509
  -15  12    0  0  0.912992  0.547650   -18.242729   0.000000  180.000000   18.242729   18.427491  0.109013   -2.396894
  -16  12    0  0  0.955264  0.523416    -6.809108   0.000000  180.000000    6.809108    6.918306  0.052267   -2.954616
  -17  12    0  0  0.998298  0.500852     0.769757   0.000000  360.000000    0.769757    0.915013  0.048239   -4.258455
  -18  12    0  0  1.042000  0.479847     0.610701   0.000000    0.000000    0.610701    0.789205  0.066030   -3.823161
  -19  12    0  0  1.086289  0.460283    -8.640933   0.000000  180.000000    8.640933    8.384213  0.102934    3.527078
  -20  12    0  0  1.131096  0.442049     9.135393   0.000000  360.000000    9.135393    8.846956  0.099917    4.082503
  -21  12    0  0  1.176362  0.425039    -2.795008   0.000000  180.000000    2.795008    2.794724  0.070374    0.005712
  -22  12    0  0  1.222037  0.409153    -2.488103   0.000000  180.000000    2.488103    2.692377  0.067649   -4.270386
   -1  13    0  0  0.555068  0.900791    18.028665   0.000000  360.000000   18.028665   17.980636  0.063948    1.062156
   -2  13    0  0  0.561910  0.889822    -1.312248   0.000000  180.000000    1.312248    1.329001  0.043946   -0.539140
   -3  13    0  0  0.573132  0.872399    -8.143307   0.000000  180.000000    8.143307    8.097328  0.035760    1.818326
   -4  13    0  0  0.588484  0.849641     7.518526   0.000000  360.000000    7.518526    7.425818  0.025262    5.189882
   -5  13    0  0  0.607653  0.822839    -6.197883   0.000000  180.000000    6.197883    6.033870  0.032450    7.147848
   -6  13    0  0  0.630290  0.793286   -11.773475   0.000000  180.000000   11.773475   11.802213  0.060026   -0.677057
   -7  13    0  0  0.656036  0.762153    -9.663734   0.000000  180.000000    9.663734    9.706484  0.041680   -1.450514
   -8  13    0  0  0.684541  0.730416     1.288896   0.000000    0.000000    1.288896    1.274109  0.040137    0.520996
   -9  13    0  0  0.715476  0.698836    -6.774925   0.000000  180.000000    6.774925    6.826265  0.046597   -1.558171
  -10  13    0  0  0.748538  0.667969    -5.174300   0.000000  180.000000    5.174300    5.169018  0.030857    0.242053
  -11  13    0  0  0.783459  0.638196    -5.887281   0.000000  180.000000    5.887281    5.959033  0.043728   -2.320582
  -12  13    0  0  0.820001  0.609755     6.068244   0.000000    0.000000    6.068244    6.158659  0.043454   -2.942587
  -13  13    0  0  0.857957  0.582779    -6.627854   0.000000  180.000000    6.627854    6.715381  0.057175   -2.164977
  -14  13    0  0  0.897148  0.557321    -1.662843   0.000000  180.000000    1.662843    1.747191  0.033261   -3.586391
  -15  13    0  0  0.937419  0.533379    -0.779270   0.000000  180.000000    0.779270    0.769555  0.067826    0.202572
  -16  13    0  0  0.978636  0.510915     3.402207   0.000000    0.000000    3.402207    3.389100  0.027783    0.667153
  -17  13    0  0  1.020685  0.489867    -2.372589   0.000000  180.000000    2.372589    2.373983  0.045930   -0.042942
  -18  13    0  0  1.063468  0.470160     6.905647   0.000000    0.000000    6.905647    6.612015  0.083404    4.978866
  -19  13    0  0  1.106898  0.451713    -3.071097   0.000000  180.000000    3.071097    3.034662  0.047835    1.077186
  -21  13    0  0  1.195420  0.418263    -2.446830   0.000000  180.000000    2.446830    2.458503  0.068195   -0.242066
    0  14    0  0  0.595289  0.839929     2.660985   0.000000  360.000000    2.660985    2.701858  0.034908   -1.655870
   -1  14    0  0  0.597425  0.836926   -11.649991   0.000000  180.000000   11.649991   11.657258  0.045864   -0.224074
   -2  14    0  0  0.603787  0.828106    -1.731917   0.000000  180.000000    1.731917    1.657221  0.035093    3.010144
   -3  14    0  0  0.614245  0.814008     4.342013   0.000000    0.000000    4.342013    4.273763  0.028825    3.348468
   -4  14    0  0  0.628593  0.795427   -11.265367   0.000000  180.000000   11.265367   11.155612  0.033085    4.691486
   -5  14    0  0  0.646574  0.773307    -5.631836   0.000000  180.000000    5.631836    5.565693  0.029921    3.126231
   -6  14    0  0  0.667893  0.748623    -3.449684   0.000000  180.000000    3.449684    3.514808  0.032983   -2.792353
   -7  14    0  0  0.692242  0.722290   -13.629349   0.000000  180.000000   13.629349   13.577926  0.057212    1.271093
   -8  14    0  0  0.719314  0.695107    15.516965   0.000000  360.000000   15.516965   15.640381  0.097470   -1.790663
   -9  14    0  0  0.748813  0.667723    12.456022   0.000000  360.000000   12.456022   12.596029  0.077745   -2.546784
  -10  14    0  0  0.780465  0.640644    -7.312836   0.000000  180.000000    7.312836    7.379631  0.047064   -2.007110
  -11  14    0  0  0.814017  0.614238     2.842168   0.000000    0.000000    2.842168    2.761649  0.026242    4.339278
  -12  14    0  0  0.849246  0.588758     1.866974   0.000000    0.000000    1.866974    2.005667  0.036243   -5.411782
  -13  14    0  0  0.885950  0.564366   -11.851093   0.000000  180.000000   11.851093   12.068095  0.053507   -5.735498
  -14  14    0  0  0.923954  0.541152     7.164700   0.000000  360.000000    7.164700    7.238515  0.040019   -2.608536
  -15  14    0  0  0.963105  0.519154    12.692884   0.000000  360.000000   12.692884   12.986946  0.090979   -4.571034
  -16  14    0  0  1.003267  0.498372     6.820613   0.000000  360.000000    6.820613    6.766946  0.059882    1.267436
  -17  14    0  0  1.044325  0.478778    -1.007695   0.000000  180.000000    1.007695    0.979677  0.052618    0.753042
  -18  14    0  0  1.086177  0.460330    -2.190568   0.000000  180.000000    2.190568    2.190559  0.046473    0.000282
  -20  14    0  0  1.171919  0.426651     3.277737   0.000000  360.000000    3.277737    3.148594  0.062345    2.929451
  -21  14    0  0  1.215666  0.411297    -1.816409   0.000000  180.000000    1.816409    1.893048  0.077373   -1.400794
   -1  15    0  0  0.639803  0.781490    -4.150034   0.000000  180.000000    4.150034    4.172222  0.026134   -1.200641
   -2  15    0  0  0.645748  0.774295     2.886791   0.000000    0.000000    2.886791    2.873963  0.030257    0.599604
   -3  15    0  0  0.655537  0.762733    13.437794   0.000000  360.000000   13.437794   13.291083  0.033378    6.216046
   -4  15    0  0  0.669001  0.747383     3.664073   0.000000  360.000000    3.664073    3.615033  0.028026    2.474574
   -5  15    0  0  0.685923  0.728945     0.757076   0.000000    0.000000    0.757076    0.833197  0.071443   -1.506819
   -6  15    0  0  0.706055  0.708161     6.968584   0.000000    0.000000    6.968584    6.903567  0.045047    2.041155
   -8  15    0  0  0.754881  0.662356   -12.239134   0.000000  180.000000   12.239134   12.266555  0.057581   -0.673470
   -9  15    0  0  0.783041  0.638536     5.289142   0.000000  360.000000    5.289142    5.237739  0.040113    1.812287
  -10  15    0  0  0.813362  0.614733     5.923073   0.000000  360.000000    5.923073    6.013531  0.038448   -3.327286
  -11  15    0  0  0.845610  0.591289     0.504309   0.000000  360.000000    0.504309    0.473986  0.135468    0.316555
  -12  15    0  0  0.879574  0.568457     3.120632   0.000000  360.000000    3.120632    3.203252  0.024849   -4.702059
  -13  15    0  0  0.915062  0.546411     9.092173   0.000000  360.000000    9.092173    9.158769  0.052129   -1.806681
  -15  15    0  0  0.989951  0.505076     3.884192   0.000000  360.000000    3.884192    4.015097  0.052428   -3.531088
  -17  15    0  0  1.069134  0.467668    -2.636845   0.000000  180.000000    2.636845    2.619345  0.049948    0.495466
  -18  15    0  0  1.110050  0.450430    -7.587255   0.000000  180.000000    7.587255    7.254047  0.083942    5.613724
  -19  15    0  0  1.151726  0.434131    -3.171588   0.000000  180.000000    3.171588    3.086377  0.054124    2.226475
  -20  15    0  0  1.194080  0.418732    -1.788923   0.000000  180.000000    1.788923    1.663399  0.092981    1.909183
  -21  15    0  0  1.237044  0.404189     3.789250   0.000000  360.000000    3.789250    3.771242  0.077140    0.330140
    0  16    0  0  0.680330  0.734938    23.575527   0.000000  360.000000   23.575527   23.641514  0.104130   -0.896186
   -1  16    0  0  0.682200  0.732923   -10.374483   0.000000  180.000000   10.374483   10.331695  0.050398    1.200656
   -2  16    0  0  0.687778  0.726978    -2.542843   0.000000  180.000000    2.542843    2.597828  0.027909   -2.786225
   -3  16    0  0  0.696977  0.717384    -2.398073   0.000000  180.000000    2.398073    2.406022  0.036199   -0.310550
   -6  16    0  0  0.744689  0.671422    24.331283   0.000000  360.000000   24.331283   24.528174  0.092941   -2.995916
   -7  16    0  0  0.766603  0.652228    -1.750713   0.000000  180.000000    1.750713    1.696808  0.042951    1.774880
   -8  16    0  0  0.791134  0.632004     3.881019   0.000000  360.000000    3.881019    3.868728  0.026101    0.665945
   -9  16    0  0  0.818047  0.611211   -12.529478   0.000000  180.000000   12.529478   12.565454  0.063447   -0.801895
  -10  16    0  0  0.847116  0.590238    -8.288119   0.000000  180.000000    8.288119    8.340259  0.060790   -1.213001
  -11  16    0  0  0.878125  0.569395    -4.155671   0.000000  180.000000    4.155671    4.259406  0.046057   -3.185221
  -12  16    0  0  0.910878  0.548921     3.874217   0.000000  360.000000    3.874217    3.983214  0.049278   -3.128050
  -13  16    0  0  0.945192  0.528993    -2.466160   0.000000  180.000000    2.466160    2.524064  0.034489   -2.374340
  -14  16    0  0  0.980903  0.509734    10.849233   0.000000  360.000000   10.849233   11.127610  0.066316   -5.936523
  -15  16    0  0  1.017866  0.491224    -7.122372   0.000000  180.000000    7.122372    7.266016  0.044879   -4.526516
  -16  16    0  0  1.055948  0.473508    -2.033815   0.000000  180.000000    2.033815    2.131525  0.037474   -3.687462
  -17  16    0  0  1.095032  0.456608     3.884412   0.000000  360.000000    3.884412    3.868728  0.054431    0.407491
  -18  16    0  0  1.135015  0.440523     1.884559   0.000000  360.000000    1.884559    1.849386  0.051268    0.970224
  -19  16    0  0  1.175806  0.425240    -5.098382   0.000000  180.000000    5.098382    5.085384  0.067069    0.274078
  -20  16    0  0  1.217323  0.410737     4.306434   0.000000  360.000000    4.306434    4.048136  0.104473    3.496502
   -2  17    0  0  0.729865  0.685058    -8.463059   0.000000  180.000000    8.463059    8.377499  0.029376    4.118962
   -3  17    0  0  0.738540  0.677012    -2.635878   0.000000  180.000000    2.635878    2.698059  0.029535   -2.977336
   -4  17    0  0  0.750516  0.666208     4.366111   0.000000    0.000000    4.366111    4.319025  0.021730    3.064458
   -5  17    0  0  0.765638  0.653050     2.430951   0.000000  360.000000    2.430951    2.450173  0.038532   -0.705513
   -6  17    0  0  0.783725  0.637979     4.305268   0.000000    0.000000    4.305268    4.302335  0.035459    0.116979
   -7  17    0  0  0.804577  0.621445     4.906814   0.000000  360.000000    4.906814    4.925285  0.029309   -0.891255
   -8  17    0  0  0.827984  0.603877    -4.364879   0.000000  180.000000    4.364879    4.323640  0.028491    2.047003
   -9  17    0  0  0.853736  0.585661    -4.015151   0.000000  180.000000    4.015151    3.951074  0.023762    3.813617
  -10  17    0  0  0.881629  0.567132    -2.669429   0.000000  180.000000    2.669429    2.698059  0.029535   -1.370869
  -11  17    0  0  0.911465  0.548567     2.477966   0.000000    0.000000    2.477966    2.450173  0.038532    1.020063
  -12  17    0  0  0.943060  0.530189     5.624932   0.000000    0.000000    5.624932    5.788652  0.053776   -4.305562
  -13  17    0  0  0.976244  0.512167     3.477708   0.000000  360.000000    3.477708    3.503156  0.037235   -0.966557
  -14  17    0  0  1.010859  0.494629    -1.388782   0.000000  180.000000    1.388782    1.491873  0.048983   -2.976402
  -15  17    0  0  1.046764  0.477663    -0.395295   0.000000  180.000000    0.395295    0.463039  0.139522   -0.686670
  -16  17    0  0  1.083831  0.461327    -6.807236   0.000000  180.000000    6.807236    6.807561  0.054313   -0.008466
  -17  17    0  0  1.121944  0.445655    -2.577049   0.000000  180.000000    2.577049    2.591926  0.056124   -0.374876
  -18  17    0  0  1.161001  0.430663     4.396661   0.000000    0.000000    4.396661    4.452849  0.104709   -0.758878
  -19  17    0  0  1.200910  0.416351     3.950533   0.000000  360.000000    3.950533    3.771242  0.077140    3.286954
   -1  18    0  0  0.767034  0.651862   -20.702039   0.000000  180.000000   20.702039   20.665735  0.065392    0.785134
   -2  18    0  0  0.772000  0.647669    11.011765   0.000000  360.000000   11.011765   11.048465  0.037336   -1.390123
   -3  18    0  0  0.780206  0.640857    11.054446   0.000000  360.000000   11.054446   10.926260  0.035074    5.168501
   -4  18    0  0  0.791552  0.631671    14.801815   0.000000  360.000000   14.801815   14.863238  0.067885   -1.279599
   -5  18    0  0  0.805905  0.620421     0.657009   0.000000  360.000000    0.657009    0.685345  0.099960   -0.400885
   -6  18    0  0  0.823107  0.607454    11.856598   0.000000  360.000000   11.856598   11.831990  0.045867    0.758724
   -7  18    0  0  0.842985  0.593130   -19.150690   0.000000  180.000000   19.150690   19.253951  0.104841   -1.392900
   -8  18    0  0  0.865354  0.577798     2.694404   0.000000    0.000000    2.694404    2.686683  0.035107    0.311036
   -9  18    0  0  0.890026  0.561781    -3.389430   0.000000  180.000000    3.389430    3.294395  0.044026    3.052722
  -10  18    0  0  0.916815  0.545366     3.691314   0.000000    0.000000    3.691314    3.617870  0.032037    3.242046
  -11  18    0  0  0.945541  0.528798    -3.156874   0.000000  180.000000    3.156874    3.076437  0.028252    4.026465
  -12  18    0  0  0.976034  0.512277     1.392683   0.000000    0.000000    1.392683    1.532384  0.052436   -3.767783
  -13  18    0  0  1.008133  0.495966   -11.527718   0.000000  180.000000   11.527718   11.763644  0.084908   -3.929550
  -14  18    0  0  1.041689  0.479990     5.457245   0.000000    0.000000    5.457245    5.568380  0.031178   -5.041048
  -15  18    0  0  1.076566  0.464440    -5.178844   0.000000  180.000000    5.178844    5.339028  0.055677   -4.068743
  -16  18    0  0  1.112641  0.449381     4.160532   0.000000  360.000000    4.160532    4.160082  0.059384    0.010718
  -17  18    0  0  1.149800  0.434858     4.078923   0.000000  360.000000    4.078923    4.032975  0.075686    0.858543
  -18  18    0  0  1.187941  0.420896     1.786028   0.000000    0.000000    1.786028    1.784783  0.053163    0.033118
  -19  18    0  0  1.226974  0.407507    -7.708741   0.000000  180.000000    7.708741    7.635985  0.092079    1.117432
   -1  19    0  0  0.809467  0.617690     7.713016   0.000000  360.000000    7.713016    7.669958  0.035783    1.701712
   -2  19    0  0  0.814174  0.614119    -4.243771   0.000000  180.000000    4.243771    4.200297  0.031019    1.982064
   -3  19    0  0  0.821959  0.608303   -10.646624   0.000000  180.000000   10.646624   10.606708  0.040228    1.403257
   -4  19    0  0  0.832737  0.600430    -5.825772   0.000000  180.000000    5.825772    5.778922  0.032487    2.039434
   -5  19    0  0  0.846391  0.590743   -11.553890   0.000000  180.000000   11.553890   11.617349  0.050457   -1.778648
   -6  19    0  0  0.862787  0.579517    -4.621891   0.000000  180.000000    4.621891    4.632545  0.023527   -0.640457
   -7  19    0  0  0.881771  0.567041     2.991447   0.000000  360.000000    2.991447    3.059791  0.028407   -3.402490
   -8  19    0  0  0.903180  0.553600    12.118714   0.000000  360.000000   12.118714   12.134609  0.065708   -0.342088
   -9  19    0  0  0.926845  0.539464     6.838079   0.000000  360.000000    6.838079    6.920571  0.041865   -2.786597
  -11  19    0  0  0.980278  0.510059   -12.696064   0.000000  180.000000   12.696064   12.721511  0.082542   -0.435989
  -12  19    0  0  1.009722  0.495186    -7.079495   0.000000  180.000000    7.079495    7.074484  0.058409    0.121309
  -13  19    0  0  1.040782  0.480408   -12.182482   0.000000  180.000000   12.182482   12.258423  0.097241   -1.104424
  -14  19    0  0  1.073318  0.465845    -3.555368   0.000000  180.000000    3.555368    3.671091  0.035520   -4.607500
  -15  19    0  0  1.107200  0.451590     1.983836   0.000000  360.000000    1.983836    2.063365  0.042293   -2.659358
  -16  19    0  0  1.142307  0.437711     7.356082   0.000000  360.000000    7.356082    7.347709  0.044378    0.266841
  -17  19    0  0  1.178531  0.424257     1.653154   0.000000  360.000000    1.653154    1.758853  0.053964   -2.769980
  -18  19    0  0  1.215771  0.411261     5.879589   0.000000  360.000000    5.879589    5.900412  0.109644   -0.268585
    0  20    0  0  0.850412  0.587950    10.485497   0.000000  360.000000   10.485497   10.595621  0.049806   -3.126912
   -1  20    0  0  0.851909  0.586917     1.050406   0.000000  360.000000    1.050406    1.138723  0.077966   -1.601957
   -2  20    0  0  0.856383  0.583851    -4.434440   0.000000  180.000000    4.434440    4.415903  0.039361    0.666011
   -3  20    0  0  0.863788  0.578846    -3.571250   0.000000  180.000000    3.571250    3.595216  0.026182   -1.294522
   -4  20    0  0  0.874049  0.572050   -13.788462   0.000000  180.000000   13.788462   13.887074  0.042845   -3.254958
   -5  20    0  0  0.887068  0.563654    -6.198621   0.000000  180.000000    6.198621    6.227097  0.037124   -1.084781
   -6  20    0  0  0.902726  0.553878    -3.222692   0.000000  180.000000    3.222692    3.319081  0.028372   -4.804477
   -7  20    0  0  0.920887  0.542955    -4.556145   0.000000  180.000000    4.556145    4.501849  0.049871    1.539697
   -8  20    0  0  0.941406  0.531120     9.390205   0.000000  360.000000    9.390205    9.511523  0.054016   -3.176262
   -9  20    0  0  0.964134  0.518600     5.757086   0.000000    0.000000    5.757086    5.817742  0.036095   -2.376519
  -10  20    0  0  0.988918  0.505603    -5.595739   0.000000  180.000000    5.595739    5.722191  0.036700   -4.872690
  -11  20    0  0  1.015607  0.492317     6.484913   0.000000  360.000000    6.484913    6.621273  0.056921   -3.387877
  -12  20    0  0  1.044055  0.478902     7.315294   0.000000  360.000000    7.315294    7.245597  0.066953    1.472178
  -13  20    0  0  1.074123  0.465496    -2.979078   0.000000  180.000000    2.979078    2.911025  0.034856    2.761067
  -14  20    0  0  1.105678  0.452211     3.308331   0.000000  360.000000    3.308331    3.339023  0.036890   -1.176593
  -15  20    0  0  1.138597  0.439137     2.625038   0.000000  360.000000    2.625038    2.663784  0.035412   -1.547394
  -16  20    0  0  1.172765  0.426343    -2.236987   0.000000  180.000000    2.236987    2.259390  0.054775   -0.578400
  -17  20    0  0  1.208076  0.413881    -4.188781   0.000000  180.000000    4.188781    4.444843  0.076846   -4.712382
   -1  21    0  0  0.894358  0.559060    -7.344395   0.000000  180.000000    7.344395    7.280022  0.025770    3.532747
   -2  21    0  0  0.898621  0.556408    -1.486884   0.000000  180.000000    1.486884    1.502103  0.053520   -0.402133
   -3  21    0  0  0.905681  0.552071     9.702473   0.000000  360.000000    9.702473    9.717558  0.040177   -0.531001
   -4  21    0  0  0.915473  0.546166     3.499460   0.000000  360.000000    3.499460    3.629134  0.031937   -5.742063
   -5  21    0  0  0.927911  0.538845     1.664160   0.000000  360.000000    1.664160    1.744294  0.045936   -2.467038
   -6  21    0  0  0.942890  0.530284     6.797579   0.000000  360.000000    6.797579    6.852407  0.042284   -1.833751
   -7  21    0  0  0.960292  0.520675     1.260360   0.000000  360.000000    1.260360    1.233373  0.065593    0.581855
   -8  21    0  0  0.979987  0.510211   -10.874900   0.000000  180.000000   10.874900   11.082132  0.068597   -4.272322
   -9  21    0  0  1.001839  0.499082     4.168545   0.000000  360.000000    4.168545    4.172222  0.038272   -0.135853
  -10  21    0  0  1.025712  0.487466     8.635834   0.000000  360.000000    8.635834    8.730163  0.074651   -1.787008
  -11  21    0  0  1.051468  0.475526     5.603012   0.000000  360.000000    5.603012    5.433845  0.052085    4.593255
  -12  21    0  0  1.078971  0.463404     1.846831   0.000000    0.000000    1.846831    1.887660  0.046296   -1.247214
  -13  21    0  0  1.108092  0.451226     3.105499   0.000000  360.000000    3.105499    3.091335  0.042241    0.474216
  -14  21    0  0  1.138706  0.439095    -4.793243   0.000000  180.000000    4.793243    4.852141  0.050845   -1.638189
  -16  21    0  0  1.203954  0.415298    -0.999689   0.000000  180.000000    0.999689    1.182663  0.074931   -3.453377
  -17  21    0  0  1.238376  0.403755     2.629537   0.000000  360.000000    2.629537    2.663784  0.051864   -0.933871
    0  22    0  0  0.935454  0.534500    15.396769   0.000000  360.000000   15.396769   15.292200  0.117575    1.257772
   -1  22    0  0  0.936814  0.533724    -3.396566   0.000000  180.000000    3.396566    3.320626  0.030527    3.518052
   -2  22    0  0  0.940885  0.531415     5.004645   0.000000  360.000000    5.004645    4.979938  0.026143    1.336524
   -4  22    0  0  0.956993  0.522470    -1.931474   0.000000  180.000000    1.931474    1.911844  0.045700    0.607462
   -5  22    0  0  0.968898  0.516050    -5.351003   0.000000  180.000000    5.351003    5.340095  0.028539    0.540530
   -6  22    0  0  0.983253  0.508516    11.571497   0.000000  360.000000   11.571497   11.499890  0.072957    1.388042
   -7  22    0  0  0.999952  0.500024    -5.567480   0.000000  180.000000    5.567480    5.487198  0.030351    3.740790
   -8  22    0  0  1.018881  0.490735     1.803149   0.000000  360.000000    1.803149    1.807507  0.048387   -0.127357
   -9  22    0  0  1.039917  0.480808    -2.692039   0.000000  180.000000    2.692039    2.739377  0.039735   -1.684827
  -10  22    0  0  1.062935  0.470396     3.903708   0.000000  360.000000    3.903708    3.876637  0.029965    1.277629
  -11  22    0  0  1.087809  0.459639    -2.751180   0.000000  180.000000    2.751180    2.713171  0.037422    1.436400
  -12  22    0  0  1.114416  0.448665    -0.451947   0.000000  180.000000    0.451947    0.580450  0.150564   -1.207008
  -13  22    0  0  1.142634  0.437585    -3.212213   0.000000  180.000000    3.212213    3.158307  0.041336    1.844230
  -14  22    0  0  1.172347  0.426495     6.326920   0.000000  360.000000    6.326920    6.256539  0.043903    2.267106
  -15  22    0  0  1.203443  0.415475    -8.561592   0.000000  180.000000    8.561592    8.354936  0.076326    3.829022
  -16  22    0  0  1.235820  0.404590    -0.953817   0.000000  180.000000    0.953817    0.898120  0.117979    0.667635
   -1  23    0  0  0.979276  0.510581     8.740824   0.000000  360.000000    8.740824    8.727878  0.032360    0.565748
   -2  23    0  0  0.983170  0.508559    -2.237797   0.000000  180.000000    2.237797    2.202202  0.042929    1.172635
   -3  23    0  0  0.989627  0.505241    -5.390304   0.000000  180.000000    5.390304    5.373339  0.039095    0.613669
   -4  23    0  0  0.998596  0.500703     1.323743   0.000000  360.000000    1.323743    1.309673  0.067374    0.295349
   -5  23    0  0  1.010011  0.495044    -0.531590   0.000000  180.000000    0.531590    0.782679  0.106549   -3.332684
   -6  23    0  0  1.023790  0.488381    -1.470765   0.000000  180.000000    1.470765    1.519032  0.057809   -1.180761
   -7  23    0  0  1.039839  0.480844     3.189550   0.000000  360.000000    3.189550    3.214396  0.040609   -0.865266
   -8  23    0  0  1.058054  0.472566     3.885698   0.000000    0.000000    3.885698    3.867439  0.041311    0.625054
   -9  23    0  0  1.078326  0.463682    -1.332388   0.000000  180.000000    1.332388    1.443189  0.060938   -2.571380
  -10  23    0  0  1.100541  0.454322    -8.024614   0.000000  180.000000    8.024614    8.058175  0.056646   -0.837886
  -11  23    0  0  1.124584  0.444609    -5.112433   0.000000  180.000000    5.112433    5.071357  0.041436    1.401897
  -12  23    0  0  1.150340  0.434654     3.364139   0.000000    0.000000    3.364139    3.513349  0.049564   -4.257460
  -13  23    0  0  1.177698  0.424557     3.436244   0.000000  360.000000    3.436244    3.372497  0.034385    2.621831
  -14  23    0  0  1.206547  0.414406     2.319322   0.000000    0.000000    2.319322    2.272906  0.057691    1.137841
  -15  23    0  0  1.236785  0.404274     3.232645   0.000000  360.000000    3.232645    3.297486  0.063919   -1.434604
    0  24    0  0  1.020495  0.489958    10.604933   0.000000  360.000000   10.604933   10.522089  0.068130    1.719664
   -1  24    0  0  1.021742  0.489360    -4.677153   0.000000  180.000000    4.677153    4.726465  0.029049   -2.400689
   -2  24    0  0  1.025476  0.487579     4.317228   0.000000  360.000000    4.317228    4.320179  0.030154   -0.138421
   -4  24    0  0  1.040274  0.480642     2.638923   0.000000    0.000000    2.638923    2.718810  0.040039   -2.821702
   -5  24    0  0  1.051237  0.475630    -5.846010   0.000000  180.000000    5.846010    5.800084  0.043710    1.485906
   -6  24    0  0  1.064482  0.469712     1.745265   0.000000  360.000000    1.745265    1.784783  0.053163   -1.051239
   -7  24    0  0  1.079926  0.462995    -8.222823   0.000000  180.000000    8.222823    8.215053  0.037830    0.290458
   -8  24    0  0  1.097476  0.455591     7.832061   0.000000  360.000000    7.832061    7.796700  0.040774    1.226446
   -9  24    0  0  1.117033  0.447614    -1.175375   0.000000  180.000000    1.175375    1.297927  0.068007   -2.548471
  -10  24    0  0  1.138493  0.439177     0.877815   0.000000  360.000000    0.877815    0.931600  0.096530   -0.787980
  -11  24    0  0  1.161751  0.430385     1.663998   0.000000    0.000000    1.663998    1.738403  0.058825   -1.788784
  -12  24    0  0  1.186701  0.421336     5.373438   0.000000    0.000000    5.373438    5.283371  0.039764    3.203220
  -13  24    0  0  1.213239  0.412120    -7.720986   0.000000  180.000000    7.720986    7.492188  0.054054    5.986030
  -14  24    0  0  1.241263  0.402816     1.992924   0.000000    0.000000    1.992924    1.890337  0.057914    2.505089
   -1  25    0  0  1.064213  0.469831    -1.379509   0.000000  180.000000    1.379509    1.396431  0.068418   -0.349789
   -2  25    0  0  1.067798  0.468253    -0.685402   0.000000  180.000000    0.685402    0.776099  0.128493   -0.998221
   -3  25    0  0  1.073746  0.465660     3.843428   0.000000    0.000000    3.843428    3.863569  0.035575   -0.800692
   -4  25    0  0  1.082018  0.462099     4.641084   0.000000  360.000000    4.641084    4.649122  0.035849   -0.317095
   -5  25    0  0  1.092562  0.457640    -2.004239   0.000000  180.000000    2.004239    2.013288  0.047021   -0.272167
   -7  25    0  0  1.120193  0.446352    -5.876796   0.000000  180.000000    5.876796    5.860560  0.025996    0.883233
   -8  25    0  0  1.137122  0.439707    -9.305533   0.000000  180.000000    9.305533    9.375298  0.067218   -1.467791
   -9  25    0  0  1.156008  0.432523    -6.171701   0.000000  180.000000    6.171701    6.207391  0.032680   -1.544477
  -10  25    0  0  1.176758  0.424896     2.686379   0.000000  360.000000    2.686379    2.730052  0.039872   -1.549016
  -11  25    0  0  1.199274  0.416919     0.902026   0.000000  360.000000    0.902026    0.903734  0.108491   -0.022266
  -12  25    0  0  1.223459  0.408677     4.167127   0.000000  360.000000    4.167127    4.209952  0.044674   -1.355707
    0  26    0  0  1.105536  0.452269    -8.388835   0.000000  180.000000    8.388835    8.432162  0.045484   -1.347148
   -1  26    0  0  1.106688  0.451799    -7.008241   0.000000  180.000000    7.008241    7.007817  0.041342    0.014501
   -2  26    0  0  1.110135  0.450396    -1.499513   0.000000  180.000000    1.499513    1.519032  0.067578   -0.408470
   -3  26    0  0  1.115858  0.448086     4.111268   0.000000  360.000000    4.111268    4.160082  0.034730   -1.987738
   -4  26    0  0  1.123820  0.444911    -0.991888   0.000000  180.000000    0.991888    1.092952  0.088431   -1.616253
   -5  26    0  0  1.133975  0.440927     4.138359   0.000000  360.000000    4.138359    4.211306  0.029255   -3.526334
   -6  26    0  0  1.146265  0.436199     1.010241   0.000000  360.000000    1.010241    0.984826  0.090936    0.395254
   -7  26    0  0  1.160621  0.430804    -6.354411   0.000000  180.000000    6.354411    6.289130  0.049471    1.866179
   -8  26    0  0  1.176968  0.424820    -1.185815   0.000000  180.000000    1.185815    1.286073  0.068658   -2.065109
   -9  26    0  0  1.195225  0.418331     2.388087   0.000000    0.000000    2.388087    2.399649  0.042370   -0.385901
  -10  26    0  0  1.215305  0.411419    -1.557286   0.000000  180.000000    1.557286    1.632407  0.058249   -1.823845
  -11  26    0  0  1.237120  0.404165     1.947383   0.000000  360.000000    1.947383    1.977447  0.047888   -0.887843
   -1  27    0  0  1.149166  0.435098     3.786519   0.000000  360.000000    3.786519    3.812905  0.040042   -0.931927
   -2  27    0  0  1.152486  0.433845     4.862648   0.000000  360.000000    4.862648    4.864750  0.044666   -0.066549
   -3  27    0  0  1.157999  0.431779     5.476032   0.000000  360.000000    5.476032    5.455432  0.046488    0.626665
   -4  27    0  0  1.165674  0.428936    -0.672054   0.000000  180.000000    0.672054    0.769555  0.129733   -1.062859
   -5  27    0  0  1.175467  0.425363    -2.646419   0.000000  180.000000    2.646419    2.707521  0.042916   -2.013480
   -6  27    0  0  1.187328  0.421114    -0.685108   0.000000  180.000000    0.685108    0.714452  0.153005   -0.271222
   -7  27    0  0  1.201193  0.416253     1.705275   0.000000  360.000000    1.705275    1.895756  0.057745   -4.665015
   -8  27    0  0  1.216996  0.410848     0.573526   0.000000    0.000000    0.573526    0.677820  0.150293   -0.981372
   -9  27    0  0  1.234661  0.404970     8.086343   0.000000  360.000000    8.086343    8.172630  0.050524   -2.415280
    0  28    0  0  1.190577  0.419964    11.394690   0.000000  360.000000   11.394690   11.464344  0.067536   -1.458556
   -1  28    0  0  1.191647  0.419587    -3.472450   0.000000  180.000000    3.472450    3.392104  0.049193    2.309783
   -3  28    0  0  1.200168  0.416608    -2.749720   0.000000  180.000000    2.749720    2.744962  0.044959    0.149672
   -4  28    0  0  1.207574  0.414053     1.980663   0.000000  360.000000    1.980663    1.909160  0.057331    1.763833
   -5  28    0  0  1.217031  0.410836    -0.841187   0.000000  180.000000    0.841187    0.762861  0.131027    0.845394
   -6  28    0  0  1.228490  0.407004    12.138958   0.000000  360.000000   12.138958   12.217096  0.055333   -1.997058
   -7  28    0  0  1.241896  0.402610     2.495521   0.000000  360.000000    2.495521    2.560210  0.042548   -2.150150
   -2  29    0  0  1.237223  0.404131    -6.846157   0.000000  180.000000    6.846157    7.031055  0.071175   -3.673860
   -3  29    0  0  1.242360  0.402460    -6.753231   0.000000  180.000000    6.753231    6.875445  0.035816   -4.825719
   23   1   -1  0  1.145803  0.436375     5.083619   0.000000  360.000000    5.083619    5.041069  0.156384    0.384795
   22   1   -1  0  1.095480  0.456421    -1.033383   0.000000  180.000000    1.033383    0.963918  0.101153    0.971183
   21   1   -1  0  1.045173  0.478390     5.358384   0.000000  360.000000    5.358384    5.420721  0.101958   -0.864643
   20   1   -1  0  0.994882  0.502572    -4.055936   0.000000  180.000000    4.055936    4.068146  0.084062   -0.205405
   19   1   -1  0  0.944611  0.529319     4.586850   0.000000  360.000000    4.586850    4.634851  0.084659   -0.801855
   18   1   -1  0  0.894362  0.559058    -0.469565   0.000000  180.000000    0.469565    0.525037  0.153416   -0.511355
   17   1   -1  0  0.844141  0.592318     9.970848   0.000000    0.000000    9.970848   10.050152  0.078499   -1.428723
   16   1   -1  0  0.793951  0.629762    -3.511344   0.000000  180.000000    3.511344    3.603725  0.040216   -3.248641
   15   1   -1  0  0.743799  0.672224     3.841609   0.000000  360.000000    3.841609    3.979457  0.036316   -5.368023
   14   1   -1  0  0.693695  0.720778   -12.581583   0.000000  180.000000   12.581583   12.841885  0.126736   -2.904653
   13   1   -1  0  0.643648  0.776822     4.752807   0.000000  360.000000    4.752807    4.822691  0.034553   -2.860289
   12   1   -1  0  0.593673  0.842215   -17.682759   0.000000  180.000000   17.682759   17.766227  0.081213   -1.453473
   11   1   -1  0  0.543790  0.919472    10.748598   0.000000  360.000000   10.748598   10.607178  0.045655    4.380667
   10   1   -1  0  0.494028  1.012089     0.838666   0.000000    0.000000    0.838666    0.886626  0.049846   -1.360701
    9   1   -1  0  0.444425  1.125049    19.258848   0.000000    0.000000   19.258848   19.573530  0.111389   -3.995243
    8   1   -1  0  0.395043  1.265684   -17.471993   0.000000  180.000000   17.471993   17.988161  0.110563   -6.602339
    7   1   -1  0  0.345977  1.445183    29.808692   0.000000  360.000000   29.808692   30.697149  0.166697   -7.537422
    6   1   -1  0  0.297382  1.681340   -33.419020   0.000000  180.000000   33.419020   33.542841  0.172397   -1.015732
    5   1   -1  0  0.249533  2.003739   -14.369143   0.000000  180.000000   14.369143   14.424979  0.079066   -0.998702
    4   1   -1  0  0.202961  2.463530   -50.283941   0.000000  180.000000   50.283941   50.606854  0.178776   -2.554412
    3   1   -1  0  0.158790  3.148807    19.659645   0.000000    0.000000   19.659645   19.989433  0.076198   -6.120735
    2   1   -1  0  0.119711  4.176721   -43.178885   0.000000  180.000000   43.178885   43.740882  0.161883   -4.909601
    1   1   -1  0  0.092425  5.409821    39.726343   0.000000  360.000000   39.726343   40.682335  0.186261   -7.258508
    0   1   -1  0  0.088594  5.643704   -15.012779   0.000000  180.000000   15.012779   15.283813  0.085192   -4.499260
   -1   1   -1  0  0.110683  4.517403    58.419885   0.000000    0.000000   58.419885   59.065538  0.206620   -4.419181
   -2   1   -1  0  0.147471  3.390500   -40.786799   0.000000  180.000000   40.786799   41.397596  0.163020   -5.298726
   -3   1   -1  0  0.190630  2.622885    14.581311   0.000000  360.000000   14.581311   14.968776  0.076183   -7.192648
   -4   1   -1  0  0.236700  2.112378    -9.930927   0.000000  180.000000    9.930927   10.260298  0.076192   -6.113557
   -5   1   -1  0  0.284270  1.758894    26.600674   0.000000  360.000000   26.600674   26.687802  0.089564   -1.375744
   -6   1   -1  0  0.332696  1.502873   -24.720369   0.000000  180.000000   24.720369   24.855598  0.083588   -2.287923
   -7   1   -1  0  0.381653  1.310090    24.650481   0.000000    0.000000   24.650481   24.719098  0.100803   -0.962658
   -8   1   -1  0  0.430960  1.160199   -16.557908   0.000000  180.000000   16.557908   16.634849  0.071566   -1.520417
   -9   1   -1  0  0.480510  1.040561     2.947430   0.000000    0.000000    2.947430    3.188877  0.036380   -9.385833
  -10   1   -1  0  0.530234  0.942981    -9.461511   0.000000  180.000000    9.461511    9.609201  0.036846   -5.668585
  -11   1   -1  0  0.580087  0.861940    16.694264   0.000000    0.000000   16.694264   17.223491  0.080260   -9.325176
  -12   1   -1  0  0.630039  0.793602    -1.128403   0.000000  180.000000    1.128403    1.152093  0.018909   -1.771857
  -13   1   -1  0  0.680068  0.735221    19.314808   0.000000    0.000000   19.314808   19.690362  0.119459   -4.445991
  -14   1   -1  0  0.730158  0.684783    -2.106189   0.000000  180.000000    2.106189    2.075687  0.027941    1.543775
  -15   1   -1  0  0.780298  0.640781     1.754145   0.000000  360.000000    1.754145    1.801863  0.032238   -2.093230
  -16   1   -1  0  0.830478  0.602063    -9.725134   0.000000  180.000000    9.725134   10.043062  0.076437   -5.882243
  -17   1   -1  0  0.880691  0.567736     0.396704   0.000000  360.000000    0.396704    0.505264  0.091602   -1.676035
  -18   1   -1  0  0.930933  0.537096    -6.478136   0.000000  180.000000    6.478136    6.570950  0.081610   -1.608365
  -19   1   -1  0  0.981198  0.509581     5.042161   0.000000    0.000000    5.042161    5.003484  0.058020    0.942754
  -21   1   -1  0  1.081787  0.462198     5.155073   0.000000  360.000000    5.155073    5.209375  0.093412   -0.822103
  -22   1   -1  0  1.132106  0.441655    -3.168434   0.000000  180.000000    3.168434    3.000837  0.077685    3.050999
  -23   1   -1  0  1.182437  0.422855     0.857189   0.000000  360.000000    0.857189    0.670211  0.165142    1.601203
  -24   1   -1  0  1.232781  0.405587    -1.338928   0.000000  180.000000    1.338928    1.212521  0.149406    1.196515
   25   2   -1  0  1.248657  0.400430    -2.391882   0.000000  180.000000    2.391882    2.479161  0.097451   -1.266595
   21   2   -1  0  1.047764  0.477206   -10.365795   0.000000  180.000000   10.365795   10.132597  0.162676    2.027296
   20   2   -1  0  0.997604  0.501201     0.947549   0.000000  360.000000    0.947549    1.015451  0.065479   -1.466537
   19   2   -1  0  0.947478  0.527717     1.290887   0.000000    0.000000    1.290887    1.216744  0.054256    1.932600
   18   2   -1  0  0.897390  0.557172     2.071079   0.000000    0.000000    2.071079    2.083053  0.031359   -0.539963
   17   2   -1  0  0.847347  0.590077    -2.214730   0.000000  180.000000    2.214730    2.250355  0.035472   -1.420321
   16   2   -1  0  0.797359  0.627070     9.291047   0.000000  360.000000    9.291047    9.482497  0.093172   -2.905936
   15   2   -1  0  0.747437  0.668953    -5.379289   0.000000  180.000000    5.379289    5.525103  0.067018   -3.076953
   14   2   -1  0  0.697593  0.716750   -13.570257   0.000000  180.000000   13.570257   13.781005  0.065166   -4.573611
   13   2   -1  0  0.647848  0.771786   -16.705151   0.000000  180.000000   16.705151   17.007913  0.118156   -3.623783
   12   2   -1  0  0.598224  0.835808     1.194546   0.000000  360.000000    1.194546    1.160901  0.037747    1.260536
   11   2   -1  0  0.548755  0.911154    -4.771140   0.000000  180.000000    4.771140    4.804638  0.027101   -1.748017
   10   2   -1  0  0.499487  1.001027     4.062741   0.000000  360.000000    4.062741    4.049367  0.019687    0.960682
    9   2   -1  0  0.450486  1.109912     3.727789   0.000000  360.000000    3.727789    3.648767  0.029765    3.754559
    8   2   -1  0  0.401850  1.244246    -2.197877   0.000000  180.000000    2.197877    2.195236  0.039718    0.094040
    7   2   -1  0  0.353729  1.413512   -23.075273   0.000000  180.000000   23.075273   23.218015  0.118225   -1.707479
    6   2   -1  0  0.306366  1.632037     0.828844   0.000000  360.000000    0.828844    0.863343  0.016801   -2.903937
    5   2   -1  0  0.260175  1.921785    10.243198   0.000000  360.000000   10.243198   10.349950  0.072007   -2.096601
    4   2   -1  0  0.215910  2.315781    23.878968   0.000000  360.000000   23.878968   24.087741  0.080390   -3.672712
    3   2   -1  0  0.175038  2.856520    34.010259   0.000000  360.000000   34.010259   34.211268  0.144202   -1.971330
    2   2   -1  0  0.140552  3.557411     7.384968   0.000000  360.000000    7.384968    7.291265  0.030717    4.314069
    1   2   -1  0  0.118179  4.230867   -42.369395   0.000000  180.000000   42.369395   43.263412  0.207582   -6.090740
    0   2   -1  0  0.115208  4.339964   -25.728665   0.000000  180.000000   25.728665   26.438416  0.133214   -7.534813
   -1   2   -1  0  0.132946  3.760913    13.335536   0.000000    0.000000   13.335536   13.506391  0.056020   -4.313210
   -2   2   -1  0  0.164838  3.033275     7.488450   0.000000  360.000000    7.488450    7.591734  0.055342   -2.639323
   -3   2   -1  0  0.204362  2.446642    41.188968   0.000000    0.000000   41.188968   41.524043  0.130176   -3.640211
   -4   2   -1  0  0.247893  2.017000    47.820057   0.000000    0.000000   47.820057   48.299375  0.173957   -3.896701
   -5   2   -1  0  0.293655  1.702679    24.209155   0.000000    0.000000   24.209155   24.432152  0.109849   -2.870911
   -6   2   -1  0  0.340750  1.467351   -18.330445   0.000000  180.000000   18.330445   18.423625  0.093667   -1.406867
   -7   2   -1  0  0.388694  1.286358    -1.445147   0.000000  180.000000    1.445147    1.385421  0.020980    4.025944
   -8   2   -1  0  0.437208  1.143620    -0.382580   0.000000  180.000000    0.382580    0.440492  0.051279   -1.597165
   -9   2   -1  0  0.486121  1.028550    -4.218394   0.000000  180.000000    4.218394    4.164874  0.015743    4.807888
  -10   2   -1  0  0.535324  0.934014   -11.423919   0.000000  180.000000   11.423919   11.330411  0.051025    2.591680
  -11   2   -1  0  0.584743  0.855076    12.236872   0.000000    0.000000   12.236872   12.188494  0.067076    1.020011
  -12   2   -1  0  0.634329  0.788235    -0.245379   0.000000  180.000000    0.245379    0.335052  0.069779   -1.817396
  -13   2   -1  0  0.684044  0.730947    -4.528647   0.000000  180.000000    4.528647    4.591618  0.036301   -2.453193
  -14   2   -1  0  0.733863  0.681326    -3.712540   0.000000  180.000000    3.712540    3.827635  0.026382   -6.169641
  -15   2   -1  0  0.783766  0.637946     7.027760   0.000000  360.000000    7.027760    7.203892  0.073398   -3.393646
  -16   2   -1  0  0.833737  0.599710   -10.059785   0.000000  180.000000   10.059785   10.448584  0.087317   -6.297098
  -17   2   -1  0  0.883765  0.565761    -4.308139   0.000000  180.000000    4.308139    4.382386  0.034807   -3.016618
  -18   2   -1  0  0.933842  0.535423    -0.357346   0.000000  180.000000    0.357346    0.416556  0.137429   -0.609297
  -19   2   -1  0  0.983958  0.508152     4.390663   0.000000    0.000000    4.390663    4.459722  0.053763   -1.816587
  -20   2   -1  0  1.034110  0.483508    -7.515009   0.000000  180.000000    7.515009    7.262486  0.108908    3.279114
  -21   2   -1  0  1.084291  0.461131    -2.358582   0.000000  180.000000    2.358582    2.427157  0.057001   -1.701338
  -22   2   -1  0  1.134499  0.440723    -4.975297   0.000000  180.000000    4.975297    4.949090  0.116170    0.319029
  -23   2   -1  0  1.184729  0.422038    -2.383123   0.000000  180.000000    2.383123    2.281882  0.067138    2.132567
  -24   2   -1  0  1.234978  0.404865    -3.463523   0.000000  180.000000    3.463523    3.363403  0.060495    2.340515
   24   3   -1  0  1.202168  0.415915    -7.589838   0.000000  180.000000    7.589838    7.642699  0.184791   -0.404546
   23   3   -1  0  1.152097  0.433991    -7.692874   0.000000  180.000000    7.692874    7.443734  0.150480    2.341435
   22   3   -1  0  1.102062  0.453695    -6.230322   0.000000  180.000000    6.230322    6.149515  0.118257    0.966351
   21   3   -1  0  1.052070  0.475254     1.499302   0.000000  360.000000    1.499302    1.351852  0.065196    3.198453
   20   3   -1  0  1.002125  0.498940     0.700103   0.000000    0.000000    0.700103    0.857382  0.078311   -2.840274
   19   3   -1  0  0.952236  0.525080     7.139144   0.000000    0.000000    7.139144    7.150597  0.067849   -0.238713
   18   3   -1  0  0.902412  0.554070    -3.557167   0.000000  180.000000    3.557167    3.549495  0.067574    0.160573
   17   3   -1  0  0.852665  0.586397    -9.946691   0.000000  180.000000    9.946691   10.393217  0.121366   -5.203129
   16   3   -1  0  0.803008  0.622659    -4.136536   0.000000  180.000000    4.136536    4.123105  0.059922    0.317000
   15   3   -1  0  0.753460  0.663605     3.638106   0.000000  360.000000    3.638106    3.734515  0.034912   -3.905306
   14   3   -1  0  0.704043  0.710184    -7.250030   0.000000  180.000000    7.250030    7.414106  0.055719   -4.164428
   13   3   -1  0  0.654787  0.763607     4.235803   0.000000  360.000000    4.235803    4.389369  0.044684   -4.860277
   12   3   -1  0  0.605732  0.825447     8.918688   0.000000  360.000000    8.918688    9.127529  0.055523   -5.319368
   11   3   -1  0  0.556931  0.897778    -0.683116   0.000000  180.000000    0.683116    0.742515  0.039687   -2.116621
   10   3   -1  0  0.508456  0.983370   -11.036755   0.000000  180.000000   11.036755   11.023938  0.056392    0.321432
    9   3   -1  0  0.460410  1.085988    12.535664   0.000000  360.000000   12.535664   12.587543  0.065745   -1.115966
    8   3   -1  0  0.412945  1.210816    17.233112   0.000000  360.000000   17.233112   17.159683  0.054069    1.920602
    7   3   -1  0  0.366284  1.365060    -0.701987   0.000000  180.000000    0.701987    0.580450  0.051419    3.342738
    6   3   -1  0  0.320780  1.558700    -2.556288   0.000000  180.000000    2.556288    2.694281  0.032291   -6.043509
    5   3   -1  0  0.277004  1.805031    40.742608   0.000000  360.000000   40.742608   41.295780  0.117696   -6.646794
    4   3   -1  0  0.235918  2.119384    26.824368   0.000000  360.000000   26.824368   27.251164  0.123664   -4.880814
    3   3   -1  0  0.199194  2.510112   -46.924724   0.000000  180.000000   46.924724   47.557316  0.206418   -4.334034
    2   3   -1  0  0.169690  2.946545    20.267279   0.000000  360.000000   20.267279   20.431402  0.092841   -2.500002
    1   3   -1  0  0.151678  3.296450    29.585443   0.000000  360.000000   29.585443   29.791342  0.162620   -1.790585
    0   3   -1  0  0.149375  3.347274   -27.239134   0.000000  180.000000   27.239134   27.753109  0.085755   -8.476141
   -1   3   -1  0  0.163447  3.059104   -15.904106   0.000000  180.000000   15.904106   16.171503  0.092379   -4.093528
   -2   3   -1  0  0.190294  2.627517    68.276399   0.000000  360.000000   68.276399   68.951219  0.205922   -4.634462
   -3   3   -1  0  0.225397  2.218310    18.986072   0.000000    0.000000   18.986072   19.710971  0.103940   -9.863018
   -4   3   -1  0  0.265501  1.883230   -15.274863   0.000000  180.000000   15.274863   15.815200  0.086155   -8.869505
   -5   3   -1  0  0.308664  1.619886   -14.893171   0.000000  180.000000   14.893171   14.880002  0.043372    0.429417
   -6   3   -1  0  0.353766  1.413362   -19.585734   0.000000  180.000000   19.585734   19.460389  0.050776    3.491100
   -7   3   -1  0  0.400154  1.249519   -17.604108   0.000000  180.000000   17.604108   17.670950  0.081653   -1.157691
   -8   3   -1  0  0.447427  1.117501   -11.239511   0.000000  180.000000   11.239511   11.279374  0.032005   -1.761400
   -9   3   -1  0  0.495332  1.009424    11.309209   0.000000    0.000000   11.309209   11.603730  0.050516   -8.245163
  -10   3   -1  0  0.543702  0.919622     8.237781   0.000000    0.000000    8.237781    8.030903  0.049529    5.906990
  -11   3   -1  0  0.592423  0.843992    -1.346991   0.000000  180.000000    1.346991    1.293969  0.022481    3.335423
  -12   3   -1  0  0.641415  0.779527   -12.713908   0.000000  180.000000   12.713908   12.882313  0.080722   -2.950388
  -13   3   -1  0  0.690620  0.723987    -8.187977   0.000000  180.000000    8.187977    8.312027  0.052229   -3.358935
  -14   3   -1  0  0.739997  0.675679   -11.123188   0.000000  180.000000   11.123188   11.313739  0.074163   -3.633611
  -15   3   -1  0  0.789512  0.633303     2.569742   0.000000    0.000000    2.569742    2.526095  0.031563    1.955619
  -16   3   -1  0  0.839141  0.595848     2.806775   0.000000    0.000000    2.806775    2.970058  0.024389   -9.467931
  -17   3   -1  0  0.888865  0.562515    -0.487375   0.000000  180.000000    0.487375    0.589220  0.090768   -1.586797
  -18   3   -1  0  0.938669  0.532669    -3.396853   0.000000  180.000000    3.396853    3.390613  0.055673    0.158519
  -19   3   -1  0  0.988541  0.505796     2.066873   0.000000  360.000000    2.066873    2.080623  0.045475   -0.427617
  -20   3   -1  0  1.038472  0.481477    -6.587358   0.000000  180.000000    6.587358    6.635136  0.100590   -0.671719
  -21   3   -1  0  1.088452  0.459368     2.841901   0.000000    0.000000    2.841901    2.699959  0.040321    4.978404
  -22   3   -1  0  1.138476  0.439184     7.365888   0.000000    0.000000    7.365888    7.298979  0.124410    0.760582
  -23   3   -1  0  1.188538  0.420685     5.399966   0.000000    0.000000    5.399966    5.054193  0.145788    3.354161
  -24   3   -1  0  1.238633  0.403671    -4.074422   0.000000  180.000000    4.074422    3.722192  0.103811    4.798413
   24   4   -1  0  1.207421  0.414106     0.884609   0.000000  360.000000    0.884609    1.040329  0.130719   -1.684692
   23   4   -1  0  1.157577  0.431937    -5.777635   0.000000  180.000000    5.777635    5.222076  0.059655   13.170308
   22   4   -1  0  1.107789  0.451349    -9.476976   0.000000  180.000000    9.476976    8.874610  0.144881    5.879837
   21   4   -1  0  1.058067  0.472560     4.037677   0.000000    0.000000    4.037677    4.041796  0.073751   -0.079000
   20   4   -1  0  1.008420  0.495825    -4.631667   0.000000  180.000000    4.631667    4.725409  0.052220   -2.538740
   19   4   -1  0  0.958859  0.521453    -0.725115   0.000000  180.000000    0.725115    0.721595  0.083400    0.059697
   18   4   -1  0  0.909398  0.549815     6.947994   0.000000  360.000000    6.947994    7.110439  0.079510   -2.889353
   17   4   -1  0  0.860054  0.581359    15.857597   0.000000  360.000000   15.857597   15.968046  0.201512   -0.775133
   16   4   -1  0  0.810850  0.616637    -3.729687   0.000000  180.000000    3.729687    3.788730  0.051832   -1.610950
   15   4   -1  0  0.761812  0.656330     7.592522   0.000000    0.000000    7.592522    7.704521  0.059260   -2.672824
   14   4   -1  0  0.712974  0.701287    13.596942   0.000000  360.000000   13.596942   13.806825  0.093614   -3.170663
   13   4   -1  0  0.664381  0.752580     9.923974   0.000000    0.000000    9.923974   10.080088  0.050958   -4.332545
   12   4   -1  0  0.616091  0.811569   -11.749504   0.000000  180.000000   11.749504   11.843663  0.070232   -1.896008
   11   4   -1  0  0.568179  0.880004    -4.251964   0.000000  180.000000    4.251964    4.328415  0.041802   -2.586451
   10   4   -1  0  0.520753  0.960149   -11.709983   0.000000  180.000000   11.709983   11.857428  0.046961   -4.440216
    9   4   -1  0  0.473955  1.054952    -2.449086   0.000000  180.000000    2.449086    2.593877  0.016738  -12.233777
    8   4   -1  0  0.427995  1.168239     6.882137   0.000000  360.000000    6.882137    6.814255  0.029760    3.225829
    7   4   -1  0  0.383171  1.304900    32.150612   0.000000  360.000000   32.150612   32.457985  0.122133   -3.559157
    6   4   -1  0  0.339935  1.470868    26.182126   0.000000  360.000000   26.182126   26.477184  0.196454   -2.124038
    5   4   -1  0  0.298977  1.672372    11.860590   0.000000    0.000000   11.860590   11.935566  0.059353   -1.786466
    4   4   -1  0  0.261368  1.913013   -22.695861   0.000000  180.000000   22.695861   22.809767  0.098635   -1.633169
    3   4   -1  0  0.228767  2.185629   -34.996340   0.000000  180.000000   34.996340   35.175837  0.129612   -1.958517
    2   4   -1  0  0.203595  2.455859   -34.484206   0.000000  180.000000   34.484206   34.534134  0.185289   -0.381074
    1   4   -1  0  0.188845  2.647678   -15.698135   0.000000  180.000000   15.698135   16.033486  0.102643   -4.620478
    0   4   -1  0  0.187000  2.673797   -20.414756   0.000000  180.000000   20.414756   20.342305  0.064449    1.589803
   -1   4   -1  0  0.198421  2.519898   -36.870985   0.000000  180.000000   36.870985   37.324927  0.118615   -5.412254
   -2   4   -1  0  0.221060  2.261825     8.706354   0.000000  360.000000    8.706354    8.557771  0.028756    7.307256
   -3   4   -1  0  0.251912  1.984818     8.407088   0.000000    0.000000    8.407088    8.390243  0.024999    0.952931
   -4   4   -1  0  0.288352  1.733991    -9.707443   0.000000  180.000000    9.707443    9.831388  0.051532   -3.401471
   -5   4   -1  0  0.328526  1.521950     4.837773   0.000000    0.000000    4.837773    4.808935  0.020980    1.943894
   -6   4   -1  0  0.371223  1.346898    31.148100   0.000000  360.000000   31.148100   31.436359  0.118080   -3.452400
   -7   4   -1  0  0.415667  1.202885   -19.388556   0.000000  180.000000   19.388556   19.438049  0.071610   -0.977414
   -8   4   -1  0  0.461353  1.083768   -26.411570   0.000000  180.000000   26.411570   26.620993  0.088272   -3.355165
   -9   4   -1  0  0.507947  0.984355    -9.467025   0.000000  180.000000    9.467025    9.508827  0.050947   -1.160351
  -10   4   -1  0  0.555219  0.900546     2.879804   0.000000  360.000000    2.879804    2.914547  0.027326   -1.798038
  -11   4   -1  0  0.603010  0.829174   -14.172574   0.000000  180.000000   14.172574   14.391856  0.068009   -4.559873
  -12   4   -1  0  0.651206  0.767806     7.736136   0.000000    0.000000    7.736136    7.815042  0.046243   -2.413137
  -13   4   -1  0  0.699723  0.714568    13.781097   0.000000    0.000000   13.781097   13.931116  0.074621   -2.843165
  -14   4   -1  0  0.748499  0.668003    11.572830   0.000000    0.000000   11.572830   11.650290  0.083913   -1.305445
  -15   4   -1  0  0.797486  0.626970    -4.729861   0.000000  180.000000    4.729861    4.831102  0.034492   -4.150997
  -16   4   -1  0  0.846648  0.590564    12.903726   0.000000    0.000000   12.903726   12.974325  0.108242   -0.922395
  -17   4   -1  0  0.895956  0.558063     7.305639   0.000000  360.000000    7.305639    7.481342  0.059954   -4.144508
  -18   4   -1  0  0.945387  0.528884    -2.951566   0.000000  180.000000    2.951566    2.995729  0.053365   -1.170368
  -19   4   -1  0  0.994922  0.502552   -11.862430   0.000000  180.000000   11.862430   11.686612  0.151454    1.641721
  -20   4   -1  0  1.044548  0.478676     4.037777   0.000000    0.000000    4.037777    3.981962  0.043682    1.807035
  -21   4   -1  0  1.094250  0.456934    -1.489765   0.000000  180.000000    1.489765    1.432538  0.071803    1.127128
  -22   4   -1  0  1.144021  0.437055     3.115235   0.000000    0.000000    3.115235    3.051445  0.047569    1.896455
  -23   4   -1  0  1.193850  0.418813     5.760630   0.000000    0.000000    5.760630    5.562877  0.133507    2.094772
  -24   4   -1  0  1.243731  0.402016     9.752808   0.000000    0.000000    9.752808    9.625718  0.271241    0.662630
   24   5   -1  0  1.214140  0.411814     3.836674   0.000000  360.000000    3.836674    3.650172  0.097850    2.695483
   23   5   -1  0  1.164584  0.429338     8.604145   0.000000  360.000000    8.604145    8.928464  0.147193   -3.116029
   22   5   -1  0  1.115110  0.448386     1.049391   0.000000  360.000000    1.049391    1.102232  0.288770   -0.258782
   21   5   -1  0  1.065729  0.469162     3.991732   0.000000    0.000000    3.991732    3.860803  0.092364    2.004695
   20   5   -1  0  1.016456  0.491905    -9.688859   0.000000  180.000000    9.688859    9.675392  0.089834    0.212003
   19   5   -1  0  0.967306  0.516899    -1.880874   0.000000  180.000000    1.880874    1.922470  0.037833   -1.554885
   18   5   -1  0  0.918301  0.544484    -4.374590   0.000000  180.000000    4.374590    4.449328  0.029275   -3.610476
   17   5   -1  0  0.869463  0.575068     7.571900   0.000000  360.000000    7.571900    7.796061  0.077152   -4.108905
   16   5   -1  0  0.820823  0.609145    -6.857512   0.000000  180.000000    6.857512    7.017264  0.060910   -3.709111
   15   5   -1  0  0.772418  0.647318     8.604247   0.000000  360.000000    8.604247    8.962703  0.084012   -6.034050
   14   5   -1  0  0.724296  0.690326     3.420074   0.000000  360.000000    3.420074    3.459163  0.035599   -1.552841
   13   5   -1  0  0.676516  0.739080    20.103489   0.000000  360.000000   20.103489   20.628821  0.112042   -6.630853
   12   5   -1  0  0.629158  0.794713   -11.439541   0.000000  180.000000   11.439541   11.591384  0.055540   -3.866395
   11   5   -1  0  0.582323  0.858630    12.552203   0.000000  360.000000   12.552203   12.629349  0.055922   -1.950964
   10   5   -1  0  0.536149  0.932577   -11.001230   0.000000  180.000000   11.001230   10.987305  0.046737    0.421344
    9   5   -1  0  0.490822  1.018700   -18.979991   0.000000  180.000000   18.979991   19.065461  0.082552   -1.464200
    8   5   -1  0  0.446600  1.119571   -54.063073   0.000000  180.000000   54.063073   54.839000  0.184833   -5.936869
    7   5   -1  0  0.403847  1.238094    24.605500   0.000000  360.000000   24.605500   25.048860  0.132961   -4.715701
    6   5   -1  0  0.363081  1.377102    -7.404900   0.000000  180.000000    7.404900    7.715146  0.064824   -6.768373
    5   5   -1  0  0.325052  1.538214    19.220801   0.000000  360.000000   19.220801   19.137060  0.083298    1.421729
    4   5   -1  0  0.290835  1.719186     2.326478   0.000000  360.000000    2.326478    2.257150  0.016018    6.121087
    3   5   -1  0  0.261928  1.908919    64.484560   0.000000  360.000000   64.484560   65.149708  0.227576   -4.133406
    2   5   -1  0  0.240256  2.081115   -47.145079   0.000000  180.000000   47.145079   47.561060  0.186433   -3.155479
    1   5   -1  0  0.227891  2.194030    -9.771520   0.000000  180.000000    9.771520    9.520131  0.047063    7.554009
    0   5   -1  0  0.226365  2.208824   -41.732434   0.000000  180.000000   41.732434   42.052968  0.149665   -3.028793
   -1   5   -1  0  0.235887  2.119656    36.132539   0.000000  360.000000   36.132539   36.787468  0.114039   -8.121858
   -2   5   -1  0  0.255225  1.959057   -68.144366   0.000000  180.000000   68.144366   69.262707  0.260247   -6.077187
   -3   5   -1  0  0.282368  1.770738    -9.511391   0.000000  180.000000    9.511391    9.167709  0.035540   13.675734
   -4   5   -1  0  0.315308  1.585752    -6.675994   0.000000  180.000000    6.675994    6.776729  0.057701   -2.468930
   -5   5   -1  0  0.352422  1.418754    35.266592   0.000000  360.000000   35.266592   35.819964  0.142784   -5.480910
   -6   5   -1  0  0.392529  1.273792   -11.225904   0.000000  180.000000   11.225904   11.171118  0.034936    2.217750
   -7   5   -1  0  0.434800  1.149953    42.839869   0.000000    0.000000   42.839869   42.997517  0.149187   -1.494412
   -8   5   -1  0  0.478664  1.044575     4.873024   0.000000    0.000000    4.873024    4.725409  0.026059    8.011120
   -9   5   -1  0  0.523719  0.954710     8.377625   0.000000    0.000000    8.377625    8.482864  0.033297   -4.469828
  -10   5   -1  0  0.569684  0.877680   -18.919925   0.000000  180.000000   18.919925   19.324483  0.079351   -7.210171
  -11   5   -1  0  0.616355  0.811221     3.152109   0.000000    0.000000    3.152109    3.227069  0.033681   -3.147429
  -12   5   -1  0  0.663582  0.753486   -13.166490   0.000000  180.000000   13.166490   13.185082  0.066588   -0.394867
  -13   5   -1  0  0.711256  0.702982     9.744063   0.000000    0.000000    9.744063    9.769901  0.060036   -0.608650
  -14   5   -1  0  0.759291  0.658509    -5.865015   0.000000  180.000000    5.865015    5.978724  0.045954   -3.499307
  -15   5   -1  0  0.807624  0.619100     8.337564   0.000000    0.000000    8.337564    8.324273  0.060055    0.312994
  -16   5   -1  0  0.856204  0.583973     4.338406   0.000000  360.000000    4.338406    4.406699  0.032776   -2.946713
  -17   5   -1  0  0.904991  0.552492    14.023069   0.000000    0.000000   14.023069   14.415099  0.131101   -4.228900
  -19   5   -1  0  1.003066  0.498471     4.632379   0.000000    0.000000    4.632379    4.820475  0.076919   -3.458301
  -20   5   -1  0  1.052308  0.475146    -5.206015   0.000000  180.000000    5.206015    5.281348  0.056289   -1.892663
  -21   5   -1  0  1.101661  0.453860    -4.842314   0.000000  180.000000    4.842314    4.851113  0.067404   -0.184623
  -22   5   -1  0  1.151111  0.434363   -13.223430   0.000000  180.000000   13.223430   12.690116  0.193142    3.904995
  -23   5   -1  0  1.200646  0.416443    -1.202110   0.000000  180.000000    1.202110    1.293969  0.115185   -1.127830
   24   6   -1  0  1.222303  0.409064    -4.059690   0.000000  180.000000    4.059690    3.956299  0.125406    1.165949
   23   6   -1  0  1.173092  0.426224     6.154724   0.000000    0.000000    6.154724    6.013531  0.103823    1.923242
   22   6   -1  0  1.123992  0.444843     7.910988   0.000000  360.000000    7.910988    7.639343  0.163831    2.344880
   21   6   -1  0  1.075019  0.465108     1.093688   0.000000  360.000000    1.093688    1.143155  0.077649   -0.900938
   20   6   -1  0  1.026192  0.487238     4.552470   0.000000  360.000000    4.552470    4.559236  0.068415   -0.139852
   19   6   -1  0  0.977532  0.511492     0.582410   0.000000  360.000000    0.582410    0.553438  0.112362    0.364646
   18   6   -1  0  0.929066  0.538175    -8.663898   0.000000  180.000000    8.663898    8.786686  0.055152   -3.148527
   17   6   -1  0  0.880825  0.567649   -12.071227   0.000000  180.000000   12.071227   12.102280  0.147130   -0.298487
   15   6   -1  0  0.785186  0.636791     3.150288   0.000000  360.000000    3.150288    3.230224  0.033648   -3.359630
   14   6   -1  0  0.737897  0.677601    -1.930154   0.000000  180.000000    1.930154    1.987758  0.029190   -2.790859
   13   6   -1  0  0.691059  0.723527    -4.734682   0.000000  180.000000    4.734682    4.765188  0.045605   -0.945993
   12   6   -1  0  0.644770  0.775471     7.418037   0.000000  360.000000    7.418037    7.456737  0.035861   -1.526162
   11   6   -1  0  0.599156  0.834507     3.499717   0.000000    0.000000    3.499717    3.503156  0.020661   -0.235423
   10   6   -1  0  0.554386  0.901899    -3.948602   0.000000  180.000000    3.948602    3.839713  0.028408    5.420690
    9   6   -1  0  0.510680  0.979087     2.123477   0.000000    0.000000    2.123477    2.145846  0.016853   -1.877149
    8   6   -1  0  0.468337  1.067608     6.128918   0.000000  360.000000    6.128918    6.088634  0.036808    1.547748
    7   6   -1  0  0.427762  1.168875    -8.229736   0.000000  180.000000    8.229736    8.240506  0.054404   -0.279966
    6   6   -1  0  0.389507  1.283673    -9.964562   0.000000  180.000000    9.964562    9.995643  0.055032   -0.798720
    5   6   -1  0  0.354326  1.411129    -9.167931   0.000000  180.000000    9.167931    9.128075  0.054743    1.029622
    4   6   -1  0  0.323223  1.546919    -0.983461   0.000000  180.000000    0.983461    1.116040  0.026121   -7.177860
    3   6   -1  0  0.297480  1.680784     7.608769   0.000000    0.000000    7.608769    7.532959  0.040328    2.658502
    2   6   -1  0  0.278587  1.794770    -0.594379   0.000000  180.000000    0.594379    0.875062  0.085493   -4.643008
    1   6   -1  0  0.267997  1.865692    12.154627   0.000000    0.000000   12.154627   12.059238  0.046006    2.932245
    0   6   -1  0  0.266700  1.874763    43.064415   0.000000  360.000000   43.064415   43.405596  0.173144   -2.786711
   -1   6   -1  0  0.274829  1.819315    23.411117   0.000000    0.000000   23.411117   23.502509  0.101308   -1.275796
   -2   6   -1  0  0.291595  1.714706   -12.724501   0.000000  180.000000   12.724501   12.770131  0.046602   -1.384753
   -3   6   -1  0  0.315626  1.584153    -8.083486   0.000000  180.000000    8.083486    8.002203  0.023439    4.904337
   -4   6   -1  0  0.345408  1.447561   -12.278467   0.000000  180.000000   12.278467   12.166851  0.043108    3.661736
   -5   6   -1  0  0.379591  1.317207   -20.245133   0.000000  180.000000   20.245133   20.182353  0.059458    1.493220
   -6   6   -1  0  0.417093  1.198773   -10.294184   0.000000  180.000000   10.294184   10.265712  0.043635    0.922772
   -7   6   -1  0  0.457099  1.093855    17.124066   0.000000    0.000000   17.124066   17.144733  0.088885   -0.328819
   -8   6   -1  0  0.499006  1.001992    25.518480   0.000000  360.000000   25.518480   25.760755  0.085739   -3.996163
   -9   6   -1  0  0.542374  0.921873     7.138270   0.000000  360.000000    7.138270    7.147010  0.028370   -0.435684
  -10   6   -1  0  0.586880  0.851963    -6.885470   0.000000  180.000000    6.885470    6.925715  0.032344   -1.759723
  -11   6   -1  0  0.632282  0.790786     2.951794   0.000000  360.000000    2.951794    2.944164  0.027050    0.398935
  -12   6   -1  0  0.678402  0.737026    -5.946402   0.000000  180.000000    5.946402    6.082782  0.036844   -5.234772
  -13   6   -1  0  0.725102  0.689558   -12.861104   0.000000  180.000000   12.861104   12.931431  0.067899   -1.464788
  -14   6   -1  0  0.772277  0.647437    -0.572752   0.000000  180.000000    0.572752    0.670211  0.055430   -2.486512
  -15   6   -1  0  0.819844  0.609872     8.686217   0.000000    0.000000    8.686217    8.761682  0.063629   -1.677308
  -16   6   -1  0  0.867740  0.576209    -5.049429   0.000000  180.000000    5.049429    4.959442  0.048306    2.634503
  -17   6   -1  0  0.915913  0.545903    -5.964177   0.000000  180.000000    5.964177    6.167790  0.050450   -5.707632
  -18   6   -1  0  0.964322  0.518499     0.647051   0.000000    0.000000    0.647051    0.707338  0.063238   -1.348224
  -19   6   -1  0  1.012932  0.493617     4.648038   0.000000    0.000000    4.648038    4.616063  0.072417    0.624412
  -21   6   -1  0  1.110650  0.450187     1.204267   0.000000  360.000000    1.204267    1.147633  0.090567    0.884342
  -22   6   -1  0  1.159717  0.431140     2.004525   0.000000    0.000000    2.004525    2.075687  0.095460   -1.054254
  -23   6   -1  0  1.208900  0.413599    -0.618459   0.000000  180.000000    0.618459    0.762861  0.221467   -0.922102
   24   7   -1  0  1.231880  0.405884     2.346977   0.000000  360.000000    2.346977    2.295266  0.086065    0.849716
   23   7   -1  0  1.183067  0.422630     4.877580   0.000000  360.000000    4.877580    4.775790  0.102017    1.411076
   22   7   -1  0  1.134399  0.440762    -4.302320   0.000000  180.000000    4.302320    4.111860  0.145883    1.846347
   21   7   -1  0  1.085896  0.460449     1.205235   0.000000  360.000000    1.205235    1.025502  0.117424    2.164627
   20   7   -1  0  1.037581  0.481890    -3.954270   0.000000  180.000000    3.954270    3.771242  0.046144    5.609462
   19   7   -1  0  0.989482  0.505315     1.661450   0.000000  360.000000    1.661450    1.584804  0.050661    2.139586
   18   7   -1  0  0.941631  0.530994    -6.769672   0.000000  180.000000    6.769672    6.723014  0.062538    1.055097
   17   7   -1  0  0.894068  0.559242     7.195896   0.000000  360.000000    7.195896    7.212390  0.051248   -0.455182
   16   7   -1  0  0.846842  0.590429     5.834347   0.000000    0.000000    5.834347    5.990626  0.065328   -3.383111
   15   7   -1  0  0.800014  0.624989     8.409599   0.000000  360.000000    8.409599    8.569083  0.071805   -3.141076
   14   7   -1  0  0.753656  0.663433   -11.897875   0.000000  180.000000   11.897875   12.089914  0.061770   -4.396703
   13   7   -1  0  0.707861  0.706354     4.775294   0.000000    0.000000    4.775294    4.773701  0.027277    0.082571
   12   7   -1  0  0.662746  0.754437   -10.859882   0.000000  180.000000   10.859882   11.025812  0.049873   -4.705152
   11   7   -1  0  0.618459  0.808461    -1.335334   0.000000  180.000000    1.335334    1.421807  0.025527   -4.790753
   10   7   -1  0  0.575193  0.869273    -9.900067   0.000000  180.000000    9.900067    9.835010  0.047813    1.924273
    9   7   -1  0  0.533196  0.937742    22.010742   0.000000  360.000000   22.010742   22.337070  0.078568   -5.873829
    8   7   -1  0  0.492791  1.014628    -2.080359   0.000000  180.000000    2.080359    2.222966  0.022832   -8.833304
    7   7   -1  0  0.454405  1.100339     8.819142   0.000000  360.000000    8.819142    8.953082  0.054123   -3.499792
    6   7   -1  0  0.418593  1.194478   -30.602381   0.000000  180.000000   30.602381   30.655585  0.160657   -0.468337
    5   7   -1  0  0.386071  1.295097    12.041737   0.000000  360.000000   12.041737   12.168608  0.053894   -3.329181
    4   7   -1  0  0.357739  1.397667   -14.878408   0.000000  180.000000   14.878408   14.712470  0.072705    3.227727
    3   7   -1  0  0.334662  1.494046     4.749027   0.000000  360.000000    4.749027    4.787558  0.028677   -1.900194
    2   7   -1  0  0.317986  1.572398     2.753608   0.000000    0.000000    2.753608    2.617387  0.016587   11.614533
    1   7   -1  0  0.308750  1.619434    49.486868   0.000000  360.000000   49.486868   50.048501  0.125103   -6.348906
    0   7   -1  0  0.307625  1.625356   -26.740992   0.000000  180.000000   26.740992   27.058099  0.098039   -4.574276
   -1   7   -1  0  0.314698  1.588824    -8.490539   0.000000  180.000000    8.490539    8.270791  0.021822   14.241170
   -2   7   -1  0  0.329442  1.517719   -23.761984   0.000000  180.000000   23.761984   24.123496  0.138921   -3.680194
   -3   7   -1  0  0.350890  1.424947    13.384745   0.000000  360.000000   13.384745   13.460959  0.061464   -1.753600
   -4   7   -1  0  0.377904  1.323089   -15.675534   0.000000  180.000000   15.675534   15.934555  0.053800   -6.808764
   -5   7   -1  0  0.409382  1.221354    18.130618   0.000000  360.000000   18.130618   18.085706  0.061343    1.035424
   -6   7   -1  0  0.444377  1.125171    -2.248163   0.000000  180.000000    2.248163    2.209145  0.019670    2.805298
   -7   7   -1  0  0.482124  1.037078    22.642968   0.000000  360.000000   22.642968   22.751922  0.099331   -1.551217
   -8   7   -1  0  0.522026  0.957807   -18.468330   0.000000  180.000000   18.468330   18.691544  0.081505   -3.873038
   -9   7   -1  0  0.563626  0.887114     1.194969   0.000000    0.000000    1.194969    1.336697  0.032688   -6.131668
  -10   7   -1  0  0.606574  0.824302    -3.192113   0.000000  180.000000    3.192113    3.283523  0.024238   -5.333425
  -11   7   -1  0  0.650604  0.768517     9.154060   0.000000  360.000000    9.154060    9.309192  0.053674   -4.087476
  -12   7   -1  0  0.695509  0.718898    -8.756463   0.000000  180.000000    8.756463    8.884958  0.038267   -4.748764
  -13   7   -1  0  0.741132  0.674644    11.387872   0.000000  360.000000   11.387872   11.453652  0.073960   -1.257811
  -14   7   -1  0  0.787347  0.635044     0.137207   0.000000  360.000000    0.137207    0.440492  0.088101   -4.868412
  -15   7   -1  0  0.834056  0.599480     2.811487   0.000000  360.000000    2.811487    2.781899  0.020804    2.011295
  -16   7   -1  0  0.881180  0.567421    -9.934868   0.000000  180.000000    9.934868    9.907387  0.065736    0.591211
  -18   7   -1  0  0.976432  0.512068    -1.386204   0.000000  180.000000    1.386204    1.355640  0.043063    1.003741
  -19   7   -1  0  1.024468  0.488058     5.250791   0.000000  360.000000    5.250791    5.137364  0.090567    1.771160
  -20   7   -1  0  1.072727  0.466102    -2.288333   0.000000  180.000000    2.288333    2.301928  0.041044   -0.468450
  -21   7   -1  0  1.121182  0.445958     6.782153   0.000000  360.000000    6.782153    6.828456  0.126668   -0.516959
  -23   7   -1  0  1.218582  0.410313    -3.120838   0.000000  180.000000    3.120838    3.184071  0.063950   -1.398351
   24   8   -1  0  1.242839  0.402305     3.661713   0.000000  360.000000    3.661713    3.527856  0.126442    1.497147
   22   8   -1  0  1.146290  0.436190     1.157059   0.000000    0.000000    1.157059    1.078849  0.177670    0.622539
   21   8   -1  0  1.098313  0.455244    -1.785033   0.000000  180.000000    1.785033    1.684717  0.073978    1.917720
   20   8   -1  0  1.050569  0.475933     1.984139   0.000000  360.000000    1.984139    1.903817  0.045896    2.474993
   19   8   -1  0  1.003092  0.498459    -5.575003   0.000000  180.000000    5.575003    5.379036  0.047152    5.877537
   18   8   -1  0  0.955923  0.523055    -0.341320   0.000000  180.000000    0.341320    0.440492  0.148814   -0.942460
   16   8   -1  0  0.862706  0.579572    -1.001395   0.000000  180.000000    1.001395    1.064559  0.041255   -2.165263
   15   8   -1  0  0.816788  0.612154   -10.115173   0.000000  180.000000   10.115173   10.100278  0.080314    0.262281
   14   8   -1  0  0.771438  0.648140    -1.928522   0.000000  180.000000    1.928522    2.010739  0.025262   -4.602703
   13   8   -1  0  0.726765  0.687981    -1.880882   0.000000  180.000000    1.880882    1.747191  0.020728    9.121486
   12   8   -1  0  0.682900  0.732172     2.997904   0.000000  360.000000    2.997904    3.051445  0.021346   -3.547242
   11   8   -1  0  0.640009  0.781239    -2.686814   0.000000  180.000000    2.686814    2.680977  0.021592    0.382310
   10   8   -1  0  0.598304  0.835696     6.712908   0.000000  360.000000    6.712908    6.733601  0.033270   -0.879593
    9   8   -1  0  0.558048  0.895980     4.099763   0.000000  360.000000    4.099763    4.115669  0.029938   -0.751362
    8   8   -1  0  0.519580  0.962315   -10.984674   0.000000  180.000000   10.984674   10.934667  0.050937    1.388404
    7   8   -1  0  0.483326  1.034498   -22.459172   0.000000  180.000000   22.459172   22.264244  0.117405    2.348025
    6   8   -1  0  0.449822  1.111550     4.700728   0.000000  360.000000    4.700728    4.625929  0.029683    3.563700
    5   8   -1  0  0.419727  1.191249     1.392358   0.000000  360.000000    1.392358    1.432538  0.025333   -2.243047
    4   8   -1  0  0.393824  1.269603    -5.399738   0.000000  180.000000    5.399738    5.438562  0.021330   -2.574081
    3   8   -1  0  0.372986  1.340533    18.636118   0.000000  360.000000   18.636118   18.639262  0.080650   -0.055129
    2   8   -1  0  0.358099  1.396262    26.464198   0.000000  360.000000   26.464198   26.432757  0.096926    0.458746
    1   8   -1  0  0.349924  1.428883    -1.948436   0.000000  180.000000    1.948436    2.050969  0.028281   -5.127161
    0   8   -1  0  0.348931  1.432946    -9.361108   0.000000  180.000000    9.361108    9.176096  0.030775    8.501867
   -1   8   -1  0  0.355183  1.407725     4.098605   0.000000  360.000000    4.098605    4.002481  0.025225    5.389197
   -2   8   -1  0  0.368309  1.357554     7.007888   0.000000  360.000000    7.007888    6.949228  0.020751    3.997728
   -3   8   -1  0  0.387613  1.289946     2.941204   0.000000  360.000000    2.941204    2.907524  0.022408    2.125635
   -4   8   -1  0  0.412227  1.212924    -5.748476   0.000000  180.000000    5.748476    5.760404  0.021363   -0.789619
   -5   8   -1  0  0.441263  1.133110    11.194071   0.000000    0.000000   11.194071   11.188511  0.047791    0.164516
   -6   8   -1  0  0.473910  1.055052     1.146749   0.000000    0.000000    1.146749    1.178379  0.030891   -1.448048
   -7   8   -1  0  0.509474  0.981405    -6.366951   0.000000  180.000000    6.366951    6.335171  0.022767    1.974037
   -8   8   -1  0  0.547386  0.913433    -2.028510   0.000000  180.000000    2.028510    2.018341  0.025166    0.571459
   -9   8   -1  0  0.587192  0.851511    12.031055   0.000000  360.000000   12.031055   11.996463  0.060567    0.807705
  -11   8   -1  0  0.671122  0.745021     5.453080   0.000000  360.000000    5.453080    5.462869  0.022530   -0.614484
  -13   8   -1  0  0.759208  0.658581     0.269257   0.000000    0.000000    0.269257    0.505264  0.075348   -4.429643
  -14   8   -1  0  0.804385  0.621593    -6.480353   0.000000  180.000000    6.480353    6.622779  0.064563   -3.119758
  -15   8   -1  0  0.850158  0.588126    -5.511534   0.000000  180.000000    5.511534    5.653059  0.059023   -3.390992
  -16   8   -1  0  0.896436  0.557764    -9.217994   0.000000  180.000000    9.217994    9.223250  0.058893   -0.126204
  -17   8   -1  0  0.943144  0.530142     3.277100   0.000000    0.000000    3.277100    3.236546  0.033582    1.707821
  -18   8   -1  0  0.990222  0.504937    -0.595868   0.000000  180.000000    0.595868    0.515176  0.058465    1.951856
  -19   8   -1  0  1.037620  0.481872     1.110079   0.000000  360.000000    1.110079    1.083592  0.054228    0.690748
  -21   8   -1  0  1.133211  0.441224     2.984148   0.000000    0.000000    2.984148    3.005936  0.097191   -0.317039
  -22   8   -1  0  1.181341  0.423248    -5.247330   0.000000  180.000000    5.247330    5.011592  0.054886    6.074126
  -23   8   -1  0  1.229659  0.406617    -2.611204   0.000000  180.000000    2.611204    2.582041  0.084866    0.485970
   23   9   -1  0  1.207271  0.414157    -3.667022   0.000000  180.000000    3.667022    3.503156  0.121016    1.914969
   22   9   -1  0  1.159620  0.431176     0.377032   0.000000    0.000000    0.377032    0.654836  0.156616   -2.508516
   21   9   -1  0  1.112217  0.449553     2.025233   0.000000  360.000000    2.025233    1.876799  0.089980    2.332930
   20   9   -1  0  1.065097  0.469441    -5.590907   0.000000  180.000000    5.590907    5.377182  0.108114    2.795677
   19   9   -1  0  1.018298  0.491016     2.402125   0.000000    0.000000    2.402125    2.326185  0.028051    3.828534
   18   9   -1  0  0.971866  0.514474    -0.643089   0.000000  180.000000    0.643089    0.735575  0.081678   -1.601357
   17   9   -1  0  0.925858  0.540039    -7.255983   0.000000  180.000000    7.255983    7.416219  0.080176   -2.826394
   16   9   -1  0  0.880340  0.567962    -6.344463   0.000000  180.000000    6.344463    6.417614  0.048476   -2.134087
   15   9   -1  0  0.835391  0.598522     5.124919   0.000000  360.000000    5.124919    5.144292  0.035137   -0.779756
   14   9   -1  0  0.791109  0.632024     0.461235   0.000000  360.000000    0.461235    0.484538  0.062520   -0.527122
   13   9   -1  0  0.747611  0.668797     0.439359   0.000000  360.000000    0.439359    0.484538  0.062520   -1.021960
   12   9   -1  0  0.705045  0.709175    -0.846355   0.000000  180.000000    0.846355    0.845418  0.043447    0.030503
   11   9   -1  0  0.663587  0.753480     4.266265   0.000000    0.000000    4.266265    4.271429  0.021973   -0.332368
   10   9   -1  0  0.623461  0.801975     1.571988   0.000000    0.000000    1.571988    1.663399  0.034961   -3.697719
    9   9   -1  0  0.584939  0.854790     4.922211   0.000000  360.000000    4.922211    4.882580  0.035578    1.575305
    8   9   -1  0  0.548361  0.911808     8.326644   0.000000  360.000000    8.326644    8.198215  0.035319    5.142448
    7   9   -1  0  0.514140  0.972497    10.090679   0.000000  360.000000   10.090679   10.261270  0.051435   -4.690463
    6   9   -1  0  0.482780  1.035669    -3.060175   0.000000  180.000000    3.060175    3.161553  0.020599   -6.960071
    5   9   -1  0  0.454871  1.099214     4.175244   0.000000  360.000000    4.175244    4.071996  0.030261    4.825198
    4   9   -1  0  0.431084  1.159867     3.731783   0.000000    0.000000    3.731783    3.586686  0.034325    5.978071
    3   9   -1  0  0.412134  1.213197     1.992025   0.000000    0.000000    1.992025    2.063365  0.024612   -4.099227
    2   9   -1  0  0.398712  1.254039     9.825779   0.000000    0.000000    9.825779    9.504031  0.045654    9.966623
    1   9   -1  0  0.391385  1.277513     9.278916   0.000000    0.000000    9.278916    9.123626  0.031727    6.921893
    0   9   -1  0  0.390499  1.280414   -11.776481   0.000000  180.000000   11.776481   11.759768  0.047954    0.492886
   -1   9   -1  0  0.396095  1.262324     9.283869   0.000000  360.000000    9.283869    9.420396  0.027618   -6.991152
   -2   9   -1  0  0.407907  1.225770     8.784834   0.000000  360.000000    8.784834    8.611869  0.022714   10.769068
   -3   9   -1  0  0.425417  1.175316    -4.650412   0.000000  180.000000    4.650412    4.391641  0.022981   15.924671
   -4   9   -1  0  0.447959  1.116174     0.671237   0.000000    0.000000    0.671237    0.505264  0.091602    2.562409
   -5   9   -1  0  0.474815  1.053041     7.367601   0.000000  360.000000    7.367601    7.418236  0.036048   -1.986515
   -6   9   -1  0  0.505299  0.989513   -12.329497   0.000000  180.000000   12.329497   12.166266  0.047261    4.884496
   -7   9   -1  0  0.538794  0.927998   -11.590956   0.000000  180.000000   11.590956   11.631443  0.036068   -1.587504
   -8   9   -1  0  0.574776  0.869904    -4.324990   0.000000  180.000000    4.324990    4.294049  0.023505    1.861639
   -9   9   -1  0  0.612805  0.815920     3.582261   0.000000    0.000000    3.582261    3.693279  0.025483   -6.161107
  -10   9   -1  0  0.652524  0.766255    -6.635768   0.000000  180.000000    6.635768    6.746494  0.038602   -4.056575
  -11   9   -1  0  0.693643  0.720832    -5.497741   0.000000  180.000000    5.497741    5.460130  0.035875    1.482634
  -12   9   -1  0  0.735928  0.679415    -1.663010   0.000000  180.000000    1.663010    1.702800  0.029883   -1.883078
  -13   9   -1  0  0.779187  0.641694    -1.093138   0.000000  180.000000    1.093138    1.069365  0.041064    0.818703
  -14   9   -1  0  0.823269  0.607335   -11.035619   0.000000  180.000000   11.035619   11.326764  0.065770   -6.260330
  -15   9   -1  0  0.868047  0.576006     2.784857   0.000000    0.000000    2.784857    2.796558  0.041535   -0.398404
  -16   9   -1  0  0.913419  0.547394     4.913748   0.000000    0.000000    4.913748    5.020822  0.049125   -3.082444
  -17   9   -1  0  0.959300  0.521213    -3.163765   0.000000  180.000000    3.163765    3.281961  0.039765   -4.203499
  -18   9   -1  0  1.005622  0.497205    -6.903343   0.000000  180.000000    6.903343    6.767683  0.051342    3.736783
  -19   9   -1  0  1.052326  0.475138     3.794837   0.000000    0.000000    3.794837    3.756310  0.048277    1.128610
  -20   9   -1  0  1.099363  0.454809    -1.769832   0.000000  180.000000    1.769832    1.732534  0.059029    0.893578
  -21   9   -1  0  1.146693  0.436037     0.840909   0.000000    0.000000    0.840909    0.857382  0.133673   -0.174276
  -22   9   -1  0  1.194280  0.418662     2.036127   0.000000    0.000000    2.036127    2.160073  0.057340   -3.056965
  -23   9   -1  0  1.242094  0.402546     5.589550   0.000000    0.000000    5.589550    5.180856  0.142153    4.065920
   23  10   -1  0  1.221416  0.409361     0.849125   0.000000  360.000000    0.849125    0.827105  0.288719    0.107860
   22  10   -1  0  1.174338  0.425772    -4.381962   0.000000  180.000000    4.381962    4.323640  0.079028    1.043672
   21  10   -1  0  1.127554  0.443438     3.368915   0.000000  360.000000    3.368915    3.370976  0.108302   -0.026919
   20  10   -1  0  1.081103  0.462491    -1.134863   0.000000  180.000000    1.134863    1.174019  0.081994   -0.675340
   19  10   -1  0  1.035028  0.483079     5.102481   0.000000    0.000000    5.102481    5.071357  0.065852    0.668401
   18  10   -1  0  0.989382  0.505366     4.658125   0.000000  360.000000    4.658125    4.829038  0.043528   -5.552841
   17  10   -1  0  0.944228  0.529533     5.728438   0.000000    0.000000    5.728438    5.640318  0.047470    2.625223
   16  10   -1  0  0.899639  0.555778   -10.569925   0.000000  180.000000   10.569925   10.706303  0.079149   -2.436782
   15  10   -1  0  0.855704  0.584314     2.843117   0.000000  360.000000    2.843117    2.884601  0.040254   -1.457399
   14  10   -1  0  0.812530  0.615362     4.183040   0.000000  360.000000    4.183040    4.132940  0.028098    2.521653
   13  10   -1  0  0.770243  0.649145     4.743048   0.000000    0.000000    4.743048    4.746916  0.033614   -0.162734
   12  10   -1  0  0.728999  0.685872     6.148684   0.000000  360.000000    6.148684    6.222176  0.030165   -3.445504
   11  10   -1  0  0.688985  0.725705    19.984423   0.000000  360.000000   19.984423   19.936267  0.090085    0.755971
   10  10   -1  0  0.650427  0.768726    -0.840013   0.000000  180.000000    0.840013    0.789205  0.046672    1.539574
    9  10   -1  0  0.613601  0.814862    -1.473436   0.000000  180.000000    1.473436    1.575111  0.027672   -5.196178
    8  10   -1  0  0.578836  0.863802     1.254670   0.000000  360.000000    1.254670    1.286073  0.028261   -1.571450
    7  10   -1  0  0.546528  0.914867     2.985136   0.000000    0.000000    2.985136    3.012730  0.024042   -1.623143
    6  10   -1  0  0.517135  0.966866   -12.044975   0.000000  180.000000   12.044975   11.845828  0.053746    5.240141
    5  10   -1  0  0.491182  1.017954    -5.845934   0.000000  180.000000    5.845934    5.775470  0.040040    2.488755
    4  10   -1  0  0.469239  1.065555     1.929216   0.000000  360.000000    1.929216    1.980039  0.025657   -2.801322
    3  10   -1  0  0.451892  1.106458     2.705118   0.000000  360.000000    2.705118    2.673367  0.021653    2.073720
    2  10   -1  0  0.439685  1.137177    -7.843307   0.000000  180.000000    7.843307    7.800628  0.033368    1.808850
    1  10   -1  0  0.433053  1.154594     7.471718   0.000000    0.000000    7.471718    7.285694  0.041702    6.308470
    0  10   -1  0  0.432251  1.156734     8.007083   0.000000  360.000000    8.007083    8.112444  0.041051   -3.629698
   -1  10   -1  0  0.437313  1.143345   -25.790592   0.000000  180.000000   25.790592   26.000206  0.105924   -2.798594
   -2  10   -1  0  0.448040  1.115971   -16.785493   0.000000  180.000000   16.785493   16.772588  0.057126    0.319478
   -3  10   -1  0  0.464039  1.077496     0.007693   0.000000    0.000000    0.007693    0.404233  0.119686   -4.685519
   -4  10   -1  0  0.484788  1.031379    -6.604081   0.000000  180.000000    6.604081    6.491224  0.031246    5.108012
   -5  10   -1  0  0.509707  0.980955   -11.169693   0.000000  180.000000   11.169693   10.977966  0.071187    3.808893
   -6  10   -1  0  0.538218  0.928991     7.466963   0.000000  360.000000    7.466963    7.299662  0.043562    5.431327
   -7  10   -1  0  0.569782  0.877529   -11.498141   0.000000  180.000000   11.498141   11.517159  0.032044   -0.839311
   -8  10   -1  0  0.603920  0.827924    -8.109645   0.000000  180.000000    8.109645    8.116219  0.041032   -0.226568
   -9  10   -1  0  0.640220  0.780981    -1.811451   0.000000  180.000000    1.811451    1.884941  0.030800   -3.374317
  -10  10   -1  0  0.678336  0.737098    11.143162   0.000000    0.000000   11.143162   11.228548  0.059232   -2.038662
  -11  10   -1  0  0.717979  0.696400     3.345602   0.000000    0.000000    3.345602    3.367953  0.021494   -1.470631
  -12  10   -1  0  0.758908  0.658841     7.133761   0.000000  360.000000    7.133761    7.166220  0.037320   -1.230005
  -13  10   -1  0  0.800927  0.624276    -4.703561   0.000000  180.000000    4.703561    4.729628  0.036735   -1.003514
  -14  10   -1  0  0.843874  0.592506    -1.544810   0.000000  180.000000    1.544810    1.681712  0.038955   -4.970060
  -15  10   -1  0  0.887613  0.563309    -8.926779   0.000000  180.000000    8.926779    8.906177  0.049525    0.588280
  -16  10   -1  0  0.932033  0.536462     6.088725   0.000000    0.000000    6.088725    6.310951  0.050423   -6.232780
  -17  10   -1  0  0.977041  0.511749     6.468701   0.000000    0.000000    6.468701    6.403280  0.053173    1.739976
  -18  10   -1  0  1.022560  0.488969     8.023636   0.000000    0.000000    8.023636    7.892407  0.052326    3.546719
  -19  10   -1  0  1.068524  0.467935     1.505335   0.000000    0.000000    1.505335    1.562078  0.051415   -1.560772
  -20  10   -1  0  1.114878  0.448480     7.796702   0.000000    0.000000    7.796702    7.611225  0.074241    3.533160
  -21  10   -1  0  1.161575  0.430450    -4.227739   0.000000  180.000000    4.227739    4.178363  0.060826    1.147976
  -22  10   -1  0  1.208576  0.413710     0.778759   0.000000  360.000000    0.778759    0.857382  0.133673   -0.831810
   23  11   -1  0  1.236861  0.404249     3.139757   0.000000  360.000000    3.139757    3.056460  0.129488    0.909737
   22  11   -1  0  1.190394  0.420029    -4.379503   0.000000  180.000000    4.379503    4.279759  0.102073    1.381934
   21  11   -1  0  1.144267  0.436961     6.070120   0.000000  360.000000    6.070120    5.736364  0.083493    5.653197
   20  11   -1  0  1.098522  0.455157     3.890110   0.000000  360.000000    3.890110    3.990896  0.072914   -1.954821
   19  11   -1  0  1.053209  0.474739     9.574303   0.000000  360.000000    9.574303    9.590651  0.081543   -0.283535
   18  11   -1  0  1.008387  0.495841     0.343891   0.000000  360.000000    0.343891    0.428691  0.111251   -1.077974
   17  11   -1  0  0.964123  0.518606    10.544139   0.000000  360.000000   10.544139   10.571459  0.073267   -0.527334
   16  11   -1  0  0.920499  0.543184    -7.508884   0.000000  180.000000    7.508884    7.543825  0.041208   -1.199145
   15  11   -1  0  0.877609  0.569730    -6.272486   0.000000  180.000000    6.272486    6.353696  0.052474   -2.188691
   14  11   -1  0  0.835567  0.598396   -12.727071   0.000000  180.000000   12.727071   12.883419  0.060306   -3.666443
   13  11   -1  0  0.794508  0.629320    11.267465   0.000000  360.000000   11.267465   11.432674  0.070290   -3.323960
   12  11   -1  0  0.754591  0.662610    -7.312572   0.000000  180.000000    7.312572    7.434063  0.036922   -4.653354
   11  11   -1  0  0.716009  0.698316    13.054286   0.000000  360.000000   13.054286   13.202898  0.084118   -2.498513
   10  11   -1  0  0.678987  0.736391    -2.839970   0.000000  180.000000    2.839970    2.816558  0.028284    1.170657
    9  11   -1  0  0.643797  0.776643     0.447788   0.000000  360.000000    0.447788    0.473986  0.098646   -0.375573
    8  11   -1  0  0.610753  0.818661   -27.282328   0.000000  180.000000   27.282328   27.851748  0.146756   -5.487210
    7  11   -1  0  0.580224  0.861735    15.517208   0.000000  360.000000   15.517208   15.781384  0.085059   -4.392272
    6  11   -1  0  0.552627  0.904770   -10.236135   0.000000  180.000000   10.236135   10.297512  0.063922   -1.357898
    5  11   -1  0  0.528420  0.946218    10.900133   0.000000  360.000000   10.900133   10.815458  0.033381    3.587340
    4  11   -1  0  0.508088  0.984081   -20.002824   0.000000  180.000000   20.002824   20.041036  0.108781   -0.496778
    3  11   -1  0  0.492113  1.016028     2.161205   0.000000  360.000000    2.161205    2.222966  0.022832   -3.825552
    2  11   -1  0  0.480927  1.039658   -40.892445   0.000000  180.000000   40.892445   41.338191  0.142731   -4.416551
    1  11   -1  0  0.474871  1.052917     1.594440   0.000000  360.000000    1.594440    1.717752  0.029620   -5.887580
    0  11   -1  0  0.474141  1.054539    -7.433461   0.000000  180.000000    7.433461    7.416891  0.042871    0.546587
   -1  11   -1  0  0.478760  1.044365    38.359579   0.000000  360.000000   38.359579   38.709739  0.143055   -3.461601
   -2  11   -1  0  0.488578  1.023379    -7.983327   0.000000  180.000000    7.983327    8.099263  0.028518   -5.749348
   -3  11   -1  0  0.503289  0.993464    19.663689   0.000000  360.000000   19.663689   19.810101  0.066694   -3.104591
   -4  11   -1  0  0.522482  0.956971   -10.939330   0.000000  180.000000   10.939330   11.035498  0.036007   -3.777094
   -5  11   -1  0  0.545683  0.916283     0.471990   0.000000    0.000000    0.471990    0.646957  0.069601   -3.555105
   -6  11   -1  0  0.572405  0.873508   -23.175695   0.000000  180.000000   23.175695   23.280211  0.111395   -1.326879
   -7  11   -1  0  0.602179  0.830318    21.003114   0.000000  360.000000   21.003114   21.052637  0.105456   -0.664135
   -8  11   -1  0  0.634576  0.787927    -8.025750   0.000000  180.000000    8.025750    8.003538  0.038833    0.808930
   -9  11   -1  0  0.669216  0.747143     9.150957   0.000000  360.000000    9.150957    9.223790  0.060426   -1.704618
  -10  11   -1  0  0.705768  0.708448     2.774371   0.000000  360.000000    2.774371    2.781899  0.033895   -0.314105
  -11  11   -1  0  0.743950  0.672088    17.445606   0.000000  360.000000   17.445606   17.697132  0.085529   -4.158933
  -12  11   -1  0  0.783524  0.638143    -4.997270   0.000000  180.000000    4.997270    5.050104  0.032989   -2.264947
  -13  11   -1  0  0.824289  0.606583    12.795309   0.000000  360.000000   12.795309   13.013247  0.077574   -3.973130
  -14  11   -1  0  0.866078  0.577315    -1.420428   0.000000  180.000000    1.420428    1.425410  0.046110   -0.152782
  -15  11   -1  0  0.908749  0.550207     1.799482   0.000000  360.000000    1.799482    1.854924  0.035265   -2.223325
  -16  11   -1  0  0.952184  0.525109    -7.782833   0.000000  180.000000    7.782833    7.980543  0.050731   -5.511514
  -17  11   -1  0  0.996282  0.501866     6.381911   0.000000  360.000000    6.381911    6.393706  0.058960   -0.282916
  -18  11   -1  0  1.040959  0.480326    -1.347111   0.000000  180.000000    1.347111    1.282079  0.051408    1.789014
  -20  11   -1  0  1.131777  0.441783    -5.268495   0.000000  180.000000    5.268495    5.339028  0.103540   -0.963392
  -21  11   -1  0  1.177805  0.424519     3.249052   0.000000  360.000000    3.249052    3.316011  0.048154   -1.966485
  -22  11   -1  0  1.224183  0.408436    -4.008881   0.000000  180.000000    4.008881    3.881962  0.059750    3.004029
   22  12   -1  0  1.207734  0.413998     4.090169   0.000000  360.000000    4.090169    3.922486  0.085407    2.776592
   21  12   -1  0  1.162296  0.430183    -1.673295   0.000000  180.000000    1.673295    1.613534  0.068131    1.240467
   20  12   -1  0  1.117289  0.447512     3.571698   0.000000  360.000000    3.571698    3.429528  0.052925    3.798901
   19  12   -1  0  1.072769  0.466083    -3.050445   0.000000  180.000000    3.050445    3.016109  0.043305    1.121313
   18  12   -1  0  1.028800  0.486003    -6.805570   0.000000  180.000000    6.805570    6.858329  0.064401   -1.158564
   17  12   -1  0  0.985453  0.507381    -4.382463   0.000000  180.000000    4.382463    4.326111  0.062021    1.284962
   16  12   -1  0  0.942816  0.530326     5.986365   0.000000  360.000000    5.986365    6.095416  0.051053   -3.020822
   15  12   -1  0  0.900990  0.554945     2.164027   0.000000    0.000000    2.164027    2.281882  0.028601   -5.827531
   14  12   -1  0  0.860091  0.581334    -1.172477   0.000000  180.000000    1.172477    1.241662  0.041211   -2.374188
   13  12   -1  0  0.820260  0.609563    -6.490518   0.000000  180.000000    6.490518    6.534316  0.038777   -1.597353
   12  12   -1  0  0.781660  0.639664    -2.151115   0.000000  180.000000    2.151115    2.243539  0.032359   -4.039334
   11  12   -1  0  0.744481  0.671609    -9.740832   0.000000  180.000000    9.740832    9.990012  0.066608   -5.290535
   10  12   -1  0  0.708948  0.705270    -5.239519   0.000000  180.000000    5.239519    5.268790  0.038530   -1.074373
    9  12   -1  0  0.675321  0.740389     5.123263   0.000000    0.000000    5.123263    5.111510  0.026852    0.618995
    8  12   -1  0  0.643897  0.776521     3.789493   0.000000  360.000000    3.789493    3.768521  0.030749    0.964541
    7  12   -1  0  0.615016  0.812987    -5.107063   0.000000  180.000000    5.107063    5.065314  0.027098    2.178830
    6  12   -1  0  0.589050  0.848824     8.414461   0.000000  360.000000    8.414461    8.361583  0.030278    2.469804
    5  12   -1  0  0.566402  0.882765     2.220821   0.000000    0.000000    2.220821    2.272906  0.025497   -2.888975
    4  12   -1  0  0.547483  0.913270    -6.014058   0.000000  180.000000    6.014058    5.979558  0.029026    1.680923
    3  12   -1  0  0.532690  0.938632     2.125720   0.000000    0.000000    2.125720    2.266158  0.025573   -7.766267
    2  12   -1  0  0.522375  0.957167    -0.969554   0.000000  180.000000    0.969554    1.030422  0.049932   -1.723941
    1  12   -1  0  0.516804  0.967484    -7.621333   0.000000  180.000000    7.621333    7.639343  0.017024   -1.496159
    0  12   -1  0  0.516133  0.968742     7.629460   0.000000  360.000000    7.629460    7.572852  0.024771    3.231885
   -1  12   -1  0  0.520380  0.960837    14.783113   0.000000    0.000000   14.783113   14.588977  0.039396    6.969050
   -2  12   -1  0  0.529426  0.944419     5.998559   0.000000  360.000000    5.998559    5.976937  0.020587    1.485353
   -3  12   -1  0  0.543032  0.920755     2.796473   0.000000    0.000000    2.796473    2.889905  0.025070   -5.270572
   -4  12   -1  0  0.560867  0.891478    -3.446907   0.000000  180.000000    3.446907    3.456217  0.020943   -0.628699
   -5  12   -1  0  0.582541  0.858309    -0.511177   0.000000  180.000000    0.511177    0.440492  0.127940    0.781330
   -6  12   -1  0  0.607644  0.822850    -2.528414   0.000000  180.000000    2.528414    2.511900  0.023054    1.012987
   -7  12   -1  0  0.635770  0.786448     7.796782   0.000000    0.000000    7.796782    7.731655  0.030922    2.978531
   -8  12   -1  0  0.666537  0.750146    14.757700   0.000000  360.000000   14.757700   14.910607  0.074447   -2.904648
   -9  12   -1  0  0.699596  0.714698     4.086024   0.000000  360.000000    4.086024    4.069371  0.024808    0.949287
  -10  12   -1  0  0.734637  0.680608   -14.506779   0.000000  180.000000   14.506779   14.760806  0.076575   -4.691438
  -11  12   -1  0  0.771392  0.648179    -2.804658   0.000000  180.000000    2.804658    2.848995  0.027959   -2.242611
  -12  12   -1  0  0.809626  0.617569    -4.490171   0.000000  180.000000    4.490171    4.516540  0.028837   -1.293180
  -13  12   -1  0  0.849139  0.588832    -4.005823   0.000000  180.000000    4.005823    3.919943  0.051896    2.340285
  -14  12   -1  0  0.889761  0.561948     6.242448   0.000000  360.000000    6.242448    6.243433  0.048700   -0.028596
  -15  12   -1  0  0.931348  0.536856    11.346207   0.000000  360.000000   11.346207   11.468319  0.074482   -2.318582
  -16  12   -1  0  0.973775  0.513466    -5.549029   0.000000  180.000000    5.549029    5.452559  0.045211    3.017598
  -17  12   -1  0  1.016937  0.491672    -5.399185   0.000000  180.000000    5.399185    5.511291  0.039397   -4.024147
  -18  12   -1  0  1.060745  0.471367    -5.007161   0.000000  180.000000    5.007161    4.996360  0.050789    0.300753
  -19  12   -1  0  1.105122  0.452439    -1.965792   0.000000  180.000000    1.965792    1.980039  0.066417   -0.303351
  -20  12   -1  0  1.150002  0.434782    -2.866075   0.000000  180.000000    2.866075    2.982074  0.048688   -3.369308
  -21  12   -1  0  1.195328  0.418295     2.150517   0.000000  360.000000    2.150517    2.306349  0.114705   -1.921269
   22  13   -1  0  1.226304  0.407729    -2.645605   0.000000  180.000000    2.645605    2.546205  0.115273    1.219478
   21  13   -1  0  1.181580  0.423162     2.922910   0.000000  360.000000    2.922910    2.757958  0.060666    3.845298
   19  13   -1  0  1.093633  0.457192     5.465711   0.000000  360.000000    5.465711    5.344762  0.092352    1.852132
   18  13   -1  0  1.050537  0.475947    -3.166361   0.000000  180.000000    3.166361    3.004230  0.050768    4.516389
   17  13   -1  0  1.008126  0.495970     1.247391   0.000000  360.000000    1.247391    1.174019  0.043647    2.377333
   15  13   -1  0  0.925733  0.540112     4.613458   0.000000    0.000000    4.613458    4.778026  0.050153   -4.640469
   14  13   -1  0  0.885978  0.564348    -8.257473   0.000000  180.000000    8.257473    8.357323  0.050250   -2.810149
   12  13   -1  0  0.810057  0.617241    -7.742625   0.000000  180.000000    7.742625    7.803915  0.046309   -1.871693
   10  13   -1  0  0.740140  0.675548    -3.733464   0.000000  180.000000    3.733464    3.733142  0.031042    0.014706
    9  13   -1  0  0.707996  0.706219    17.610597   0.000000  360.000000   17.610597   17.834256  0.100176   -3.157443
    8  13   -1  0  0.678088  0.737367     9.476862   0.000000    0.000000    9.476862    9.340893  0.056523    3.401953
    7  13   -1  0  0.650726  0.768372     7.224396   0.000000  360.000000    7.224396    7.267389  0.033878   -1.794720
    6  13   -1  0  0.626243  0.798412   -16.239788   0.000000  180.000000   16.239788   16.240948  0.073307   -0.022383
    5  13   -1  0  0.604989  0.826462     3.999010   0.000000  360.000000    3.999010    4.022718  0.028871   -1.161310
    4  13   -1  0  0.587314  0.851333   -13.445451   0.000000  180.000000   13.445451   13.449842  0.060013   -0.103469
    3  13   -1  0  0.573549  0.871764    -3.294797   0.000000  180.000000    3.294797    3.145358  0.020705   10.206920
    2  13   -1  0  0.563982  0.886554     0.609863   0.000000  360.000000    0.609863    0.553438  0.097438    0.818950
    1  13   -1  0  0.558826  0.894732    19.487310   0.000000  360.000000   19.487310   19.453800  0.059614    0.794951
    0  13   -1  0  0.558206  0.895727   -12.120456   0.000000  180.000000   12.120456   12.128737  0.032422   -0.361206
   -1  13   -1  0  0.562135  0.889467     6.977528   0.000000  360.000000    6.977528    6.926435  0.041830    1.727389
   -2  13   -1  0  0.570519  0.876395    -0.408479   0.000000  180.000000    0.408479    0.606261  0.087920   -3.181372
   -3  13   -1  0  0.583167  0.857387    10.704170   0.000000  360.000000   10.704170   10.859691  0.049242   -4.466471
   -4  13   -1  0  0.599810  0.833598    -5.747799   0.000000  180.000000    5.747799    5.761269  0.030130   -0.632247
   -5  13   -1  0  0.620124  0.806290     4.621100   0.000000  360.000000    4.621100    4.656776  0.021668   -2.328534
   -6  13   -1  0  0.643763  0.776683   -10.688132   0.000000  180.000000   10.688132   10.554600  0.042437    4.449954
   -7  13   -1  0  0.670376  0.745850    -0.264253   0.000000  180.000000    0.264253    0.505264  0.108291   -3.147462
   -8  13   -1  0  0.699622  0.714671   -13.531265   0.000000  180.000000   13.531265   13.492672  0.065065    0.838843
   -9  13   -1  0  0.731187  0.683820     5.191667   0.000000  360.000000    5.191667    5.183880  0.029402    0.374579
  -10  13   -1  0  0.764783  0.653781     1.756412   0.000000    0.000000    1.756412    1.720694  0.042344    1.192915
  -11  13   -1  0  0.800153  0.624880     6.850280   0.000000    0.000000    6.850280    6.889520  0.045139   -1.229398
  -12  13   -1  0  0.837074  0.597318    -1.796176   0.000000  180.000000    1.796176    1.846649  0.039410   -1.811199
  -13  13   -1  0  0.875350  0.571200     6.011074   0.000000    0.000000    6.011074    6.056729  0.044189   -1.461137
  -14  13   -1  0  0.914809  0.546562    -5.220462   0.000000  180.000000    5.220462    5.217163  0.033286    0.140140
  -15  13   -1  0  0.955306  0.523393     2.518039   0.000000  360.000000    2.518039    2.416598  0.045109    3.180273
  -16  13   -1  0  0.996713  0.501649    -5.104121   0.000000  180.000000    5.104121    5.046153  0.033015    2.483069
  -17  13   -1  0  1.038923  0.481267    -3.588509   0.000000  180.000000    3.588509    3.600898  0.056459   -0.310320
  -18  13   -1  0  1.081841  0.462175    -4.340873   0.000000  180.000000    4.340873    4.364796  0.056572   -0.598042
  -19  13   -1  0  1.125387  0.444292     3.781774   0.000000    0.000000    3.781774    3.806361  0.051590   -0.674009
  -20  13   -1  0  1.169489  0.427537    -1.835234   0.000000  180.000000    1.835234    1.884941  0.077716   -0.904525
  -21  13   -1  0  1.214088  0.411832     5.657362   0.000000    0.000000    5.657362    5.768312  0.074209   -2.114397
   22  14   -1  0  1.246049  0.401268    -3.712187   0.000000  180.000000    3.712187    3.640363  0.102154    0.994325
   21  14   -1  0  1.202059  0.415953    -3.595375   0.000000  180.000000    3.595375    3.263242  0.082606    5.686091
   20  14   -1  0  1.158599  0.431556    -1.041229   0.000000  180.000000    1.041229    1.050074  0.106980   -0.116933
   19  14   -1  0  1.115729  0.448138    -4.458388   0.000000  180.000000    4.458388    4.552513  0.075007   -1.774685
   18  14   -1  0  1.073520  0.465758     4.053563   0.000000  360.000000    4.053563    4.106833  0.067106   -1.122616
   17  14   -1  0  1.032053  0.484471     6.619101   0.000000  360.000000    6.619101    6.443865  0.051735    4.790173
   16  14   -1  0  0.991423  0.504326     2.685387   0.000000    0.000000    2.685387    2.677175  0.032499    0.357346
   14  14   -1  0  0.913112  0.547578     5.200925   0.000000  360.000000    5.200925    5.163089  0.036381    1.470779
   13  14   -1  0  0.875696  0.570975    -4.222107   0.000000  180.000000    4.222107    4.218572  0.029204    0.171153
   12  14   -1  0  0.839648  0.595488    -8.249999   0.000000  180.000000    8.249999    8.397541  0.068936   -3.026778
   11  14   -1  0  0.805151  0.621001   -11.921352   0.000000  180.000000   11.921352   12.092270  0.071794   -3.366785
   10  14   -1  0  0.772414  0.647321    -7.528911   0.000000  180.000000    7.528911    7.614594  0.050389   -2.404740
    9  14   -1  0  0.741670  0.674154    -0.928170   0.000000  180.000000    0.928170    0.990019  0.052047   -1.680567
    8  14   -1  0  0.713176  0.701089     3.995911   0.000000    0.000000    3.995911    3.999810  0.023471   -0.234940
    7  14   -1  0  0.687212  0.727577     6.551212   0.000000  360.000000    6.551212    6.491224  0.040126    2.114232
    6  14   -1  0  0.664076  0.752926    17.930990   0.000000  360.000000   17.930990   17.858603  0.099473    1.029138
    5  14   -1  0  0.644071  0.776312     6.849062   0.000000  360.000000    6.849062    6.809758  0.035123    1.582547
    4  14   -1  0  0.627498  0.796815    -7.145956   0.000000  180.000000    7.145956    7.154182  0.038372   -0.303177
    3  14   -1  0  0.614634  0.813492    -4.387570   0.000000  180.000000    4.387570    4.305976  0.020153    5.725888
    2  14   -1  0  0.605716  0.825470    -5.751121   0.000000  180.000000    5.751121    5.663885  0.029400    4.196208
    1  14   -1  0  0.600918  0.832060    -9.161775   0.000000  180.000000    9.161775    9.126436  0.038801    1.288035
    0  14   -1  0  0.600341  0.832860    -4.581587   0.000000  180.000000    4.581587    4.384660  0.028093    9.913485
   -1  14   -1  0  0.603996  0.827820    -1.084423   0.000000  180.000000    1.084423    1.160901  0.050498   -2.141785
   -2  14   -1  0  0.611807  0.817251     6.478888   0.000000  360.000000    6.478888    6.367359  0.018212    8.660441
   -3  14   -1  0  0.623619  0.801772    11.423662   0.000000  360.000000   11.423662   11.357412  0.037562    2.494298
   -4  14   -1  0  0.639209  0.782217     3.853759   0.000000  360.000000    3.853759    3.764455  0.023063    5.476006
   -5  14   -1  0  0.658308  0.759523    12.827368   0.000000  360.000000   12.827368   12.735501  0.059422    2.186380
   -6  14   -1  0  0.680623  0.734621     9.878214   0.000000  360.000000    9.878214    9.867693  0.036595    0.406609
   -7  14   -1  0  0.705847  0.708369    -6.897911   0.000000  180.000000    6.897911    6.863520  0.035878    1.355572
   -8  14   -1  0  0.733681  0.681495   -11.410233   0.000000  180.000000   11.410233   11.441580  0.062632   -0.707811
   -9  14   -1  0  0.763839  0.654588    -2.385166   0.000000  180.000000    2.385166    2.450173  0.026621   -3.453492
  -10  14   -1  0  0.796058  0.628095    -7.910590   0.000000  180.000000    7.910590    7.965176  0.042701   -1.807819
  -11  14   -1  0  0.830097  0.602339    -2.245580   0.000000  180.000000    2.245580    2.382579  0.030452   -6.362238
  -12  14   -1  0  0.865742  0.577539     1.059116   0.000000    0.000000    1.059116    1.078849  0.061464   -0.454023
  -13  14   -1  0  0.902803  0.553831     7.107576   0.000000    0.000000    7.107576    7.178336  0.061512   -1.626837
  -14  14   -1  0  0.941112  0.531286     5.475473   0.000000    0.000000    5.475473    5.519556  0.060462   -1.031120
  -15  14   -1  0  0.980523  0.509932     2.829068   0.000000  360.000000    2.829068    2.787399  0.028582    2.061763
  -16  14   -1  0  1.020908  0.489760    -0.749209   0.000000  180.000000    0.749209    0.685345  0.123721    0.730008
  -17  14   -1  0  1.062157  0.470740     3.808155   0.000000    0.000000    3.808155    3.744059  0.046482    1.950138
  -18  14   -1  0  1.104172  0.452828    -6.766766   0.000000  180.000000    6.766766    6.540527  0.063209    5.061770
  -19  14   -1  0  1.146870  0.435969    -8.309038   0.000000  180.000000    8.309038    8.005406  0.085133    5.043883
  -20  14   -1  0  1.190177  0.420106    -3.789489   0.000000  180.000000    3.789489    3.903007  0.080075   -2.004850
   21  15   -1  0  1.223674  0.408605    -1.776242   0.000000  180.000000    1.776242    1.959317  0.082302   -3.145834
   20  15   -1  0  1.181009  0.423367   -11.499194   0.000000  180.000000   11.499194   11.003566  0.188820    3.712137
   19  15   -1  0  1.138983  0.438988    -5.025946   0.000000  180.000000    5.025946    5.140275  0.070500   -2.293393
   18  15   -1  0  1.097669  0.455511    -3.366801   0.000000  180.000000    3.366801    3.405622  0.068310   -0.803699
   17  15   -1  0  1.057150  0.472970    -1.993789   0.000000  180.000000    1.993789    1.933075  0.045190    1.900051
   15  15   -1  0  0.978892  0.510781     8.049445   0.000000  360.000000    8.049445    8.154569  0.051505   -2.886467
   14  15   -1  0  0.941385  0.531132     6.315288   0.000000  360.000000    6.315288    6.415282  0.048493   -2.916156
   13  15   -1  0  0.905138  0.552402     2.006332   0.000000  360.000000    2.006332    2.015799  0.039655   -0.337603
   12  15   -1  0  0.870310  0.574508    -3.194929   0.000000  180.000000    3.194929    3.206431  0.042994   -0.378319
   11  15   -1  0  0.837079  0.597315     3.275940   0.000000  360.000000    3.275940    3.242856  0.024544    1.906247
    9  15   -1  0  0.776213  0.644153    -5.192589   0.000000  180.000000    5.192589    5.177968  0.032171    0.642759
    8  15   -1  0  0.749034  0.667526    -2.523171   0.000000  180.000000    2.523171    2.552213  0.036975   -1.110786
    7  15   -1  0  0.724357  0.690268     4.764583   0.000000    0.000000    4.764583    4.824758  0.028455   -2.990751
    6  15   -1  0  0.702445  0.711800    -1.108451   0.000000  180.000000    1.108451    1.102232  0.053278    0.165068
    5  15   -1  0  0.683564  0.731460     4.611692   0.000000    0.000000    4.611692    4.596114  0.021955    1.003445
    4  15   -1  0  0.667971  0.748535     8.357397   0.000000  360.000000    8.357397    8.373842  0.044111   -0.527204
    3  15   -1  0  0.655902  0.762309    14.778095   0.000000  360.000000   14.778095   14.869466  0.045439   -2.843753
    2  15   -1  0  0.647552  0.772139    12.496764   0.000000  360.000000   12.496764   12.497244  0.043581   -0.015561
    1  15   -1  0  0.643067  0.777524     3.026717   0.000000    0.000000    3.026717    2.961460  0.026891    3.431948
    0  15   -1  0  0.642528  0.778177    -8.331381   0.000000  180.000000    8.331381    8.279399  0.033141    2.218188
   -1  15   -1  0  0.645944  0.774061    -2.808111   0.000000  180.000000    2.808111    2.825597  0.025644   -0.964314
   -2  15   -1  0  0.653254  0.765399   -14.767399   0.000000  180.000000   14.767399   14.914906  0.048685   -4.284785
   -3  15   -1  0  0.664329  0.752640   -13.365781   0.000000  180.000000   13.365781   13.318387  0.049228    1.361520
   -4  15   -1  0  0.678984  0.736394     2.637239   0.000000    0.000000    2.637239    2.605658  0.030591    1.459955
   -5  15   -1  0  0.696995  0.717365    12.562060   0.000000  360.000000   12.562060   12.521728  0.037045    1.539675
   -6  15   -1  0  0.718108  0.696274     4.710001   0.000000    0.000000    4.710001    4.725409  0.033768   -0.645335
   -7  15   -1  0  0.742059  0.673801     5.800806   0.000000  360.000000    5.800806    5.794801  0.038683    0.219532
   -8  15   -1  0  0.768583  0.650548     0.964382   0.000000  360.000000    0.964382    1.097634  0.053510   -3.521759
   -9  15   -1  0  0.797422  0.627020    -2.543526   0.000000  180.000000    2.543526    2.631013  0.033075   -3.740789
  -10  15   -1  0  0.828336  0.603620   -13.677130   0.000000  180.000000   13.677130   13.853179  0.080152   -3.106226
  -11  15   -1  0  0.861100  0.580653   -11.839874   0.000000  180.000000   11.839874   11.978042  0.070792   -2.760178
  -12  15   -1  0  0.895512  0.558340    -3.026882   0.000000  180.000000    3.026882    3.059791  0.028407   -1.638332
  -13  15   -1  0  0.931389  0.536833     1.173224   0.000000    0.000000    1.173224    1.216744  0.054256   -1.134360
  -14  15   -1  0  0.968568  0.516226    -6.501546   0.000000  180.000000    6.501546    6.502955  0.063577   -0.031332
  -15  15   -1  0  1.006905  0.496571     3.591365   0.000000  360.000000    3.591365    3.487097  0.043670    3.376634
  -16  15   -1  0  1.046272  0.477887     4.981219   0.000000  360.000000    4.981219    5.111510  0.036750   -5.013900
  -18  15   -1  0  1.127665  0.443394    -2.320390   0.000000  180.000000    2.320390    2.164784  0.047035    4.678690
  -19  15   -1  0  1.169505  0.427531     4.887999   0.000000  360.000000    4.887999    4.788599  0.059161    2.376111
   19  16   -1  0  1.163327  0.429802     6.815323   0.000000  360.000000    6.815323    7.040471  0.053513   -5.950091
   18  16   -1  0  1.122909  0.445272     3.496661   0.000000  360.000000    3.496661    3.543730  0.059423   -1.120231
   17  16   -1  0  1.083335  0.461538     4.156776   0.000000    0.000000    4.156776    4.017757  0.052393    3.752477
   16  16   -1  0  1.044700  0.478606    -5.987682   0.000000  180.000000    5.987682    5.946948  0.052335    1.100715
   15  16   -1  0  1.007114  0.496468     2.864049   0.000000    0.000000    2.864049    2.912786  0.034835   -1.978630
   14  16   -1  0  0.970697  0.515094    -1.498754   0.000000  180.000000    1.498754    1.571852  0.046436   -2.226216
   13  16   -1  0  0.935587  0.534424    -0.728128   0.000000  180.000000    0.728128    0.692685  0.087213    0.574740
   12  16   -1  0  0.901936  0.554363     6.756056   0.000000  360.000000    6.756056    6.950765  0.037463   -7.350262
   11  16   -1  0  0.869913  0.574770    18.293103   0.000000  360.000000   18.293103   18.804765  0.097676   -7.408191
    8  16   -1  0  0.785557  0.636491     2.012945   0.000000  360.000000    2.012945    2.013288  0.032458   -0.014946
    7  16   -1  0  0.762064  0.656113    -1.586788   0.000000  180.000000    1.586788    1.702800  0.038465   -4.265375
    6  16   -1  0  0.741267  0.674521   -11.297579   0.000000  180.000000   11.297579   11.227660  0.045104    2.192278
    5  16   -1  0  0.723400  0.691180    -3.669932   0.000000  180.000000    3.669932    3.664138  0.027649    0.296358
    4  16   -1  0  0.708685  0.705532     5.434304   0.000000  360.000000    5.434304    5.413094  0.024044    1.247507
    3  16   -1  0  0.697320  0.717031     6.018497   0.000000    0.000000    6.018497    6.012702  0.028866    0.283930
    2  16   -1  0  0.689472  0.725193    -6.313072   0.000000  180.000000    6.313072    6.245144  0.020833    4.611270
    0  16   -1  0  0.684755  0.730188     4.919580   0.000000  360.000000    4.919580    4.970632  0.029041   -2.486133
   -1  16   -1  0  0.687962  0.726784   -15.947014   0.000000  180.000000   15.947014   15.994789  0.059911   -1.127733
   -2  16   -1  0  0.694830  0.719601   -12.578396   0.000000  180.000000   12.578396   12.603378  0.056037   -0.630468
   -3  16   -1  0  0.705252  0.708966     2.970461   0.000000  360.000000    2.970461    3.007642  0.026475   -1.986088
   -5  16   -1  0  0.736105  0.679251    -8.613512   0.000000  180.000000    8.613512    8.571411  0.041322    1.440888
   -6  16   -1  0  0.756127  0.661265     0.615412   0.000000    0.000000    0.615412    0.580450  0.106329    0.464995
   -7  16   -1  0  0.778910  0.641923    -6.931735   0.000000  180.000000    6.931735    6.964689  0.036371   -1.281312
   -8  16   -1  0  0.804219  0.621721    -2.380105   0.000000  180.000000    2.380105    2.365356  0.033729    0.618379
   -9  16   -1  0  0.831824  0.601089    -3.574065   0.000000  180.000000    3.574065    3.619267  0.026007   -2.458039
  -10  16   -1  0  0.861504  0.580381     5.218383   0.000000  360.000000    5.218383    5.302615  0.030076   -3.960694
  -11  16   -1  0  0.893052  0.559878     5.933219   0.000000  360.000000    5.933219    6.016965  0.039771   -2.977894
  -12  16   -1  0  0.926277  0.539795     6.960046   0.000000  360.000000    6.960046    7.008529  0.041338   -1.658640
  -13  16   -1  0  0.961006  0.520288    -7.295339   0.000000  180.000000    7.295339    7.259641  0.058865    0.857616
  -14  16   -1  0  0.997082  0.501463    -0.890888   0.000000  180.000000    0.890888    1.005370  0.073755   -2.195130
  -15  16   -1  0  1.034362  0.483390    -4.481813   0.000000  180.000000    4.481813    4.547033  0.046247   -1.994398
  -16  16   -1  0  1.072723  0.466104     3.019696   0.000000  360.000000    3.019696    3.014408  0.031260    0.239218
  -17  16   -1  0  1.112051  0.449620     2.763809   0.000000    0.000000    2.763809    2.631013  0.052519    3.575910
  -18  16   -1  0  1.152249  0.433934     8.161754   0.000000  360.000000    8.161754    7.785638  0.037197   14.299830
  -19  16   -1  0  1.193227  0.419032     4.172239   0.000000    0.000000    4.172239    4.116880  0.074123    1.056187
  -20  16   -1  0  1.234909  0.404888     5.973042   0.000000  360.000000    5.973042    5.629447  0.068292    7.115305
   20  17   -1  0  1.229022  0.406828     2.486002   0.000000  360.000000    2.486002    2.752399  0.084847   -4.440265
   19  17   -1  0  1.188694  0.420630     4.423158   0.000000  360.000000    4.423158    4.745866  0.094915   -4.808293
   18  17   -1  0  1.149169  0.435097    -5.146331   0.000000  180.000000    5.146331    5.310266  0.065543   -3.537219
   17  17   -1  0  1.110531  0.450235     8.889570   0.000000  360.000000    8.889570    9.132600  0.105551   -3.256218
   15  17   -1  0  1.036312  0.482480    -1.395523   0.000000  180.000000    1.395523    1.446738  0.050549   -1.432852
   14  17   -1  0  1.000958  0.499521    -7.360428   0.000000  180.000000    7.360428    7.362333  0.028499   -0.094531
   13  17   -1  0  0.966947  0.517091    12.485261   0.000000  360.000000   12.485261   12.509777  0.065346   -0.530569
   12  17   -1  0  0.934426  0.535088    -4.558034   0.000000  180.000000    4.558034    4.622694  0.047021   -1.944740
   11  17   -1  0  0.903556  0.553369     3.680271   0.000000    0.000000    3.680271    3.796805  0.034336   -4.799777
   10  17   -1  0  0.874510  0.571749    -9.565034   0.000000  180.000000    9.565034    9.728547  0.054990   -4.205198
    9  17   -1  0  0.847478  0.589986    -0.718902   0.000000  180.000000    0.718902    0.662622  0.091587    0.869037
    8  17   -1  0  0.822657  0.607787   -17.658200   0.000000  180.000000   17.658200   17.961214  0.102281   -4.189699
    7  17   -1  0  0.800253  0.624802     4.228380   0.000000  360.000000    4.228380    4.266591  0.027213   -1.985741
    6  17   -1  0  0.780475  0.640636    -8.440375   0.000000  180.000000    8.440375    8.410339  0.047286    0.898281
    5  17   -1  0  0.763526  0.654857    14.357358   0.000000  360.000000   14.357358   14.446690  0.046772   -2.701041
    4  17   -1  0  0.749599  0.667024    -8.857841   0.000000  180.000000    8.857841    8.824383  0.054113    0.874420
    3  17   -1  0  0.738864  0.676715     0.734306   0.000000    0.000000    0.734306    0.670211  0.114710    0.790206
    2  17   -1  0  0.731461  0.683563   -19.762247   0.000000  180.000000   19.762247   19.828430  0.082423   -1.135575
    1  17   -1  0  0.727494  0.687291     4.486282   0.000000  360.000000    4.486282    4.445965  0.022699    2.511917
    0  17   -1  0  0.727017  0.687742    -9.948175   0.000000  180.000000    9.948175    9.959305  0.040619   -0.387478
   -1  17   -1  0  0.730038  0.684896    12.435097   0.000000  360.000000   12.435097   12.507499  0.050006   -2.047592
   -2  17   -1  0  0.736514  0.678874    -9.971521   0.000000  180.000000    9.971521    9.957302  0.047934    0.419531
   -3  17   -1  0  0.746354  0.669923    13.111756   0.000000  360.000000   13.111756   13.318387  0.056813   -5.143548
   -4  17   -1  0  0.759429  0.658390    -7.912548   0.000000  180.000000    7.912548    7.959361  0.030924   -2.140873
   -6  17   -1  0  0.794602  0.629246    -6.092125   0.000000  180.000000    6.092125    6.092844  0.034459   -0.029518
   -7  17   -1  0  0.816311  0.612511    21.791275   0.000000  360.000000   21.791275   22.026543  0.070052   -4.749645
   -8  17   -1  0  0.840495  0.594888    -6.606490   0.000000  180.000000    6.606490    6.636639  0.037110   -1.148949
   -9  17   -1  0  0.866946  0.576737     6.079373   0.000000  360.000000    6.079373    6.079385  0.041692   -0.000396
  -10  17   -1  0  0.895462  0.558371     4.493999   0.000000  360.000000    4.493999    4.540292  0.030246   -2.164537
  -11  17   -1  0  0.925854  0.540042    10.701009   0.000000  360.000000   10.701009   10.653279  0.091051    0.741342
  -12  17   -1  0  0.957943  0.521952    -9.983429   0.000000  180.000000    9.983429   10.001770  0.063696   -0.407201
  -13  17   -1  0  0.991563  0.504254     6.213717   0.000000  360.000000    6.213717    6.208997  0.040818    0.163525
  -15  17   -1  0  1.062812  0.470450     3.574458   0.000000  360.000000    3.574458    3.592382  0.032266   -0.785596
  -16  17   -1  0  1.100181  0.454471    -6.045050   0.000000  180.000000    6.045050    6.028792  0.064911    0.354208
  -17  17   -1  0  1.138561  0.439151     8.410024   0.000000  360.000000    8.410024    8.115604  0.078593    5.297844
  -18  17   -1  0  1.177854  0.424501     4.115889   0.000000  360.000000    4.115889    3.983214  0.051065    3.674398
  -19  17   -1  0  1.217972  0.410519     0.911632   0.000000  360.000000    0.911632    0.990019  0.122026   -0.908464
   19  18   -1  0  1.215020  0.411516    -6.107133   0.000000  180.000000    6.107133    6.453365  0.110247   -4.441360
   18  18   -1  0  1.176380  0.425033    -5.198500   0.000000  180.000000    5.198500    5.394244  0.091494   -3.025572
   17  18   -1  0  1.138665  0.439111    -1.297238   0.000000  180.000000    1.297238    1.378049  0.085732   -1.333034
   16  18   -1  0  1.101972  0.453732     2.918915   0.000000  360.000000    2.918915    2.905759  0.039958    0.465618
   15  18   -1  0  1.066406  0.468864    -4.223186   0.000000  180.000000    4.223186    4.266591  0.039084   -1.570563
   13  18   -1  0  0.999133  0.500434    -2.041718   0.000000  180.000000    2.041718    2.053434  0.035390   -0.468194
   12  18   -1  0  0.967695  0.516692    -1.271302   0.000000  180.000000    1.271302    1.329001  0.049543   -1.647047
   11  18   -1  0  0.937919  0.533095    -7.525478   0.000000  180.000000    7.525478    7.653317  0.050133   -3.606221
   10  18   -1  0  0.909972  0.549468     1.980905   0.000000  360.000000    1.980905    2.045962  0.035521   -2.590171
    9  18   -1  0  0.884024  0.565595     5.650626   0.000000  360.000000    5.650626    5.699740  0.040575   -1.711825
    8  18   -1  0  0.860258  0.581221    -5.617204   0.000000  180.000000    5.617204    5.652177  0.034651   -1.427366
    7  18   -1  0  0.838859  0.596047   -12.808427   0.000000  180.000000   12.808427   13.017078  0.065121   -4.531237
    6  18   -1  0  0.820013  0.609747     7.000361   0.000000  360.000000    7.000361    7.029637  0.030858   -1.341720
    5  18   -1  0  0.803898  0.621969     2.994333   0.000000    0.000000    2.994333    3.031303  0.031085   -1.681988
    4  18   -1  0  0.790682  0.632365    -5.289265   0.000000  180.000000    5.289265    5.385786  0.032239   -4.234038
    3  18   -1  0  0.780512  0.640605     7.538313   0.000000    0.000000    7.538313    7.599143  0.039044   -2.203321
    2  18   -1  0  0.773509  0.646405     8.945916   0.000000  360.000000    8.945916    8.951888  0.029066   -0.290554
    1  18   -1  0  0.769758  0.649555    -5.472416   0.000000  180.000000    5.472416    5.442359  0.026514    1.603125
    0  18   -1  0  0.769307  0.649935    -1.636770   0.000000  180.000000    1.636770    1.588037  0.055233    1.247777
   -1  18   -1  0  0.772163  0.647532     9.736009   0.000000    0.000000    9.736009    9.683340  0.041780    1.782801
   -2  18   -1  0  0.778288  0.642435     8.620981   0.000000  360.000000    8.620981    8.561349  0.031221    2.701137
   -3  18   -1  0  0.787607  0.634834     2.457289   0.000000    0.000000    2.457289    2.462642  0.044255   -0.171088
   -4  18   -1  0  0.800007  0.624994    -3.872239   0.000000  180.000000    3.872239    4.015097  0.025145   -8.034637
   -5  18   -1  0  0.815349  0.613234     3.985259   0.000000  360.000000    3.985259    3.935539  0.034921    2.013523
   -6  18   -1  0  0.833470  0.599902    -0.563379   0.000000  180.000000    0.563379    0.606261  0.128813   -0.470792
   -7  18   -1  0  0.854192  0.585348    -1.053732   0.000000  180.000000    1.053732    1.102232  0.066967   -1.024239
   -8  18   -1  0  0.877332  0.569909     6.425465   0.000000  360.000000    6.425465    6.435127  0.039377   -0.346981
   -9  18   -1  0  0.902704  0.553891     8.995773   0.000000    0.000000    8.995773    9.124719  0.061861   -2.947848
  -10  18   -1  0  0.930125  0.537562    -6.020635   0.000000  180.000000    6.020635    5.994905  0.043465    0.837168
  -12  18   -1  0  0.990421  0.504836    -2.548209   0.000000  180.000000    2.548209    2.586011  0.033655   -1.588449
  -13  18   -1  0  1.022975  0.488771    -0.805591   0.000000  180.000000    0.805591    0.845418  0.088726   -0.634806
  -14  18   -1  0  1.056937  0.473065     0.820035   0.000000    0.000000    0.820035    0.802007  0.093950    0.271365
  -15  18   -1  0  1.092177  0.457801     1.665252   0.000000  360.000000    1.665252    1.678660  0.052182   -0.363384
  -16  18   -1  0  1.128574  0.443037    -7.814596   0.000000  180.000000    7.814596    7.562121  0.043114    8.281583
  -17  18   -1  0  1.166020  0.428809    -0.906634   0.000000  180.000000    0.906634    0.903734  0.099754    0.041115
  -18  18   -1  0  1.204417  0.415138    -3.444703   0.000000  180.000000    3.444703    3.269501  0.055547    4.460633
  -19  18   -1  0  1.243678  0.402033    -1.610299   0.000000  180.000000    1.610299    1.471199  0.080078    2.456559
   19  19   -1  0  1.242244  0.402497     3.016700   0.000000  360.000000    3.016700    3.196864  0.088948   -2.864495
   18  19   -1  0  1.204477  0.415118    -2.090432   0.000000  180.000000    2.090432    2.227544  0.082109   -2.361559
   17  19   -1  0  1.167671  0.428203    -4.968667   0.000000  180.000000    4.968667    5.120421  0.118018   -1.818469
   16  19   -1  0  1.131918  0.441728    -5.810850   0.000000  180.000000    5.810850    5.629447  0.059272    4.328194
   15  19   -1  0  1.097324  0.455654     5.433144   0.000000  360.000000    5.433144    5.461956  0.079717   -0.511141
   14  19   -1  0  1.063999  0.469925     3.183708   0.000000    0.000000    3.183708    3.198468  0.033985   -0.614220
   13  19   -1  0  1.032068  0.484464     3.425386   0.000000    0.000000    3.425386    3.530742  0.043125   -3.454917
   12  19   -1  0  1.001663  0.499170    -1.736679   0.000000  180.000000    1.736679    1.854924  0.043149   -3.875494
   11  19   -1  0  0.972928  0.513913     3.863456   0.000000  360.000000    3.863456    4.017757  0.045059   -4.842886
   10  19   -1  0  0.946015  0.528533    -4.314385   0.000000  180.000000    4.314385    4.328415  0.028459   -0.697183
    9  19   -1  0  0.921084  0.542839    -0.823600   0.000000  180.000000    0.823600    0.802007  0.084136    0.362942
    8  19   -1  0  0.898299  0.556608     0.926787   0.000000    0.000000    0.926787    1.054947  0.062917   -2.880715
    7  19   -1  0  0.877828  0.569588     4.306670   0.000000  360.000000    4.306670    4.283419  0.023563    1.395463
    6  19   -1  0  0.859836  0.581507    -4.322075   0.000000  180.000000    4.322075    4.360061  0.023148   -2.320754
    5  19   -1  0  0.844481  0.592080     6.718130   0.000000  360.000000    6.718130    6.691792  0.049808    0.747819
    4  19   -1  0  0.831910  0.601027     1.370510   0.000000  360.000000    1.370510    1.253935  0.058568    2.814879
    3  19   -1  0  0.822250  0.608087     6.230731   0.000000  360.000000    6.230731    6.122932  0.035445    4.301048
    2  19   -1  0  0.815605  0.613042     4.838944   0.000000  360.000000    4.838944    4.794991  0.039189    1.586103
    1  19   -1  0  0.812049  0.615726     1.438493   0.000000    0.000000    1.438493    1.488479  0.054023   -1.308539
    0  19   -1  0  0.811622  0.616050   -11.343692   0.000000  180.000000   11.343692   11.282531  0.036559    2.365882
   -1  19   -1  0  0.814329  0.614002     3.438802   0.000000    0.000000    3.438802    3.519163  0.026750   -4.248449
   -2  19   -1  0  0.820140  0.609652    -1.376821   0.000000  180.000000    1.376821    1.436114  0.050932   -1.646354
   -3  19   -1  0  0.828988  0.603145     1.089199   0.000000  360.000000    1.089199    1.216744  0.066526   -2.711363
   -4  19   -1  0  0.840778  0.594687     1.299839   0.000000  360.000000    1.299839    1.290055  0.056875    0.243298
   -5  19   -1  0  0.855389  0.584529     5.433234   0.000000  360.000000    5.433234    5.417829  0.032048    0.679779
   -6  19   -1  0  0.872679  0.572949    -7.651719   0.000000  180.000000    7.651719    7.604484  0.037156    1.797873
   -7  19   -1  0  0.892491  0.560230    -3.852558   0.000000  180.000000    3.852558    3.878107  0.029954   -1.206270
   -8  19   -1  0  0.914663  0.546650    -1.648330   0.000000  180.000000    1.648330    1.684717  0.047593   -1.081222
   -9  19   -1  0  0.939027  0.532466     8.744911   0.000000  360.000000    8.744911    8.736036  0.030595    0.410221
  -10  19   -1  0  0.965416  0.517911    -3.302722   0.000000  180.000000    3.302722    3.209628  0.031590    4.167644
  -11  19   -1  0  0.993671  0.503185    -4.624875   0.000000  180.000000    4.624875    4.702593  0.035440   -3.101297
  -12  19   -1  0  1.023636  0.488455    -3.179352   0.000000  180.000000    3.179352    2.988897  0.038836    6.935365
  -13  19   -1  0  1.055165  0.473859    -1.641784   0.000000  180.000000    1.641784    1.690794  0.047418   -1.461672
  -14  19   -1  0  1.088123  0.459507    -9.700049   0.000000  180.000000    9.700049    9.629417  0.070692    1.413006
  -15  19   -1  0  1.122384  0.445480     6.303791   0.000000  360.000000    6.303791    6.198319  0.053797    2.772652
  -16  19   -1  0  1.157832  0.431842     6.742826   0.000000  360.000000    6.742826    6.698708  0.050815    1.227853
  -18  19   -1  0  1.231876  0.405885    -4.642827   0.000000  180.000000    4.642827    4.431040  0.073867    4.054775
   18  20   -1  0  1.233401  0.405383    -1.397631   0.000000  180.000000    1.397631    1.363133  0.086714    0.562628
   17  20   -1  0  1.197483  0.417542    -5.012051   0.000000  180.000000    5.012051    5.314155  0.113648   -3.759319
   16  20   -1  0  1.162648  0.430053    -6.794254   0.000000  180.000000    6.794254    6.588055  0.101316    2.878199
   14  20   -1  0  1.096634  0.455941     6.062335   0.000000  360.000000    6.062335    6.000843  0.051862    1.676784
   13  20   -1  0  1.065681  0.469184     1.228042   0.000000  360.000000    1.228042    1.313583  0.055824   -2.167046
   12  20   -1  0  1.036263  0.482503     4.639093   0.000000  360.000000    4.639093    4.631469  0.032926    0.327462
   11  20   -1  0  1.008514  0.495779     4.015585   0.000000  360.000000    4.015585    4.050599  0.026922   -1.839278
   10  20   -1  0  0.982576  0.508866    -5.813890   0.000000  180.000000    5.813890    5.808061  0.049929    0.165098
    9  20   -1  0  0.958596  0.521596    -4.602452   0.000000  180.000000    4.602452    4.618223  0.040698   -0.548027
    8  20   -1  0  0.936724  0.533775     4.641645   0.000000    0.000000    4.641645    4.672048  0.038708   -1.110750
    7  20   -1  0  0.917111  0.545190     2.852621   0.000000  360.000000    2.852621    2.904018  0.032458   -2.239430
    6  20   -1  0  0.899905  0.555614    -1.456157   0.000000  180.000000    1.456157    1.535727  0.047552   -2.366449
    5  20   -1  0  0.885246  0.564815    -5.800849   0.000000  180.000000    5.800849    5.747901  0.032663    2.292477
    4  20   -1  0  0.873262  0.572566    -5.071156   0.000000  180.000000    5.071156    5.073323  0.030045   -0.102038
    3  20   -1  0  0.864065  0.578660    -1.985041   0.000000  180.000000    1.985041    1.969687  0.044336    0.489735
    2  20   -1  0  0.857744  0.582925    -1.050293   0.000000  180.000000    1.050293    1.178379  0.068783   -2.633501
    1  20   -1  0  0.854363  0.585232     9.878256   0.000000  360.000000    9.878256    9.680176  0.044821    6.249938
    0  20   -1  0  0.853957  0.585510    15.327983   0.000000  360.000000   15.327983   15.260493  0.048242    1.978487
   -1  20   -1  0  0.856530  0.583751    -0.909987   0.000000  180.000000    0.909987    1.010458  0.080845   -1.757530
   -2  20   -1  0  0.862056  0.580009    -8.118435   0.000000  180.000000    8.118435    8.115604  0.038295    0.104526
   -3  20   -1  0  0.870479  0.574397    -3.335923   0.000000  180.000000    3.335923    3.249132  0.028987    4.234313
   -4  20   -1  0  0.881714  0.567077    -9.455453   0.000000  180.000000    9.455453    9.434978  0.052955    0.546795
   -5  20   -1  0  0.895658  0.558249    -5.381680   0.000000  180.000000    5.381680    5.381949  0.026813   -0.014175
   -6  20   -1  0  0.912184  0.548135     4.452126   0.000000  360.000000    4.452126    4.410254  0.037803    1.566459
   -7  20   -1  0  0.931157  0.536967     4.226675   0.000000  360.000000    4.226675    4.236601  0.037687   -0.372461
   -8  20   -1  0  0.952429  0.524974     3.095842   0.000000  360.000000    3.095842    3.097941  0.030411   -0.097623
   -9  20   -1  0  0.975850  0.512374     3.950076   0.000000  360.000000    3.950076    3.864860  0.033727    3.573196
  -11  20   -1  0  1.028540  0.486126     1.889743   0.000000    0.000000    1.889743    1.832749  0.043680    1.845276
  -12  20   -1  0  1.057517  0.472806    -1.922892   0.000000  180.000000    1.922892    1.995448  0.043754   -2.345138
  -13  20   -1  0  1.088065  0.459531    -4.422831   0.000000  180.000000    4.422831    4.263083  0.030560    7.392620
  -14  20   -1  0  1.120055  0.446406    -2.003650   0.000000  180.000000    2.003650    1.940981  0.045002    1.969390
  -15  20   -1  0  1.153368  0.433513    -0.562957   0.000000  180.000000    0.562957    0.580450  0.150564   -0.164315
  -16  20   -1  0  1.187892  0.420914    -0.668754   0.000000  180.000000    0.668754    0.589220  0.133233    0.844222
  -17  20   -1  0  1.223524  0.408656     2.814945   0.000000  360.000000    2.814945    2.699959  0.067456    2.410686
   17  21   -1  0  1.228045  0.407151     3.756229   0.000000    0.000000    3.756229    3.926479  0.094707   -2.542270
   16  21   -1  0  1.194102  0.418725     1.866345   0.000000  360.000000    1.866345    1.909160  0.068947   -0.878195
   15  21   -1  0  1.161361  0.430529    -1.914139   0.000000  180.000000    1.914139    1.961897  0.048275   -1.399066
   14  21   -1  0  1.129927  0.442507    -5.300193   0.000000  180.000000    5.300193    5.351555  0.039255   -1.850377
   13  21   -1  0  1.099911  0.454582    -2.549066   0.000000  180.000000    2.549066    2.640687  0.032952   -3.932118
   12  21   -1  0  1.071433  0.466665    -4.109978   0.000000  180.000000    4.109978    4.084397  0.046058    0.785473
   11  21   -1  0  1.044619  0.478643     2.795399   0.000000  360.000000    2.795399    2.796558  0.033716   -0.048630
   10  21   -1  0  1.019600  0.490388     4.840047   0.000000  360.000000    4.840047    4.987085  0.040718   -5.106887
    9  21   -1  0  0.996511  0.501750     6.108782   0.000000  360.000000    6.108782    6.190154  0.060912   -1.889236
    8  21   -1  0  0.975490  0.512563     5.700746   0.000000  360.000000    5.700746    5.687229  0.033013    0.579021
    7  21   -1  0  0.956672  0.522645     3.352220   0.000000  360.000000    3.352220    3.348184  0.030274    0.188544
    6  21   -1  0  0.940190  0.531807    -3.765394   0.000000  180.000000    3.765394    3.787413  0.028803   -1.081140
    5  21   -1  0  0.926169  0.539858    -0.728061   0.000000  180.000000    0.728061    0.845418  0.097903   -1.695236
    4  21   -1  0  0.914721  0.546615    -4.535981   0.000000  180.000000    4.535981    4.570471  0.025397   -1.920587
    3  21   -1  0  0.905945  0.551910    -3.413344   0.000000  180.000000    3.413344    3.447344  0.029398   -1.635602
    2  21   -1  0  0.899918  0.555606     2.210185   0.000000    0.000000    2.210185    2.281882  0.038192   -2.654902
    1  21   -1  0  0.896696  0.557603     5.782505   0.000000  360.000000    5.782505    5.713221  0.025253    3.879996
    0  21   -1  0  0.896309  0.557843     3.605250   0.000000  360.000000    3.605250    3.623496  0.031987   -0.806715
   -1  21   -1  0  0.898761  0.556321     5.536280   0.000000  360.000000    5.536280    5.529742  0.035421    0.261043
   -2  21   -1  0  0.904029  0.553079    -2.519499   0.000000  180.000000    2.519499    2.520026  0.040322   -0.018451
   -3  21   -1  0  0.912064  0.548207    -1.565395   0.000000  180.000000    1.565395    1.604015  0.050040   -1.091472
   -4  21   -1  0  0.922794  0.541833    -0.632773   0.000000  180.000000    0.632773    0.735575  0.114182   -1.273270
   -5  21   -1  0  0.936125  0.534117    -1.468060   0.000000  180.000000    1.468060    1.498732  0.053643   -0.808617
   -7  21   -1  0  0.970145  0.515387     2.720564   0.000000  360.000000    2.720564    2.767189  0.036685   -1.797377
   -8  21   -1  0  0.990580  0.504755    -7.927898   0.000000  180.000000    7.927898    7.956855  0.046432   -0.881959
   -9  21   -1  0  1.013120  0.493525    -5.833227   0.000000  180.000000    5.833227    5.884819  0.040669   -1.794054
  -10  21   -1  0  1.037627  0.481869    -1.805552   0.000000  180.000000    1.805552    1.821600  0.048006   -0.472733
  -11  21   -1  0  1.063965  0.469940     1.205654   0.000000  360.000000    1.205654    1.313583  0.061446   -2.484026
  -12  21   -1  0  1.092003  0.457874     3.080066   0.000000  360.000000    3.080066    3.231811  0.044887   -4.780886
  -13  21   -1  0  1.121612  0.445787     7.208671   0.000000  360.000000    7.208671    7.105428  0.065286    2.236434
  -15  21   -1  0  1.185068  0.421917    -2.187631   0.000000  180.000000    2.187631    2.204497  0.049516   -0.481692
  -16  21   -1  0  1.218694  0.410275    -7.301425   0.000000  180.000000    7.301425    6.998358  0.043422    9.870660
   16  22   -1  0  1.226223  0.407756    -1.089380   0.000000  180.000000    1.089380    1.225087  0.103228   -1.859162
   15  22   -1  0  1.194363  0.418633     1.728023   0.000000  360.000000    1.728023    1.827183  0.059962   -2.338697
   14  22   -1  0  1.163820  0.429620    -0.386060   0.000000  180.000000    0.386060    0.589220  0.133233   -2.156452
   13  22   -1  0  1.134702  0.440644     0.243804   0.000000    0.000000    0.243804    0.484538  0.170203   -2.000266
   12  22   -1  0  1.107119  0.451623     0.487633   0.000000  360.000000    0.487633    0.553438  0.159729   -0.582621
   11  22   -1  0  1.081191  0.462453     7.048363   0.000000    0.000000    7.048363    6.969801  0.050862    2.184424
   10  22   -1  0  1.057038  0.473020     1.176018   0.000000    0.000000    1.176018    1.191305  0.068005   -0.317898
    9  22   -1  0  1.034785  0.483192     4.130079   0.000000  360.000000    4.130079    4.173416  0.038261   -1.601823
    7  22   -1  0  0.996477  0.501768    -2.963036   0.000000  180.000000    2.963036    2.982074  0.034019   -0.791405
    6  22   -1  0  0.980664  0.509859    -2.426063   0.000000  180.000000    2.426063    2.358873  0.036931    2.572950
    5  22   -1  0  0.967229  0.516940     0.451265   0.000000    0.000000    0.451265    0.515176  0.175132   -0.516091
    3  22   -1  0  0.947882  0.527492     3.554147   0.000000    0.000000    3.554147    3.589525  0.030259   -1.653477
    2  22   -1  0  0.942123  0.530716    -1.880497   0.000000  180.000000    1.880497    1.954075  0.048471   -2.146729
    1  22   -1  0  0.939046  0.532455    -4.219768   0.000000  180.000000    4.219768    4.344841  0.028351   -6.238839
    0  22   -1  0  0.938677  0.532665    -1.691296   0.000000  180.000000    1.691296    1.672581  0.052376    0.505329
   -1  22   -1  0  0.941019  0.531339    -6.507335   0.000000  180.000000    6.507335    6.559232  0.037549   -1.954581
   -2  22   -1  0  0.946051  0.528513    -2.358643   0.000000  180.000000    2.358643    2.378270  0.042756   -0.649189
   -3  22   -1  0  0.953732  0.524256     1.362338   0.000000  360.000000    1.362338    1.519032  0.057809   -3.833264
   -4  22   -1  0  0.963998  0.518673    -1.909347   0.000000  180.000000    1.909347    1.903817  0.045896    0.170406
   -5  22   -1  0  0.976768  0.511893    -3.707068   0.000000  180.000000    3.707068    3.634763  0.027873    3.668602
   -6  22   -1  0  0.991944  0.504061     0.981565   0.000000  360.000000    0.981565    0.979677  0.083546    0.031970
   -7  22   -1  0  1.009418  0.495335    -6.389250   0.000000  180.000000    6.389250    6.446186  0.057376   -1.403363
  -10  22   -1  0  1.074436  0.465360     1.345044   0.000000  360.000000    1.345044    1.428953  0.066807   -1.776250
  -12  22   -1  0  1.127038  0.443641     3.398579   0.000000  360.000000    3.398579    3.335971  0.065376    1.354334
  -13  22   -1  0  1.155750  0.432620    -2.611787   0.000000  180.000000    2.611787    2.497624  0.046569    3.466956
  -14  22   -1  0  1.185916  0.421615     2.477523   0.000000  360.000000    2.477523    2.489454  0.040823   -0.413336
  -15  22   -1  0  1.217428  0.410702    -2.102347   0.000000  180.000000    2.102347    2.055930  0.063909    1.027134
   15  23   -1  0  1.227951  0.407182    -1.674209   0.000000  180.000000    1.674209    1.600814  0.068690    1.511081
   14  23   -1  0  1.198265  0.417270    -7.029731   0.000000  180.000000    7.029731    6.782717  0.067367    5.185485
   13  23   -1  0  1.170004  0.427349     2.937622   0.000000  360.000000    2.937622    2.877530  0.035266    2.409797
   12  23   -1  0  1.143273  0.437341    -8.520889   0.000000  180.000000    8.520889    8.502658  0.044273    0.582355
   11  23   -1  0  1.118183  0.447154     4.467170   0.000000  360.000000    4.467170    4.466585  0.042089    0.019674
   10  23   -1  0  1.094847  0.456685    -1.229216   0.000000  180.000000    1.229216    1.378049  0.058481   -3.599171
    9  23   -1  0  1.073378  0.465819     5.802618   0.000000  360.000000    5.802618    5.774483  0.038820    1.024942
    8  23   -1  0  1.053890  0.474433    -5.142280   0.000000  180.000000    5.142280    5.175904  0.033552   -1.417218
    7  23   -1  0  1.036497  0.482394     5.366466   0.000000  360.000000    5.366466    5.357275  0.040536    0.320653
    6  23   -1  0  1.021304  0.489570    -9.906246   0.000000  180.000000    9.906246    9.957802  0.042147   -1.729935
    5  23   -1  0  1.008411  0.495830     1.136971   0.000000    0.000000    1.136971    1.074084  0.082921    1.072532
    4  23   -1  0  0.997907  0.501049   -13.298946   0.000000  180.000000   13.298946   13.317853  0.049230   -0.543125
    3  23   -1  0  0.989869  0.505117    -0.858387   0.000000  180.000000    0.858387    0.869181  0.104078   -0.146678
    2  23   -1  0  0.984356  0.507946   -10.170436   0.000000  180.000000   10.170436   10.151209  0.042038    0.646813
    1  23   -1  0  0.981411  0.509470     4.059658   0.000000  360.000000    4.059658    4.035447  0.028780    1.189727
    0  23   -1  0  0.981058  0.509654    -3.833364   0.000000  180.000000    3.833364    3.906838  0.027918   -3.721895
   -1  23   -1  0  0.983299  0.508492    12.496909   0.000000  360.000000   12.496909   12.402267  0.052875    2.531310
   -2  23   -1  0  0.988116  0.506013    -5.305818   0.000000  180.000000    5.305818    5.328612  0.036765   -0.876775
   -3  23   -1  0  0.995472  0.502274     8.585914   0.000000  360.000000    8.585914    8.560684  0.038068    0.937303
   -4  23   -1  0  1.005312  0.497358    -2.925158   0.000000  180.000000    2.925158    2.933742  0.034584   -0.351012
   -5  23   -1  0  1.017563  0.491370     0.733686   0.000000  360.000000    0.733686    0.762861  0.109625   -0.376370
   -6  23   -1  0  1.032140  0.484431    -8.088284   0.000000  180.000000    8.088284    8.035957  0.047736    1.550239
   -7  23   -1  0  1.048945  0.476670     8.689969   0.000000  360.000000    8.689969    8.736607  0.048870   -1.349604
   -8  23   -1  0  1.067873  0.468220    -6.986896   0.000000  180.000000    6.986896    6.965405  0.040578    0.749019
   -9  23   -1  0  1.088814  0.459215     4.813463   0.000000  360.000000    4.813463    4.861674  0.028238   -2.414514
  -10  23   -1  0  1.111653  0.449780     2.280805   0.000000  360.000000    2.280805    2.352372  0.058846   -1.719940
  -11  23   -1  0  1.136278  0.440033     9.391933   0.000000  360.000000    9.391933    9.314623  0.061355    1.781970
  -13  23   -1  0  1.190428  0.420017     8.462887   0.000000  360.000000    8.462887    8.168882  0.054883    7.575881
  -14  23   -1  0  1.219736  0.409925    -1.055532   0.000000  180.000000    1.055532    1.106875  0.080329   -0.903908
   14  24   -1  0  1.233213  0.405445    -2.111058   0.000000  180.000000    2.111058    2.164784  0.053848   -1.411009
   13  24   -1  0  1.205771  0.414672    -6.165465   0.000000  180.000000    6.165465    6.134555  0.046101    0.948199
   12  24   -1  0  1.179851  0.423782    -3.922328   0.000000  180.000000    3.922328    3.872777  0.031826    2.201820
   11  24   -1  0  1.155556  0.432692    -7.067046   0.000000  180.000000    7.067046    7.117648  0.060046   -1.191784
   10  24   -1  0  1.132989  0.441310    -1.079360   0.000000  180.000000    1.079360    1.204091  0.067253   -2.622879
    9  24   -1  0  1.112257  0.449536     1.792934   0.000000    0.000000    1.792934    1.824374  0.047932   -0.927616
    8  24   -1  0  1.093463  0.457263    -0.921207   0.000000  180.000000    0.921207    0.969150  0.100564   -0.674217
    7  24   -1  0  1.076709  0.464378    -4.340112   0.000000  180.000000    4.340112    4.381085  0.034818   -1.664230
    6  24   -1  0  1.062091  0.470769     8.341986   0.000000  360.000000    8.341986    8.455698  0.050500   -3.184420
    5  24   -1  0  1.049699  0.476327     5.584403   0.000000    0.000000    5.584403    5.614116  0.041197   -1.019963
    3  24   -1  0  1.031899  0.484543     3.935508   0.000000  360.000000    3.935508    4.002481  0.047008   -2.014842
    2  24   -1  0  1.026612  0.487039     0.583305   0.000000  360.000000    0.583305    0.692685  0.146492   -1.055929
    1  24   -1  0  1.023789  0.488382    -9.396330   0.000000  180.000000    9.396330    9.389419  0.036205    0.269952
    0  24   -1  0  1.023450  0.488543    -5.819994   0.000000  180.000000    5.819994    5.766583  0.032557    2.320063
   -1  24   -1  0  1.025599  0.487520     2.761371   0.000000    0.000000    2.761371    2.744962  0.047633    0.487190
   -2  24   -1  0  1.030218  0.485334     6.215149   0.000000  360.000000    6.215149    6.173561  0.029257    2.010248
   -3  24   -1  0  1.037276  0.482032     9.335131   0.000000  360.000000    9.335131    9.364959  0.051733   -0.815396
   -4  24   -1  0  1.046723  0.477681     7.043385   0.000000  360.000000    7.043385    7.080221  0.024502   -2.126116
   -5  24   -1  0  1.058495  0.472369     9.327316   0.000000  360.000000    9.327316    9.385625  0.062506   -1.319269
   -6  24   -1  0  1.072515  0.466194     0.912917   0.000000  360.000000    0.912917    1.005370  0.088953   -1.469853
   -7  24   -1  0  1.088697  0.459265    -3.498532   0.000000  180.000000    3.498532    3.529289  0.043143   -1.008180
   -8  24   -1  0  1.106946  0.451693    -2.928835   0.000000  180.000000    2.928835    2.970058  0.034158   -1.706764
   -9  24   -1  0  1.127161  0.443592    -1.073580   0.000000  180.000000    1.073580    1.147633  0.077331   -1.354271
  -10  24   -1  0  1.149239  0.435071    -7.345086   0.000000  180.000000    7.345086    7.369296  0.048092   -0.711917
  -11  24   -1  0  1.173074  0.426231     2.279927   0.000000    0.000000    2.279927    2.245792  0.045313    1.065344
  -12  24   -1  0  1.198562  0.417167     0.854210   0.000000  360.000000    0.854210    0.756108  0.143220    0.968688
  -13  24   -1  0  1.225600  0.407964     2.163584   0.000000  360.000000    2.163584    2.162413  0.043730    0.037882
   13  25   -1  0  1.241965  0.402588     3.841701   0.000000  360.000000    3.841701    3.701563  0.052927    3.744473
   12  25   -1  0  1.216816  0.410908     1.172697   0.000000  360.000000    1.172697    1.286073  0.068658   -2.335299
   11  25   -1  0  1.193274  0.419015     2.907877   0.000000  360.000000    2.907877    2.956284  0.056538   -1.210826
   10  25   -1  0  1.171434  0.426827    -4.571423   0.000000  180.000000    4.571423    4.727519  0.056708   -3.892819
    9  25   -1  0  1.151394  0.434256    -4.314323   0.000000  180.000000    4.314323    4.357773  0.029893   -2.055633
    7  25   -1  0  1.117092  0.447591     1.718830   0.000000  360.000000    1.718830    1.696808  0.055984    0.556305
    5  25   -1  0  1.091083  0.458260     7.827712   0.000000  360.000000    7.827712    7.974114  0.041766   -4.957253
    4  25   -1  0  1.081382  0.462371     4.702934   0.000000  360.000000    4.702934    4.815300  0.037550   -4.231915
    3  25   -1  0  1.073969  0.465563     3.845051   0.000000  360.000000    3.845051    3.914670  0.033296   -2.956994
    2  25   -1  0  1.068890  0.467775     4.622467   0.000000  360.000000    4.622467    4.667777  0.030933   -2.071458
    1  25   -1  0  1.066178  0.468965    -1.360650   0.000000  180.000000    1.360650    1.428953  0.066807   -1.445900
    0  25   -1  0  1.065853  0.469108    -7.639720   0.000000  180.000000    7.639720    7.707202  0.045055   -2.118138
   -1  25   -1  0  1.067916  0.468202     0.783449   0.000000  360.000000    0.783449    0.814609  0.131543   -0.335003
   -4  25   -1  0  1.088219  0.459466     1.272626   0.000000  360.000000    1.272626    1.340475  0.065769   -1.458937
   -5  25   -1  0  1.099547  0.454733     2.189254   0.000000    0.000000    2.189254    2.218347  0.049202   -0.836238
   -6  25   -1  0  1.113050  0.449216    -3.457528   0.000000  180.000000    3.457528    3.456217  0.035630    0.052000
   -7  25   -1  0  1.128651  0.443007    -2.701667   0.000000  180.000000    2.701667    2.694281  0.037687    0.277134
   -9  25   -1  0  1.165798  0.428891     6.477193   0.000000  360.000000    6.477193    6.484966  0.050312   -0.218494
  -10  25   -1  0  1.187157  0.421174    -1.930794   0.000000  180.000000    1.930794    1.961897  0.051987   -0.846091
  -11  25   -1  0  1.210246  0.413139    -5.857417   0.000000  180.000000    5.857417    5.959033  0.042538   -3.378304
  -12  25   -1  0  1.234967  0.404869    -3.512222   0.000000  180.000000    3.512222    3.500247  0.066438    0.254885
   11  26   -1  0  1.231304  0.406073     2.513761   0.000000  360.000000    2.513761    2.552213  0.042683   -1.274041
   10  26   -1  0  1.210151  0.413172    -5.342721   0.000000  180.000000    5.342721    5.321790  0.038144    0.776051
    9  26   -1  0  1.190763  0.419899    -3.205753   0.000000  180.000000    3.205753    3.250711  0.035683   -1.781820
    8  26   -1  0  1.173227  0.426175     5.756485   0.000000  360.000000    5.756485    5.754218  0.041597    0.077099
    7  26   -1  0  1.157628  0.431918     5.273614   0.000000  360.000000    5.273614    5.268790  0.042567    0.160276
    5  26   -1  0  1.132550  0.441482    -2.357128   0.000000  180.000000    2.357128    2.397511  0.045473   -1.255886
    4  26   -1  0  1.123208  0.445154    -1.724789   0.000000  180.000000    1.724789    1.804707  0.056614   -1.996355
    3  26   -1  0  1.116072  0.448000    -2.920983   0.000000  180.000000    2.920983    2.937212  0.039526   -0.580646
    2  26   -1  0  1.111185  0.449970    -4.726131   0.000000  180.000000    4.726131    4.658917  0.029472    3.225234
    1  26   -1  0  1.108578  0.451028     3.919234   0.000000  360.000000    3.919234    3.935539  0.034921   -0.660321
    0  26   -1  0  1.108265  0.451156     8.162465   0.000000  360.000000    8.162465    8.294183  0.034909   -5.336071
   -1  26   -1  0  1.110249  0.450349    -3.370937   0.000000  180.000000    3.370937    3.334434  0.036941    1.397461
   -2  26   -1  0  1.114518  0.448625    -5.617342   0.000000  180.000000    5.617342    5.634885  0.025606   -0.968903
   -3  26   -1  0  1.121045  0.446012     0.559632   0.000000  360.000000    0.559632    0.589220  0.178446   -0.234489
   -4  26   -1  0  1.129792  0.442559    -3.064489   0.000000  180.000000    3.064489    3.209628  0.038390   -5.346661
   -5  26   -1  0  1.140707  0.438325    -2.743925   0.000000  180.000000    2.743925    2.798366  0.038889   -1.979746
   -6  26   -1  0  1.153728  0.433378     3.323305   0.000000  360.000000    3.323305    3.358847  0.034525   -1.455836
   -7  26   -1  0  1.168786  0.427794     1.379733   0.000000    0.000000    1.379733    1.418196  0.067331   -0.807869
   -9  26   -1  0  1.204696  0.415043    -0.705165   0.000000  180.000000    0.705165    0.553438  0.193580    1.108454
  -10  26   -1  0  1.225377  0.408038    -1.025199   0.000000  180.000000    1.025199    1.054947  0.099064   -0.424668
    9  27   -1  0  1.230341  0.406391    -0.342559   0.000000  180.000000    0.342559    0.622835  0.152253   -2.603369
    8  27   -1  0  1.213378  0.412073    -1.550233   0.000000  180.000000    1.550233    1.450230  0.065794    2.149520
    5  27   -1  0  1.174093  0.425861     5.339383   0.000000  360.000000    5.339383    5.350490  0.035100   -0.447489
    3  27   -1  0  1.158206  0.431702    -1.417929   0.000000  180.000000    1.417929    1.478154  0.074592   -1.141830
    2  27   -1  0  1.153498  0.433464    -0.900207   0.000000  180.000000    0.900207    0.915013  0.115585   -0.181156
    1  27   -1  0  1.150986  0.434410     1.511427   0.000000    0.000000    1.511427    1.522357  0.072349   -0.213652
   -1  27   -1  0  1.152596  0.433803     1.929626   0.000000    0.000000    1.929626    1.990337  0.054945   -1.562634
   -2  27   -1  0  1.156708  0.432261    -3.640258   0.000000  180.000000    3.640258    3.662738  0.033608   -0.945945
   -4  27   -1  0  1.171432  0.426828    -1.266992   0.000000  180.000000    1.266992    1.229266  0.078131    0.682855
   -5  27   -1  0  1.181963  0.423025    -2.698213   0.000000  180.000000    2.698213    2.680977  0.043346    0.562355
   -6  27   -1  0  1.194535  0.418573     2.092511   0.000000    0.000000    2.092511    2.188249  0.046523   -2.910280
   -7  27   -1  0  1.209085  0.413536     7.685847   0.000000  360.000000    7.685847    7.715792  0.042252   -1.002282
   -8  27   -1  0  1.225542  0.407983    -3.560217   0.000000  180.000000    3.560217    3.488567  0.039487    2.566102
   -9  27   -1  0  1.243831  0.401984    -2.658114   0.000000  180.000000    2.658114    2.781899  0.044355   -3.946740
    7  28   -1  0  1.239099  0.403519    -1.499343   0.000000  180.000000    1.499343    1.584804  0.064688   -1.868360
    6  28   -1  0  1.226419  0.407691     2.932452   0.000000  360.000000    2.932452    2.911025  0.039885    0.759750
    5  28   -1  0  1.215703  0.411285     1.897205   0.000000    0.000000    1.897205    1.943622  0.052486   -1.250679
    4  28   -1  0  1.207004  0.414249    -3.532239   0.000000  180.000000    3.532239    3.558113  0.036655   -0.998254
    3  28   -1  0  1.200367  0.416539     0.525850   0.000000    0.000000    0.525850    0.692685  0.171315   -1.377224
    1  28   -1  0  1.193402  0.418970    -3.829731   0.000000  180.000000    3.829731    3.947106  0.047673   -3.481890
    0  28   -1  0  1.193112  0.419072    -1.870530   0.000000  180.000000    1.870530    1.911844  0.064957   -0.899463
   -2  28   -1  0  1.198922  0.417041     2.237593   0.000000  360.000000    2.237593    2.213751  0.049306    0.683848
   -3  28   -1  0  1.204992  0.414940    -1.179049   0.000000  180.000000    1.179049    1.204091  0.079844   -0.443554
   -4  28   -1  0  1.213134  0.412156    -4.005428   0.000000  180.000000    4.005428    4.049367  0.032182   -1.930910
   -5  28   -1  0  1.223305  0.408729    -1.808980   0.000000  180.000000    1.808980    1.865874  0.054718   -1.470454
   -6  28   -1  0  1.235457  0.404709     1.339103   0.000000    0.000000    1.339103    1.370637  0.069753   -0.639343
   -7  28   -1  0  1.249530  0.400150    -3.236739   0.000000  180.000000    3.236739    3.252288  0.037882   -0.580489
    4  29   -1  0  1.248966  0.400331    -5.104685   0.000000  180.000000    5.104685    5.238691  0.054039   -3.506976
    3  29   -1  0  1.242553  0.402397     7.137508   0.000000  360.000000    7.137508    7.123350  0.039675    0.504657
    1  29   -1  0  1.235826  0.404588     2.375454   0.000000  360.000000    2.375454    2.343695  0.055918    0.803211
    0  29   -1  0  1.235545  0.404680    -6.732219   0.000000  180.000000    6.732219    6.795518  0.067239   -1.331339
   -1  29   -1  0  1.237325  0.404097     2.500608   0.000000  360.000000    2.500608    2.564186  0.048170   -1.866558
   -2  29   -1  0  1.241157  0.402850   -10.791939   0.000000  180.000000   10.791939   10.734874  0.055938    1.442706
   25   0   -2  0  1.234375  0.405063    -7.261828   0.000000  180.000000    7.261828    7.174068  0.445494    0.278592
   24   0   -2  0  1.184297  0.422192     5.679037   0.000000  360.000000    5.679037    5.627675  0.229015    0.317169
   23   0   -2  0  1.134254  0.440819    -7.042532   0.000000  180.000000    7.042532    7.095396  0.704348   -0.106142
   22   0   -2  0  1.084251  0.461148    -5.147927   0.000000  180.000000    5.147927    4.910801  0.198322    1.690919
   21   0   -2  0  1.034293  0.483422    -5.605397   0.000000  180.000000    5.605397    5.534377  0.191459    0.524590
   20   0   -2  0  0.984389  0.507930    -2.278798   0.000000  180.000000    2.278798    2.281882  0.070386   -0.061969
   19   0   -2  0  0.934545  0.535020   -10.492269   0.000000  180.000000   10.492269   10.586945  0.182470   -0.733779
   18   0   -2  0  0.884773  0.565117    19.921881   0.000000  360.000000   19.921881   20.267232  0.178495   -2.736206
   17   0   -2  0  0.835085  0.598742    14.341008   0.000000  360.000000   14.341008   14.499842  0.070986   -3.164364
   16   0   -2  0  0.785497  0.636540    26.438635   0.000000  360.000000   26.438635   26.645865  0.302524   -0.968744
   15   0   -2  0  0.736029  0.679321   -11.916565   0.000000  180.000000   11.916565   12.327955  0.113131   -5.142624
   14   0   -2  0  0.686708  0.728111    -9.937760   0.000000  180.000000    9.937760   10.104861  0.071658   -3.297860
   13   0   -2  0  0.637568  0.784231   -14.505117   0.000000  180.000000   14.505117   15.226381  0.264272   -3.859739
   12   0   -2  0  0.588652  0.849398     0.982492   0.000000  360.000000    0.982492    1.169642  0.024905  -10.626998
   11   0   -2  0  0.540024  0.925884   -26.626954   0.000000  180.000000   26.626954   27.252471  0.111052   -7.965780
   10   0   -2  0  0.491768  1.016740    66.622414   0.000000  360.000000   66.622414   67.593526  0.563811   -2.435853
    9   0   -2  0  0.444005  1.126113    13.113073   0.000000  360.000000   13.113073   13.026377  0.110919    1.105372
    8   0   -2  0  0.396913  1.259720    -5.427338   0.000000  180.000000    5.427338    5.231888  0.056826    4.864158
    7   0   -2  0  0.350764  1.425460    -2.096938   0.000000  180.000000    2.096938    2.623231  0.166079   -4.481556
    6   0   -2  0  0.305983  1.634079    50.730844   0.000000  360.000000   50.730844   51.892770  0.246757   -6.659226
    5   0   -2  0  0.263269  1.899197   -53.054730   0.000000  180.000000   53.054730   53.723184  0.541393   -1.746120
    4   0   -2  0  0.223810  2.234036    64.609833   0.000000  360.000000   64.609833   65.249673  0.502658   -1.800170
    3   0   -2  0  0.189648  2.636458   -47.502514   0.000000  180.000000   47.502514   48.494389  0.220753   -6.354254
    2   0   -2  0  0.164125  3.046451    16.113115   0.000000    0.000000   16.113115   16.702368  0.111843   -7.450920
    1   0   -2  0  0.151667  3.296695   -94.222470   0.000000  180.000000   94.222470   95.078453  0.937858   -1.290754
    0   0   -2  0  0.155447  3.216529   -58.365460   0.000000  180.000000   58.365460   59.386898  0.422926   -3.415569
   -1   0   -2  0  0.174413  2.866763   -27.010343   0.000000  180.000000   27.010343   27.085990  0.200240   -0.534266
   -2   0   -2  0  0.204379  2.446430   102.200987   0.000000    0.000000  102.200987  102.648724  0.534257   -1.185192
   -3   0   -2  0  0.241282  2.072260   -50.914518   0.000000  180.000000   50.914518   51.397346  0.306397   -2.228556
   -4   0   -2  0  0.282416  1.770440    63.216410   0.000000    0.000000   63.216410   63.931375  0.338461   -2.987385
   -5   0   -2  0  0.326183  1.532883    -6.541292   0.000000  180.000000    6.541292    6.577126  0.025306   -2.002584
   -6   0   -2  0  0.371654  1.345337   -26.603800   0.000000  180.000000   26.603800   26.462384  0.115141    1.736941
   -7   0   -2  0  0.418275  1.195387   -40.469930   0.000000  180.000000   40.469930   40.586622  0.138912   -1.188003
   -8   0   -2  0  0.465699  1.073655    -3.159879   0.000000  180.000000    3.159879    3.111088  0.049004    1.408071
   -9   0   -2  0  0.513705  0.973322   -41.805355   0.000000  180.000000   41.805355   41.895825  0.138417   -0.924336
  -10   0   -2  0  0.562143  0.889453    24.617209   0.000000    0.000000   24.617209   24.978523  0.117148   -4.361776
  -11   0   -2  0  0.610911  0.818450    -2.514478   0.000000  180.000000    2.514478    2.619345  0.044378   -3.341878
  -12   0   -2  0  0.659935  0.757650    12.171598   0.000000    0.000000   12.171598   12.573955  0.087540   -6.500053
  -13   0   -2  0  0.709163  0.705057    11.933981   0.000000    0.000000   11.933981   12.007739  0.140683   -0.741454
  -14   0   -2  0  0.758554  0.659148    12.371877   0.000000    0.000000   12.371877   12.733264  0.131809   -3.877417
  -15   0   -2  0  0.808080  0.618751   -16.792465   0.000000  180.000000   16.792465   16.853508  0.187222   -0.461099
  -16   0   -2  0  0.857715  0.582944     3.997399   0.000000    0.000000    3.997399    4.139140  0.079145   -2.532732
  -17   0   -2  0  0.907444  0.550998    -5.432542   0.000000  180.000000    5.432542    5.547233  0.070596   -2.297563
  -18   0   -2  0  0.957250  0.522330     5.100234   0.000000    0.000000    5.100234    5.081460  0.087160    0.304610
  -19   0   -2  0  1.007122  0.496464    -3.262437   0.000000  180.000000    3.262437    3.277291  0.088979   -0.236087
  -20   0   -2  0  1.057052  0.473014     2.600984   0.000000    0.000000    2.600984    2.730052  0.074780   -2.440887
  -21   0   -2  0  1.107031  0.451659     4.254188   0.000000    0.000000    4.254188    4.125522  0.157922    1.152218
  -22   0   -2  0  1.157053  0.432132     4.226533   0.000000    0.000000    4.226533    4.678599  0.246830   -2.590114
  -23   0   -2  0  1.207112  0.414212    -4.175176   0.000000  180.000000    4.175176    4.116880  0.158263    0.520919
   25   1   -2  0  1.235107  0.404823     7.004296   0.000000  360.000000    7.004296    6.315013  0.072396   13.464820
   24   1   -2  0  1.185060  0.421920    -4.493518   0.000000  180.000000    4.493518    4.468817  0.247159    0.141336
   23   1   -2  0  1.135050  0.440509     3.743350   0.000000  360.000000    3.743350    3.565273  0.106429    2.366271
   22   1   -2  0  1.085084  0.460794     1.637760   0.000000  360.000000    1.637760    1.616710  0.054229    0.548950
   21   1   -2  0  1.035167  0.483014    -1.702666   0.000000  180.000000    1.702666    1.696808  0.055984    0.147978
   20   1   -2  0  0.985306  0.507456    -6.957347   0.000000  180.000000    6.957347    6.931575  0.092136    0.395573
   19   1   -2  0  0.935512  0.534467     8.107589   0.000000  360.000000    8.107589    8.192044  0.068944   -1.732364
   18   1   -2  0  0.885794  0.564465     2.343868   0.000000    0.000000    2.343868    2.393258  0.045555   -1.533280
   17   1   -2  0  0.836166  0.597967     2.298548   0.000000  360.000000    2.298548    2.236703  0.038972    2.244205
   16   1   -2  0  0.786647  0.635609     2.798719   0.000000    0.000000    2.798719    2.861519  0.038023   -2.335783
   15   1   -2  0  0.737256  0.678190    14.318361   0.000000  360.000000   14.318361   14.286543  0.132998    0.338334
   14   1   -2  0  0.688023  0.726719     0.892833   0.000000  360.000000    0.892833    0.979677  0.037314   -3.291401
   13   1   -2  0  0.638984  0.782492     3.655588   0.000000  360.000000    3.655588    3.676655  0.039412   -0.755954
   12   1   -2  0  0.590186  0.847190     1.143659   0.000000    0.000000    1.143659    1.182663  0.030777   -1.792260
   11   1   -2  0  0.541696  0.923028     3.441623   0.000000  360.000000    3.441623    3.492954  0.024865   -2.919554
   10   1   -2  0  0.493603  1.012960   -10.387170   0.000000  180.000000   10.387170   10.420254  0.086194   -0.542820
    9   1   -2  0  0.446036  1.120985   -12.041188   0.000000  180.000000   12.041188   12.075765  0.079434   -0.615597
    8   1   -2  0  0.399185  1.252553   -27.732450   0.000000  180.000000   27.732450   27.983150  0.133782   -2.650159
    7   1   -2  0  0.353332  1.415101   -10.980441   0.000000  180.000000   10.980441   10.895838  0.042495    2.815566
    6   1   -2  0  0.308923  1.618526    13.459520   0.000000  360.000000   13.459520   13.657434  0.059837   -4.677555
    5   1   -2  0  0.266681  1.874901    26.161075   0.000000  360.000000   26.161075   26.066421  0.106042    1.262339
    4   1   -2  0  0.227814  2.194777    19.650199   0.000000    0.000000   19.650199   19.705911  0.063973   -1.231608
    3   1   -2  0  0.194357  2.572590    23.767689   0.000000  360.000000   23.767689   23.990550  0.079033   -3.987873
    2   1   -2  0  0.169544  2.949088   -29.456475   0.000000  180.000000   29.456475   29.328192  0.093876    1.932548
    1   1   -2  0  0.157515  3.174305  -119.012122   0.000000  180.000000  119.012122  119.351481  0.557387   -0.861028
    0   1   -2  0  0.161158  3.102552   -78.328125   0.000000  180.000000   78.328125   77.876414  0.326714    1.955277
   -1   1   -2  0  0.179521  2.785189     8.003881   0.000000    0.000000    8.003881    8.128847  0.024936   -7.087363
   -2   1   -2  0  0.208756  2.395144    26.331727   0.000000  360.000000   26.331727   26.570641  0.114671   -2.946487
   -3   1   -2  0  0.245000  2.040812    -4.974060   0.000000  180.000000    4.974060    5.089444  0.024188   -6.746152
   -4   1   -2  0  0.285599  1.750708    31.114778   0.000000  360.000000   31.114778   31.029493  0.078960    1.527482
   -5   1   -2  0  0.328943  1.520022    12.207605   0.000000    0.000000   12.207605   12.116398  0.053293    2.420354
   -6   1   -2  0  0.374079  1.336617   -20.241216   0.000000  180.000000   20.241216   20.289011  0.068102   -0.992509
   -7   1   -2  0  0.420430  1.189258   -14.391047   0.000000  180.000000   14.391047   14.382449  0.061730    0.196979
   -8   1   -2  0  0.467636  1.069207    32.589498   0.000000    0.000000   32.589498   32.663840  0.071914   -1.461979
   -9   1   -2  0  0.515462  0.970004    11.050398   0.000000    0.000000   11.050398   11.112044  0.050121   -1.739399
  -10   1   -2  0  0.563749  0.886920    -6.577659   0.000000  180.000000    6.577659    6.608890  0.036195   -1.220276
  -11   1   -2  0  0.612389  0.816475   -10.567737   0.000000  180.000000   10.567737   10.667645  0.055628   -2.539916
  -12   1   -2  0  0.661304  0.756082     3.562373   0.000000  360.000000    3.562373    3.583845  0.026265   -1.156173
  -13   1   -2  0  0.710437  0.703793    -9.977428   0.000000  180.000000    9.977428   10.267238  0.050026   -8.192803
  -14   1   -2  0  0.759745  0.658115     8.391715   0.000000    0.000000    8.391715    8.602932  0.058924   -5.069304
  -15   1   -2  0  0.809198  0.617896    19.162970   0.000000    0.000000   19.162970   19.520326  0.089423   -5.651571
  -16   1   -2  0  0.858769  0.582229    20.161848   0.000000    0.000000   20.161848   21.282474  0.193741   -8.180002
  -17   1   -2  0  0.908439  0.550395    -4.511632   0.000000  180.000000    4.511632    4.570471  0.060231   -1.381533
  -18   1   -2  0  0.958194  0.521815    -2.482447   0.000000  180.000000    2.482447    2.648418  0.043885   -5.348515
  -19   1   -2  0  1.008020  0.496022    -5.437358   0.000000  180.000000    5.437358    5.526134  0.073443   -1.709461
  -20   1   -2  0  1.057907  0.472631    -1.980239   0.000000  180.000000    1.980239    1.992876  0.047511   -0.376154
  -21   1   -2  0  1.107847  0.451326    -5.830656   0.000000  180.000000    5.830656    5.774483  0.099343    0.799657
  -22   1   -2  0  1.157834  0.431841     3.763222   0.000000    0.000000    3.763222    3.691890  0.088751    1.136647
  -23   1   -2  0  1.207861  0.413955    -0.676566   0.000000  180.000000    0.676566    0.728667  0.161228   -0.457010
   25   2   -2  0  1.237301  0.404106    -1.637707   0.000000  180.000000    1.637707    1.498732  0.118946    1.652348
   24   2   -2  0  1.187346  0.421107     2.850136   0.000000  360.000000    2.850136    2.646481  0.116382    2.474707
   23   2   -2  0  1.137437  0.439585    -5.197421   0.000000  180.000000    5.197421    5.018693  0.094161    2.684336
   22   2   -2  0  1.087580  0.459736     0.802284   0.000000  360.000000    0.802284    0.808377  0.132689   -0.064943
   21   2   -2  0  1.037783  0.481796     2.502927   0.000000  360.000000    2.502927    2.493543  0.037855    0.350592
   20   2   -2  0  0.988055  0.506045     2.642497   0.000000  360.000000    2.642497    2.613492  0.052876    0.775750
   19   2   -2  0  0.938406  0.532818     5.763489   0.000000  360.000000    5.763489    5.909098  0.147918   -1.392129
   18   2   -2  0  0.888850  0.562524     7.513540   0.000000  360.000000    7.513540    7.196076  0.114028    3.937279
   17   2   -2  0  0.839404  0.595661   -22.131529   0.000000  180.000000   22.131529   22.597363  0.257813   -2.555303
   16   2   -2  0  0.790087  0.632842    -5.821881   0.000000  180.000000    5.821881    5.983845  0.037456   -6.115237
   15   2   -2  0  0.740926  0.674831     4.737876   0.000000  360.000000    4.737876    4.867970  0.035685   -5.155604
   14   2   -2  0  0.691954  0.722591    -4.037885   0.000000  180.000000    4.037885    4.108220  0.051229   -1.941681
   13   2   -2  0  0.643214  0.777346     0.043888   0.000000    0.000000    0.043888    0.378007  0.105892   -4.462250
   12   2   -2  0  0.594764  0.840670    16.493569   0.000000  360.000000   16.493569   16.839978  0.073692   -6.647900
   11   2   -2  0  0.546679  0.914613   -16.494309   0.000000  180.000000   16.494309   16.648546  0.072114   -3.024704
   10   2   -2  0  0.499067  1.001870    -6.115141   0.000000  180.000000    6.115141    6.364898  0.064966   -5.436838
    9   2   -2  0  0.452076  1.106009   -19.055092   0.000000  180.000000   19.055092   19.051632  0.152182    0.032146
    8   2   -2  0  0.405922  1.231765     7.580075   0.000000  360.000000    7.580075    7.787559  0.065129   -4.505333
    7   2   -2  0  0.360926  1.385327    23.908263   0.000000  360.000000   23.908263   23.828482  0.138101    0.816988
    6   2   -2  0  0.317581  1.574404   -16.070768   0.000000  180.000000   16.070768   15.815650  0.075285    4.792321
    5   2   -2  0  0.276663  1.807250   -23.671570   0.000000  180.000000   23.671570   23.562140  0.112202    1.379276
    4   2   -2  0  0.239422  2.088360    47.996859   0.000000  360.000000   47.996859   48.714219  0.196109   -5.173148
    3   2   -2  0  0.207843  2.405667   -57.321730   0.000000  180.000000   57.321730   58.261842  0.296195   -4.488666
    2   2   -2  0  0.184849  2.704910   -28.764571   0.000000  180.000000   28.764571   28.918514  0.149014   -1.460991
    1   2   -2  0  0.173882  2.875515    89.748561   0.000000    0.000000   89.748561   90.304461  0.257273   -3.055739
    0   2   -2  0  0.177189  2.821852    -3.828270   0.000000  180.000000    3.828270    3.756310  0.032765    3.105974
   -1   2   -2  0  0.194041  2.576778   -14.618083   0.000000  180.000000   14.618083   14.660574  0.046088   -1.303830
   -2   2   -2  0  0.221366  2.258701    33.670404   0.000000  360.000000   33.670404   34.022736  0.085348   -5.838124
   -3   2   -2  0  0.255831  1.954419   -33.966766   0.000000  180.000000   33.966766   34.484389  0.145986   -5.014364
   -4   2   -2  0  0.294942  1.695250    12.796260   0.000000    0.000000   12.796260   13.068414  0.057130   -6.736980
   -5   2   -2  0  0.337086  1.483300     8.533993   0.000000    0.000000    8.533993    8.209415  0.029118   15.764085
   -6   2   -2  0  0.381260  1.311442    -3.191742   0.000000  180.000000    3.191742    3.032995  0.023880    9.401096
   -7   2   -2  0  0.426832  1.171421    14.731069   0.000000    0.000000   14.731069   14.678055  0.070121    1.069202
   -8   2   -2  0  0.473400  1.056189    16.163526   0.000000    0.000000   16.163526   16.207142  0.063486   -0.971589
   -9   2   -2  0  0.520696  0.960253   -18.229472   0.000000  180.000000   18.229472   18.464948  0.091814   -3.627045
  -10   2   -2  0  0.568539  0.879447    11.022037   0.000000    0.000000   11.022037   11.053041  0.062189   -0.705055
  -11   2   -2  0  0.616802  0.810633    -5.580131   0.000000  180.000000    5.580131    5.634000  0.033326   -2.285948
  -12   2   -2  0  0.665392  0.751437    -2.255664   0.000000  180.000000    2.255664    2.334956  0.031079   -3.608039
  -13   2   -2  0  0.714244  0.700041     1.732894   0.000000    0.000000    1.732894    1.804707  0.028176   -3.604411
  -14   2   -2  0  0.763307  0.655045    -0.643920   0.000000  180.000000    0.643920    0.654836  0.056815   -0.271713
  -15   2   -2  0  0.812542  0.615353    -1.978272   0.000000  180.000000    1.978272    2.063365  0.031661   -3.800836
  -16   2   -2  0  0.861921  0.580100    10.273207   0.000000    0.000000   10.273207   10.269736  0.086775    0.056572
  -17   2   -2  0  0.911420  0.548595   -12.213998   0.000000  180.000000   12.213998   12.672142  0.116439   -5.564372
  -18   2   -2  0  0.961020  0.520281    -1.555970   0.000000  180.000000    1.555970    1.779067  0.045022   -7.007872
  -19   2   -2  0  1.010706  0.494704     3.978012   0.000000    0.000000    3.978012    4.080733  0.060551   -2.399131
  -20   2   -2  0  1.060467  0.471490    -3.178648   0.000000  180.000000    3.178648    3.127461  0.037101    1.951135
  -21   2   -2  0  1.110293  0.450332    -6.140271   0.000000  180.000000    6.140271    6.143721  0.073108   -0.066731
  -22   2   -2  0  1.160174  0.430970     5.615900   0.000000    0.000000    5.615900    5.474071  0.052996    3.784736
  -23   2   -2  0  1.210104  0.413188    -3.988547   0.000000  180.000000    3.988547    3.734515  0.068090    5.276158
   25   3   -2  0  1.240948  0.402918    -0.957049   0.000000  180.000000    0.957049    0.920524  0.185841    0.277950
   24   3   -2  0  1.191147  0.419764     0.737432   0.000000  360.000000    0.737432    0.857382  0.222502   -0.762397
   23   3   -2  0  1.141404  0.438057    -3.642633   0.000000  180.000000    3.642633    3.529289  0.122174    1.312005
   22   3   -2  0  1.091729  0.457989    -4.764332   0.000000  180.000000    4.764332    4.853315  0.139868   -0.899709
   21   3   -2  0  1.042130  0.479787     0.693720   0.000000    0.000000    0.693720    0.728667  0.093402   -0.529133
   20   3   -2  0  0.992619  0.503718     3.490034   0.000000  360.000000    3.490034    3.339023  0.116008    1.840920
   19   3   -2  0  0.943211  0.530104    -1.994688   0.000000  180.000000    1.994688    2.023382  0.039504   -1.027210
   18   3   -2  0  0.893921  0.559334    -2.530810   0.000000  180.000000    2.530810    2.570151  0.025369   -2.193089
   17   3   -2  0  0.844771  0.591876    -0.772468   0.000000  180.000000    0.772468    0.789205  0.056306   -0.420357
   16   3   -2  0  0.795787  0.628309     1.574375   0.000000  360.000000    1.574375    1.604015  0.040876   -1.025466
   15   3   -2  0  0.747001  0.669343     0.746287   0.000000    0.000000    0.746287    0.833197  0.044109   -2.786505
   14   3   -2  0  0.698456  0.715865     2.814761   0.000000    0.000000    2.814761    2.884601  0.030144   -3.276529
   13   3   -2  0  0.650203  0.768990     4.867853   0.000000    0.000000    4.867853    4.978937  0.043635   -3.600237
   12   3   -2  0  0.602315  0.830130     1.249901   0.000000    0.000000    1.249901    1.253935  0.034888   -0.163527
   11   3   -2  0  0.554886  0.901086   -11.039655   0.000000  180.000000   11.039655   11.128570  0.055859   -2.251082
   10   3   -2  0  0.508043  0.984168   -10.062605   0.000000  180.000000   10.062605    9.930583  0.070679    2.641637
    9   3   -2  0  0.461966  1.082331    -0.711259   0.000000  180.000000    0.711259    0.795587  0.018254   -6.533049
    8   3   -2  0  0.416908  1.199305     2.891909   0.000000    0.000000    2.891909    2.870416  0.022699    1.339008
    7   3   -2  0  0.373239  1.339624     4.586860   0.000000    0.000000    4.586860    4.523317  0.036852    2.438510
    6   3   -2  0  0.331508  1.508260    11.737059   0.000000  360.000000   11.737059   11.646743  0.069601    1.835126
    5   3   -2  0  0.292545  1.709138    13.727530   0.000000  360.000000   13.727530   13.808372  0.067964   -1.682191
    4   3   -2  0  0.257610  1.940917     6.942416   0.000000  360.000000    6.942416    6.845647  0.044395    3.082615
    3   3   -2  0  0.228558  2.187633   -11.964546   0.000000  180.000000   11.964546   11.884970  0.044388    2.535356
    2   3   -2  0  0.207868  2.405371   -10.080664   0.000000  180.000000   10.080664   10.045544  0.051839    0.958102
    1   3   -2  0  0.198179  2.522971    11.247134   0.000000    0.000000   11.247134   11.222203  0.048997    0.719596
    0   3   -2  0  0.201087  2.486491   -12.978862   0.000000  180.000000   12.978862   13.025830  0.062749   -1.058559
   -1   3   -2  0  0.216083  2.313926   -30.791636   0.000000  180.000000   30.791636   31.163725  0.088983   -5.913642
   -2   3   -2  0  0.240921  2.075368    -2.347269   0.000000  180.000000    2.347269    2.301928  0.018872    3.397667
   -3   3   -2  0  0.272927  1.831990    13.446115   0.000000    0.000000   13.446115   13.345636  0.041561    3.419041
   -4   3   -2  0  0.309888  1.613485     1.255682   0.000000    0.000000    1.255682    1.249838  0.023285    0.354901
   -5   3   -2  0  0.350239  1.427597     7.111232   0.000000  360.000000    7.111232    7.081730  0.022500    1.854255
   -6   3   -2  0  0.392936  1.272471    15.498540   0.000000    0.000000   15.498540   15.458978  0.065261    0.857299
   -7   3   -2  0  0.437294  1.143397     3.529114   0.000000    0.000000    3.529114    3.571003  0.014181   -4.177408
   -8   3   -2  0  0.482854  1.035511   -11.517504   0.000000  180.000000   11.517504   11.514994  0.029508    0.120287
   -9   3   -2  0  0.529306  0.944633    -7.805858   0.000000  180.000000    7.805858    7.789571  0.041850    0.550361
  -10   3   -2  0  0.576435  0.867401     2.882974   0.000000  360.000000    2.882974    2.845417  0.017812    2.981900
  -11   3   -2  0  0.624087  0.801171     3.046341   0.000000    0.000000    3.046341    3.096285  0.016363   -4.316561
  -12   3   -2  0  0.672151  0.743881    -4.260671   0.000000  180.000000    4.260671    4.310605  0.031866   -2.216114
  -14   3   -2  0  0.769205  0.650021    -0.804364   0.000000  180.000000    0.804364    0.851379  0.043131   -1.541557
  -15   3   -2  0  0.818086  0.611183    -5.701404   0.000000  180.000000    5.701404    5.739095  0.050533   -1.054828
  -16   3   -2  0  0.867149  0.576602    -2.132105   0.000000  180.000000    2.132105    2.241252  0.025860   -5.969007
  -17   3   -2  0  0.916366  0.545634     8.201166   0.000000    0.000000    8.201166    8.475051  0.047759   -8.110199
  -18   3   -2  0  0.965712  0.517753     6.150483   0.000000    0.000000    6.150483    6.241835  0.056830   -2.273302
  -20   3   -2  0  1.064721  0.469607    -4.595610   0.000000  180.000000    4.595610    4.623773  0.092816   -0.429112
  -21   3   -2  0  1.114356  0.448690    -4.337132   0.000000  180.000000    4.337132    4.266591  0.061225    1.629410
  -22   3   -2  0  1.164063  0.429530    -3.694345   0.000000  180.000000    3.694345    3.631939  0.043928    2.009105
  -23   3   -2  0  1.213834  0.411918    -0.518412   0.000000  180.000000    0.518412    0.597741  0.206353   -0.543673
   25   4   -2  0  1.246037  0.401272    -4.188511   0.000000  180.000000    4.188511    3.769882  0.153505    3.856744
   24   4   -2  0  1.196447  0.417904     5.308052   0.000000    0.000000    5.308052    5.037959  0.159345    2.397117
   23   4   -2  0  1.146935  0.435945    -1.435942   0.000000  180.000000    1.435942    1.332855  0.094420    1.544034
   22   4   -2  0  1.097510  0.455577     6.195928   0.000000  360.000000    6.195928    6.276886  0.114687   -0.998300
   21   4   -2  0  1.048184  0.477015     6.730290   0.000000  360.000000    6.730290    6.714639  0.124435    0.177879
   20   4   -2  0  0.998974  0.500514    -3.146665   0.000000  180.000000    3.146665    3.114360  0.030250    1.510260
   19   4   -2  0  0.949896  0.526373   -10.628965   0.000000  180.000000   10.628965   10.458873  0.109435    2.198075
   18   4   -2  0  0.900972  0.554956     2.129706   0.000000    0.000000    2.129706    2.109860  0.041347    0.678779
   17   4   -2  0  0.852229  0.586697   -10.557984   0.000000  180.000000   10.557984   10.704440  0.059498   -3.481127
   16   4   -2  0  0.803700  0.622123     5.265728   0.000000  360.000000    5.265728    5.361927  0.049951   -2.723587
   15   4   -2  0  0.755425  0.661879     5.761463   0.000000    0.000000    5.761463    5.717708  0.073627    0.840435
   14   4   -2  0  0.707458  0.706756     1.664658   0.000000    0.000000    1.664658    1.807507  0.032136   -6.286299
   13   4   -2  0  0.659864  0.757732     0.964326   0.000000  360.000000    0.964326    0.937013  0.031222    1.237154
   12   4   -2  0  0.612731  0.816018     3.661481   0.000000  360.000000    3.661481    3.745428  0.025126   -4.724908
   11   4   -2  0  0.566175  0.883119   -24.047585   0.000000  180.000000   24.047585   24.588504  0.119013   -6.427666
   10   4   -2  0  0.520350  0.960892    11.700011   0.000000  360.000000   11.700011   11.667336  0.071905    0.642643
    9   4   -2  0  0.475467  1.051598    -6.499334   0.000000  180.000000    6.499334    6.522642  0.034350   -0.959578
    8   4   -2  0  0.431820  1.157890   -10.410918   0.000000  180.000000   10.410918   10.213888  0.043857    6.353502
    7   4   -2  0  0.389825  1.282628     8.172382   0.000000    0.000000    8.172382    7.799349  0.038038   13.868802
    6   4   -2  0  0.350076  1.428260     2.694794   0.000000    0.000000    2.694794    2.838224  0.048636   -4.170619
    5   4   -2  0  0.313431  1.595250   -28.094155   0.000000  180.000000   28.094155   28.140781  0.111844   -0.589561
    4   4   -2  0  0.281103  1.778706    31.961618   0.000000  360.000000   31.961618   32.202188  0.124988   -2.722009
    3   4   -2  0  0.254744  1.962754   -28.678751   0.000000  180.000000   28.678751   29.288090  0.168534   -5.113141
    2   4   -2  0  0.236358  2.115433    15.214584   0.000000  360.000000   15.214584   15.471875  0.058677   -6.201162
    1   4   -2  0  0.227884  2.194102    38.418710   0.000000  360.000000   38.418710   38.849704  0.146698   -4.154900
    0   4   -2  0  0.230417  2.169982   -20.900795   0.000000  180.000000   20.900795   21.241267  0.102137   -4.714278
   -1   4   -2  0  0.243614  2.052426    -5.525154   0.000000  180.000000    5.525154    5.456346  0.025150    3.869257
   -2   4   -2  0  0.265893  1.880457    46.427320   0.000000  360.000000   46.427320   46.895327  0.160658   -4.119703
   -3   4   -2  0  0.295204  1.693745   -41.815784   0.000000  180.000000   41.815784   42.536490  0.112596   -9.052121
   -4   4   -2  0  0.329677  1.516638     4.957431   0.000000  360.000000    4.957431    5.097416  0.024150   -8.197360
   -5   4   -2  0  0.367863  1.359201     6.616665   0.000000  360.000000    6.616665    6.339218  0.024027   16.330073
   -6   4   -2  0  0.408724  1.223321    -6.916412   0.000000  180.000000    6.916412    6.682632  0.024905   13.274851
   -7   4   -2  0  0.451533  1.107340     2.832134   0.000000  360.000000    2.832134    2.731904  0.018555    7.639194
   -8   4   -2  0  0.495786  1.008500    17.791279   0.000000    0.000000   17.791279   17.763821  0.086914    0.446771
   -9   4   -2  0  0.541129  0.923994    -3.809567   0.000000  180.000000    3.809567    3.876637  0.022393   -4.235740
  -10   4   -2  0  0.587310  0.851339    19.830024   0.000000    0.000000   19.830024   20.004750  0.079675   -3.101366
  -11   4   -2  0  0.634145  0.788463   -10.832242   0.000000  180.000000   10.832242   10.973358  0.038236   -5.219375
  -12   4   -2  0  0.681500  0.733675    -8.347590   0.000000  180.000000    8.347590    8.437567  0.060925   -2.088585
  -13   4   -2  0  0.729274  0.685614    -0.955164   0.000000  180.000000    0.955164    1.078849  0.033802   -5.174732
  -14   4   -2  0  0.777389  0.643179    -3.074121   0.000000  180.000000    3.074121    3.076437  0.021172   -0.154695
  -15   4   -2  0  0.825785  0.605485    -5.887351   0.000000  180.000000    5.887351    6.072702  0.040571   -6.460876
  -16   4   -2  0  0.874416  0.571810    15.474483   0.000000    0.000000   15.474483   15.876335  0.150884   -3.766502
  -17   4   -2  0  0.923245  0.541568    -2.261632   0.000000  180.000000    2.261632    2.176531  0.040064    3.003953
  -18   4   -2  0  0.972242  0.514275    -1.429370   0.000000  180.000000    1.429370    1.515652  0.053029   -2.301001
  -19   4   -2  0  1.021383  0.489532    -3.597806   0.000000  180.000000    3.597806    3.620684  0.056147   -0.576241
  -20   4   -2  0  1.070648  0.467007    -3.414857   0.000000  180.000000    3.414857    3.392104  0.068586    0.469156
  -21   4   -2  0  1.120020  0.446420    -1.884128   0.000000  180.000000    1.884128    1.948855  0.063694   -1.437160
  -22   4   -2  0  1.169487  0.427538     5.963880   0.000000    0.000000    5.963880    5.956403  0.091484    0.115576
  -23   4   -2  0  1.219036  0.410160    -2.436031   0.000000  180.000000    2.436031    2.290824  0.057232    3.588141
   24   5   -2  0  1.203228  0.415549     7.841041   0.000000    0.000000    7.841041    7.600455  0.141556    2.403567
   22   5   -2  0  1.104898  0.452531    -1.601040   0.000000  180.000000    1.601040    1.548982  0.080697    0.912313
   21   5   -2  0  1.055918  0.473522    -6.631012   0.000000  180.000000    6.631012    6.245942  0.082478    6.602644
   20   5   -2  0  1.007085  0.496482    -6.988519   0.000000  180.000000    6.988519    7.021627  0.152381   -0.307275
   19   5   -2  0  0.958423  0.521690    -9.653939   0.000000  180.000000    9.653939    9.495408  0.099990    2.242196
   18   5   -2  0  0.909958  0.549476     6.042675   0.000000  360.000000    6.042675    5.938438  0.080624    1.828422
   17   5   -2  0  0.861723  0.580233     3.265598   0.000000  360.000000    3.265598    3.339023  0.028202   -3.681961
   16   5   -2  0  0.813760  0.614432     0.888551   0.000000    0.000000    0.888551    0.833197  0.053189    1.471796
   15   5   -2  0  0.766120  0.652640    -4.521420   0.000000  180.000000    4.521420    4.558142  0.039681   -1.308759
   13   5   -2  0  0.672081  0.743958    -7.511134   0.000000  180.000000    7.511134    7.605140  0.058973   -2.254320
   12   5   -2  0  0.625869  0.798889    -1.071571   0.000000  180.000000    1.071571    1.120626  0.032515   -2.133608
   11   5   -2  0  0.580367  0.861523     0.339491   0.000000  360.000000    0.339491    0.428691  0.071678   -1.759921
   10   5   -2  0  0.535757  0.933258     7.259001   0.000000    0.000000    7.259001    7.237826  0.030945    0.967698
    9   5   -2  0  0.492281  1.015680    -4.787320   0.000000  180.000000    4.787320    4.761899  0.047128    0.762856
    8   5   -2  0  0.450267  1.110452     0.830252   0.000000  360.000000    0.830252    0.845418  0.034701   -0.618104
    7   5   -2  0  0.410165  1.219021    11.041524   0.000000  360.000000   11.041524   10.919739  0.065638    2.623951
    6   5   -2  0  0.372593  1.341947     9.162099   0.000000  360.000000    9.162099    8.882071  0.047270    8.377896
    5   5   -2  0  0.338394  1.477566    -5.807422   0.000000  180.000000    5.807422    5.711475  0.025261    5.371487
    4   5   -2  0  0.308693  1.619735    14.904031   0.000000    0.000000   14.904031   14.611419  0.072518    5.706424
    3   5   -2  0  0.284898  1.755017    11.706401   0.000000  360.000000   11.706401   11.748011  0.062197   -0.946103
    2   5   -2  0  0.268584  1.861617    -5.759720   0.000000  180.000000    5.759720    5.667405  0.025458    5.128144
    1   5   -2  0  0.261157  1.914557    17.459542   0.000000    0.000000   17.459542   17.556097  0.077583   -1.760030
    0   5   -2  0  0.263370  1.898468    20.516512   0.000000    0.000000   20.516512   20.695701  0.069688   -3.636375
   -1   5   -2  0  0.274991  1.818243    -2.648086   0.000000  180.000000    2.648086    2.597828  0.019518    3.641586
   -2   5   -2  0  0.294909  1.695441   -12.898643   0.000000  180.000000   12.898643   12.821901  0.051140    2.122221
   -3   5   -2  0  0.321586  1.554796     1.373928   0.000000  360.000000    1.373928    1.370637  0.021209    0.219404
   -4   5   -2  0  0.353495  1.414447    -7.441438   0.000000  180.000000    7.441438    7.416891  0.014679    2.364870
   -5   5   -2  0  0.389352  1.284184     8.698295   0.000000  360.000000    8.698295    8.647363  0.035115    2.051257
   -6   5   -2  0  0.428167  1.167769     7.517114   0.000000  360.000000    7.517114    7.575579  0.020098   -4.113927
   -7   5   -2  0  0.469205  1.065631    11.491613   0.000000  360.000000   11.491613   11.293385  0.039028    7.183039
   -8   5   -2  0  0.511933  0.976690    -6.850714   0.000000  180.000000    6.850714    6.780512  0.034082    2.912963
   -9   5   -2  0  0.555961  0.899344    -6.723692   0.000000  180.000000    6.723692    6.737408  0.029051   -0.667718
  -10   5   -2  0  0.601003  0.831942   -12.669096   0.000000  180.000000   12.669096   12.865714  0.066675   -4.170362
  -11   5   -2  0  0.646848  0.772979    -5.158049   0.000000  180.000000    5.158049    5.202534  0.030657   -2.052088
  -12   5   -2  0  0.693336  0.721151    -8.918116   0.000000  180.000000    8.918116    8.961034  0.055768   -1.088343
  -13   5   -2  0  0.740346  0.675360     6.221460   0.000000    0.000000    6.221460    6.244346  0.045287   -0.714680
  -14   5   -2  0  0.787785  0.634691     1.060291   0.000000  360.000000    1.060291    1.092952  0.040154   -1.150303
  -16   5   -2  0  0.883672  0.565821    -4.351795   0.000000  180.000000    4.351795    4.402009  0.051012   -1.392103
  -17   5   -2  0  0.932016  0.536471     0.559666   0.000000    0.000000    0.559666    0.562628  0.095627   -0.043807
  -18   5   -2  0  0.980575  0.509905    -9.172082   0.000000  180.000000    9.172082    9.308045  0.090244   -2.130679
  -20   5   -2  0  1.078220  0.463727     1.477999   0.000000    0.000000    1.477999    1.502103  0.063451   -0.537240
  -21   5   -2  0  1.127261  0.443553     3.626623   0.000000    0.000000    3.626623    3.589525  0.058656    0.894449
  -22   5   -2  0  1.176423  0.425017    -1.599835   0.000000  180.000000    1.599835    1.457286  0.101559    1.985005
  -23   5   -2  0  1.225692  0.407933     2.973907   0.000000    0.000000    2.973907    2.814736  0.077704    2.896907
   24   6   -2  0  1.211465  0.412724     7.598897   0.000000  360.000000    7.598897    7.863201  0.079198   -4.719595
   23   6   -2  0  1.162592  0.430074    -2.046123   0.000000  180.000000    2.046123    2.121912  0.065372   -1.639586
   22   6   -2  0  1.113861  0.448889    -1.177654   0.000000  180.000000    1.177654    1.186992  0.100341   -0.131602
   21   6   -2  0  1.065294  0.469354    -3.085402   0.000000  180.000000    3.085402    3.043077  0.062120    0.963582
   20   6   -2  0  1.016911  0.491685     2.256123   0.000000    0.000000    2.256123    2.092844  0.066300    3.482816
   19   6   -2  0  0.968743  0.516133    -7.468691   0.000000  180.000000    7.468691    7.603173  0.088738   -2.143226
   18   6   -2  0  0.920821  0.542994     8.328252   0.000000  360.000000    8.328252    8.418212  0.098170   -1.295939
   17   6   -2  0  0.873186  0.572615    -7.192356   0.000000  180.000000    7.192356    7.172678  0.081929    0.339673
   16   6   -2  0  0.825889  0.605408    10.722736   0.000000  360.000000   10.722736   11.025812  0.097240   -4.407794
   15   6   -2  0  0.778991  0.641856    -7.783700   0.000000  180.000000    7.783700    7.930492  0.052073   -3.986570
   14   6   -2  0  0.732568  0.682530     3.971248   0.000000  360.000000    3.971248    4.058153  0.051866   -2.369590
   13   6   -2  0  0.686717  0.728102     7.616847   0.000000  360.000000    7.616847    7.615248  0.069407    0.032570
   12   6   -2  0  0.641560  0.779350    25.859650   0.000000  360.000000   25.859650   26.385826  0.127350   -5.843144
   11   6   -2  0  0.597256  0.837162   -14.996415   0.000000  180.000000   14.996415   15.106617  0.083517   -1.866068
   10   6   -2  0  0.554007  0.902516    35.986563   0.000000  360.000000   35.986563   36.322337  0.137467   -3.454336
    9   6   -2  0  0.512083  0.976405   -15.680320   0.000000  180.000000   15.680320   15.621697  0.083342    0.994756
    8   6   -2  0  0.471835  1.059692   -14.832502   0.000000  180.000000   14.832502   14.584582  0.087213    4.020202
    7   6   -2  0  0.433732  1.152786   -12.191705   0.000000  180.000000   12.191705   12.364303  0.098043   -2.489626
    6   6   -2  0  0.398389  1.255056    29.787052   0.000000  360.000000   29.787052   30.149984  0.151959   -3.377639
    5   6   -2  0  0.366604  1.363868   -35.630922   0.000000  180.000000   35.630922   36.142255  0.195198   -3.704613
    4   6   -2  0  0.339381  1.473273    55.671802   0.000000  360.000000   55.671802   56.168428  0.270916   -2.592451
    3   6   -2  0  0.317891  1.572867   -19.387135   0.000000  180.000000   19.387135   19.556054  0.081508   -2.930847
    2   6   -2  0  0.303357  1.648225    21.562145   0.000000    0.000000   21.562145   21.938730  0.118693   -4.486987
    1   6   -2  0  0.296801  1.684629   -18.701819   0.000000  180.000000   18.701819   19.013458  0.085967   -5.126659
    0   6   -2  0  0.298751  1.673637    11.797049   0.000000  360.000000   11.797049   11.790075  0.055201    0.178659
   -1   6   -2  0  0.309044  1.617895   -24.360841   0.000000  180.000000   24.360841   24.398309  0.059920   -0.884321
   -2   6   -2  0  0.326893  1.529552    23.550900   0.000000  360.000000   23.550900   23.799468  0.106833   -3.290430
   -3   6   -2  0  0.351149  1.423898   -70.888143   0.000000  180.000000   70.888143   71.945914  0.205471   -7.280412
   -4   6   -2  0  0.380587  1.313759    18.657245   0.000000  360.000000   18.657245   19.025817  0.068388   -7.621738
   -5   6   -2  0  0.414105  1.207422   -21.013097   0.000000  180.000000   21.013097   21.314246  0.074767   -5.696226
   -6   6   -2  0  0.450794  1.109155     0.252550   0.000000    0.000000    0.252550    0.364382  0.110906   -1.426025
   -7   6   -2  0  0.489941  1.020532     4.298918   0.000000  360.000000    4.298918    4.231722  0.025765    3.688342
   -8   6   -2  0  0.531003  0.941615    23.508578   0.000000  360.000000   23.508578   23.663799  0.085248   -2.575038
   -9   6   -2  0  0.573568  0.871736   -32.701605   0.000000  180.000000   32.701605   33.209910  0.103854   -6.921754
  -10   6   -2  0  0.617327  0.809943    11.799543   0.000000  360.000000   11.799543   11.784878  0.038681    0.536136
  -11   6   -2  0  0.662043  0.755239   -12.788210   0.000000  180.000000   12.788210   12.828011  0.059780   -0.941577
  -12   6   -2  0  0.707533  0.706681    -0.412852   0.000000  180.000000    0.412852    0.484538  0.078980   -1.283613
  -13   6   -2  0  0.753658  0.663431     1.366135   0.000000  360.000000    1.366135    1.453762  0.045191   -2.742233
  -14   6   -2  0  0.800308  0.624759    10.252671   0.000000    0.000000   10.252671   10.315826  0.068713   -1.299815
  -15   6   -2  0  0.847397  0.590043   -12.037445   0.000000  180.000000   12.037445   12.265394  0.096360   -3.345455
  -16   6   -2  0  0.894854  0.558750     2.718104   0.000000    0.000000    2.718104    2.781899  0.044355   -2.034034
  -17   6   -2  0  0.942625  0.530434    -5.874831   0.000000  180.000000    5.874831    5.906566  0.052695   -0.851679
  -18   6   -2  0  0.990664  0.504712    12.138657   0.000000    0.000000   12.138657   12.094626  0.088516    0.703469
  -19   6   -2  0  1.038934  0.481263     7.577659   0.000000    0.000000    7.577659    7.679982  0.070798   -2.043917
  -20   6   -2  0  1.087404  0.459811     7.014572   0.000000    0.000000    7.014572    7.330336  0.122898   -3.633562
  -21   6   -2  0  1.136048  0.440122     2.368043   0.000000  360.000000    2.368043    2.164784  0.050439    5.698965
  -23   6   -2  0  1.233778  0.405259   -11.343995   0.000000  180.000000   11.343995   11.156506  0.152156    1.742622
   24   7   -2  0  1.221127  0.409458    -8.005720   0.000000  180.000000    8.005720    7.895655  0.232844    0.668491
   23   7   -2  0  1.172657  0.426382     4.836760   0.000000  360.000000    4.836760    4.731887  0.093688    1.583057
   22   7   -2  0  1.124363  0.444696     6.544993   0.000000  360.000000    6.544993    6.455682  0.135197    0.934218
   21   7   -2  0  1.076269  0.464568     9.327391   0.000000  360.000000    9.327391    9.488955  0.093108   -2.453986
   20   7   -2  0  1.028403  0.486191     1.753658   0.000000  360.000000    1.753658    1.790481  0.057074   -0.912415
   19   7   -2  0  0.980799  0.509789     6.680479   0.000000  360.000000    6.680479    6.635888  0.109483    0.575993
   18   7   -2  0  0.933496  0.535621    -6.187484   0.000000  180.000000    6.187484    6.105457  0.049807    2.329087
   17   7   -2  0  0.886543  0.563988    -4.838853   0.000000  180.000000    4.838853    4.914861  0.053083   -2.024983
   16   7   -2  0  0.839998  0.595239     2.634688   0.000000    0.000000    2.634688    2.715034  0.037396   -3.038441
   15   7   -2  0  0.793934  0.629775    16.469414   0.000000  360.000000   16.469414   16.314902  0.110169    1.983446
   14   7   -2  0  0.748439  0.668057    -1.089168   0.000000  180.000000    1.089168    1.092952  0.033356   -0.160423
   13   7   -2  0  0.703622  0.710608     1.597886   0.000000  360.000000    1.597886    1.568631  0.023111    1.790161
   12   7   -2  0  0.659624  0.758008    -3.522623   0.000000  180.000000    3.522623    3.589525  0.020162   -4.692708
   11   7   -2  0  0.616618  0.810874    -6.288543   0.000000  180.000000    6.288543    6.372950  0.031828   -3.750473
   10   7   -2  0  0.574829  0.869825    -3.094054   0.000000  180.000000    3.094054    3.044738  0.019000    3.670707
    9   7   -2  0  0.534540  0.935384    17.318342   0.000000  360.000000   17.318342   17.415966  0.077629   -1.778462
    8   7   -2  0  0.496117  1.007826    -1.038712   0.000000  180.000000    1.038712    0.915013  0.031992    5.468126
    7   7   -2  0  0.460030  1.086886    -7.828806   0.000000  180.000000    7.828806    7.718469  0.031892    4.892818
    6   7   -2  0  0.426869  1.171318   -12.746831   0.000000  180.000000   12.746831   12.738857  0.057026    0.197755
    5   7   -2  0  0.397370  1.258274   -21.393939   0.000000  180.000000   21.393939   21.724695  0.100787   -4.641090
    4   7   -2  0  0.372402  1.342635   -23.233392   0.000000  180.000000   23.233392   23.248981  0.110676   -0.199188
    3   7   -2  0  0.352929  1.416717     4.055064   0.000000  360.000000    4.055064    3.772583  0.040339    9.903246
    2   7   -2  0  0.339896  1.471038    15.665244   0.000000    0.000000   15.665244   15.570087  0.072582    1.854094
    1   7   -2  0  0.334058  1.496744    -4.159965   0.000000  180.000000    4.159965    4.044263  0.016213   10.092077
    0   7   -2  0  0.335792  1.489019   -11.198539   0.000000  180.000000   11.198539   11.163336  0.057043    0.872758
   -1   7   -2  0  0.344981  1.449355    -0.480776   0.000000  180.000000    0.480776    0.553438  0.068128   -1.508329
   -2   7   -2  0  0.361058  1.384818     4.514873   0.000000    0.000000    4.514873    4.569380  0.020535   -3.753715
   -3   7   -2  0  0.383157  1.304948   -20.739873   0.000000  180.000000   20.739873   20.792876  0.096569   -0.776208
   -4   7   -2  0  0.410306  1.218603     5.239218   0.000000    0.000000    5.239218    5.207460  0.034708    1.293984
   -5   7   -2  0  0.441574  1.132314     9.109568   0.000000    0.000000    9.109568    9.050018  0.016819    5.007243
   -6   7   -2  0  0.476150  1.050089    -7.497135   0.000000  180.000000    7.497135    7.546563  0.027801   -2.514319
   -7   7   -2  0  0.513367  0.973962   -15.171383   0.000000  180.000000   15.171383   15.131587  0.060000    0.937989
   -8   7   -2  0  0.552691  0.904664    17.530271   0.000000  360.000000   17.530271   17.566238  0.058562   -0.868547
   -9   7   -2  0  0.593704  0.842170     2.057668   0.000000  360.000000    2.057668    2.114683  0.024010   -3.358252
  -10   7   -2  0  0.636079  0.786065     1.372295   0.000000    0.000000    1.372295    1.348105  0.032407    1.055643
  -11   7   -2  0  0.679562  0.735768     6.293216   0.000000  360.000000    6.293216    6.398494  0.035019   -4.251597
  -12   7   -2  0  0.723952  0.690653    15.567697   0.000000  360.000000   15.567697   15.725769  0.075717   -2.952397
  -13   7   -2  0  0.769093  0.650116    -3.175662   0.000000  180.000000    3.175662    3.271069  0.019906   -6.778086
  -14   7   -2  0  0.814860  0.613602     5.102344   0.000000    0.000000    5.102344    5.151211  0.028019   -2.466507
  -15   7   -2  0  0.861153  0.580617     1.957902   0.000000    0.000000    1.957902    1.956698  0.029658    0.057435
  -16   7   -2  0  0.907892  0.550726     4.195533   0.000000  360.000000    4.195533    4.217221  0.030894   -0.992822
  -17   7   -2  0  0.955011  0.523554    -7.194807   0.000000  180.000000    7.194807    7.102621  0.067311    1.936849
  -18   7   -2  0  1.002457  0.498775     3.864464   0.000000    0.000000    3.864464    3.776678  0.061435    2.020814
  -19   7   -2  0  1.050185  0.476107     2.447090   0.000000    0.000000    2.447090    2.448079  0.029631   -0.047218
  -20   7   -2  0  1.098158  0.455308     4.430579   0.000000    0.000000    4.430579    4.596114  0.055248   -4.237303
  -21   7   -2  0  1.146346  0.436168    -2.515767   0.000000  180.000000    2.515767    2.503748  0.052288    0.325074
  -22   7   -2  0  1.194723  0.418507     4.094726   0.000000    0.000000    4.094726    4.034211  0.073891    1.158196
  -23   7   -2  0  1.243267  0.402166    -3.991997   0.000000  180.000000    3.991997    3.974263  0.110070    0.227852
   24   8   -2  0  1.232181  0.405784     6.474316   0.000000  360.000000    6.474316    6.196710  0.228954    1.714730
   22   8   -2  0  1.136359  0.440002     3.604368   0.000000  360.000000    3.604368    3.384578  0.068741    4.521779
   21   8   -2  0  1.088795  0.459223     1.334087   0.000000    0.000000    1.334087    1.400099  0.062874   -1.484780
   20   8   -2  0  1.041505  0.480074    -4.459569   0.000000  180.000000    4.459569    4.609423  0.086682   -2.444851
   19   8   -2  0  0.994528  0.502751    -0.558300   0.000000  180.000000    0.558300    0.495010  0.128378    0.697203
   18   8   -2  0  0.947911  0.527476     6.893331   0.000000  360.000000    6.893331    7.051389  0.056446   -3.960011
   17   8   -2  0  0.901709  0.554503   -14.212122   0.000000  180.000000   14.212122   14.441758  0.110509   -2.938721
   16   8   -2  0  0.855989  0.584120    -1.125099   0.000000  180.000000    1.125099    1.059730  0.055496    1.665815
   15   8   -2  0  0.810834  0.616649     7.067412   0.000000  360.000000    7.067412    7.111941  0.066224   -0.950922
   14   8   -2  0  0.766342  0.652450    -9.648087   0.000000  180.000000    9.648087    9.831896  0.114301   -2.274206
   13   8   -2  0  0.722637  0.691910    -9.337274   0.000000  180.000000    9.337274    9.480844  0.058780   -3.454214
   12   8   -2  0  0.679871  0.735434     8.701671   0.000000  360.000000    8.701671    8.846392  0.055579   -3.682422
   11   8   -2  0  0.638231  0.783416    -6.594106   0.000000  180.000000    6.594106    6.580266  0.036353    0.538408
   10   8   -2  0  0.597953  0.836186     2.996286   0.000000  360.000000    2.996286    2.904018  0.019925    6.548913
    9   8   -2  0  0.559332  0.893923    -3.989766   0.000000  180.000000    3.989766    3.997316  0.023486   -0.454656
    8   8   -2  0  0.522736  0.956506    -1.137125   0.000000  180.000000    1.137125    1.015451  0.035965    4.784468
    7   8   -2  0  0.488618  1.023294    -5.735727   0.000000  180.000000    5.735727    5.843032  0.040961   -3.704783
    6   8   -2  0  0.457534  1.092814   -29.679849   0.000000  180.000000   29.679849   30.007659  0.121698   -3.809373
    5   8   -2  0  0.430143  1.162405   -18.916990   0.000000  180.000000   18.916990   18.794535  0.118718    1.458739
    4   8   -2  0  0.407189  1.227930    39.863967   0.000000  360.000000   39.863967   40.048648  0.130445   -2.002216
    2   8   -2  0  0.377689  1.323839    11.892915   0.000000  360.000000   11.892915   11.916692  0.062502   -0.537996
    1   8   -2  0  0.372445  1.342481    36.946158   0.000000  360.000000   36.946158   36.858075  0.123408    1.009409
    0   8   -2  0  0.374000  1.336898   -22.972156   0.000000  180.000000   22.972156   22.815700  0.087540    2.527570
   -1   8   -2  0  0.382272  1.307969   -34.354105   0.000000  180.000000   34.354105   34.461660  0.109155   -1.393484
   -2   8   -2  0  0.396841  1.259949    13.929931   0.000000    0.000000   13.929931   13.978587  0.042564   -1.616637
   -3   8   -2  0  0.417048  1.198901    -2.768647   0.000000  180.000000    2.768647    2.840030  0.025513   -3.956855
   -4   8   -2  0  0.442121  1.130912    24.201858   0.000000  360.000000   24.201858   24.581260  0.092740   -5.785574
   -5   8   -2  0  0.471283  1.060934    16.202210   0.000000  360.000000   16.202210   15.924717  0.047493    8.262941
   -6   8   -2  0  0.503824  0.992409    -4.409278   0.000000  180.000000    4.409278    4.298857  0.020186    7.735972
   -7   8   -2  0  0.539134  0.927413    -3.641698   0.000000  180.000000    3.641698    3.643180  0.021835   -0.095983
   -8   8   -2  0  0.576704  0.866996     2.693450   0.000000    0.000000    2.693450    2.669527  0.021685    1.560133
   -9   8   -2  0  0.616121  0.811529    -3.478951   0.000000  180.000000    3.478951    3.459163  0.031406    0.891014
  -10   8   -2  0  0.657052  0.760975    21.696853   0.000000  360.000000   21.696853   22.103053  0.129246   -4.444658
  -11   8   -2  0  0.699231  0.715071     4.409894   0.000000  360.000000    4.409894    4.466585  0.019426   -4.127187
  -12   8   -2  0  0.742447  0.673449    -1.893205   0.000000  180.000000    1.893205    1.917165  0.026507   -1.278315
  -13   8   -2  0  0.786527  0.635706    -7.221557   0.000000  180.000000    7.221557    7.189738  0.047327    0.950800
  -14   8   -2  0  0.831335  0.601443   -14.410379   0.000000  180.000000   14.410379   14.379972  0.085645    0.502098
  -15   8   -2  0  0.876758  0.570283    -6.285390   0.000000  180.000000    6.285390    6.412839  0.040619   -4.437382
  -16   8   -2  0  0.922707  0.541884    14.848088   0.000000    0.000000   14.848088   14.765631  0.094361    1.235803
  -17   8   -2  0  0.969106  0.515940    -2.313267   0.000000  180.000000    2.313267    2.209145  0.042792    3.441107
  -18   8   -2  0  1.015893  0.492178     2.229990   0.000000    0.000000    2.229990    2.003108  0.039909    8.039696
  -19   8   -2  0  1.063018  0.470359     2.758789   0.000000    0.000000    2.758789    2.905759  0.039958   -5.201631
  -20   8   -2  0  1.110437  0.450273    -6.706188   0.000000  180.000000    6.706188    6.493528  0.068045    4.419821
  -21   8   -2  0  1.158115  0.431736   -10.284139   0.000000  180.000000   10.284139   10.371606  0.111145   -1.112926
  -22   8   -2  0  1.206020  0.414587     3.458989   0.000000    0.000000    3.458989    3.462127  0.069304   -0.064034
   24   9   -2  0  1.244591  0.401738     3.804887   0.000000  360.000000    3.804887    3.619267  0.137478    1.909445
   23   9   -2  0  1.197071  0.417686    -4.689265   0.000000  180.000000    4.689265    4.596114  0.176871    0.744810
   22   9   -2  0  1.149803  0.434857    -7.064244   0.000000  180.000000    7.064244    6.608890  0.088982    7.237031
   21   9   -2  0  1.102819  0.453383     1.402511   0.000000    0.000000    1.402511    1.428953  0.071990   -0.519450
   20   9   -2  0  1.056158  0.473414     7.922091   0.000000  360.000000    7.922091    7.671351  0.110738    3.202146
   19   9   -2  0  1.009863  0.495117     3.731849   0.000000  360.000000    3.731849    3.704314  0.043062    0.904294
   18   9   -2  0  0.963987  0.518679     7.990376   0.000000    0.000000    7.990376    8.166440  0.094132   -2.645133
   16   9   -2  0  0.873758  0.572241   -12.264252   0.000000  180.000000   12.264252   12.663707  0.081322   -6.946601
   15   9   -2  0  0.829571  0.602721   -21.306340   0.000000  180.000000   21.306340   21.721416  0.166944   -3.516179
   14   9   -2  0  0.786140  0.636019   -12.543828   0.000000  180.000000   12.543828   12.722071  0.077766   -3.241424
   13   9   -2  0  0.743600  0.672405     3.215484   0.000000  360.000000    3.215484    3.264814  0.026612   -2.621443
   12   9   -2  0  0.702111  0.712138    17.588992   0.000000  360.000000   17.588992   17.699144  0.095802   -1.626058
   11   9   -2  0  0.661872  0.755433    12.774929   0.000000  360.000000   12.774929   12.780168  0.075037   -0.098732
   10   9   -2  0  0.623124  0.802408    10.013771   0.000000  360.000000   10.013771   10.074504  0.043763   -1.962593
    9   9   -2  0  0.586164  0.853003    -1.219562   0.000000  180.000000    1.219562    1.286073  0.028261   -3.328296
    8   9   -2  0  0.551352  0.906862    -9.561076   0.000000  180.000000    9.561076    9.453909  0.055096    2.750810
    7   9   -2  0  0.519118  0.963172    -5.931284   0.000000  180.000000    5.931284    5.849246  0.026046    4.454369
    6   9   -2  0  0.489973  1.020464     2.193486   0.000000  360.000000    2.193486    2.097705  0.024206    5.595968
    5   9   -2  0  0.464499  1.076430     4.560961   0.000000  360.000000    4.560961    4.667777  0.026382   -5.725975
    4   9   -2  0  0.443328  1.127834     8.562264   0.000000    0.000000    8.562264    8.535602  0.033091    1.139473
    3   9   -2  0  0.427100  1.170685   -12.223892   0.000000  180.000000   12.223892   12.152792  0.044820    2.243443
    2   9   -2  0  0.416396  1.200781   -17.166089   0.000000  180.000000   17.166089   16.880114  0.056163    7.201039
    1   9   -2  0  0.411644  1.214640    15.689049   0.000000    0.000000   15.689049   15.490739  0.053389    5.252958
    0   9   -2  0  0.413052  1.210501    20.023007   0.000000  360.000000   20.023007   19.864680  0.063460    3.528309
   -1   9   -2  0  0.420557  1.188900    11.691568   0.000000  360.000000   11.691568   11.640625  0.060862    1.183707
   -2   9   -2  0  0.433842  1.152492    24.188830   0.000000  360.000000   24.188830   24.204855  0.105874   -0.214059
   -3   9   -2  0  0.452400  1.105217    16.627539   0.000000  360.000000   16.627539   16.563185  0.052973    1.718085
   -4   9   -2  0  0.475612  1.051277   -22.100238   0.000000  180.000000   22.100238   22.059504  0.073151    0.787498
   -5   9   -2  0  0.502835  0.994361   -26.366191   0.000000  180.000000   26.366191   26.701945  0.126973   -3.739599
   -6   9   -2  0  0.533456  0.937285   -11.943399   0.000000  180.000000   11.943399   12.024337  0.044460   -2.574565
   -7   9   -2  0  0.566923  0.881954    -2.129106   0.000000  180.000000    2.129106    2.148202  0.030398   -0.888390
   -8   9   -2  0  0.602764  0.829513    -3.321921   0.000000  180.000000    3.321921    3.220728  0.020219    7.078060
   -9   9   -2  0  0.640579  0.780544     9.515350   0.000000  360.000000    9.515350    9.536727  0.042424   -0.712621
  -10   9   -2  0  0.680039  0.735252    17.513052   0.000000  360.000000   17.513052   17.525234  0.088679   -0.194283
  -11   9   -2  0  0.720875  0.693602     8.575404   0.000000  360.000000    8.575404    8.738400  0.056269   -4.096573
  -12   9   -2  0  0.762865  0.655424   -11.112383   0.000000  180.000000   11.112383   11.333114  0.070196   -4.446974
  -13   9   -2  0  0.805829  0.620479    -4.600969   0.000000  180.000000    4.600969    4.643603  0.032839   -1.836043
  -14   9   -2  0  0.849619  0.588499    -4.803111   0.000000  180.000000    4.803111    4.788599  0.045381    0.452233
  -15   9   -2  0  0.894115  0.559212   -10.590991   0.000000  180.000000   10.590991   10.572470  0.068473    0.382537
  -16   9   -2  0  0.939215  0.532360    -6.708691   0.000000  180.000000    6.708691    6.797718  0.045752   -2.751895
  -17   9   -2  0  0.984836  0.507699     6.361506   0.000000    0.000000    6.361506    6.380993  0.054471   -0.505931
  -19   9   -2  0  1.077378  0.464090    -1.040419   0.000000  180.000000    1.040419    1.000255  0.081720    0.695054
  -21   9   -2  0  1.171309  0.426873     3.597546   0.000000    0.000000    3.597546    3.485626  0.068830    2.299560
  -22   9   -2  0  1.218696  0.410275     2.169318   0.000000  360.000000    2.169318    2.124328  0.065296    0.974427
   23  10   -2  0  1.211335  0.412768    -9.957222   0.000000  180.000000    9.957222    9.901202  0.067209    1.178780
   22  10   -2  0  1.164646  0.429315    -3.656213   0.000000  180.000000    3.656213    3.671091  0.087252   -0.241137
   21  10   -2  0  1.118286  0.447113     3.605898   0.000000  360.000000    3.605898    3.620684  0.135393   -0.154440
   20  10   -2  0  1.072297  0.466289     3.151872   0.000000    0.000000    3.151872    3.088038  0.077843    1.159696
   19  10   -2  0  1.026730  0.486983    -2.567685   0.000000  180.000000    2.567685    2.582041  0.053529   -0.379289
   18  10   -2  0  0.981643  0.509350    11.208382   0.000000    0.000000   11.208382   11.545944  0.124278   -3.841272
   17  10   -2  0  0.937105  0.533558    -0.600173   0.000000  180.000000    0.600173    0.646957  0.094055   -0.703454
   16  10   -2  0  0.893200  0.559785     3.625733   0.000000  360.000000    3.625733    3.738614  0.042664   -3.741734
   15  10   -2  0  0.850023  0.588219    -4.027417   0.000000  180.000000    4.027417    4.127939  0.045568   -3.119718
   14  10   -2  0  0.807693  0.619047    -1.074643   0.000000  180.000000    1.074643    1.143155  0.038347   -2.526701
   13  10   -2  0  0.766350  0.652443     0.751972   0.000000    0.000000    0.751972    0.721595  0.061906    0.693943
   12  10   -2  0  0.726163  0.688551    -1.562851   0.000000  180.000000    1.562851    1.632407  0.022199   -4.431168
   11  10   -2  0  0.687333  0.727450   -25.722554   0.000000  180.000000   25.722554   26.088546  0.114085   -4.536897
   10  10   -2  0  0.650105  0.769107    11.321667   0.000000  360.000000   11.321667   11.279374  0.075108    0.796341
    9  10   -2  0  0.614769  0.813314    -1.477790   0.000000  180.000000    1.477790    1.495306  0.029169   -0.849228
    8  10   -2  0  0.581671  0.859593    -0.933128   0.000000  180.000000    0.933128    0.863343  0.051248    1.925742
    7  10   -2  0  0.551213  0.907091    21.211479   0.000000  360.000000   21.211479   21.214422  0.067980   -0.061231
    6  10   -2  0  0.523857  0.954460    33.275106   0.000000  360.000000   33.275106   33.615389  0.165106   -2.914690
    5  10   -2  0  0.500111  0.999778   -14.449264   0.000000  180.000000   14.449264   14.430409  0.064325    0.414523
    4  10   -2  0  0.480512  1.040558    -0.971243   0.000000  180.000000    0.971243    0.995186  0.044221   -0.765731
    3  10   -2  0  0.465582  1.073924   -39.531727   0.000000  180.000000   39.531727   39.862350  0.130802   -3.574646
    2  10   -2  0  0.455782  1.097015   -13.064949   0.000000  180.000000   13.064949   12.791310  0.056792    6.814115
    1  10   -2  0  0.451446  1.107553    -8.263432   0.000000  180.000000    8.263432    8.335304  0.032070   -3.169383
    0  10   -2  0  0.452730  1.104412     4.637257   0.000000    0.000000    4.637257    4.621615  0.021833    1.013137
   -1  10   -2  0  0.459587  1.087933    16.865035   0.000000  360.000000   16.865035   16.668643  0.047792    5.811499
   -2  10   -2  0  0.471775  1.059828    40.238374   0.000000  360.000000   40.238374   40.499303  0.118022   -3.126622
   -3  10   -2  0  0.488894  1.022716   -23.402979   0.000000  180.000000   23.402979   23.589936  0.085944   -3.076405
   -4  10   -2  0  0.510450  0.979528     2.733981   0.000000  360.000000    2.733981    2.923283  0.024782  -10.802760
   -5  10   -2  0  0.535906  0.932999    -1.831392   0.000000  180.000000    1.831392    1.911844  0.034202   -3.326656
   -6  10   -2  0  0.564736  0.885369    -2.818745   0.000000  180.000000    2.818745    2.675258  0.027095    7.489114
   -7  10   -2  0  0.596451  0.838292    -2.157542   0.000000  180.000000    2.157542    2.245792  0.025807   -4.836094
   -8  10   -2  0  0.630616  0.792876     5.737780   0.000000  360.000000    5.737780    5.664765  0.026897    3.838963
   -9  10   -2  0  0.666853  0.749790   -17.142465   0.000000  180.000000   17.142465   17.073540  0.064989    1.499886
  -10  10   -2  0  0.704844  0.709377     3.117812   0.000000    0.000000    3.117812    3.150223  0.048389   -0.947234
  -11  10   -2  0  0.744320  0.671754   -12.356520   0.000000  180.000000   12.356520   12.412601  0.042252   -1.877059
  -12  10   -2  0  0.785057  0.636896     3.579392   0.000000  360.000000    3.579392    3.661337  0.025706   -4.508159
  -13  10   -2  0  0.826869  0.604691    18.003364   0.000000  360.000000   18.003364   18.078221  0.093226   -1.135564
  -14  10   -2  0  0.869601  0.574977    13.681996   0.000000    0.000000   13.681996   13.972980  0.060651   -6.784903
  -15  10   -2  0  0.913123  0.547572    -5.395429   0.000000  180.000000    5.395429    5.530643  0.053734   -3.558676
  -16  10   -2  0  0.957328  0.522287     2.198877   0.000000    0.000000    2.198877    2.197539  0.036335    0.052069
  -17  10   -2  0  1.002125  0.498940   -11.847739   0.000000  180.000000   11.847739   11.687465  0.079920    2.836092
  -18  10   -2  0  1.047438  0.477355    -7.117489   0.000000  180.000000    7.117489    7.098307  0.046942    0.577895
  -19  10   -2  0  1.093204  0.457371    -5.573473   0.000000  180.000000    5.573473    5.467561  0.064942    2.306388
  -20  10   -2  0  1.139368  0.438840     2.777081   0.000000    0.000000    2.777081    2.550230  0.051321    6.251129
  -21  10   -2  0  1.185883  0.421627     5.015987   0.000000    0.000000    5.015987    4.762945  0.093068    3.845085
  -22  10   -2  0  1.232709  0.405611     5.477700   0.000000    0.000000    5.477700    5.141384  0.097642    4.871104
   23  11   -2  0  1.226907  0.407529    -1.439107   0.000000  180.000000    1.439107    1.502103  0.159785   -0.557561
   22  11   -2  0  1.180833  0.423430     3.487597   0.000000  360.000000    3.487597    3.414604  0.126386    0.816767
   20  11   -2  0  1.089857  0.458776    -4.851522   0.000000  180.000000    4.851522    4.897293  0.086105   -0.751747
   19  11   -2  0  1.045056  0.478443    -7.804042   0.000000  180.000000    7.804042    7.905303  0.100868   -1.419715
   18  11   -2  0  1.000795  0.499603     0.235806   0.000000    0.000000    0.235806    0.451827  0.143971   -2.121964
   17  11   -2  0  0.957149  0.522385    -6.193383   0.000000  180.000000    6.193383    6.240238  0.057982   -1.142799
   15  11   -2  0  0.872071  0.573348     9.777033   0.000000  360.000000    9.777033    9.903792  0.056974   -3.146405
   14  11   -2  0  0.830865  0.601783    10.295634   0.000000  360.000000   10.295634   10.484178  0.067605   -3.944118
   13  11   -2  0  0.790734  0.632324    -4.314863   0.000000  180.000000    4.314863    4.347299  0.053295   -0.860706
   12  11   -2  0  0.751851  0.665025    -6.421939   0.000000  180.000000    6.421939    6.536714  0.044335   -3.661125
   11  11   -2  0  0.714419  0.699869    -7.955323   0.000000  180.000000    7.955323    7.997751  0.038861   -1.544008
   10  11   -2  0  0.678678  0.736726    -0.630406   0.000000  180.000000    0.630406    0.662622  0.067826   -0.671727
    9  11   -2  0  0.644910  0.775302    -3.824268   0.000000  180.000000    3.824268    3.874064  0.029985   -2.348570
    8  11   -2  0  0.613440  0.815076     2.223475   0.000000  360.000000    2.223475    2.225240  0.029336   -0.085083
    7  11   -2  0  0.584640  0.855227    14.384172   0.000000  360.000000   14.384172   14.559163  0.109613   -2.257713
    6  11   -2  0  0.558922  0.894579     6.860252   0.000000    0.000000    6.860252    6.775993  0.032017    3.721835
    5  11   -2  0  0.536730  0.931567   -11.272876   0.000000  180.000000   11.272876   11.115249  0.048107    4.633837
    4  11   -2  0  0.518517  0.964289     4.828271   0.000000    0.000000    4.828271    4.862699  0.026776   -1.818391
    3  11   -2  0  0.504713  0.990663    14.106303   0.000000  360.000000   14.106303   13.833111  0.050312    7.679091
    2  11   -2  0  0.495687  1.008701     0.747480   0.000000  360.000000    0.747480    0.869181  0.050889   -3.382078
    0  11   -2  0  0.492882  1.014443     1.170609   0.000000    0.000000    1.170609    1.102232  0.039807    2.429187
   -1  11   -2  0  0.499188  1.001628    -4.982215   0.000000  180.000000    4.982215    4.931500  0.026401    2.716659
   -2  11   -2  0  0.510431  0.979565   -11.737779   0.000000  180.000000   11.737779   11.599309  0.041130    4.761180
   -3  11   -2  0  0.526294  0.950039    -5.462599   0.000000  180.000000    5.462599    5.447984  0.018513    1.116397
   -4  11   -2  0  0.546376  0.915120     7.845408   0.000000    0.000000    7.845408    7.802637  0.026887    2.249733
   -5  11   -2  0  0.570231  0.876837    19.785975   0.000000  360.000000   19.785975   19.758255  0.067380    0.581801
   -6  11   -2  0  0.597407  0.836950     1.502035   0.000000  360.000000    1.502035    1.558838  0.046832   -1.715304
   -7  11   -2  0  0.627473  0.796847    -1.201275   0.000000  180.000000    1.201275    1.233373  0.047445   -0.956772
   -8  11   -2  0  0.660033  0.757538    -2.050275   0.000000  180.000000    2.050275    2.038463  0.028457    0.587039
   -9  11   -2  0  0.694738  0.719696    -7.572725   0.000000  180.000000    7.572725    7.671351  0.034854   -4.001761
  -10  11   -2  0  0.731282  0.683731   -15.112384   0.000000  180.000000   15.112384   15.360520  0.084107   -4.172295
  -11  11   -2  0  0.769403  0.649855     0.297994   0.000000  360.000000    0.297994    0.484538  0.131803   -2.001575
  -12  11   -2  0  0.808878  0.618140     2.000252   0.000000  360.000000    2.000252    2.058423  0.031738   -2.592036
  -13  11   -2  0  0.849518  0.588569     3.353328   0.000000    0.000000    3.353328    3.380050  0.023543   -1.605205
  -14  11   -2  0  0.891164  0.561064    -3.678130   0.000000  180.000000    3.678130    3.634763  0.035877    1.709488
  -16  11   -2  0  0.976957  0.511793     0.707934   0.000000    0.000000    0.707934    0.742515  0.080851   -0.604881
  -17  11   -2  0  1.020893  0.489767     1.690490   0.000000  360.000000    1.690490    1.750124  0.037408   -2.254435
  -18  11   -2  0  1.065409  0.469304    -5.231332   0.000000  180.000000    5.231332    5.193626  0.054511    0.978225
  -19  11   -2  0  1.110434  0.450274     2.929460   0.000000  360.000000    2.929460    2.873963  0.048023    1.634295
  -21  11   -2  0  1.201784  0.416048    -4.275508   0.000000  180.000000    4.275508    4.131734  0.098600    2.062147
  -22  11   -2  0  1.248014  0.400636    -4.732684   0.000000  180.000000    4.732684    4.443561  0.086745    4.713605
   23  12   -2  0  1.243738  0.402014     0.847544   0.000000    0.000000    0.847544    0.937013  0.255838   -0.494565
   22  12   -2  0  1.198312  0.417254     2.839449   0.000000  360.000000    2.839449    2.866866  0.151390   -0.256117
   21  12   -2  0  1.153306  0.433536    -2.100364   0.000000  180.000000    2.100364    2.060878  0.074517    0.749381
   20  12   -2  0  1.108771  0.450950     2.252301   0.000000  360.000000    2.252301    2.155319  0.054089    2.535705
   19  12   -2  0  1.064766  0.469587    -4.719912   0.000000  180.000000    4.719912    4.680882  0.037120    1.486999
   18  12   -2  0  1.021359  0.489544     5.179930   0.000000  360.000000    5.179930    5.121394  0.067983    1.217697
   17  12   -2  0  0.978631  0.510918    -8.352808   0.000000  180.000000    8.352808    8.570829  0.076876   -4.010748
   16  12   -2  0  0.936674  0.533804    13.644321   0.000000  360.000000   13.644321   13.618261  0.072629    0.507422
   15  12   -2  0  0.895596  0.558288     2.930085   0.000000    0.000000    2.930085    2.963167  0.041614   -1.124270
   14  12   -2  0  0.855524  0.584437    -1.297150   0.000000  180.000000    1.297150    1.282079  0.034107    0.624907
   13  12   -2  0  0.816606  0.612291    -6.983062   0.000000  180.000000    6.983062    7.138434  0.051782   -4.243359
   12  12   -2  0  0.779015  0.641836    14.236189   0.000000  360.000000   14.236189   14.348731  0.095705   -1.663022
   11  12   -2  0  0.742953  0.672990   -11.363187   0.000000  180.000000   11.363187   11.337576  0.052330    0.692141
   10  12   -2  0  0.708652  0.705565    21.202523   0.000000  360.000000   21.202523   21.494616  0.167773   -2.462146
    9  12   -2  0  0.676382  0.739227    -2.457519   0.000000  180.000000    2.457519    2.520026  0.022979   -3.846830
    8  12   -2  0  0.646446  0.773459     9.282088   0.000000  360.000000    9.282088    9.384562  0.046238   -3.134274
    7  12   -2  0  0.619183  0.807516    -1.077091   0.000000  180.000000    1.077091    1.208284  0.036234   -5.120497
    6  12   -2  0  0.594960  0.840392     7.877604   0.000000  360.000000    7.877604    7.932378  0.045556   -1.700356
    5  12   -2  0  0.574163  0.870833   -24.110853   0.000000  180.000000   24.110853   24.161556  0.075129   -0.954436
    4  12   -2  0  0.557175  0.897385    31.265974   0.000000  360.000000   31.265974   31.468518  0.185092   -1.547559
    3  12   -2  0  0.544352  0.918523   -15.895323   0.000000  180.000000   15.895323   15.796272  0.048519    2.887099
    2  12   -2  0  0.535994  0.932846     0.323105   0.000000    0.000000    0.323105    0.505264  0.091602   -2.812308
    1  12   -2  0  0.532311  0.939300    -9.477738   0.000000  180.000000    9.477738    9.497584  0.052605   -0.533518
    0  12   -2  0  0.533401  0.937382     9.609642   0.000000  360.000000    9.609642    9.590651  0.030916    0.868691
   -1  12   -2  0  0.539233  0.927243   -18.540835   0.000000  180.000000   18.540835   18.517338  0.069726    0.476573
   -2  12   -2  0  0.549658  0.909657    14.508803   0.000000  360.000000   14.508803   14.357168  0.063246    3.390628
   -3  12   -2  0  0.564420  0.885865   -20.752366   0.000000  180.000000   20.752366   20.783967  0.069877   -0.639560
   -4  12   -2  0  0.583190  0.857353    20.418888   0.000000  360.000000   20.418888   20.595992  0.060222   -4.158978
   -5  12   -2  0  0.605597  0.825632   -18.064615   0.000000  180.000000   18.064615   18.237100  0.076894   -3.172297
   -6  12   -2  0  0.631252  0.792076   -10.097474   0.000000  180.000000   10.097474   10.106341  0.051526   -0.243380
   -7  12   -2  0  0.659777  0.757831    -3.697835   0.000000  180.000000    3.697835    3.704314  0.027347   -0.335034
   -8  12   -2  0  0.690817  0.723781    12.831983   0.000000  360.000000   12.831983   12.906067  0.068033   -1.540006
   -9  12   -2  0  0.724048  0.690562   -23.117223   0.000000  180.000000   23.117223   23.372127  0.107496   -3.353510
  -10  12   -2  0  0.759182  0.658604    12.563402   0.000000  360.000000   12.563402   12.611288  0.084070   -0.805533
  -11  12   -2  0  0.795968  0.628166    -2.441877   0.000000  180.000000    2.441877    2.414504  0.033036    1.171804
  -12  12   -2  0  0.834186  0.599386    -2.093695   0.000000  180.000000    2.093695    2.131525  0.040921   -1.307358
  -13  12   -2  0  0.873650  0.572311    -7.985284   0.000000  180.000000    7.985284    8.012433  0.049644   -0.773396
  -14  12   -2  0  0.914198  0.546928     6.510393   0.000000    0.000000    6.510393    6.655074  0.057696   -3.546333
  -15  12   -2  0  0.955691  0.523182    -0.096313   0.000000  180.000000    0.096313    0.440492  0.148814   -3.270815
  -16  12   -2  0  0.998012  0.500996     9.450267   0.000000  360.000000    9.450267    9.385625  0.055498    1.647225
  -17  12   -2  0  1.041060  0.480280    -4.812021   0.000000  180.000000    4.812021    4.739408  0.033667    3.050171
  -18  12   -2  0  1.084749  0.460936     6.438922   0.000000  360.000000    6.438922    6.271209  0.050744    4.674056
  -20  12   -2  0  1.173760  0.425982    -3.326663   0.000000  180.000000    3.326663    3.172821  0.098943    2.198891
  -21  12   -2  0  1.218963  0.410185    -1.933895   0.000000  180.000000    1.933895    2.010739  0.080135   -1.356126
   22  13   -2  0  1.217026  0.410838    -2.453797   0.000000  180.000000    2.453797    2.448079  0.086590    0.093382
   20  13   -2  0  1.128970  0.442882    -2.473132   0.000000  180.000000    2.473132    2.501728  0.049389   -0.818796
   19  13   -2  0  1.085784  0.460497     3.334555   0.000000  360.000000    3.334555    3.280420  0.050886    1.504501
   18  13   -2  0  1.043252  0.479270    -1.358806   0.000000  180.000000    1.358806    1.446738  0.045415   -2.738183
   17  13   -2  0  1.001458  0.499272     7.342630   0.000000  360.000000    7.342630    7.383780  0.076544   -0.760287
   16  13   -2  0  0.960499  0.520563    10.556443   0.000000  360.000000   10.556443   10.996572  0.083587   -7.446601
   15  13   -2  0  0.920484  0.543192     9.713706   0.000000  360.000000    9.713706    9.700684  0.069440    0.265196
   14  13   -2  0  0.881545  0.567186   -10.708505   0.000000  180.000000   10.708505   10.798914  0.056260   -2.272618
   12  13   -2  0  0.807505  0.619191     0.521269   0.000000    0.000000    0.521269    0.589220  0.077080   -1.246721
   11  13   -2  0  0.772773  0.647020    -7.443944   0.000000  180.000000    7.443944    7.613190  0.045614   -5.247325
   10  13   -2  0  0.739857  0.675806    -4.286527   0.000000  180.000000    4.286527    4.296371  0.033622   -0.414072
    9  13   -2  0  0.709008  0.705210    14.545897   0.000000  360.000000   14.545897   14.554269  0.108954   -0.108669
    8  13   -2  0  0.680509  0.734744    -4.182506   0.000000  180.000000    4.182506    4.132940  0.031527    2.223363
    7  13   -2  0  0.654666  0.763748   -12.380928   0.000000  180.000000   12.380928   12.353928  0.060445    0.631706
    6  13   -2  0  0.631805  0.791383    -5.366071   0.000000  180.000000    5.366071    5.480574  0.038326   -4.225089
    5  13   -2  0  0.612261  0.816646     1.276509   0.000000  360.000000    1.276509    1.229266  0.041636    1.604646
    4  13   -2  0  0.596359  0.838422    -4.689569   0.000000  180.000000    4.689569    4.554859  0.030148    6.318984
    3  13   -2  0  0.584396  0.855584    -6.183262   0.000000  180.000000    6.183262    6.318283  0.044754   -4.266622
    2  13   -2  0  0.576619  0.867123    -0.464756   0.000000  180.000000    0.464756    0.428691  0.132425    0.385152
    1  13   -2  0  0.573198  0.872300    -2.699836   0.000000  180.000000    2.699836    2.675258  0.024366    1.426509
    0  13   -2  0  0.574209  0.870763   -14.593955   0.000000  180.000000   14.593955   14.650367  0.051634   -1.545082
   -1  13   -2  0  0.579631  0.862617   -11.288145   0.000000  180.000000   11.288145   11.291555  0.034563   -0.139543
   -2  13   -2  0  0.589342  0.848404     7.934078   0.000000    0.000000    7.934078    7.813766  0.028658    5.937206
   -3  13   -2  0  0.603133  0.829004    -4.056450   0.000000  180.000000    4.056450    4.061838  0.021368   -0.356575
   -4  13   -2  0  0.620734  0.805497    -3.835915   0.000000  180.000000    3.835915    3.756310  0.021175    5.316706
   -5  13   -2  0  0.641832  0.779021     0.611661   0.000000    0.000000    0.611661    0.463039  0.139522    1.506458
   -6  13   -2  0  0.666093  0.750646     5.506736   0.000000  360.000000    5.506736    5.571194  0.032433   -2.810658
   -8  13   -2  0  0.722792  0.691762    13.330399   0.000000  360.000000   13.330399   13.469423  0.057674   -3.408970
  -10  13   -2  0  0.788389  0.634205     1.489810   0.000000  360.000000    1.489810    1.464259  0.044860    0.805526
  -11  13   -2  0  0.823872  0.606891    -3.564472   0.000000  180.000000    3.564472    3.573854  0.024299   -0.546020
  -13  13   -2  0  0.899147  0.556083    -1.880691   0.000000  180.000000    1.880691    1.895756  0.038374   -0.555184
  -14  13   -2  0  0.938593  0.532712    15.721790   0.000000    0.000000   15.721790   16.004138  0.118012   -3.383549
  -15  13   -2  0  0.979053  0.510697     6.456474   0.000000    0.000000    6.456474    6.539764  0.049888   -2.361091
  -16  13   -2  0  1.020406  0.490001     3.388935   0.000000  360.000000    3.388935    3.411619  0.051057   -0.628327
  -17  13   -2  0  1.062547  0.470567    -4.703663   0.000000  180.000000    4.703663    4.706983  0.058468   -0.080307
  -18  13   -2  0  1.105387  0.452330     2.117845   0.000000    0.000000    2.117845    2.045962  0.049813    2.040798
  -19  13   -2  0  1.148846  0.435219    -2.899464   0.000000  180.000000    2.899464    2.884601  0.052901    0.397336
  -20  13   -2  0  1.192859  0.419161     2.170898   0.000000    0.000000    2.170898    2.213751  0.072603   -0.834719
  -21  13   -2  0  1.237364  0.404085     1.498378   0.000000    0.000000    1.498378    1.502103  0.103449   -0.050928
   22  14   -2  0  1.236919  0.404230    -3.342494   0.000000  180.000000    3.342494    3.161553  0.136809    1.870407
   21  14   -2  0  1.193370  0.418982     1.812555   0.000000  360.000000    1.812555    1.843870  0.083561   -0.529975
   20  14   -2  0  1.150387  0.434636    -1.815571   0.000000  180.000000    1.815571    2.048467  0.067771   -4.859996
   19  14   -2  0  1.108036  0.451249     1.199663   0.000000  360.000000    1.199663    1.233373  0.090129   -0.528938
   18  14   -2  0  1.066392  0.468871    11.124537   0.000000  360.000000   11.124537   11.275268  0.110542   -1.928361
   17  14   -2  0  1.025541  0.487547    -6.146570   0.000000  180.000000    6.146570    5.915122  0.089547    3.655238
   16  14   -2  0  0.985583  0.507314    -7.343536   0.000000  180.000000    7.343536    7.423803  0.050736   -2.237369
   15  14   -2  0  0.946630  0.528190    -0.809763   0.000000  180.000000    0.809763    0.749390  0.069778    1.223598
   14  14   -2  0  0.908811  0.550170    -5.057381   0.000000  180.000000    5.057381    5.121394  0.043799   -2.066901
   13  14   -2  0  0.872273  0.573215    -1.293896   0.000000  180.000000    1.293896    1.064559  0.048277    6.718190
   12  14   -2  0  0.837186  0.597239     2.479900   0.000000  360.000000    2.479900    2.477120  0.032193    0.122119
   11  14   -2  0  0.803738  0.622093   -10.917029   0.000000  180.000000   10.917029   10.945865  0.078702   -0.518171
   10  14   -2  0  0.772143  0.647549    -2.879499   0.000000  180.000000    2.879499    3.009323  0.055528   -3.306402
    9  14   -2  0  0.742637  0.673277    -3.896119   0.000000  180.000000    3.896119    3.934272  0.034932   -1.544615
    8  14   -2  0  0.715478  0.698833    -6.042854   0.000000  180.000000    6.042854    6.125491  0.059076   -1.978245
    7  14   -2  0  0.690944  0.723647     4.021179   0.000000    0.000000    4.021179    3.973008  0.023630    2.882996
    6  14   -2  0  0.669324  0.747023    -2.729214   0.000000  180.000000    2.729214    2.720669  0.023956    0.504424
    5  14   -2  0  0.650907  0.768159    -6.851596   0.000000  180.000000    6.851596    6.756306  0.037497    3.593862
    4  14   -2  0  0.635971  0.786199     6.568895   0.000000    0.000000    6.568895    6.577126  0.032988   -0.352891
    3  14   -2  0  0.624768  0.800297    -9.275426   0.000000  180.000000    9.275426    9.278382  0.046006   -0.090870
    2  14   -2  0  0.617500  0.809717     5.687294   0.000000  360.000000    5.687294    5.742570  0.031461   -2.484687
    1  14   -2  0  0.614306  0.813927    17.518300   0.000000  360.000000   17.518300   17.400417  0.062604    2.662960
    0  14   -2  0  0.615250  0.812678   -10.724615   0.000000  180.000000   10.724615   10.567618  0.023277    9.538359
   -1  14   -2  0  0.620313  0.806044    -6.248391   0.000000  180.000000    6.248391    6.166981  0.032895    3.499980
   -2  14   -2  0  0.629396  0.794412    16.984261   0.000000  360.000000   16.984261   17.006656  0.052182   -0.606948
   -3  14   -2  0  0.642328  0.778418    -4.791414   0.000000  180.000000    4.791414    4.754413  0.028878    1.812035
   -4  14   -2  0  0.658883  0.758860     5.969702   0.000000    0.000000    5.969702    5.896185  0.036814    2.824155
   -5  14   -2  0  0.678796  0.736598    18.776169   0.000000  360.000000   18.776169   18.787333  0.061196   -0.257993
   -6  14   -2  0  0.701780  0.712474     4.925620   0.000000    0.000000    4.925620    4.952112  0.027720   -1.351541
   -7  14   -2  0  0.727545  0.687242    -4.779974   0.000000  180.000000    4.779974    4.728574  0.027538    2.639601
   -8  14   -2  0  0.755807  0.661545    -3.220562   0.000000  180.000000    3.220562    3.137240  0.027701    4.253878
   -9  14   -2  0  0.786296  0.635893    -0.713662   0.000000  180.000000    0.713662    0.814609  0.082732   -1.725575
  -10  14   -2  0  0.818763  0.610677     9.611154   0.000000  360.000000    9.611154    9.650033  0.057745   -0.952185
  -11  14   -2  0  0.852983  0.586178    -1.649629   0.000000  180.000000    1.649629    1.651063  0.044164   -0.045931
  -12  14   -2  0  0.888754  0.562586     4.993505   0.000000  360.000000    4.993505    4.917034  0.041302    2.618419
  -13  14   -2  0  0.925895  0.540018     8.895761   0.000000  360.000000    8.895761    8.982074  0.062060   -1.966904
  -14  14   -2  0  0.964248  0.518539    -6.876041   0.000000  180.000000    6.876041    6.901400  0.071345   -0.502660
  -15  14   -2  0  1.003674  0.498170   -10.359263   0.000000  180.000000   10.359263   10.453491  0.087954   -1.515093
  -16  14   -2  0  1.044052  0.478903     5.068314   0.000000    0.000000    5.068314    4.942897  0.024908    7.120878
  -17  14   -2  0  1.085275  0.460713    -5.335218   0.000000  180.000000    5.335218    5.198562  0.050165    3.852486
  -18  14   -2  0  1.127251  0.443557    -2.964794   0.000000  180.000000    2.964794    3.034662  0.040624   -2.432247
  -19  14   -2  0  1.169899  0.427387     1.862502   0.000000  360.000000    1.862502    1.843870  0.051425    0.512391
  -20  14   -2  0  1.213148  0.412151     1.437238   0.000000  360.000000    1.437238    1.474680  0.095212   -0.556141
   20  15   -2  0  1.172954  0.426274    -1.931476   0.000000  180.000000    1.931476    1.956698  0.059694   -0.597517
   19  15   -2  0  1.131448  0.441912    -6.121651   0.000000  180.000000    6.121651    6.320650  0.097593   -2.883699
   18  15   -2  0  1.090699  0.458422     4.408971   0.000000  360.000000    4.408971    4.364796  0.118613    0.526695
   17  15   -2  0  1.050794  0.475831    -2.479908   0.000000  180.000000    2.479908    2.499677  0.058229   -0.480117
   16  15   -2  0  1.011833  0.494153    -6.078010   0.000000  180.000000    6.078010    6.171138  0.056335   -2.337828
   15  15   -2  0  0.973930  0.513384    -0.586312   0.000000  180.000000    0.586312    0.484538  0.113819    1.264554
   14  15   -2  0  0.937213  0.533496     7.958013   0.000000  360.000000    7.958013    7.926000  0.066669    0.679080
   13  15   -2  0  0.901828  0.554430     1.457448   0.000000    0.000000    1.457448    1.425410  0.040910    1.107519
   12  15   -2  0  0.867936  0.576080     0.896220   0.000000    0.000000    0.896220    0.979677  0.060228   -1.959635
   11  15   -2  0  0.835719  0.598287    -3.178158   0.000000  180.000000    3.178158    3.227069  0.033681   -2.053661
   10  15   -2  0  0.805380  0.620825    -3.230524   0.000000  180.000000    3.230524    3.239692  0.029072   -0.445948
    9  15   -2  0  0.777137  0.643388   -11.766814   0.000000  180.000000   11.766814   11.725859  0.070337    0.823447
    8  15   -2  0  0.751226  0.665578    -2.419903   0.000000  180.000000    2.419903    2.443915  0.035632   -0.953031
    7  15   -2  0  0.727898  0.686909    15.313856   0.000000  360.000000   15.313856   15.440075  0.061415   -2.906467
    6  15   -2  0  0.707408  0.706806    12.790738   0.000000  360.000000   12.790738   12.632733  0.077518    2.882596
    4  15   -2  0  0.675938  0.739713     9.640304   0.000000    0.000000    9.640304    9.635259  0.048073    0.148417
    3  15   -2  0  0.665408  0.751419     4.390760   0.000000    0.000000    4.390760    4.276263  0.023603    6.860293
    2  15   -2  0  0.658588  0.759200    -7.627028   0.000000  180.000000    7.627028    7.522834  0.026010    5.665291
    1  15   -2  0  0.655594  0.762667     4.773113   0.000000    0.000000    4.773113    4.782199  0.022788   -0.563844
    0  15   -2  0  0.656479  0.761639     7.404687   0.000000  360.000000    7.404687    7.334513  0.023650    4.196195
   -1  15   -2  0  0.661227  0.756170    -5.439269   0.000000  180.000000    5.439269    5.365778  0.021621    4.807101
   -2  15   -2  0  0.669755  0.746542    -6.345030   0.000000  180.000000    6.345030    6.324706  0.028556    1.006561
   -3  15   -2  0  0.681922  0.733221     2.530180   0.000000  360.000000    2.530180    2.493543  0.031979    1.620207
   -4  15   -2  0  0.697538  0.716807     2.796394   0.000000  360.000000    2.796394    2.812939  0.025760   -0.908309
   -5  15   -2  0  0.716377  0.697957    10.076736   0.000000  360.000000   10.076736    9.994645  0.028956    4.009260
   -6  15   -2  0  0.738192  0.677330     5.938867   0.000000  360.000000    5.938867    5.889174  0.036858    1.906688
   -7  15   -2  0  0.762728  0.655541     1.563952   0.000000    0.000000    1.563952    1.565358  0.041904   -0.047466
   -8  15   -2  0  0.789732  0.633126    -9.485435   0.000000  180.000000    9.485435    9.464150  0.039761    0.757049
   -9  15   -2  0  0.818959  0.610531    -9.110405   0.000000  180.000000    9.110405    9.190524  0.050408   -2.247740
  -10  15   -2  0  0.850180  0.588111    -5.535998   0.000000  180.000000    5.535998    5.580264  0.025857   -2.421058
  -11  15   -2  0  0.883183  0.566134     2.467922   0.000000  360.000000    2.467922    2.617387  0.044411   -4.759501
  -12  15   -2  0  0.917777  0.544794    -3.041314   0.000000  180.000000    3.041314    3.153455  0.050664   -3.130230
  -13  15   -2  0  0.953789  0.524225     1.691491   0.000000  360.000000    1.691491    1.669512  0.043667    0.711845
  -14  15   -2  0  0.991063  0.504509    -5.341689   0.000000  180.000000    5.341689    5.199521  0.050156    4.008615
  -15  15   -2  0  1.029463  0.485690    -6.442107   0.000000  180.000000    6.442107    6.499120  0.075797   -1.063742
  -17  15   -2  0  1.109168  0.450788     8.996832   0.000000  360.000000    8.996832    8.823253  0.068921    3.561718
  -18  15   -2  0  1.150273  0.434679    -1.189420   0.000000  180.000000    1.189420    1.138723  0.084674    0.846741
  -20  15   -2  0  1.234569  0.405000    -2.834927   0.000000  180.000000    2.834927    2.794724  0.078272    0.726391
   20  16   -2  0  1.196608  0.417848    -1.910137   0.000000  180.000000    1.910137    2.095293  0.059148   -4.427005
   19  16   -2  0  1.155951  0.432544    -8.915031   0.000000  180.000000    8.915031    9.354609  0.106173   -5.855106
   18  16   -2  0  1.116097  0.447990     1.064658   0.000000    0.000000    1.064658    1.111499  0.079977   -0.828274
   17  16   -2  0  1.077133  0.464195    -3.237882   0.000000  180.000000    3.237882    3.190485  0.059211    1.132059
   16  16   -2  0  1.039160  0.481158     8.394363   0.000000  360.000000    8.394363    8.263381  0.074478    2.487126
   15  16   -2  0  1.002291  0.498857     1.259707   0.000000  360.000000    1.259707    1.309673  0.039023   -1.810754
   14  16   -2  0  0.966652  0.517249    -1.721128   0.000000  180.000000    1.721128    1.810342  0.044230   -2.852533
   13  16   -2  0  0.932385  0.536259    -1.125609   0.000000  180.000000    1.125609    0.990019  0.052047    3.684242
   12  16   -2  0  0.899645  0.555775     8.425384   0.000000    0.000000    8.425384    8.494276  0.057060   -1.707482
   11  16   -2  0  0.868605  0.575636    -4.988798   0.000000  180.000000    4.988798    5.027910  0.035954   -1.538458
   10  16   -2  0  0.839455  0.595625    17.026381   0.000000  360.000000   17.026381   17.342600  0.099529   -4.493193
    9  16   -2  0  0.812397  0.615462    -1.729687   0.000000  180.000000    1.729687    1.807507  0.032136   -3.424569
    8  16   -2  0  0.787648  0.634801   -10.331818   0.000000  180.000000   10.331818   10.297996  0.059008    0.810603
    7  16   -2  0  0.765431  0.653227    -7.874257   0.000000  180.000000    7.874257    7.867820  0.048760    0.186696
    6  16   -2  0  0.745972  0.670266     2.092148   0.000000  360.000000    2.092148    2.013288  0.036104    3.088971
    5  16   -2  0  0.729493  0.685408   -11.295876   0.000000  180.000000   11.295876   11.309646  0.060147   -0.323756
    4  16   -2  0  0.716198  0.698131    21.479759   0.000000  360.000000   21.479759   21.406285  0.088129    1.179049
    3  16   -2  0  0.706269  0.707946     2.894076   0.000000  360.000000    2.894076    2.919796  0.032281   -1.126788
    2  16   -2  0  0.699847  0.714442     4.621739   0.000000  360.000000    4.621739    4.608341  0.033092    0.572541
    1  16   -2  0  0.697031  0.717329    -4.557403   0.000000  180.000000    4.557403    4.488221  0.038723    2.526623
    0  16   -2  0  0.697863  0.716473    -1.063019   0.000000  180.000000    1.063019    1.045179  0.063531    0.397133
   -1  16   -2  0  0.702331  0.711915    -8.605917   0.000000  180.000000    8.605917    8.519480  0.041575    2.940254
   -2  16   -2  0  0.710366  0.703863     6.545950   0.000000  360.000000    6.545950    6.432802  0.026975    5.932083
   -3  16   -2  0  0.721849  0.692666   -15.526515   0.000000  180.000000   15.526515   15.567799  0.069996   -0.834109
   -4  16   -2  0  0.736619  0.678777     6.724277   0.000000  360.000000    6.724277    6.732120  0.032226   -0.344162
   -5  16   -2  0  0.754483  0.662706    -6.964662   0.000000  180.000000    6.964662    6.918306  0.024055    2.725340
   -6  16   -2  0  0.775226  0.644973    -5.365257   0.000000  180.000000    5.365257    5.349558  0.024331    0.912530
   -7  16   -2  0  0.798625  0.626076     3.599210   0.000000  360.000000    3.599210    3.543730  0.026564    2.953649
   -8  16   -2  0  0.824454  0.606462    11.925331   0.000000  360.000000   11.925331   12.111106  0.066671   -3.940635
   -9  16   -2  0  0.852491  0.586516    -9.471198   0.000000  180.000000    9.471198    9.570875  0.052940   -2.662701
  -10  16   -2  0  0.882527  0.566555     8.666601   0.000000    0.000000    8.666601    8.855004  0.076911   -3.464266
  -11  16   -2  0  0.914364  0.546828    -2.616145   0.000000  180.000000    2.616145    2.554222  0.039776    2.201654
  -12  16   -2  0  0.947820  0.527526    -4.864751   0.000000  180.000000    4.864751    4.916020  0.048735   -1.487736
  -13  16   -2  0  0.982731  0.508786    -4.937426   0.000000  180.000000    4.937426    4.973784  0.046534   -1.104958
  -14  16   -2  0  1.018947  0.490702     1.674960   0.000000  360.000000    1.674960    1.666437  0.048126    0.250462
  -15  16   -2  0  1.056334  0.473335    -4.733369   0.000000  180.000000    4.733369    4.752315  0.059617   -0.449441
  -16  16   -2  0  1.094771  0.456716     4.048996   0.000000  360.000000    4.048996    3.952336  0.032976    4.145312
  -17  16   -2  0  1.134153  0.440858    -0.686999   0.000000  180.000000    0.686999    0.606261  0.128813    0.886419
  -18  16   -2  0  1.174383  0.425755     7.584482   0.000000  360.000000    7.584482    7.340143  0.075067    4.603169
  -19  16   -2  0  1.215378  0.411395     1.706427   0.000000    0.000000    1.706427    1.815960  0.101409   -1.527511
   20  17   -2  0  1.221284  0.409405     0.757535   0.000000    0.000000    0.757535    0.827105  0.149214   -0.659370
   19  17   -2  0  1.181477  0.423199     0.698483   0.000000  360.000000    0.698483    0.782679  0.159054   -0.748624
   18  17   -2  0  1.142513  0.437632     2.347733   0.000000  360.000000    2.347733    2.308572  0.053588    1.033473
   17  17   -2  0  1.104481  0.452701    -3.476544   0.000000  180.000000    3.476544    3.457701  0.056703    0.469966
   16  17   -2  0  1.067482  0.468392    -1.331419   0.000000  180.000000    1.331419    1.418196  0.051593   -2.378629
   15  17   -2  0  1.031626  0.484672    -0.305795   0.000000  180.000000    0.305795    0.505264  0.108291   -2.604954
   14  17   -2  0  0.997036  0.501486    -3.960343   0.000000  180.000000    3.960343    3.999810  0.034356   -1.624600
   13  17   -2  0  0.963849  0.518753    -0.868340   0.000000  180.000000    0.868340    0.869181  0.077177   -0.015424
   12  17   -2  0  0.932215  0.536357     6.885761   0.000000  360.000000    6.885761    6.979299  0.044556   -2.968914
   11  17   -2  0  0.902297  0.554142     1.265884   0.000000  360.000000    1.265884    1.370637  0.047999   -3.086387
   10  17   -2  0  0.874270  0.571905     2.382474   0.000000    0.000000    2.382474    2.536170  0.037212   -5.841152
    9  17   -2  0  0.848324  0.589398     0.541770   0.000000  360.000000    0.541770    0.756108  0.079279   -3.823446
    8  17   -2  0  0.824653  0.606315    -7.457255   0.000000  180.000000    7.457255    7.530973  0.042219   -2.469349
    7  17   -2  0  0.803460  0.622308    -5.115460   0.000000  180.000000    5.115460    5.069391  0.038655    1.685499
    6  17   -2  0  0.784945  0.636987     2.751932   0.000000    0.000000    2.751932    2.698059  0.029535    2.579556
    5  17   -2  0  0.769301  0.649941     3.928552   0.000000  360.000000    3.928552    3.929018  0.027759   -0.023743
    4  17   -2  0  0.756706  0.660759     8.345400   0.000000    0.000000    8.345400    8.280001  0.028869    3.203688
    3  17   -2  0  0.747315  0.669062     4.495209   0.000000  360.000000    4.495209    4.376530  0.026527    6.327082
    2  17   -2  0  0.741249  0.674537    -5.750617   0.000000  180.000000    5.750617    5.655705  0.028192    4.761215
    1  17   -2  0  0.738590  0.676965    -7.090689   0.000000  180.000000    7.090689    7.036119  0.037007    2.085397
    0  17   -2  0  0.739376  0.676246    -5.663523   0.000000  180.000000    5.663523    5.586770  0.024561    4.419480
   -1  17   -2  0  0.743594  0.672409     3.354699   0.000000    0.000000    3.354699    3.389100  0.025631   -1.898133
   -2  17   -2  0  0.751188  0.665612    11.825368   0.000000    0.000000   11.825368   11.808247  0.037322    0.648780
   -3  17   -2  0  0.762057  0.656119     5.968052   0.000000  360.000000    5.968052    5.888328  0.027074    4.164358
   -4  17   -2  0  0.776062  0.644279    -2.518842   0.000000  180.000000    2.518842    2.526095  0.031563   -0.325016
   -5  17   -2  0  0.793037  0.630487    -3.170075   0.000000  180.000000    3.170075    3.227069  0.033681   -2.393057
   -6  17   -2  0  0.812798  0.615159   -11.123144   0.000000  180.000000   11.123144   11.156506  0.046026   -1.025098
   -7  17   -2  0  0.835145  0.598699    -4.568677   0.000000  180.000000    4.568677    4.650194  0.024959   -4.618792
   -8  17   -2  0  0.859877  0.581478     7.907613   0.000000    0.000000    7.907613    8.038527  0.043191   -4.286563
   -9  17   -2  0  0.886795  0.563828     7.586674   0.000000  360.000000    7.586674    7.656666  0.039674   -2.494933
  -12  17   -2  0  0.978789  0.510835    -6.513960   0.000000  180.000000    6.513960    6.598859  0.037323   -3.216930
  -13  17   -2  0  1.012633  0.493762    -4.129748   0.000000  180.000000    4.129748    4.236601  0.037687   -4.009681
  -14  17   -2  0  1.047816  0.477183     0.708830   0.000000    0.000000    0.708830    0.827105  0.090854   -1.841040
  -15  17   -2  0  1.084207  0.461166     4.232987   0.000000  360.000000    4.232987    4.136558  0.050875    2.680530
  -16  17   -2  0  1.121690  0.445756     2.139096   0.000000    0.000000    2.139096    2.070774  0.045695    2.114483
  -18  17   -2  0  1.199517  0.416835    -4.624203   0.000000  180.000000    4.624203    4.495040  0.037085    4.925479
  -19  17   -2  0  1.239681  0.403330    -1.141213   0.000000  180.000000    1.141213    1.092952  0.123860    0.551033
   20  18   -2  0  1.246922  0.400987     4.799292   0.000000  360.000000    4.799292    5.044035  0.076299   -4.536352
   19  18   -2  0  1.207960  0.413921    -3.190351   0.000000  180.000000    3.190351    3.266384  0.048894   -2.199184
   18  18   -2  0  1.169879  0.427395     1.124739   0.000000  360.000000    1.124739    1.074084  0.097177    0.737178
   17  18   -2  0  1.132766  0.441397   -14.272425   0.000000  180.000000   14.272425   14.683392  0.167386   -3.472197
   15  18   -2  0  1.061853  0.470875     1.570685   0.000000    0.000000    1.570685    1.761766  0.041340   -6.536708
   14  18   -2  0  1.028281  0.486249     8.743162   0.000000  360.000000    8.743162    8.429712  0.077329    5.732454
   13  18   -2  0  0.996135  0.501940     7.034917   0.000000  360.000000    7.034917    6.996831  0.055876    0.963958
   12  18   -2  0  0.965559  0.517835    16.403472   0.000000  360.000000   16.403472   16.577800  0.118794   -2.075344
   11  18   -2  0  0.936707  0.533785   -10.451156   0.000000  180.000000   10.451156   10.721063  0.060066   -6.354801
   10  18   -2  0  0.909741  0.549607     2.107768   0.000000    0.000000    2.107768    2.152971  0.033735   -1.895006
    9  18   -2  0  0.884835  0.565077   -10.149281   0.000000  180.000000   10.149281   10.116486  0.082287    0.563635
    8  18   -2  0  0.862168  0.579933     2.255240   0.000000  360.000000    2.255240    2.324009  0.034336   -2.832473
    7  18   -2  0  0.841919  0.593881     2.591083   0.000000  360.000000    2.591083    2.619345  0.033223   -1.203040
    6  18   -2  0  0.824268  0.606598    10.588123   0.000000  360.000000   10.588123   10.492939  0.068995    1.951029
    5  18   -2  0  0.809385  0.617753   -11.429559   0.000000  180.000000   11.429559   11.560125  0.066362   -2.782455
    4  18   -2  0  0.797423  0.627019    11.896685   0.000000  360.000000   11.896685   11.799195  0.046595    2.958966
    3  18   -2  0  0.788517  0.634101   -13.817599   0.000000  180.000000   13.817599   13.937250  0.050660   -3.340170
    2  18   -2  0  0.782771  0.638757     3.859754   0.000000    0.000000    3.859754    3.892407  0.039219   -1.177478
    1  18   -2  0  0.780254  0.640817     4.730265   0.000000  360.000000    4.730265    4.678599  0.029348    2.489716
    0  18   -2  0  0.780997  0.640207    12.122763   0.000000  360.000000   12.122763   12.145170  0.039028   -0.811960
   -1  18   -2  0  0.784992  0.636949    -8.105348   0.000000  180.000000    8.105348    8.021318  0.034211    3.473671
   -2  18   -2  0  0.792189  0.631162     4.216246   0.000000    0.000000    4.216246    4.257064  0.027274   -2.116466
   -3  18   -2  0  0.802503  0.623051   -24.554417   0.000000  180.000000   24.554417   24.663420  0.078100   -1.973799
   -4  18   -2  0  0.815814  0.612885    -2.622556   0.000000  180.000000    2.622556    2.621303  0.030407    0.058297
   -5  18   -2  0  0.831979  0.600977    -9.863716   0.000000  180.000000    9.863716    9.871806  0.027784   -0.411816
   -6  18   -2  0  0.850835  0.587658     3.449259   0.000000  360.000000    3.449259    3.413122  0.027586    1.852561
   -7  18   -2  0  0.872208  0.573258     6.130737   0.000000  360.000000    6.130737    6.001674  0.030098    6.064288
   -8  18   -2  0  0.895918  0.558087    15.387084   0.000000  360.000000   15.387084   15.587004  0.093911   -3.010629
   -9  18   -2  0  0.921784  0.542426    -9.220775   0.000000  180.000000    9.220775    9.383424  0.044735   -5.141817
  -10  18   -2  0  0.949630  0.526521     3.601349   0.000000  360.000000    3.601349    3.655769  0.033672   -2.285604
  -11  18   -2  0  0.979288  0.510575   -10.329327   0.000000  180.000000   10.329327   10.426609  0.065942   -2.086363
  -12  18   -2  0  1.010598  0.494757    -4.290500   0.000000  180.000000    4.290500    4.358917  0.058282   -1.660135
  -13  18   -2  0  1.043410  0.479198    -4.393310   0.000000  180.000000    4.393310    4.365938  0.049808    0.777180
  -14  18   -2  0  1.077589  0.463999     4.356643   0.000000  360.000000    4.356643    4.295210  0.028680    3.029217
  -15  18   -2  0  1.113008  0.449233    -0.497602   0.000000  180.000000    0.497602    0.571546  0.153452   -0.681474
  -16  18   -2  0  1.149552  0.434952     7.933094   0.000000  360.000000    7.933094    7.774468  0.082980    2.703418
  -17  18   -2  0  1.187117  0.421188    -3.771111   0.000000  180.000000    3.771111    3.606551  0.052304    4.449416
  -18  18   -2  0  1.225610  0.407960     3.358460   0.000000  360.000000    3.358460    3.078103  0.073336    5.406378
   19  19   -2  0  1.235339  0.404747     3.289775   0.000000  360.000000    3.289775    3.253843  0.055817    0.910407
   18  19   -2  0  1.198128  0.417318    -2.599212   0.000000  180.000000    2.599212    2.629063  0.103043   -0.409691
   15  19   -2  0  1.092899  0.457499     3.967574   0.000000    0.000000    3.967574    3.806361  0.045714    4.987294
   14  19   -2  0  1.060310  0.471560    -6.535734   0.000000  180.000000    6.535734    6.399385  0.046399    4.155844
   13  19   -2  0  1.029165  0.485831     0.595928   0.000000  360.000000    0.595928    0.515176  0.122309    0.933702
   11  19   -2  0  0.971759  0.514531    -3.129590   0.000000  180.000000    3.129590    3.228658  0.029172   -4.802622
   10  19   -2  0  0.945793  0.528657     2.333506   0.000000  360.000000    2.333506    2.401785  0.033213   -2.907374
    9  19   -2  0  0.921862  0.542380    16.109101   0.000000  360.000000   16.109101   16.137109  0.082550   -0.479833
    8  19   -2  0  0.900128  0.555477     3.962037   0.000000    0.000000    3.962037    4.018998  0.041509   -1.940656
    7  19   -2  0  0.880752  0.567697    -4.246899   0.000000  180.000000    4.246899    4.223298  0.037806    0.882847
    6  19   -2  0  0.863895  0.578774   -10.882535   0.000000  180.000000   10.882535   10.888317  0.065085   -0.125654
    5  19   -2  0  0.849706  0.588439   -16.106777   0.000000  180.000000   16.106777   16.119001  0.063834   -0.270817
    4  19   -2  0  0.838320  0.596431   -15.789975   0.000000  180.000000   15.789975   15.720785  0.077027    1.270319
    3  19   -2  0  0.829853  0.602516    -7.083532   0.000000  180.000000    7.083532    7.109738  0.040747   -0.909521
    2  19   -2  0  0.824395  0.606506     5.830577   0.000000  360.000000    5.830577    5.803645  0.042462    0.896987
    1  19   -2  0  0.822005  0.608269    13.329089   0.000000  360.000000   13.329089   13.287867  0.048581    1.199968
    0  19   -2  0  0.822711  0.607747     5.704286   0.000000  360.000000    5.704286    5.696240  0.022846    0.498081
   -1  19   -2  0  0.826504  0.604958    -3.827624   0.000000  180.000000    3.827624    3.768521  0.026879    3.109655
   -2  19   -2  0  0.833343  0.599993    -0.437089   0.000000  180.000000    0.437089    0.505264  0.161114   -0.598427
   -3  19   -2  0  0.843153  0.593012    -8.884224   0.000000  180.000000    8.884224    8.900417  0.041493   -0.551910
   -4  19   -2  0  0.855832  0.584227    -6.475821   0.000000  180.000000    6.475821    6.468359  0.034639    0.304651
   -5  19   -2  0  0.871254  0.573885    -0.953105   0.000000  180.000000    0.953105    1.069365  0.069122   -2.378651
   -6  19   -2  0  0.889278  0.562254     2.560877   0.000000  360.000000    2.560877    2.574139  0.033812   -0.554704
   -7  19   -2  0  0.909749  0.549602    -3.618454   0.000000  180.000000    3.618454    3.659956  0.039593   -1.482373
   -8  19   -2  0  0.932505  0.536190     3.278721   0.000000    0.000000    3.278721    3.325235  0.034877   -1.886065
   -9  19   -2  0  0.957383  0.522257    -2.294286   0.000000  180.000000    2.294286    2.361046  0.040004   -2.360087
  -10  19   -2  0  0.984223  0.508015     7.159536   0.000000  360.000000    7.159536    7.204584  0.035156   -1.812142
  -11  19   -2  0  1.012868  0.493648     8.750611   0.000000  360.000000    8.750611    8.939945  0.068017   -3.936647
  -12  19   -2  0  1.043170  0.479308     9.274470   0.000000  360.000000    9.274470    9.294873  0.049078   -0.587911
  -13  19   -2  0  1.074989  0.465121     0.795841   0.000000  360.000000    0.795841    0.769555  0.108565    0.342415
  -14  19   -2  0  1.108194  0.451185     4.236615   0.000000  360.000000    4.236615    4.388071  0.054648   -3.919453
  -15  19   -2  0  1.142664  0.437574    -7.341263   0.000000  180.000000    7.341263    7.348484  0.044373   -0.230168
  -16  19   -2  0  1.178289  0.424344    -5.101758   0.000000  180.000000    5.101758    4.996360  0.031928    4.668507
  -17  19   -2  0  1.214966  0.411534    -4.260845   0.000000  180.000000    4.260845    3.976771  0.054728    7.340676
   18  20   -2  0  1.227202  0.407431     8.812126   0.000000  360.000000    8.812126    9.072579  0.145614   -2.529550
   17  20   -2  0  1.191876  0.419507     1.177774   0.000000    0.000000    1.177774    1.257962  0.118714   -0.955260
   15  20   -2  0  1.124696  0.444565     1.795034   0.000000  360.000000    1.795034    1.898421  0.053760   -2.719688
   14  20   -2  0  1.093055  0.457433    -6.888459   0.000000  180.000000    6.888459    6.974194  0.048797   -2.484711
   13  20   -2  0  1.062871  0.470424    -8.561804   0.000000  180.000000    8.561804    8.743045  0.048834   -5.248708
   12  20   -2  0  1.034269  0.483433    -7.027911   0.000000  180.000000    7.027911    7.122650  0.060004   -2.232891
   11  20   -2  0  1.007386  0.496334    -8.705412   0.000000  180.000000    8.705412    8.893532  0.062680   -4.244402
   10  20   -2  0  0.982363  0.508977     2.216217   0.000000    0.000000    2.216217    2.216066  0.039340    0.005398
    9  20   -2  0  0.959344  0.521189     5.552496   0.000000  360.000000    5.552496    5.656586  0.046079   -3.194647
    8  20   -2  0  0.938478  0.532777    -1.261973   0.000000  180.000000    1.261973    1.325190  0.055320   -1.616109
    7  20   -2  0  0.919911  0.543531     3.470344   0.000000  360.000000    3.470344    3.498782  0.031048   -1.295306
    6  20   -2  0  0.903785  0.553229    -3.062375   0.000000  180.000000    3.062375    3.026247  0.038352    1.332178
    5  20   -2  0  0.890231  0.561652    -5.428458   0.000000  180.000000    5.428458    5.343829  0.040639    2.945065
    4  20   -2  0  0.879370  0.568589     1.080841   0.000000  360.000000    1.080841    1.092952  0.074420   -0.230146
    3  20   -2  0  0.871302  0.573854    -3.581286   0.000000  180.000000    3.581286    3.573854  0.028351    0.370738
    1  20   -2  0  0.863831  0.578817     5.464473   0.000000    0.000000    5.464473    5.386712  0.034863    3.154349
    0  20   -2  0  0.864503  0.578367   -11.287654   0.000000  180.000000   11.287654   11.289789  0.041634   -0.072505
   -1  20   -2  0  0.868114  0.575962    -1.299986   0.000000  180.000000    1.299986    1.436114  0.056047   -3.434840
   -2  20   -2  0  0.874627  0.571672    16.097630   0.000000  360.000000   16.097630   16.209339  0.046035   -3.431758
   -3  20   -2  0  0.883979  0.565624     7.635890   0.000000  360.000000    7.635890    7.683969  0.035718   -1.903669
   -4  20   -2  0  0.896080  0.557986     8.409108   0.000000  360.000000    8.409108    8.518310  0.043360   -3.561653
   -5  20   -2  0  0.910822  0.548955    12.974836   0.000000  360.000000   12.974836   12.996815  0.055113   -0.563991
   -6  20   -2  0  0.928078  0.538748    -2.385317   0.000000  180.000000    2.385317    2.380426  0.036593    0.189055
   -7  20   -2  0  0.947710  0.527587    -9.964218   0.000000  180.000000    9.964218   10.094776  0.044376   -4.160763
   -8  20   -2  0  0.969576  0.515690    -6.703993   0.000000  180.000000    6.703993    6.857602  0.063373   -3.427928
   -9  20   -2  0  0.993526  0.503258     1.535141   0.000000  360.000000    1.535141    1.467757  0.054806    1.738789
  -10  20   -2  0  1.019415  0.490478     8.670463   0.000000  360.000000    8.670463    8.830193  0.050755   -4.450609
  -11  20   -2  0  1.047098  0.477510     1.778520   0.000000    0.000000    1.778520    1.898421  0.046029   -3.683915
  -12  20   -2  0  1.076437  0.464496     3.509317   0.000000  360.000000    3.509317    3.549495  0.030602   -1.856721
  -13  20   -2  0  1.107300  0.451549     5.768304   0.000000  360.000000    5.768304    5.870154  0.046809   -3.077146
  -14  20   -2  0  1.139564  0.438764    -3.814623   0.000000  180.000000    3.814623    3.730412  0.044692    2.664733
  -15  20   -2  0  1.173113  0.426216    -5.521735   0.000000  180.000000    5.521735    5.330483  0.044922    6.020880
  -16  20   -2  0  1.207840  0.413962     4.886042   0.000000  360.000000    4.886042    4.667777  0.054393    5.674904
  -17  20   -2  0  1.243646  0.402044    -2.760039   0.000000  180.000000    2.760039    2.619345  0.069571    2.859979
   16  21   -2  0  1.189258  0.420430    -4.769467   0.000000  180.000000    4.769467    4.610505  0.077147    2.914001
   15  21   -2  0  1.157181  0.432084    -2.564200   0.000000  180.000000    2.564200    2.574139  0.042315   -0.332197
   14  21   -2  0  1.126454  0.443871     1.905370   0.000000  360.000000    1.905370    1.967118  0.044395   -1.966995
   13  21   -2  0  1.097188  0.455710    -3.953912   0.000000  180.000000    3.953912    3.976771  0.049359   -0.654959
   12  21   -2  0  1.069505  0.467506     1.652465   0.000000  360.000000    1.652465    1.699828  0.047161   -1.420240
   11  21   -2  0  1.043530  0.479143     3.956327   0.000000  360.000000    3.956327    3.915943  0.040795    1.399944
   10  21   -2  0  1.019395  0.490487     3.941960   0.000000    0.000000    3.941960    3.881962  0.046648    1.818912
    9  21   -2  0  0.997231  0.501388    -7.982966   0.000000  180.000000    7.982966    8.013055  0.051534   -0.825714
    8  21   -2  0  0.977174  0.511679    -4.243996   0.000000  180.000000    4.243996    4.348446  0.046741   -3.160260
    7  21   -2  0  0.959356  0.521183     8.007133   0.000000  360.000000    8.007133    8.044905  0.028711   -1.860509
    6  21   -2  0  0.943904  0.529715     6.778928   0.000000  360.000000    6.778928    6.768420  0.042811    0.347119
    5  21   -2  0  0.930935  0.537094    -1.235646   0.000000  180.000000    1.235646    1.147633  0.070709    1.760309
    4  21   -2  0  0.920554  0.543151     9.172642   0.000000  360.000000    9.172642    9.272929  0.058576   -2.421264
    3  21   -2  0  0.912850  0.547735     6.117294   0.000000  360.000000    6.117294    6.135484  0.031911   -0.806131
    2  21   -2  0  0.907891  0.550727    -6.456312   0.000000  180.000000    6.456312    6.484966  0.034550   -1.172860
    1  21   -2  0  0.905722  0.552046     1.066134   0.000000  360.000000    1.066134    1.030422  0.086651    0.582852
    0  21   -2  0  0.906363  0.551656     7.367935   0.000000  360.000000    7.367935    7.256206  0.027942    5.654812
   -1  21   -2  0  0.909807  0.549567     2.131955   0.000000  360.000000    2.131955    2.085513  0.041837    1.569857
   -2  21   -2  0  0.916024  0.545837    -1.330160   0.000000  180.000000    1.330160    1.348105  0.065384   -0.388151
   -3  21   -2  0  0.924958  0.540565     1.123458   0.000000  360.000000    1.123458    1.290055  0.062606   -3.763245
   -4  21   -2  0  0.936530  0.533886    -1.368466   0.000000  180.000000    1.368466    1.400099  0.057532   -0.777590
   -5  21   -2  0  0.950644  0.525959     2.650480   0.000000    0.000000    2.650480    2.720669  0.037318   -2.659886
   -6  21   -2  0  0.967190  0.516962    -0.636382   0.000000  180.000000    0.636382    0.776099  0.117965   -1.674972
   -7  21   -2  0  0.986044  0.507077     2.104419   0.000000  360.000000    2.104419    2.075687  0.042038    0.966557
   -8  21   -2  0  1.007077  0.496486    -1.354717   0.000000  180.000000    1.354717    1.313583  0.067166    0.866108
   -9  21   -2  0  1.030156  0.485363    -2.335626   0.000000  180.000000    2.335626    2.441815  0.038666   -3.883925
  -10  21   -2  0  1.055147  0.473868    -6.573838   0.000000  180.000000    6.573838    6.792477  0.036255   -8.528575
  -11  21   -2  0  1.081916  0.462143    -1.777596   0.000000  180.000000    1.777596    1.838337  0.051583   -1.665307
  -12  21   -2  0  1.110335  0.450314    -4.351742   0.000000  180.000000    4.351742    4.515436  0.041631   -5.560753
  -13  21   -2  0  1.140281  0.438488     2.594822   0.000000    0.000000    2.594822    2.509858  0.037606    3.195163
  -14  21   -2  0  1.171637  0.426753    -2.040728   0.000000  180.000000    2.040728    1.972289  0.048016    2.015737
  -15  21   -2  0  1.204293  0.415181    -1.554882   0.000000  180.000000    1.554882    1.552244  0.061341    0.060827
   16  22   -2  0  1.221507  0.409331     4.887525   0.000000  360.000000    4.887525    4.732940  0.059863    3.651949
   15  22   -2  0  1.190299  0.420062    -3.141132   0.000000  180.000000    3.141132    3.127461  0.065125    0.296873
   14  22   -2  0  1.160449  0.430868    -4.981232   0.000000  180.000000    4.981232    5.097416  0.055548   -2.957958
   13  22   -2  0  1.132063  0.441672    -2.666467   0.000000  180.000000    2.666467    2.613492  0.047249    1.585591
   12  22   -2  0  1.105254  0.452385     9.563473   0.000000  360.000000    9.563473    9.617722  0.075307   -1.018759
   11  22   -2  0  1.080139  0.462903    -1.721105   0.000000  180.000000    1.721105    1.720694  0.046578    0.012483
   10  22   -2  0  1.056839  0.473109    10.156095   0.000000  360.000000   10.156095   10.256271  0.034516   -4.104509
    9  22   -2  0  1.035478  0.482869    -1.580757   0.000000  180.000000    1.580757    1.613534  0.049738   -0.931951
    8  22   -2  0  1.016176  0.492041    -1.948528   0.000000  180.000000    1.948528    2.015799  0.043306   -2.196804
    7  22   -2  0  0.999054  0.500473    -0.853656   0.000000  180.000000    0.853656    0.875062  0.094307   -0.320996
    6  22   -2  0  0.984225  0.508014     5.834336   0.000000  360.000000    5.834336    5.814190  0.041165    0.692097
    5  22   -2  0  0.971794  0.514512    -6.637874   0.000000  180.000000    6.637874    6.570950  0.026406    3.584213
    4  22   -2  0  0.961855  0.519829    12.390856   0.000000  360.000000   12.390856   12.310030  0.049169    2.324743
    3  22   -2  0  0.954484  0.523843    -4.511708   0.000000  180.000000    4.511708    4.461958  0.043952    1.600784
    2  22   -2  0  0.949742  0.526459    -5.066976   0.000000  180.000000    5.066976    5.124453  0.038237   -2.125809
    1  22   -2  0  0.947669  0.527610    -5.906150   0.000000  180.000000    5.906150    5.928113  0.024335   -1.276401
    0  22   -2  0  0.948281  0.527270     5.972207   0.000000  360.000000    5.972207    6.008435  0.030064   -1.704190
   -1  22   -2  0  0.951574  0.525445    -3.553711   0.000000  180.000000    3.553711    3.504620  0.030996    2.239756
   -2  22   -2  0  0.957520  0.522182     3.199654   0.000000  360.000000    3.199654    3.145358  0.032240    2.381733
   -3  22   -2  0  0.966070  0.517561    -8.457492   0.000000  180.000000    8.457492    8.501485  0.049394   -1.259569
   -4  22   -2  0  0.977155  0.511689     6.459648   0.000000  360.000000    6.459648    6.427152  0.043992    1.044631
   -5  22   -2  0  0.990691  0.504698    -6.732160   0.000000  180.000000    6.732160    6.772207  0.052354   -1.081790
   -6  22   -2  0  1.006579  0.496732    -3.134956   0.000000  180.000000    3.134956    3.155080  0.034456   -0.825997
   -7  22   -2  0  1.024708  0.487944     3.309473   0.000000  360.000000    3.309473    3.317557  0.034958   -0.327057
   -8  22   -2  0  1.044964  0.478486     5.385387   0.000000  360.000000    5.385387    5.469385  0.040997   -2.897579
   -9  22   -2  0  1.067224  0.468505   -16.025802   0.000000  180.000000   16.025802   16.258482  0.101216   -3.251067
  -11  22   -2  0  1.117267  0.447521     0.685088   0.000000    0.000000    0.685088    0.646957  0.145473    0.370691
  -12  22   -2  0  1.144809  0.436754     2.761911   0.000000  360.000000    2.761911    2.713171  0.037422    1.841905
  -13  22   -2  0  1.173876  0.425939     0.642555   0.000000    0.000000    0.642555    0.756108  0.110717   -1.450445
  -14  22   -2  0  1.204358  0.415159     7.107652   0.000000  360.000000    7.107652    7.016553  0.057739    2.231286
  -15  22   -2  0  1.236150  0.404482    -1.971651   0.000000  180.000000    1.971651    1.967118  0.063089    0.101615
   15  23   -2  0  1.223999  0.408497     2.608494   0.000000    0.000000    2.608494    2.741249  0.063731   -2.945874
   14  23   -2  0  1.194990  0.418413    -2.289228   0.000000  180.000000    2.289228    2.286342  0.047716    0.085540
   13  23   -2  0  1.167444  0.428286     2.088436   0.000000    0.000000    2.088436    2.131525  0.047780   -1.275360
   12  23   -2  0  1.141466  0.438033     3.294839   0.000000    0.000000    3.294839    3.267932  0.039938    0.952800
   11  23   -2  0  1.117166  0.447561    -6.886872   0.000000  180.000000    6.886872    7.020917  0.048471   -3.910976
   10  23   -2  0  1.094655  0.456765    -3.003681   0.000000  180.000000    3.003681    3.084715  0.032878   -3.485543
    9  23   -2  0  1.074046  0.465530     6.711663   0.000000    0.000000    6.711663    6.766104  0.041778   -1.842849
    7  23   -2  0  1.038975  0.481244    -4.662263   0.000000  180.000000    4.662263    4.640381  0.029590    1.045817
    6  23   -2  0  1.024724  0.487936     0.455851   0.000000  360.000000    0.455851    0.589220  0.147834   -1.275834
    5  23   -2  0  1.012790  0.493686     1.988718   0.000000    0.000000    1.988718    1.982627  0.047761    0.180338
    3  23   -2  0  0.996193  0.501911    -1.015850   0.000000  180.000000    1.015850    1.134210  0.078292   -2.137958
    2  23   -2  0  0.991651  0.504210     0.774825   0.000000    0.000000    0.774825    0.685345  0.135941    0.930879
    0  23   -2  0  0.990251  0.504922    -6.740234   0.000000  180.000000    6.740234    6.753354  0.039611   -0.468408
   -1  23   -2  0  0.993405  0.503319    -3.897371   0.000000  180.000000    3.897371    3.908114  0.042695   -0.355845
   -2  23   -2  0  0.999102  0.500449     6.208971   0.000000  360.000000    6.208971    6.243433  0.028928   -1.684731
   -3  23   -2  0  1.007299  0.496377     3.715429   0.000000    0.000000    3.715429    3.742708  0.030962   -1.245979
   -4  23   -2  0  1.017935  0.491190    -1.090894   0.000000  180.000000    1.090894    1.237524  0.071464   -2.901692
   -6  23   -2  0  1.046213  0.477914    -3.093181   0.000000  180.000000    3.093181    3.076437  0.035344    0.669969
   -7  23   -2  0  1.063667  0.470072    -3.636539   0.000000  180.000000    3.636539    3.679424  0.031498   -1.925506
   -8  23   -2  0  1.083194  0.461598     1.785648   0.000000  360.000000    1.785648    1.898421  0.053760   -2.966600
   -9  23   -2  0  1.104684  0.452618     2.533982   0.000000    0.000000    2.533982    2.605658  0.038983   -2.600267
  -10  23   -2  0  1.128024  0.443253     2.955440   0.000000  360.000000    2.955440    3.043077  0.033332   -3.718277
  -11  23   -2  0  1.153103  0.433613     3.037957   0.000000    0.000000    3.037957    3.124180  0.039449   -3.090991
  -12  23   -2  0  1.179809  0.423798    -3.263510   0.000000  180.000000    3.263510    3.342073  0.043392   -2.560444
  -13  23   -2  0  1.208034  0.413896    -4.122547   0.000000  180.000000    4.122547    4.081955  0.042604    1.347419
  -14  23   -2  0  1.237675  0.403983     0.720612   0.000000  360.000000    0.720612    0.789205  0.115777   -0.837856
   14  24   -2  0  1.230032  0.406494     3.499762   0.000000  360.000000    3.499762    3.603725  0.066544   -2.209458
   13  24   -2  0  1.203288  0.415528    -2.637330   0.000000  180.000000    2.637330    2.627139  0.041451    0.347702
   12  24   -2  0  1.178101  0.424412     1.276668   0.000000  360.000000    1.276668    1.293969  0.074055   -0.330399
   11  24   -2  0  1.154572  0.433061   -10.496771   0.000000  180.000000   10.496771   10.558919  0.080931   -1.085987
   10  24   -2  0  1.132804  0.441382     4.657156   0.000000  360.000000    4.657156    4.652338  0.034301    0.198638
    9  24   -2  0  1.112902  0.449276     1.492340   0.000000  360.000000    1.492340    1.495306  0.063748   -0.065799
    8  24   -2  0  1.094966  0.456635     5.326205   0.000000  360.000000    5.326205    5.304495  0.035406    0.867150
    7  24   -2  0  1.079095  0.463351     2.308950   0.000000    0.000000    2.308950    2.345852  0.040266   -1.296041
    6  24   -2  0  1.065380  0.469316     6.762312   0.000000    0.000000    6.762312    6.760838  0.038519    0.054118
    5  24   -2  0  1.053907  0.474425    -8.205597   0.000000  180.000000    8.205597    8.228655  0.061618   -0.529220
    4  24   -2  0  1.044749  0.478584     2.634144   0.000000    0.000000    2.634144    2.750535  0.036909   -4.459688
    3  24   -2  0  1.037967  0.481711    -8.005298   0.000000  180.000000    8.005298    7.869087  0.025761    7.477700
    2  24   -2  0  1.033609  0.483742     3.944168   0.000000  360.000000    3.944168    3.926479  0.031388    0.796972
    1  24   -2  0  1.031704  0.484635    -0.936412   0.000000  180.000000    0.936412    0.984826  0.098840   -0.692702
    0  24   -2  0  1.032266  0.484371    -1.797600   0.000000  180.000000    1.797600    1.821600  0.052066   -0.651882
   -1  24   -2  0  1.035292  0.482955    -5.974321   0.000000  180.000000    5.974321    6.010213  0.038469   -1.319504
   -2  24   -2  0  1.040760  0.480418    10.954684   0.000000  360.000000   10.954684   10.952371  0.047533    0.068824
   -3  24   -2  0  1.048631  0.476812    -5.065751   0.000000  180.000000    5.065751    5.063345  0.041502    0.081991
   -4  24   -2  0  1.058852  0.472209     4.054388   0.000000    0.000000    4.054388    4.083176  0.035388   -1.150454
   -7  24   -2  0  1.102889  0.453355   -10.172843   0.000000  180.000000   10.172843   10.085104  0.056648    2.190406
   -9  24   -2  0  1.142498  0.437637    -2.018394   0.000000  180.000000    2.018394    2.073250  0.049146   -1.578494
  -10  24   -2  0  1.165081  0.429155     7.183399   0.000000  360.000000    7.183399    7.444404  0.063248   -5.836013
  -11  24   -2  0  1.189379  0.420387    -3.876961   0.000000  180.000000    3.876961    3.984466  0.041871   -3.631016
  -12  24   -2  0  1.215288  0.411425     1.225800   0.000000  360.000000    1.225800    1.178379  0.081675    0.821104
   13  25   -2  0  1.239554  0.403371     1.035612   0.000000  360.000000    1.035612    1.143155  0.090943   -1.672347
   10  25   -2  0  1.171255  0.426893    -3.598495   0.000000  180.000000    3.598495    3.553807  0.048994    1.289933
    9  25   -2  0  1.152017  0.434021    -4.430115   0.000000  180.000000    4.430115    4.485999  0.041906   -1.885924
    8  25   -2  0  1.134699  0.440645    -6.940240   0.000000  180.000000    6.940240    6.969085  0.059298   -0.687924
    7  25   -2  0  1.119392  0.446671     1.917611   0.000000  360.000000    1.917611    2.013288  0.047021   -2.877581
    6  25   -2  0  1.106177  0.452007     4.079801   0.000000    0.000000    4.079801    4.081955  0.030186   -0.100895
    5  25   -2  0  1.095131  0.456566     1.576326   0.000000    0.000000    1.576326    1.539063  0.061882    0.851596
    4  25   -2  0  1.086321  0.460269     2.944137   0.000000  360.000000    2.944137    2.966627  0.039130   -0.812805
    3  25   -2  0  1.079800  0.463049     0.642062   0.000000    0.000000    0.642062    0.782679  0.127271   -1.562504
    2  25   -2  0  1.075611  0.464852    -6.591588   0.000000  180.000000    6.591588    6.549125  0.038689    1.552205
    1  25   -2  0  1.073781  0.465644    -6.647354   0.000000  180.000000    6.647354    6.588055  0.028484    2.944138
    0  25   -2  0  1.074321  0.465410    -3.170012   0.000000  180.000000    3.170012    3.225479  0.035964   -2.181128
   -1  25   -2  0  1.077229  0.464154    -3.087361   0.000000  180.000000    3.087361    3.129078  0.034744   -1.698024
   -3  25   -2  0  1.090055  0.458693    -2.083663   0.000000  180.000000    2.083663    2.185904  0.049944   -2.895056
   -4  25   -2  0  1.099891  0.454590     2.434753   0.000000    0.000000    2.434753    2.382579  0.042677    1.728893
   -5  25   -2  0  1.111934  0.449667     3.659925   0.000000    0.000000    3.659925    3.694648  0.031368   -1.565482
   -6  25   -2  0  1.126112  0.444005     2.897293   0.000000    0.000000    2.897293    2.945905  0.036923   -1.861924
   -8  25   -2  0  1.160551  0.430830     5.210210   0.000000    0.000000    5.210210    5.273655  0.031585   -2.840747
   -9  25   -2  0  1.180633  0.423502    -2.573126   0.000000  180.000000    2.573126    2.552213  0.045560    0.649178
  -10  25   -2  0  1.202500  0.415800    -2.702727   0.000000  180.000000    2.702727    2.818378  0.046378   -3.526592
  -11  25   -2  0  1.226056  0.407812    -2.659489   0.000000  180.000000    2.659489    2.656126  0.046481    0.102342
   11  26   -2  0  1.230381  0.406378    -2.881054   0.000000  180.000000    2.881054    2.923283  0.059702   -1.000315
   10  26   -2  0  1.209978  0.413231    -5.444775   0.000000  180.000000    5.444775    5.449815  0.045234   -0.157561
    9  26   -2  0  1.191365  0.419687    -4.514076   0.000000  180.000000    4.514076    4.523317  0.038420   -0.340134
    8  26   -2  0  1.174628  0.425667    -4.622676   0.000000  180.000000    4.622676    4.768326  0.034949   -5.893828
    7  26   -2  0  1.159847  0.431091     2.103125   0.000000  360.000000    2.103125    2.112256  0.048223   -0.267772
    6  26   -2  0  1.147099  0.435882    -1.064025   0.000000  180.000000    1.064025    1.030422  0.086651    0.548434
    5  26   -2  0  1.136451  0.439966    -0.905406   0.000000  180.000000    0.905406    0.995186  0.097733   -1.299140
    4  26   -2  0  1.127963  0.443277     2.538591   0.000000  360.000000    2.538591    2.540183  0.042887   -0.052518
    3  26   -2  0  1.121685  0.445758    -2.352516   0.000000  180.000000    2.352516    2.259390  0.051555    2.554559
    2  26   -2  0  1.117653  0.447366    -2.902392   0.000000  180.000000    2.902392    2.983769  0.048660   -2.365060
    1  26   -2  0  1.115891  0.448072     8.163461   0.000000  360.000000    8.163461    8.098031  0.033886    2.730709
    0  26   -2  0  1.116411  0.447864     3.204014   0.000000    0.000000    3.204014    3.278856  0.033146   -3.193272
   -1  26   -2  0  1.119210  0.446744     2.059017   0.000000  360.000000    2.059017    2.104993  0.048393   -1.343597
   -2  26   -2  0  1.124269  0.444733     2.079926   0.000000  360.000000    2.079926    1.987758  0.047636    2.736280
   -3  26   -2  0  1.131560  0.441868    -3.665095   0.000000  180.000000    3.665095    3.689130  0.031415   -1.081977
   -4  26   -2  0  1.141039  0.438197    -3.768890   0.000000  180.000000    3.768890    3.826332  0.032215   -2.521703
   -5  26   -2  0  1.152651  0.433782     1.851994   0.000000  360.000000    1.851994    1.860407  0.054882   -0.216781
   -6  26   -2  0  1.166335  0.428693     2.379758   0.000000    0.000000    2.379758    2.433458  0.041774   -1.817955
   -7  26   -2  0  1.182017  0.423006     7.883702   0.000000  360.000000    7.883702    7.949152  0.050932   -1.817332
   -8  26   -2  0  1.199619  0.416799     6.540020   0.000000  360.000000    6.540020    6.556951  0.032011   -0.748018
   -9  26   -2  0  1.219058  0.410153     0.659120   0.000000  360.000000    0.659120    0.839330  0.127194   -2.003665
   10  27   -2  0  1.248948  0.400337     0.891215   0.000000    0.000000    0.891215    0.942470  0.111903   -0.647757
    9  27   -2  0  1.230924  0.406199     1.462630   0.000000  360.000000    1.462630    1.619835  0.063249   -3.515039
    8  27   -2  0  1.214732  0.411613     4.180015   0.000000  360.000000    4.180015    4.231722  0.049721   -1.470724
    7  27   -2  0  1.200446  0.416512     4.821707   0.000000  360.000000    4.821707    4.814117  0.043664    0.245844
    6  27   -2  0  1.188133  0.420828     1.323082   0.000000    0.000000    1.323082    1.212521  0.079262    1.972642
    5  27   -2  0  1.177856  0.424500    -3.818476   0.000000  180.000000    3.818476    3.876637  0.031794   -2.587019
    4  27   -2  0  1.169669  0.427471     1.554937   0.000000    0.000000    1.554937    1.622998  0.058595   -1.642676
    3  27   -2  0  1.163615  0.429695     2.616528   0.000000  360.000000    2.616528    2.654194  0.046516   -1.145158
    2  27   -2  0  1.159729  0.431135     2.189363   0.000000  360.000000    2.189363    2.213751  0.055924   -0.616718
    1  27   -2  0  1.158032  0.431767     7.842073   0.000000  360.000000    7.842073    7.953005  0.038191   -4.107840
    0  27   -2  0  1.158533  0.431580     4.302532   0.000000  360.000000    4.302532    4.397476  0.036300   -3.698920
   -1  27   -2  0  1.161230  0.430578    -3.624071   0.000000  180.000000    3.624071    3.576703  0.040522    1.653143
   -2  27   -2  0  1.166107  0.428777    -4.353982   0.000000  180.000000    4.353982    4.369526  0.031434   -0.699347
   -4  27   -2  0  1.182283  0.422911    -0.868014   0.000000  180.000000    0.868014    1.015451  0.095642   -2.180075
   -5  27   -2  0  1.193495  0.418938     4.785662   0.000000  360.000000    4.785662    4.864750  0.032796   -3.410405
   -6  27   -2  0  1.206715  0.414348     4.213610   0.000000  360.000000    4.213610    4.225827  0.030831   -0.560387
   -7  27   -2  0  1.221879  0.409206     2.365419   0.000000  360.000000    2.365419    2.326185  0.046887    1.183391
   -8  27   -2  0  1.238915  0.403579    -5.777548   0.000000  180.000000    5.777548    5.738226  0.045420    1.224340
    7  28   -2  0  1.241173  0.402845    -7.745942   0.000000  180.000000    7.745942    7.633933  0.050261    3.151628
    6  28   -2  0  1.229268  0.406746     0.823941   0.000000  360.000000    0.823941    0.880903  0.111576   -0.721999
    5  28   -2  0  1.219338  0.410059    -5.789870   0.000000  180.000000    5.789870    5.836079  0.038409   -1.701413
    4  28   -2  0  1.211431  0.412735    10.441657   0.000000  360.000000   10.441657   10.494432  0.053756   -1.388412
    3  28   -2  0  1.205587  0.414736     4.854344   0.000000  360.000000    4.854344    4.953262  0.033637   -4.158809
    2  28   -2  0  1.201837  0.416030     5.665919   0.000000  360.000000    5.665919    5.583071  0.041427    2.828193
    1  28   -2  0  1.200199  0.416598    -4.016481   0.000000  180.000000    4.016481    4.015097  0.034225    0.057197
    0  28   -2  0  1.200682  0.416430    -0.804889   0.000000  180.000000    0.804889    0.903734  0.108491   -1.288464
   -1  28   -2  0  1.203285  0.415529    -8.184816   0.000000  180.000000    8.184816    8.245432  0.051794   -1.655086
   -3  28   -2  0  1.214781  0.411597    -7.234520   0.000000  180.000000    7.234520    7.139132  0.037462    3.600948
   -4  28   -2  0  1.223615  0.408625     4.314791   0.000000  360.000000    4.314791    4.406699  0.031167   -4.170327
   -5  28   -2  0  1.234451  0.405038    -3.308857   0.000000  180.000000    3.308857    3.303680  0.037288    0.196369
   -6  28   -2  0  1.247238  0.400886    -1.332305   0.000000  180.000000    1.332305    1.425410  0.072176   -1.824298
    3  29   -2  0  1.247597  0.400771    -1.143362   0.000000  180.000000    1.143362    1.125193  0.099343    0.258639
    1  29   -2  0  1.242390  0.402450    -0.851001   0.000000  180.000000    0.851001    0.915013  0.115585   -0.783212
    0  29   -2  0  1.242857  0.402299    -1.331693   0.000000  180.000000    1.331693    1.313583  0.078580    0.325930
   -1  29   -2  0  1.245372  0.401487     3.077703   0.000000  360.000000    3.077703    3.148594  0.036849   -2.720665
   -2  29   -2  0  1.249921  0.400025     6.685251   0.000000  360.000000    6.685251    6.716972  0.049620   -0.904084
   25   1   -3  0  1.228551  0.406983     2.504031   0.000000  360.000000    2.504031    2.293030  0.131746    2.264954
   24   1   -3  0  1.179012  0.424084    -6.253915   0.000000  180.000000    6.253915    6.068478  0.201055    1.304354
   23   1   -3  0  1.129556  0.442652     1.511388   0.000000    0.000000    1.511388    1.439631  0.124139    0.817466
   22   1   -3  0  1.080194  0.462880    -6.824133   0.000000  180.000000    6.824133    6.553800  0.083066    4.602468
   21   1   -3  0  1.030940  0.484994    -2.272414   0.000000  180.000000    2.272414    2.174207  0.043489    3.193585
   19   1   -3  0  0.932822  0.536008     5.848299   0.000000  360.000000    5.848299    5.844860  0.069404    0.070081
   18   1   -3  0  0.884002  0.565610   -10.081180   0.000000  180.000000   10.081180   10.214376  0.129180   -1.458174
   17   1   -3  0  0.835379  0.598531    11.098297   0.000000  360.000000   11.098297   11.142771  0.127535   -0.493157
   16   1   -3  0  0.786988  0.635334    -3.669409   0.000000  180.000000    3.669409    3.678030  0.047324   -0.257629
   15   1   -3  0  0.738876  0.676703    -1.762277   0.000000  180.000000    1.762277    1.801863  0.056705   -0.987255
   14   1   -3  0  0.691102  0.723482    -9.334230   0.000000  180.000000    9.334230    9.348592  0.060373   -0.336424
   13   1   -3  0  0.643739  0.776712     6.835408   0.000000  360.000000    6.835408    7.003445  0.046569   -5.102987
   12   1   -3  0  0.596887  0.837680   -14.789162   0.000000  180.000000   14.789162   15.138176  0.068651   -7.189753
   11   1   -3  0  0.550674  0.907977    11.923107   0.000000  360.000000   11.923107   12.137543  0.052367   -5.791041
   10   1   -3  0  0.505278  0.989554   -18.033074   0.000000  180.000000   18.033074   18.428651  0.086511   -6.466612
    9   1   -3  0  0.460939  1.084741    13.405265   0.000000  360.000000   13.405265   13.351506  0.088483    0.859227
    8   1   -3  0  0.417994  1.196189   -13.234294   0.000000  180.000000   13.234294   13.342433  0.060497   -2.527907
    7   1   -3  0  0.376920  1.326543     5.410538   0.000000  360.000000    5.410538    5.456346  0.017189   -3.768851
    6   1   -3  0  0.338397  1.477553    -0.222399   0.000000  180.000000    0.222399    0.631016  0.047058  -12.280097
    5   1   -3  0  0.303401  1.647983    56.977972   0.000000    0.000000   56.977972   58.237996  0.336253   -5.299406
    4   1   -3  0  0.273289  1.829565   -30.804565   0.000000  180.000000   30.804565   31.303070  0.148280   -4.754463
    3   1   -3  0  0.249833  2.001336    34.627079   0.000000    0.000000   34.627079   35.051891  0.112497   -5.340348
    2   1   -3  0  0.235035  2.127343   -22.391772   0.000000  180.000000   22.391772   22.990798  0.104889   -8.076647
    1   1   -3  0  0.230568  2.168562   -22.376004   0.000000  180.000000   22.376004   22.412837  0.131063   -0.397443
    0   1   -3  0  0.237016  2.109563   -29.283893   0.000000  180.000000   29.283893   29.722641  0.103158   -6.014876
   -1   1   -3  0  0.253548  1.972010    41.241641   0.000000    0.000000   41.241641   41.630605  0.149003   -3.691717
   -2   1   -3  0  0.278374  1.796144   -17.923484   0.000000  180.000000   17.923484   17.847431  0.067822    1.585841
   -3   1   -3  0  0.309504  1.615489    52.087234   0.000000    0.000000   52.087234   52.507511  0.196331   -3.027348
   -4   1   -3  0  0.345237  1.448282    -4.682587   0.000000  180.000000    4.682587    4.844795  0.016446  -13.948558
   -5   1   -3  0  0.384290  1.301100     6.269857   0.000000  360.000000    6.269857    6.472322  0.031337   -9.136957
   -6   1   -3  0  0.425752  1.174392   -12.242268   0.000000  180.000000   12.242268   12.555246  0.076387   -5.794436
   -7   1   -3  0  0.468984  1.066134     8.237825   0.000000  360.000000    8.237825    8.349990  0.048477   -3.272173
   -8   1   -3  0  0.513539  0.973636   -18.542962   0.000000  180.000000   18.542962   18.417825  0.061879    2.859968
   -9   1   -3  0  0.559101  0.894294    14.140324   0.000000    0.000000   14.140324   13.996410  0.044673    4.555842
  -10   1   -3  0  0.605442  0.825843   -12.993807   0.000000  180.000000   12.993807   12.940792  0.060038    1.248785
  -11   1   -3  0  0.652397  0.766405     3.951855   0.000000    0.000000    3.951855    3.918671  0.029642    1.583224
  -12   1   -3  0  0.699841  0.714448    -7.072714   0.000000  180.000000    7.072714    7.174068  0.054488   -2.630605
  -13   1   -3  0  0.747683  0.668733    -0.539668   0.000000  180.000000    0.539668    0.639092  0.070530   -1.993577
  -14   1   -3  0  0.795850  0.628259    -3.721988   0.000000  180.000000    3.721988    3.854340  0.041452   -4.515459
  -15   1   -3  0  0.844286  0.592216    10.246088   0.000000  360.000000   10.246088   10.749595  0.073366   -9.705725
  -16   1   -3  0  0.892948  0.559943    -9.060922   0.000000  180.000000    9.060922    9.441997  0.056665   -9.510575
  -17   1   -3  0  0.941801  0.530898     3.923209   0.000000    0.000000    3.923209    3.889844  0.041071    1.148855
  -19   1   -3  0  1.039970  0.480783    -3.517648   0.000000  180.000000    3.517648    3.689130  0.053108   -4.566418
  -20   1   -3  0  1.089246  0.459033    -6.553277   0.000000  180.000000    6.553277    6.576368  0.097163   -0.336087
  -21   1   -3  0  1.138626  0.439126     2.586863   0.000000    0.000000    2.586863    2.713171  0.050907   -3.508903
  -22   1   -3  0  1.188098  0.420841    -4.578453   0.000000  180.000000    4.578453    4.758756  0.088645   -2.876501
  -23   1   -3  0  1.237651  0.403991     1.632786   0.000000    0.000000    1.632786    1.687758  0.100478   -0.773726
   25   2   -3  0  1.230757  0.406254    -1.373014   0.000000  180.000000    1.373014    1.286073  0.128030    0.960342
   24   2   -3  0  1.181310  0.423259    -4.382365   0.000000  180.000000    4.382365    4.361368  0.174545    0.170125
   23   2   -3  0  1.131954  0.441714    -6.693356   0.000000  180.000000    6.693356    6.538239  0.169335    1.295466
   22   2   -3  0  1.082702  0.461808     4.411861   0.000000  360.000000    4.411861    4.378808  0.119868    0.389964
   20   2   -3  0  0.984567  0.507837     0.675563   0.000000    0.000000    0.675563    0.631016  0.096715    0.651380
   19   2   -3  0  0.935725  0.534345    -4.045499   0.000000  180.000000    4.045499    3.980710  0.049310    1.858176
   18   2   -3  0  0.887064  0.563657    -3.169504   0.000000  180.000000    3.169504    3.214396  0.056511   -1.123445
   17   2   -3  0  0.838619  0.596219   -10.622356   0.000000  180.000000   10.622356   10.832897  0.123150   -2.417785
   16   2   -3  0  0.790427  0.632570     2.954245   0.000000  360.000000    2.954245    2.973486  0.024361   -1.116995
   15   2   -3  0  0.742538  0.673366     7.769506   0.000000  360.000000    7.769506    7.965176  0.047273   -5.853693
   14   2   -3  0  0.695015  0.719409    13.889422   0.000000  360.000000   13.889422   14.109444  0.093032   -3.344640
   13   2   -3  0  0.647938  0.771678     7.656591   0.000000  360.000000    7.656591    7.796700  0.053880   -3.677504
   12   2   -3  0  0.601413  0.831375     5.126777   0.000000  360.000000    5.126777    5.061234  0.068798    1.347292
   11   2   -3  0  0.555578  0.899964   -11.709283   0.000000  180.000000   11.709283   11.702753  0.064945    0.142197
   10   2   -3  0  0.510617  0.979207    -5.907324   0.000000  180.000000    5.907324    5.885787  0.043070    0.707166
    9   2   -3  0  0.466786  1.071155     1.854567   0.000000    0.000000    1.854567    1.874064  0.019314   -1.427652
    8   2   -3  0  0.424433  1.178043     7.986323   0.000000    0.000000    7.986323    7.904041  0.028329    4.107534
    7   2   -3  0  0.384047  1.301922     5.678965   0.000000  360.000000    5.678965    5.580264  0.024589    5.676647
    6   2   -3  0  0.346319  1.443756    23.815685   0.000000  360.000000   23.815685   23.748233  0.115577    0.825353
    5   2   -3  0  0.312212  1.601477    19.817236   0.000000    0.000000   19.817236   19.843512  0.092036   -0.403756
    4   2   -3  0  0.283039  1.766543    -8.763191   0.000000  180.000000    8.763191    8.790820  0.046957   -0.832123
    3   2   -3  0  0.260462  1.919664    -4.796911   0.000000  180.000000    4.796911    4.740460  0.035155    2.270930
    2   2   -3  0  0.246304  2.030015    18.573433   0.000000    0.000000   18.573433   18.724289  0.089458   -2.384821
    1   2   -3  0  0.242044  2.065738     2.846661   0.000000  360.000000    2.846661    3.031303  0.052731   -4.952010
    0   2   -3  0  0.248195  2.014549   -29.109038   0.000000  180.000000   29.109038   29.174535  0.098871   -0.936854
   -1   2   -3  0  0.264028  1.893739    11.355398   0.000000    0.000000   11.355398   11.243573  0.043692    3.619494
   -2   2   -3  0  0.287952  1.736403     6.056169   0.000000    0.000000    6.056169    5.988010  0.020549    4.690834
   -3   2   -3  0  0.318146  1.571607   -22.520295   0.000000  180.000000   22.520295   22.673203  0.091656   -2.359317
   -4   2   -3  0  0.353005  1.416412   -26.044346   0.000000  180.000000   26.044346   25.841370  0.078829    3.641430
   -5   2   -3  0  0.391284  1.277845     8.155259   0.000000    0.000000    8.155259    8.133840  0.019585    1.546669
   -6   2   -3  0  0.432075  1.157206    -9.468568   0.000000  180.000000    9.468568    9.291040  0.028763    8.728527
   -7   2   -3  0  0.474731  1.053227    -4.706496   0.000000  180.000000    4.706496    4.623773  0.017234    6.788195
   -8   2   -3  0  0.518793  0.963776     4.600678   0.000000    0.000000    4.600678    4.472322  0.022565    8.044617
   -9   2   -3  0  0.563930  0.886634    14.467666   0.000000    0.000000   14.467666   14.423991  0.058749    1.051346
  -10   2   -3  0  0.609905  0.819800   -10.715687   0.000000  180.000000   10.715687   10.795616  0.057589   -1.962815
  -11   2   -3  0  0.656540  0.761568    -9.652845   0.000000  180.000000    9.652845    9.780904  0.063589   -2.847998
  -12   2   -3  0  0.703706  0.710524   -11.340875   0.000000  180.000000   11.340875   11.326324  0.081141    0.253615
  -13   2   -3  0  0.751301  0.665512    -2.402407   0.000000  180.000000    2.402407    2.441815  0.029707   -1.876042
  -14   2   -3  0  0.799250  0.625586    -6.391998   0.000000  180.000000    6.391998    6.384117  0.053333    0.208966
  -15   2   -3  0  0.847492  0.589976    10.442458   0.000000    0.000000   10.442458   10.676255  0.139916   -2.363125
  -16   2   -3  0  0.895980  0.558048     6.694293   0.000000    0.000000    6.694293    6.726827  0.052709   -0.872925
  -17   2   -3  0  0.944676  0.529282     3.821829   0.000000  360.000000    3.821829    3.814400  0.051480    0.204102
  -18   2   -3  0  0.993549  0.503246    -5.284821   0.000000  180.000000    5.284821    5.244534  0.067729    0.841222
  -19   2   -3  0  1.042575  0.479582     1.457155   0.000000    0.000000    1.457155    1.471199  0.049688   -0.399699
  -20   2   -3  0  1.091733  0.457988    -2.676279   0.000000  180.000000    2.676279    2.663784  0.035412    0.499001
  -21   2   -3  0  1.141005  0.438210     4.816521   0.000000    0.000000    4.816521    4.809972  0.089174    0.103857
  -22   2   -3  0  1.190379  0.420034     2.876052   0.000000    0.000000    2.876052    2.902252  0.072772   -0.509158
  -23   2   -3  0  1.239840  0.403278     3.150238   0.000000    0.000000    3.150238    3.151850  0.092594   -0.024618
   25   3   -3  0  1.234424  0.405047     7.676636   0.000000  360.000000    7.676636    6.885797  0.069445   16.104998
   24   3   -3  0  1.185130  0.421895    -1.193095   0.000000  180.000000    1.193095    1.083592  0.154382    1.003101
   23   3   -3  0  1.135940  0.440164     1.824402   0.000000  360.000000    1.824402    1.687758  0.069471    2.781643
   22   3   -3  0  1.086868  0.460037     3.817559   0.000000  360.000000    3.817559    3.850272  0.047035   -0.983598
   20   3   -3  0  0.989148  0.505486    -5.250702   0.000000  180.000000    5.250702    4.914861  0.081230    5.847022
   19   3   -3  0  0.940543  0.531608     3.337425   0.000000  360.000000    3.337425    3.215969  0.079250    2.167371
   18   3   -3  0  0.892145  0.560447     6.026513   0.000000  360.000000    6.026513    5.963335  0.104708    0.853293
   17   3   -3  0  0.843991  0.592423     6.425945   0.000000  360.000000    6.425945    6.348088  0.028450    3.870164
   16   3   -3  0  0.796125  0.628042    -2.541382   0.000000  180.000000    2.541382    2.477120  0.020474    4.438684
   15   3   -3  0  0.748600  0.667913    11.807414   0.000000  360.000000   11.807414   11.822956  0.093731   -0.234498
   14   3   -3  0  0.701488  0.712770    17.838993   0.000000  360.000000   17.838993   17.861793  0.151033   -0.213490
   13   3   -3  0  0.654877  0.763502    -5.155546   0.000000  180.000000    5.155546    5.061234  0.084693    1.574841
   12   3   -3  0  0.608882  0.821177   -10.629784   0.000000  180.000000   10.629784   10.834278  0.057382   -5.039831
   11   3   -3  0  0.563655  0.887068    12.573951   0.000000  360.000000   12.573951   12.683379  0.078005   -1.983914
   10   3   -3  0  0.519394  0.962660   -15.251629   0.000000  180.000000   15.251629   15.294529  0.104317   -0.581589
    9   3   -3  0  0.476371  1.049602   -11.362462   0.000000  180.000000   11.362462   11.345238  0.057373    0.424561
    8   3   -3  0  0.434952  1.149552    25.637313   0.000000  360.000000   25.637313   25.560336  0.129105    0.843207
    7   3   -3  0  0.395642  1.263769    14.591959   0.000000  360.000000   14.591959   14.430409  0.083942    2.721697
    6   3   -3  0  0.359133  1.392240   -13.971537   0.000000  180.000000   13.971537   14.047211  0.076881   -1.392007
    5   3   -3  0  0.326368  1.532011   -12.953604   0.000000  180.000000   12.953604   12.712549  0.061120    5.577638
    4   3   -3  0  0.298581  1.674585   -24.917760   0.000000  180.000000   24.917760   25.151025  0.137646   -2.396629
    3   3   -3  0  0.277274  1.803274   -14.405532   0.000000  180.000000   14.405532   14.012686  0.041019   13.544082
    2   3   -3  0  0.264018  1.893811     0.545993   0.000000    0.000000    0.545993    0.833197  0.128244   -3.167142
    1   3   -3  0  0.260049  1.922715    -9.849811   0.000000  180.000000    9.849811    9.425763  0.051398   11.667640
    0   3   -3  0  0.265783  1.881235    18.664089   0.000000    0.000000   18.664089   18.615171  0.064476    1.072984
   -1   3   -3  0  0.280626  1.781733   -19.033377   0.000000  180.000000   19.033377   19.057614  0.054499   -0.628925
   -2   3   -3  0  0.303243  1.648844   -42.682820   0.000000  180.000000   42.682820   43.066046  0.146135   -3.708647
   -3   3   -3  0  0.332049  1.505801    -2.454397   0.000000  180.000000    2.454397    2.373983  0.024403    4.660197
   -4   3   -3  0  0.365585  1.367671    -3.931387   0.000000  180.000000    3.931387    3.976771  0.027424   -2.340320
   -5   3   -3  0  0.402670  1.241712     7.357603   0.000000    0.000000    7.357603    7.560708  0.035366   -8.121746
   -6   3   -3  0  0.442413  1.130167    20.036774   0.000000    0.000000   20.036774   19.584808  0.058699   10.889069
   -7   3   -3  0  0.484159  1.032718    -2.646163   0.000000  180.000000    2.646163    2.472976  0.047039    5.206824
   -8   3   -3  0  0.527434  0.947987   -16.110794   0.000000  180.000000   16.110794   16.224712  0.081480   -1.977242
   -9   3   -3  0  0.571889  0.874295     7.070258   0.000000    0.000000    7.070258    7.043404  0.049322    0.769986
  -10   3   -3  0  0.617271  0.810017   -10.196849   0.000000  180.000000   10.196849   10.266267  0.074766   -1.313053
  -12   3   -3  0  0.710100  0.704126    16.672693   0.000000    0.000000   16.672693   16.983605  0.125479   -3.504123
  -13   3   -3  0  0.757294  0.660246    10.993662   0.000000    0.000000   10.993662   11.016505  0.072958   -0.442780
  -14   3   -3  0  0.804886  0.621206    -4.045697   0.000000  180.000000    4.045697    4.053060  0.030403   -0.342468
  -15   3   -3  0  0.852809  0.586298     8.332579   0.000000    0.000000    8.332579    8.423626  0.060185   -2.139401
  -16   3   -3  0  0.901011  0.554932     4.041298   0.000000  360.000000    4.041298    4.083176  0.049803   -1.189185
  -17   3   -3  0  0.949448  0.526622     2.575238   0.000000  360.000000    2.575238    2.477120  0.029280    4.739041
  -18   3   -3  0  0.998088  0.500958    -5.154695   0.000000  180.000000    5.154695    4.937707  0.054274    5.654008
  -19   3   -3  0  1.046901  0.477600     2.355932   0.000000    0.000000    2.355932    2.243539  0.048641    3.267782
  -20   3   -3  0  1.095865  0.456261     2.830963   0.000000    0.000000    2.830963    2.935490  0.056944   -2.595937
  -21   3   -3  0  1.144960  0.436697     1.259125   0.000000    0.000000    1.259125    1.363133  0.070151   -2.096748
  -22   3   -3  0  1.194170  0.418701    -2.717285   0.000000  180.000000    2.717285    2.872203  0.094103   -2.328161
  -23   3   -3  0  1.243481  0.402097     9.120213   0.000000    0.000000    9.120213    8.614185  0.073192    9.777510
   25   4   -3  0  1.239539  0.403376     3.537343   0.000000    0.000000    3.537343    3.099573  0.139634    4.433747
   24   4   -3  0  1.190458  0.420006     9.331390   0.000000  360.000000    9.331390    9.283907  0.063957    1.049933
   23   4   -3  0  1.141498  0.438021    12.092336   0.000000  360.000000   12.092336   12.402841  0.117349   -3.741996
   22   4   -3  0  1.092675  0.457593    -2.233309   0.000000  180.000000    2.233309    2.129117  0.075561    1.950051
   21   4   -3  0  1.044010  0.478923    -0.990161   0.000000  180.000000    0.990161    0.947897  0.128007    0.466930
   20   4   -3  0  0.995524  0.502248    -5.645310   0.000000  180.000000    5.645310    5.343829  0.082832    5.147244
   19   4   -3  0  0.947247  0.527846    -2.535514   0.000000  180.000000    2.535514    2.495598  0.064241    0.878711
   18   4   -3  0  0.899210  0.556043    -5.623568   0.000000  180.000000    5.623568    5.718580  0.099078   -1.356176
   17   4   -3  0  0.851456  0.587229     5.403552   0.000000    0.000000    5.403552    5.474071  0.068948   -1.446447
   15   4   -3  0  0.757006  0.660497     1.021050   0.000000  360.000000    1.021050    1.020489  0.043090    0.018414
   14   4   -3  0  0.710452  0.703777    -3.240688   0.000000  180.000000    3.240688    3.252288  0.022262   -0.736877
   13   4   -3  0  0.664470  0.752480     4.847909   0.000000  360.000000    4.847909    4.813081  0.046623    1.056446
   11   4   -3  0  0.574772  0.869911     6.356591   0.000000    0.000000    6.356591    6.368142  0.044402   -0.367908
   10   4   -3  0  0.531438  0.940844   -10.009438   0.000000  180.000000   10.009438    9.899691  0.058428    2.656325
    9   4   -3  0  0.489474  1.021504   -25.757821   0.000000  180.000000   25.757821   26.060681  0.137479   -3.115448
    8   4   -3  0  0.449265  1.112928   -23.643270   0.000000  180.000000   23.643270   23.817419  0.115240   -2.137154
    7   4   -3  0  0.411325  1.215583    -2.624205   0.000000  180.000000    2.624205    2.542202  0.037123    3.123987
    6   4   -3  0  0.376341  1.328581   -14.923318   0.000000  180.000000   14.923318   14.670288  0.081185    4.407664
    5   4   -3  0  0.345213  1.448379     1.464984   0.000000    0.000000    1.464984    1.505513  0.033859   -1.692831
    4   4   -3  0  0.319072  1.567045    41.651372   0.000000  360.000000   41.651372   42.292304  0.182255   -4.973344
    3   4   -3  0  0.299227  1.670974    17.152931   0.000000    0.000000   17.152931   17.135590  0.075365    0.325395
    2   4   -3  0  0.286987  1.742240   -21.125940   0.000000  180.000000   21.125940   21.217780  0.074156   -1.751461
    0   4   -3  0  0.288611  1.732433    21.151527   0.000000    0.000000   21.151527   21.224158  0.072706   -1.412743
   -1   4   -3  0  0.302336  1.653791   -32.601052   0.000000  180.000000   32.601052   32.763130  0.066461   -3.448863
   -2   4   -3  0  0.323438  1.545891   -29.955183   0.000000  180.000000   29.955183   30.073340  0.112362   -1.487149
   -3   4   -3  0  0.350589  1.426171     2.783540   0.000000  360.000000    2.783540    2.726292  0.023907    3.386526
   -4   4   -3  0  0.382503  1.307180    20.326753   0.000000    0.000000   20.326753   20.375194  0.071778   -0.954409
   -5   4   -3  0  0.418090  1.195915    -3.607060   0.000000  180.000000    3.607060    3.682192  0.015700   -6.767875
   -6   4   -3  0  0.456492  1.095309    23.516262   0.000000    0.000000   23.516262   23.751233  0.098117   -3.386757
   -7   4   -3  0  0.497057  1.005920    30.171425   0.000000    0.000000   30.171425   30.412737  0.120073   -2.842172
   -8   4   -3  0  0.539298  0.927131     9.804175   0.000000    0.000000    9.804175    9.703841  0.047732    2.972714
   -9   4   -3  0  0.582849  0.857854   -17.732799   0.000000  180.000000   17.732799   17.725686  0.080830    0.124454
  -10   4   -3  0  0.627439  0.796890     5.503626   0.000000    0.000000    5.503626    5.526134  0.028855   -1.103108
  -11   4   -3  0  0.672861  0.743096    -1.295413   0.000000  180.000000    1.295413    1.332855  0.043816   -1.208475
  -12   4   -3  0  0.718956  0.695453    -2.233497   0.000000  180.000000    2.233497    2.141061  0.027080    4.827262
  -13   4   -3  0  0.765604  0.653079    -3.678038   0.000000  180.000000    3.678038    3.756310  0.025053   -4.418302
  -14   4   -3  0  0.812710  0.615226     8.397646   0.000000    0.000000    8.397646    8.389649  0.054397    0.207926
  -15   4   -3  0  0.860197  0.581262    -4.756960   0.000000  180.000000    4.756960    4.790830  0.037743   -1.269096
  -16   4   -3  0  0.908007  0.550657     1.866194   0.000000    0.000000    1.866194    1.906471  0.038155   -1.492869
  -17   4   -3  0  0.956090  0.522963     1.796953   0.000000    0.000000    1.796953    1.787654  0.040732    0.322846
  -18   4   -3  0  1.004408  0.497806     9.477126   0.000000    0.000000    9.477126    9.666406  0.111020   -2.411111
  -19   4   -3  0  1.052929  0.474866    -1.255711   0.000000  180.000000    1.255711    1.403757  0.084092   -2.489775
  -20   4   -3  0  1.101624  0.453875    -2.031009   0.000000  180.000000    2.031009    2.050969  0.046143   -0.611750
  -21   4   -3  0  1.150473  0.434604   -10.165710   0.000000  180.000000   10.165710    9.769391  0.092701    6.046110
  -22   4   -3  0  1.199457  0.416855    -5.772732   0.000000  180.000000    5.772732    5.691736  0.088090    1.300323
  -23   4   -3  0  1.248559  0.400462    -5.950253   0.000000  180.000000    5.950253    5.706110  0.068613    5.032163
   25   5   -3  0  1.246086  0.401256    -3.357046   0.000000  180.000000    3.357046    3.377035  0.446282   -0.063343
   24   5   -3  0  1.197273  0.417616    -3.378625   0.000000  180.000000    3.378625    3.193676  0.082126    3.184839
   23   5   -3  0  1.148603  0.435311     9.733948   0.000000  360.000000    9.733948    9.897604  0.092209   -2.510001
   21   5   -3  0  1.051774  0.475387     5.273761   0.000000  360.000000    5.273761    5.185803  0.124999    0.995146
   20   5   -3  0  1.003664  0.498175     4.020259   0.000000  360.000000    4.020259    3.906838  0.093093    1.723039
   18   5   -3  0  0.908213  0.550531   -23.426129   0.000000  180.000000   23.426129   24.084488  0.244304   -3.811076
   17   5   -3  0  0.860958  0.580748     4.527004   0.000000    0.000000    4.527004    4.572652  0.026933   -2.396928
   16   5   -3  0  0.814090  0.614183    -5.769214   0.000000  180.000000    5.769214    5.686352  0.055998    2.092645
   15   5   -3  0  0.767679  0.651314    -7.916832   0.000000  180.000000    7.916832    8.106823  0.037464   -7.171951
   14   5   -3  0  0.721813  0.692700   -14.788756   0.000000  180.000000   14.788756   14.831574  0.080299   -0.754094
   13   5   -3  0  0.676603  0.738985    13.156608   0.000000  360.000000   13.156608   13.462547  0.135922   -3.183174
   12   5   -3  0  0.632191  0.790900    -6.108095   0.000000  180.000000    6.108095    6.147082  0.051775   -1.064929
   11   5   -3  0  0.588757  0.849247    17.709760   0.000000  360.000000   17.709760   18.196042  0.113186   -6.075891
   10   5   -3  0  0.546533  0.914858    -2.670667   0.000000  180.000000    2.670667    2.673367  0.043470   -0.087843
    9   5   -3  0  0.505823  0.988487    31.279528   0.000000  360.000000   31.279528   31.662586  0.166386   -3.255845
    8   5   -3  0  0.467024  1.070609   -17.009406   0.000000  180.000000   17.009406   17.081048  0.093361   -1.085202
    7   5   -3  0  0.430651  1.161032   -21.586021   0.000000  180.000000   21.586021   21.512173  0.083467    1.251229
    6   5   -3  0  0.397372  1.258265   -28.365006   0.000000  180.000000   28.365006   28.335016  0.108580    0.390617
    5   5   -3  0  0.368028  1.358594    31.530831   0.000000  360.000000   31.530831   31.610576  0.105288   -1.071130
    4   5   -3  0  0.343626  1.455070   -43.991582   0.000000  180.000000   43.991582   44.604088  0.163724   -5.290701
    3   5   -3  0  0.325282  1.537126    44.124798   0.000000  360.000000   44.124798   44.267777  0.204912   -0.986785
    2   5   -3  0  0.314060  1.592054    24.065223   0.000000  360.000000   24.065223   23.844320  0.079519    3.928684
    1   5   -3  0  0.310731  1.609111    34.687299   0.000000  360.000000   34.687299   35.017327  0.180413   -2.587012
    0   5   -3  0  0.315545  1.584560    -0.476876   0.000000  180.000000    0.476876    0.845418  0.052384   -9.949499
   -1   5   -3  0  0.328145  1.523719    43.313153   0.000000  360.000000   43.313153   43.702759  0.179592   -3.067987
   -2   5   -3  0  0.347684  1.438087   -29.457952   0.000000  180.000000   29.457952   29.645132  0.101044   -2.619772
   -3   5   -3  0  0.373075  1.340214    18.366999   0.000000    0.000000   18.366999   18.394605  0.055919   -0.698165
   -4   5   -3  0  0.403213  1.240041   -36.115122   0.000000  180.000000   36.115122   36.488257  0.121617   -4.338960
   -5   5   -3  0  0.437117  1.143859   -11.423552   0.000000  180.000000   11.423552   11.127162  0.033805   12.399497
   -6   5   -3  0  0.473980  1.054897    -8.100005   0.000000  180.000000    8.100005    8.234886  0.046578   -4.095287
   -7   5   -3  0  0.513165  0.974346    24.417401   0.000000    0.000000   24.417401   24.761709  0.088392   -5.508713
   -8   5   -3  0  0.554179  0.902236    -3.922918   0.000000  180.000000    3.922918    3.892407  0.024121    1.788847
   -9   5   -3  0  0.596645  0.838019    23.238793   0.000000    0.000000   23.238793   23.474002  0.067873   -4.900856
  -10   5   -3  0  0.640275  0.780915    -4.832467   0.000000  180.000000    4.832467    4.799298  0.034722    1.350979
  -11   5   -3  0  0.684846  0.730092     5.052402   0.000000    0.000000    5.052402    5.086364  0.025594   -1.876622
  -12   5   -3  0  0.730185  0.684758   -14.857526   0.000000  180.000000   14.857526   14.911085  0.057502   -1.317237
  -13   5   -3  0  0.776158  0.644198    -5.829935   0.000000  180.000000    5.829935    5.848271  0.054438   -0.476361
  -14   5   -3  0  0.822660  0.607785    -5.753338   0.000000  180.000000    5.753338    5.868334  0.030784   -5.282870
  -15   5   -3  0  0.869604  0.574974     1.787252   0.000000    0.000000    1.787252    1.956698  0.029658   -8.079749
  -16   5   -3  0  0.916923  0.545302   -20.154661   0.000000  180.000000   20.154661   20.425125  0.129508   -2.953447
  -17   5   -3  0  0.964562  0.518370     1.872105   0.000000    0.000000    1.872105    1.882218  0.038654   -0.370002
  -18   5   -3  0  1.012476  0.493839     5.491345   0.000000  360.000000    5.491345    5.694364  0.062335   -4.605960
  -19   5   -3  0  1.060627  0.471419     2.426121   0.000000  360.000000    2.426121    2.403890  0.036232    0.867736
  -21   5   -3  0  1.157524  0.431957    10.420026   0.000000    0.000000   10.420026   10.355867  0.100048    0.906917
  -22   5   -3  0  1.206221  0.414518    -3.899778   0.000000  180.000000    3.899778    4.025373  0.061393   -2.893164
   24   6   -3  0  1.205550  0.414749    -2.742993   0.000000  180.000000    2.742993    2.705626  0.177546    0.297645
   23   6   -3  0  1.157228  0.432067    -7.660164   0.000000  180.000000    7.660164    7.679982  0.150574   -0.186128
   22   6   -3  0  1.109098  0.450817    -1.333049   0.000000  180.000000    1.333049    1.351852  0.109944   -0.241852
   19   6   -3  0  0.966145  0.517521     2.477416   0.000000    0.000000    2.477416    2.595853  0.058876   -2.844891
   18   6   -3  0  0.919097  0.544012     7.980896   0.000000  360.000000    7.980896    8.215053  0.139649   -2.371293
   17   6   -3  0  0.872432  0.573111     3.806161   0.000000    0.000000    3.806161    3.879393  0.056116   -1.845557
   16   6   -3  0  0.826214  0.605170     0.796798   0.000000  360.000000    0.796798    0.756108  0.069115    0.832585
   15   6   -3  0  0.780525  0.640595    -5.080496   0.000000  180.000000    5.080496    5.071357  0.045633    0.283218
   14   6   -3  0  0.735460  0.679846    -4.821776   0.000000  180.000000    4.821776    4.769372  0.041101    1.803143
   13   6   -3  0  0.691144  0.723438    -5.205623   0.000000  180.000000    5.205623    5.312278  0.057297   -2.632505
   12   6   -3  0  0.647730  0.771927    -6.773260   0.000000  180.000000    6.773260    6.904289  0.039767   -4.659769
   11   6   -3  0  0.605411  0.825885    -1.967303   0.000000  180.000000    1.967303    1.911844  0.026581    2.950609
   10   6   -3  0  0.564435  0.885842    17.532529   0.000000  360.000000   17.532529   17.396323  0.078298    2.460145
    9   6   -3  0  0.525115  0.952173    18.127342   0.000000    0.000000   18.127342   17.946138  0.080960    3.165308
    8   6   -3  0  0.487852  1.024901     4.230438   0.000000  360.000000    4.230438    4.108220  0.033444    5.168062
    7   6   -3  0  0.453154  1.103378    -2.856639   0.000000  180.000000    2.856639    2.831012  0.023017    1.574598
    6   6   -3  0  0.421655  1.185804    -1.778677   0.000000  180.000000    1.778677    1.702800  0.017039    6.297731
    5   6   -3  0  0.394122  1.268642   -10.295927   0.000000  180.000000   10.295927   10.122046  0.047850    5.139038
    4   6   -3  0  0.371439  1.346116   -16.066375   0.000000  180.000000   16.066375   16.040593  0.069816    0.522243
    3   6   -3  0  0.354537  1.410289     3.825301   0.000000    0.000000    3.825301    3.720814  0.021377    6.912295
    2   6   -3  0  0.344270  1.452350    22.867059   0.000000  360.000000   22.867059   22.749730  0.138452    1.198459
    1   6   -3  0  0.341235  1.465265    -1.167218   0.000000  180.000000    1.167218    1.092952  0.046983    2.235454
    0   6   -3  0  0.345625  1.446655   -27.108710   0.000000  180.000000   27.108710   27.349269  0.109180   -3.115972
   -1   6   -3  0  0.357165  1.399913     7.471425   0.000000    0.000000    7.471425    7.463516  0.030954    0.361337
   -2   6   -3  0  0.375196  1.332636    18.918387   0.000000  360.000000   18.918387   18.958682  0.057447   -0.991997
   -3   6   -3  0  0.398839  1.253638    -2.622931   0.000000  180.000000    2.622931    2.603716  0.022236    1.222073
   -4   6   -3  0  0.427163  1.170513     2.951638   0.000000  360.000000    2.951638    2.905759  0.024932    2.602340
   -5   6   -3  0  0.459303  1.088606    12.869479   0.000000    0.000000   12.869479   12.775708  0.053697    2.469607
   -6   6   -3  0  0.494515  1.011092   -12.596163   0.000000  180.000000   12.596163   12.457282  0.043721    4.492265
   -7   6   -3  0  0.532190  0.939514   -23.588847   0.000000  180.000000   23.588847   23.653262  0.128438   -0.709257
   -8   6   -3  0  0.571841  0.874369   -10.302388   0.000000  180.000000   10.302388   10.298480  0.056943    0.097049
   -9   6   -3  0  0.613085  0.815547     5.829596   0.000000  360.000000    5.829596    5.910785  0.026971   -4.257135
  -10   6   -3  0  0.655622  0.762635     4.035304   0.000000    0.000000    4.035304    3.971752  0.023637    3.802227
  -11   6   -3  0  0.699215  0.715088     3.776552   0.000000  360.000000    3.776552    3.771242  0.026859    0.279564
  -12   6   -3  0  0.743679  0.672333     7.076646   0.000000    0.000000    7.076646    7.115546  0.044694   -1.230865
  -13   6   -3  0  0.788866  0.633821     7.467691   0.000000    0.000000    7.467691    7.526242  0.035529   -2.330631
  -14   6   -3  0  0.834660  0.599046    -7.126487   0.000000  180.000000    7.126487    7.258268  0.065858   -2.829829
  -15   6   -3  0  0.880965  0.567560    -6.215860   0.000000  180.000000    6.215860    6.233613  0.055767   -0.450221
  -16   6   -3  0  0.927705  0.538965    -1.640296   0.000000  180.000000    1.640296    1.753052  0.033148   -4.810584
  -17   6   -3  0  0.974817  0.512917    -2.166135   0.000000  180.000000    2.166135    2.192899  0.029772   -1.271287
  -18   6   -3  0  1.022250  0.489117    -3.940432   0.000000  180.000000    3.940432    3.898990  0.054004    1.085265
  -19   6   -3  0  1.069962  0.467306     2.861921   0.000000  360.000000    2.861921    2.873963  0.048023   -0.354602
  -20   6   -3  0  1.117916  0.447261     3.839067   0.000000    0.000000    3.839067    3.985717  0.071218   -2.912123
  -21   6   -3  0  1.166083  0.428786     4.925963   0.000000    0.000000    4.925963    5.116385  0.092339   -2.916389
  -22   6   -3  0  1.214437  0.411713     0.906147   0.000000    0.000000    0.906147    1.000255  0.104902   -1.268704
   24   7   -3  0  1.215259  0.411435    -6.369741   0.000000  180.000000    6.369741    6.111288  0.224961    1.624757
   23   7   -3  0  1.167339  0.428324     0.936481   0.000000  360.000000    0.936481    0.942470  0.180823   -0.046847
   22   7   -3  0  1.119644  0.446570    -1.584740   0.000000  180.000000    1.584740    1.552244  0.075744    0.606747
   21   7   -3  0  1.072204  0.466329    -0.824906   0.000000  180.000000    0.824906    0.833197  0.090135   -0.130084
   20   7   -3  0  1.025053  0.487780    -3.212672   0.000000  180.000000    3.212672    3.260119  0.069178   -0.969970
   19   7   -3  0  0.978233  0.511125     8.059941   0.000000  360.000000    8.059941    7.975364  0.083547    1.431649
   18   7   -3  0  0.931796  0.536598    -2.500049   0.000000  180.000000    2.500049    2.437640  0.041701    2.116464
   17   7   -3  0  0.885800  0.564462     2.719406   0.000000  360.000000    2.719406    2.709388  0.034810    0.406995
   16   7   -3  0  0.840318  0.595013   -13.518740   0.000000  180.000000   13.518740   13.732333  0.112562   -2.683548
   15   7   -3  0  0.795439  0.628584     1.428300   0.000000    0.000000    1.428300    1.366890  0.031954    2.717848
   14   7   -3  0  0.751270  0.665540     1.942734   0.000000  360.000000    1.942734    2.005667  0.028927   -3.076749
   13   7   -3  0  0.707944  0.706271     5.109682   0.000000  360.000000    5.109682    5.174940  0.044714   -2.063980
   12   7   -3  0  0.665626  0.751173    -6.955684   0.000000  180.000000    6.955684    7.169797  0.073750   -4.105792
   11   7   -3  0  0.624521  0.800614    22.559292   0.000000  360.000000   22.559292   22.693301  0.111613   -1.697985
   10   7   -3  0  0.584885  0.854869   -15.196078   0.000000  180.000000   15.196078   15.219830  0.075586   -0.444391
    9   7   -3  0  0.547037  0.914015    -5.905473   0.000000  180.000000    5.905473    5.815048  0.044816    2.853452
    8   7   -3  0  0.511374  0.977758   -10.994310   0.000000  180.000000   10.994310   10.850308  0.074734    2.725007
    7   7   -3  0  0.478385  1.045182     9.900231   0.000000  360.000000    9.900231    9.839717  0.045530    1.879636
    6   7   -3  0  0.448661  1.114426    -7.961712   0.000000  180.000000    7.961712    7.985004  0.038037   -0.865991
    5   7   -3  0  0.422891  1.182339    23.316552   0.000000  360.000000   23.316552   23.374565  0.107917   -0.760238
    4   7   -3  0  0.401835  1.244293   -14.825118   0.000000  180.000000   14.825118   14.795510  0.092802    0.451203
    3   7   -3  0  0.386265  1.294448    28.207236   0.000000  360.000000   28.207236   28.716073  0.150773   -4.772769
    2   7   -3  0  0.376863  1.326743   -15.506012   0.000000  180.000000   15.506012   15.660407  0.085718   -2.547267
    1   7   -3  0  0.374093  1.336566   -17.102459   0.000000  180.000000   17.102459   16.704074  0.087606    6.431063
    0   7   -3  0  0.378101  1.322396    -5.450731   0.000000  180.000000    5.450731    5.393319  0.029568    2.745934
   -1   7   -3  0  0.388678  1.286410    27.837036   0.000000  360.000000   27.837036   28.177460  0.103812   -4.637558
   -2   7   -3  0  0.405310  1.233623   -24.949936   0.000000  180.000000   24.949936   25.064212  0.071613   -2.256733
   -3   7   -3  0  0.427290  1.170165    25.088232   0.000000  360.000000   25.088232   25.153857  0.074567   -1.244612
   -4   7   -3  0  0.453842  1.101705    -1.517391   0.000000  180.000000    1.517391    1.604015  0.031749   -3.858549
   -5   7   -3  0  0.484214  1.032601     4.975321   0.000000  360.000000    4.975321    5.088464  0.019824   -8.071414
   -6   7   -3  0  0.517735  0.965746   -15.495660   0.000000  180.000000   15.495660   15.624433  0.062628   -2.907849
   -8   7   -3  0  0.592036  0.844544    -9.405020   0.000000  180.000000    9.405020    9.470621  0.038134   -2.432868
   -9   7   -3  0  0.631963  0.791185    17.408556   0.000000    0.000000   17.408556   17.240439  0.074319    3.199080
  -10   7   -3  0  0.673308  0.742602    -8.999346   0.000000  180.000000    8.999346    8.951331  0.037192    1.825760
  -11   7   -3  0  0.715825  0.698495     7.624670   0.000000  360.000000    7.624670    7.609166  0.045638    0.480424
  -12   7   -3  0  0.759317  0.658487     2.616001   0.000000    0.000000    2.616001    2.796558  0.046744   -5.462671
  -13   7   -3  0  0.803626  0.622180    -3.382126   0.000000  180.000000    3.382126    3.395127  0.055598   -0.330699
  -14   7   -3  0  0.848623  0.589190   -13.318410   0.000000  180.000000   13.318410   13.496367  0.086029   -2.925393
  -15   7   -3  0  0.894205  0.559156     6.804465   0.000000  360.000000    6.804465    6.923555  0.048132   -3.499061
  -16   7   -3  0  0.940287  0.531752    -1.556278   0.000000  180.000000    1.556278    1.681712  0.034574   -5.130674
  -17   7   -3  0  0.986799  0.506689     4.303504   0.000000    0.000000    4.303504    4.377669  0.052922   -1.981899
  -18   7   -3  0  1.033683  0.483707    -1.887074   0.000000  180.000000    1.887074    1.784783  0.049016    2.951344
  -19   7   -3  0  1.080890  0.462582     1.114278   0.000000  360.000000    1.114278    1.020489  0.057717    2.298082
  -20   7   -3  0  1.128380  0.443113    -2.526144   0.000000  180.000000    2.526144    2.601746  0.058740   -1.820172
  -21   7   -3  0  1.176118  0.425127    -1.181272   0.000000  180.000000    1.181272    1.102232  0.094533    1.182428
  -22   7   -3  0  1.224076  0.408471    -4.705706   0.000000  180.000000    4.705706    4.992224  0.083018   -4.880830
   24   8   -3  0  1.226366  0.407709    -4.103380   0.000000  180.000000    4.103380    4.049367  0.117124    0.652177
   23   8   -3  0  1.178898  0.424125    -2.169095   0.000000  180.000000    2.169095    2.141061  0.155740    0.254568
   22   8   -3  0  1.131690  0.441817     3.525635   0.000000  360.000000    3.525635    3.571003  0.191652   -0.334767
   21   8   -3  0  1.084777  0.460924    -0.912517   0.000000  180.000000    0.912517    0.947897  0.094743   -0.528107
   20   8   -3  0  1.038197  0.481604     4.251619   0.000000  360.000000    4.251619    4.237778  0.078964    0.247888
   19   8   -3  0  0.991998  0.504033     3.723233   0.000000    0.000000    3.723233    3.665518  0.051454    1.586285
   18   8   -3  0  0.946237  0.528409    -1.615364   0.000000  180.000000    1.615364    1.675602  0.052279   -1.629504
   17   8   -3  0  0.900978  0.554952   -10.767234   0.000000  180.000000   10.767234   10.944434  0.040921   -6.123934
   16   8   -3  0  0.856303  0.583906     2.666893   0.000000  360.000000    2.666893    2.709388  0.037475   -1.603633
   15   8   -3  0  0.812307  0.615531     2.855808   0.000000  360.000000    2.855808    2.865076  0.027801   -0.471428
   12   8   -3  0  0.685695  0.729187     8.650717   0.000000  360.000000    8.650717    8.726654  0.045565   -2.356856
   10   8   -3  0  0.607627  0.822873    -1.201410   0.000000  180.000000    1.201410    1.286073  0.028261   -4.236633
    9   8   -3  0  0.571287  0.875216     2.958368   0.000000  360.000000    2.958368    3.004230  0.026505   -2.447003
    8   8   -3  0  0.537237  0.930688    15.015120   0.000000  360.000000   15.015120   15.103316  0.065464   -1.905301
    7   8   -3  0  0.505937  0.988265     8.366778   0.000000  360.000000    8.366778    8.301566  0.045349    2.033618
    6   8   -3  0  0.477930  1.046179    -2.472056   0.000000  180.000000    2.472056    2.418719  0.017956    4.200858
    5   8   -3  0  0.453824  1.101748     1.433173   0.000000    0.000000    1.433173    1.432538  0.025333    0.035468
    4   8   -3  0  0.434271  1.151356     0.520301   0.000000  360.000000    0.520301    0.495010  0.061069    0.585695
    3   8   -3  0  0.419906  1.190744   -17.381893   0.000000  180.000000   17.381893   17.333151  0.075669    0.910957
    2   8   -3  0  0.411273  1.215737   -10.268675   0.000000  180.000000   10.268675   10.208865  0.055958    1.511558
    1   8   -3  0  0.408737  1.223282    10.210033   0.000000    0.000000   10.210033   10.097245  0.042263    3.774082
    0   8   -3  0  0.412408  1.212390     6.458130   0.000000  360.000000    6.458130    6.242634  0.024400   12.489945
   -1   8   -3  0  0.422127  1.184478     9.698569   0.000000  360.000000    9.698569    9.574670  0.043100    4.065444
   -2   8   -3  0  0.437489  1.142887     3.463699   0.000000    0.000000    3.463699    3.420585  0.021162    2.881184
   -3   8   -3  0  0.457927  1.091878     1.172124   0.000000    0.000000    1.172124    1.174019  0.037315   -0.071810
   -4   8   -3  0  0.482797  1.035633    -6.116129   0.000000  180.000000    6.116129    5.984678  0.022923    8.109732
   -5   8   -3  0  0.511452  0.977609    -7.594310   0.000000  180.000000    7.594310    7.565417  0.022927    1.782221
   -6   8   -3  0  0.543295  0.920311   -16.370074   0.000000  180.000000   16.370074   16.348050  0.052436    0.594001
   -7   8   -3  0  0.577798  0.865355     3.386011   0.000000    0.000000    3.386011    3.355792  0.025887    1.650925
   -8   8   -3  0  0.614513  0.813652    -1.447029   0.000000  180.000000    1.447029    1.508916  0.033781   -2.590857
   -9   8   -3  0  0.653068  0.765617    -2.409982   0.000000  180.000000    2.409982    2.456416  0.023578   -2.785090
  -10   8   -3  0  0.693155  0.721339    -3.805620   0.000000  180.000000    3.805620    3.771242  0.030727    1.582253
  -11   8   -3  0  0.734524  0.680713     2.847147   0.000000    0.000000    2.847147    2.834633  0.028102    0.629779
  -12   8   -3  0  0.776970  0.643526    -6.057919   0.000000  180.000000    6.057919    5.965843  0.041302    3.152807
  -13   8   -3  0  0.820326  0.609514    -0.438183   0.000000  180.000000    0.438183    0.473986  0.135468   -0.373762
  -14   8   -3  0  0.864454  0.578400    -1.106577   0.000000  180.000000    1.106577    1.074084  0.061748    0.744187
  -15   8   -3  0  0.909243  0.549908     8.463731   0.000000    0.000000    8.463731    8.591664  0.054761   -3.303884
  -17   8   -3  0  1.000446  0.499777    -3.353079   0.000000  180.000000    3.353079    3.319081  0.028372    1.694579
  -18   8   -3  0  1.046719  0.477683    -3.433403   0.000000  180.000000    3.433403    3.366430  0.036588    2.588703
  -19   8   -3  0  1.093363  0.457305     2.900167   0.000000    0.000000    2.900167    2.814736  0.038661    3.125063
  -20   8   -3  0  1.140333  0.438468    -4.984848   0.000000  180.000000    4.984848    5.010597  0.084134   -0.432808
  -21   8   -3  0  1.187591  0.421020     2.878078   0.000000    0.000000    2.878078    2.866866  0.063464    0.249862
  -22   8   -3  0  1.235104  0.404824     6.184792   0.000000    0.000000    6.184792    5.928954  0.089336    4.049965
   22   9   -3  0  1.145190  0.436609    -1.664093   0.000000  180.000000    1.664093    1.647954  0.107625    0.212064
   21   9   -3  0  1.098852  0.455020     1.594809   0.000000    0.000000    1.594809    1.545667  0.061610    1.128019
   20   9   -3  0  1.052896  0.474881     2.961710   0.000000    0.000000    2.961710    2.900484  0.070307    1.231538
   19   9   -3  0  1.007371  0.496341     4.525596   0.000000  360.000000    4.525596    4.560486  0.054124   -0.911639
   18   9   -3  0  0.962341  0.519567     2.117067   0.000000    0.000000    2.117067    1.961897  0.070838    3.097848
   17   9   -3  0  0.917877  0.544736     7.329127   0.000000  360.000000    7.329127    7.520088  0.051026   -5.292615
   16   9   -3  0  0.874066  0.572039    -0.862566   0.000000  180.000000    0.862566    0.851379  0.060939    0.259607
   15   9   -3  0  0.831011  0.601677     0.602560   0.000000  360.000000    0.602560    0.614662  0.073587   -0.232574
   14   9   -3  0  0.788836  0.633845     6.255125   0.000000  360.000000    6.255125    6.389805  0.039657   -4.802807
   13   9   -3  0  0.747690  0.668726     1.518232   0.000000    0.000000    1.518232    1.539063  0.033109   -0.889765
   11   9   -3  0  0.669240  0.747116     7.944491   0.000000  360.000000    7.944491    7.943953  0.081197    0.009372
   10   9   -3  0  0.632413  0.790622   -10.349670   0.000000  180.000000   10.349670   10.371606  0.053712   -0.577554
    9   9   -3  0  0.597583  0.836704    -1.408400   0.000000  180.000000    1.408400    1.481572  0.019606   -5.278135
    8   9   -3  0  0.565119  0.884769    11.909841   0.000000  360.000000   11.909841   11.833736  0.068496    1.571308
    7   9   -3  0  0.535452  0.933791    -5.248037   0.000000  180.000000    5.248037    5.214295  0.024964    1.911509
    6   9   -3  0  0.509071  0.982182    -7.506629   0.000000  180.000000    7.506629    7.450525  0.037926    2.092055
    5   9   -3  0  0.486511  1.027727     9.653448   0.000000  360.000000    9.653448    9.676496  0.046300   -0.704003
    4   9   -3  0  0.468324  1.067638   -16.724114   0.000000  180.000000   16.724114   16.743685  0.080153   -0.345311
    3   9   -3  0  0.455035  1.098817   -12.365689   0.000000  180.000000   12.365689   12.118161  0.052451    6.673979
    2   9   -3  0  0.447081  1.118365    -2.463845   0.000000  180.000000    2.463845    2.718810  0.026658  -13.525758
    1   9   -3  0  0.444749  1.124230    -0.418246   0.000000  180.000000    0.418246    0.378007  0.105892    0.537405
    0   9   -3  0  0.448126  1.115758    -3.533616   0.000000  180.000000    3.533616    3.669693  0.019720   -9.758921
   -1   9   -3  0  0.457085  1.093888   -12.063429   0.000000  180.000000   12.063429   12.217096  0.073541   -2.955056
   -2   9   -3  0  0.471309  1.060875   -13.313229   0.000000  180.000000   13.313229   13.221767  0.054173    2.387666
   -3   9   -3  0  0.490340  1.019701    10.685755   0.000000  360.000000   10.685755   10.739186  0.036345   -2.079047
   -4   9   -3  0  0.513642  0.973440   -10.702367   0.000000  180.000000   10.702367   10.590309  0.056704    2.794752
   -5   9   -3  0  0.540666  0.924786    -4.918896   0.000000  180.000000    4.918896    4.706983  0.032395    9.251136
   -6   9   -3  0  0.570881  0.875839    13.926434   0.000000  360.000000   13.926434   13.851636  0.052432    2.017477
   -7   9   -3  0  0.603810  0.828075    -1.489763   0.000000  180.000000    1.489763    1.400099  0.036454    3.478450
   -8   9   -3  0  0.639032  0.782433   -14.583244   0.000000  180.000000   14.583244   14.577742  0.058128    0.133843
   -9   9   -3  0  0.676191  0.739437    10.004489   0.000000  360.000000   10.004489   10.006896  0.051332   -0.066318
  -10   9   -3  0  0.714983  0.699318     1.971341   0.000000    0.000000    1.971341    1.998017  0.040013   -0.942822
  -12   9   -3  0  0.796504  0.627743     3.836437   0.000000  360.000000    3.836437    3.919943  0.036871   -3.202902
  -13   9   -3  0  0.838850  0.596054     4.925428   0.000000    0.000000    4.925428    4.942897  0.035142   -0.703014
  -14   9   -3  0  0.882053  0.566860    -0.544237   0.000000  180.000000    0.544237    0.515176  0.122309    0.336021
  -15   9   -3  0  0.925991  0.539962     4.760259   0.000000    0.000000    4.760259    4.896129  0.040030   -4.800086
  -16   9   -3  0  0.970565  0.515164     0.446406   0.000000    0.000000    0.446406    0.451827  0.123942   -0.061856
  -17   9   -3  0  1.015691  0.492276     7.958761   0.000000    0.000000    7.958761    7.725018  0.051500    6.418712
  -18   9   -3  0  1.061299  0.471121     1.186552   0.000000    0.000000    1.186552    1.332855  0.043816   -4.722092
  -20   9   -3  0  1.153732  0.433376    -0.865995   0.000000  180.000000    0.865995    0.953217  0.102381   -1.204812
  -21   9   -3  0  1.200462  0.416506     2.147881   0.000000  360.000000    2.147881    2.266158  0.051399   -3.254329
  -22   9   -3  0  1.247484  0.400807    -2.929587   0.000000  180.000000    2.929587    2.985487  0.095386   -0.828793
   23  10   -3  0  1.206188  0.414529     2.294125   0.000000    0.000000    2.294125    2.222966  0.088945    1.131422
   22  10   -3  0  1.160091  0.431001    -2.239670   0.000000  180.000000    2.239670    2.222966  0.109064    0.216599
   21  10   -3  0  1.114374  0.448683     7.267510   0.000000  360.000000    7.267510    6.974194  0.189154    2.192993
   20  10   -3  0  1.069084  0.467690     0.596989   0.000000  360.000000    0.596989    0.544092  0.114626    0.652625
   19  10   -3  0  1.024280  0.488148     1.416727   0.000000  360.000000    1.416727    1.351852  0.065196    1.407259
   18  10   -3  0  0.980026  0.510190     0.528359   0.000000  360.000000    0.528359    0.515176  0.089589    0.208095
   17  10   -3  0  0.936402  0.533958     7.644405   0.000000    0.000000    7.644405    7.870355  0.078223   -4.084986
   16  10   -3  0  0.893500  0.559597    -5.745747   0.000000  180.000000    5.745747    5.863962  0.060518   -2.762490
   15  10   -3  0  0.851429  0.587248    -7.249511   0.000000  180.000000    7.249511    7.354686  0.054106   -2.749016
   14  10   -3  0  0.810317  0.617042    -5.015553   0.000000  180.000000    5.015553    4.971779  0.042271    1.464520
   13  10   -3  0  0.770320  0.649081     2.904265   0.000000  360.000000    2.904265    2.931993  0.032146   -1.219858
   12  10   -3  0  0.731619  0.683416   -10.313714   0.000000  180.000000   10.313714   10.355385  0.060828   -0.968820
   11  10   -3  0  0.694431  0.720014    -1.030662   0.000000  180.000000    1.030662    1.102232  0.039807   -2.542654
   10  10   -3  0  0.659013  0.758710     1.297574   0.000000  360.000000    1.297574    1.253935  0.028997    2.128309
    9  10   -3  0  0.625666  0.799149    -9.760236   0.000000  180.000000    9.760236    9.830881  0.054415   -1.836028
    8  10   -3  0  0.594737  0.840708   -12.330310   0.000000  180.000000   12.330310   12.359693  0.058781   -0.706912
    7  10   -3  0  0.566622  0.882422    10.133685   0.000000    0.000000   10.133685    9.797058  0.052436    9.078928
    6  10   -3  0  0.541761  0.922916     1.652612   0.000000    0.000000    1.652612    1.708814  0.029777   -2.669220
    5  10   -3  0  0.520619  0.960394    -8.414985   0.000000  180.000000    8.414985    8.382344  0.031890    1.447536
    4  10   -3  0  0.503666  0.992722    -5.800499   0.000000  180.000000    5.800499    5.664765  0.047264    4.061356
    3  10   -3  0  0.491334  1.017638   -13.203693   0.000000  180.000000   13.203693   13.082034  0.057843    2.974468
    2  10   -3  0  0.483977  1.033107   -15.369542   0.000000  180.000000   15.369542   15.190316  0.078396    3.233135
    1  10   -3  0  0.481823  1.037725    -1.021586   0.000000  180.000000    1.021586    0.979677  0.044944    1.318720
    0  10   -3  0  0.484942  1.031051    17.242286   0.000000  360.000000   17.242286   16.860692  0.081393    6.630211
   -1  10   -3  0  0.493233  1.013719    14.903231   0.000000  360.000000   14.903231   14.749703  0.066353    3.272202
   -2  10   -3  0  0.506443  0.987278     9.615273   0.000000  360.000000    9.615273    9.570875  0.041533    1.511754
   -3  10   -3  0  0.524199  0.953836    -3.186098   0.000000  180.000000    3.186098    3.151850  0.020663    2.343997
   -4  10   -3  0  0.546059  0.915652     3.822667   0.000000    0.000000    3.822667    3.917398  0.022159   -6.045776
   -5  10   -3  0  0.571552  0.874811    -8.018639   0.000000  180.000000    8.018639    7.977954  0.048972    1.174917
   -6  10   -3  0  0.600214  0.833036     6.452470   0.000000    0.000000    6.452470    6.505364  0.026673   -2.804503
   -7  10   -3  0  0.631616  0.791621    10.126139   0.000000    0.000000   10.126139   10.235832  0.044552   -3.481992
   -8  10   -3  0  0.665368  0.751464     6.616204   0.000000    0.000000    6.616204    6.553800  0.026475    3.333393
   -9  10   -3  0  0.701132  0.713133    -5.356059   0.000000  180.000000    5.356059    5.340095  0.039340    0.573856
  -10  10   -3  0  0.738615  0.676943    11.544544   0.000000    0.000000   11.544544   11.580379  0.061879   -0.818998
  -11  10   -3  0  0.777569  0.643030    -1.310176   0.000000  180.000000    1.310176    1.439631  0.040498   -4.520680
  -12  10   -3  0  0.817784  0.611409     3.618532   0.000000  360.000000    3.618532    3.615033  0.026037    0.190011
  -13  10   -3  0  0.859082  0.582016     6.453847   0.000000  360.000000    6.453847    6.453365  0.049304    0.013825
  -14  10   -3  0  0.901315  0.554745     6.918074   0.000000    0.000000    6.918074    6.942665  0.040712   -0.854239
  -15  10   -3  0  0.944358  0.529460    -9.736346   0.000000  180.000000    9.736346    9.756331  0.085343   -0.331171
  -16  10   -3  0  0.988103  0.506020     0.825376   0.000000    0.000000    0.825376    0.863343  0.077734   -0.690730
  -17  10   -3  0  1.032463  0.484279    -2.890475   0.000000  180.000000    2.890475    2.923283  0.042187   -1.099791
  -18  10   -3  0  1.077362  0.464097    -0.625497   0.000000  180.000000    0.625497    0.562628  0.110228    0.806597
  -19  10   -3  0  1.122734  0.445342    -5.794204   0.000000  180.000000    5.794204    5.672807  0.034524    4.972778
  -20  10   -3  0  1.168524  0.427890     2.254957   0.000000    0.000000    2.254957    2.319592  0.053329   -1.714029
  -21  10   -3  0  1.214686  0.411629    -2.120629   0.000000  180.000000    2.120629    2.008187  0.102527    1.550985
   23  11   -3  0  1.221825  0.409224     6.449604   0.000000  360.000000    6.449604    6.213928  0.235462    1.415496
   22  11   -3  0  1.176342  0.425047    -2.654823   0.000000  180.000000    2.654823    2.546205  0.077386    1.984968
   21  11   -3  0  1.131281  0.441977    -2.754204   0.000000  180.000000    2.754204    2.840030  0.097775   -1.241390
   20  11   -3  0  1.086697  0.460110    -6.088870   0.000000  180.000000    6.088870    6.266323  0.081071   -3.095509
   19  11   -3  0  1.042649  0.479548    -2.138199   0.000000  180.000000    2.138199    2.033460  0.108558    1.364459
   18  11   -3  0  0.999210  0.500396   -14.421793   0.000000  180.000000   14.421793   14.513591  0.146977   -0.883277
   17  11   -3  0  0.956461  0.522760    11.439072   0.000000  360.000000   11.439072   11.528286  0.118835   -1.061706
   16  11   -3  0  0.914500  0.546747     4.548042   0.000000    0.000000    4.548042    4.666708  0.054405   -3.084615
   15  11   -3  0  0.873441  0.572449     5.819647   0.000000    0.000000    5.819647    5.826429  0.053425   -0.179525
   14  11   -3  0  0.833416  0.599941    -9.176915   0.000000  180.000000    9.176915    9.387826  0.094118   -3.169131
   13  11   -3  0  0.794582  0.629262    -1.176701   0.000000  180.000000    1.176701    1.293969  0.033788   -4.908397
   12  11   -3  0  0.757122  0.660395   -23.982574   0.000000  180.000000   23.982574   24.621796  0.137741   -6.563008
   11  11   -3  0  0.721251  0.693240     0.904772   0.000000    0.000000    0.904772    1.030422  0.035429   -5.015497
   10  11   -3  0  0.687217  0.727573    -8.981521   0.000000  180.000000    8.981521    9.162113  0.063154   -4.043991
    9  11   -3  0  0.655306  0.763003    21.447252   0.000000  360.000000   21.447252   21.637303  0.119885   -2.241924
    8  11   -3  0  0.625843  0.798922    -3.737760   0.000000  180.000000    3.737760    3.761748  0.021144   -1.604477
    7  11   -3  0  0.599190  0.834460     9.952160   0.000000  360.000000    9.952160    9.811661  0.050915    3.902490
    6  11   -3  0  0.575737  0.868452    -3.067336   0.000000  180.000000    3.067336    3.167990  0.029734   -4.787266
    5  11   -3  0  0.555889  0.899460    20.646534   0.000000  360.000000   20.646534   20.842490  0.112344   -2.466732
    4  11   -3  0  0.540044  0.925851   -22.907513   0.000000  180.000000   22.907513   23.023306  0.141194   -1.159800
    3  11   -3  0  0.528561  0.945964    27.147031   0.000000  360.000000   27.147031   27.328164  0.114440   -2.238382
    2  11   -3  0  0.521730  0.958351    -5.018532   0.000000  180.000000    5.018532    5.044035  0.031625   -1.140482
    1  11   -3  0  0.519732  0.962033    -0.428057   0.000000  180.000000    0.428057    0.416556  0.137429    0.118354
    0  11   -3  0  0.522625  0.956709    -7.386120   0.000000  180.000000    7.386120    7.371325  0.045195    0.462955
   -1  11   -3  0  0.530327  0.942814    27.918542   0.000000  360.000000   27.918542   28.109376  0.113766   -2.372224
   -2  11   -3  0  0.542635  0.921430   -18.664192   0.000000  180.000000   18.664192   18.459547  0.052988    5.461872
   -3  11   -3  0  0.559243  0.894065    19.808463   0.000000  360.000000   19.808463   19.846384  0.058432   -0.917780
   -4  11   -3  0  0.579783  0.862391    -3.007519   0.000000  180.000000    3.007519    3.104510  0.027995   -4.899703
   -5  11   -3  0  0.603854  0.828015    11.975380   0.000000  360.000000   11.975380   12.049783  0.048557   -2.166989
   -6  11   -3  0  0.631051  0.792329    -4.690506   0.000000  180.000000    4.690506    4.843766  0.040466   -5.356202
   -7  11   -3  0  0.660989  0.756442    15.185480   0.000000  360.000000   15.185480   15.273557  0.082601   -1.507958
   -8  11   -3  0  0.693313  0.721175    -7.909883   0.000000  180.000000    7.909883    7.959361  0.041843   -1.672237
   -9  11   -3  0  0.727704  0.687092     0.926627   0.000000  360.000000    0.926627    1.015451  0.058015   -2.165221
  -10  11   -3  0  0.763885  0.654549   -23.941656   0.000000  180.000000   23.941656   24.073246  0.084633   -2.198858
  -12  11   -3  0  0.840677  0.594758    -4.957006   0.000000  180.000000    4.957006    5.025785  0.037380   -2.602170
  -13  11   -3  0  0.880903  0.567599     3.904655   0.000000    0.000000    3.904655    3.935539  0.031316   -1.394742
  -14  11   -3  0  0.922137  0.542219     4.440654   0.000000    0.000000    4.440654    4.417193  0.059118    0.561239
  -15  11   -3  0  0.964251  0.518537    11.183420   0.000000    0.000000   11.183420   11.225820  0.058616   -1.022981
  -16  11   -3  0  1.007133  0.496459   -14.373912   0.000000  180.000000   14.373912   14.271079  0.074962    1.940028
  -17  11   -3  0  1.050690  0.475878    -4.748430   0.000000  180.000000    4.748430    4.721036  0.046035    0.841564
  -18  11   -3  0  1.094841  0.456687    -4.845590   0.000000  180.000000    4.845590    4.466585  0.045496   11.781191
  -19  11   -3  0  1.139517  0.438782    -2.482561   0.000000  180.000000    2.482561    2.621303  0.058295   -3.365824
  -20  11   -3  0  1.184659  0.422062    -2.539624   0.000000  180.000000    2.539624    2.367524  0.052232    4.659710
  -21  11   -3  0  1.230215  0.406433     5.954310   0.000000    0.000000    5.954310    5.500164  0.064554    9.949218
   23  12   -3  0  1.238726  0.403641    -3.759119   0.000000  180.000000    3.759119    3.724928  0.066323    0.729068
   22  12   -3  0  1.193886  0.418800     0.932671   0.000000  360.000000    0.932671    0.974428  0.140524   -0.420233
   21  12   -3  0  1.149513  0.434967    -4.216373   0.000000  180.000000    4.216373    4.523317  0.072342   -6.000415
   20  12   -3  0  1.105664  0.452217    -3.462935   0.000000  180.000000    3.462935    3.543730  0.053241   -2.146103
   19  12   -3  0  1.062403  0.470631     0.514002   0.000000    0.000000    0.514002    0.622835  0.085325   -1.803849
   18  12   -3  0  1.019806  0.490289     2.114415   0.000000  360.000000    2.114415    1.959317  0.037112    5.910237
   17  12   -3  0  0.977958  0.511269    -3.698524   0.000000  180.000000    3.698524    3.707063  0.066647   -0.181181
   16  12   -3  0  0.936960  0.533640     5.724779   0.000000  360.000000    5.724779    5.866634  0.079193   -2.533226
   15  12   -3  0  0.896930  0.557457     4.285763   0.000000  360.000000    4.285763    4.347299  0.033226   -2.619219
   14  12   -3  0  0.858001  0.582750    -0.343539   0.000000  180.000000    0.343539    0.463039  0.159827   -1.057387
   13  12   -3  0  0.820332  0.609509    -1.456960   0.000000  180.000000    1.456960    1.522357  0.023821   -3.882550
   12  12   -3  0  0.784103  0.637671     1.032680   0.000000  360.000000    1.032680    0.990019  0.044459    1.357020
   11  12   -3  0  0.749524  0.667090    -2.688278   0.000000  180.000000    2.688278    2.705626  0.029452   -0.833010
   10  12   -3  0  0.716834  0.697512     6.594559   0.000000  360.000000    6.594559    6.560861  0.048492    0.982777
    9  12   -3  0  0.686301  0.728543     9.214862   0.000000    0.000000    9.214862    9.314623  0.052014   -2.712443
    8  12   -3  0  0.658228  0.759616     5.443072   0.000000  360.000000    5.443072    5.485251  0.039585   -1.506856
    7  12   -3  0  0.632940  0.789964    -4.413211   0.000000  180.000000    4.413211    4.354339  0.026663    3.122631
    6  12   -3  0  0.610784  0.818620    -6.187764   0.000000  180.000000    6.187764    6.134555  0.044781    1.680370
    5  12   -3  0  0.592112  0.844435     1.224434   0.000000    0.000000    1.224434    1.233373  0.035481   -0.356291
    4  12   -3  0  0.577262  0.866158     5.074145   0.000000  360.000000    5.074145    5.099511  0.025528   -1.405251
    3  12   -3  0  0.566534  0.882559     7.177585   0.000000    0.000000    7.177585    7.070153  0.031681    4.795673
    2  12   -3  0  0.560166  0.892593    17.122624   0.000000  360.000000   17.122624   17.006238  0.075346    2.184516
    1  12   -3  0  0.558306  0.895566     2.679806   0.000000  360.000000    2.679806    2.741249  0.031733   -2.738223
    0  12   -3  0  0.561000  0.891266   -23.016069   0.000000  180.000000   23.016069   22.963517  0.075101    0.989604
   -1  12   -3  0  0.568182  0.879999    -8.021200   0.000000  180.000000    8.021200    7.985629  0.048038    1.047192
   -2  12   -3  0  0.579687  0.862535     0.408103   0.000000  360.000000    0.408103    0.597741  0.116764   -2.296838
   -3  12   -3  0  0.595262  0.839966    -3.761997   0.000000  180.000000    3.761997    3.698791  0.025445    3.513010
   -4  12   -3  0  0.614600  0.813538     4.798204   0.000000  360.000000    4.798204    4.757708  0.021207    2.700540
   -5  12   -3  0  0.637357  0.784490    11.236868   0.000000  360.000000   11.236868   11.115697  0.041016    4.177939
   -6  12   -3  0  0.663181  0.753942    -9.694345   0.000000  180.000000    9.694345    9.740109  0.031166   -2.076635
   -7  12   -3  0  0.691730  0.722825   -10.180783   0.000000  180.000000   10.180783   10.115993  0.053675    1.707060
   -8  12   -3  0  0.722680  0.691869    -5.667315   0.000000  180.000000    5.667315    5.753227  0.041604   -2.920348
   -9  12   -3  0  0.755737  0.661606     2.184013   0.000000    0.000000    2.184013    2.252601  0.032227   -3.009850
  -11  12   -3  0  0.827143  0.604490     0.807112   0.000000  360.000000    0.807112    0.769555  0.077786    0.682818
  -12  12   -3  0  0.865056  0.577997    -1.689945   0.000000  180.000000    1.689945    1.714764  0.038192   -0.919016
  -14  12   -3  0  0.944416  0.529428    -8.002669   0.000000  180.000000    8.002669    8.041096  0.046824   -1.160615
  -15  12   -3  0  0.985578  0.507317     1.300505   0.000000  360.000000    1.300505    1.467757  0.049807   -4.748928
  -16  12   -3  0  1.027570  0.486585     2.694473   0.000000    0.000000    2.694473    2.667632  0.049032    0.774145
  -19  12   -3  0  1.157620  0.431921     6.088371   0.000000    0.000000    6.088371    5.918613  0.040435    5.937192
  -20  12   -3  0  1.202082  0.415945    -1.074611   0.000000  180.000000    1.074611    1.125193  0.092484   -0.773472
  -21  12   -3  0  1.247002  0.400962     1.844685   0.000000  360.000000    1.844685    1.708814  0.108056    1.778259
   22  13   -3  0  1.212668  0.412314    -3.778381   0.000000  180.000000    3.778381    3.672487  0.073261    2.044146
   21  13   -3  0  1.169009  0.427713    -2.135315   0.000000  180.000000    2.135315    2.174207  0.067127   -0.819362
   20  13   -3  0  1.125919  0.444082    -3.839796   0.000000  180.000000    3.839796    3.867439  0.062084   -0.629673
   19  13   -3  0  1.083467  0.461481     6.373947   0.000000  360.000000    6.373947    6.405726  0.057741   -0.778366
   18  13   -3  0  1.041731  0.479970     2.345486   0.000000    0.000000    2.345486    2.324009  0.040650    0.747182
   17  13   -3  0  1.000801  0.499600     5.404342   0.000000  360.000000    5.404342    5.342896  0.054307    1.600144
   16  13   -3  0  0.960778  0.520411    -6.621369   0.000000  180.000000    6.621369    6.550756  0.065278    1.529803
   15  13   -3  0  0.921783  0.542427     4.474573   0.000000  360.000000    4.474573    4.528982  0.051139   -1.504626
   14  13   -3  0  0.883949  0.565643     3.456632   0.000000  360.000000    3.456632    3.453269  0.041983    0.113272
   13  13   -3  0  0.847434  0.590016     0.825880   0.000000  360.000000    0.825880    0.942470  0.046781   -3.524548
   12  13   -3  0  0.812415  0.615449    -6.182945   0.000000  180.000000    6.182945    6.301237  0.040217   -4.159645
   11  13   -3  0  0.779094  0.641771     9.290900   0.000000  360.000000    9.290900    9.443656  0.075952   -2.844287
   10  13   -3  0  0.747697  0.668720   -15.261130   0.000000  180.000000   15.261130   15.505906  0.104193   -3.322339
    9  13   -3  0  0.718477  0.695916    -5.212101   0.000000  180.000000    5.212101    5.291992  0.037020   -3.051912
    8  13   -3  0  0.691711  0.722845     1.661378   0.000000    0.000000    1.661378    1.708814  0.051241   -1.309190
    7  13   -3  0  0.667692  0.748848    11.533671   0.000000    0.000000   11.533671   11.422826  0.067163    2.334022
    6  13   -3  0  0.646728  0.773122    -0.586454   0.000000  180.000000    0.586454    0.622835  0.098143   -0.524246
    5  13   -3  0  0.629124  0.794756    13.178394   0.000000    0.000000   13.178394   13.068414  0.037810    4.113648
    4  13   -3  0  0.615168  0.812786    -9.326392   0.000000  180.000000    9.326392    9.422513  0.039937   -3.403725
    3  13   -3  0  0.605112  0.826293     5.202792   0.000000    0.000000    5.202792    5.262026  0.041274   -2.029600
    2  13   -3  0  0.599154  0.834509   -13.189695   0.000000  180.000000   13.189695   13.272312  0.060818   -1.921122
    1  13   -3  0  0.597416  0.836938    -4.612430   0.000000  180.000000    4.612430    4.444843  0.019521   12.140950
    0  13   -3  0  0.599934  0.833425    -5.856077   0.000000  180.000000    5.856077    5.908254  0.030575   -2.413342
   -1  13   -3  0  0.606656  0.824191     3.734457   0.000000    0.000000    3.734457    3.683584  0.021594    3.331660
   -2  13   -3  0  0.617444  0.809790   -12.215771   0.000000  180.000000   12.215771   12.266555  0.042756   -1.679744
   -3  13   -3  0  0.632090  0.791027    16.622705   0.000000    0.000000   16.622705   16.629710  0.063691   -0.155543
   -4  13   -3  0  0.650333  0.768837     0.719432   0.000000  360.000000    0.719432    0.839330  0.098677   -1.718341
   -5  13   -3  0  0.671881  0.744180     8.314700   0.000000  360.000000    8.314700    8.304654  0.047037    0.302037
   -7  13   -3  0  0.723665  0.690928    -3.717632   0.000000  180.000000    3.717632    3.673864  0.027575    2.244692
   -8  13   -3  0  0.753304  0.663743   -13.307361   0.000000  180.000000   13.307361   13.387203  0.060294   -1.872713
   -9  13   -3  0  0.785072  0.636884     7.032566   0.000000  360.000000    7.032566    7.028117  0.047413    0.132705
  -10  13   -3  0  0.818721  0.610709    -7.304514   0.000000  180.000000    7.304514    7.298296  0.045650    0.192639
  -11  13   -3  0  0.854029  0.585460     3.608547   0.000000    0.000000    3.608547    3.592382  0.026202    0.872468
  -12  13   -3  0  0.890799  0.561294     4.181655   0.000000    0.000000    4.181655    4.174782  0.039949    0.243335
  -13  13   -3  0  0.928857  0.538296     2.545474   0.000000  360.000000    2.545474    2.603716  0.033424   -2.464295
  -14  13   -3  0  0.968050  0.516502    -5.660031   0.000000  180.000000    5.660031    5.771028  0.041475   -3.784816
  -15  13   -3  0  1.008248  0.495910     6.196789   0.000000    0.000000    6.196789    6.186816  0.045710    0.308544
  -16  13   -3  0  1.049333  0.476493     1.420725   0.000000    0.000000    1.420725    1.378049  0.053137    1.135788
  -17  13   -3  0  1.091207  0.458208     5.108342   0.000000    0.000000    5.108342    5.104398  0.042556    0.131076
  -18  13   -3  0  1.133781  0.441002    -4.079224   0.000000  180.000000    4.079224    3.855634  0.052770    5.992081
  -19  13   -3  0  1.176980  0.424816    -1.623477   0.000000  180.000000    1.623477    1.732534  0.063323   -2.435620
  -20  13   -3  0  1.220738  0.409588    -3.056036   0.000000  180.000000    3.056036    2.886378  0.078300    3.064281
   22  14   -3  0  1.232631  0.405636     0.930704   0.000000  360.000000    0.930704    1.160901  0.143077   -2.275332
   21  14   -3  0  1.189705  0.420272    -4.710554   0.000000  180.000000    4.710554    4.790830  0.077400   -1.466759
   20  14   -3  0  1.147393  0.435771    -3.904560   0.000000  180.000000    3.904560    3.942050  0.057022   -0.929792
   19  14   -3  0  1.105765  0.452175    -3.650695   0.000000  180.000000    3.650695    3.782144  0.071054   -2.616280
   18  14   -3  0  1.064904  0.469526    -3.122337   0.000000  180.000000    3.122337    3.401122  0.038361  -10.277717
   17  14   -3  0  1.024899  0.487853    -4.219438   0.000000  180.000000    4.219438    4.200297  0.058810    0.460301
   16  14   -3  0  0.985855  0.507174     4.981506   0.000000  360.000000    4.981506    4.885789  0.074211    1.824031
   15  14   -3  0  0.947892  0.527486     3.940271   0.000000  360.000000    3.940271    3.862279  0.030077    3.667187
   14  14   -3  0  0.911143  0.548761     2.971487   0.000000    0.000000    2.971487    3.016109  0.031243   -2.019812
   13  14   -3  0  0.875763  0.570931     6.047716   0.000000  360.000000    6.047716    6.108723  0.053430   -1.614796
   12  14   -3  0  0.841923  0.593879     8.407344   0.000000  360.000000    8.407344    8.577973  0.059923   -4.026970
   11  14   -3  0  0.809817  0.617424     1.186181   0.000000    0.000000    1.186181    1.325190  0.038557   -5.098702
   10  14   -3  0  0.779658  0.641307    -3.744442   0.000000  180.000000    3.744442    3.784779  0.036321   -1.570592
    9  14   -3  0  0.751682  0.665175   -11.065012   0.000000  180.000000   11.065012   11.016958  0.058446    1.162760
    8  14   -3  0  0.726140  0.688572    -5.947684   0.000000  180.000000    5.947684    5.992291  0.047202   -1.336454
    7  14   -3  0  0.703299  0.710935    -1.109470   0.000000  180.000000    1.109470    1.174019  0.043647   -2.091419
    6  14   -3  0  0.683428  0.731606    -2.615293   0.000000  180.000000    2.615293    2.629063  0.033099   -0.588338
    5  14   -3  0  0.666793  0.749858     8.998417   0.000000  360.000000    8.998417    8.887202  0.029278    5.371971
    4  14   -3  0  0.653642  0.764945    18.402485   0.000000  360.000000   18.402485   18.465334  0.085243   -1.042680
    3  14   -3  0  0.644187  0.776172     5.778050   0.000000  360.000000    5.778050    5.790374  0.027534   -0.633017
    1  14   -3  0  0.636963  0.784975     3.963304   0.000000    0.000000    3.963304    4.060610  0.024862   -5.535060
    0  14   -3  0  0.639326  0.782074    -6.465078   0.000000  180.000000    6.465078    6.539764  0.031013   -3.405716
   -1  14   -3  0  0.645637  0.774429   -10.651968   0.000000  180.000000   10.651968   10.570044  0.045147    2.566262
   -2  14   -3  0  0.655784  0.762446   -12.931989   0.000000  180.000000   12.931989   12.869589  0.060371    1.461731
   -3  14   -3  0  0.669592  0.746723    -6.401038   0.000000  180.000000    6.401038    6.471552  0.043689   -2.282517
   -4  14   -3  0  0.686840  0.727972     1.775812   0.000000    0.000000    1.775812    1.761766  0.041340    0.480496
   -5  14   -3  0  0.707276  0.706937     3.716863   0.000000    0.000000    3.716863    3.634763  0.025895    4.483770
   -6  14   -3  0  0.730634  0.684337     3.073351   0.000000    0.000000    3.073351    3.038040  0.028611    1.745362
   -7  14   -3  0  0.756642  0.660815    15.401447   0.000000  360.000000   15.401447   15.582434  0.045300   -5.650254
   -8  14   -3  0  0.785037  0.636913     1.816598   0.000000  360.000000    1.816598    1.770438  0.045245    1.442834
   -9  14   -3  0  0.815570  0.613068    -7.740106   0.000000  180.000000    7.740106    7.677941  0.067912    1.294522
  -10  14   -3  0  0.848010  0.589616    -5.427596   0.000000  180.000000    5.427596    5.433845  0.030650   -0.288359
  -11  14   -3  0  0.882146  0.566799    -2.871423   0.000000  180.000000    2.871423    2.978632  0.029186   -5.194864
  -12  14   -3  0  0.917790  0.544787    -8.886801   0.000000  180.000000    8.886801    8.896975  0.052874   -0.272111
  -13  14   -3  0  0.954773  0.523685    -1.231108   0.000000  180.000000    1.231108    1.297927  0.056519   -1.671926
  -14  14   -3  0  0.992944  0.503553    -1.489986   0.000000  180.000000    1.489986    1.568631  0.051195   -2.172492
  -15  14   -3  0  1.032172  0.484415     3.799018   0.000000  360.000000    3.799018    3.850272  0.058396   -1.241255
[truncated: 999,601 more chars]
